# Supplementary material for: Molecular impact of nicotine and smoking exposure on the developing and adult mouse brain
Source: bioRxiv. 2024 Nov 5:2024.11.05.622149. Preprint. [Version 1] doi: 10.1101/2024.11.05.622149 (PMC11580964; doi:10.1101/2024.11.05.622149)
Supplement: Supplement 1 [file media-1.zip]

Archive with 21 entries (20 files):
- SuppTables/
- SuppTables/TableS10_DE_exons_brain_pup_nicotine.tsv
- SuppTables/TableS17_TUD_human_genes_vs_mouseDEGs.tsv
- SuppTables/TableS03_DEGs_brain_pup_nicotine.tsv
- SuppTables/TableS02_study_design_afterSampleFilters.tsv
- SuppTables/TableS12_DE_exons_vs_genes_nic.tsv
- SuppTables/TableS09_DE_txs_vs_genes_smo.tsv
- SuppTables/TableS11_DE_exons_brain_pup_smoking.tsv
- SuppTables/TableS06_DE_txs_brain_pup_nicotine.tsv
- SuppTables/TableS16_human_vs_mice_results.tsv
- __MACOSX/SuppTables/._TableS16_human_vs_mice_results.tsv
- SuppTables/TableS05_DEA_results_all_genes.tsv
- SuppTables/TableS15_DE_jxns_brain_pup_smoking.tsv
- SuppTables/TableS14_DE_jxns_brain_pup_nicotine.tsv
- SuppTables/TableS08_DE_txs_vs_genes_nic.tsv
- SuppTables/TableS18_sample_variable_dict.tsv
- SuppTables/TableS07_DE_txs_brain_pup_smoking.tsv
- SuppTables/TableS13_DE_exons_vs_genes_smo.tsv
- SuppTables/TableS01_study_design.tsv
- SuppTables/TableS04_DEGs_brain_pup_smoking.tsv
- SuppTables/TableS19_novel_DE_jxns_genes.tsv
