# Supplementary material for: Molecular impact of nicotine and smoking exposure on the developing and adult mouse brain
Source: bioRxiv. 2024 Nov 5:2024.11.05.622149. Preprint. [Version 1] doi: 10.1101/2024.11.05.622149 (PMC11580964; doi:10.1101/2024.11.05.622149)
Supplement: Supplement 1 [file media-1.zip › SuppTables/TableS03_DEGs_brain_pup_nicotine.tsv]

chr	start	end	width	strand	Length	gencodeID	gene_type	EntrezID	Symbol	meanExprs	MGI_Symbol	logFC	t	P.Value	adj.P.Val
chr12	99,190,078	99,563,508	373,431	-	11,501	ENSMUSG00000033713.12	protein_coding	71375	Foxn3	5.899537019	MGI:MGI:1918625	0.213546149	7.703817391	0.000000005	0.000049339
chr13	80,883,384	80,896,035	12,652	+	6,266	ENSMUSG00000074794.10	protein_coding	105171	Arrdc3	11.176159405	MGI:MGI:2145242	0.631609628	7.733826564	0.000000005	0.000049339
chr4	21,847,583	21,876,475	28,893	+	10,187	ENSMUSG00000028248.15	protein_coding	66625	Pnisr	9.713671746	MGI:MGI:1913875	0.353431751	7.233682646	0.000000020	0.000129842
chr7	98,885,021	99,141,141	256,121	-	9,035	ENSMUSG00000035354.9	protein_coding	78610	Uvrag	4.039030865	MGI:MGI:1925860	0.209212751	7.096118159	0.000000029	0.000146134
chr11	95,274,259	95,310,201	35,943	-	5,536	ENSMUSG00000038909.16	protein_coding	217127	Kat7	16.233820606	MGI:MGI:2182799	0.160565985	6.909970107	0.000000051	0.000203021
chr1	86,703,808	87,050,095	346,288	+	8,901	ENSMUSG00000053333.15	protein_coding	208718	Dis3l2	3.940464949	MGI:MGI:2442555	0.176010417	6.778349192	0.000000075	0.000243392
chr12	80,945,504	80,950,507	5,004	+	3,988	ENSMUSG00000021134.17	protein_coding	20384	Srsf5	44.792145500	MGI:MGI:98287	0.209793717	6.736193126	0.000000085	0.000243392
chr5	146,845,071	146,847,382	2,312	+	1,201	ENSMUSG00000029641.8	protein_coding	68895	Rasl11a	2.731210164	MGI:MGI:1916145	0.485118639	6.331255507	0.000000287	0.000717750
chr19	41,845,972	41,848,132	2,161	-	2,161	ENSMUSG00000047604.3	protein_coding	212398	Frat2	7.509015182	MGI:MGI:2673967	0.200973784	6.278732394	0.000000337	0.000747436
chr11	59,661,305	59,780,860	119,556	+	13,327	ENSMUSG00000005417.17	protein_coding	26936	Mprip	25.242442525	MGI:MGI:1349438	0.172888646	6.184765763	0.000000447	0.000893238
chr5	5,781,615	5,783,555	1,941	-	1,941	ENSMUSG00000100801.1	processed_pseudogene	727711	Gm15459	5.251461708	MGI:MGI:3705702	0.299298711	6.125066913	0.000000536	0.000909248
chr11	69,673,115	69,682,084	8,970	-	3,632	ENSMUSG00000005204.12	protein_coding	80886	Senp3	24.352004333	MGI:MGI:2158736	0.151500059	6.118540718	0.000000546	0.000909248
chr8	11,611,583	11,635,754	24,172	-	7,492	ENSMUSG00000031508.14	protein_coding	102334	Ankrd10	9.222889351	MGI:MGI:1921840	0.246182170	6.039684825	0.000000693	0.000989244
chr18	16,588,877	16,809,246	220,370	-	8,066	ENSMUSG00000024304.14	protein_coding	12558	Cdh2	28.153500582	MGI:MGI:88355	0.183544796	6.040976180	0.000000691	0.000989244
chr12	24,651,274	24,662,789	11,516	+	4,340	ENSMUSG00000020653.12	protein_coding	194655	Klf11	5.137749310	MGI:MGI:2653368	0.306774434	6.004690841	0.000000771	0.001026435
chr2	78,868,124	78,921,293	53,170	+	4,390	ENSMUSG00000027011.14	protein_coding	22193	Ube2e3	32.207265243	MGI:MGI:107412	0.129348712	5.964186169	0.000000871	0.001087822
chr4	87,769,925	88,033,364	263,440	-	12,004	ENSMUSG00000028496.17	protein_coding	70122	Mllt3	8.727406686	MGI:MGI:1917372	0.266281754	5.942772679	0.000000930	0.001092424
chr2	101,678,429	101,701,669	23,241	+	7,883	ENSMUSG00000027164.8	protein_coding	22034	Traf6	3.428673227	MGI:MGI:108072	0.235308271	5.846802730	0.000001244	0.001129011
chr4	127,021,324	127,037,013	15,690	+	4,743	ENSMUSG00000028820.13	protein_coding	71514	Sfpq	46.761505291	MGI:MGI:1918764	0.386941544	5.851571329	0.000001226	0.001129011
chr9	59,734,259	59,750,649	16,391	-	3,965	ENSMUSG00000051705.13	protein_coding	71599	Senp8	1.129385688	MGI:MGI:1918849	-0.475357314	-5.862559421	0.000001186	0.001129011
chr12	75,505,800	75,508,745	2,946	-	2,946	ENSMUSG00000112254.1	TEC	NA	Gm47690	0.201413361	NA	0.776667716	5.847579974	0.000001241	0.001129011
chr13	60,641,790	60,642,009	220	+	220	ENSMUSG00000114277.1	processed_pseudogene	NA	Gm48583	30.451072209	NA	0.319550185	5.900881626	0.000001056	0.001129011
chr8	68,793,929	68,831,667	37,739	+	6,885	ENSMUSG00000031864.16	protein_coding	70885	Ints10	7.587375038	MGI:MGI:1918135	0.215626753	5.786425944	0.000001493	0.001296828
chr9	122,844,529	122,866,006	21,478	-	7,409	ENSMUSG00000047036.8	protein_coding	235682	Zfp445	26.436181850	MGI:MGI:2143340	0.143293122	5.682350173	0.000002047	0.001560244
chr15	38,291,463	38,300,706	9,244	-	4,179	ENSMUSG00000037465.10	protein_coding	21847	Klf10	4.126584738	MGI:MGI:1101353	0.523817887	5.698069062	0.000001952	0.001560244
chr15	74,093,686	74,094,333	648	-	648	ENSMUSG00000082585.3	processed_pseudogene	100041307	Gm15387	4.896729976	MGI:MGI:3705374	0.342724526	5.691669233	0.000001990	0.001560244
chr15	82,268,802	82,293,855	25,054	+	8,319	ENSMUSG00000022456.18	protein_coding	NA	Septin3	97.456524469	NA	0.133612236	5.672579043	0.000002109	0.001560244
chr8	86,724,007	86,745,934	21,928	-	1,968	ENSMUSG00000036840.5	protein_coding	20437	Siah1a	23.665230055	MGI:MGI:108064	0.174396043	5.647939993	0.000002273	0.001567350
chr8	104,511,028	104,534,636	23,609	-	8,201	ENSMUSG00000031878.18	protein_coding	234664	Nae1	6.497556770	MGI:MGI:2384561	0.160242317	5.647522791	0.000002276	0.001567350
chr2	156,091,958	156,111,961	20,004	-	6,689	ENSMUSG00000089824.10	protein_coding	75710	Rbm12	4.329153437	MGI:MGI:1922960	0.262853084	5.626110396	0.000002428	0.001616781
chr7	116,039,397	116,105,210	65,814	+	2,490	ENSMUSG00000030663.12	protein_coding	56372	1110004F10Rik	59.319717610	MGI:MGI:1929274	0.137525087	5.585347052	0.000002748	0.001770570
chr5	150,608,007	150,665,612	57,606	-	17,470	ENSMUSG00000029655.17	protein_coding	381695	N4bp2l2	2.723539439	MGI:MGI:2687207	0.161729499	5.562016979	0.000002949	0.001841025
chr7	100,537,071	100,540,369	3,299	+	2,627	ENSMUSG00000044881.7	protein_coding	68185	Coa4	0.879248150	MGI:MGI:1915435	-0.537883298	-5.509494865	0.000003459	0.002031982
chr13	113,794,505	114,157,461	362,957	+	3,515	ENSMUSG00000042348.10	protein_coding	218639	Arl15	23.052473632	MGI:MGI:2442308	0.206791703	5.514637171	0.000003405	0.002031982
chr2	119,547,697	119,587,027	39,331	+	3,499	ENSMUSG00000014077.13	protein_coding	56398	Chp1	28.561833248	MGI:MGI:1927185	0.157948849	5.477073174	0.000003816	0.002177892
chr17	29,490,753	29,496,112	5,360	+	3,362	ENSMUSG00000024014.8	protein_coding	18712	Pim1	9.871713576	MGI:MGI:97584	0.314730499	5.441603761	0.000004250	0.002357850
chr8	110,974,996	110,997,800	22,805	-	2,957	ENSMUSG00000015023.7	protein_coding	13680	Ddx19a	10.828340096	MGI:MGI:99526	0.168189901	5.404940053	0.000004749	0.002511385
chr18	78,750,380	79,109,391	359,012	-	9,953	ENSMUSG00000024548.11	protein_coding	240427	Setbp1	13.180185693	MGI:MGI:1933199	0.276878288	5.402965892	0.000004778	0.002511385
chr12	17,348,458	17,430,095	81,638	+	3,021	ENSMUSG00000061458.9	protein_coding	217431	Nol10	7.384614212	MGI:MGI:2684913	-0.251713342	-5.386450672	0.000005023	0.002572622
chr2	130,803,501	130,803,982	482	-	482	ENSMUSG00000089662.1	transcribed_processed_pseudogene	100043766	Gm14057	2.438669707	MGI:MGI:3705433	0.444257970	5.373108469	0.000005230	0.002611831
chr1	184,896,789	184,999,570	102,782	-	4,356	ENSMUSG00000026620.11	protein_coding	226778	Mark1	32.267665571	MGI:MGI:2664902	0.165342035	5.355241235	0.000005522	0.002689925
chr4	129,811,219	129,849,978	38,760	+	4,377	ENSMUSG00000028788.14	protein_coding	19244	Ptp4a2	45.215158233	MGI:MGI:1277117	0.134887877	5.324969472	0.000006052	0.002878159
chr5	27,740,080	27,791,691	51,612	-	10,271	ENSMUSG00000002221.11	protein_coding	55982	Paxip1	4.544107368	MGI:MGI:1890430	0.168919712	5.306140932	0.000006407	0.002976256
chr1	16,228,674	16,520,112	291,439	-	6,747	ENSMUSG00000025920.19	protein_coding	29819	Stau2	24.203972889	MGI:MGI:1352508	0.154946097	5.283085848	0.000006871	0.003049696
chr11	101,009,452	101,062,424	52,973	+	6,556	ENSMUSG00000019302.16	protein_coding	11975	Atp6v0a1	44.135794039	MGI:MGI:103286	0.228333632	5.289064524	0.000006747	0.003049696
chr14	66,985,239	67,008,856	23,618	-	3,859	ENSMUSG00000022051.15	protein_coding	12177	Bnip3l	374.269214894	MGI:MGI:1332659	0.151009476	5.274034803	0.000007062	0.003066313
chr12	36,091,835	36,158,080	66,246	-	5,413	ENSMUSG00000020547.5	protein_coding	66912	Bzw2	41.284122470	MGI:MGI:1914162	0.160309469	5.248995584	0.000007618	0.003237471
chr15	53,064,038	53,345,659	281,622	-	8,077	ENSMUSG00000061731.9	protein_coding	14042	Ext1	6.549624802	MGI:MGI:894663	0.151092605	5.207106579	0.000008648	0.003525137
chr19	3,851,773	3,894,365	42,593	+	12,024	ENSMUSG00000024843.15	protein_coding	12660	Chka	4.023392365	MGI:MGI:107760	0.239528172	5.211405186	0.000008536	0.003525137
chr4	129,058,271	129,085,735	27,465	+	2,872	ENSMUSG00000028793.15	protein_coding	75234	Rnf19b	25.711914186	MGI:MGI:1922484	0.161341942	5.180635407	0.000009369	0.003598768
chr7	138,940,730	139,081,770	141,041	+	5,843	ENSMUSG00000056856.13	protein_coding	74004	Jakmip3	3.101623537	MGI:MGI:1921254	-0.241468470	-5.184993134	0.000009246	0.003598768
chr9	7,184,520	7,208,205	23,686	+	3,077	ENSMUSG00000032002.10	protein_coding	76863	Dcun1d5	12.819149930	MGI:MGI:1924113	0.159624149	5.185948119	0.000009220	0.003598768
chr1	152,766,542	152,775,597	9,056	+	2,276	ENSMUSG00000008475.13	protein_coding	67771	Arpc5	92.893774557	MGI:MGI:1915021	0.131485864	5.167230450	0.000009757	0.003599256
chr10	118,141,811	118,168,997	27,187	+	4,116	ENSMUSG00000020212.14	protein_coding	17245	Mdm1	3.064101580	MGI:MGI:96951	0.240938042	5.162047682	0.000009911	0.003599256
chr18	50,042,730	50,053,660	10,931	-	2,694	ENSMUSG00000086600.8	processed_transcript	102635912	C030005K06Rik	0.789628859	MGI:MGI:1925945	0.335373978	5.172806042	0.000009594	0.003599256
chr5	100,518,309	100,547,803	29,495	+	5,006	ENSMUSG00000035297.14	protein_coding	26891	Cops4	14.161002309	MGI:MGI:1349414	0.102384984	5.151635492	0.000010228	0.003648068
chr4	10,988,662	11,007,927	19,266	-	3,039	ENSMUSG00000049969.3	protein_coding	71801	Plekhf2	8.032160303	MGI:MGI:1919051	0.233653029	5.139138135	0.000010622	0.003722096
chr14	63,606,503	63,820,809	214,307	+	7,258	ENSMUSG00000035067.9	protein_coding	219149	Xkr6	1.357294771	MGI:MGI:2447765	0.241413631	5.118203881	0.000011316	0.003830842
chr18	12,128,741	12,157,387	28,647	+	10,963	ENSMUSG00000024404.7	protein_coding	66878	Riok3	44.116271053	MGI:MGI:1914128	0.135438427	5.121023204	0.000011220	0.003830842
chr15	77,078,990	77,306,928	227,939	-	8,140	ENSMUSG00000033565.18	protein_coding	93686	Rbfox2	66.409385385	MGI:MGI:1933973	0.151792137	5.107180379	0.000011699	0.003894609
chr7	4,915,217	4,922,002	6,786	+	3,523	ENSMUSG00000074406.5	protein_coding	232816	Zfp628	4.880889169	MGI:MGI:2665174	0.329373385	5.086074014	0.000012469	0.004083016
chr7	12,881,177	12,893,422	12,246	+	4,087	ENSMUSG00000060397.6	protein_coding	243833	Zfp128	3.247691687	MGI:MGI:2389445	-0.275553638	-5.078979065	0.000012740	0.004104186
chr15	58,889,229	58,907,057	17,829	+	5,110	ENSMUSG00000037075.7	protein_coding	75841	Rnf139	7.752854620	MGI:MGI:1923091	0.146224476	5.053850945	0.000013744	0.004357470
chr5	29,735,688	29,818,134	82,447	+	6,062	ENSMUSG00000029131.14	protein_coding	23950	Dnajb6	28.612338103	MGI:MGI:1344381	0.106867012	5.034696676	0.000014562	0.004411376
chr7	27,731,389	27,753,702	22,314	+	8,390	ENSMUSG00000037640.15	protein_coding	22718	Zfp60	9.712859410	MGI:MGI:99207	-0.233525511	-5.041279891	0.000014276	0.004411376
chr15	8,169,106	8,271,158	102,053	+	13,095	ENSMUSG00000039801.7	protein_coding	73692	Cplane1	4.094948192	MGI:MGI:1920942	0.173972951	5.034367374	0.000014576	0.004411376
chr7	100,706,635	100,841,381	134,747	+	7,252	ENSMUSG00000029461.17	protein_coding	319604	Fam168a	45.984714621	MGI:MGI:2442372	0.131657354	5.008137563	0.000015777	0.004594398
chr15	65,787,034	65,873,816	86,783	+	11,399	ENSMUSG00000015002.18	protein_coding	76740	Efr3a	5.752451412	MGI:MGI:1923990	-0.247169365	-5.011120522	0.000015636	0.004594398
chr16	16,896,469	16,927,364	30,896	+	4,922	ENSMUSG00000026181.13	protein_coding	68606	Ppm1f	10.221062275	MGI:MGI:1918464	-0.147678098	-5.006162725	0.000015871	0.004594398
chr11	4,765,845	4,849,536	83,692	-	6,825	ENSMUSG00000009073.16	protein_coding	18016	Nf2	27.782850289	MGI:MGI:97307	0.123720637	4.988508366	0.000016739	0.004709160
chr17	69,417,402	69,418,931	1,530	+	4,231	ENSMUSG00000073374.3	lincRNA	77533	C030034I22Rik	0.812147491	MGI:MGI:1924783	0.366314141	4.989876684	0.000016670	0.004709160
chr5	74,592,447	74,702,912	110,466	-	3,829	ENSMUSG00000029228.15	protein_coding	16924	Lnx1	3.027142086	MGI:MGI:1278335	-0.285909841	-4.982143781	0.000017064	0.004733733
chr1	120,474,538	120,505,024	30,487	-	1,925	ENSMUSG00000026390.7	protein_coding	17167	Marco	0.551253004	MGI:MGI:1309998	-2.118616596	-4.953520366	0.000018601	0.004952765
chr2	29,935,426	29,960,371	24,946	+	6,087	ENSMUSG00000019715.14	protein_coding	74412	Gle1	12.258329203	MGI:MGI:1921662	0.160004800	4.960212268	0.000018230	0.004952765
chr4	34,663,257	34,687,438	24,182	-	2,293	ENSMUSG00000028293.14	protein_coding	24060	Slc35a1	10.070984522	MGI:MGI:1345622	-0.167571311	-4.949197806	0.000018845	0.004952765
chr16	77,419,251	77,421,820	2,570	-	2,570	ENSMUSG00000102344.1	TEC	102633149	9430053O09Rik	3.374118650	MGI:MGI:2442604	0.276361292	4.953641311	0.000018594	0.004952765
chr17	50,509,403	50,688,484	179,082	+	6,626	ENSMUSG00000038910.7	protein_coding	224860	Plcl2	13.109071800	MGI:MGI:1352756	0.180795501	4.936945865	0.000019554	0.005072242
chr7	43,562,256	43,574,966	12,711	+	3,495	ENSMUSG00000056592.14	protein_coding	210104	Zfp658	3.926633045	MGI:MGI:2652821	-0.364966248	-4.932195115	0.000019835	0.005079377
chr1	3,647,309	3,658,904	11,596	-	3,259	ENSMUSG00000102331.1	sense_intronic	100503874	Gm19938	0.086967166	MGI:MGI:5012123	0.899514081	4.924896372	0.000020276	0.005126535
chr2	37,483,228	37,703,859	220,632	-	18,616	ENSMUSG00000026915.16	protein_coding	20744	Strbp	8.482930683	MGI:MGI:104626	0.139180162	4.915000190	0.000020889	0.005164370
chr15	98,949,837	98,953,703	3,867	-	1,803	ENSMUSG00000072235.6	protein_coding	22142	Tuba1a	2,099.329372656	MGI:MGI:98869	0.108104856	4.906047749	0.000021460	0.005164370
chr19	46,376,811	46,395,747	18,937	-	4,320	ENSMUSG00000025228.5	protein_coding	54130	Actr1a	77.759681626	MGI:MGI:1858964	0.110510513	4.911289712	0.000021124	0.005164370
chrX	73,793,359	73,824,969	31,611	-	3,970	ENSMUSG00000002006.12	protein_coding	245469	Pdzd4	65.129133792	MGI:MGI:2443483	0.131157788	4.908927040	0.000021275	0.005164370
chr4	106,910,701	107,049,694	138,994	+	6,582	ENSMUSG00000061887.14	protein_coding	72475	Ssbp3	25.996695249	MGI:MGI:1919725	0.138878445	4.883154799	0.000022990	0.005427593
chr7	25,228,258	25,237,851	9,594	-	2,900	ENSMUSG00000057177.12	protein_coding	606496	Gsk3a	68.927645180	MGI:MGI:2152453	0.122515939	4.874496530	0.000023597	0.005427593
chr7	119,140,747	119,184,603	43,857	-	4,843	ENSMUSG00000066197.5	protein_coding	209776	Gpr139	1.391457142	MGI:MGI:2685341	-0.339966092	-4.876706198	0.000023441	0.005427593
chr8	86,808,160	86,885,258	77,099	-	12,189	ENSMUSG00000031652.11	protein_coding	80750	N4bp1	4.077725283	MGI:MGI:2136825	-0.201905127	-4.871770156	0.000023791	0.005427593
chr13	73,467,197	73,516,422	49,226	+	4,632	ENSMUSG00000021608.15	protein_coding	210992	Lpcat1	27.315825070	MGI:MGI:2384812	0.175343145	4.870081715	0.000023912	0.005427593
chr3	88,920,803	88,951,181	30,379	-	6,483	ENSMUSG00000068921.14	protein_coding	65111	Dap3	10.900081973	MGI:MGI:1929538	0.124600938	4.865862555	0.000024218	0.005435132
chr7	97,788,541	97,911,883	123,343	+	3,943	ENSMUSG00000030774.13	protein_coding	18479	Pak1	75.228208998	MGI:MGI:1339975	0.120595358	4.861571644	0.000024532	0.005444536
chr6	47,453,398	47,526,058	72,661	+	4,040	ENSMUSG00000029686.15	protein_coding	26965	Cul1	36.794022501	MGI:MGI:1349658	0.113813103	4.853223389	0.000025156	0.005461542
chr14	26,638,074	26,665,084	27,011	+	3,603	ENSMUSG00000021877.12	protein_coding	11843	Arf4	50.222223512	MGI:MGI:99433	0.119697294	4.854229445	0.000025080	0.005461542
chr9	75,497,707	75,559,657	61,951	-	11,151	ENSMUSG00000058587.9	protein_coding	50875	Tmod3	5.354967811	MGI:MGI:1355315	0.185485180	4.845909442	0.000025715	0.005522905
chr9	123,170,824	123,216,038	45,215	-	6,765	ENSMUSG00000035498.10	protein_coding	109332	Cdcp1	0.070300545	MGI:MGI:2442010	-0.706491866	-4.841093291	0.000026090	0.005543812
chr4	41,135,743	41,190,823	55,081	+	4,189	ENSMUSG00000036241.3	protein_coding	67615	Ube2r2	62.067740019	MGI:MGI:1914865	0.122493515	4.837237202	0.000026394	0.005549387
chr1	52,163,448	52,233,223	69,776	-	15,057	ENSMUSG00000026103.14	protein_coding	14660	Gls	12.757142704	MGI:MGI:95752	0.199755077	4.826763329	0.000027238	0.005608708
chr5	93,181,933	93,206,495	24,563	-	3,303	ENSMUSG00000063015.12	protein_coding	12453	Ccni	88.241961576	MGI:MGI:1341077	0.133204554	4.827627450	0.000027167	0.005608708
chr8	83,608,193	83,612,653	4,461	+	3,204	ENSMUSG00000005483.10	protein_coding	81489	Dnajb1	20.356624472	MGI:MGI:1931874	0.166216079	4.812870361	0.000028398	0.005718263
chr11	98,704,591	98,729,418	24,828	-	6,528	ENSMUSG00000017210.14	protein_coding	23989	Med24	13.217456153	MGI:MGI:1344385	0.146672874	4.805029677	0.000029075	0.005718263
chr17	6,106,437	6,251,128	144,692	+	18,054	ENSMUSG00000034377.10	protein_coding	68842	Tulp4	13.220342603	MGI:MGI:1916092	0.163154974	4.803583966	0.000029201	0.005718263
chr17	30,215,524	30,576,488	360,965	-	18,201	ENSMUSG00000062202.14	protein_coding	224671	Btbd9	5.303320446	MGI:MGI:1916625	0.120802778	4.803631340	0.000029197	0.005718263
chr18	22,693,181	23,041,653	348,473	-	5,692	ENSMUSG00000041923.15	protein_coding	319211	Nol4	20.468295949	MGI:MGI:2441684	0.189261018	4.805547992	0.000029029	0.005718263
chr2	180,024,987	180,035,461	10,475	+	2,892	ENSMUSG00000039108.14	protein_coding	241846	Lsm14b	59.397921087	MGI:MGI:3040677	0.157649859	4.792108880	0.000030224	0.005805011
chr5	30,950,066	30,955,091	5,026	+	1,352	ENSMUSG00000006638.15	polymorphic_pseudogene	57742	Abhd1	0.736037528	MGI:MGI:1931013	-0.604328655	-4.792098215	0.000030225	0.005805011
chr1	132,959,484	133,030,561	71,078	-	14,798	ENSMUSG00000054387.13	protein_coding	17248	Mdm4	5.631667652	MGI:MGI:107934	0.169046848	4.772822789	0.000032025	0.006092035
chr1	10,037,987	10,136,768	98,782	+	17,553	ENSMUSG00000056763.16	protein_coding	211660	Cspp1	1.157051400	MGI:MGI:2681832	0.225114677	4.754089726	0.000033875	0.006380010
chr18	42,637,432	43,083,127	445,696	-	4,035	ENSMUSG00000024500.20	protein_coding	72930	Ppp2r2b	46.725723802	MGI:MGI:1920180	0.110912662	4.751125780	0.000034177	0.006380010
chr1	32,172,714	32,658,568	485,855	+	10,291	ENSMUSG00000026058.11	protein_coding	170771	Khdrbs2	1.285618175	MGI:MGI:2159649	0.206158775	4.735721402	0.000035792	0.006440659
chr3	152,210,422	152,236,826	26,405	+	15,500	ENSMUSG00000028034.15	protein_coding	51886	Fubp1	8.694191196	MGI:MGI:1196294	0.239153567	4.737239942	0.000035630	0.006440659
chr5	122,482,800	122,484,999	2,200	-	2,200	ENSMUSG00000105434.1	TEC	NA	Gm43359	0.077762117	NA	1.085320542	4.743781724	0.000034938	0.006440659
chr12	111,417,017	111,431,678	14,662	+	5,650	ENSMUSG00000021280.9	protein_coding	74190	Exoc3l4	0.138627682	MGI:MGI:1921363	-0.518542605	-4.739743267	0.000035363	0.006440659
chr3	116,488,963	116,508,208	19,246	-	1,880	ENSMUSG00000000339.14	protein_coding	66368	Rtca	29.274304572	MGI:MGI:1913618	0.119590751	4.726923389	0.000036748	0.006495623
chr7	45,806,637	45,814,581	7,945	-	3,445	ENSMUSG00000003269.17	protein_coding	19158	Cyth2	37.312043429	MGI:MGI:1334255	0.167739325	4.727623652	0.000036671	0.006495623
chr7	84,246,278	84,410,119	163,842	-	7,689	ENSMUSG00000015709.9	protein_coding	11864	Arnt2	60.611061335	MGI:MGI:107188	0.146776970	4.719862645	0.000037533	0.006529263
chr12	108,106,431	108,179,314	72,884	-	6,035	ENSMUSG00000056770.15	protein_coding	52690	Setd3	27.730831735	MGI:MGI:1289184	0.121003563	4.719340388	0.000037592	0.006529263
chr3	95,878,503	95,882,231	3,729	-	2,261	ENSMUSG00000038550.10	protein_coding	229599	Ciart	1.724110774	MGI:MGI:2684975	0.411299734	4.715458092	0.000038032	0.006548662
chr8	46,617,291	46,639,566	22,276	+	3,357	ENSMUSG00000031628.9	protein_coding	12367	Casp3	62.226855316	MGI:MGI:107739	0.124904200	4.701937755	0.000039602	0.006760857
chr5	38,137,192	38,159,907	22,716	-	3,215	ENSMUSG00000029126.7	protein_coding	18196	Nsg1	227.792930208	MGI:MGI:109149	0.103604267	4.688074226	0.000041280	0.006885346
chr5	149,046,702	149,184,489	137,788	-	5,023	ENSMUSG00000066551.12	protein_coding	15289	Hmgb1	26.323122984	MGI:MGI:96113	0.146175739	4.690590173	0.000040970	0.006885346
chrX	71,555,918	71,560,676	4,759	+	2,234	ENSMUSG00000015217.11	protein_coding	15354	Hmgb3	71.907416712	MGI:MGI:1098219	0.144937975	4.687378251	0.000041366	0.006885346
chr8	121,590,361	121,598,760	8,400	+	7,517	ENSMUSG00000031812.16	protein_coding	67443	Map1lc3b	52.758950475	MGI:MGI:1914693	0.112112659	4.670880966	0.000043458	0.007173781
chr2	91,710,852	91,721,545	10,694	+	5,588	ENSMUSG00000027243.8	protein_coding	241547	Harbi1	1.302519036	MGI:MGI:2443194	-0.242393871	-4.667597287	0.000043887	0.007184803
chr9	63,646,767	63,757,994	111,228	-	5,542	ENSMUSG00000032402.12	protein_coding	17127	Smad3	7.228565353	MGI:MGI:1201674	0.210782043	4.664883485	0.000044244	0.007184803
chr12	25,093,799	25,097,140	3,342	-	2,438	ENSMUSG00000020644.9	protein_coding	15902	Id2	65.657591285	MGI:MGI:96397	0.205812416	4.661409452	0.000044706	0.007201250
chr1	85,793,441	85,851,576	58,136	+	7,077	ENSMUSG00000036707.16	protein_coding	12283	Cab39	31.241306584	MGI:MGI:107438	0.153924207	4.649797457	0.000046284	0.007395866
chr17	72,836,453	72,851,195	14,743	+	4,185	ENSMUSG00000039770.6	protein_coding	383295	Ypel5	49.713497790	MGI:MGI:1916937	0.101477459	4.646849382	0.000046694	0.007402074
chr1	118,294,778	118,311,462	16,685	-	9,046	ENSMUSG00000026374.14	protein_coding	22099	Tsn	23.840153660	MGI:MGI:109263	0.117901126	4.635574464	0.000048293	0.007488361
chr8	72,240,018	72,257,385	17,368	+	3,184	ENSMUSG00000003033.15	protein_coding	11767	Ap1m1	38.984835026	MGI:MGI:102776	0.110860714	4.635090358	0.000048363	0.007488361
chr11	102,958,300	102,964,387	6,088	-	1,187	ENSMUSG00000085338.1	lincRNA	69739	2410004I01Rik	0.796793106	MGI:MGI:1916989	-0.459007748	-4.635806076	0.000048260	0.007488361
chr16	18,811,779	18,835,256	23,478	+	4,336	ENSMUSG00000005262.13	protein_coding	22230	Ufd1	17.891010956	MGI:MGI:109353	0.109162818	4.621595213	0.000050351	0.007736237
chr15	58,941,234	59,081,989	140,756	-	11,345	ENSMUSG00000022353.10	protein_coding	211401	Mtss1	15.269965656	MGI:MGI:2384818	0.117517513	4.617433984	0.000050980	0.007773117
chr10	61,319,656	61,383,530	63,875	-	4,535	ENSMUSG00000020092.9	protein_coding	27355	Pald1	4.841742805	MGI:MGI:1351623	0.161135260	4.612039136	0.000051807	0.007839415
chr4	125,016,585	125,055,376	38,792	+	3,683	ENSMUSG00000028869.13	protein_coding	230737	Gnl2	16.447481901	MGI:MGI:2385207	0.162145610	4.608237176	0.000052398	0.007869225
chr1	40,772,038	40,790,663	18,626	-	5,125	ENSMUSG00000041945.12	protein_coding	211798	Mfsd9	1.621217871	MGI:MGI:2443548	-0.228138939	-4.602873923	0.000053243	0.007877667
chr13	9,684,833	9,765,330	80,498	-	10,955	ENSMUSG00000021156.17	protein_coding	66505	Zmynd11	18.670623606	MGI:MGI:1913755	0.110171295	4.604450972	0.000052994	0.007877667
chr4	131,923,413	132,075,292	151,880	-	16,386	ENSMUSG00000028906.17	protein_coding	269587	Epb41	62.450683393	MGI:MGI:95401	0.170023147	4.598160951	0.000053997	0.007925005
chr7	138,846,079	138,883,057	36,979	+	5,903	ENSMUSG00000041769.13	protein_coding	52432	Ppp2r2d	13.328223844	MGI:MGI:1289252	0.111232934	4.593494493	0.000054754	0.007925005
chr8	46,151,771	46,195,586	43,816	+	5,157	ENSMUSG00000031631.15	protein_coding	66756	Cfap97	4.604927856	MGI:MGI:1914006	-0.196154700	-4.593682442	0.000054723	0.007925005
chr10	128,557,766	128,565,934	8,169	-	2,804	ENSMUSG00000025364.13	protein_coding	18813	Pa2g4	40.300230405	MGI:MGI:894684	0.131880621	4.590702449	0.000055211	0.007933758
chr13	70,551,707	70,637,634	85,928	-	11,190	ENSMUSG00000034525.7	protein_coding	218333	Ice1	13.265975724	MGI:MGI:2385865	0.143102167	4.586333336	0.000055935	0.007980353
chr5	143,503,634	143,528,036	24,403	-	4,496	ENSMUSG00000001847.14	protein_coding	19353	Rac1	87.956114617	MGI:MGI:97845	0.099781975	4.570667699	0.000058608	0.008295748
chr6	117,900,324	117,923,849	23,526	+	3,047	ENSMUSG00000042079.13	protein_coding	98758	Hnrnpf	21.783198245	MGI:MGI:2138741	0.113844114	4.567673121	0.000059133	0.008295748
chr6	137,735,078	137,751,932	16,855	+	3,090	ENSMUSG00000030224.10	protein_coding	20901	Strap	49.664092338	MGI:MGI:1329037	0.121126579	4.566208933	0.000059392	0.008295748
chr3	95,988,429	95,996,001	7,573	-	2,172	ENSMUSG00000015745.9	protein_coding	67220	Plekho1	26.158558567	MGI:MGI:1914470	0.146512452	4.539976688	0.000064216	0.008550964
chr8	107,031,222	107,045,755	14,534	+	2,522	ENSMUSG00000031913.9	protein_coding	116733	Vps4a	48.527888639	MGI:MGI:1890520	0.097440450	4.541531452	0.000063919	0.008550964
chr13	107,022,553	107,055,497	32,945	+	4,846	ENSMUSG00000071181.2	processed_transcript	100040322	3830408C21Rik	0.983522378	MGI:MGI:1917940	0.284188069	4.543305435	0.000063583	0.008550964
chr16	91,614,254	91,619,026	4,773	-	3,565	ENSMUSG00000039763.10	protein_coding	246738	Dnajc28	2.303640862	MGI:MGI:2181053	-0.275030172	-4.543353249	0.000063574	0.008550964
chr18	77,773,729	77,782,869	9,141	+	3,135	ENSMUSG00000025428.15	protein_coding	11946	Atp5a1	246.685627219	MGI:MGI:88115	0.093677861	4.544959029	0.000063271	0.008550964
chr19	41,829,970	41,832,583	2,614	+	2,614	ENSMUSG00000067199.4	protein_coding	14296	Frat1	7.837164515	MGI:MGI:109450	0.154550927	4.547889910	0.000062721	0.008550964
chrX	8,138,975	8,145,697	6,723	-	4,698	ENSMUSG00000031167.16	protein_coding	19652	Rbm3	40.218793218	MGI:MGI:1099460	0.221565381	4.551298071	0.000062088	0.008550964
chrX	74,409,483	74,429,194	19,712	-	3,080	ENSMUSG00000031400.10	protein_coding	14381	G6pdx	18.449911051	MGI:MGI:105979	0.127591211	4.534497802	0.000065271	0.008633928
chr1	177,442,351	177,450,764	8,414	+	6,138	ENSMUSG00000063659.11	protein_coding	30928	Zbtb18	108.831566914	MGI:MGI:1353609	0.214077285	4.525704468	0.000067001	0.008664952
chr4	129,899,093	129,899,902	810	+	810	ENSMUSG00000070729.5	processed_pseudogene	622469	Gm12966	13.386674635	MGI:MGI:3652043	0.229372224	4.526593686	0.000066824	0.008664952
chr7	24,254,794	24,262,375	7,582	+	2,721	ENSMUSG00000030486.9	protein_coding	54678	Zfp108	1.979625737	MGI:MGI:1891198	-0.310775574	-4.524500928	0.000067241	0.008664952
chr16	59,471,775	59,492,461	20,687	+	5,290	ENSMUSG00000022724.15	protein_coding	67014	Riox2	1.926406620	MGI:MGI:1914264	-0.267277205	-4.528735403	0.000066399	0.008664952
chr12	111,572,317	111,574,402	2,086	-	1,954	ENSMUSG00000096995.2	bidirectional_promoter_lncRNA	100504687	2810029C07Rik	6.155200774	MGI:MGI:1919920	0.185619875	4.511593525	0.000069871	0.008946176
chr2	19,371,440	19,394,976	23,537	+	1,377	ENSMUSG00000023094.14	protein_coding	76467	Msrb2	5.894763346	MGI:MGI:1923717	-0.302994382	-4.506289322	0.000070981	0.008974129
chr15	79,075,179	79,094,405	19,227	+	3,639	ENSMUSG00000033047.5	protein_coding	223691	Eif3l	33.563479524	MGI:MGI:2386251	0.102943932	4.506256857	0.000070988	0.008974129
chr4	138,972,888	139,059,171	86,284	+	3,596	ENSMUSG00000041143.16	protein_coding	77056	Tmco4	0.739750311	MGI:MGI:1924306	-0.523335092	-4.489990688	0.000074502	0.009242867
chr11	20,543,253	20,653,021	109,769	+	6,352	ENSMUSG00000049800.13	protein_coding	58172	Sertad2	5.060120442	MGI:MGI:1931026	0.199235448	4.493243084	0.000073786	0.009242867
chr17	30,004,733	30,210,022	205,290	+	4,392	ENSMUSG00000044477.12	protein_coding	21769	Zfand3	21.991094845	MGI:MGI:1096572	0.127132368	4.490209960	0.000074453	0.009242867
chrX	57,383,530	57,392,981	9,452	-	4,330	ENSMUSG00000031134.16	protein_coding	19655	Rbmx	34.182293159	MGI:MGI:1343044	0.193726371	4.487139709	0.000075135	0.009263900
chr7	128,062,640	128,118,491	55,852	+	5,024	ENSMUSG00000030786.18	protein_coding	16409	Itgam	0.451118685	MGI:MGI:96607	-0.600903852	-4.481821802	0.000076331	0.009353569
chr1	152,954,993	153,119,164	164,172	+	5,781	ENSMUSG00000042751.14	protein_coding	226518	Nmnat2	25.484654167	MGI:MGI:2444155	0.117604644	4.474063700	0.000078109	0.009412835
chr5	24,452,177	24,502,047	49,871	+	5,321	ENSMUSG00000023353.14	protein_coding	213990	Agap3	44.264948123	MGI:MGI:2183446	0.166670679	4.472232323	0.000078534	0.009412835
chr7	97,696,634	97,718,879	22,246	+	3,856	ENSMUSG00000025439.5	protein_coding	12729	Clns1a	19.624773052	MGI:MGI:109638	0.111122787	4.470280735	0.000078990	0.009412835
chr9	114,585,878	114,640,074	54,197	-	6,719	ENSMUSG00000056167.8	protein_coding	78893	Cnot10	6.883949259	MGI:MGI:1926143	0.154547729	4.469511742	0.000079171	0.009412835
chr14	31,359,880	31,436,078	76,199	-	3,194	ENSMUSG00000021892.14	protein_coding	24056	Sh3bp5	54.107245088	MGI:MGI:1344391	0.124821840	4.473777818	0.000078175	0.009412835
chr9	59,617,284	59,650,285	33,002	+	7,763	ENSMUSG00000025237.16	protein_coding	67287	Parp6	24.408285750	MGI:MGI:1914537	0.097164602	4.467414581	0.000079665	0.009415534
chr8	79,338,395	79,399,518	61,124	-	6,262	ENSMUSG00000031681.16	protein_coding	17125	Smad1	7.407111046	MGI:MGI:109452	0.141554799	4.461577816	0.000081056	0.009494603
chr17	87,025,550	87,035,810	10,261	+	1,712	ENSMUSG00000024146.9	protein_coding	56724	Cript	43.243574320	MGI:MGI:1929655	0.119191857	4.460628496	0.000081285	0.009494603
chr11	17,182,107	17,232,914	50,808	+	2,497	ENSMUSG00000078970.5	protein_coding	103784	Dnaaf10	3.225976798	MGI:MGI:2144224	-0.224845177	-4.451935902	0.000083407	0.009685850
chr13	91,880,400	92,131,494	251,095	-	9,237	ENSMUSG00000021708.17	protein_coding	19418	Rasgrf2	8.567162912	MGI:MGI:109137	-0.216168460	-4.449655258	0.000083973	0.009695185
chr1	136,131,389	136,177,998	46,610	+	12,184	ENSMUSG00000041642.18	protein_coding	16565	Kif21b	45.968616231	MGI:MGI:109234	0.177672206	4.441706671	0.000085974	0.009869233
chr2	153,741,274	153,773,310	32,037	+	7,811	ENSMUSG00000027479.14	protein_coding	13589	Mapre1	38.619188921	MGI:MGI:891995	0.094570050	4.430010339	0.000089005	0.010007333
chr4	149,586,468	149,648,899	62,432	+	4,662	ENSMUSG00000039953.13	protein_coding	65945	Clstn1	176.180029009	MGI:MGI:1929895	0.106143910	4.429201100	0.000089219	0.010007333
chr5	107,744,795	107,875,107	130,313	-	8,060	ENSMUSG00000011831.16	protein_coding	14020	Evi5	12.953209960	MGI:MGI:104736	0.194253333	4.430096392	0.000088982	0.010007333
chr17	45,567,775	45,573,271	5,497	-	2,999	ENSMUSG00000023944.14	protein_coding	15516	Hsp90ab1	611.734319693	MGI:MGI:96247	0.096291646	4.427451242	0.000089682	0.010007333
chr18	37,806,364	37,841,873	35,510	+	5,499	ENSMUSG00000102918.1	protein_coding	93706	Pcdhgc3	19.911065583	MGI:MGI:1935201	0.136368138	4.433896055	0.000087987	0.010007333
chr13	67,779,693	67,792,512	12,820	+	4,792	ENSMUSG00000090659.9	protein_coding	72958	Zfp493	0.702653889	MGI:MGI:1920208	-0.346920476	-4.425365994	0.000090238	0.010013374
chr5	129,501,221	129,571,384	70,164	+	8,000	ENSMUSG00000029439.14	protein_coding	231769	Sfswap	12.521210405	MGI:MGI:101760	0.164303529	4.420890172	0.000091441	0.010068316
chr17	33,646,233	33,686,860	40,628	-	7,956	ENSMUSG00000059208.15	protein_coding	76936	Hnrnpm	17.590347405	MGI:MGI:1926465	0.196007520	4.419785312	0.000091741	0.010068316
chr5	122,158,278	122,175,273	16,996	+	3,424	ENSMUSG00000004455.16	protein_coding	19047	Ppp1cc	32.732727644	MGI:MGI:104872	0.181294195	4.414215780	0.000093266	0.010164924
chr11	102,248,882	102,265,187	16,306	+	3,032	ENSMUSG00000034773.16	protein_coding	NA	Hrob	0.439980396	NA	-0.515337497	-4.412866132	0.000093639	0.010164924
chr3	34,104,270	34,682,619	578,350	+	11,594	ENSMUSG00000105265.4	processed_transcript	320478	Sox2ot	2.852593160	MGI:MGI:2444112	0.150209096	4.393647361	0.000099116	0.010447460
chr7	35,046,422	35,056,573	10,152	-	5,621	ENSMUSG00000056216.9	protein_coding	12611	Cebpg	6.444423389	MGI:MGI:104982	-0.237973874	-4.393306833	0.000099216	0.010447460
chr14	8,098,211	8,165,117	66,907	+	4,042	ENSMUSG00000033885.15	protein_coding	218699	Pxk	8.234848326	MGI:MGI:1289230	0.154640630	4.397124654	0.000098102	0.010447460
chr14	49,004,090	49,066,653	62,564	-	17,988	ENSMUSG00000061244.14	protein_coding	105504	Exoc5	5.530613350	MGI:MGI:2145645	0.159362682	4.392748591	0.000099380	0.010447460
chr17	20,945,311	20,965,916	20,606	+	3,411	ENSMUSG00000007564.15	protein_coding	51792	Ppp2r1a	165.713557086	MGI:MGI:1926334	0.102548365	4.393970516	0.000099022	0.010447460
chr17	74,199,036	74,295,496	96,461	-	7,079	ENSMUSG00000058704.9	protein_coding	76890	Memo1	8.388934720	MGI:MGI:1924140	0.145708970	4.394090100	0.000098987	0.010447460
chr2	38,723,370	38,927,688	204,319	-	10,824	ENSMUSG00000063972.13	protein_coding	14536	Nr6a1	0.460844549	MGI:MGI:1352459	0.268544811	4.388565230	0.000100617	0.010522082
chr7	111,067,750	111,083,017	15,268	-	10,166	ENSMUSG00000005610.17	protein_coding	13690	Eif4g2	161.147224728	MGI:MGI:109207	0.103261405	4.374129639	0.000105001	0.010815529
chr10	115,368,404	115,384,410	16,007	-	5,266	ENSMUSG00000020137.5	protein_coding	66816	Thap2	4.414688091	MGI:MGI:1914066	-0.330602914	-4.375168138	0.000104680	0.010815529
chr11	100,582,818	100,620,178	37,361	-	8,726	ENSMUSG00000014195.16	protein_coding	56354	Dnajc7	23.330908110	MGI:MGI:1928373	0.110819931	4.373981773	0.000105047	0.010815529
chr11	78,158,499	78,165,589	7,091	-	3,292	ENSMUSG00000017386.10	protein_coding	22032	Traf4	25.127179487	MGI:MGI:1202880	0.184323028	4.368325174	0.000106817	0.010941334
chr1	7,088,920	7,169,598	80,679	+	6,654	ENSMUSG00000051285.17	protein_coding	319263	Pcmtd1	13.227564826	MGI:MGI:2441773	0.166469338	4.356930310	0.000110471	0.011036695
chr1	82,316,452	82,445,366	128,915	+	6,966	ENSMUSG00000026142.15	protein_coding	76867	Rhbdd1	0.786369708	MGI:MGI:1924117	-0.355664872	-4.355119665	0.000111063	0.011036695
chr2	181,384,250	181,387,199	2,950	+	2,976	ENSMUSG00000085028.2	transcribed_unitary_pseudogene	329584	Slc2a4rg-ps	1.161922923	MGI:MGI:3651388	-0.441621871	-4.355724883	0.000110865	0.011036695
chr11	52,231,995	52,246,858	14,864	+	2,211	ENSMUSG00000036309.14	protein_coding	21402	Skp1	178.808845878	MGI:MGI:103575	0.095182068	4.357770715	0.000110198	0.011036695
chr17	23,752,793	23,771,522	18,730	-	4,266	ENSMUSG00000040097.16	protein_coding	224613	Flywch1	30.151954117	MGI:MGI:2442638	0.134149888	4.360123542	0.000109435	0.011036695
chr17	63,057,452	63,500,017	442,566	-	5,526	ENSMUSG00000023965.13	protein_coding	50758	Fbxl17	11.487516746	MGI:MGI:1354704	0.139240416	4.363028375	0.000108501	0.011036695
chr4	154,020,470	154,026,230	5,761	-	5,761	ENSMUSG00000078350.11	protein_coding	68859	Smim1	0.837471172	MGI:MGI:1916109	-0.435005865	-4.351010713	0.000112418	0.011056981
chr7	90,467,438	90,476,001	8,564	-	4,740	ENSMUSG00000030614.8	protein_coding	68472	Tmem126b	4.132305903	MGI:MGI:1915722	-0.184609009	-4.351159424	0.000112369	0.011056981
chr13	67,387,905	67,399,819	11,915	-	2,324	ENSMUSG00000078994.9	protein_coding	72807	Zfp429	1.039016383	MGI:MGI:1920057	-0.487746903	-4.349476423	0.000112928	0.011056981
chr8	94,214,564	94,317,227	102,664	+	4,257	ENSMUSG00000032939.14	protein_coding	71805	Nup93	7.635219639	MGI:MGI:1919055	0.172984477	4.346661627	0.000113870	0.011094792
chr4	103,038,065	103,114,299	76,235	-	7,307	ENSMUSG00000035126.19	protein_coding	242584	Dnai4	0.864514736	MGI:MGI:2385328	-0.312754923	-4.339437391	0.000116322	0.011097700
chr4	131,878,628	131,883,237	4,610	+	4,610	ENSMUSG00000102602.1	TEC	319635	A930004J17Rik	0.424668315	MGI:MGI:2442442	0.368206127	4.341513386	0.000115612	0.011097700
chr9	108,002,501	108,048,782	46,282	+	6,487	ENSMUSG00000032594.11	protein_coding	27399	Ip6k1	31.090862469	MGI:MGI:1351633	0.134853444	4.340118411	0.000116089	0.011097700
chr13	54,503,779	54,551,290	47,512	+	5,675	ENSMUSG00000043183.18	protein_coding	319719	Simc1	4.477635774	MGI:MGI:2442599	-0.197185191	-4.342982004	0.000115112	0.011097700
chr19	6,119,399	6,128,304	8,906	-	2,293	ENSMUSG00000024787.14	protein_coding	69024	Snx15	21.388495617	MGI:MGI:1916274	0.136510966	4.338402043	0.000116678	0.011097700
chr4	116,819,904	116,821,707	1,804	-	1,804	ENSMUSG00000043155.4	protein_coding	242642	Hpdl	0.359036798	MGI:MGI:2444646	-0.762652254	-4.332018016	0.000118894	0.011187260
chr11	80,383,279	80,405,733	22,455	+	6,658	ENSMUSG00000017421.18	protein_coding	22680	Zfp207	24.598293653	MGI:MGI:1340045	0.331591654	4.329275039	0.000119860	0.011187260
chr12	85,824,659	86,061,893	237,235	+	15,875	ENSMUSG00000012609.19	protein_coding	320244	Ttll5	1.453916692	MGI:MGI:2443657	0.199240391	4.331540185	0.000119062	0.011187260
chr15	79,417,856	79,455,566	37,711	-	6,590	ENSMUSG00000022433.20	protein_coding	27373	Csnk1e	41.092948067	MGI:MGI:1351660	0.118149913	4.329721779	0.000119702	0.011187260
chr7	101,092,863	101,284,405	191,543	+	16,627	ENSMUSG00000030691.15	protein_coding	207278	Fchsd2	7.079299511	MGI:MGI:2448475	0.119623829	4.326509757	0.000120840	0.011223876
chr13	77,702,033	78,163,655	461,623	+	8,134	ENSMUSG00000064138.14	protein_coding	68675	Fam172a	6.846671446	MGI:MGI:1915925	0.123032903	4.325009637	0.000121376	0.011223876
chr1	159,232,320	159,347,640	115,321	+	17,516	ENSMUSG00000040782.12	protein_coding	26374	Cop1	5.335812380	MGI:MGI:1347046	0.159370845	4.319194444	0.000123473	0.011313080
chr2	66,184,327	66,256,617	72,291	-	9,282	ENSMUSG00000034848.17	protein_coding	73668	Ttc21b	1.409822726	MGI:MGI:1920918	-0.164440099	-4.320040381	0.000123166	0.011313080
chr4	62,383,654	62,408,642	24,989	-	7,180	ENSMUSG00000066149.11	protein_coding	66440	Cdc26	5.246307562	MGI:MGI:1913690	0.091014623	4.315890896	0.000124680	0.011330079
chr11	110,399,122	110,525,522	126,401	+	3,444	ENSMUSG00000020623.11	protein_coding	26399	Map2k6	5.098925131	MGI:MGI:1346870	0.168016081	4.315584234	0.000124793	0.011330079
chr10	95,547,007	95,564,146	17,140	-	3,210	ENSMUSG00000020029.6	protein_coding	71207	Nudt4	65.065075499	MGI:MGI:1918457	0.145537022	4.305898595	0.000128403	0.011552834
chrX	75,416,628	75,454,001	37,374	+	7,887	ENSMUSG00000031201.17	protein_coding	210766	Brcc3	3.733466719	MGI:MGI:2389572	0.181226331	4.306625785	0.000128129	0.011552834
chr2	26,208,637	26,237,525	28,889	-	4,644	ENSMUSG00000036327.18	protein_coding	227638	Qsox2	4.438819713	MGI:MGI:2387194	-0.212774745	-4.294872394	0.000132638	0.011827315
chr7	97,332,327	97,350,213	17,887	+	2,966	ENSMUSG00000044952.5	protein_coding	622320	Kctd21	3.131355898	MGI:MGI:3643121	-0.380612547	-4.295125839	0.000132539	0.011827315
chr16	11,192,970	11,203,331	10,362	-	2,258	ENSMUSG00000005846.12	protein_coding	66409	Rsl1d1	41.148402928	MGI:MGI:1913659	0.119232211	4.292055047	0.000133742	0.011872747
chr1	171,767,127	171,801,184	34,058	+	6,156	ENSMUSG00000015316.11	protein_coding	27218	Slamf1	5.619568000	MGI:MGI:1351314	-1.454245798	-4.282886621	0.000137398	0.012036991
chr14	55,884,947	55,896,781	11,835	+	6,502	ENSMUSG00000047153.4	protein_coding	219094	Khnyn	3.180562157	MGI:MGI:2451333	-0.150051394	-4.281391271	0.000138003	0.012036991
chr16	8,658,580	8,672,155	13,576	-	2,858	ENSMUSG00000008393.9	protein_coding	52502	Carhsp1	61.317164904	MGI:MGI:1196368	0.134051346	4.281432897	0.000137986	0.012036991
chrX	77,761,411	77,796,278	34,868	-	5,807	ENSMUSG00000035725.13	protein_coding	19108	Prkx	6.068030484	MGI:MGI:1309999	0.150672898	4.285170867	0.000136478	0.012036991
chr11	6,389,074	6,406,158	17,085	+	4,655	ENSMUSG00000041164.15	protein_coding	52915	Zmiz2	77.224354072	MGI:MGI:106374	0.175557572	4.279793864	0.000138653	0.012041071
chr9	103,482,947	103,761,837	278,891	-	9,930	ENSMUSG00000042757.16	protein_coding	81907	Tmem108	4.019550834	MGI:MGI:1932411	0.202783590	4.277461215	0.000139607	0.012071436
chr6	54,816,916	54,893,500	76,585	+	6,176	ENSMUSG00000058446.14	protein_coding	387524	Znrf2	19.770672035	MGI:MGI:1196246	0.146981256	4.275184684	0.000140544	0.012100099
chr1	75,142,778	75,147,909	5,132	+	2,999	ENSMUSG00000049339.16	protein_coding	227298	Retreg2	50.620209732	MGI:MGI:2388278	0.088470649	4.267892450	0.000143588	0.012191482
chr7	30,434,982	30,445,535	10,554	-	3,017	ENSMUSG00000006651.8	protein_coding	11803	Aplp1	259.620346097	MGI:MGI:88046	0.100015177	4.265367143	0.000144657	0.012191482
chr9	70,012,550	70,022,866	10,317	+	4,047	ENSMUSG00000033543.17	protein_coding	235459	Gtf2a2	10.499501874	MGI:MGI:1933289	0.122929274	4.265455670	0.000144619	0.012191482
chr11	97,663,414	97,685,463	22,050	+	7,451	ENSMUSG00000038437.11	protein_coding	246198	Mllt6	15.942568157	MGI:MGI:1935145	0.186909853	4.266063216	0.000144362	0.012191482
chr12	49,385,174	49,394,127	8,954	+	3,904	ENSMUSG00000089922.2	protein_coding	NA	Gm43517	0.551869283	NA	0.353382849	4.265469299	0.000144614	0.012191482
chr1	169,928,648	169,934,413	5,766	+	1,734	ENSMUSG00000070532.5	protein_coding	78465	Ccdc190	2.834101811	MGI:MGI:1925715	-0.352294870	-4.259021283	0.000147378	0.012305142
chr2	28,641,228	28,691,167	49,940	+	11,833	ENSMUSG00000026812.16	protein_coding	64930	Tsc1	6.903108107	MGI:MGI:1929183	-0.160642815	-4.258707123	0.000147515	0.012305142
chr11	116,598,165	116,627,019	28,855	-	5,293	ENSMUSG00000020806.15	protein_coding	217344	Rhbdf2	0.313916517	MGI:MGI:2442473	-0.496501175	-4.257924456	0.000147854	0.012305142
chr17	88,530,118	88,588,367	58,250	+	4,255	ENSMUSG00000034709.8	protein_coding	73825	Ppp1r21	15.203699700	MGI:MGI:1921075	0.125880504	4.255581542	0.000148875	0.012338671
chr5	106,964,322	106,984,431	20,110	+	4,183	ENSMUSG00000029283.17	protein_coding	12545	Cdc7	4.653324335	MGI:MGI:1309511	0.212724307	4.251928399	0.000150480	0.012420172
chr1	131,053,700	131,097,826	44,127	-	3,041	ENSMUSG00000016528.10	protein_coding	17164	Mapkapk2	16.868686041	MGI:MGI:109298	0.161207346	4.247982268	0.000152233	0.012513152
chr10	39,368,855	39,565,381	196,527	+	4,363	ENSMUSG00000019843.14	protein_coding	14360	Fyn	57.244375599	MGI:MGI:95602	0.102651770	4.242871147	0.000154533	0.012579139
chr11	116,470,845	116,494,202	23,358	-	3,407	ENSMUSG00000015869.16	protein_coding	67763	Prpsap1	12.606452234	MGI:MGI:1915013	0.223025810	4.242008127	0.000154925	0.012579139
chr18	65,980,738	66,022,580	41,843	-	8,822	ENSMUSG00000041891.16	protein_coding	70361	Lman1	4.099306995	MGI:MGI:1917611	-0.143830110	-4.242991237	0.000154479	0.012579139
chr7	126,928,879	126,945,631	16,753	+	2,487	ENSMUSG00000030685.5	protein_coding	233877	Kctd13	40.259000083	MGI:MGI:1923739	0.160056524	4.240163502	0.000155765	0.012582159
chr8	85,537,633	85,555,344	17,712	-	2,975	ENSMUSG00000031701.6	protein_coding	56445	Dnaja2	52.966729558	MGI:MGI:1931882	0.122794225	4.238859666	0.000156362	0.012582159
chr11	32,642,724	32,746,569	103,846	+	4,327	ENSMUSG00000020271.17	protein_coding	103583	Fbxw11	39.915002352	MGI:MGI:2144023	0.107569297	4.237794144	0.000156852	0.012582159
chr4	119,277,981	119,294,604	16,624	-	2,531	ENSMUSG00000028639.14	protein_coding	22608	Ybx1	242.918857273	MGI:MGI:99146	0.083413434	4.232013045	0.000159534	0.012746102
chr13	106,833,714	106,847,267	13,554	-	2,729	ENSMUSG00000118423.1	transcribed_unitary_pseudogene	113523645	Lrrc70	0.906149926	MGI:MGI:5317337	0.521099736	4.226197221	0.000162277	0.012913633
chr4	129,600,668	129,624,059	23,392	+	4,273	ENSMUSG00000028797.20	protein_coding	76799	Tmem234	17.165628446	MGI:MGI:1924049	0.114485860	4.223752460	0.000163444	0.012922784
chr5	96,373,955	96,784,728	410,774	+	17,709	ENSMUSG00000034687.8	protein_coding	231470	Fras1	0.789397097	MGI:MGI:2385368	-0.257137326	-4.223247681	0.000163686	0.012922784
chr4	124,850,679	124,855,242	4,564	+	1,981	ENSMUSG00000028889.17	protein_coding	230734	Yrdc	13.380232696	MGI:MGI:2387201	0.161010449	4.214420762	0.000167975	0.013004358
chr5	120,876,142	120,887,582	11,441	-	2,340	ENSMUSG00000066861.14	protein_coding	23960	Oas1g	0.084422500	MGI:MGI:97429	-1.785988961	-4.214742577	0.000167816	0.013004358
chr6	52,768,797	53,068,631	299,835	-	2,536	ENSMUSG00000063568.11	protein_coding	231986	Jazf1	17.349841190	MGI:MGI:2141450	0.144692590	4.214450603	0.000167960	0.013004358
chr11	115,523,102	115,536,181	13,080	-	1,736	ENSMUSG00000020738.16	protein_coding	170930	Sumo2	65.730088027	MGI:MGI:2158813	0.097092216	4.216922722	0.000166748	0.013004358
chr13	74,369,326	74,390,836	21,511	-	4,157	ENSMUSG00000069184.4	protein_coding	238722	Zfp72	1.504108616	MGI:MGI:3033356	-0.390418601	-4.217557692	0.000166438	0.013004358
chr9	21,588,682	21,592,772	4,091	-	2,174	ENSMUSG00000032182.15	protein_coding	74766	Yipf2	3.832232308	MGI:MGI:1922016	-0.222749286	-4.212410302	0.000168967	0.013030658
chr18	90,579,777	90,592,522	12,746	+	2,404	ENSMUSG00000110277.2	protein_coding	108168395	Gm45871	2.319368294	MGI:MGI:5804986	-0.379813636	-4.209088059	0.000170619	0.013107452
chr2	26,382,802	26,389,291	6,490	-	3,587	ENSMUSG00000026927.17	protein_coding	68112	Entr1	22.371582790	MGI:MGI:1915362	0.106194800	4.207000189	0.000171665	0.013137304
chr9	40,800,984	40,810,087	9,104	+	4,301	ENSMUSG00000015656.17	protein_coding	15481	Hspa8	298.494652231	MGI:MGI:105384	0.208100886	4.203198711	0.000173586	0.013233630
chr8	111,536,097	111,625,720	89,624	+	7,018	ENSMUSG00000033545.14	protein_coding	170737	Znrf1	29.707943304	MGI:MGI:2177308	0.122493422	4.198589199	0.000175944	0.013362386
chr1	87,853,287	87,945,178	91,892	+	6,850	ENSMUSG00000070738.10	protein_coding	227333	Dgkd	21.023118034	MGI:MGI:2138334	0.133343617	4.197191962	0.000176665	0.013366314
chr8	72,723,285	72,758,201	34,917	+	7,354	ENSMUSG00000031622.16	protein_coding	20467	Sin3b	14.584724947	MGI:MGI:107158	0.155702557	4.192518968	0.000179097	0.013446746
chr14	54,852,736	54,870,961	18,226	-	5,907	ENSMUSG00000057156.10	protein_coding	239099	Homez	1.966330872	MGI:MGI:2678023	-0.232728693	-4.191279533	0.000179748	0.013446746
chrX	20,933,395	20,950,608	17,214	-	5,381	ENSMUSG00000009406.13	protein_coding	13712	Elk1	11.138951409	MGI:MGI:101833	0.133782569	4.191997205	0.000179371	0.013446746
chrX	136,732,942	136,743,690	10,749	-	3,135	ENSMUSG00000031422.16	protein_coding	56397	Morf4l2	94.245355561	MGI:MGI:1927167	0.084596657	4.189703689	0.000180578	0.013458468
chr10	117,051,001	117,063,814	12,814	-	2,557	ENSMUSG00000034024.8	protein_coding	12461	Cct2	106.184659767	MGI:MGI:107186	0.096853662	4.186894956	0.000182068	0.013519043
chr10	127,266,368	127,281,950	15,583	+	4,795	ENSMUSG00000025410.10	protein_coding	69654	Dctn2	51.479606518	MGI:MGI:107733	0.099700610	4.181098853	0.000185180	0.013598468
chr12	69,296,681	69,310,687	14,007	+	5,438	ENSMUSG00000020978.10	protein_coding	69554	Klhdc2	32.928378753	MGI:MGI:1916804	0.108385129	4.182068023	0.000184656	0.013598468
chr17	27,838,150	27,851,968	13,819	+	6,521	ENSMUSG00000024217.10	protein_coding	20630	Snrpc	6.479608957	MGI:MGI:109489	0.126128008	4.181707386	0.000184851	0.013598468
chr8	74,993,356	75,031,972	38,617	+	5,227	ENSMUSG00000034518.14	protein_coding	70823	Hmgxb4	6.347543358	MGI:MGI:1918073	-0.141338545	-4.179495461	0.000186050	0.013612315
chr3	55,625,195	56,183,701	558,507	-	31,361	ENSMUSG00000027799.12	protein_coding	26422	Nbea	12.961503788	MGI:MGI:1347075	0.189222399	4.171904822	0.000190224	0.013866887
chr1	130,717,327	130,724,358	7,032	+	6,128	ENSMUSG00000046404.5	protein_coding	226418	Yod1	8.288035509	MGI:MGI:2442596	0.249454053	4.145465346	0.000205490	0.014136955
chr1	151,428,542	151,458,161	29,620	+	8,211	ENSMUSG00000053286.11	protein_coding	98685	Trmt1l	2.425763732	MGI:MGI:1916185	-0.281282829	-4.148181314	0.000203868	0.014136955
chr1	168,119,364	168,432,270	312,907	-	13,844	ENSMUSG00000052534.15	protein_coding	18514	Pbx1	25.779965875	MGI:MGI:97495	0.200415630	4.152344467	0.000201406	0.014136955
chr2	156,388,065	156,392,829	4,765	-	4,915	ENSMUSG00000102869.2	lincRNA	347740	Norad	116.629252170	MGI:MGI:1914767	0.130138847	4.153528834	0.000200711	0.014136955
chr3	90,072,649	90,100,902	28,254	+	6,085	ENSMUSG00000027940.18	protein_coding	59069	Tpm3	34.555293870	MGI:MGI:1890149	0.088050145	4.162087951	0.000195758	0.014136955
chr4	125,085,134	125,109,889	24,756	+	5,211	ENSMUSG00000028863.13	protein_coding	70088	Meaf6	24.652896454	MGI:MGI:1917338	0.111457762	4.144681466	0.000205960	0.014136955
chr5	43,752,909	43,754,271	1,363	-	1,363	ENSMUSG00000104728.1	TEC	NA	Gm42462	0.513906406	NA	0.782082043	4.159121099	0.000197461	0.014136955
chr6	85,334,962	85,374,564	39,603	-	6,124	ENSMUSG00000051343.11	protein_coding	52055	Rab11fip5	11.299514903	MGI:MGI:1098586	0.109082444	4.151121666	0.000202126	0.014136955
chr7	12,897,815	12,908,239	10,425	+	3,501	ENSMUSG00000054715.11	protein_coding	232878	Zscan22	2.590633937	MGI:MGI:2443312	-0.376780442	-4.158478721	0.000197832	0.014136955
chr7	16,493,719	16,614,937	121,219	-	9,147	ENSMUSG00000058230.12	protein_coding	232906	Arhgap35	33.914010098	MGI:MGI:1929494	0.122329581	4.157965159	0.000198129	0.014136955
chr9	102,834,917	102,907,542	72,626	+	4,534	ENSMUSG00000032547.12	protein_coding	20187	Ryk	12.090297391	MGI:MGI:101766	0.144949288	4.147907321	0.000204031	0.014136955
chr10	88,746,607	88,826,804	80,198	-	10,199	ENSMUSG00000004356.8	protein_coding	70683	Utp20	2.135070711	MGI:MGI:1917933	-0.218901513	-4.158741313	0.000197680	0.014136955
chr11	59,211,412	59,228,270	16,859	-	2,089	ENSMUSG00000048076.14	protein_coding	11840	Arf1	178.215983193	MGI:MGI:99431	0.088526604	4.149178228	0.000203276	0.014136955
chr13	59,755,409	59,769,810	14,402	-	10,680	ENSMUSG00000044792.7	protein_coding	69046	Isca1	61.835112221	MGI:MGI:1916296	0.101859446	4.153099792	0.000200963	0.014136955
chr15	100,615,349	100,620,761	5,413	+	2,900	ENSMUSG00000000346.9	protein_coding	23994	Dazap2	50.656096203	MGI:MGI:1344344	0.100065641	4.147718112	0.000204144	0.014136955
chr17	12,915,701	12,924,556	8,856	+	5,030	ENSMUSG00000068039.13	protein_coding	21454	Tcp1	52.410220975	MGI:MGI:98535	0.087501020	4.150874666	0.000202272	0.014136955
chr18	34,859,823	34,864,984	5,162	+	4,484	ENSMUSG00000038418.7	protein_coding	13653	Egr1	15.734739173	MGI:MGI:95295	0.398218935	4.146862409	0.000204654	0.014136955
chr15	82,040,525	82,047,598	7,074	-	2,924	ENSMUSG00000063480.8	protein_coding	20826	Snu13	33.792469302	MGI:MGI:893586	0.105991821	4.143033434	0.000206953	0.014156435
chr4	116,601,052	116,627,941	26,890	-	7,518	ENSMUSG00000028693.15	protein_coding	50927	Nasp	14.426681103	MGI:MGI:1355328	0.133640835	4.141223990	0.000208048	0.014182777
chr10	81,528,724	81,545,190	16,467	-	4,097	ENSMUSG00000034781.5	protein_coding	14672	Gna11	34.915386912	MGI:MGI:95766	0.134974697	4.138317809	0.000209819	0.014254845
chr1	64,029,447	64,122,282	92,836	-	8,131	ENSMUSG00000025959.13	protein_coding	93691	Klf7	18.750896921	MGI:MGI:1935151	0.130021120	4.117954730	0.000222648	0.014873457
chr1	91,373,861	91,398,700	24,840	-	5,556	ENSMUSG00000026309.14	protein_coding	67444	Ilkap	8.580463687	MGI:MGI:1914694	0.114152907	4.118244819	0.000222460	0.014873457
chr2	83,812,636	83,883,486	70,851	+	5,744	ENSMUSG00000048388.3	protein_coding	241520	Fam171b	48.608873038	MGI:MGI:2444579	0.132994614	4.118651376	0.000222196	0.014873457
chr6	8,509,600	8,597,548	87,949	+	7,756	ENSMUSG00000029638.17	protein_coding	170772	Glcci1	0.246804273	MGI:MGI:2179717	0.435061925	4.121886984	0.000220112	0.014873457
chr11	119,343,425	119,355,502	12,078	-	4,414	ENSMUSG00000005043.13	protein_coding	27029	Sgsh	0.982915513	MGI:MGI:1350341	-0.297548871	-4.118103910	0.000222551	0.014873457
chr1	183,296,590	183,325,476	28,887	+	6,175	ENSMUSG00000042901.10	protein_coding	108909	Aida	9.869270473	MGI:MGI:1919737	0.185776782	4.115098798	0.000224507	0.014915193
chr2	105,386,291	105,399,319	13,029	-	3,196	ENSMUSG00000005973.6	protein_coding	19672	Rcn1	10.300771207	MGI:MGI:104559	-0.206381299	-4.113564255	0.000225513	0.014915193
chr7	130,865,756	130,913,312	47,557	+	8,527	ENSMUSG00000040268.17	protein_coding	101476	Plekha1	8.321235461	MGI:MGI:2442213	0.170852348	4.114010303	0.000225220	0.014915193
chr2	122,681,233	122,702,663	21,431	-	5,482	ENSMUSG00000005802.12	protein_coding	22785	Slc30a4	15.198267723	MGI:MGI:1345282	0.153662735	4.106682033	0.000230076	0.015166808
chr8	33,599,625	33,619,441	19,817	+	1,469	ENSMUSG00000009630.10	protein_coding	19053	Ppp2cb	78.114268909	MGI:MGI:1321161	0.094148136	4.105419550	0.000230923	0.015172563
chr1	75,134,554	75,142,697	8,144	-	5,635	ENSMUSG00000033159.14	protein_coding	69171	Cnppd1	8.154542467	MGI:MGI:1916421	0.157775066	4.099802189	0.000234729	0.015271886
chr7	4,825,552	4,844,696	19,145	-	6,639	ENSMUSG00000053550.13	protein_coding	232813	Shisa7	19.937130003	MGI:MGI:3605641	0.181226045	4.100861770	0.000234006	0.015271886
chr16	45,158,785	45,188,538	29,754	+	3,154	ENSMUSG00000022663.3	protein_coding	67841	Atg3	11.462163886	MGI:MGI:1915091	0.152938913	4.100063783	0.000234550	0.015271886
chr8	3,457,105	3,467,680	10,576	-	3,397	ENSMUSG00000069633.12	protein_coding	69129	Pex11g	0.308416043	MGI:MGI:1920905	-0.398092730	-4.096245956	0.000237169	0.015281360
chr9	92,538,801	92,542,869	4,069	-	4,069	ENSMUSG00000103622.1	TEC	NA	B430319G15Rik	0.432997317	NA	-0.391858838	-4.097773371	0.000236118	0.015281360
chr10	43,578,284	43,583,127	4,844	+	2,580	ENSMUSG00000047139.9	protein_coding	12484	Cd24a	601.219981386	MGI:MGI:88323	0.189452322	4.097287599	0.000236452	0.015281360
chr7	90,185,927	90,188,198	2,272	+	2,272	ENSMUSG00000109005.1	TEC	NA	Gm45221	0.386666165	NA	0.722294211	4.092704803	0.000239624	0.015382913
chr15	80,133,127	80,161,707	28,581	+	3,360	ENSMUSG00000022414.8	protein_coding	66513	Tab1	10.599108854	MGI:MGI:1913763	-0.166796607	-4.091757010	0.000240286	0.015382913
chr7	142,591,744	142,620,804	29,061	+	7,227	ENSMUSG00000110125.1	lincRNA	102635939	Gm33148	0.076006919	MGI:MGI:5592307	-0.524475964	-4.088288180	0.000242721	0.015428265
chr15	76,327,397	76,330,677	3,281	+	1,945	ENSMUSG00000034259.8	protein_coding	109075	Exosc4	11.531207545	MGI:MGI:1923576	0.158089933	4.088478339	0.000242587	0.015428265
chrX	140,342,263	140,435,467	93,205	+	10,256	ENSMUSG00000042425.18	protein_coding	245643	Frmpd3	2.397515841	MGI:MGI:3646547	-0.188563922	-4.087452938	0.000243311	0.015428265
chr3	158,010,473	158,036,639	26,167	-	8,446	ENSMUSG00000055436.18	protein_coding	69207	Srsf11	13.363191255	MGI:MGI:1916457	0.200207012	4.084278929	0.000245567	0.015521983
chr6	135,137,522	135,198,022	60,501	-	3,711	ENSMUSG00000042770.8	protein_coding	15199	Hebp1	6.461259017	MGI:MGI:1333880	-0.319615449	-4.082367723	0.000246934	0.015533928
chr13	51,100,880	51,152,546	51,667	+	4,498	ENSMUSG00000021395.11	protein_coding	20729	Spin1	69.049174607	MGI:MGI:109242	0.111098502	4.081843226	0.000247311	0.015533928
chr6	116,208,038	116,262,686	54,649	+	7,551	ENSMUSG00000024104.11	protein_coding	28006	Washc2	12.459454314	MGI:MGI:106463	0.120853249	4.080298816	0.000248423	0.015554881
chr7	141,297,180	141,327,672	30,493	-	4,389	ENSMUSG00000058886.9	protein_coding	54006	Deaf1	30.011109455	MGI:MGI:1858496	0.180091718	4.072239165	0.000254308	0.015852264
chr10	81,292,963	81,319,972	27,010	+	5,730	ENSMUSG00000034902.17	protein_coding	18717	Pip5k1c	69.918341539	MGI:MGI:1298224	0.116265366	4.071627616	0.000254760	0.015852264
chr9	100,597,798	100,958,545	360,748	+	11,781	ENSMUSG00000037286.15	protein_coding	20842	Stag1	6.423355175	MGI:MGI:1098658	0.121922388	4.067951844	0.000257494	0.015874419
chr11	99,209,047	99,231,017	21,971	-	6,650	ENSMUSG00000037935.16	protein_coding	57376	Smarce1	23.127866723	MGI:MGI:1927347	0.112337750	4.067942887	0.000257500	0.015874419
chr19	46,883,317	47,015,153	131,837	-	11,037	ENSMUSG00000025041.17	protein_coding	76952	Nt5c2	8.024442858	MGI:MGI:2178563	0.101923960	4.069732152	0.000256166	0.015874419
chr7	24,270,420	24,277,794	7,375	+	3,633	ENSMUSG00000055305.15	protein_coding	22755	Zfp93	2.317770070	MGI:MGI:107611	-0.234102778	-4.066691908	0.000258437	0.015883154
chr4	129,307,100	129,335,370	28,271	-	8,744	ENSMUSG00000057236.10	protein_coding	19646	Rbbp4	24.955883844	MGI:MGI:1194912	0.099202501	4.061968386	0.000262005	0.016003933
chr7	107,863,039	107,863,500	462	+	462	ENSMUSG00000066245.5	processed_pseudogene	626661	Gm10156	15.554341141	MGI:MGI:3642344	0.267955041	4.063008023	0.000261216	0.016003933
chr15	31,224,314	31,274,341	50,028	+	1,925	ENSMUSG00000039168.15	protein_coding	223453	Dap	16.974826713	MGI:MGI:1918190	-0.161130223	-4.057558431	0.000265379	0.016160621
chr17	25,261,916	25,274,622	12,707	-	5,474	ENSMUSG00000015120.15	protein_coding	22196	Ube2i	21.640628320	MGI:MGI:107365	0.124266333	4.054959980	0.000267387	0.016233412
chr4	44,755,877	44,932,203	176,327	+	9,612	ENSMUSG00000035649.17	protein_coding	319885	Zcchc7	2.266515872	MGI:MGI:2442912	0.216165845	4.053902310	0.000268209	0.016233949
chr11	100,361,716	100,362,126	411	-	411	ENSMUSG00000091478.2	processed_pseudogene	100041835	Gm10039	46.659336197	MGI:MGI:3704382	0.149927340	4.050505182	0.000270864	0.016345155
chr5	146,951,573	146,963,800	12,228	-	5,127	ENSMUSG00000016510.11	protein_coding	76366	Mtif3	3.048296572	MGI:MGI:1923616	-0.170569431	-4.047006888	0.000273626	0.016462065
chr5	110,076,136	110,094,420	18,285	-	3,693	ENSMUSG00000109771.1	protein_coding	102638847	Gm35315	0.313237170	MGI:MGI:5594474	-0.542663538	-4.042381041	0.000277320	0.016534888
chr13	3,298,887	3,299,667	781	+	781	ENSMUSG00000114003.1	processed_pseudogene	674228	Gm9616	41.367330666	MGI:MGI:3780024	0.133616153	4.044109039	0.000275934	0.016534888
chr17	32,113,411	32,141,356	27,946	+	3,157	ENSMUSG00000097305.2	antisense	100504381	Gm17276	0.303498289	MGI:MGI:4936910	-0.540197947	-4.042639970	0.000277112	0.016534888
chr1	178,951,960	179,518,034	566,075	-	9,184	ENSMUSG00000055067.15	protein_coding	69726	Smyd3	3.969145204	MGI:MGI:1916976	0.149083239	4.037911770	0.000280935	0.016541796
chr5	138,139,702	138,155,744	16,043	-	6,754	ENSMUSG00000037007.17	protein_coding	56314	Zfp113	2.138873225	MGI:MGI:1929116	-0.215742487	-4.037124503	0.000281577	0.016541796
chr6	85,451,514	85,468,475	16,962	+	6,778	ENSMUSG00000030007.8	protein_coding	12468	Cct7	42.583879769	MGI:MGI:107184	0.081969035	4.039309345	0.000279800	0.016541796
chr7	62,094,506	62,209,479	114,974	-	3,015	ENSMUSG00000045813.7	lincRNA	330552	Gm9801	0.970489027	MGI:MGI:3647139	0.286979824	4.040322475	0.000278979	0.016541796
chr11	65,151,910	65,159,891	7,982	-	1,093	ENSMUSG00000020548.10	protein_coding	74282	1700086D15Rik	0.223806604	MGI:MGI:1921532	0.795698130	4.037639410	0.000281157	0.016541796
chr4	155,989,466	155,992,649	3,184	-	3,184	ENSMUSG00000050796.4	protein_coding	117592	B3galt6	6.350609080	MGI:MGI:2152819	-0.147371499	-4.034753106	0.000283518	0.016543355
chr6	87,999,106	88,045,270	46,165	-	2,610	ENSMUSG00000079477.9	protein_coding	19349	Rab7	96.015693499	MGI:MGI:105068	0.075309920	4.032052473	0.000285744	0.016543355
chr11	3,288,874	3,309,083	20,210	+	5,904	ENSMUSG00000020453.17	protein_coding	56218	Patz1	9.659157316	MGI:MGI:1891832	0.141364365	4.032082792	0.000285719	0.016543355
chr11	50,210,890	50,235,103	24,214	+	2,719	ENSMUSG00000036620.14	protein_coding	103534	Mgat4b	43.324827231	MGI:MGI:2143974	0.144109940	4.032741457	0.000285175	0.016543355
chr18	23,989,632	24,005,376	15,745	+	3,040	ENSMUSG00000063281.9	protein_coding	22694	Zfp35	9.031784613	MGI:MGI:99179	-0.184556958	-4.033966419	0.000284165	0.016543355
chr1	5,070,018	5,162,340	92,323	+	9,746	ENSMUSG00000033793.12	protein_coding	108664	Atp6v1h	13.612294908	MGI:MGI:1914864	0.083497661	4.030859449	0.000286733	0.016552638
chr2	26,905,262	26,910,569	5,308	-	3,614	ENSMUSG00000015776.12	protein_coding	20933	Med22	16.626642732	MGI:MGI:98446	0.129486389	4.028357380	0.000288819	0.016584130
chr19	4,007,384	4,012,759	5,376	-	2,634	ENSMUSG00000037916.14	protein_coding	17995	Ndufv1	46.002799812	MGI:MGI:107851	0.111124244	4.028212780	0.000288939	0.016584130
chr9	13,297,957	13,709,388	411,432	+	6,598	ENSMUSG00000031925.17	protein_coding	270118	Maml2	2.140423585	MGI:MGI:2389460	0.182714559	4.026456284	0.000290413	0.016620928
chr13	74,553,910	74,564,256	10,347	-	1,920	ENSMUSG00000113047.1	lincRNA	NA	Gm47469	1.264671818	NA	-0.343122542	-4.024497908	0.000292064	0.016667673
chr14	76,414,961	76,507,762	92,802	+	8,994	ENSMUSG00000022010.19	protein_coding	21807	Tsc22d1	118.461758281	MGI:MGI:109127	0.080835249	4.022367735	0.000293870	0.016721412
chr19	4,962,147	4,966,999	4,853	+	3,229	ENSMUSG00000024902.5	protein_coding	66419	Mrpl11	16.884353413	MGI:MGI:2137215	0.125741988	4.021417351	0.000294680	0.016721412
chr16	21,331,902	21,333,129	1,228	-	1,455	ENSMUSG00000116632.1	transcribed_processed_pseudogene	76222	Magef1	10.231421090	MGI:MGI:1923472	0.149880093	3.998346099	0.000315012	0.017824530
chr3	108,107,280	108,146,146	38,867	-	3,262	ENSMUSG00000000001.4	protein_coding	14679	Gnai3	37.432416969	MGI:MGI:95773	0.106358056	3.997183106	0.000316073	0.017834010
chr7	29,303,951	29,317,264	13,314	+	5,376	ENSMUSG00000030584.14	protein_coding	29861	Dpf1	22.843136712	MGI:MGI:1352748	0.140069267	3.992567399	0.000320316	0.017921540
chr7	29,768,552	29,779,821	11,270	+	4,113	ENSMUSG00000046185.10	protein_coding	74352	Zfp84	5.386635977	MGI:MGI:107780	-0.276692467	-3.993226417	0.000319707	0.017921540
chr13	95,627,174	95,892,483	265,310	-	6,910	ENSMUSG00000021676.10	protein_coding	544963	Iqgap2	2.624479078	MGI:MGI:2449975	-0.207211200	-3.993695954	0.000319273	0.017921540
chr4	40,722,150	40,734,964	12,815	+	8,629	ENSMUSG00000028410.13	protein_coding	15502	Dnaja1	36.097034815	MGI:MGI:1270129	0.132665658	3.987196541	0.000325323	0.017984831
chr5	33,653,216	33,658,416	5,201	-	3,179	ENSMUSG00000019295.8	protein_coding	68366	Tmem129	5.885155341	MGI:MGI:1915616	-0.157947419	-3.985575214	0.000326850	0.017984831
chr6	18,170,687	18,322,767	152,081	+	7,765	ENSMUSG00000041301.15	protein_coding	12638	Cftr	0.104310379	MGI:MGI:88388	-0.523172338	-3.985901221	0.000326542	0.017984831
chr11	50,599,298	50,602,448	3,151	-	1,809	ENSMUSG00000085564.1	processed_transcript	NA	Gm12198	0.840953187	NA	0.362150689	3.989335208	0.000323320	0.017984831
chr11	58,104,153	58,118,594	14,442	+	2,636	ENSMUSG00000020515.13	protein_coding	69125	Cnot8	27.392893180	MGI:MGI:1916375	0.114190654	3.989502825	0.000323164	0.017984831
chr17	3,103,175	3,114,795	11,621	-	2,478	ENSMUSG00000116995.1	transcribed_processed_pseudogene	100417722	Gm21926	7.208765936	MGI:MGI:5439378	0.137435774	3.987511305	0.000325028	0.017984831
chr7	27,553,233	27,582,099	28,867	+	4,780	ENSMUSG00000049643.15	protein_coding	66367	2310022A10Rik	4.889505830	MGI:MGI:1913617	-0.148984325	-3.984085491	0.000328258	0.018012726
chr7	128,439,777	128,461,323	21,547	-	6,903	ENSMUSG00000030846.15	protein_coding	21843	Tial1	10.169985844	MGI:MGI:107913	0.171622206	3.982219383	0.000330031	0.018023847
chrX	7,884,028	7,894,464	10,437	+	4,729	ENSMUSG00000031156.18	protein_coding	22232	Slc35a2	4.247132562	MGI:MGI:1345297	-0.161537482	-3.981973444	0.000330266	0.018023847
chr7	27,959,135	27,979,139	20,005	-	9,180	ENSMUSG00000063047.9	protein_coding	338354	Zfp780b	2.076532133	MGI:MGI:2444764	-0.213987559	-3.977468029	0.000334588	0.018131106
chr18	10,325,177	10,562,940	237,764	+	11,022	ENSMUSG00000042942.18	protein_coding	381157	Greb1l	0.587197539	MGI:MGI:3576497	-0.344218165	-3.977088833	0.000334954	0.018131106
chrX	8,123,301	8,132,845	9,545	-	5,277	ENSMUSG00000031166.13	protein_coding	73447	Wdr13	58.712647653	MGI:MGI:1914661	0.097727332	3.978605631	0.000333492	0.018131106
chr3	106,502,260	106,547,802	45,543	-	3,116	ENSMUSG00000040774.15	protein_coding	99712	Cept1	9.815820199	MGI:MGI:2139793	-0.148291139	-3.976018512	0.000335990	0.018138030
chr17	26,941,253	26,972,434	31,182	+	6,931	ENSMUSG00000067629.13	protein_coding	240057	Syngap1	33.812968418	MGI:MGI:3039785	0.155700165	3.974293028	0.000337667	0.018179414
chr7	46,888,949	46,919,969	31,021	-	2,730	ENSMUSG00000014402.15	protein_coding	22088	Tsg101	42.743710871	MGI:MGI:106581	0.101757903	3.972016516	0.000339892	0.018249998
chr9	101,188,598	101,191,282	2,685	-	2,685	ENSMUSG00000104094.1	TEC	NA	Gm37314	0.081324777	NA	0.745667392	3.967057126	0.000344788	0.018463258
chr8	85,717,578	85,840,921	123,344	-	11,045	ENSMUSG00000031703.8	protein_coding	71927	Itfg1	22.649813823	MGI:MGI:106419	0.091671513	3.961602191	0.000350253	0.018705748
chr7	29,816,114	29,831,005	14,892	+	3,658	ENSMUSG00000011427.16	protein_coding	233056	Zfp790	6.043567544	MGI:MGI:1923431	-0.227800696	-3.959332875	0.000352551	0.018769600
chr14	31,251,450	31,259,944	8,495	+	4,682	ENSMUSG00000021901.10	protein_coding	104416	Bap1	35.396524553	MGI:MGI:1206586	0.087158749	3.958569150	0.000353328	0.018769600
chr5	112,384,354	112,394,866	10,513	-	4,010	ENSMUSG00000029348.11	protein_coding	72898	Asphd2	24.310961486	MGI:MGI:1920148	0.124600378	3.954495646	0.000357499	0.018918111
chr6	86,404,219	86,431,201	26,983	+	15,750	ENSMUSG00000071337.11	protein_coding	21841	Tia1	5.520722971	MGI:MGI:107914	0.216800127	3.953992411	0.000358018	0.018918111
chrM	2,751	3,707	957	+	957	ENSMUSG00000064341.1	protein_coding	NA	mt-Nd1	4,809.943122297	NA	0.069679945	3.952790874	0.000359259	0.018933613
chr4	106,662,256	106,678,944	16,689	-	3,568	ENSMUSG00000025413.13	protein_coding	72354	Ttc4	14.648003098	MGI:MGI:1919604	0.132581068	3.950237115	0.000361911	0.019023194
chr11	115,644,045	115,708,597	64,553	-	2,916	ENSMUSG00000059923.13	protein_coding	14784	Grb2	64.751797530	MGI:MGI:95805	0.093778009	3.949321145	0.000362867	0.019023378
chr7	16,815,889	16,840,931	25,043	+	7,958	ENSMUSG00000030374.15	protein_coding	97387	Strn4	30.661047468	MGI:MGI:2142346	0.101040261	3.947130964	0.000365163	0.019093615
chr5	23,503,264	23,684,617	181,354	-	13,901	ENSMUSG00000062604.11	protein_coding	20817	Srpk2	13.104879437	MGI:MGI:1201408	0.120688540	3.943453690	0.000369049	0.019146375
chr9	45,253,837	45,269,149	15,313	-	3,498	ENSMUSG00000032089.16	protein_coding	16154	Il10ra	1.508319986	MGI:MGI:96538	-0.685676592	-3.942553935	0.000370006	0.019146375
chr12	113,014,508	113,072,138	57,631	+	6,985	ENSMUSG00000021143.10	protein_coding	217893	Pacs2	29.324884707	MGI:MGI:1924399	0.101314215	3.943287189	0.000369226	0.019146375
chr13	3,538,063	3,567,871	29,809	+	10,558	ENSMUSG00000021218.10	protein_coding	14569	Gdi2	27.068939125	MGI:MGI:99845	0.083088151	3.943224435	0.000369293	0.019146375
chr2	94,300,767	94,406,679	105,913	-	8,984	ENSMUSG00000027194.16	protein_coding	74569	Ttc17	4.365964914	MGI:MGI:1921819	-0.131072636	-3.940817806	0.000371860	0.019146704
chr10	40,339,564	40,480,868	141,305	+	5,846	ENSMUSG00000038481.13	protein_coding	78334	Cdk19	21.585860562	MGI:MGI:1925584	0.186845927	3.940752346	0.000371930	0.019146704
chr6	87,458,545	87,533,235	74,691	-	4,434	ENSMUSG00000030047.14	protein_coding	232201	Arhgap25	2.028895427	MGI:MGI:2443687	-0.326684248	-3.938521803	0.000374325	0.019220461
chr16	19,946,496	19,983,037	36,542	-	2,609	ENSMUSG00000043008.9	protein_coding	239743	Klhl6	3.695460800	MGI:MGI:2686922	-0.339108423	-3.936166180	0.000376870	0.019301553
chr2	29,619,720	29,740,353	120,634	+	7,485	ENSMUSG00000039844.20	protein_coding	107746	Rapgef1	30.895925883	MGI:MGI:104580	0.143250364	3.934721331	0.000378440	0.019312469
chr6	113,697,050	113,710,949	13,900	+	3,548	ENSMUSG00000056952.13	protein_coding	381801	Tatdn2	17.141188022	MGI:MGI:3576210	0.144537684	3.934038617	0.000379184	0.019312469
chr19	29,251,828	29,313,080	61,253	+	5,030	ENSMUSG00000024789.13	protein_coding	16452	Jak2	20.886943546	MGI:MGI:96629	0.159574989	3.933305809	0.000379984	0.019312469
chr5	32,863,701	32,994,236	130,536	+	11,774	ENSMUSG00000037426.18	protein_coding	277854	Depdc5	3.909784085	MGI:MGI:2141101	0.122838505	3.929366500	0.000384313	0.019482696
chr9	96,196,275	96,318,878	122,604	+	14,029	ENSMUSG00000032411.15	protein_coding	211586	Tfdp2	27.154111480	MGI:MGI:107167	0.192565174	3.928489157	0.000385284	0.019482696
chrX	150,519,519	150,589,844	70,326	-	8,744	ENSMUSG00000025269.16	protein_coding	77622	Apex2	0.984665203	MGI:MGI:1924872	0.216206246	3.926794142	0.000387166	0.019528435
chr2	136,873,780	136,891,382	17,603	-	3,227	ENSMUSG00000027274.16	protein_coding	59030	Mkks	2.880478183	MGI:MGI:1891836	-0.211206888	-3.925098363	0.000389058	0.019574438
chr15	81,745,057	81,796,260	51,204	+	10,045	ENSMUSG00000022390.11	protein_coding	20286	Zc3h7b	28.790845657	MGI:MGI:1328310	0.134106993	3.922245454	0.000392262	0.019686024
chr2	144,270,663	144,280,516	9,854	+	3,348	ENSMUSG00000027424.11	protein_coding	74528	Mgme1	2.033106267	MGI:MGI:1921778	-0.225978309	-3.916320638	0.000398997	0.019923911
chr10	31,493,193	31,609,184	115,992	-	11,013	ENSMUSG00000063760.9	protein_coding	268291	Rnf217	2.400166064	MGI:MGI:3610311	0.179331637	3.916509694	0.000398780	0.019923911
chr4	130,531,602	130,573,966	42,365	-	1,426	ENSMUSG00000078532.9	protein_coding	67149	Nkain1	57.751987543	MGI:MGI:1914399	0.122245615	3.915198837	0.000400285	0.019938373
chr1	55,405,921	55,754,285	348,365	+	6,687	ENSMUSG00000038349.10	protein_coding	227120	Plcl1	3.784045095	MGI:MGI:3036262	0.205762941	3.906926270	0.000409908	0.020271572
chr8	26,119,368	26,151,790	32,423	+	6,237	ENSMUSG00000013878.18	protein_coding	77733	Rnf170	3.094236635	MGI:MGI:1924983	0.188455626	3.905970561	0.000411034	0.020271572
chr13	67,121,660	67,138,742	17,083	+	3,776	ENSMUSG00000057396.7	protein_coding	268670	Zfp759	2.021668541	MGI:MGI:2446280	-0.288486386	-3.906453538	0.000410464	0.020271572
chr18	37,935,844	37,955,016	19,173	-	4,054	ENSMUSG00000024454.16	protein_coding	15183	Hdac3	24.821501655	MGI:MGI:1343091	0.106713315	3.907296020	0.000409473	0.020271572
chr1	183,276,352	183,297,256	20,905	-	5,010	ENSMUSG00000046836.13	protein_coding	71678	Brox	25.590879096	MGI:MGI:1918928	0.110127097	3.905024122	0.000412152	0.020276652
chr7	126,248,862	126,292,820	43,959	+	4,478	ENSMUSG00000042978.11	protein_coding	104175	Sbk1	184.479055704	MGI:MGI:2135937	0.155129841	3.902413365	0.000415252	0.020378960
chr4	13,743,436	13,893,649	150,214	+	7,959	ENSMUSG00000006586.15	protein_coding	12395	Runx1t1	10.161809753	MGI:MGI:104793	0.154650779	3.899911441	0.000418244	0.020471290
chr7	83,755,904	83,757,281	1,378	+	1,378	ENSMUSG00000063902.13	processed_pseudogene	666170	Gm7964	32.335948561	MGI:MGI:3646150	0.119524698	3.899129590	0.000419183	0.020471290
chr3	96,172,332	96,177,564	5,233	+	2,162	ENSMUSG00000068856.3	protein_coding	107701	Sf3b4	24.905003463	MGI:MGI:109580	0.131613879	3.897139601	0.000421583	0.020538277
chr1	45,795,166	45,823,616	28,451	+	4,900	ENSMUSG00000025995.16	protein_coding	73674	Wdr75	6.594987526	MGI:MGI:1920924	-0.169617968	-3.892397058	0.000427356	0.020768891
chr2	143,915,320	143,943,324	28,005	+	1,911	ENSMUSG00000015932.8	protein_coding	56431	Dstn	116.787350124	MGI:MGI:1929270	0.091582483	3.886640705	0.000434467	0.020872986
chr7	19,282,624	19,296,160	13,537	+	4,585	ENSMUSG00000030401.16	protein_coding	20167	Rtn2	27.546117584	MGI:MGI:107612	0.107359597	3.888857144	0.000431716	0.020872986
chr7	120,635,176	120,659,524	24,349	+	2,552	ENSMUSG00000030884.12	protein_coding	67003	Uqcrc2	71.067760276	MGI:MGI:1914253	0.084061181	3.887430546	0.000433485	0.020872986
chr9	109,931,460	110,083,947	152,488	+	15,143	ENSMUSG00000032479.15	protein_coding	17758	Map4	31.531645893	MGI:MGI:97178	0.121073181	3.887665940	0.000433193	0.020872986
chr11	32,000,463	32,059,202	58,740	+	4,157	ENSMUSG00000020297.10	protein_coding	18197	Nsg2	262.123835593	MGI:MGI:1202070	0.082622937	3.885597692	0.000435768	0.020872986
chr14	7,545,151	7,568,566	23,416	-	2,055	ENSMUSG00000079364.3	protein_coding	100041874	Gm3558	0.555901469	MGI:MGI:3781735	0.299869910	3.886267257	0.000434933	0.020872986
chr11	121,616,197	121,673,153	56,957	-	3,518	ENSMUSG00000046605.14	protein_coding	210004	B3gntl1	1.972679999	MGI:MGI:2441705	-0.230468655	-3.882611210	0.000439514	0.021002030
chr9	119,925,257	119,937,565	12,309	-	4,146	ENSMUSG00000032513.8	protein_coding	74498	Gorasp1	6.275175726	MGI:MGI:1921748	-0.135261950	-3.879082706	0.000443980	0.021164789
chr11	77,493,562	77,507,786	14,225	+	4,838	ENSMUSG00000011877.13	protein_coding	216963	Git1	56.530720520	MGI:MGI:1927140	0.113072626	3.876756678	0.000446947	0.021255544
chr14	5,071,040	5,093,318	22,279	+	1,961	ENSMUSG00000095681.7	protein_coding	666772	Gm8281	4.616965778	MGI:MGI:3647811	0.169612727	3.874054842	0.000450419	0.021319129
chrX	48,541,625	48,594,452	52,828	-	5,236	ENSMUSG00000036916.13	protein_coding	208968	Zfp280c	4.595192579	MGI:MGI:2387585	0.197928501	3.874848352	0.000449397	0.021319129
chr7	31,130,127	31,155,896	25,770	-	5,239	ENSMUSG00000001248.15	protein_coding	52857	Gramd1a	29.563592719	MGI:MGI:105490	0.100563994	3.872231330	0.000452777	0.021338002
chr13	58,379,817	58,385,225	5,409	-	3,051	ENSMUSG00000021550.6	protein_coding	70153	2210016F16Rik	3.400063011	MGI:MGI:1917403	-0.224596698	-3.872094540	0.000452954	0.021338002
chr15	78,325,752	78,353,847	28,096	+	7,277	ENSMUSG00000071713.6	protein_coding	12983	Csf2rb	0.271307175	MGI:MGI:1339759	-0.505199180	-3.869239239	0.000456672	0.021462516
chr1	86,908,793	86,909,683	891	-	891	ENSMUSG00000084106.4	processed_pseudogene	620213	Gm6136	44.445442802	MGI:MGI:3646897	0.110279613	3.867081740	0.000459501	0.021524310
chr11	84,813,061	84,819,515	6,455	-	2,868	ENSMUSG00000018405.7	protein_coding	217038	Mrm1	4.759624454	MGI:MGI:2443470	-0.234933423	-3.866594444	0.000460142	0.021524310
chr5	124,004,641	124,032,270	27,630	-	2,789	ENSMUSG00000066278.6	protein_coding	330192	Vps37b	17.860133418	MGI:MGI:1916724	0.126462764	3.865627349	0.000461417	0.021533534
chr7	41,372,923	41,393,260	20,338	-	4,009	ENSMUSG00000056383.10	protein_coding	233168	AI987944	1.353074612	MGI:MGI:2142079	-0.310331641	-3.863505909	0.000464227	0.021614147
chr6	125,009,145	125,037,637	28,493	+	6,421	ENSMUSG00000038346.18	protein_coding	269800	Zfp384	6.867121570	MGI:MGI:2443203	0.131444286	3.861322519	0.000467136	0.021633328
chr11	58,847,158	58,861,956	14,799	+	4,429	ENSMUSG00000072915.3	protein_coding	108167848	Gm12258	5.373783968	MGI:MGI:3651534	-0.196769334	-3.862374759	0.000465732	0.021633328
chr11	120,185,400	120,189,852	4,453	-	3,028	ENSMUSG00000075389.3	processed_transcript	100042332	2810410L24Rik	2.070806951	MGI:MGI:1923627	0.229821016	3.860760021	0.000467888	0.021633328
chr2	152,226,839	152,281,852	55,014	+	7,089	ENSMUSG00000074698.10	protein_coding	12995	Csnk2a1	20.189167020	MGI:MGI:88543	0.107650943	3.856678547	0.000473382	0.021742681
chr5	114,363,567	114,380,508	16,942	-	4,039	ENSMUSG00000001098.15	protein_coding	330171	Kctd10	17.396390038	MGI:MGI:2141207	0.112308974	3.857579143	0.000472164	0.021742681
chr13	111,425,680	111,490,111	64,432	-	3,905	ENSMUSG00000032745.18	protein_coding	73274	Gpbp1	30.179905588	MGI:MGI:1920524	0.139408406	3.856577477	0.000473519	0.021742681
chr13	67,362,113	67,375,810	13,698	-	4,634	ENSMUSG00000078995.10	protein_coding	408065	Zfp456	0.318253417	MGI:MGI:3040694	-0.609432764	-3.852720596	0.000478770	0.021933357
chr17	21,383,748	21,399,265	15,518	+	2,917	ENSMUSG00000062743.9	protein_coding	210503	Zfp677	0.952396955	MGI:MGI:3053207	-0.440694758	-3.851267075	0.000480763	0.021974281
chr6	148,831,452	148,833,112	1,661	+	1,661	ENSMUSG00000107909.1	TEC	105242826	2610017A05Rik	0.205070978	MGI:MGI:1919056	0.659416061	3.848190304	0.000485009	0.022004058
chr8	123,805,985	123,835,287	29,303	+	1,757	ENSMUSG00000019478.16	protein_coding	19341	Rab4a	18.648706925	MGI:MGI:105069	0.126428334	3.846948894	0.000486733	0.022004058
chr12	49,382,660	49,384,364	1,705	+	4,202	ENSMUSG00000020950.10	protein_coding	15228	Foxg1	34.549441924	MGI:MGI:1347464	0.196377851	3.846925876	0.000486765	0.022004058
chr15	78,913,919	78,919,517	5,599	+	2,001	ENSMUSG00000116165.1	protein_coding	57028	Pdxp	22.876146864	MGI:MGI:1919282	0.120066721	3.846812539	0.000486923	0.022004058
chr18	23,752,333	23,893,861	141,529	+	10,202	ENSMUSG00000024277.14	protein_coding	212307	Mapre2	42.471098941	MGI:MGI:106271	0.116073673	3.848161961	0.000485049	0.022004058
chr1	180,800,832	180,813,943	13,112	-	3,504	ENSMUSG00000060743.12	protein_coding	15078	H3f3a	196.848027061	MGI:MGI:1097686	0.122742349	3.843917175	0.000490967	0.022136756
chr3	18,071,950	18,243,338	171,389	-	2,166	ENSMUSG00000039519.6	protein_coding	13123	Cyp7b1	2.499808149	MGI:MGI:104978	-0.258279126	-3.840920832	0.000495188	0.022233919
chr12	20,990,459	21,270,171	279,713	+	6,962	ENSMUSG00000052632.16	protein_coding	211914	Asap2	9.081222091	MGI:MGI:2685438	0.156799365	3.840806966	0.000495349	0.022233919
chr1	56,971,412	57,050,084	78,673	+	5,779	ENSMUSG00000087022.4	processed_transcript	329160	9130024F11Rik	7.796004849	MGI:MGI:1926150	0.291284072	3.838991999	0.000497923	0.022240793
chr13	117,602,320	117,987,418	385,099	+	18,120	ENSMUSG00000021730.8	protein_coding	15165	Hcn1	1.627906370	MGI:MGI:1096392	0.210196784	3.838639515	0.000498424	0.022240793
chr14	4,023,941	4,041,370	17,430	+	1,817	ENSMUSG00000096775.1	protein_coding	545007	Gm5796	1.719181234	MGI:MGI:3779522	0.241918981	3.838346001	0.000498842	0.022240793
chr7	79,510,362	79,511,400	1,039	+	1,039	ENSMUSG00000102995.1	TEC	402758	A330074H02Rik	0.571786421	MGI:MGI:3028065	0.497851897	3.835210935	0.000503328	0.022385912
chr10	76,459,567	76,469,114	9,548	-	5,701	ENSMUSG00000033126.5	protein_coding	216119	Ybey	0.977526766	MGI:MGI:2656825	-0.223947046	-3.834507923	0.000504339	0.022385912
chr5	88,565,040	88,651,392	86,353	+	10,214	ENSMUSG00000029291.11	protein_coding	52822	Rufy3	31.845281613	MGI:MGI:106484	0.100547306	3.831965378	0.000508012	0.022449192
chr12	74,897,220	75,177,332	280,113	-	4,058	ENSMUSG00000034402.3	protein_coding	238271	Kcnh5	1.610758548	MGI:MGI:3584508	0.307627440	3.832365387	0.000507432	0.022449192
chr3	95,281,345	95,296,166	14,822	+	6,458	ENSMUSG00000038712.16	protein_coding	75007	Mindy1	5.598755280	MGI:MGI:1922257	0.169767608	3.829132380	0.000512136	0.022581463
chr3	119,727,748	119,729,790	2,043	-	2,043	ENSMUSG00000105572.1	TEC	NA	Gm43300	1.677691647	NA	0.480027682	3.827726454	0.000514194	0.022622291
chr5	124,579,140	124,597,680	18,541	+	6,311	ENSMUSG00000029387.10	protein_coding	209357	Gtf2h3	2.909300142	MGI:MGI:1277143	-0.131321787	-3.821121249	0.000523974	0.022861353
chr7	48,789,003	48,827,440	38,438	+	2,410	ENSMUSG00000030471.17	protein_coding	243983	Zdhhc13	10.974233448	MGI:MGI:1919227	-0.145496729	-3.820965644	0.000524206	0.022861353
chr9	122,903,246	122,909,980	6,735	+	5,650	ENSMUSG00000111063.1	transcribed_unprocessed_pseudogene	382118	Zfp660	1.034773955	MGI:MGI:3040678	-0.317345595	-3.821782117	0.000522987	0.022861353
chr19	47,105,353	47,138,294	32,942	-	4,361	ENSMUSG00000033033.10	protein_coding	72691	Calhm2	0.625235470	MGI:MGI:1919941	-0.454526327	-3.822196893	0.000522369	0.022861353
chr7	81,762,925	81,769,480	6,556	+	1,741	ENSMUSG00000038646.13	protein_coding	67148	Ramac	29.160518857	MGI:MGI:1914398	0.119647191	3.816363240	0.000531130	0.023112842
chr16	94,370,618	94,469,220	98,603	+	16,220	ENSMUSG00000040785.19	protein_coding	22129	Ttc3	71.536152102	MGI:MGI:1276539	0.084382593	3.815213956	0.000532873	0.023138271
chr14	13,949,012	13,961,852	12,841	-	6,561	ENSMUSG00000053453.9	protein_coding	66231	Thoc7	6.782892576	MGI:MGI:1913481	0.099856491	3.812501554	0.000537008	0.023267244
chr7	110,221,711	110,283,506	61,796	+	8,090	ENSMUSG00000031015.8	protein_coding	20947	Swap70	1.782919918	MGI:MGI:1298390	-0.153316610	-3.811662345	0.000538294	0.023272468
chr7	3,289,080	3,298,285	9,206	+	4,480	ENSMUSG00000068566.12	protein_coding	50918	Myadm	6.216714324	MGI:MGI:1355332	-0.193496092	-3.810691939	0.000539784	0.023286501
chr1	78,658,038	78,667,584	9,547	+	7,679	ENSMUSG00000079470.8	protein_coding	195434	Utp14b	1.448923073	MGI:MGI:2445092	0.229287975	3.807417633	0.000544843	0.023454073
chr1	43,444,579	43,570,515	125,937	+	4,455	ENSMUSG00000066877.11	protein_coding	17974	Nck2	15.468320343	MGI:MGI:1306821	0.188594583	3.805144455	0.000548382	0.023555650
chr6	52,713,729	52,766,780	53,052	+	9,991	ENSMUSG00000004535.12	protein_coding	52440	Tax1bp1	22.042805197	MGI:MGI:1289308	0.070059304	3.803436617	0.000551055	0.023619694
chr3	154,663,859	154,767,789	103,931	+	8,963	ENSMUSG00000078161.8	protein_coding	209601	Erich3	0.905969545	MGI:MGI:1919095	-0.273380534	-3.800536397	0.000555624	0.023663200
chr12	84,009,490	84,017,664	8,175	+	3,919	ENSMUSG00000072949.6	protein_coding	26897	Acot1	5.238550960	MGI:MGI:1349396	0.168084271	3.800971959	0.000554936	0.023663200
chr16	31,987,178	31,987,460	283	-	283	ENSMUSG00000081404.1	processed_pseudogene	101669761	Gm15694	0.784041268	MGI:MGI:3783135	0.799534367	3.801253346	0.000554491	0.023663200
chr9	65,668,001	65,690,300	22,300	+	2,990	ENSMUSG00000040652.16	protein_coding	18247	Oaz2	41.993848834	MGI:MGI:109492	0.103344681	3.798175472	0.000559371	0.023721605
chr12	112,653,821	112,674,884	21,064	-	4,098	ENSMUSG00000001729.14	protein_coding	11651	Akt1	73.237112083	MGI:MGI:87986	0.104428007	3.798480600	0.000558885	0.023721605
chr5	107,900,502	107,909,005	8,504	+	3,920	ENSMUSG00000058558.12	protein_coding	100503670	Rpl5	121.019049405	MGI:MGI:102854	0.098422448	3.797102755	0.000561081	0.023743729
chrX	153,118,786	153,132,861	14,076	+	3,213	ENSMUSG00000071665.10	protein_coding	436240	Foxr2	0.294604718	MGI:MGI:3511682	-0.440513558	-3.796289941	0.000562381	0.023748402
chr19	53,379,390	53,390,578	11,189	-	2,477	ENSMUSG00000025024.7	protein_coding	76479	Smndc1	13.330380730	MGI:MGI:1923729	0.148499453	3.795529914	0.000563598	0.023749611
chr1	74,236,084	74,268,209	32,126	+	2,033	ENSMUSG00000006304.14	protein_coding	76709	Arpc2	105.540682282	MGI:MGI:1923959	0.100105885	3.793735429	0.000566484	0.023770890
chrX	101,264,378	101,268,255	3,878	-	2,387	ENSMUSG00000031304.18	protein_coding	16186	Il2rg	0.842906634	MGI:MGI:96551	-0.477433279	-3.794262080	0.000565635	0.023770890
chr3	86,137,940	86,142,702	4,763	-	977	ENSMUSG00000028081.6	protein_coding	20091	Rps3a1	556.825153440	MGI:MGI:1202063	0.099346937	3.792778071	0.000568029	0.023785755
chr4	132,853,501	132,884,509	31,009	-	3,188	ENSMUSG00000028879.4	protein_coding	100226	Stx12	62.133816788	MGI:MGI:1931027	0.119022649	3.789378848	0.000573548	0.023907455
chr7	126,546,455	126,566,411	19,957	-	3,511	ENSMUSG00000030738.11	protein_coding	56347	Eif3c	65.675435009	MGI:MGI:1926966	0.087614520	3.789535483	0.000573292	0.023907455
chr17	33,996,017	34,000,283	4,267	-	2,938	ENSMUSG00000061232.16	protein_coding	14972	H2-K1	21.464021356	MGI:MGI:95904	-0.368629535	-3.788048054	0.000575723	0.023907455
chr19	38,788,128	38,819,237	31,110	-	3,977	ENSMUSG00000024999.7	protein_coding	57753	Noc3l	3.910913777	MGI:MGI:1932610	-0.180690204	-3.788088746	0.000575656	0.023907455
chr5	129,786,998	129,846,371	59,374	+	3,620	ENSMUSG00000029447.11	protein_coding	12466	Cct6a	81.777483042	MGI:MGI:107943	0.091461107	3.785952374	0.000579164	0.024000456
chr8	83,666,536	83,699,179	32,644	-	10,612	ENSMUSG00000057672.16	protein_coding	320795	Pkn1	8.927265503	MGI:MGI:108022	0.120245041	3.783004534	0.000584038	0.024052739
chr10	61,680,299	61,693,297	12,999	+	3,740	ENSMUSG00000020088.10	protein_coding	20224	Sar1a	41.622066183	MGI:MGI:98230	0.077062883	3.783394507	0.000583391	0.024052739
chr15	42,424,723	42,676,977	252,255	-	5,205	ENSMUSG00000022309.9	protein_coding	11600	Angpt1	6.855073674	MGI:MGI:108448	0.140825213	3.784309898	0.000581875	0.024052739
chrX	136,245,079	136,247,139	2,061	+	1,037	ENSMUSG00000042712.10	protein_coding	22381	Tceal9	70.549648485	MGI:MGI:109567	0.173008943	3.781344791	0.000586800	0.024116759
chr15	82,808,436	82,987,872	179,437	-	8,245	ENSMUSG00000041852.15	protein_coding	21411	Tcf20	19.321173731	MGI:MGI:108399	0.116053666	3.780041653	0.000588977	0.024156541
chr6	87,578,591	87,590,720	12,130	-	4,230	ENSMUSG00000049409.9	protein_coding	58182	Prokr1	1.244878074	MGI:MGI:1929676	-0.362912087	-3.779125388	0.000590513	0.024169894
chr3	108,284,082	108,361,443	77,362	+	7,569	ENSMUSG00000068747.14	protein_coding	20661	Sort1	37.030416214	MGI:MGI:1338015	0.129714354	3.777384802	0.000593441	0.024190592
chr14	45,351,093	45,422,820	71,728	+	16,150	ENSMUSG00000053205.9	protein_coding	56291	Styx	0.751796913	MGI:MGI:1891150	0.210009267	3.777394643	0.000593424	0.024190592
chr12	40,222,758	40,229,169	6,412	+	1,524	ENSMUSG00000035983.4	antisense	629820	Gm7008	0.766190966	MGI:MGI:3647211	-0.366311357	-3.776438781	0.000595038	0.024206301
chr5	121,204,481	121,209,241	4,761	+	3,140	ENSMUSG00000029614.13	protein_coding	19988	Rpl6	99.012255321	MGI:MGI:108057	0.089603496	3.775577545	0.000596496	0.024216281
chrX	20,658,326	20,683,179	24,854	+	4,819	ENSMUSG00000001924.15	protein_coding	22201	Uba1	113.295488690	MGI:MGI:98890	0.127741357	3.774745324	0.000597908	0.024224364
chr17	84,183,931	84,187,947	4,017	-	3,530	ENSMUSG00000045817.8	protein_coding	12193	Zfp36l2	4.382605875	MGI:MGI:107945	0.164207401	3.773660363	0.000599753	0.024249949
chr14	19,872,559	19,977,172	104,614	-	4,390	ENSMUSG00000043004.13	protein_coding	14702	Gng2	194.920145868	MGI:MGI:102705	0.090666639	3.772515606	0.000601707	0.024279776
chr17	43,641,891	43,667,214	25,324	-	3,935	ENSMUSG00000023912.10	protein_coding	74011	Slc25a27	9.778959836	MGI:MGI:1921261	0.147866912	3.771643076	0.000603200	0.024290945
chr15	44,428,042	44,435,855	7,814	+	5,763	ENSMUSG00000022338.8	protein_coding	223527	Eny2	16.771331608	MGI:MGI:1919286	0.114526752	3.769243043	0.000607325	0.024407853
chr9	20,468,549	20,492,742	24,194	-	4,888	ENSMUSG00000059475.13	protein_coding	235028	Zfp426	8.105424533	MGI:MGI:1920248	-0.116508137	-3.767859036	0.000609716	0.024422198
chrX	57,053,583	57,067,183	13,601	+	4,879	ENSMUSG00000067873.11	protein_coding	72459	Htatsf1	20.729566427	MGI:MGI:1919709	0.076659897	3.767621614	0.000610127	0.024422198
chr5	140,008,689	140,321,550	312,862	-	3,649	ENSMUSG00000029554.15	protein_coding	17120	Mad1l1	4.553430423	MGI:MGI:1341857	0.141227987	3.765857377	0.000613190	0.024440228
chr11	23,516,203	23,521,155	4,953	-	2,007	ENSMUSG00000020286.13	protein_coding	67358	1700093K21Rik	0.187172245	MGI:MGI:1914608	0.660622903	3.764549008	0.000615472	0.024440228
chr13	51,685,529	51,793,673	108,145	-	7,679	ENSMUSG00000021451.16	protein_coding	20354	Sema4d	5.904531011	MGI:MGI:109244	-0.153624461	-3.765523115	0.000613772	0.024440228
chr15	68,928,420	69,101,211	172,792	+	3,662	ENSMUSG00000022332.8	protein_coding	13992	Khdrbs3	41.946317532	MGI:MGI:1313312	0.151020373	3.765175087	0.000614379	0.024440228
chr6	42,245,935	42,250,441	4,507	+	1,469	ENSMUSG00000029864.7	protein_coding	76263	Gstk1	2.526080676	MGI:MGI:1923513	-0.298696965	-3.763761063	0.000616850	0.024446345
chr17	49,615,136	49,909,847	294,712	+	6,015	ENSMUSG00000023999.14	protein_coding	319991	Kif6	0.232429653	MGI:MGI:1098238	-0.361406172	-3.761668037	0.000620525	0.024494779
chr18	61,555,274	61,590,061	34,788	+	10,502	ENSMUSG00000024576.14	protein_coding	93687	Csnk1a1	32.480623066	MGI:MGI:1934950	0.101808203	3.762346071	0.000619332	0.024494779
chr1	24,612,407	24,612,700	294	-	294	ENSMUSG00000067736.2	unprocessed_pseudogene	100142658	Gm10222	4.788998056	MGI:MGI:3642643	-2.033741048	-3.755796505	0.000630947	0.024671638
chr7	27,907,392	27,929,430	22,039	-	7,518	ENSMUSG00000070709.12	protein_coding	73430	Zfp974	1.586715111	MGI:MGI:1920680	-0.176420694	-3.755665931	0.000631181	0.024671638
chr11	53,476,573	53,480,274	3,702	-	3,702	ENSMUSG00000044352.6	protein_coding	237761	Sowaha	7.959628695	MGI:MGI:2687280	0.237253949	3.757552136	0.000627813	0.024671638
chr11	105,177,726	105,181,433	3,708	-	3,708	ENSMUSG00000099681.1	antisense	73431	1700052K11Rik	2.248823667	MGI:MGI:1920681	-0.217626743	-3.756655089	0.000629413	0.024671638
chr17	24,414,565	24,425,895	11,331	+	5,131	ENSMUSG00000034681.17	protein_coding	19826	Rnps1	31.573842512	MGI:MGI:97960	0.100548953	3.756349028	0.000629959	0.024671638
chr17	35,833,921	35,838,306	4,386	-	3,327	ENSMUSG00000001525.10	protein_coding	22154	Tubb5	788.072343905	MGI:MGI:107812	0.078197552	3.751576692	0.000638542	0.024910639
chrX	95,048,935	95,196,502	147,568	-	8,776	ENSMUSG00000025656.17	protein_coding	236915	Arhgef9	19.474873442	MGI:MGI:2442233	0.153823902	3.750125246	0.000641175	0.024964594
chr13	91,460,283	91,703,429	243,147	+	7,985	ENSMUSG00000003992.15	protein_coding	66970	Ssbp2	19.185532142	MGI:MGI:1914220	0.132170615	3.748227902	0.000644633	0.025050389
chr15	102,470,539	102,500,061	29,523	+	5,203	ENSMUSG00000056851.14	protein_coding	18521	Pcbp2	38.070127563	MGI:MGI:108202	0.088063063	3.746899495	0.000647065	0.025096055
chr18	77,789,914	77,882,879	92,966	+	2,340	ENSMUSG00000025429.9	protein_coding	19201	Pstpip2	1.651854994	MGI:MGI:1335088	-0.343317440	-3.744587009	0.000651319	0.025212094
chr14	34,185,688	34,201,653	15,966	-	10,516	ENSMUSG00000071531.3	protein_coding	432839	Gprin2	4.055148825	MGI:MGI:2444560	-0.136990375	-3.743585676	0.000653169	0.025234820
chr1	182,494,156	182,498,297	4,142	+	4,142	ENSMUSG00000104415.1	TEC	NA	Gm37069	0.167489335	NA	1.322454284	3.740706744	0.000658518	0.025280759
chr11	103,116,231	103,119,725	3,495	+	3,495	ENSMUSG00000048878.6	protein_coding	192231	Hexim1	12.538720416	MGI:MGI:2385923	0.144774584	3.740895887	0.000658165	0.025280759
chr12	99,884,517	99,955,219	70,703	+	7,988	ENSMUSG00000021177.16	protein_coding	104884	Tdp1	2.912895754	MGI:MGI:1920036	0.177323748	3.740804255	0.000658336	0.025280759
chr13	110,395,046	110,400,844	5,799	+	4,491	ENSMUSG00000021701.8	protein_coding	20620	Plk2	46.647675090	MGI:MGI:1099790	0.129192585	3.740222947	0.000659421	0.025280759
chr17	8,293,366	8,311,052	17,687	-	1,984	ENSMUSG00000087478.1	processed_transcript	75060	4930506C21Rik	0.277526664	MGI:MGI:1922310	-0.590425528	-3.738255815	0.000663105	0.025373296
chr7	35,200,027	35,215,498	15,472	-	4,700	ENSMUSG00000001802.16	protein_coding	435965	Lrp3	26.391685958	MGI:MGI:3584516	0.118633959	3.735853553	0.000667631	0.025497636
chr1	127,868,773	127,942,911	74,139	+	11,739	ENSMUSG00000036104.12	protein_coding	226407	Rab3gap1	4.065787380	MGI:MGI:2445001	-0.156267215	-3.732666045	0.000673683	0.025630744
chr5	114,896,936	114,912,234	15,299	+	6,374	ENSMUSG00000029561.17	protein_coding	23962	Oasl2	2.106024763	MGI:MGI:1344390	-0.628432429	-3.733140981	0.000672778	0.025630744
chr3	86,786,151	86,920,379	134,229	-	10,553	ENSMUSG00000028078.14	protein_coding	70762	Dclk2	18.135048800	MGI:MGI:1918012	0.132418179	3.731264229	0.000676361	0.025683719
chr12	17,546,146	17,546,281	136	+	136	ENSMUSG00000064427.1	snoRNA	NA	Gm22748	1.497511369	NA	1.223867664	3.728869282	0.000680961	0.025809314
chr4	129,513,581	129,515,985	2,405	+	1,605	ENSMUSG00000047945.6	protein_coding	17357	Marcksl1	619.291293601	MGI:MGI:97143	0.103440229	3.727819959	0.000682985	0.025813970
chr15	76,351,294	76,354,372	3,079	+	2,412	ENSMUSG00000022553.16	protein_coding	68877	Maf1	39.736365548	MGI:MGI:1916127	0.137215895	3.727466802	0.000683668	0.025813970
chr11	87,033,867	87,074,062	40,196	-	2,336	ENSMUSG00000061666.6	protein_coding	66569	Gdpd1	41.675809863	MGI:MGI:1913819	0.091926007	3.726389043	0.000685756	0.025843945
chr7	61,704,519	61,928,195	223,677	-	11,357	ENSMUSG00000109394.2	lincRNA	319893	A230057D06Rik	0.876114873	MGI:MGI:2442922	0.231928889	3.725274970	0.000687921	0.025876699
chr4	154,026,639	154,042,677	16,039	-	2,089	ENSMUSG00000039492.7	protein_coding	381580	Ccdc27	0.182121296	MGI:MGI:2685881	-1.456027829	-3.724313293	0.000689794	0.025898412
chr11	51,985,497	52,000,762	15,266	-	2,126	ENSMUSG00000020390.12	protein_coding	22210	Ube2b	122.280739801	MGI:MGI:102944	0.102786735	3.723241732	0.000691888	0.025928285
chr6	6,820,189	6,871,592	51,404	-	5,173	ENSMUSG00000090063.6	antisense	320038	Dlx6os1	7.802128124	MGI:MGI:2443217	0.277880342	3.719882100	0.000698493	0.026047462
chr8	22,476,788	22,569,612	92,825	+	6,216	ENSMUSG00000037656.9	protein_coding	20516	Slc20a2	5.457714896	MGI:MGI:97851	-0.146660534	-3.720452624	0.000697367	0.026047462
chr10	91,147,571	91,181,315	33,745	-	10,998	ENSMUSG00000019961.17	protein_coding	21917	Tmpo	8.081552388	MGI:MGI:106920	0.155461771	3.719635162	0.000698981	0.026047462
chrX	94,188,707	94,212,862	24,156	-	3,812	ENSMUSG00000035150.15	protein_coding	26905	Eif2s3x	35.230710539	MGI:MGI:1349431	0.082687499	3.718476579	0.000701274	0.026084256
chr4	48,663,514	48,673,502	9,989	+	2,054	ENSMUSG00000028348.7	protein_coding	68016	Cavin4	1.342943956	MGI:MGI:1915266	0.324656288	3.716970003	0.000704267	0.026146892
chr9	13,807,792	13,826,991	19,200	-	4,180	ENSMUSG00000031922.12	protein_coding	74360	Cep57	7.796928034	MGI:MGI:1915551	0.120903883	3.716288588	0.000705625	0.026148698
chr17	78,852,564	78,882,573	30,010	-	5,113	ENSMUSG00000024079.4	protein_coding	19106	Eif2ak2	1.607755485	MGI:MGI:1353449	-0.370685104	-3.714928424	0.000708343	0.026200804
chr7	25,072,567	25,082,480	9,914	+	4,870	ENSMUSG00000045252.11	protein_coding	232976	Zfp574	6.031620340	MGI:MGI:2442951	0.130557794	3.711610302	0.000715015	0.026364513
chr16	18,253,948	18,289,231	35,284	-	7,696	ENSMUSG00000022718.12	protein_coding	94223	Dgcr8	5.931968497	MGI:MGI:2151114	0.205685782	3.711415822	0.000715408	0.026364513
chr5	30,466,047	30,484,044	17,998	+	1,038	ENSMUSG00000029182.10	protein_coding	NA	Fam166c	0.371100065	NA	-0.668359933	-3.709456452	0.000719379	0.026364922
chr9	45,117,782	45,130,068	12,287	+	4,656	ENSMUSG00000070304.12	protein_coding	72821	Scn2b	16.715009087	MGI:MGI:106921	-0.352473176	-3.709667594	0.000718950	0.026364922
chr19	29,522,282	29,605,896	83,615	+	10,727	ENSMUSG00000038658.15	protein_coding	226089	Ric1	3.884038590	MGI:MGI:1924893	0.146139566	3.709897581	0.000718483	0.026364922
chr17	43,534,188	43,543,639	9,452	-	1,307	ENSMUSG00000096140.2	protein_coding	100043332	Ankrd66	0.282088812	MGI:MGI:1925106	-0.611658499	-3.708124200	0.000722092	0.026415854
chr18	37,674,307	37,841,873	167,567	+	4,720	ENSMUSG00000104346.1	protein_coding	93711	Pcdhga3	4.246584720	MGI:MGI:1935215	0.188291141	3.705471856	0.000727521	0.026565812
chr9	35,046,576	35,119,268	72,693	-	2,923	ENSMUSG00000032038.7	protein_coding	20443	St3gal4	6.132641135	MGI:MGI:1316743	0.140458023	3.704107622	0.000730329	0.026619679
chr10	95,385,362	95,417,180	31,819	-	9,531	ENSMUSG00000020027.18	protein_coding	216233	Socs2	4.872764036	MGI:MGI:1201787	0.101841008	3.702593966	0.000733456	0.026684985
chr9	102,505,750	102,546,239	40,490	+	5,879	ENSMUSG00000035606.8	protein_coding	16716	Ky	0.599103586	MGI:MGI:96709	-0.375372531	-3.701014631	0.000736734	0.026706927
chr12	78,748,907	78,840,586	91,680	+	8,777	ENSMUSG00000021112.9	protein_coding	56217	Pals1	3.286168562	MGI:MGI:1927339	-0.174949241	-3.701654923	0.000735403	0.026706927
chr14	66,297,031	66,311,424	14,394	+	4,618	ENSMUSG00000022043.19	protein_coding	66854	Trim35	56.939226280	MGI:MGI:1914104	0.073431826	3.698363013	0.000742268	0.026858800
chr16	94,570,010	94,695,067	125,058	+	8,251	ENSMUSG00000022897.15	protein_coding	13548	Dyrk1a	13.043537747	MGI:MGI:1330299	0.151939730	3.697031052	0.000745063	0.026911190
chr15	99,125,916	99,213,215	87,300	+	4,120	ENSMUSG00000051934.5	protein_coding	72572	Spats2	11.215346457	MGI:MGI:1919822	0.128899956	3.695906572	0.000747431	0.026947978
chr9	43,108,650	43,116,570	7,921	-	3,578	ENSMUSG00000048503.7	protein_coding	NA	Tlcd5	4.763437624	NA	0.119500252	3.693597650	0.000752315	0.027075210
chr4	48,124,915	48,185,911	60,997	+	5,935	ENSMUSG00000061455.13	protein_coding	67727	Stx17	4.547381364	MGI:MGI:1914977	-0.128122134	-3.691712961	0.000756325	0.027153857
chr4	58,798,911	58,912,749	113,839	-	11,447	ENSMUSG00000050812.18	protein_coding	230249	Ecpas	8.822669836	MGI:MGI:2140220	0.125421839	3.691293934	0.000757219	0.027153857
chr8	105,280,409	105,289,864	9,456	-	4,045	ENSMUSG00000014837.15	protein_coding	74356	4931428F04Rik	51.241338150	MGI:MGI:1921606	0.098834537	3.688588026	0.000763019	0.027300534
chr13	67,705,309	67,729,173	23,865	-	4,195	ENSMUSG00000071281.12	protein_coding	235907	Zfp65	5.330637696	MGI:MGI:107769	-0.172787401	-3.688112410	0.000764043	0.027300534
chr5	36,473,670	36,484,112	10,443	-	3,791	ENSMUSG00000029196.9	protein_coding	231151	Tada2b	9.678601211	MGI:MGI:3035274	0.140229546	3.686779428	0.000766920	0.027354388
chr10	88,379,132	88,447,320	68,189	+	5,883	ENSMUSG00000035311.16	protein_coding	432486	Gnptab	18.081061307	MGI:MGI:3643902	0.127268945	3.683730406	0.000773539	0.027541312
chr11	94,328,001	94,339,923	11,923	+	4,255	ENSMUSG00000020864.13	protein_coding	71452	Ankrd40	14.236792464	MGI:MGI:1918702	-0.116168009	-3.680655692	0.000780271	0.027731543
chr1	181,087,138	181,144,204	57,067	-	13,488	ENSMUSG00000026516.8	protein_coding	67459	Nvl	4.346005752	MGI:MGI:1914709	0.112620051	3.679733186	0.000782301	0.027754329
chr9	13,246,955	13,292,520	45,566	+	9,835	ENSMUSG00000079084.10	protein_coding	66396	Ccdc82	1.926120989	MGI:MGI:1913646	0.202873348	3.678095050	0.000785920	0.027784005
chr19	44,203,269	44,242,018	38,750	+	3,552	ENSMUSG00000025202.8	protein_coding	30049	Scd3	0.789615746	MGI:MGI:1353437	-0.391760463	-3.678390954	0.000785265	0.027784005
chr13	98,839,019	98,926,384	87,366	-	11,212	ENSMUSG00000009470.17	protein_coding	238799	Tnpo1	10.722183846	MGI:MGI:2681523	0.179032486	3.677370143	0.000787526	0.027791607
chr12	55,384,222	55,418,310	34,089	+	1,234	ENSMUSG00000021024.14	protein_coding	26443	Psma6	95.722178242	MGI:MGI:1347006	0.111445117	3.675965181	0.000790649	0.027812911
chr19	16,132,831	16,387,463	254,633	+	6,185	ENSMUSG00000024639.5	protein_coding	14682	Gnaq	52.292956901	MGI:MGI:95776	0.133910844	3.675845694	0.000790915	0.027812911
chr1	60,409,619	60,481,158	71,540	+	8,543	ENSMUSG00000026782.15	protein_coding	329165	Abi2	29.867270351	MGI:MGI:106913	0.117600508	3.674395982	0.000794150	0.027828702
chrX	8,271,133	8,280,179	9,047	+	2,241	ENSMUSG00000031170.14	protein_coding	209837	Slc38a5	4.244367058	MGI:MGI:2148066	0.226455072	3.674983841	0.000792837	0.027828702
chr3	57,636,883	57,640,837	3,955	-	3,955	ENSMUSG00000104965.1	TEC	NA	Gm43437	0.812826152	NA	-0.242052456	-3.671107068	0.000801538	0.028018041
chrX	140,456,613	140,476,140	19,528	+	1,993	ENSMUSG00000031432.3	protein_coding	19139	Prps1	30.449656808	MGI:MGI:97775	0.089542417	3.670743548	0.000802359	0.028018041
chr2	5,870,987	5,895,334	24,348	-	4,572	ENSMUSG00000025816.15	protein_coding	57743	Sec61a2	11.091448635	MGI:MGI:1931071	0.101039552	3.667194756	0.000810413	0.028054066
chr2	96,318,169	97,631,666	1,313,498	+	4,626	ENSMUSG00000050587.14	protein_coding	241568	Lrrc4c	20.925264980	MGI:MGI:2442636	0.142169819	3.668194419	0.000808137	0.028054066
chr3	96,557,957	96,561,858	3,902	+	3,123	ENSMUSG00000038393.14	protein_coding	56338	Txnip	20.283006640	MGI:MGI:1889549	0.643896124	3.668337759	0.000807811	0.028054066
chr4	12,140,264	12,144,688	4,425	+	3,122	ENSMUSG00000046667.14	protein_coding	72397	Rbm12b1	1.622637716	MGI:MGI:1919647	0.321338750	3.667607058	0.000809474	0.028054066
chr5	137,295,704	137,307,674	11,971	-	5,244	ENSMUSG00000037364.12	protein_coding	83701	Srrt	18.843596330	MGI:MGI:1933527	0.174752335	3.669041278	0.000806213	0.028054066
chr5	36,490,604	36,593,251	102,648	-	9,802	ENSMUSG00000029192.17	protein_coding	100855	Tbc1d14	20.295453353	MGI:MGI:1098708	0.136196010	3.665714839	0.000813795	0.028074593
chr7	127,022,130	127,027,024	4,895	-	2,976	ENSMUSG00000030678.7	protein_coding	17188	Maz	88.458918976	MGI:MGI:1338823	0.112112611	3.665705145	0.000813817	0.028074593
chrX	56,454,857	56,507,840	52,984	+	7,173	ENSMUSG00000035967.15	protein_coding	236790	Ints6l	4.231018641	MGI:MGI:2442593	0.230367850	3.664651465	0.000816234	0.028109398
chr7	73,539,801	73,558,395	18,595	-	8,022	ENSMUSG00000101970.8	processed_transcript	69170	Chaserr	2.514358214	MGI:MGI:1916420	0.282508646	3.661887250	0.000822605	0.028250952
chr11	83,525,778	83,530,518	4,741	-	960	ENSMUSG00000035042.2	protein_coding	20304	Ccl5	0.974479169	MGI:MGI:98262	-1.939041172	-3.661642084	0.000823173	0.028250952
chr12	85,274,286	85,296,946	22,661	+	4,632	ENSMUSG00000045064.5	protein_coding	72350	Zc2hc1c	0.291532448	MGI:MGI:1919600	-0.396458465	-3.660769371	0.000825196	0.028271803
chr9	78,478,449	78,489,151	10,703	-	2,493	ENSMUSG00000037742.14	protein_coding	13627	Eef1a1	1,928.232838541	MGI:MGI:1096881	0.080857351	3.658845512	0.000829672	0.028376502
chr15	7,873,055	8,099,191	226,137	-	3,738	ENSMUSG00000039828.7	protein_coding	545085	Wdr70	8.112205255	MGI:MGI:1921020	0.126281712	3.657393987	0.000833065	0.028443847
chr12	86,880,701	86,884,798	4,098	-	4,098	ENSMUSG00000034168.7	protein_coding	238330	Irf2bpl	29.935163291	MGI:MGI:2442463	0.137169037	3.656123019	0.000836048	0.028496951
chr16	22,059,009	22,163,299	104,291	-	7,402	ENSMUSG00000033581.17	protein_coding	319765	Igf2bp2	1.707515611	MGI:MGI:1890358	0.201198522	3.653164665	0.000843029	0.028685952
chr10	75,517,551	75,537,381	19,831	+	3,442	ENSMUSG00000020180.10	protein_coding	67332	Snrpd3	33.509839641	MGI:MGI:1914582	0.098713879	3.652261164	0.000845172	0.028709973
chr1	82,724,890	82,752,390	27,501	+	9,757	ENSMUSG00000026150.14	protein_coding	75734	Mff	26.404305768	MGI:MGI:1922984	0.083985472	3.649330270	0.000852161	0.028732794
chr4	109,000,655	109,061,777	61,123	+	7,140	ENSMUSG00000053510.12	protein_coding	230598	Nrd1	20.747320825	MGI:MGI:1201386	0.079682120	3.649196691	0.000852481	0.028732794
chr11	83,002,158	83,020,722	18,565	-	4,091	ENSMUSG00000035208.16	protein_coding	276950	Slfn8	0.823783243	MGI:MGI:2672859	-1.122063979	-3.649282228	0.000852276	0.028732794
chr16	58,670,292	58,717,636	47,345	+	6,661	ENSMUSG00000022742.6	protein_coding	12892	Cpox	2.407772770	MGI:MGI:104841	-0.211424582	-3.650892680	0.000848428	0.028732794
chr17	65,651,729	65,772,752	121,024	-	3,813	ENSMUSG00000056515.9	protein_coding	106572	Rab31	24.651526898	MGI:MGI:1914603	0.131986482	3.648964842	0.000853036	0.028732794
chr3	32,454,587	32,455,757	1,171	+	1,171	ENSMUSG00000103039.1	TEC	NA	Gm37123	0.660501694	NA	0.510008816	3.648202600	0.000854865	0.028745911
chr7	114,264,606	114,276,118	11,513	-	2,952	ENSMUSG00000030751.18	protein_coding	26440	Psma1	35.617402257	MGI:MGI:1347005	0.114107803	3.644859267	0.000862930	0.028871307
chr9	72,979,722	72,985,376	5,655	-	2,404	ENSMUSG00000086158.2	protein_coding	546143	Ccpg1os	1.570611953	MGI:MGI:3648770	-0.246479132	-3.644912864	0.000862800	0.028871307
chr16	4,886,249	4,938,295	52,047	+	5,087	ENSMUSG00000022517.17	protein_coding	17237	Mgrn1	32.778802513	MGI:MGI:2447670	0.091626423	3.645414596	0.000861586	0.028871307
chr9	61,032,212	61,059,116	26,905	+	3,468	ENSMUSG00000111147.1	lincRNA	102636699	Gm33699	0.094114774	MGI:MGI:5592858	-0.747261503	-3.643135891	0.000867116	0.028918112
chr14	50,870,324	50,880,603	10,280	+	4,095	ENSMUSG00000097431.2	antisense	102640338	Gm26782	2.072486666	MGI:MGI:5477276	-0.284498476	-3.643091382	0.000867225	0.028918112
chr12	106,010,228	106,075,220	64,993	+	5,122	ENSMUSG00000021115.15	protein_coding	22367	Vrk1	6.340644102	MGI:MGI:1261847	0.126909796	3.638800288	0.000877735	0.029219793
chr3	87,906,321	87,916,132	9,812	+	2,873	ENSMUSG00000004897.16	protein_coding	15191	Hdgf	61.776235739	MGI:MGI:1194494	0.106286869	3.635474468	0.000885965	0.029395797
chrX	162,857,057	162,888,447	31,391	-	2,351	ENSMUSG00000031357.3	protein_coding	67043	Syap1	14.639041180	MGI:MGI:1914293	0.144758380	3.635758843	0.000885259	0.029395797
chr2	73,610,660	73,775,346	164,687	-	6,365	ENSMUSG00000056486.18	protein_coding	108699	Chn1	51.664095738	MGI:MGI:1915674	0.128612562	3.633533151	0.000890804	0.029423052
chr4	49,521,176	49,531,517	10,342	+	3,006	ENSMUSG00000039634.12	protein_coding	230162	Zfp189	3.179334012	MGI:MGI:2444707	-0.218694944	-3.633854888	0.000890000	0.029423052
chr11	120,805,846	120,824,547	18,702	-	10,947	ENSMUSG00000025153.9	protein_coding	14104	Fasn	52.953729057	MGI:MGI:95485	0.164794378	3.633372304	0.000891206	0.029423052
chr6	113,714,971	113,716,121	1,151	+	1,151	ENSMUSG00000097994.1	antisense	NA	Gm26982	4.014547523	NA	0.217029734	3.632503335	0.000893381	0.029446190
chr1	133,619,862	133,661,378	41,517	-	6,031	ENSMUSG00000102976.6	protein_coding	70579	Zc3h11a	0.804136871	MGI:MGI:1917829	0.300870464	3.630008519	0.000899654	0.029555413
chr5	33,739,673	33,782,817	43,145	-	9,650	ENSMUSG00000005299.6	protein_coding	56384	Letm1	9.705025511	MGI:MGI:1932557	0.103556244	3.630385808	0.000898703	0.029555413
chr2	152,780,668	152,831,728	51,061	-	4,586	ENSMUSG00000007659.18	protein_coding	12048	Bcl2l1	29.821418755	MGI:MGI:88139	0.112817957	3.625683095	0.000910631	0.029866912
chr12	80,754,043	80,760,687	6,645	-	5,775	ENSMUSG00000062961.7	protein_coding	380768	Ccdc177	4.305630756	MGI:MGI:2686414	-0.158705059	-3.622362198	0.000919147	0.030047529
chr17	34,187,553	34,197,225	9,673	+	5,476	ENSMUSG00000037321.17	protein_coding	21354	Tap1	1.295219493	MGI:MGI:98483	-0.304369821	-3.622472067	0.000918864	0.030047529
chr6	122,819,914	122,845,366	25,453	+	5,346	ENSMUSG00000003154.15	protein_coding	60611	Foxj2	7.686580015	MGI:MGI:1926805	0.138530359	3.620548866	0.000923829	0.030151247
chr13	58,391,142	58,403,343	12,202	-	6,466	ENSMUSG00000021546.18	protein_coding	15387	Hnrnpk	92.739481502	MGI:MGI:99894	0.107842307	3.619171168	0.000927402	0.030218477
chr1	75,307,896	75,317,990	10,095	-	4,289	ENSMUSG00000026209.15	protein_coding	13437	Dnpep	12.440080893	MGI:MGI:1278328	0.080385511	3.615175201	0.000937840	0.030508833
chr13	99,184,823	99,250,656	65,834	+	6,382	ENSMUSG00000050919.9	protein_coding	238803	Zfp366	0.905175515	MGI:MGI:2178429	-0.331098108	-3.614519032	0.000939565	0.030515246
chr15	43,250,058	43,282,719	32,662	-	6,719	ENSMUSG00000022336.3	protein_coding	16341	Eif3e	23.246159695	MGI:MGI:99257	0.100316129	3.613778381	0.000941516	0.030528958
chr7	126,649,309	126,672,925	23,617	+	1,802	ENSMUSG00000030714.14	protein_coding	75565	Sgf29	8.122819306	MGI:MGI:1922815	0.182501509	3.612291586	0.000945443	0.030549456
chr10	71,254,980	71,285,262	30,283	-	4,371	ENSMUSG00000019927.6	protein_coding	216080	Ube2d1	22.025454226	MGI:MGI:2384911	0.125025520	3.611803433	0.000946736	0.030549456
chr10	103,046,031	103,236,322	190,292	-	6,449	ENSMUSG00000019892.13	protein_coding	74978	Lrriq1	0.262014388	MGI:MGI:1922228	-0.419753437	-3.612503216	0.000944883	0.030549456
chr5	23,382,308	23,433,324	51,017	-	5,142	ENSMUSG00000073147.3	lincRNA	269630	5031425E22Rik	2.633412205	MGI:MGI:1923227	0.176568565	3.611080791	0.000948654	0.030561948
chr4	12,153,409	12,172,015	18,607	-	4,683	ENSMUSG00000028218.19	protein_coding	68099	Cibar1	10.182519439	MGI:MGI:1915349	0.102417980	3.608163354	0.000956432	0.030664158
chr11	117,986,292	118,024,011	37,720	+	5,333	ENSMUSG00000017715.11	protein_coding	74451	Pgs1	9.838162113	MGI:MGI:1921701	0.128555758	3.608963539	0.000954292	0.030664158
chr17	34,644,764	34,646,324	1,561	+	1,336	ENSMUSG00000033739.8	protein_coding	56299	Fkbpl	3.843330905	MGI:MGI:1932127	-0.213319006	-3.608301349	0.000956063	0.030664158
chr11	121,237,253	121,255,856	18,604	+	4,806	ENSMUSG00000000056.7	protein_coding	67608	Narf	14.824984852	MGI:MGI:1914858	0.186405236	3.607167236	0.000959102	0.030700478
chr7	27,342,133	27,356,019	13,887	-	4,230	ENSMUSG00000089832.8	protein_coding	192192	Shkbp1	3.505483871	MGI:MGI:2385803	0.223096230	3.605397442	0.000963863	0.030803521
chr15	100,387,898	100,425,072	37,175	-	6,354	ENSMUSG00000023030.16	protein_coding	18174	Slc11a2	6.055097091	MGI:MGI:1345279	0.137555701	3.603033147	0.000970259	0.030958403
chr1	169,655,501	169,695,813	40,313	+	4,546	ENSMUSG00000026678.10	protein_coding	19737	Rgs5	16.442794034	MGI:MGI:1098434	-0.174225173	-3.601349709	0.000974839	0.030976959
chr4	98,923,810	98,935,543	11,734	+	3,733	ENSMUSG00000028560.11	protein_coding	230484	Usp1	10.925633887	MGI:MGI:2385198	0.129023191	3.601465558	0.000974523	0.030976959
chr4	126,232,167	126,256,277	24,111	-	3,652	ENSMUSG00000028849.17	protein_coding	245877	Map7d1	51.636517411	MGI:MGI:2384297	0.126734905	3.600791662	0.000976361	0.030976959
chr11	106,780,355	106,789,185	8,831	-	5,775	ENSMUSG00000020719.14	protein_coding	13207	Ddx5	163.668053906	MGI:MGI:105037	0.114299704	3.600541561	0.000977044	0.030976959
chr9	51,081,115	51,102,078	20,964	-	973	ENSMUSG00000032057.9	protein_coding	235345	Hoatz	0.406904618	MGI:MGI:1921013	-0.832205639	-3.599726763	0.000979273	0.030998417
chr13	83,721,381	83,884,194	162,814	+	5,664	ENSMUSG00000050334.12	lincRNA	320203	C130071C03Rik	32.758865783	MGI:MGI:2443574	0.196829129	3.598314306	0.000983148	0.031034211
chr17	80,029,487	80,062,227	32,741	-	11,677	ENSMUSG00000024095.15	protein_coding	72692	Hnrnpll	6.500749915	MGI:MGI:1919942	0.114728142	3.598182269	0.000983511	0.031034211
chr19	10,870,660	10,882,001	11,342	-	3,798	ENSMUSG00000034659.14	protein_coding	68539	Tmem109	6.346381526	MGI:MGI:1915789	-0.113988036	-3.596873200	0.000987117	0.031098868
chr17	31,255,019	31,277,383	22,365	-	1,372	ENSMUSG00000024033.10	protein_coding	22092	Rsph1	2.162602231	MGI:MGI:1194909	-0.372398411	-3.595175242	0.000991814	0.031197617
chr2	115,581,716	115,778,768	197,053	+	4,349	ENSMUSG00000040282.13	protein_coding	399568	Cdin1	2.983132341	MGI:MGI:3026886	0.191861458	3.593676008	0.000995978	0.031279357
chr2	61,711,694	61,800,376	88,683	+	2,820	ENSMUSG00000026914.15	protein_coding	59029	Psmd14	36.054280901	MGI:MGI:1913284	0.088139691	3.593061543	0.000997690	0.031283927
chr2	92,093,117	92,364,666	271,550	+	8,561	ENSMUSG00000058318.15	protein_coding	192285	Phf21a	8.009494505	MGI:MGI:2384756	0.109648610	3.588123657	0.001011549	0.031471473
chr5	91,962,389	91,969,666	7,278	+	4,119	ENSMUSG00000102644.5	transcribed_unitary_pseudogene	381650	Thap6	0.752420179	MGI:MGI:1922436	-0.248635519	-3.589656111	0.001007228	0.031471473
chr7	28,169,710	28,179,269	9,560	+	4,209	ENSMUSG00000046865.7	protein_coding	14113	Fbl	14.558896957	MGI:MGI:95486	0.118867644	3.588864729	0.001009458	0.031471473
chr10	29,211,606	29,230,779	19,174	+	5,767	ENSMUSG00000004360.9	protein_coding	212448	9330159F19Rik	22.629411226	MGI:MGI:3036239	0.176611267	3.588452299	0.001010621	0.031471473
chr13	66,996,819	67,032,408	35,590	-	2,402	ENSMUSG00000114362.1	antisense	71226	4933433G19Rik	0.081539341	MGI:MGI:1918476	-1.309376926	-3.589032534	0.001008984	0.031471473
chr1	39,900,913	40,026,310	125,398	+	9,579	ENSMUSG00000026074.15	protein_coding	26921	Map4k4	36.625633634	MGI:MGI:1349394	0.118674128	3.583325105	0.001025195	0.031663190
chr1	186,087,731	186,117,288	29,558	-	1,578	ENSMUSG00000039246.8	protein_coding	226791	Lyplal1	2.467286115	MGI:MGI:2385115	-0.203665904	-3.583170667	0.001025638	0.031663190
chr4	155,491,361	155,559,269	67,909	+	4,268	ENSMUSG00000029064.15	protein_coding	14688	Gnb1	207.115696753	MGI:MGI:95781	0.078710114	3.585077563	0.001020191	0.031663190
chr5	33,247,723	33,274,994	27,272	-	4,476	ENSMUSG00000037373.12	protein_coding	13016	Ctbp1	52.166800758	MGI:MGI:1201685	0.076917585	3.584314187	0.001022368	0.031663190
chr10	33,996,555	34,019,624	23,070	-	1,601	ENSMUSG00000019782.10	protein_coding	66521	Rwdd1	24.741177436	MGI:MGI:1913771	0.104625529	3.584191079	0.001022720	0.031663190
chr11	52,098,681	52,127,778	29,098	+	7,490	ENSMUSG00000020349.4	protein_coding	19052	Ppp2ca	65.329359915	MGI:MGI:1321159	0.083296696	3.582275307	0.001028204	0.031689990
chr11	53,864,542	53,891,660	27,119	-	3,071	ENSMUSG00000018900.7	protein_coding	20520	Slc22a5	3.822956411	MGI:MGI:1329012	0.145589024	3.581762004	0.001029679	0.031689990
chr4	46,536,937	46,602,202	65,266	-	6,459	ENSMUSG00000028337.14	protein_coding	107684	Coro2a	4.398410643	MGI:MGI:1345966	-0.194899506	-3.578485692	0.001039138	0.031752590
chr8	22,628,126	22,653,418	25,293	-	3,940	ENSMUSG00000031536.6	protein_coding	18970	Polb	10.352594644	MGI:MGI:97740	0.117504296	3.579684402	0.001035667	0.031752590
chr9	100,492,293	100,546,122	53,830	-	4,792	ENSMUSG00000032475.15	protein_coding	17973	Nck1	3.408608554	MGI:MGI:109601	-0.162532729	-3.578305129	0.001039661	0.031752590
chr14	121,878,620	122,021,034	142,415	+	2,420	ENSMUSG00000041765.6	protein_coding	68889	Ubac2	11.873299386	MGI:MGI:1916139	0.107495218	3.578505811	0.001039079	0.031752590
chrX	6,047,453	6,055,110	7,658	+	3,036	ENSMUSG00000073295.4	protein_coding	58242	Nudt11	13.651367312	MGI:MGI:1930957	0.153327268	3.579787645	0.001035369	0.031752590
chr18	67,488,209	67,610,790	122,582	-	7,766	ENSMUSG00000024533.17	protein_coding	68166	Spire1	24.880593223	MGI:MGI:1915416	0.098139521	3.576952685	0.001043592	0.031823983
chr4	122,995,652	123,002,485	6,834	+	4,038	ENSMUSG00000028654.13	protein_coding	16918	Mycl	28.284633296	MGI:MGI:96799	0.186258388	3.574084254	0.001051977	0.032030764
chr15	95,075,230	95,528,559	453,330	-	4,670	ENSMUSG00000022454.17	protein_coding	54003	Nell2	95.320548985	MGI:MGI:1858510	0.104129473	3.573055998	0.001054998	0.032073868
chr3	58,519,817	58,525,892	6,076	-	4,611	ENSMUSG00000027808.8	protein_coding	28146	Serp1	16.941826369	MGI:MGI:92638	0.104008799	3.572129138	0.001057729	0.032108014
chr13	67,339,306	67,360,605	21,300	-	4,677	ENSMUSG00000098905.2	protein_coding	629016	Zfp953	0.399341590	MGI:MGI:3612873	-0.451953418	-3.569957484	0.001064153	0.032205152
chr19	8,741,413	8,755,586	14,174	+	5,808	ENSMUSG00000010110.17	protein_coding	56389	Stx5a	9.036210106	MGI:MGI:1928483	0.089527112	3.570462623	0.001062656	0.032205152
chr4	123,016,597	123,054,949	38,353	+	2,087	ENSMUSG00000028653.16	protein_coding	66966	Trit1	8.937802994	MGI:MGI:1914216	0.115201007	3.569284769	0.001066151	0.032216800
chr4	44,991,242	45,012,394	21,153	-	5,606	ENSMUSG00000049657.9	protein_coding	230119	Zbtb5	8.583078458	MGI:MGI:1924601	0.106142911	3.568018589	0.001069921	0.032281886
chr1	36,264,597	36,274,679	10,083	-	3,217	ENSMUSG00000047180.8	protein_coding	214854	Neurl3	1.694985252	MGI:MGI:2429944	-0.438806856	-3.565900941	0.001076255	0.032424022
chr2	26,910,764	26,913,318	2,555	+	1,781	ENSMUSG00000062647.16	protein_coding	27176	Rpl7a	199.708171194	MGI:MGI:1353472	0.105044599	3.559933448	0.001094300	0.032773722
chr11	4,637,747	4,683,385	45,639	+	4,964	ENSMUSG00000020412.16	protein_coding	75452	Ascc2	5.804362197	MGI:MGI:1922702	0.124445980	3.559797137	0.001094716	0.032773722
chr11	103,966,739	103,985,337	18,599	+	2,998	ENSMUSG00000062421.13	protein_coding	11841	Arf2	47.084796106	MGI:MGI:99595	0.094840028	3.560401483	0.001092874	0.032773722
chr15	100,304,140	100,328,662	24,523	+	2,595	ENSMUSG00000054619.7	protein_coding	70152	Mettl7a1	4.405922945	MGI:MGI:1916523	-0.329187367	-3.559354154	0.001096067	0.032773722
chr18	77,757,567	77,773,886	16,320	-	7,167	ENSMUSG00000041840.8	protein_coding	225745	Haus1	1.282412673	MGI:MGI:2385076	-0.171682110	-3.559485955	0.001095665	0.032773722
chr2	154,791,096	154,867,245	76,150	+	3,292	ENSMUSG00000027593.15	protein_coding	19383	Raly	38.815703970	MGI:MGI:97850	0.112791648	3.556466399	0.001104917	0.032904309
chr13	116,854,820	117,025,522	170,703	-	8,882	ENSMUSG00000021725.9	protein_coding	52552	Parp8	3.432024820	MGI:MGI:1098713	0.134063135	3.556317191	0.001105377	0.032904309
chr19	17,394,043	17,401,349	7,307	+	2,603	ENSMUSG00000024712.9	protein_coding	54391	Rfk	40.959435888	MGI:MGI:1914688	0.086467047	3.557274080	0.001102435	0.032904309
chr3	14,766,216	14,808,365	42,150	-	1,248	ENSMUSG00000027556.15	protein_coding	12346	Car1	0.783503570	MGI:MGI:88268	-1.350783470	-3.555599362	0.001107588	0.032921078
chr2	75,978,247	75,981,967	3,721	-	3,721	ENSMUSG00000075271.4	protein_coding	78802	Ttc30a1	1.673686825	MGI:MGI:1926052	-0.209037877	-3.553481744	0.001114137	0.033011613
chr8	92,827,291	92,853,419	26,129	+	3,371	ENSMUSG00000031740.8	protein_coding	17390	Mmp2	2.142266819	MGI:MGI:97009	-0.258171710	-3.554003478	0.001112520	0.033011613
chr17	35,379,617	35,384,674	5,058	+	2,596	ENSMUSG00000035929.11	protein_coding	15015	H2-Q4	2.733129198	MGI:MGI:95933	-0.473693964	-3.553012829	0.001115592	0.033011613
chr1	75,507,077	75,510,366	3,290	+	1,475	ENSMUSG00000032968.4	protein_coding	16322	Inha	14.036590929	MGI:MGI:96569	0.170093960	3.551880357	0.001119114	0.033018002
chr10	105,187,663	105,574,435	386,773	-	7,779	ENSMUSG00000036019.8	protein_coding	278279	Tmtc2	2.177817161	MGI:MGI:1914057	0.219599422	3.551976030	0.001118816	0.033018002
chr7	139,086,001	139,102,704	16,704	+	5,983	ENSMUSG00000025478.15	protein_coding	26757	Dpysl4	17.550821378	MGI:MGI:1349764	0.126182537	3.549891987	0.001125324	0.033152245
chr1	33,453,810	33,669,795	215,986	-	5,938	ENSMUSG00000026134.11	protein_coding	19076	Prim2	3.380217652	MGI:MGI:97758	0.128083011	3.545619798	0.001138779	0.033407789
chr3	118,430,324	118,530,022	99,699	+	5,308	ENSMUSG00000097311.7	processed_transcript	102634933	Gm26871	0.447352741	MGI:MGI:5477365	0.390234133	3.545255154	0.001139934	0.033407789
chr14	8,800,000	8,800,335	336	-	336	ENSMUSG00000045799.6	processed_pseudogene	100041948	Gm9800	87.429490608	MGI:MGI:3710580	0.141560358	3.544733452	0.001141590	0.033407789
chr16	32,099,800	32,108,069	8,270	+	1,751	ENSMUSG00000035790.15	protein_coding	66994	Cep19	21.084363603	MGI:MGI:1914244	0.108315352	3.544796411	0.001141390	0.033407789
chr17	24,595,816	24,632,627	36,812	-	9,620	ENSMUSG00000002496.10	protein_coding	22084	Tsc2	11.848183355	MGI:MGI:102548	0.114311248	3.544490591	0.001142361	0.033407789
chr11	26,471,322	26,593,999	122,678	-	6,591	ENSMUSG00000064090.14	protein_coding	69922	Vrk2	1.516177714	MGI:MGI:1917172	-0.338924174	-3.543160663	0.001146594	0.033433674
chr12	54,858,809	54,862,798	3,990	-	3,266	ENSMUSG00000062929.8	protein_coding	12632	Cfl2	41.669507051	MGI:MGI:101763	0.106300648	3.543572572	0.001145281	0.033433674
chr2	104,999,656	105,017,080	17,425	-	2,590	ENSMUSG00000027170.12	protein_coding	98221	Eif3m	31.912019910	MGI:MGI:1351744	0.087364460	3.542016245	0.001150248	0.033490402
chr4	117,869,260	117,883,155	13,896	-	5,031	ENSMUSG00000028541.14	protein_coding	53418	B4galt2	28.063252220	MGI:MGI:1858493	0.109845646	3.541502452	0.001151893	0.033490402
chr7	5,062,143	5,079,932	17,790	+	4,113	ENSMUSG00000030435.16	protein_coding	22185	U2af2	41.505407090	MGI:MGI:98886	0.094955754	3.540230508	0.001155973	0.033548076
chr11	102,304,560	102,319,742	15,183	-	6,552	ENSMUSG00000020923.17	protein_coding	21429	Ubtf	23.982570809	MGI:MGI:98512	0.148693766	3.539837897	0.001157236	0.033548076
chr10	80,798,198	80,804,924	6,727	+	2,658	ENSMUSG00000020211.15	protein_coding	20222	Sf3a2	18.107977437	MGI:MGI:104912	0.131351103	3.538649141	0.001161066	0.033610334
chr13	54,621,784	54,664,063	42,280	+	8,135	ENSMUSG00000025873.16	protein_coding	76577	Faf2	6.399796332	MGI:MGI:1923827	-0.092436844	-3.536957280	0.001166538	0.033719878
chr2	146,221,921	146,225,020	3,100	+	3,100	ENSMUSG00000068154.5	protein_coding	53626	Insm1	8.644774883	MGI:MGI:1859980	0.233193037	3.535881382	0.001170031	0.033723238
chr8	84,670,479	84,687,902	17,424	-	4,673	ENSMUSG00000001910.5	protein_coding	66830	Nacc1	24.551518017	MGI:MGI:1914080	0.097111123	3.536387478	0.001168387	0.033723238
chr5	65,261,850	65,335,564	73,715	-	6,021	ENSMUSG00000029191.16	protein_coding	19687	Rfc1	6.446794677	MGI:MGI:97891	-0.098618314	-3.534888119	0.001173265	0.033730119
chr19	5,273,932	5,295,455	21,524	-	6,822	ENSMUSG00000024853.10	protein_coding	319322	Sf3b2	38.324797588	MGI:MGI:2441856	0.093993113	3.534770786	0.001173647	0.033730119
chr11	58,199,618	58,222,771	23,154	+	3,690	ENSMUSG00000069874.7	protein_coding	54396	Irgm2	0.651731150	MGI:MGI:1926262	-0.526272704	-3.534180971	0.001175572	0.033736896
chr11	109,932,190	109,995,845	63,656	-	7,423	ENSMUSG00000020620.14	protein_coding	27404	Abca8b	1.059688116	MGI:MGI:1351668	-0.238409544	-3.532753434	0.001180244	0.033822360
chr4	155,943,831	155,957,711	13,881	+	4,409	ENSMUSG00000023286.16	protein_coding	140499	Ube2j2	12.332644159	MGI:MGI:2153608	0.092189474	3.531666729	0.001183812	0.033876007
chr1	174,501,825	174,822,729	320,905	+	7,960	ENSMUSG00000028354.13	protein_coding	54418	Fmn2	7.916560880	MGI:MGI:1859252	0.132457664	3.530004634	0.001189289	0.033944580
chr10	81,393,051	81,395,392	2,342	+	1,058	ENSMUSG00000078439.9	protein_coding	72273	Smim24	0.936148040	MGI:MGI:1919523	-0.429648501	-3.529908402	0.001189607	0.033944580
chr15	95,790,843	95,974,751	183,909	+	12,269	ENSMUSG00000064210.7	protein_coding	105722	Ano6	2.780989744	MGI:MGI:2145890	0.109845247	3.529330757	0.001191517	0.033950573
chr3	80,681,450	80,802,835	121,386	-	15,548	ENSMUSG00000033981.14	protein_coding	14800	Gria2	22.338576495	MGI:MGI:95809	0.185362651	3.527645923	0.001197104	0.034041267
chr19	10,895,231	10,905,532	10,302	+	7,278	ENSMUSG00000024735.13	protein_coding	28000	Prpf19	28.752505932	MGI:MGI:106247	0.081758473	3.527343884	0.001198108	0.034041267
chr11	97,519,612	97,521,895	2,284	-	1,326	ENSMUSG00000087042.1	sense_intronic	NA	Gm11611	0.519716449	NA	0.500117961	3.526409074	0.001201221	0.034081247
chr17	46,682,991	46,705,002	22,012	-	3,402	ENSMUSG00000059409.9	protein_coding	21770	Ppp2r5d	28.090319152	MGI:MGI:2388481	0.107298456	3.524656744	0.001207079	0.034198850
chr14	54,507,187	54,517,525	10,339	-	3,958	ENSMUSG00000023110.12	protein_coding	27374	Prmt5	24.349255561	MGI:MGI:1351645	0.092715270	3.523748237	0.001210126	0.034236629
chr9	106,453,291	106,463,549	10,259	+	4,268	ENSMUSG00000023495.13	protein_coding	59092	Pcbp4	53.922129594	MGI:MGI:1890471	0.115949887	3.522830998	0.001213210	0.034275341
chr13	58,125,879	58,128,556	2,678	-	2,678	ENSMUSG00000007836.6	protein_coding	77134	Hnrnpa0	115.426732597	MGI:MGI:1924384	0.142743588	3.521253380	0.001218533	0.034377091
chr3	138,443,093	138,455,499	12,407	+	5,408	ENSMUSG00000028138.8	protein_coding	11532	Adh5	19.097896256	MGI:MGI:87929	0.103520086	3.519758701	0.001223597	0.034468981
chr16	38,089,001	38,246,084	157,084	+	9,831	ENSMUSG00000022812.14	protein_coding	56637	Gsk3b	26.275408908	MGI:MGI:1861437	0.132212424	3.519274417	0.001225242	0.034468981
chr6	51,470,360	51,483,033	12,674	+	5,992	ENSMUSG00000029836.15	protein_coding	12417	Cbx3	17.230332697	MGI:MGI:108515	0.090522474	3.516548607	0.001234540	0.034681723
chr13	55,445,072	55,460,925	15,854	+	4,202	ENSMUSG00000074886.11	protein_coding	26385	Grk6	23.894680185	MGI:MGI:1347078	0.118049731	3.515250797	0.001238991	0.034757880
chr8	40,990,914	41,133,718	142,805	-	10,078	ENSMUSG00000045636.16	protein_coding	102103	Mtus1	6.416865177	MGI:MGI:2142572	-0.099889913	-3.514119038	0.001242885	0.034818222
chr15	78,597,047	78,622,019	24,973	+	7,552	ENSMUSG00000018008.8	protein_coding	72318	Cyth4	1.306229936	MGI:MGI:2441702	-0.307673156	-3.512883712	0.001247149	0.034888741
chr4	9,269,293	9,451,691	182,399	+	7,566	ENSMUSG00000041216.15	protein_coding	74438	Clvs1	7.160617645	MGI:MGI:1921688	0.110511977	3.511969704	0.001250313	0.034919172
chr16	5,885,355	7,411,526	1,526,172	+	4,400	ENSMUSG00000008658.16	protein_coding	268859	Rbfox1	40.936410473	MGI:MGI:1926224	0.141299004	3.511560113	0.001251734	0.034919172
chr4	62,189,540	62,231,047	41,508	-	4,086	ENSMUSG00000028389.12	protein_coding	22696	Zfp37	6.296858063	MGI:MGI:99181	-0.230734116	-3.509915211	0.001257453	0.035029810
chr7	109,893,780	109,960,323	66,544	-	8,677	ENSMUSG00000035901.14	protein_coding	19347	Dennd5a	23.656054236	MGI:MGI:1201681	0.092789274	3.509196203	0.001259961	0.035050793
chr9	14,450,836	14,452,022	1,187	-	1,187	ENSMUSG00000098832.2	unprocessed_pseudogene	547035	Kdm4dl	0.266167583	MGI:MGI:3644125	-0.638417852	-3.508559073	0.001262188	0.035063896
chr16	32,914,100	33,015,647	101,548	+	6,610	ENSMUSG00000022801.13	protein_coding	70144	Lrch3	6.754432670	MGI:MGI:1917394	0.126668474	3.507482205	0.001265960	0.035119832
chr2	101,950,203	102,186,358	236,156	-	6,023	ENSMUSG00000048058.17	protein_coding	241576	Ldlrad3	4.327804026	MGI:MGI:2138856	0.123732323	3.506670831	0.001268809	0.035150049
chrX	102,184,941	102,189,394	4,454	-	1,631	ENSMUSG00000031320.9	protein_coding	20102	Rps4x	348.373457428	MGI:MGI:98158	0.086937057	3.505849623	0.001271699	0.035181312
chr1	83,159,752	83,210,574	50,823	+	2,140	ENSMUSG00000053161.16	protein_coding	71227	Daw1	0.305658747	MGI:MGI:1923089	-0.442437058	-3.504848324	0.001275231	0.035181574
chr17	74,395,608	74,423,835	28,228	+	3,075	ENSMUSG00000024069.14	protein_coding	210148	Slc30a6	2.894739902	MGI:MGI:2386741	-0.129203249	-3.505065401	0.001274464	0.035181574
chr2	130,171,414	130,179,303	7,890	-	1,976	ENSMUSG00000027404.15	protein_coding	20638	Snrpb	48.192384139	MGI:MGI:98342	0.117200103	3.500540006	0.001290537	0.035266302
chr4	58,943,628	58,958,355	14,728	+	2,794	ENSMUSG00000038630.8	protein_coding	100041581	Zkscan16	3.389439732	MGI:MGI:3510405	-0.279682119	-3.502943156	0.001281978	0.035266302
chr6	72,565,922	72,598,342	32,421	-	3,560	ENSMUSG00000056698.11	protein_coding	232089	Elmod3	3.814210954	MGI:MGI:2445168	0.136435272	3.503327039	0.001280615	0.035266302
chr10	93,453,411	93,484,874	31,464	+	6,102	ENSMUSG00000015889.8	protein_coding	16993	Lta4h	7.185448910	MGI:MGI:96836	0.088559165	3.500505186	0.001290661	0.035266302
chr12	80,463,095	80,498,122	35,028	+	8,337	ENSMUSG00000032705.9	protein_coding	97827	Exd2	6.107424211	MGI:MGI:1922485	0.124562277	3.501546821	0.001286944	0.035266302
chr14	25,459,980	25,462,387	2,408	+	1,476	ENSMUSG00000114709.1	sense_intronic	NA	Gm47920	0.172957467	NA	0.785334634	3.502222125	0.001284540	0.035266302
chr16	35,832,874	35,871,544	38,671	-	9,306	ENSMUSG00000034422.14	protein_coding	547253	Parp14	0.607668530	MGI:MGI:1919489	-0.600142128	-3.500904477	0.001289235	0.035266302
chr15	72,589,620	73,061,204	471,585	-	7,937	ENSMUSG00000047921.17	protein_coding	76510	Trappc9	7.681269417	MGI:MGI:1923760	0.110794174	3.499513155	0.001294211	0.035314983
chr6	88,842,558	88,875,044	32,487	-	5,749	ENSMUSG00000033152.13	protein_coding	319655	Podxl2	55.352354577	MGI:MGI:2442488	0.109631083	3.498750272	0.001296947	0.035341362
chr9	44,686,304	44,735,198	48,895	-	7,179	ENSMUSG00000048537.16	protein_coding	102693	Phldb1	11.602268866	MGI:MGI:2143230	0.126769921	3.497718914	0.001300655	0.035394113
chr3	144,429,706	144,569,881	140,176	-	8,209	ENSMUSG00000040151.9	protein_coding	23908	Hs2st1	11.683185284	MGI:MGI:1346049	0.121181085	3.496921261	0.001303529	0.035424078
chr9	42,963,842	43,107,239	143,398	-	13,620	ENSMUSG00000059495.14	protein_coding	69632	Arhgef12	20.145073669	MGI:MGI:1916882	0.124333078	3.495227949	0.001309652	0.035542112
chr2	180,657,964	180,709,999	52,036	-	13,307	ENSMUSG00000038914.15	protein_coding	23856	Dido1	5.403210825	MGI:MGI:1344352	-0.180585018	-3.493369913	0.001316403	0.035563532
chr3	157,534,160	157,548,410	14,251	+	6,759	ENSMUSG00000028180.18	protein_coding	53861	Zranb2	15.374392996	MGI:MGI:1858211	0.185296192	3.493214110	0.001316970	0.035563532
chr6	83,165,920	83,200,116	34,197	+	6,509	ENSMUSG00000031865.16	protein_coding	13191	Dctn1	40.832566850	MGI:MGI:107745	0.096277722	3.492747765	0.001318670	0.035563532
chr6	97,286,867	97,617,541	330,675	-	14,302	ENSMUSG00000030064.16	protein_coding	232288	Frmd4b	4.668160540	MGI:MGI:2141794	0.158694574	3.492563118	0.001319344	0.035563532
chrX	7,731,714	7,750,897	19,184	-	4,165	ENSMUSG00000031150.13	protein_coding	54648	Ccdc120	8.153872852	MGI:MGI:1859619	0.135198113	3.494014753	0.001314056	0.035563532
chr1	156,026,223	156,030,007	3,785	-	3,785	ENSMUSG00000102964.1	TEC	320811	9430034N14Rik	0.061357245	MGI:MGI:2444791	0.754296409	3.491365472	0.001323722	0.035585501
chr8	26,151,888	26,155,479	3,592	-	3,592	ENSMUSG00000110317.1	lincRNA	NA	Gm45250	0.473370245	NA	0.354549770	3.491398129	0.001323603	0.035585501
chr13	93,040,713	93,144,724	104,012	-	11,850	ENSMUSG00000047419.5	protein_coding	76469	Cmya5	0.348666881	MGI:MGI:1923719	-0.303049084	-3.490250227	0.001327812	0.035634878
chr17	35,262,730	35,267,499	4,770	+	2,579	ENSMUSG00000073411.12	protein_coding	14964	H2-D1	46.734675802	MGI:MGI:95896	-0.159872587	-3.489892217	0.001329127	0.035634878
chr14	70,438,757	70,443,447	4,691	-	2,854	ENSMUSG00000000776.13	protein_coding	67065	Polr3d	9.203894799	MGI:MGI:1914315	-0.128559532	-3.488790217	0.001333184	0.035695729
chr9	106,880,918	106,885,619	4,702	-	6,511	ENSMUSG00000074102.4	protein_coding	109095	Rbm15b	22.353997230	MGI:MGI:1923598	0.104163054	3.485884593	0.001343937	0.035935482
chr9	111,117,592	111,225,668	108,077	+	6,656	ENSMUSG00000032497.19	protein_coding	71268	Lrrfip2	5.339294660	MGI:MGI:1918518	0.097857819	3.485352922	0.001345914	0.035940224
chr11	90,187,683	90,251,255	63,573	+	2,187	ENSMUSG00000110344.1	protein_coding	112136084	Smim36	3.862592162	MGI:MGI:5804831	0.164215225	3.484253241	0.001350011	0.036001506
chr16	46,152,985	46,155,077	2,093	-	2,093	ENSMUSG00000048087.6	protein_coding	11615	Ahcyl	2.218236062	MGI:MGI:3643647	0.170629412	3.482321973	0.001357236	0.036145918
chr2	25,332,338	25,352,212	19,875	+	5,391	ENSMUSG00000036646.13	protein_coding	227619	Man1b1	14.373966048	MGI:MGI:2684954	0.106052707	3.481104771	0.001361809	0.036171240
chr9	75,369,062	75,410,005	40,944	-	6,675	ENSMUSG00000042688.16	protein_coding	50772	Mapk6	27.450883063	MGI:MGI:1354946	0.120653542	3.481576261	0.001360036	0.036171240
chr6	115,618,067	115,676,635	58,569	-	6,845	ENSMUSG00000000441.17	protein_coding	110157	Raf1	23.212390965	MGI:MGI:97847	0.103980165	3.480485778	0.001364140	0.036185037
chr2	156,927,345	156,992,043	64,699	-	8,388	ENSMUSG00000027634.14	protein_coding	29812	Ndrg3	35.544777484	MGI:MGI:1352499	0.116097942	3.479457115	0.001368022	0.036239891
chr14	34,410,734	34,503,341	92,608	-	6,351	ENSMUSG00000021796.15	protein_coding	12166	Bmpr1a	10.818274756	MGI:MGI:1338938	0.119719248	3.478471331	0.001371753	0.036290582
chr10	23,796,986	23,827,968	30,983	+	3,258	ENSMUSG00000037455.16	protein_coding	76306	Slc18b1	4.197448073	MGI:MGI:1923556	0.182733619	3.477063947	0.001377096	0.036383740
chr7	6,286,579	6,307,883	21,305	+	4,755	ENSMUSG00000054893.15	protein_coding	384763	Zfp667	3.292075893	MGI:MGI:2442757	-0.162883817	-3.475235654	0.001384066	0.036519602
chr9	108,347,853	108,392,545	44,693	+	8,628	ENSMUSG00000032612.14	protein_coding	22258	Usp4	15.899836960	MGI:MGI:98905	0.085806456	3.474212253	0.001387983	0.036574631
chr11	97,703,399	97,713,500	10,102	+	2,300	ENSMUSG00000069744.7	protein_coding	26446	Psmb3	32.192951235	MGI:MGI:1347014	0.121414719	3.473574601	0.001390429	0.036590805
chr1	37,874,801	37,890,407	15,607	-	2,770	ENSMUSG00000026088.15	protein_coding	69028	Mitd1	1.991753684	MGI:MGI:1916278	-0.221476109	-3.472090037	0.001396139	0.036692732
chr1	166,384,622	166,409,782	25,161	-	9,586	ENSMUSG00000040596.15	protein_coding	71592	Pogk	17.284940078	MGI:MGI:1918842	0.110639045	3.466798029	0.001416678	0.036806011
chr2	35,400,179	35,463,231	63,053	-	4,709	ENSMUSG00000035778.17	protein_coding	14594	Ggta1	1.495982897	MGI:MGI:95704	-0.160773102	-3.467462560	0.001414083	0.036806011
chr4	116,589,733	116,597,630	7,898	-	2,436	ENSMUSG00000085408.1	processed_transcript	654318	C530005A16Rik	1.494104029	MGI:MGI:3612454	-0.305974960	-3.468655308	0.001409437	0.036806011
chr5	115,279,666	115,296,972	17,307	+	3,034	ENSMUSG00000041733.10	protein_coding	52064	Coq5	8.807761982	MGI:MGI:1098643	-0.127358697	-3.467185145	0.001415166	0.036806011
chr9	65,346,104	65,359,643	13,540	+	2,498	ENSMUSG00000041837.4	protein_coding	50996	Pdcd7	6.745684334	MGI:MGI:1859170	0.146527485	3.466707103	0.001417033	0.036806011
chr14	49,023,930	49,028,569	4,640	-	4,640	ENSMUSG00000115624.1	TEC	NA	Gm49204	0.352321379	NA	0.447607175	3.468814306	0.001408818	0.036806011
chr16	48,994,185	49,019,705	25,521	+	5,688	ENSMUSG00000033031.13	protein_coding	224171	Cip2a	1.946678765	MGI:MGI:2146335	0.169064913	3.468456484	0.001410210	0.036806011
chr18	31,909,098	31,911,824	2,727	-	2,727	ENSMUSG00000044982.7	protein_coding	67158	Sft2d3	1.691477452	MGI:MGI:1914408	0.175209096	3.468427497	0.001410323	0.036806011
chrX	36,668,217	36,669,013	797	+	797	ENSMUSG00000081281.1	processed_pseudogene	NA	Rpl7-ps9	12.034723914	NA	0.178329050	3.469192641	0.001407348	0.036806011
chr11	121,327,224	121,354,445	27,222	-	4,562	ENSMUSG00000025173.13	protein_coding	66840	Wdr45b	15.996324221	MGI:MGI:1914090	0.117452686	3.465118113	0.001423258	0.036919691
chr16	5,013,909	5,049,857	35,949	-	8,405	ENSMUSG00000022536.14	protein_coding	74022	Glyr1	26.883840667	MGI:MGI:1921272	0.084842098	3.462662849	0.001432929	0.037122337
chr11	4,480,868	4,594,815	113,948	-	7,588	ENSMUSG00000034354.17	protein_coding	74302	Mtmr3	29.291089173	MGI:MGI:1921552	0.100517088	3.460756406	0.001440481	0.037269656
chr6	113,378,115	113,390,448	12,334	+	2,321	ENSMUSG00000079426.13	protein_coding	68089	Arpc4	40.346606309	MGI:MGI:1915339	0.089470981	3.459742486	0.001444514	0.037325634
chr6	39,397,804	39,420,462	22,659	-	4,439	ENSMUSG00000029922.15	protein_coding	54484	Mkrn1	131.414645844	MGI:MGI:1859353	0.074866256	3.457993124	0.001451496	0.037409270
chr13	74,579,358	74,617,881	38,524	-	5,899	ENSMUSG00000113204.1	lincRNA	108168101	Gm46430	1.448329478	MGI:MGI:5826067	-0.190648017	-3.458257124	0.001450440	0.037409270
chr3	96,724,265	96,724,400	136	-	136	ENSMUSG00000065669.1	snoRNA	NA	Gm22581	1.814051730	NA	0.888307923	3.455992463	0.001459522	0.037519627
chr13	67,424,549	67,451,585	27,037	-	6,733	ENSMUSG00000069206.14	protein_coding	238692	Zfp874a	2.005478539	MGI:MGI:3040703	-0.247644809	-3.455989143	0.001459535	0.037519627
chr5	143,249,697	143,270,022	20,326	-	7,526	ENSMUSG00000046658.16	protein_coding	54201	Zfp316	6.793544876	MGI:MGI:1860402	-0.125187125	-3.455068891	0.001463241	0.037536959
chr16	55,839,953	55,895,285	55,333	-	6,436	ENSMUSG00000075033.4	protein_coding	385658	Nxpe3	2.397939561	MGI:MGI:2686598	-0.193314819	-3.454888618	0.001463968	0.037536959
chr16	20,651,652	20,663,414	11,763	+	4,038	ENSMUSG00000006998.16	protein_coding	21762	Psmd2	61.856999885	MGI:MGI:1096584	0.075608944	3.454088697	0.001467198	0.037566648
chr19	10,455,371	10,457,473	2,103	-	2,103	ENSMUSG00000090291.3	protein_coding	278795	Lrrc10b	1.568614939	MGI:MGI:2685551	-0.231769680	-3.453671018	0.001468887	0.037566648
chr5	136,147,459	136,170,713	23,255	-	6,077	ENSMUSG00000039747.11	protein_coding	269717	Orai2	14.785109738	MGI:MGI:2443195	0.096856925	3.452917006	0.001471942	0.037596624
chr1	92,439,010	92,473,860	34,851	-	3,331	ENSMUSG00000026260.12	protein_coding	67273	Ndufa10	30.912129558	MGI:MGI:1914523	0.090223248	3.450185097	0.001483059	0.037783961
chr14	70,474,558	70,520,149	45,592	-	8,870	ENSMUSG00000022098.10	protein_coding	12153	Bmp1	4.989502109	MGI:MGI:88176	0.132318805	3.450406137	0.001482157	0.037783961
chr3	8,663,359	8,666,984	3,626	-	3,265	ENSMUSG00000040289.8	protein_coding	15213	Hey1	8.674508220	MGI:MGI:1341800	0.166459252	3.449553917	0.001485639	0.037801478
chr7	35,547,185	35,555,194	8,010	-	2,680	ENSMUSG00000034875.5	protein_coding	110959	Nudt19	20.322428208	MGI:MGI:94203	0.092048356	3.446921374	0.001496447	0.038028032
chr6	17,914,996	17,920,600	5,605	+	5,605	ENSMUSG00000106858.1	TEC	NA	Gm43844	0.171506246	NA	0.602987964	3.445371811	0.001502844	0.038142064
chr1	170,704,674	170,867,771	163,098	-	9,231	ENSMUSG00000026663.6	protein_coding	226641	Atf6	6.225282865	MGI:MGI:1926157	-0.112506336	-3.444441824	0.001506696	0.038142889
chr11	59,817,795	59,839,838	22,044	-	3,454	ENSMUSG00000019373.11	protein_coding	26572	Cops3	20.607996340	MGI:MGI:1349409	0.074742027	3.444651566	0.001505826	0.038142889
chr7	97,081,586	97,308,946	227,361	+	6,168	ENSMUSG00000004508.6	protein_coding	14389	Gab2	10.826086561	MGI:MGI:1333854	0.128298092	3.443278505	0.001511527	0.038163591
chr11	107,207,892	107,470,699	262,808	-	6,612	ENSMUSG00000040430.18	protein_coding	71795	Pitpnc1	13.904558500	MGI:MGI:1919045	0.159304424	3.442865645	0.001513245	0.038163591
chr14	118,233,232	118,237,030	3,799	-	3,799	ENSMUSG00000061517.8	protein_coding	223227	Sox21	3.354026279	MGI:MGI:2654070	0.197382962	3.443664694	0.001509922	0.038163591
chr7	144,577,318	144,582,463	5,146	-	3,903	ENSMUSG00000031077.7	protein_coding	14082	Fadd	1.039149928	MGI:MGI:109324	-0.239673911	-3.438760659	0.001530432	0.038379208
chr10	79,894,708	79,908,921	14,214	-	4,663	ENSMUSG00000013833.15	protein_coding	216154	Med16	10.433764648	MGI:MGI:2158394	0.092633503	3.438686714	0.001530744	0.038379208
chr10	128,804,062	128,819,259	15,198	+	6,558	ENSMUSG00000025354.5	protein_coding	74330	Dnajc14	9.688383851	MGI:MGI:1921580	-0.099322893	-3.439974997	0.001525329	0.038379208
chr14	64,587,331	64,590,691	3,361	+	4,804	ENSMUSG00000097545.7	lincRNA	268755	Mir124a-1hg	10.895884205	MGI:MGI:2442197	-0.302091620	-3.438530299	0.001531402	0.038379208
chr16	35,770,375	35,825,548	55,174	+	9,423	ENSMUSG00000022849.5	protein_coding	66667	Hspbap1	0.998486728	MGI:MGI:1913917	-0.218768321	-3.438739060	0.001530523	0.038379208
chr11	103,331,497	103,363,692	32,196	-	6,415	ENSMUSG00000034255.17	protein_coding	544817	Arhgap27	1.190845913	MGI:MGI:1916903	-0.263790482	-3.435525372	0.001544110	0.038649183
chr1	127,814,791	127,855,031	40,241	-	5,345	ENSMUSG00000051590.10	protein_coding	22625	Map3k19	0.498188618	MGI:MGI:1203481	-0.332983104	-3.434636528	0.001547888	0.038695261
chr15	89,089,084	89,100,340	11,257	+	3,744	ENSMUSG00000035757.16	protein_coding	223776	Selenoo	5.680061701	MGI:MGI:1919007	0.109179408	3.434033295	0.001550457	0.038711038
chr13	17,880,571	17,944,239	63,669	-	2,899	ENSMUSG00000008859.8	protein_coding	56044	Rala	55.964880729	MGI:MGI:1927243	0.114774801	3.431274187	0.001562261	0.038957045
chr12	100,110,154	100,123,405	13,252	+	1,933	ENSMUSG00000021178.9	protein_coding	19179	Psmc1	74.636734018	MGI:MGI:106054	0.085053042	3.430239703	0.001566708	0.039019242
chr8	125,910,450	125,947,440	36,991	+	5,693	ENSMUSG00000031853.5	protein_coding	234878	Map3k21	0.663929295	MGI:MGI:2385307	-0.234052172	-3.429106912	0.001571593	0.039092144
chr11	23,306,895	23,490,560	183,666	+	18,453	ENSMUSG00000056342.16	protein_coding	17847	Usp34	12.098180850	MGI:MGI:109473	0.126114028	3.427579785	0.001578200	0.039207681
chr1	17,994,462	18,059,056	64,595	-	2,570	ENSMUSG00000109887.1	processed_transcript	NA	Gm28756	2.424784785	NA	0.199986386	3.426116218	0.001584558	0.039316727
chr6	134,920,401	134,925,320	4,920	+	4,552	ENSMUSG00000003031.14	protein_coding	12576	Cdkn1b	19.059732641	MGI:MGI:104565	0.163456472	3.424480375	0.001591693	0.039395892
chrX	7,894,519	7,899,269	4,751	-	1,636	ENSMUSG00000031157.10	protein_coding	54633	Pqbp1	44.076573199	MGI:MGI:1859638	0.090961352	3.424825806	0.001590184	0.039395892
chr1	69,826,970	70,725,132	898,163	+	6,764	ENSMUSG00000053153.14	protein_coding	66722	Spag16	0.232953695	MGI:MGI:1913972	-0.348174273	-3.423265598	0.001597012	0.039431218
chr1	118,389,058	118,609,432	220,375	+	21,844	ENSMUSG00000064302.13	protein_coding	76707	Clasp1	7.487342341	MGI:MGI:1923957	0.111932089	3.423121983	0.001597642	0.039431218
chr2	164,805,098	164,822,130	17,033	+	2,708	ENSMUSG00000045822.4	protein_coding	67538	Zswim3	2.605785143	MGI:MGI:1914788	-0.357628989	-3.422363714	0.001600972	0.039431218
chr4	48,675,156	48,675,520	365	+	365	ENSMUSG00000080850.1	processed_pseudogene	NA	Gm12439	1.755209360	NA	0.603007263	3.420841046	0.001607678	0.039431218
chr7	131,338,220	131,362,696	24,477	-	13,618	ENSMUSG00000040177.10	protein_coding	68277	2310057M21Rik	1.428029318	MGI:MGI:1915527	-0.145495032	-3.421525346	0.001604661	0.039431218
chr9	32,422,204	32,542,861	120,658	-	3,486	ENSMUSG00000016087.13	protein_coding	14247	Fli1	5.172761309	MGI:MGI:95554	-0.279190403	-3.420561236	0.001608914	0.039431218
chr10	29,143,839	29,199,630	55,792	+	4,175	ENSMUSG00000038916.7	protein_coding	67412	Soga3	21.570609559	MGI:MGI:1914662	0.161761300	3.420716985	0.001608226	0.039431218
chr10	127,514,967	127,516,686	1,720	+	1,095	ENSMUSG00000040280.10	protein_coding	407790	Ndufa4l2	1.785513926	MGI:MGI:3039567	-0.328738980	-3.421160355	0.001606270	0.039431218
chr2	30,236,795	30,238,223	1,429	-	1,429	ENSMUSG00000100747.4	antisense	67350	1700084E18Rik	0.355067076	MGI:MGI:1914600	0.471829578	3.419345450	0.001614292	0.039466179
chr11	117,199,661	117,362,325	162,665	+	7,565	ENSMUSG00000059248.13	protein_coding	NA	Septin9	13.228184537	NA	0.076364819	3.419560169	0.001613341	0.039466179
chr2	18,040,676	18,049,051	8,376	-	4,927	ENSMUSG00000054074.9	protein_coding	72668	Skida1	3.576900499	MGI:MGI:1919918	0.147732453	3.412923722	0.001642987	0.039972019
chr6	115,360,951	115,490,399	129,449	+	2,953	ENSMUSG00000000440.12	protein_coding	19016	Pparg	0.523982014	MGI:MGI:97747	-0.723423177	-3.414146377	0.001637486	0.039972019
chr10	53,614,369	53,615,274	906	+	906	ENSMUSG00000112332.1	TEC	74969	4930466K18Rik	3.857464216	MGI:MGI:1922219	-0.286648105	-3.413157459	0.001641934	0.039972019
chr11	62,879,455	62,916,780	37,326	+	2,235	ENSMUSG00000014177.10	protein_coding	67510	Tvp23b	6.992800122	MGI:MGI:1914760	-0.191467075	-3.413508311	0.001640355	0.039972019
chr5	118,560,679	118,765,438	204,760	+	15,427	ENSMUSG00000018076.12	protein_coding	76199	Med13l	9.922176232	MGI:MGI:2670178	0.144470519	3.411832459	0.001647912	0.039994402
chrX	13,202,571	13,203,780	1,210	+	1,210	ENSMUSG00000084349.3	processed_pseudogene	100043000	Rpl3-ps1	22.843510266	MGI:MGI:3644217	0.103953427	3.412267357	0.001645948	0.039994402
chr10	99,263,231	99,267,489	4,259	+	3,132	ENSMUSG00000019960.8	protein_coding	67603	Dusp6	12.779763603	MGI:MGI:1914853	0.144127524	3.410900219	0.001652130	0.040048117
chr11	114,890,041	114,904,654	14,614	+	4,738	ENSMUSG00000034652.12	protein_coding	217303	Cd300a	0.579784330	MGI:MGI:2443411	-0.432400963	-3.407969641	0.001665458	0.040322257
chr2	20,847,919	20,968,832	120,914	-	9,271	ENSMUSG00000036591.16	protein_coding	71435	Arhgap21	20.608187978	MGI:MGI:1918685	0.100978958	3.403141177	0.001687643	0.040752996
chr8	124,908,587	124,949,324	40,738	-	3,594	ENSMUSG00000031987.6	protein_coding	112405	Egln1	29.348171793	MGI:MGI:1932286	0.104361379	3.402767797	0.001689370	0.040752996
chrX	95,639,193	95,658,408	19,216	-	2,257	ENSMUSG00000035062.13	protein_coding	245522	Zc4h2	21.919689157	MGI:MGI:2679294	0.141232215	3.402816524	0.001689145	0.040752996
chr2	48,949,508	49,325,405	375,898	+	19,632	ENSMUSG00000036792.12	protein_coding	109241	Mbd5	2.615864492	MGI:MGI:2138934	0.160182415	3.401518829	0.001695160	0.040794136
chr9	119,102,478	119,147,694	45,217	+	6,696	ENSMUSG00000038060.15	protein_coding	320256	Dlec1	0.237182876	MGI:MGI:2443671	-0.511211179	-3.401940304	0.001693204	0.040794136
chr2	44,564,412	44,927,657	363,246	-	7,928	ENSMUSG00000036890.13	protein_coding	227835	Gtdc1	8.111932987	MGI:MGI:2444269	0.122650675	3.400223997	0.001701183	0.040865888
chr4	148,612,382	148,626,996	14,615	-	7,796	ENSMUSG00000041459.15	protein_coding	230908	Tardbp	23.815946620	MGI:MGI:2387629	0.242611167	3.399998570	0.001702234	0.040865888
chr1	13,623,330	13,660,546	37,217	-	4,566	ENSMUSG00000025937.6	protein_coding	212442	Lactb2	1.795180058	MGI:MGI:2442551	-0.249159517	-3.397710623	0.001712933	0.040873746
chr1	167,308,378	167,333,978	25,601	+	4,764	ENSMUSG00000052428.10	protein_coding	68944	Tmco1	6.817714981	MGI:MGI:1921173	-0.110265393	-3.397898430	0.001712052	0.040873746
chr3	142,530,342	142,547,050	16,709	+	5,614	ENSMUSG00000040253.15	protein_coding	229900	Gbp7	0.793372707	MGI:MGI:2444421	-0.393260805	-3.396868755	0.001716886	0.040873746
chr4	137,319,696	137,357,720	38,025	-	2,966	ENSMUSG00000006699.17	protein_coding	12540	Cdc42	153.830520520	MGI:MGI:106211	0.076711469	3.397231152	0.001715183	0.040873746
chr9	107,567,945	107,572,779	4,835	+	3,293	ENSMUSG00000010047.12	protein_coding	15587	Hyal2	6.750944120	MGI:MGI:1196334	-0.103564081	-3.397782447	0.001712596	0.040873746
chr11	77,763,246	77,865,980	102,735	+	16,037	ENSMUSG00000000631.20	protein_coding	360013	Myo18a	10.828400365	MGI:MGI:2667185	0.114481267	3.398559940	0.001708954	0.040873746
chrX	123,103,495	123,188,795	85,301	+	5,824	ENSMUSG00000079450.11	protein_coding	73061	Cldn34c1	1.000768626	MGI:MGI:1920311	0.194645331	3.398595749	0.001708786	0.040873746
chr7	6,315,660	6,331,250	15,591	-	3,146	ENSMUSG00000030443.16	protein_coding	213011	Zfp583	2.300355310	MGI:MGI:2682297	-0.268816901	-3.395475008	0.001723449	0.040919799
chr9	52,047,173	52,100,463	53,291	+	4,732	ENSMUSG00000032050.18	protein_coding	19684	Rdx	20.041515925	MGI:MGI:97887	0.102812558	3.395998926	0.001720979	0.040919799
chr10	17,868,612	17,948,067	79,456	-	6,247	ENSMUSG00000039879.9	protein_coding	380629	Heca	8.853316893	MGI:MGI:2685715	0.117513013	3.395035164	0.001725525	0.040919799
chr15	83,153,494	83,172,592	19,099	-	4,298	ENSMUSG00000018042.18	protein_coding	109754	Cyb5r3	19.640885232	MGI:MGI:94893	0.094142303	3.394719988	0.001727015	0.040919799
chr3	122,538,719	122,619,715	80,997	-	12,376	ENSMUSG00000039735.16	protein_coding	214459	Fnbp1l	43.945579165	MGI:MGI:1925642	0.090714619	3.393134837	0.001734524	0.041049022
chr18	14,624,198	14,682,766	58,569	-	10,193	ENSMUSG00000037013.17	protein_coding	268996	Ss18	2.663867858	MGI:MGI:107708	0.113431505	3.392611515	0.001737009	0.041059204
chr7	55,841,745	55,932,602	90,858	+	11,941	ENSMUSG00000030447.15	protein_coding	20430	Cyfip1	4.933922364	MGI:MGI:1338801	-0.091014969	-3.391917031	0.001740314	0.041088682
chr5	124,540,695	124,550,506	9,812	+	2,527	ENSMUSG00000029390.13	protein_coding	56334	Tmed2	29.606927616	MGI:MGI:1929269	0.082333311	3.390483773	0.001747152	0.041201429
chr4	133,292,459	133,353,481	61,023	-	4,800	ENSMUSG00000037622.14	protein_coding	230796	Wdtc1	13.806377916	MGI:MGI:2685541	0.140799939	3.388191031	0.001758144	0.041220646
chr7	35,586,244	35,639,226	52,983	+	6,058	ENSMUSG00000034867.16	protein_coding	245886	Ankrd27	4.389357041	MGI:MGI:2444103	0.229592241	3.388161702	0.001758285	0.041220646
chr10	128,035,575	128,048,633	13,059	+	6,805	ENSMUSG00000061315.14	protein_coding	17938	Naca	38.064349307	MGI:MGI:106095	0.097351235	3.388773688	0.001755344	0.041220646
chr15	34,238,028	34,284,302	46,275	+	1,938	ENSMUSG00000022257.4	protein_coding	114128	Laptm4b	13.902841966	MGI:MGI:1890494	-0.184164915	-3.389851364	0.001750177	0.041220646
chr19	37,268,743	37,337,852	69,110	-	7,506	ENSMUSG00000056999.15	protein_coding	15925	Ide	8.229107901	MGI:MGI:96412	-0.419189199	-3.388410308	0.001757090	0.041220646
chr6	113,728,062	113,740,743	12,682	-	3,184	ENSMUSG00000030298.10	protein_coding	110379	Sec13	21.385685016	MGI:MGI:99832	0.097662013	3.387515635	0.001761395	0.041245140
chr1	6,209,866	6,215,292	5,427	-	5,428	ENSMUSG00000090031.2	antisense	654788	4732440D04Rik	0.437097035	MGI:MGI:3604103	0.291266794	3.385701793	0.001770154	0.041309529
chr2	167,421,712	167,477,000	55,289	+	9,095	ENSMUSG00000039463.14	protein_coding	77031	Slc9a8	3.267387413	MGI:MGI:1924281	-0.174501442	-3.384232031	0.001777282	0.041309529
chr7	44,590,664	44,602,141	11,478	+	5,995	ENSMUSG00000062785.14	protein_coding	16504	Kcnc3	7.064657745	MGI:MGI:96669	0.159768851	3.384533144	0.001775819	0.041309529
chr11	46,193,850	46,312,859	119,010	-	7,103	ENSMUSG00000020340.16	protein_coding	76884	Cyfip2	72.251274755	MGI:MGI:1924134	0.110434726	3.383531224	0.001780690	0.041309529
chr11	117,966,079	117,970,047	3,969	-	2,891	ENSMUSG00000053113.3	protein_coding	12702	Socs3	1.892302384	MGI:MGI:1201791	0.222078978	3.384493696	0.001776011	0.041309529
chr16	18,060,357	18,090,203	29,847	-	7,797	ENSMUSG00000003526.12	protein_coding	19125	Prodh	1.027999590	MGI:MGI:97770	-0.388539922	-3.384819196	0.001774431	0.041309529
chrX	60,223,290	60,592,698	369,409	-	7,312	ENSMUSG00000062949.13	protein_coding	320940	Atp11c	5.237920890	MGI:MGI:1859661	0.139958794	3.384230751	0.001777288	0.041309529
chrX	151,215,167	151,215,649	483	-	483	ENSMUSG00000083596.4	processed_pseudogene	675278	Rpl21-ps15	38.463915161	MGI:MGI:3705426	0.148867940	3.383883482	0.001778976	0.041309529
chr2	140,395,309	142,392,966	1,997,658	+	10,308	ENSMUSG00000068205.14	protein_coding	72899	Macrod2	7.285794496	MGI:MGI:1920149	0.115188945	3.382498295	0.001785725	0.041376201
chr10	116,905,784	116,950,769	44,986	-	3,175	ENSMUSG00000064181.6	protein_coding	216363	Rab3ip	11.034632501	MGI:MGI:105933	0.123714504	3.381959045	0.001788359	0.041376201
chr11	61,517,249	61,579,669	62,421	-	5,228	ENSMUSG00000001036.17	protein_coding	13855	Epn2	19.513784391	MGI:MGI:1333766	0.107746714	3.381668784	0.001789779	0.041376201
chr5	139,791,513	139,802,653	11,141	+	3,901	ENSMUSG00000018143.10	protein_coding	17135	Mafk	4.035157534	MGI:MGI:99951	-0.192932576	-3.380296437	0.001796504	0.041438076
chr7	81,792,074	81,829,431	37,358	-	3,471	ENSMUSG00000025103.8	protein_coding	83962	Btbd1	37.571050175	MGI:MGI:1933765	0.107522201	3.380275993	0.001796604	0.041438076
chr11	102,289,300	102,296,631	7,332	-	4,121	ENSMUSG00000059995.12	protein_coding	217218	Atxn7l3	67.931383141	MGI:MGI:3036270	0.093866538	3.379478272	0.001800525	0.041480605
chr1	195,097,382	195,131,586	34,205	-	10,349	ENSMUSG00000016481.15	protein_coding	12946	Cr1l	2.210593204	MGI:MGI:88513	0.152659815	3.378226386	0.001806694	0.041574781
chr4	137,993,022	138,208,508	215,487	+	11,063	ENSMUSG00000028760.16	protein_coding	230861	Eif4g3	22.071427539	MGI:MGI:1923935	0.124618800	3.377741591	0.001809089	0.041581977
chr11	58,954,685	58,973,098	18,414	+	3,736	ENSMUSG00000036964.14	protein_coding	56631	Trim17	0.604245988	MGI:MGI:1861440	-0.659674537	-3.375849249	0.001818465	0.041701506
chr12	61,523,150	61,857,928	334,779	+	9,540	ENSMUSG00000035653.16	protein_coding	238205	Lrfn5	8.687694383	MGI:MGI:2144814	0.168724272	3.376073976	0.001817349	0.041701506
chr12	83,688,152	83,735,095	46,944	+	4,557	ENSMUSG00000019969.14	protein_coding	19164	Psen1	15.671838397	MGI:MGI:1202717	-0.118735302	-3.374853603	0.001823416	0.041767107
chr3	100,922,202	100,936,920	14,719	+	6,000	ENSMUSG00000033233.17	protein_coding	229644	Trim45	2.353353593	MGI:MGI:1918187	-0.128673584	-3.374028652	0.001827529	0.041813359
chr12	102,568,582	102,704,930	136,349	-	3,320	ENSMUSG00000057963.9	protein_coding	217837	Itpk1	19.312686232	MGI:MGI:2446159	0.107716088	3.371993127	0.001837715	0.041998295
chr4	83,417,724	83,467,676	49,953	+	6,760	ENSMUSG00000028483.13	protein_coding	77634	Snapc3	3.810609154	MGI:MGI:1916338	0.165415615	3.370865488	0.001843381	0.042031602
chr11	87,592,162	87,616,302	24,141	+	6,240	ENSMUSG00000018401.17	protein_coding	170749	Mtmr4	17.296764801	MGI:MGI:2180699	0.133381345	3.370876014	0.001843328	0.042031602
chr2	132,249,162	132,253,314	4,153	-	2,400	ENSMUSG00000027342.14	protein_coding	18538	Pcna	25.740771966	MGI:MGI:97503	0.106107278	3.369754442	0.001848980	0.042083364
chr4	136,310,942	136,358,042	47,101	+	22,199	ENSMUSG00000066037.14	protein_coding	74326	Hnrnpr	8.941261422	MGI:MGI:1891692	0.116083698	3.369579143	0.001849864	0.042083364
chr2	130,390,775	130,397,574	6,800	-	2,432	ENSMUSG00000027408.7	protein_coding	56264	Cpxm1	6.442072498	MGI:MGI:1934569	0.133311735	3.369011172	0.001852734	0.042100700
chr19	38,930,915	38,971,051	40,137	+	7,205	ENSMUSG00000025001.11	protein_coding	15201	Hells	1.421424207	MGI:MGI:106209	-0.234026957	-3.367237053	0.001861726	0.042256952
chr9	118,064,522	118,150,163	85,642	-	1,169	ENSMUSG00000039163.10	protein_coding	67899	Cmc1	7.970105866	MGI:MGI:1915149	-0.132778342	-3.365350670	0.001871333	0.042378685
chr16	31,092,412	31,201,245	108,834	-	7,183	ENSMUSG00000049076.12	protein_coding	78618	Acap2	6.569079489	MGI:MGI:1925868	0.101293101	3.365396403	0.001871099	0.042378685
chr16	57,168,862	57,231,504	62,643	-	9,802	ENSMUSG00000022749.8	protein_coding	67581	Tbc1d23	5.058984340	MGI:MGI:1914831	0.096937998	3.364158374	0.001877429	0.042468595
chr4	15,917,240	15,945,507	28,268	-	3,879	ENSMUSG00000028223.8	protein_coding	67460	Decr1	3.201511536	MGI:MGI:1914710	-0.147190267	-3.362798557	0.001884405	0.042578180
chr2	122,147,686	122,153,083	5,398	+	860	ENSMUSG00000060802.8	protein_coding	12010	B2m	415.888750631	MGI:MGI:88127	-0.270455010	-3.361836403	0.001889356	0.042641812
chr3	65,946,151	65,958,162	12,012	-	5,997	ENSMUSG00000027829.15	protein_coding	56706	Ccnl1	5.562089164	MGI:MGI:1922664	0.160253068	3.357054943	0.001914146	0.042835660
chr3	104,794,836	104,818,563	23,728	-	5,607	ENSMUSG00000002227.15	protein_coding	17454	Mov10	0.912176527	MGI:MGI:97054	-0.212076370	-3.358608382	0.001906058	0.042835660
chr5	115,631,908	115,646,119	14,212	+	2,820	ENSMUSG00000029518.15	protein_coding	77407	Rab35	36.309689767	MGI:MGI:1924657	0.079978521	3.356212594	0.001918545	0.042835660
chr7	44,384,102	44,400,029	15,928	+	3,118	ENSMUSG00000030731.13	protein_coding	20981	Syt3	10.928602259	MGI:MGI:99665	-0.111830903	-3.355641135	0.001921536	0.042835660
chr8	123,996,318	124,021,397	25,080	-	3,570	ENSMUSG00000038697.15	protein_coding	102162	Taf5l	7.639892523	MGI:MGI:1919039	0.134668546	3.356904731	0.001914930	0.042835660
chr10	61,417,972	61,425,338	7,367	+	2,095	ENSMUSG00000037171.6	protein_coding	18119	Nodal	0.129157564	MGI:MGI:97359	-0.759194744	-3.359279483	0.001902574	0.042835660
chr10	77,259,218	77,269,575	10,358	+	7,878	ENSMUSG00000020260.9	protein_coding	80294	Pofut2	3.222423939	MGI:MGI:1916863	-0.125341950	-3.356815614	0.001915395	0.042835660
chr11	109,425,946	109,452,372	26,427	+	5,590	ENSMUSG00000020610.17	protein_coding	13929	Amz2	32.936515903	MGI:MGI:104837	0.078090026	3.356376206	0.001917690	0.042835660
chr13	14,630,154	14,638,203	8,050	+	3,031	ENSMUSG00000039182.6	protein_coding	105351	AW209491	6.140009013	MGI:MGI:2145422	-0.131858518	-3.356932020	0.001914788	0.042835660
chr14	75,896,937	76,010,865	113,929	-	1,467	ENSMUSG00000067995.4	protein_coding	68705	Gtf2f2	16.488611809	MGI:MGI:1915955	0.085382132	3.355851134	0.001920436	0.042835660
chr19	4,711,167	4,752,360	41,194	+	8,896	ENSMUSG00000067889.6	protein_coding	20743	Sptbn2	78.965288853	MGI:MGI:1313261	0.118102014	3.358646015	0.001905863	0.042835660
chr9	58,652,850	58,743,964	91,115	-	1,277	ENSMUSG00000074269.10	protein_coding	73673	Rec114	41.703159749	MGI:MGI:1920923	-0.750037140	-3.354991450	0.001924940	0.042863723
chr11	73,177,083	73,182,152	5,070	+	2,989	ENSMUSG00000040158.12	protein_coding	76281	Tax1bp3	5.013128802	MGI:MGI:1923531	0.135603084	3.354540281	0.001927308	0.042868658
chr5	109,735,990	109,751,597	15,608	-	2,409	ENSMUSG00000072762.9	protein_coding	100041734	4930522L14Rik	0.576033279	MGI:MGI:1925270	-0.397943711	-3.354039667	0.001929939	0.042879420
chr2	127,270,218	127,297,367	27,150	+	5,567	ENSMUSG00000027367.16	protein_coding	99138	Stard7	27.444338175	MGI:MGI:2139090	0.085732262	3.350488918	0.001948696	0.043165699
chr2	176,670,522	176,719,085	48,564	+	2,709	ENSMUSG00000078879.10	protein_coding	545490	Zfp973	0.086040695	MGI:MGI:3615331	1.255149733	3.350820255	0.001946938	0.043165699
chr3	94,612,757	94,658,871	46,115	-	3,117	ENSMUSG00000005968.14	protein_coding	22156	Tuft1	1.292365302	MGI:MGI:109572	-0.227125261	-3.350373811	0.001949307	0.043165699
chr16	11,060,945	11,074,985	14,041	+	2,967	ENSMUSG00000037972.7	protein_coding	20621	Snn	137.222269919	MGI:MGI:1276549	0.166493232	3.349264189	0.001955206	0.043248385
chr4	156,215,868	156,221,307	5,440	+	3,901	ENSMUSG00000078486.3	protein_coding	74183	Perm1	0.326792132	MGI:MGI:1921433	-0.381443484	-3.347541613	0.001964398	0.043260075
chr7	67,268,906	67,272,242	3,337	-	3,337	ENSMUSG00000109539.1	TEC	NA	Gm44667	0.158026772	NA	0.669186133	3.348273643	0.001960487	0.043260075
chr17	35,135,178	35,147,305	12,128	+	6,215	ENSMUSG00000024392.17	protein_coding	224727	Bag6	41.294839946	MGI:MGI:1919439	0.101618421	3.347913117	0.001962412	0.043260075
chr19	8,920,374	8,927,236	6,863	+	2,588	ENSMUSG00000071649.6	protein_coding	72727	B3gat3	33.517761263	MGI:MGI:1919977	0.127239609	3.347788308	0.001963079	0.043260075
chr11	49,015,874	49,051,242	35,369	-	7,017	ENSMUSG00000069892.9	protein_coding	245240	9930111J21Rik2	0.619992835	MGI:MGI:3711310	-0.722800251	-3.346050903	0.001972386	0.043388148
chr1	132,880,273	132,940,005	59,733	+	3,595	ENSMUSG00000026443.3	protein_coding	16980	Lrrn2	36.550901411	MGI:MGI:106037	0.091733778	3.342004747	0.001994224	0.043676135
chr4	133,212,131	133,224,555	12,425	+	1,827	ENSMUSG00000028865.14	protein_coding	69655	Cd164l2	0.762798149	MGI:MGI:1916905	-0.625457656	-3.342293181	0.001992660	0.043676135
chr12	111,067,764	111,068,028	265	-	265	ENSMUSG00000114110.1	processed_pseudogene	108168031	Gm46379	5.130145163	MGI:MGI:5826016	-0.325569720	-3.342398982	0.001992086	0.043676135
chrX	94,535,474	94,542,143	6,670	-	4,351	ENSMUSG00000025151.16	protein_coding	94275	Maged1	154.973377632	MGI:MGI:1930187	0.078641866	3.342570371	0.001991158	0.043676135
chr4	43,446,462	43,454,627	8,166	-	3,422	ENSMUSG00000028459.11	protein_coding	12517	Cd72	0.701160278	MGI:MGI:88345	-1.047434438	-3.341433576	0.001997326	0.043696146
chr9	106,429,454	106,431,567	2,114	+	1,126	ENSMUSG00000048758.14	protein_coding	19944	Rpl29	142.043853371	MGI:MGI:99687	0.130589221	3.340638034	0.002001653	0.043742905
chr7	141,078,218	141,090,510	12,293	+	3,616	ENSMUSG00000054065.12	protein_coding	56460	Pkp3	0.295280541	MGI:MGI:1891830	-1.426197541	-3.339883139	0.002005767	0.043784916
chr7	6,363,280	6,380,917	17,638	+	5,018	ENSMUSG00000055150.15	protein_coding	330463	Zfp78	0.788564716	MGI:MGI:107783	-0.295081809	-3.338555023	0.002013026	0.043895393
chr14	54,631,231	54,641,364	10,134	-	3,489	ENSMUSG00000059674.7	protein_coding	239096	Cdh24	5.155753834	MGI:MGI:1928330	0.149367775	3.336520551	0.002024194	0.044090777
chr14	20,734,875	20,794,051	59,177	-	6,401	ENSMUSG00000021820.18	protein_coding	12325	Camk2g	28.399805498	MGI:MGI:88259	0.076341735	3.336001074	0.002027055	0.044104999
chr19	37,207,543	37,222,151	14,609	+	2,408	ENSMUSG00000023307.14	protein_coding	NA	Marchf5	48.797846873	NA	0.098704389	3.334102217	0.002037545	0.044285020
chr5	34,573,664	34,632,308	58,645	+	8,561	ENSMUSG00000029106.14	protein_coding	11518	Add1	44.153484400	MGI:MGI:87918	0.067421390	3.333628444	0.002040171	0.044293889
chr1	187,215,508	187,349,640	134,133	+	7,684	ENSMUSG00000039210.16	protein_coding	67769	Gpatch2	2.028631024	MGI:MGI:1915019	-0.134109215	-3.332955373	0.002043907	0.044315443
chr1	189,207,930	189,402,273	194,344	-	4,943	ENSMUSG00000037624.15	protein_coding	16526	Kcnk2	9.630064803	MGI:MGI:109366	0.106836642	3.330660238	0.002056694	0.044315443
chr4	34,550,937	34,566,908	15,972	+	1,711	ENSMUSG00000028291.7	protein_coding	433693	Akirin2	39.863665821	MGI:MGI:1889364	0.102758588	3.330716553	0.002056380	0.044315443
chr5	140,758,408	140,830,431	72,024	-	3,416	ENSMUSG00000000149.10	protein_coding	14673	Gna12	30.726619714	MGI:MGI:95767	0.092795840	3.330994958	0.002054825	0.044315443
chr7	24,227,572	24,237,225	9,654	-	2,932	ENSMUSG00000074283.5	protein_coding	56869	Zfp109	1.800880684	MGI:MGI:1929099	-0.245097354	-3.330922025	0.002055232	0.044315443
chr11	121,451,949	121,617,164	165,216	+	8,096	ENSMUSG00000039230.14	protein_coding	108903	Tbcd	8.429807417	MGI:MGI:1919686	0.091817577	3.330981612	0.002054899	0.044315443
chr17	24,175,431	24,205,514	30,084	-	8,557	ENSMUSG00000036473.16	protein_coding	224617	Tbc1d24	17.091617213	MGI:MGI:2443456	0.081665676	3.330903315	0.002055337	0.044315443
chr11	114,765,388	114,790,575	25,188	+	4,068	ENSMUSG00000010021.13	protein_coding	286942	Kif19a	0.419366313	MGI:MGI:2447024	-0.366216308	-3.330063851	0.002060030	0.044339479
chr4	86,854,660	86,857,412	2,753	-	1,586	ENSMUSG00000028495.14	protein_coding	20104	Rps6	187.358347137	MGI:MGI:98159	0.083024080	3.327877912	0.002072299	0.044418358
chr7	30,036,359	30,051,380	15,022	-	3,475	ENSMUSG00000053985.10	protein_coding	243906	Zfp14	3.430678613	MGI:MGI:99160	-0.152205506	-3.328511163	0.002068738	0.044418358
chr11	94,991,035	95,006,899	15,865	+	5,083	ENSMUSG00000038976.12	protein_coding	217124	Ppp1r9b	104.983106034	MGI:MGI:2387581	0.130900711	3.327826293	0.002072590	0.044418358
chr15	72,805,600	72,810,324	4,725	-	4,725	ENSMUSG00000106847.1	sense_intronic	353342	Peg13	69.960974779	MGI:MGI:2663476	0.100058589	3.328056240	0.002071296	0.044418358
chr3	67,476,978	67,478,818	1,841	+	1,841	ENSMUSG00000103703.2	TEC	NA	Gm42568	0.401502897	NA	-0.521739798	-3.326847204	0.002078109	0.044429866
chr6	86,524,492	86,526,321	1,830	-	1,830	ENSMUSG00000051695.6	protein_coding	23983	Pcbp1	80.097888738	MGI:MGI:1345635	0.112250292	3.326547667	0.002079800	0.044429866
chr8	78,505,269	78,508,898	3,630	-	1,695	ENSMUSG00000037070.10	protein_coding	19656	Rbmxl1	29.514861965	MGI:MGI:1343045	0.109519729	3.327293482	0.002075591	0.044429866
chr17	26,781,066	26,792,521	11,456	+	5,110	ENSMUSG00000024191.15	protein_coding	224630	Bnip1	4.698387301	MGI:MGI:109328	-0.110679653	-3.325997907	0.002082907	0.044448710
chr7	120,842,831	120,907,450	64,620	+	7,408	ENSMUSG00000035064.17	protein_coding	13631	Eef2k	10.593626292	MGI:MGI:1195261	0.117795661	3.324464638	0.002091598	0.044586520
chr2	157,556,362	157,571,274	14,913	-	3,043	ENSMUSG00000067787.10	protein_coding	53619	Blcap	43.982693159	MGI:MGI:1858907	0.113313365	3.323190122	0.002098847	0.044645771
chr3	131,564,768	131,643,671	78,904	+	3,053	ENSMUSG00000028032.13	protein_coding	23971	Papss1	30.820340483	MGI:MGI:1330587	0.106369765	3.323207085	0.002098751	0.044645771
chr1	16,101,295	16,104,662	3,368	-	2,687	ENSMUSG00000043716.13	protein_coding	19989	Rpl7	230.345669644	MGI:MGI:98073	0.082562605	3.322380891	0.002103463	0.044696354
chr7	64,501,706	64,753,878	252,173	+	3,824	ENSMUSG00000030519.14	protein_coding	11784	Apba2	52.609662079	MGI:MGI:1261791	0.087737093	3.321780073	0.002106896	0.044721730
chr1	51,987,148	52,107,189	120,042	+	3,872	ENSMUSG00000062939.11	protein_coding	20849	Stat4	0.568918587	MGI:MGI:103062	-0.572263479	-3.319909531	0.002117619	0.044901625
chr2	157,737,401	157,891,614	154,214	+	2,705	ENSMUSG00000027649.15	protein_coding	66642	Ctnnbl1	14.445282329	MGI:MGI:1913892	0.117437429	3.319027016	0.002122697	0.044913923
chr11	116,537,740	116,581,447	43,708	-	5,288	ENSMUSG00000020802.8	protein_coding	217342	Ube2o	60.129444862	MGI:MGI:2444266	0.095402261	3.319275932	0.002121263	0.044913923
chr1	84,036,296	84,364,180	327,885	-	8,172	ENSMUSG00000045658.16	protein_coding	98496	Pid1	5.027780428	MGI:MGI:2138391	0.133249613	3.317189973	0.002133303	0.044947879
chr1	150,265,535	150,265,999	465	-	465	ENSMUSG00000099875.1	processed_pseudogene	100043257	Rbm3-ps	8.091808940	MGI:MGI:3642874	0.229316193	3.317205049	0.002133215	0.044947879
chr2	103,566,310	103,717,217	150,908	+	6,032	ENSMUSG00000032724.5	protein_coding	99382	Abtb2	2.225012453	MGI:MGI:2139365	0.139555446	3.317778534	0.002129899	0.044947879
chr2	163,017,354	163,046,141	28,788	+	2,802	ENSMUSG00000017858.12	protein_coding	245866	Ift52	7.991039987	MGI:MGI:2387217	-0.108322046	-3.317268389	0.002132849	0.044947879
chr7	19,024,377	19,054,618	30,242	+	10,534	ENSMUSG00000023118.15	protein_coding	68188	Sympk	10.764019960	MGI:MGI:1915438	0.109296303	3.316581748	0.002136825	0.044974659
chr6	113,237,843	113,281,392	43,550	+	3,006	ENSMUSG00000030269.14	protein_coding	97287	Mtmr14	9.487450316	MGI:MGI:1916075	0.135501331	3.315930796	0.002140602	0.044980404
chr17	78,919,006	78,937,066	18,061	-	4,658	ENSMUSG00000024081.9	protein_coding	12607	Cebpz	11.977001454	MGI:MGI:109386	0.118050081	3.315758516	0.002141602	0.044980404
chr13	12,615,057	12,650,388	35,332	-	4,716	ENSMUSG00000097715.2	transcribed_unprocessed_pseudogene	664862	Gpr137b-ps	2.793305822	MGI:MGI:3710533	0.143653927	3.313862704	0.002152642	0.045164775
chr6	145,931,641	145,965,223	33,583	+	4,996	ENSMUSG00000030255.13	protein_coding	16651	Sspn	1.140377738	MGI:MGI:1353511	-0.246821983	-3.309361591	0.002179070	0.045527981
chr10	79,793,572	79,820,896	27,325	+	5,655	ENSMUSG00000035863.14	protein_coding	18483	Palm	56.522402488	MGI:MGI:1261814	0.089407203	3.310086725	0.002174792	0.045527981
chr11	116,288,001	116,307,233	19,233	-	4,367	ENSMUSG00000020792.15	protein_coding	53413	Exoc7	17.495901808	MGI:MGI:1859270	0.084740175	3.309706082	0.002177037	0.045527981
chr12	80,634,022	80,644,341	10,320	-	2,618	ENSMUSG00000021131.14	protein_coding	13877	Erh	32.747225136	MGI:MGI:108089	0.091175463	3.309967079	0.002175497	0.045527981
chr12	95,724,956	95,726,255	1,300	+	1,300	ENSMUSG00000112756.1	TEC	NA	Gm48014	0.176717528	NA	0.774777568	3.307217670	0.002191767	0.045745411
chr3	135,584,655	135,691,546	106,892	-	12,061	ENSMUSG00000028163.17	protein_coding	18033	Nfkb1	1.646971221	MGI:MGI:97312	-0.115673409	-3.305907194	0.002199563	0.045860201
chr4	126,489,541	126,533,472	43,932	-	6,947	ENSMUSG00000042500.11	protein_coding	76850	ago4	3.413359608	MGI:MGI:1924100	0.116720332	3.304961960	0.002205203	0.045881996
chr7	51,511,029	51,598,709	87,681	+	7,820	ENSMUSG00000055489.8	protein_coding	233246	Ano5	0.152757481	MGI:MGI:3576659	-0.460913978	-3.305012157	0.002204903	0.045881996
chr4	150,119,283	150,144,169	24,887	+	3,402	ENSMUSG00000028976.10	protein_coding	56485	Slc2a5	0.701525518	MGI:MGI:1928369	-0.308134498	-3.303420646	0.002214428	0.045951323
chr5	134,489,383	134,552,434	63,052	-	5,187	ENSMUSG00000063146.11	protein_coding	269713	Clip2	39.969595000	MGI:MGI:1313136	0.090893113	3.303252578	0.002215436	0.045951323
chr7	34,201,330	34,230,336	29,007	-	6,452	ENSMUSG00000036427.5	protein_coding	14751	Gpi1	38.305176014	MGI:MGI:95797	-0.162301976	-3.303897611	0.002211569	0.045951323
chr1	172,481,788	172,498,877	17,090	+	6,612	ENSMUSG00000037995.15	protein_coding	93842	Igsf9	6.295772990	MGI:MGI:2135283	0.211592419	3.296064856	0.002258966	0.046780016
chr2	121,193,281	121,271,341	78,061	-	14,164	ENSMUSG00000043909.16	protein_coding	27223	Trp53bp1	14.735506367	MGI:MGI:1351320	0.118801085	3.295500951	0.002262416	0.046780016
chr10	127,055,011	127,060,184	5,174	-	3,037	ENSMUSG00000040502.5	protein_coding	NA	Marchf9	28.282427139	NA	0.106525250	3.295722851	0.002261058	0.046780016
chr12	108,203,602	108,275,133	71,532	-	4,337	ENSMUSG00000084883.2	protein_coding	668158	Ccdc85c	17.332281596	MGI:MGI:3644008	0.134078028	3.293731938	0.002273270	0.046955834
chr8	34,090,420	34,108,536	18,117	-	2,853	ENSMUSG00000031516.11	protein_coding	22428	Dctn6	20.503162120	MGI:MGI:1343154	0.085059972	3.289841216	0.002297317	0.047403522
chr19	45,560,615	45,579,763	19,149	+	2,350	ENSMUSG00000041035.9	protein_coding	NA	Dpcd	10.064052159	NA	-0.136869765	-3.288731173	0.002304222	0.047496939
chr2	70,661,576	70,712,636	51,061	+	4,145	ENSMUSG00000014959.12	protein_coding	70231	Gorasp2	23.280359337	MGI:MGI:2135962	0.093597670	3.287154182	0.002314066	0.047608440
chr14	14,346,275	14,355,490	9,216	+	2,967	ENSMUSG00000068758.8	protein_coding	16188	Il3ra	0.587677777	MGI:MGI:96553	-0.238215375	-3.287101064	0.002314398	0.047608440
chr2	157,901,536	157,902,012	477	+	477	ENSMUSG00000062846.7	processed_pseudogene	100043681	Gm14176	0.483404171	MGI:MGI:3650021	0.585645715	3.286653235	0.002317202	0.047617063
chr2	181,763,332	181,827,797	64,466	+	7,191	ENSMUSG00000010505.16	protein_coding	17932	Myt1	4.596994118	MGI:MGI:1100535	0.147942666	3.284459216	0.002330982	0.047851011
chr5	129,096,750	129,204,599	107,850	+	8,321	ENSMUSG00000044017.16	protein_coding	243277	Adgrd1	0.304406279	MGI:MGI:3041203	-0.355893211	-3.283333998	0.002338080	0.047947436
chr9	85,842,380	85,843,925	1,546	+	3,828	ENSMUSG00000035274.13	protein_coding	21983	Tpbg	2.510405143	MGI:MGI:1341264	-0.182493899	-3.281758328	0.002348053	0.048102583
chr5	28,317,121	28,414,029	96,909	+	12,502	ENSMUSG00000048271.14	protein_coding	381626	Rbm33	8.000094638	MGI:MGI:1919670	0.149278051	3.280173972	0.002358123	0.048259375
chr7	19,076,227	19,082,776	6,550	+	2,556	ENSMUSG00000030410.16	protein_coding	13401	Dmwd	49.586505158	MGI:MGI:94907	0.087208064	3.278631846	0.002367964	0.048411168
chr1	132,356,315	132,391,281	34,967	-	5,692	ENSMUSG00000042066.16	protein_coding	68875	Tmcc2	35.109809729	MGI:MGI:1916125	0.102957440	3.278230353	0.002370532	0.048414125
chr5	23,915,276	24,030,690	115,415	-	10,117	ENSMUSG00000028995.14	protein_coding	84652	Fam126a	11.088958471	MGI:MGI:2149839	0.108019565	3.273993359	0.002397801	0.048921011
chr12	108,825,873	108,835,883	10,011	-	2,606	ENSMUSG00000021265.3	protein_coding	214663	Slc25a29	4.218309946	MGI:MGI:2444911	0.170467157	3.273506043	0.002400956	0.048935403
chr9	107,614,125	107,635,343	21,219	-	3,779	ENSMUSG00000032562.13	protein_coding	14678	Gnai2	50.127914870	MGI:MGI:95772	0.066163957	3.272688137	0.002406261	0.048993532
chr7	109,998,376	110,151,202	152,827	-	1,729	ENSMUSG00000101585.6	antisense	69781	1600010M07Rik	0.230384027	MGI:MGI:1917031	-1.120777577	-3.271743464	0.002412402	0.049068549
chr16	3,979,105	4,003,770	24,666	-	7,657	ENSMUSG00000039738.16	protein_coding	52864	Slx4	6.400288843	MGI:MGI:106299	-0.113662562	-3.271303219	0.002415269	0.049076887
chr17	32,303,672	32,321,185	17,514	-	8,663	ENSMUSG00000024045.6	protein_coding	56399	Akap8	10.932610370	MGI:MGI:1928488	0.130123512	3.270272110	0.002421996	0.049163573
chr1	58,392,898	58,407,353	14,456	+	4,033	ENSMUSG00000051223.14	protein_coding	66882	Bzw1	96.112364117	MGI:MGI:1914132	0.094970455	3.268989094	0.002430393	0.049184053
chr9	107,975,505	107,984,056	8,552	+	6,692	ENSMUSG00000032596.14	protein_coding	74153	Uba7	1.120172943	MGI:MGI:1349462	-0.560750433	-3.269132513	0.002429453	0.049184053
chr13	68,998,793	69,031,474	32,682	+	1,093	ENSMUSG00000113121.1	antisense	102638647	Gm35161	3.061194586	MGI:MGI:5594320	0.440293305	3.269679937	0.002425868	0.049184053
chr11	86,058,138	86,201,193	143,056	-	7,454	ENSMUSG00000034329.16	protein_coding	237911	Brip1	0.617659936	MGI:MGI:2442836	-0.244659039	-3.268566872	0.002433162	0.049190254
chr8	70,042,813	70,072,347	29,535	+	6,109	ENSMUSG00000011306.7	protein_coding	70616	Sugp1	7.237613554	MGI:MGI:1917866	-0.092833118	-3.267823425	0.002438045	0.049239138
chr2	30,057,378	30,072,577	15,200	+	4,070	ENSMUSG00000054766.13	protein_coding	56086	Set	64.689732159	MGI:MGI:1860267	0.087494440	3.264839364	0.002457739	0.049537220
chr16	56,007,245	56,029,696	22,452	-	3,115	ENSMUSG00000071533.11	protein_coding	76302	Pcnp	22.014967640	MGI:MGI:1923552	0.098272714	3.264835579	0.002457764	0.049537220
chr4	124,656,807	124,660,655	3,849	+	3,849	ENSMUSG00000090125.3	protein_coding	18991	Pou3f1	12.377273129	MGI:MGI:101896	0.188409542	3.264376975	0.002460805	0.049548498
chr9	108,936,633	108,949,623	12,991	+	4,135	ENSMUSG00000025651.14	protein_coding	22273	Uqcrc1	40.476349549	MGI:MGI:107876	0.084105355	3.263172412	0.002468807	0.049586311
chr12	98,746,964	98,787,753	40,790	+	7,891	ENSMUSG00000021012.16	protein_coding	75553	Zc3h14	12.739185528	MGI:MGI:1919824	0.087675559	3.262973601	0.002470130	0.049586311
chr14	4,182,576	4,204,895	22,320	+	1,994	ENSMUSG00000079391.10	protein_coding	101055754	Gm2974	2.855904221	MGI:MGI:3781152	0.197558023	3.263069671	0.002469491	0.049586311
chr11	62,316,426	62,458,541	142,116	-	12,811	ENSMUSG00000018501.17	protein_coding	20185	Ncor1	19.246199902	MGI:MGI:1349717	0.109006730	3.262057103	0.002476239	0.049659025
chr4	21,757,382	21,767,212	9,831	-	1,588	ENSMUSG00000028251.5	protein_coding	77032	Tstd3	6.434504892	MGI:MGI:1924282	-0.205440801	-3.260221020	0.002488519	0.049840266
chr9	101,105,084	101,251,795	146,712	-	12,455	ENSMUSG00000043154.15	protein_coding	235542	Ppp2r3a	6.307827407	MGI:MGI:2442104	0.107569118	3.259960496	0.002490267	0.049840266
chr12	46,701,075	46,704,216	3,142	-	3,142	ENSMUSG00000112358.1	TEC	102636931	Gm33869	0.340936877	MGI:MGI:5593028	0.400888497	3.258874596	0.002497562	0.049936239
chr2	35,081,861	35,101,543	19,683	-	3,050	ENSMUSG00000035875.15	protein_coding	98870	AI182371	0.127166962	MGI:MGI:2138853	-0.406305416	-3.256095328	0.002516327	0.049985019
chr6	78,466,269	78,468,872	2,604	-	2,114	ENSMUSG00000030017.2	protein_coding	19695	Reg3g	1.985193431	MGI:MGI:109406	-1.206190987	-3.255298711	0.002521730	0.049985019
chr6	83,805,401	83,831,741	26,341	-	6,335	ENSMUSG00000045896.14	protein_coding	232164	Paip2b	20.252724053	MGI:MGI:2386865	0.071495468	3.255741288	0.002518727	0.049985019
chr7	84,613,766	84,689,957	76,192	-	4,508	ENSMUSG00000030629.15	protein_coding	65098	Zfand6	15.490567425	MGI:MGI:1929510	0.135590241	3.257746085	0.002505165	0.049985019
chr14	6,405,827	6,412,482	6,656	-	1,745	ENSMUSG00000096904.7	protein_coding	NA	Lamtor3-ps	0.898425171	NA	0.279826601	3.256415315	0.002514160	0.049985019
chr14	36,874,936	36,968,687	93,752	-	8,715	ENSMUSG00000058690.14	protein_coding	72972	Ccser2	16.599167506	MGI:MGI:101859	0.110299360	3.256255190	0.002515244	0.049985019
chr15	79,690,845	79,721,479	30,635	+	4,001	ENSMUSG00000042535.9	protein_coding	14904	Gtpbp1	19.483729951	MGI:MGI:109443	0.099078884	3.257488418	0.002506904	0.049985019
chr17	22,197,265	22,225,616	28,352	-	4,882	ENSMUSG00000096433.2	protein_coding	240038	Zfp994	1.781143993	MGI:MGI:3643318	-0.241141696	-3.255181763	0.002522524	0.049985019
chr19	42,090,470	42,122,031	31,562	+	6,692	ENSMUSG00000025178.9	protein_coding	84095	Pi4k2a	9.930458629	MGI:MGI:1934031	0.089968143	3.255345714	0.002521411	0.049985019
chr3	90,692,632	90,695,711	3,080	-	522	ENSMUSG00000056071.12	protein_coding	20202	S100a9	75.673427495	MGI:MGI:1338947	-0.813118689	-3.254355032	0.002528145	0.049997200
chr7	143,513,579	143,549,092	35,514	-	3,094	ENSMUSG00000059119.9	protein_coding	17955	Nap1l4	59.127314406	MGI:MGI:1316687	0.073546743	3.254685588	0.002525896	0.049997200
