# Supplementary material for: Molecular impact of nicotine and smoking exposure on the developing and adult mouse brain
Source: bioRxiv. 2024 Nov 5:2024.11.05.622149. Preprint. [Version 1] doi: 10.1101/2024.11.05.622149 (PMC11580964; doi:10.1101/2024.11.05.622149)
Supplement: Supplement 1 [file media-1.zip › SuppTables/TableS12_DE_exons_vs_genes_nic.tsv]

exon_gencodeID	chr	start	end	strand	gencodeID	gene_Symbol	logFC_exon	t_exon	P.Value_exon	adj.P.Val_exon	logFC_gene	t_gene	P.Value_gene	adj.P.Val_gene	DE
ENSMUSE00000858910.1	chr1	3213609	3216344	-	ENSMUSG00000051951.5	Xkr4	-0.0567439737299661	-1.02259874032976	0.312588656042948	0.686011356093693	-0.0458404376350822	-0.743620030312129	0.4620859518297	0.712443442828747	None
ENSMUSE00000866652.1	chr1	3205901	3207317	-	ENSMUSG00000051951.5	Xkr4	-0.0738347100580111	-1.31694861690045	0.195285273306636	0.573227447152331	-0.0458404376350822	-0.743620030312129	0.4620859518297	0.712443442828747	None
ENSMUSE00000863980.1	chr1	3213439	3215632	-	ENSMUSG00000051951.5	Xkr4	-0.0624761097964668	-1.08954171966829	0.282378431825131	0.661387298020987	-0.0458404376350822	-0.743620030312129	0.4620859518297	0.712443442828747	None
ENSMUSE00000867897.1	chr1	3206523	3207317	-	ENSMUSG00000051951.5	Xkr4	-0.0731095094269869	-1.1327574296952	0.264001401831045	0.644159787654641	-0.0458404376350822	-0.743620030312129	0.4620859518297	0.712443442828747	None
ENSMUSE00000485541.3	chr1	3670552	3671498	-	ENSMUSG00000051951.5	Xkr4	0.080566192698758	1.01540068832611	0.315964041810944	0.688785319823378	-0.0458404376350822	-0.743620030312129	0.4620859518297	0.712443442828747	None
ENSMUSE00000449517.3	chr1	3421702	3421901	-	ENSMUSG00000051951.5	Xkr4	-0.0820171615925354	-0.959839548866798	0.342851615212465	0.709976213629556	-0.0458404376350822	-0.743620030312129	0.4620859518297	0.712443442828747	None
ENSMUSE00000448840.2	chr1	3214482	3216968	-	ENSMUSG00000051951.5	Xkr4	-0.0819060432383942	-1.35305805523247	0.183568693026134	0.559730041981955	-0.0458404376350822	-0.743620030312129	0.4620859518297	0.712443442828747	None
ENSMUSE00001337496.1	chr1	3658847	3658904	-	ENSMUSG00000102331.1	Gm19938	0.916031637771258	3.55860092525268	0.000971256252869412	0.058957734683505	0.899514080709942	4.92489637203882	2.02761703947064e-05	0.00512653452485905	sig Gene
ENSMUSE00000231976.3	chr1	4495136	4495942	-	ENSMUSG00000025902.13	Sox17	0.0889297593556032	0.477420477782097	0.635638318399434	0.879945513020213	0.0710381261134555	0.843304293558742	0.40480400796586	0.668614508815852	None
ENSMUSE00000154039.3	chr1	4493100	4493466	-	ENSMUSG00000025902.13	Sox17	0.0717696920587919	0.450082354603816	0.655059564109981	0.888296419491598	0.0710381261134555	0.843304293558742	0.40480400796586	0.668614508815852	None
ENSMUSE00000154037.5	chr1	4490931	4492668	-	ENSMUSG00000025902.13	Sox17	0.131015596172213	1.22063007440624	0.229310307330143	0.60999503623928	0.0710381261134555	0.843304293558742	0.40480400796586	0.668614508815852	None
ENSMUSE00001338191.1	chr1	4491250	4492663	-	ENSMUSG00000025902.13	Sox17	0.144462763219316	1.37588460340468	0.176445536539762	0.55086414135385	0.0710381261134555	0.843304293558742	0.40480400796586	0.668614508815852	None
ENSMUSE00001340715.1	chr1	4491390	4492668	-	ENSMUSG00000025902.13	Sox17	0.131875819143948	1.24426490751672	0.220580389120997	0.600712019828016	0.0710381261134555	0.843304293558742	0.40480400796586	0.668614508815852	None
ENSMUSE00000878088.1	chr1	4493100	4493490	-	ENSMUSG00000025902.13	Sox17	0.0460190002669744	0.288521938243745	0.774424029308203	0.933583947783665	0.0710381261134555	0.843304293558742	0.40480400796586	0.668614508815852	None
ENSMUSE00000707470.2	chr1	4491713	4492668	-	ENSMUSG00000025902.13	Sox17	0.15667916968277	1.37612784056969	0.176370800149114	0.550719208403121	0.0710381261134555	0.843304293558742	0.40480400796586	0.668614508815852	None
ENSMUSE00001339744.1	chr1	4492457	4493604	-	ENSMUSG00000025902.13	Sox17	0.0512567527306428	0.340602353012257	0.735169703044862	0.919601963996607	0.0710381261134555	0.843304293558742	0.40480400796586	0.668614508815852	None
ENSMUSE00001338309.1	chr1	4492458	4492668	-	ENSMUSG00000025902.13	Sox17	0.102644587619886	0.536085970916973	0.59484182687784	0.861123987594776	0.0710381261134555	0.843304293558742	0.40480400796586	0.668614508815852	None
ENSMUSE00001338470.1	chr1	4493100	4493735	-	ENSMUSG00000025902.13	Sox17	0.0595440620593409	0.382609400609998	0.704017149692098	0.907917740454039	0.0710381261134555	0.843304293558742	0.40480400796586	0.668614508815852	None
ENSMUSE00001341780.1	chr1	4492465	4492668	-	ENSMUSG00000025902.13	Sox17	0.102933646910027	0.551654147418008	0.584227262832668	0.855523286389915	0.0710381261134555	0.843304293558742	0.40480400796586	0.668614508815852	None
ENSMUSE00001340615.1	chr1	4492467	4492668	-	ENSMUSG00000025902.13	Sox17	0.103421123286022	0.548056692363576	0.586671912644742	0.856855887522263	0.0710381261134555	0.843304293558742	0.40480400796586	0.668614508815852	None
ENSMUSE00001304409.1	chr1	4687934	4689403	-	ENSMUSG00000098104.1	Gm6085	0.0488506827091253	0.634003591974301	0.529655917602131	0.828163124684622	0.0486610645905004	0.612488636205595	0.544186907386795	0.768220614664029	None
ENSMUSE00000450421.7	chr1	4785573	4785710	-	ENSMUSG00000033845.13	Mrpl15	-0.0135611766476807	-0.231876039672769	0.817806079537616	0.948366237566252	0.0114254445536572	0.417757067881335	0.67868511050371	0.852039883438846	None
ENSMUSE00001229301.1	chr1	4783951	4784105	-	ENSMUSG00000033845.13	Mrpl15	-0.0195800890948057	-0.413515170955022	0.681418442077075	0.898933479122322	0.0114254445536572	0.417757067881335	0.67868511050371	0.852039883438846	None
ENSMUSE00001268906.1	chr1	4782568	4782733	-	ENSMUSG00000033845.13	Mrpl15	-0.0135759146606439	-0.383382016477043	0.703448779736977	0.907738387824983	0.0114254445536572	0.417757067881335	0.67868511050371	0.852039883438846	None
ENSMUSE00001298601.1	chr1	4777525	4777648	-	ENSMUSG00000033845.13	Mrpl15	-0.0900103362660358	-2.07154438422479	0.0447419057513396	0.314524770771136	0.0114254445536572	0.417757067881335	0.67868511050371	0.852039883438846	None
ENSMUSE00000771965.1	chr1	4773206	4774516	-	ENSMUSG00000033845.13	Mrpl15	0.0144342207670285	0.057415599988095	0.954497481710705	0.988267029516606	0.0114254445536572	0.417757067881335	0.67868511050371	0.852039883438846	None
ENSMUSE00001256281.1	chr1	4785573	4785739	-	ENSMUSG00000033845.13	Mrpl15	-0.0135611766476807	-0.231876039672769	0.817806079537616	0.948366237566252	0.0114254445536572	0.417757067881335	0.67868511050371	0.852039883438846	None
ENSMUSE00000841426.1	chr1	4773211	4776801	-	ENSMUSG00000033845.13	Mrpl15	-0.0586252841171232	-1.42800590803058	0.160983632041223	0.530681178910478	0.0114254445536572	0.417757067881335	0.67868511050371	0.852039883438846	None
ENSMUSE00000789568.1	chr1	4785573	4785698	-	ENSMUSG00000033845.13	Mrpl15	-0.0135611766476807	-0.231876039672769	0.817806079537616	0.948366237566252	0.0114254445536572	0.417757067881335	0.67868511050371	0.852039883438846	None
ENSMUSE00000355250.8	chr1	4774436	4774516	-	ENSMUSG00000033845.13	Mrpl15	0.293237121639454	0.748546122504405	0.458471401956428	0.788540387601179	0.0114254445536572	0.417757067881335	0.67868511050371	0.852039883438846	None
ENSMUSE00000728811.1	chr1	4782568	4782606	-	ENSMUSG00000033845.13	Mrpl15	-0.0586396069504655	-1.39344364987265	0.171113054488925	0.544334283196853	0.0114254445536572	0.417757067881335	0.67868511050371	0.852039883438846	None
ENSMUSE00000703318.3	chr1	4776377	4776801	-	ENSMUSG00000033845.13	Mrpl15	-0.0505232258375948	-1.23339722738209	0.224563363088864	0.605139116884121	0.0114254445536572	0.417757067881335	0.67868511050371	0.852039883438846	None
ENSMUSE00001266256.2	chr1	4779967	4784566	-	ENSMUSG00000033845.13	Mrpl15	0.0308983821941293	0.967315764770962	0.339147712576349	0.70712715799246	0.0114254445536572	0.417757067881335	0.67868511050371	0.852039883438846	None
ENSMUSE00000722807.1	chr1	4781221	4782301	-	ENSMUSG00000033845.13	Mrpl15	0.114115216070352	1.67661031489034	0.101349674058279	0.441310571636134	0.0114254445536572	0.417757067881335	0.67868511050371	0.852039883438846	None
ENSMUSE00000727986.1	chr1	4785573	4785692	-	ENSMUSG00000033845.13	Mrpl15	-0.0135611766476807	-0.231876039672769	0.817806079537616	0.948366237566252	0.0114254445536572	0.417757067881335	0.67868511050371	0.852039883438846	None
ENSMUSE00000767698.1	chr1	4783572	4784105	-	ENSMUSG00000033845.13	Mrpl15	-0.0148995524079752	-0.314763084380526	0.754563232672605	0.926598026626317	0.0114254445536572	0.417757067881335	0.67868511050371	0.852039883438846	None
ENSMUSE00001343760.1	chr1	4778063	4779212	-	ENSMUSG00000102275.1	Gm37144	0.101963691244983	0.679061641979847	0.500974972178291	0.813186395637026	0.0795949835842343	0.61463562546424	0.542784035665984	0.767273059334208	None
ENSMUSE00000837314.1	chr1	4807788	4807982	+	ENSMUSG00000025903.14	Lypla1	-0.153273182562337	-1.58411612758378	0.120973353311379	0.473781019751911	0.00429959135414903	0.0434355546615465	0.965602022031173	0.987568220238469	None
ENSMUSE00001255376.1	chr1	4808455	4808486	+	ENSMUSG00000025903.14	Lypla1	-0.135649106448599	-1.45877980301598	0.152365549970773	0.51929303404178	0.00429959135414903	0.0434355546615465	0.965602022031173	0.987568220238469	None
ENSMUSE00001222304.1	chr1	4828584	4828649	+	ENSMUSG00000025903.14	Lypla1	-0.155142222190666	-1.99840627653111	0.0524407621741442	0.336327767637976	0.00429959135414903	0.0434355546615465	0.965602022031173	0.987568220238469	None
ENSMUSE00001206798.1	chr1	4830268	4830315	+	ENSMUSG00000025903.14	Lypla1	-0.19264392827164	-2.40909375646329	0.0206446763920537	0.225537180473647	0.00429959135414903	0.0434355546615465	0.965602022031173	0.987568220238469	None
ENSMUSE00001230529.1	chr1	4832311	4832381	+	ENSMUSG00000025903.14	Lypla1	-0.185935735412934	-2.64129872073218	0.0116928592598188	0.176139054789416	0.00429959135414903	0.0434355546615465	0.965602022031173	0.987568220238469	None
ENSMUSE00001211877.1	chr1	4837001	4837074	+	ENSMUSG00000025903.14	Lypla1	-0.0903416377692525	-1.32873112233265	0.191401151375054	0.568742896467196	0.00429959135414903	0.0434355546615465	0.965602022031173	0.987568220238469	None
ENSMUSE00001291741.1	chr1	4839387	4839488	+	ENSMUSG00000025903.14	Lypla1	-0.0417418408262193	-0.682092648992832	0.499076727501018	0.812203790923578	0.00429959135414903	0.0434355546615465	0.965602022031173	0.987568220238469	None
ENSMUSE00001227229.1	chr1	4840956	4841132	+	ENSMUSG00000025903.14	Lypla1	0.077067681660081	1.31865956981258	0.194717561528083	0.572544351537517	0.00429959135414903	0.0434355546615465	0.965602022031173	0.987568220238469	None
ENSMUSE00000792454.1	chr1	4807823	4807982	+	ENSMUSG00000025903.14	Lypla1	-0.15401961579744	-1.59712053354276	0.118040581361017	0.469254733631704	0.00429959135414903	0.0434355546615465	0.965602022031173	0.987568220238469	None
ENSMUSE00000154055.5	chr1	4844963	4846739	+	ENSMUSG00000025903.14	Lypla1	0.0066667218060267	0.0777458903401451	0.93841438469227	0.983693164246445	0.00429959135414903	0.0434355546615465	0.965602022031173	0.987568220238469	None
ENSMUSE00000737251.2	chr1	4807830	4807982	+	ENSMUSG00000025903.14	Lypla1	-0.15401961579744	-1.59712053354276	0.118040581361017	0.469254733631704	0.00429959135414903	0.0434355546615465	0.965602022031173	0.987568220238469	None
ENSMUSE00000732610.1	chr1	4840956	4841286	+	ENSMUSG00000025903.14	Lypla1	0.0770115341130131	1.31683704690773	0.195322337064592	0.573295498101778	0.00429959135414903	0.0434355546615465	0.965602022031173	0.987568220238469	None
ENSMUSE00000800941.1	chr1	4807896	4807982	+	ENSMUSG00000025903.14	Lypla1	-0.15401961579744	-1.59712053354276	0.118040581361017	0.469254733631704	0.00429959135414903	0.0434355546615465	0.965602022031173	0.987568220238469	None
ENSMUSE00000823135.1	chr1	4832311	4832368	+	ENSMUSG00000025903.14	Lypla1	-0.180478780521378	-2.38567996171987	0.0218278423152952	0.23083637619713	0.00429959135414903	0.0434355546615465	0.965602022031173	0.987568220238469	None
ENSMUSE00000752887.1	chr1	4841107	4841132	+	ENSMUSG00000025903.14	Lypla1	0.172261306102377	2.31911772382055	0.0255328361062376	0.24713582544581	0.00429959135414903	0.0434355546615465	0.965602022031173	0.987568220238469	None
ENSMUSE00000773804.1	chr1	4844963	4845174	+	ENSMUSG00000025903.14	Lypla1	0.0579792726108712	0.889586480957026	0.378960310337183	0.736081183096121	0.00429959135414903	0.0434355546615465	0.965602022031173	0.987568220238469	None
ENSMUSE00000805214.1	chr1	4807898	4807982	+	ENSMUSG00000025903.14	Lypla1	-0.15401961579744	-1.59712053354276	0.118040581361017	0.469254733631704	0.00429959135414903	0.0434355546615465	0.965602022031173	0.987568220238469	None
ENSMUSE00001077126.1	chr1	4840956	4840969	+	ENSMUSG00000025903.14	Lypla1	0.0111164704559517	0.158143408799127	0.8751324751612	0.967700220186359	0.00429959135414903	0.0434355546615465	0.965602022031173	0.987568220238469	None
ENSMUSE00000703291.1	chr1	4807911	4807982	+	ENSMUSG00000025903.14	Lypla1	-0.15401961579744	-1.59712053354276	0.118040581361017	0.469254733631704	0.00429959135414903	0.0434355546615465	0.965602022031173	0.987568220238469	None
ENSMUSE00000703290.1	chr1	4844963	4845352	+	ENSMUSG00000025903.14	Lypla1	0.0830121687823168	1.06952560732393	0.291188365765848	0.669050278878348	0.00429959135414903	0.0434355546615465	0.965602022031173	0.987568220238469	None
ENSMUSE00000772543.1	chr1	4840956	4841093	+	ENSMUSG00000025903.14	Lypla1	0.0573299712857229	0.981138235369284	0.33237011705225	0.702215088268358	0.00429959135414903	0.0434355546615465	0.965602022031173	0.987568220238469	None
ENSMUSE00000777602.1	chr1	4836905	4839488	+	ENSMUSG00000025903.14	Lypla1	-0.0452702124785942	-0.813374760160462	0.420776260390422	0.76449805705248	0.00429959135414903	0.0434355546615465	0.965602022031173	0.987568220238469	None
ENSMUSE00000756040.1	chr1	4840956	4842827	+	ENSMUSG00000025903.14	Lypla1	0.0685315733527823	1.17862029180551	0.245452164616092	0.62649202568514	0.00429959135414903	0.0434355546615465	0.965602022031173	0.987568220238469	None
ENSMUSE00000703287.3	chr1	4857814	4857976	+	ENSMUSG00000033813.15	Tcea1	0.00409547448996225	0.0961656227470499	0.923865000139202	0.979519897491681	0.0658143576809204	2.17045684493469	0.0368658609843956	0.195132861800988	None
ENSMUSE00000703278.1	chr1	4886744	4886831	+	ENSMUSG00000033813.15	Tcea1	0.0742072202029833	2.07535947768079	0.0443689400440129	0.313341515008364	0.0658143576809204	2.17045684493469	0.0368658609843956	0.195132861800988	None
ENSMUSE00000703274.1	chr1	4889457	4889602	+	ENSMUSG00000033813.15	Tcea1	0.0412698102141019	1.17545764133777	0.246700065688438	0.62767652386211	0.0658143576809204	2.17045684493469	0.0368658609843956	0.195132861800988	None
ENSMUSE00000703272.1	chr1	4890740	4890796	+	ENSMUSG00000033813.15	Tcea1	0.0252516597639068	0.576023937035741	0.567797666593084	0.847717509913808	0.0658143576809204	2.17045684493469	0.0368658609843956	0.195132861800988	None
ENSMUSE00000604802.3	chr1	4891915	4892069	+	ENSMUSG00000033813.15	Tcea1	0.0527770567787761	1.52866300232387	0.134149002957321	0.493429421451921	0.0658143576809204	2.17045684493469	0.0368658609843956	0.195132861800988	None
ENSMUSE00000604808.1	chr1	4893417	4893563	+	ENSMUSG00000033813.15	Tcea1	0.0817673283169957	2.42920461124262	0.0196750590313908	0.220705333855751	0.0658143576809204	2.17045684493469	0.0368658609843956	0.195132861800988	None
ENSMUSE00000359863.5	chr1	4894934	4895005	+	ENSMUSG00000033813.15	Tcea1	0.0688662587746369	1.7314313732568	0.0910141486469763	0.422638877513704	0.0658143576809204	2.17045684493469	0.0368658609843956	0.195132861800988	None
ENSMUSE00001050222.1	chr1	4896356	4897905	+	ENSMUSG00000033813.15	Tcea1	0.0712819693341794	1.92989668361996	0.0606693727100697	0.358022922685341	0.0658143576809204	2.17045684493469	0.0368658609843956	0.195132861800988	None
ENSMUSE00000914615.2	chr1	4858038	4858503	+	ENSMUSG00000033813.15	Tcea1	0.632239909955011	1.44254108516451	0.156866631404727	0.525323537622513	0.0658143576809204	2.17045684493469	0.0368658609843956	0.195132861800988	None
ENSMUSE00001063251.1	chr1	4896356	4897909	+	ENSMUSG00000033813.15	Tcea1	0.0710519527140541	1.92154992043248	0.0617440746782934	0.360655851897993	0.0658143576809204	2.17045684493469	0.0368658609843956	0.195132861800988	None
ENSMUSE00000491965.4	chr1	4880049	4880651	-	ENSMUSG00000062588.4	Gm6104	0.117805732704746	1.854793509091	0.0709419271153724	0.381153586670997	0.128793518040516	1.9541740758868	0.0587348022978798	0.248969908576996	None
ENSMUSE00001344247.1	chr1	4905751	4906861	-	ENSMUSG00000103280.1	Gm37277	0.0724649176955691	0.829371101213488	0.411773387526072	0.758944817896253	0.0829074047779049	0.95824017881302	0.34453641900619	0.61900230482891	None
ENSMUSE00000814493.1	chr1	5019311	5019539	-	ENSMUSG00000002459.17	Rgs20	-0.164450094961679	-1.05248767709056	0.298837116407353	0.675374042273363	0.0214979596762544	0.472132335114653	0.639772613383242	0.830089550137131	None
ENSMUSE00001258222.1	chr1	4923847	4923989	-	ENSMUSG00000002459.17	Rgs20	-0.040025082040971	-0.454349185678683	0.652011926511592	0.887148568445882	0.0214979596762544	0.472132335114653	0.639772613383242	0.830089550137131	None
ENSMUSE00001235188.1	chr1	4916897	4916980	-	ENSMUSG00000002459.17	Rgs20	0.0208948677301914	0.327617125710368	0.744894721869865	0.92315627310135	0.0214979596762544	0.472132335114653	0.639772613383242	0.830089550137131	None
ENSMUSE00001271078.1	chr1	4912314	4912548	-	ENSMUSG00000002459.17	Rgs20	0.0424994523655723	0.739069038636752	0.464142233711066	0.791925189297907	0.0214979596762544	0.472132335114653	0.639772613383242	0.830089550137131	None
ENSMUSE00000361900.7	chr1	4909576	4910662	-	ENSMUSG00000002459.17	Rgs20	0.00783836040259758	0.158906179555598	0.874535366182069	0.967496609657996	0.0214979596762544	0.472132335114653	0.639772613383242	0.830089550137131	None
ENSMUSE00000719423.1	chr1	5020738	5021037	-	ENSMUSG00000002459.17	Rgs20	0.0718323182661039	0.303027965849959	0.763425144387232	0.929728842018637	0.0214979596762544	0.472132335114653	0.639772613383242	0.830089550137131	None
ENSMUSE00000720004.1	chr1	5018576	5018735	-	ENSMUSG00000002459.17	Rgs20	-0.118184116779023	-0.49579404620697	0.622729063119133	0.874089375971928	0.0214979596762544	0.472132335114653	0.639772613383242	0.830089550137131	None
ENSMUSE00000713227.1	chr1	4910402	4910662	-	ENSMUSG00000002459.17	Rgs20	0.00068325627930682	0.0117231231461339	0.990704278103731	0.997543794861273	0.0214979596762544	0.472132335114653	0.639772613383242	0.830089550137131	None
ENSMUSE00001288384.1	chr1	5019311	5019379	-	ENSMUSG00000002459.17	Rgs20	-0.0946200036002358	-0.594681708487843	0.55537596655317	0.841534893240871	0.0214979596762544	0.472132335114653	0.639772613383242	0.830089550137131	None
ENSMUSE00000891314.1	chr1	4910474	4910662	-	ENSMUSG00000002459.17	Rgs20	0.0356935095349151	0.556124292615061	0.581196447420023	0.854225473883483	0.0214979596762544	0.472132335114653	0.639772613383242	0.830089550137131	None
ENSMUSE00000843981.1	chr1	4912342	4912548	-	ENSMUSG00000002459.17	Rgs20	0.0351192240885281	0.607748385818685	0.546759356142601	0.83731776307737	0.0214979596762544	0.472132335114653	0.639772613383242	0.830089550137131	None
ENSMUSE00000735477.1	chr1	4922528	4923989	-	ENSMUSG00000002459.17	Rgs20	-0.0381256444036926	-0.467161985560752	0.642896567293376	0.883343358512	0.0214979596762544	0.472132335114653	0.639772613383242	0.830089550137131	None
ENSMUSE00000385288.3	chr1	5084417	5084563	+	ENSMUSG00000033793.12	Atp6v1h	0.0707159640846107	2.13247813388999	0.0391019610780685	0.297183897378661	0.0834976609509762	4.03085944854421	0.000286733385561561	0.016552637697129	sig Gene
ENSMUSE00000230812.3	chr1	5089009	5089111	+	ENSMUSG00000033793.12	Atp6v1h	0.143963815029762	4.62917274658751	3.76846286033664e-05	0.0130934661268286	0.0834976609509762	4.03085944854421	0.000286733385561561	0.016552637697129	sig Gene
ENSMUSE00000230808.3	chr1	5093363	5093452	+	ENSMUSG00000033793.12	Atp6v1h	0.155114529515271	4.0247059683435	0.000244268565476591	0.0318820910415587	0.0834976609509762	4.03085944854421	0.000286733385561561	0.016552637697129	sig Gene
ENSMUSE00001374568.1	chr1	5095615	5095728	+	ENSMUSG00000033793.12	Atp6v1h	0.13113124296916	3.56163012885435	0.000962787618086433	0.0587462158357264	0.0834976609509762	4.03085944854421	0.000286733385561561	0.016552637697129	sig Gene
ENSMUSE00000230796.3	chr1	5098029	5098133	+	ENSMUSG00000033793.12	Atp6v1h	0.0935788986338067	2.5558977612955	0.0144591378844598	0.192807069720651	0.0834976609509762	4.03085944854421	0.000286733385561561	0.016552637697129	sig Gene
ENSMUSE00000230787.3	chr1	5101070	5101123	+	ENSMUSG00000033793.12	Atp6v1h	0.096976972514105	1.6677761051105	0.103102710387754	0.4446325889554	0.0834976609509762	4.03085944854421	0.000286733385561561	0.016552637697129	sig Gene
ENSMUSE00000230779.5	chr1	5117390	5117487	+	ENSMUSG00000033793.12	Atp6v1h	0.0412625529264547	1.30579650720363	0.19901654519353	0.577527306080019	0.0834976609509762	4.03085944854421	0.000286733385561561	0.016552637697129	sig Gene
ENSMUSE00000230772.3	chr1	5124277	5124469	+	ENSMUSG00000033793.12	Atp6v1h	0.0631989826602514	2.13282770067645	0.0390714992384537	0.297076608757578	0.0834976609509762	4.03085944854421	0.000286733385561561	0.016552637697129	sig Gene
ENSMUSE00000230765.3	chr1	5133084	5133262	+	ENSMUSG00000033793.12	Atp6v1h	0.0697456605880523	2.43025542146172	0.019625548290969	0.220573140720947	0.0834976609509762	4.03085944854421	0.000286733385561561	0.016552637697129	sig Gene
ENSMUSE00000230751.3	chr1	5143750	5143851	+	ENSMUSG00000033793.12	Atp6v1h	0.0749140848438592	2.11238895277694	0.0408880841255154	0.303245469617441	0.0834976609509762	4.03085944854421	0.000286733385561561	0.016552637697129	sig Gene
ENSMUSE00000406819.3	chr1	5149948	5150061	+	ENSMUSG00000033793.12	Atp6v1h	0.0726094655491093	1.88175895045374	0.0670948209784533	0.373083999857243	0.0834976609509762	4.03085944854421	0.000286733385561561	0.016552637697129	sig Gene
ENSMUSE00001342927.1	chr1	5162105	5162340	+	ENSMUSG00000033793.12	Atp6v1h	0.0926255785489193	2.3385813998134	0.0243949365570124	0.242340981477102	0.0834976609509762	4.03085944854421	0.000286733385561561	0.016552637697129	sig Gene
ENSMUSE00001345418.1	chr1	5083080	5083278	+	ENSMUSG00000033793.12	Atp6v1h	-0.0197338851555515	-0.430305232979182	0.669262926624615	0.89403603235511	0.0834976609509762	4.03085944854421	0.000286733385561561	0.016552637697129	sig Gene
ENSMUSE00000230756.3	chr1	5135812	5135937	+	ENSMUSG00000033793.12	Atp6v1h	0.0472854055413101	1.52625458205901	0.134746380716875	0.494371982845318	0.0834976609509762	4.03085944854421	0.000286733385561561	0.016552637697129	sig Gene
ENSMUSE00000554260.5	chr1	5162105	5162529	+	ENSMUSG00000033793.12	Atp6v1h	0.0919838385520516	2.3652986921407	0.0229072268542221	0.235812790685768	0.0834976609509762	4.03085944854421	0.000286733385561561	0.016552637697129	sig Gene
ENSMUSE00001340938.1	chr1	5083110	5083625	+	ENSMUSG00000033793.12	Atp6v1h	-0.0132821444191832	-0.312794427925391	0.756047585301165	0.92714154664656	0.0834976609509762	4.03085944854421	0.000286733385561561	0.016552637697129	sig Gene
ENSMUSE00001342184.1	chr1	5083124	5083278	+	ENSMUSG00000033793.12	Atp6v1h	-0.0201163777876371	-0.438598629617431	0.663291507996257	0.891595845950122	0.0834976609509762	4.03085944854421	0.000286733385561561	0.016552637697129	sig Gene
ENSMUSE00001338623.1	chr1	5093363	5095728	+	ENSMUSG00000033793.12	Atp6v1h	0.129593684592525	3.84612026052614	0.000417593293952006	0.0409303459529839	0.0834976609509762	4.03085944854421	0.000286733385561561	0.016552637697129	sig Gene
ENSMUSE00001337468.1	chr1	5143750	5145052	+	ENSMUSG00000033793.12	Atp6v1h	0.0764853529819127	2.17785321632092	0.0353185982447348	0.284363707003956	0.0834976609509762	4.03085944854421	0.000286733385561561	0.016552637697129	sig Gene
ENSMUSE00001341886.1	chr1	5083132	5083278	+	ENSMUSG00000033793.12	Atp6v1h	-0.0201163777876371	-0.438598629617431	0.663291507996257	0.891595845950122	0.0834976609509762	4.03085944854421	0.000286733385561561	0.016552637697129	sig Gene
ENSMUSE00001344410.1	chr1	5084417	5086779	+	ENSMUSG00000033793.12	Atp6v1h	0.0698345002699308	2.11596821848686	0.0405646953408093	0.302267186091137	0.0834976609509762	4.03085944854421	0.000286733385561561	0.016552637697129	sig Gene
ENSMUSE00001342308.1	chr1	5095615	5095659	+	ENSMUSG00000033793.12	Atp6v1h	0.145792884190648	3.59824692747559	0.000865869300739982	0.0563114197648221	0.0834976609509762	4.03085944854421	0.000286733385561561	0.016552637697129	sig Gene
ENSMUSE00001339207.1	chr1	5083154	5083278	+	ENSMUSG00000033793.12	Atp6v1h	-0.020217171976738	-0.440862132006965	0.661665566184131	0.891055992265405	0.0834976609509762	4.03085944854421	0.000286733385561561	0.016552637697129	sig Gene
ENSMUSE00001346308.1	chr1	5162105	5162419	+	ENSMUSG00000033793.12	Atp6v1h	0.0917017767648631	2.32117529116824	0.0254103326801016	0.24661498325847	0.0834976609509762	4.03085944854421	0.000286733385561561	0.016552637697129	sig Gene
ENSMUSE00000405420.8	chr1	5083164	5083278	+	ENSMUSG00000033793.12	Atp6v1h	-0.020217171976738	-0.440862132006965	0.661665566184131	0.891055992265405	0.0834976609509762	4.03085944854421	0.000286733385561561	0.016552637697129	sig Gene
ENSMUSE00001340014.1	chr1	5098029	5099777	+	ENSMUSG00000033793.12	Atp6v1h	0.092112188099513	2.56362321658361	0.0141862210007355	0.191542416555985	0.0834976609509762	4.03085944854421	0.000286733385561561	0.016552637697129	sig Gene
ENSMUSE00001343112.1	chr1	5588466	5591311	+	ENSMUSG00000025905.14	Oprk1	-0.101107296700808	-0.464826887273855	0.644553719866923	0.883899638478992	-0.185761422839787	-1.3301953399279	0.192085717844791	0.460682018625552	None
ENSMUSE00000430445.3	chr1	5589035	5589305	+	ENSMUSG00000025905.14	Oprk1	-0.0568418541296772	-0.238138101699206	0.812978991407029	0.946827298708134	-0.185761422839787	-1.3301953399279	0.192085717844791	0.460682018625552	None
ENSMUSE00000554252.1	chr1	5598590	5598942	+	ENSMUSG00000025905.14	Oprk1	0.0616737936421052	0.299068289470652	0.766422679855517	0.930775427535696	-0.185761422839787	-1.3301953399279	0.192085717844791	0.460682018625552	None
ENSMUSE00000850457.1	chr1	5602252	5606131	+	ENSMUSG00000025905.14	Oprk1	-0.225859343366082	-1.71524884278689	0.093969480316775	0.427873389167402	-0.185761422839787	-1.3301953399279	0.192085717844791	0.460682018625552	None
ENSMUSE00000864890.1	chr1	5589005	5589305	+	ENSMUSG00000025905.14	Oprk1	-0.0538730373634601	-0.224675331016055	0.82336558189313	0.950206777576567	-0.185761422839787	-1.3301953399279	0.192085717844791	0.460682018625552	None
ENSMUSE00000154065.3	chr1	5602252	5602866	+	ENSMUSG00000025905.14	Oprk1	-0.207279973789375	-1.18844069114423	0.241606577563939	0.622440291251482	-0.185761422839787	-1.3301953399279	0.192085717844791	0.460682018625552	None
ENSMUSE00000858481.1	chr1	5588941	5589305	+	ENSMUSG00000025905.14	Oprk1	-0.0608570704785617	-0.253089447652224	0.801483906497761	0.942772973045531	-0.185761422839787	-1.3301953399279	0.192085717844791	0.460682018625552	None
ENSMUSE00000850377.1	chr1	5602252	5604014	+	ENSMUSG00000025905.14	Oprk1	-0.274709839709022	-1.87723287601455	0.067727831214279	0.374260412382021	-0.185761422839787	-1.3301953399279	0.192085717844791	0.460682018625552	None
ENSMUSE00000863532.1	chr1	5596518	5598942	+	ENSMUSG00000025905.14	Oprk1	0.00514584862158147	0.0257320293397562	0.979597897979705	0.994602389518575	-0.185761422839787	-1.3301953399279	0.192085717844791	0.460682018625552	None
ENSMUSE00000852795.1	chr1	5602252	5603153	+	ENSMUSG00000025905.14	Oprk1	-0.156987728876024	-1.02450498984317	0.311698899547784	0.685413491529506	-0.185761422839787	-1.3301953399279	0.192085717844791	0.460682018625552	None
ENSMUSE00000230695.4	chr1	5913707	5917398	-	ENSMUSG00000033774.4	Npbwr1	0.0362700157496825	0.306804367373217	0.760569774151131	0.928801696243822	0.0529452407159752	0.440515493261189	0.662281669625143	0.842681492489018	None
ENSMUSE00000851490.1	chr1	6223599	6223745	+	ENSMUSG00000025907.14	Rb1cc1	0.165943835833265	0.341465260158523	0.734524984202949	0.919345099077592	0.0225695212406688	0.605540632974921	0.548739683862749	0.771542055854888	None
ENSMUSE00000230531.1	chr1	6227940	6228049	+	ENSMUSG00000025907.14	Rb1cc1	-0.0704058907560793	-0.775573789707056	0.442521994469789	0.778633342102669	0.0225695212406688	0.605540632974921	0.548739683862749	0.771542055854888	None
ENSMUSE00000997941.1	chr1	6229959	6230073	+	ENSMUSG00000025907.14	Rb1cc1	-0.0600478851515841	-0.782121260585984	0.438708338561844	0.776224543541628	0.0225695212406688	0.605540632974921	0.548739683862749	0.771542055854888	None
ENSMUSE00001003499.1	chr1	6233961	6234087	+	ENSMUSG00000025907.14	Rb1cc1	-0.116834229384553	-1.57962044972143	0.122000881168291	0.475173052648468	0.0225695212406688	0.605540632974921	0.548739683862749	0.771542055854888	None
ENSMUSE00000860299.1	chr1	6234229	6234311	+	ENSMUSG00000025907.14	Rb1cc1	-0.143806793714026	-1.80675591623835	0.0782604944443912	0.396974511755463	0.0225695212406688	0.605540632974921	0.548739683862749	0.771542055854888	None
ENSMUSE00000992510.1	chr1	6234229	6234399	+	ENSMUSG00000025907.14	Rb1cc1	-0.0726383107330129	-1.0356524853736	0.306530427211859	0.681473685151501	0.0225695212406688	0.605540632974921	0.548739683862749	0.771542055854888	None
ENSMUSE00000849435.1	chr1	6238262	6238384	+	ENSMUSG00000025907.14	Rb1cc1	-0.0130036779281121	-0.183716333042867	0.855155975508067	0.960873445737029	0.0225695212406688	0.605540632974921	0.548739683862749	0.771542055854888	None
ENSMUSE00000858969.1	chr1	6214645	6214957	+	ENSMUSG00000025907.14	Rb1cc1	0.0132932654592625	0.0818257914271603	0.935189732606109	0.982922373726948	0.0225695212406688	0.605540632974921	0.548739683862749	0.771542055854888	None
ENSMUSE00000154068.1	chr1	6238262	6238464	+	ENSMUSG00000025907.14	Rb1cc1	0.0245092889687302	0.377162980545239	0.70802862527136	0.909403678913192	0.0225695212406688	0.605540632974921	0.548739683862749	0.771542055854888	None
ENSMUSE00000154069.1	chr1	6239952	6240378	+	ENSMUSG00000025907.14	Rb1cc1	-0.0211454657255066	-0.384933296577759	0.702308109673532	0.907323220252444	0.0225695212406688	0.605540632974921	0.548739683862749	0.771542055854888	None
ENSMUSE00000154081.1	chr1	6244105	6244275	+	ENSMUSG00000025907.14	Rb1cc1	-0.0289013226855171	-0.508023479017672	0.61420255957599	0.869875002322422	0.0225695212406688	0.605540632974921	0.548739683862749	0.771542055854888	None
ENSMUSE00001272581.1	chr1	6244795	6244979	+	ENSMUSG00000025907.14	Rb1cc1	-0.00746455734720336	-0.112058084119986	0.911332872555175	0.975868438919108	0.0225695212406688	0.605540632974921	0.548739683862749	0.771542055854888	None
ENSMUSE00001205078.1	chr1	6245158	6245344	+	ENSMUSG00000025907.14	Rb1cc1	0.0375575052003769	0.605074841882467	0.548516779899618	0.838040552270982	0.0225695212406688	0.605540632974921	0.548739683862749	0.771542055854888	None
ENSMUSE00001296817.1	chr1	6245425	6245506	+	ENSMUSG00000025907.14	Rb1cc1	0.0316613209531124	0.507948758028616	0.614254493615027	0.869891176434626	0.0225695212406688	0.605540632974921	0.548739683862749	0.771542055854888	None
ENSMUSE00001209175.1	chr1	6245598	6245659	+	ENSMUSG00000025907.14	Rb1cc1	0.0734823186574087	0.900288698548455	0.373307774531802	0.732331558014571	0.0225695212406688	0.605540632974921	0.548739683862749	0.771542055854888	None
ENSMUSE00001217189.1	chr1	6247706	6247809	+	ENSMUSG00000025907.14	Rb1cc1	0.0523657208666718	0.738685132135986	0.464372803864485	0.792114604236991	0.0225695212406688	0.605540632974921	0.548739683862749	0.771542055854888	None
ENSMUSE00001272893.1	chr1	6248066	6248192	+	ENSMUSG00000025907.14	Rb1cc1	-0.00396170630803745	-0.0647284560398455	0.9487097807798	0.986874195284545	0.0225695212406688	0.605540632974921	0.548739683862749	0.771542055854888	None
ENSMUSE00000154084.3	chr1	6248276	6250167	+	ENSMUSG00000025907.14	Rb1cc1	0.00895725131673914	0.213856204571327	0.831736014718449	0.953124375913086	0.0225695212406688	0.605540632974921	0.548739683862749	0.771542055854888	None
ENSMUSE00001276978.1	chr1	6260930	6261095	+	ENSMUSG00000025907.14	Rb1cc1	-0.0340010766304116	-0.768504674886406	0.446661496132744	0.780994272599816	0.0225695212406688	0.605540632974921	0.548739683862749	0.771542055854888	None
ENSMUSE00001227489.1	chr1	6262834	6262942	+	ENSMUSG00000025907.14	Rb1cc1	-0.0247061389875103	-0.520930664307858	0.60526186067128	0.865587340241455	0.0225695212406688	0.605540632974921	0.548739683862749	0.771542055854888	None
ENSMUSE00001243306.1	chr1	6263024	6263264	+	ENSMUSG00000025907.14	Rb1cc1	0.00211040587331619	0.0453513950906	0.96405089331332	0.990848327169884	0.0225695212406688	0.605540632974921	0.548739683862749	0.771542055854888	None
ENSMUSE00001246195.1	chr1	6264542	6264590	+	ENSMUSG00000025907.14	Rb1cc1	0.0809387644362401	1.37836795300093	0.175683659780842	0.549897835061987	0.0225695212406688	0.605540632974921	0.548739683862749	0.771542055854888	None
ENSMUSE00001298314.1	chr1	6265574	6265621	+	ENSMUSG00000025907.14	Rb1cc1	0.0927224797604089	1.37211127700002	0.177608057447639	0.552401368005448	0.0225695212406688	0.605540632974921	0.548739683862749	0.771542055854888	None
ENSMUSE00001267413.1	chr1	6268698	6268756	+	ENSMUSG00000025907.14	Rb1cc1	0.0960328847194043	1.39105592300677	0.171830739979542	0.545154237860011	0.0225695212406688	0.605540632974921	0.548739683862749	0.771542055854888	None
ENSMUSE00001233344.1	chr1	6270691	6270827	+	ENSMUSG00000025907.14	Rb1cc1	0.0426915628277205	0.65126278922926	0.518568369201888	0.822230495050673	0.0225695212406688	0.605540632974921	0.548739683862749	0.771542055854888	None
ENSMUSE00001230567.1	chr1	6272701	6272771	+	ENSMUSG00000025907.14	Rb1cc1	-0.0449756115375748	-0.763729406119645	0.449470671220061	0.782979079577294	0.0225695212406688	0.605540632974921	0.548739683862749	0.771542055854888	None
ENSMUSE00000858676.1	chr1	6274198	6276648	+	ENSMUSG00000025907.14	Rb1cc1	-0.0280633566208522	-0.430069175846689	0.669433213038555	0.894121110977136	0.0225695212406688	0.605540632974921	0.548739683862749	0.771542055854888	None
ENSMUSE00000230540.2	chr1	6214663	6214957	+	ENSMUSG00000025907.14	Rb1cc1	0.0132932654592625	0.0818257914271603	0.935189732606109	0.982922373726948	0.0225695212406688	0.605540632974921	0.548739683862749	0.771542055854888	None
ENSMUSE00000858470.1	chr1	6229959	6230704	+	ENSMUSG00000025907.14	Rb1cc1	-0.0618106466793879	-0.818444127821789	0.417910278053282	0.762736354642473	0.0225695212406688	0.605540632974921	0.548739683862749	0.771542055854888	None
ENSMUSE00000855075.1	chr1	6233961	6234010	+	ENSMUSG00000025907.14	Rb1cc1	-0.0801917010122146	-0.967671084652761	0.338972343674975	0.706987167639328	0.0225695212406688	0.605540632974921	0.548739683862749	0.771542055854888	None
ENSMUSE00000856747.1	chr1	6228002	6228049	+	ENSMUSG00000025907.14	Rb1cc1	-0.050219259410518	-0.492006740009254	0.62538037416668	0.87541150752454	0.0225695212406688	0.605540632974921	0.548739683862749	0.771542055854888	None
ENSMUSE00000858591.1	chr1	6244795	6244928	+	ENSMUSG00000025907.14	Rb1cc1	-0.0382546149816962	-0.545210496797067	0.588609522744069	0.857919377112102	0.0225695212406688	0.605540632974921	0.548739683862749	0.771542055854888	None
ENSMUSE00000850809.1	chr1	6248276	6249029	+	ENSMUSG00000025907.14	Rb1cc1	0.0342503742448289	0.592223842566182	0.557004425558896	0.842259330945256	0.0225695212406688	0.605540632974921	0.548739683862749	0.771542055854888	None
ENSMUSE00000868238.1	chr1	6234279	6234399	+	ENSMUSG00000025907.14	Rb1cc1	-0.112259546178307	-1.51982124833574	0.136352549279493	0.496951387008589	0.0225695212406688	0.605540632974921	0.548739683862749	0.771542055854888	None
ENSMUSE00000848399.1	chr1	6239952	6240190	+	ENSMUSG00000025907.14	Rb1cc1	-0.0175613507216496	-0.285767856493228	0.776517647533689	0.934182764199837	0.0225695212406688	0.605540632974921	0.548739683862749	0.771542055854888	None
ENSMUSE00000871454.1	chr1	6240305	6240378	+	ENSMUSG00000025907.14	Rb1cc1	-0.0178806535476726	-0.265790295438721	0.79175387461782	0.939276533073109	0.0225695212406688	0.605540632974921	0.548739683862749	0.771542055854888	None
ENSMUSE00000851526.1	chr1	6274198	6275577	+	ENSMUSG00000025907.14	Rb1cc1	-0.010510034087573	-0.150564272850014	0.881069494468746	0.967727971521194	0.0225695212406688	0.605540632974921	0.548739683862749	0.771542055854888	None
ENSMUSE00000848395.1	chr1	6240970	6244275	+	ENSMUSG00000025907.14	Rb1cc1	-0.0203956521528183	-0.356133398236819	0.723595761386344	0.915277712461928	0.0225695212406688	0.605540632974921	0.548739683862749	0.771542055854888	None
ENSMUSE00000865971.1	chr1	6248276	6248358	+	ENSMUSG00000025907.14	Rb1cc1	-0.0108066053889268	-0.168036547619044	0.867393821578673	0.96496656489189	0.0225695212406688	0.605540632974921	0.548739683862749	0.771542055854888	None
ENSMUSE00000864512.1	chr1	6249088	6250167	+	ENSMUSG00000025907.14	Rb1cc1	-0.000985003763333629	-0.0232939682472233	0.981530581527988	0.995084675055829	0.0225695212406688	0.605540632974921	0.548739683862749	0.771542055854888	None
ENSMUSE00000856580.1	chr1	6274198	6274490	+	ENSMUSG00000025907.14	Rb1cc1	0.0120616495631192	0.169176330481658	0.866503087102087	0.964604602567874	0.0225695212406688	0.605540632974921	0.548739683862749	0.771542055854888	None
ENSMUSE00000858689.1	chr1	6249977	6250167	+	ENSMUSG00000025907.14	Rb1cc1	-0.0299389686810568	-0.598181143186892	0.553061586762337	0.84048383929954	0.0225695212406688	0.605540632974921	0.548739683862749	0.771542055854888	None
ENSMUSE00000866278.1	chr1	6250931	6251258	+	ENSMUSG00000025907.14	Rb1cc1	0.902870274200244	6.09741061527949	3.33533687524566e-07	0.00101067024078	0.0225695212406688	0.605540632974921	0.548739683862749	0.771542055854888	sig Exon
ENSMUSE00000850861.1	chr1	6250095	6250167	+	ENSMUSG00000025907.14	Rb1cc1	-0.0286950714658963	-0.545341565733416	0.588520227367944	0.857905044700632	0.0225695212406688	0.605540632974921	0.548739683862749	0.771542055854888	None
ENSMUSE00000854007.1	chr1	6265574	6265810	+	ENSMUSG00000025907.14	Rb1cc1	0.0956191843643022	1.46128041967597	0.15168157399655	0.518250863301857	0.0225695212406688	0.605540632974921	0.548739683862749	0.771542055854888	None
ENSMUSE00000854166.1	chr1	6260785	6261095	+	ENSMUSG00000025907.14	Rb1cc1	-0.0393919256871852	-0.898787223845265	0.37409751935606	0.732917389984776	0.0225695212406688	0.605540632974921	0.548739683862749	0.771542055854888	None
ENSMUSE00000868023.1	chr1	6262834	6262854	+	ENSMUSG00000025907.14	Rb1cc1	-0.028086199448914	-0.523833282243323	0.603259602568721	0.86487863558229	0.0225695212406688	0.605540632974921	0.548739683862749	0.771542055854888	None
ENSMUSE00000850032.1	chr1	6262903	6262942	+	ENSMUSG00000025907.14	Rb1cc1	-0.0102064533979615	-0.194863738242186	0.846477333684086	0.957889550596725	0.0225695212406688	0.605540632974921	0.548739683862749	0.771542055854888	None
ENSMUSE00000859103.1	chr1	6264542	6264893	+	ENSMUSG00000025907.14	Rb1cc1	0.0779804078396053	1.33509837318852	0.18932686362252	0.566329122175659	0.0225695212406688	0.605540632974921	0.548739683862749	0.771542055854888	None
ENSMUSE00001054463.1	chr1	6262933	6262942	+	ENSMUSG00000025907.14	Rb1cc1	-0.0224401232842765	-0.367196302611372	0.715391163691822	0.912246138850167	0.0225695212406688	0.605540632974921	0.548739683862749	0.771542055854888	None
ENSMUSE00000852381.1	chr1	6270691	6270818	+	ENSMUSG00000025907.14	Rb1cc1	0.0387980568010046	0.58903442029943	0.559121168963288	0.843398631345908	0.0225695212406688	0.605540632974921	0.548739683862749	0.771542055854888	None
ENSMUSE00000863712.1	chr1	6274198	6274489	+	ENSMUSG00000025907.14	Rb1cc1	0.0120616495631192	0.169176330481658	0.866503087102087	0.964604602567874	0.0225695212406688	0.605540632974921	0.548739683862749	0.771542055854888	None
ENSMUSE00001020773.1	chr1	6265606	6265621	+	ENSMUSG00000025907.14	Rb1cc1	0.107698664160589	1.51111322103609	0.138551004456054	0.500191357666001	0.0225695212406688	0.605540632974921	0.548739683862749	0.771542055854888	None
ENSMUSE00000851199.1	chr1	6270691	6272765	+	ENSMUSG00000025907.14	Rb1cc1	0.0593517832413822	1.09255741035815	0.281067519709512	0.66023490203283	0.0225695212406688	0.605540632974921	0.548739683862749	0.771542055854888	None
ENSMUSE00000862780.1	chr1	6270678	6270827	+	ENSMUSG00000025907.14	Rb1cc1	0.0421481284067376	0.643027838894057	0.523843053531859	0.825115019239765	0.0225695212406688	0.605540632974921	0.548739683862749	0.771542055854888	None
ENSMUSE00000495489.2	chr1	6274198	6275575	+	ENSMUSG00000025907.14	Rb1cc1	-0.0104438611518102	-0.149584047114246	0.881837856047025	0.967727971521194	0.0225695212406688	0.605540632974921	0.548739683862749	0.771542055854888	None
ENSMUSE00001343562.1	chr1	6209866	6215293	-	ENSMUSG00000090031.2	4732440D04Rik	0.281677043497704	3.36668377400398	0.00168077068928692	0.0762567331862823	0.291266794208659	3.38570179336809	0.00177015383314357	0.0413095289267354	sig Gene
ENSMUSE00000850919.1	chr1	6214233	6214590	-	ENSMUSG00000090031.2	4732440D04Rik	0.307021556144628	1.60807696489953	0.115614818285101	0.465074204893831	0.291266794208659	3.38570179336809	0.00177015383314357	0.0413095289267354	sig Gene
ENSMUSE00000630867.1	chr1	6214612	6215292	-	ENSMUSG00000090031.2	4732440D04Rik	-0.493277122277528	-1.09768210148869	0.278849673575834	0.658108403745069	0.291266794208659	3.38570179336809	0.00177015383314357	0.0413095289267354	sig Gene
ENSMUSE00001345117.1	chr1	6437487	6441296	-	ENSMUSG00000103845.1	Gm19026	-0.185161211002979	-2.73440502833401	0.00923775215208868	0.158973743983157	-0.126468428589043	-1.9651442336847	0.0574005023830449	0.246495043556182	None
ENSMUSE00001344401.1	chr1	6429655	6430374	-	ENSMUSG00000103845.1	Gm19026	0.0822787550683212	0.727144825273418	0.471334591216493	0.7959023331614	-0.126468428589043	-1.9651442336847	0.0574005023830449	0.246495043556182	None
ENSMUSE00000630853.1	chr1	6752994	6753036	+	ENSMUSG00000033740.17	St18	0.0493314286430391	0.239543931600178	0.811896317721683	0.946449524914765	-0.00725937345136374	-0.127674003221482	0.89914015556053	0.95995715032862	None
ENSMUSE00001341173.1	chr1	6768898	6768952	+	ENSMUSG00000033740.17	St18	-0.10268790508421	-0.493569388124868	0.624285827247514	0.874934770243461	-0.00725937345136374	-0.127674003221482	0.89914015556053	0.95995715032862	None
ENSMUSE00001337843.1	chr1	6770944	6770974	+	ENSMUSG00000033740.17	St18	-0.00555805825554982	-0.0285716896161016	0.977347018848404	0.994111540843929	-0.00725937345136374	-0.127674003221482	0.89914015556053	0.95995715032862	None
ENSMUSE00000446228.3	chr1	6795386	6795576	+	ENSMUSG00000033740.17	St18	-0.276640064371946	-1.89643507571953	0.0650768807828888	0.368490458146826	-0.00725937345136374	-0.127674003221482	0.89914015556053	0.95995715032862	None
ENSMUSE00000385151.2	chr1	6802320	6803105	+	ENSMUSG00000033740.17	St18	-0.102014321415202	-1.2791676444208	0.208144309363799	0.587118214086103	-0.00725937345136374	-0.127674003221482	0.89914015556053	0.95995715032862	None
ENSMUSE00001260245.1	chr1	6807543	6807677	+	ENSMUSG00000033740.17	St18	-0.00639306882376063	-0.0405187477342319	0.967879356357148	0.991837306174407	-0.00725937345136374	-0.127674003221482	0.89914015556053	0.95995715032862	None
ENSMUSE00000554052.1	chr1	6809277	6809367	+	ENSMUSG00000033740.17	St18	-0.0206566368662567	-0.121524485645368	0.903878716850541	0.973723631682987	-0.00725937345136374	-0.127674003221482	0.89914015556053	0.95995715032862	None
ENSMUSE00000230031.1	chr1	6810574	6810678	+	ENSMUSG00000033740.17	St18	-0.0601949248528578	-0.345514474409052	0.731502223534618	0.918230051297858	-0.00725937345136374	-0.127674003221482	0.89914015556053	0.95995715032862	None
ENSMUSE00000230024.1	chr1	6817603	6817796	+	ENSMUSG00000033740.17	St18	0.134588194923579	0.87158471691274	0.388590742061184	0.743068447041753	-0.00725937345136374	-0.127674003221482	0.89914015556053	0.95995715032862	None
ENSMUSE00001306044.1	chr1	6819934	6820145	+	ENSMUSG00000033740.17	St18	0.111783703265858	0.932975560579248	0.356381182622349	0.719856966572749	-0.00725937345136374	-0.127674003221482	0.89914015556053	0.95995715032862	None
ENSMUSE00000230015.1	chr1	6827776	6828021	+	ENSMUSG00000033740.17	St18	-0.0292322600605189	-0.23360551564505	0.816472193892134	0.948048467823059	-0.00725937345136374	-0.127674003221482	0.89914015556053	0.95995715032862	None
ENSMUSE00001303092.1	chr1	6833563	6833678	+	ENSMUSG00000033740.17	St18	-0.0813380445485675	-0.504692214561857	0.616519867017439	0.871181751307964	-0.00725937345136374	-0.127674003221482	0.89914015556053	0.95995715032862	None
ENSMUSE00001257955.1	chr1	6842139	6842201	+	ENSMUSG00000033740.17	St18	-0.0610956555680876	-0.343317419759156	0.733141803883217	0.918765240679685	-0.00725937345136374	-0.127674003221482	0.89914015556053	0.95995715032862	None
ENSMUSE00001237599.1	chr1	6842873	6842941	+	ENSMUSG00000033740.17	St18	-0.0706589291905066	-0.444297410098862	0.659201064699366	0.890068242219024	-0.00725937345136374	-0.127674003221482	0.89914015556053	0.95995715032862	None
ENSMUSE00001209159.1	chr1	6844121	6844183	+	ENSMUSG00000033740.17	St18	-0.0782403834550773	-0.55554879532278	0.581586213592296	0.854413998517567	-0.00725937345136374	-0.127674003221482	0.89914015556053	0.95995715032862	None
ENSMUSE00001258572.1	chr1	6844291	6844371	+	ENSMUSG00000033740.17	St18	-0.0732546188153373	-0.696415885140329	0.490160317967812	0.806872143173401	-0.00725937345136374	-0.127674003221482	0.89914015556053	0.95995715032862	None
ENSMUSE00001239567.1	chr1	6845571	6845792	+	ENSMUSG00000033740.17	St18	0.00593881224943404	0.0603163693821014	0.952201375534908	0.987837901546611	-0.00725937345136374	-0.127674003221482	0.89914015556053	0.95995715032862	None
ENSMUSE00001290981.1	chr1	6848907	6848995	+	ENSMUSG00000033740.17	St18	0.0501911977708623	0.403360921003661	0.688811946128947	0.902147655714797	-0.00725937345136374	-0.127674003221482	0.89914015556053	0.95995715032862	None
ENSMUSE00001264048.1	chr1	6855369	6855472	+	ENSMUSG00000033740.17	St18	-0.062118982743792	-0.491577494026025	0.625681187004695	0.875452666220384	-0.00725937345136374	-0.127674003221482	0.89914015556053	0.95995715032862	None
ENSMUSE00001243308.1	chr1	6857300	6857443	+	ENSMUSG00000033740.17	St18	-0.10635923751058	-0.836944640080971	0.407552597309819	0.756101966045271	-0.00725937345136374	-0.127674003221482	0.89914015556053	0.95995715032862	None
ENSMUSE00000774717.1	chr1	6858460	6860934	+	ENSMUSG00000033740.17	St18	0.00143288036472291	0.0178844936477483	0.985819128783773	0.996224904263781	-0.00725937345136374	-0.127674003221482	0.89914015556053	0.95995715032862	None
ENSMUSE00000604772.2	chr1	6858460	6860940	+	ENSMUSG00000033740.17	St18	0.00191072392138716	0.0238714471750306	0.981072795674722	0.994938706918433	-0.00725937345136374	-0.127674003221482	0.89914015556053	0.95995715032862	None
ENSMUSE00000630856.1	chr1	6730051	6730240	+	ENSMUSG00000033740.17	St18	0.244168191370309	0.823158896828059	0.415255504469818	0.761052961017204	-0.00725937345136374	-0.127674003221482	0.89914015556053	0.95995715032862	None
ENSMUSE00000742577.1	chr1	6730053	6730240	+	ENSMUSG00000033740.17	St18	0.244168191370309	0.823158896828059	0.415255504469818	0.761052961017204	-0.00725937345136374	-0.127674003221482	0.89914015556053	0.95995715032862	None
ENSMUSE00000740964.1	chr1	6795386	6795425	+	ENSMUSG00000033740.17	St18	-0.0691482803940839	-0.365667744139889	0.716522787924276	0.912635951523928	-0.00725937345136374	-0.127674003221482	0.89914015556053	0.95995715032862	None
ENSMUSE00000810876.1	chr1	6730070	6730240	+	ENSMUSG00000033740.17	St18	0.289559231986765	0.961558026619787	0.341997872973045	0.70942072103062	-0.00725937345136374	-0.127674003221482	0.89914015556053	0.95995715032862	None
ENSMUSE00000744605.1	chr1	6795386	6795550	+	ENSMUSG00000033740.17	St18	-0.25375073380143	-1.65271473135788	0.106149076166972	0.449914025118506	-0.00725937345136374	-0.127674003221482	0.89914015556053	0.95995715032862	None
ENSMUSE00000799291.1	chr1	6730101	6730240	+	ENSMUSG00000033740.17	St18	0.317102594001136	1.07409093362402	0.289162276490275	0.667370617885887	-0.00725937345136374	-0.127674003221482	0.89914015556053	0.95995715032862	None
ENSMUSE00000832886.1	chr1	6858460	6859470	+	ENSMUSG00000033740.17	St18	-0.0203258164729757	-0.207638109682717	0.836555810642527	0.954639702873239	-0.00725937345136374	-0.127674003221482	0.89914015556053	0.95995715032862	None
ENSMUSE00000812966.1	chr1	6730102	6730240	+	ENSMUSG00000033740.17	St18	0.317102594001136	1.07409093362402	0.289162276490275	0.667370617885887	-0.00725937345136374	-0.127674003221482	0.89914015556053	0.95995715032862	None
ENSMUSE00000747450.1	chr1	6858460	6858813	+	ENSMUSG00000033740.17	St18	-0.153352193110777	-1.15178633508122	0.256186744585309	0.636711838071619	-0.00725937345136374	-0.127674003221482	0.89914015556053	0.95995715032862	None
ENSMUSE00000831618.1	chr1	6802320	6802688	+	ENSMUSG00000033740.17	St18	-0.131792254599682	-1.33984287306963	0.187792435734676	0.564397386802153	-0.00725937345136374	-0.127674003221482	0.89914015556053	0.95995715032862	None
ENSMUSE00000796004.1	chr1	6802791	6803105	+	ENSMUSG00000033740.17	St18	-0.0374880601942024	-0.306210313914941	0.761018720073304	0.928958544735432	-0.00725937345136374	-0.127674003221482	0.89914015556053	0.95995715032862	None
ENSMUSE00000824112.1	chr1	6809277	6809365	+	ENSMUSG00000033740.17	St18	-0.016767664320701	-0.0988350923144913	0.921758508886527	0.978924270047357	-0.00725937345136374	-0.127674003221482	0.89914015556053	0.95995715032862	None
ENSMUSE00000746001.1	chr1	6817600	6817796	+	ENSMUSG00000033740.17	St18	0.134588194923579	0.87158471691274	0.388590742061184	0.743068447041753	-0.00725937345136374	-0.127674003221482	0.89914015556053	0.95995715032862	None
ENSMUSE00000775571.1	chr1	6833563	6833598	+	ENSMUSG00000033740.17	St18	-0.00464930175856157	-0.0239525878898667	0.981008473372332	0.994938706918433	-0.00725937345136374	-0.127674003221482	0.89914015556053	0.95995715032862	None
ENSMUSE00000775067.1	chr1	6827897	6828021	+	ENSMUSG00000033740.17	St18	-0.055181694519519	-0.346246836447752	0.730955971073362	0.917959327849088	-0.00725937345136374	-0.127674003221482	0.89914015556053	0.95995715032862	None
ENSMUSE00000846111.1	chr1	6848907	6848984	+	ENSMUSG00000033740.17	St18	0.0267182980365408	0.214480213750651	0.831252689072006	0.952897905533964	-0.00725937345136374	-0.127674003221482	0.89914015556053	0.95995715032862	None
ENSMUSE00000730905.1	chr1	6857341	6857443	+	ENSMUSG00000033740.17	St18	-0.109792804460124	-0.817469363299006	0.418460435907316	0.763074758180782	-0.00725937345136374	-0.127674003221482	0.89914015556053	0.95995715032862	None
ENSMUSE00000766836.1	chr1	6858988	6859604	+	ENSMUSG00000033740.17	St18	0.0902010251231928	0.889771204001908	0.37886228486696	0.736028435787661	-0.00725937345136374	-0.127674003221482	0.89914015556053	0.95995715032862	None
ENSMUSE00000630850.3	chr1	7088920	7089216	+	ENSMUSG00000051285.17	Pcmtd1	0.148399783083909	1.25055899778611	0.218297785942599	0.598323820551907	0.166469338234391	4.35693031026042	0.000110471272027827	0.0110366951314764	sig Gene
ENSMUSE00000553965.2	chr1	7120194	7120615	+	ENSMUSG00000051285.17	Pcmtd1	0.109066749457595	1.60109620234642	0.117155618878428	0.467755465715308	0.166469338234391	4.35693031026042	0.000110471272027827	0.0110366951314764	sig Gene
ENSMUSE00001273110.1	chr1	7147637	7147739	+	ENSMUSG00000051285.17	Pcmtd1	0.162259754916755	2.79469166407808	0.00791248457569605	0.148030101365193	0.166469338234391	4.35693031026042	0.000110471272027827	0.0110366951314764	sig Gene
ENSMUSE00001268642.1	chr1	7160892	7161063	+	ENSMUSG00000051285.17	Pcmtd1	0.149103856183149	3.38469475956494	0.00159733885426925	0.0745244585680681	0.166469338234391	4.35693031026042	0.000110471272027827	0.0110366951314764	sig Gene
ENSMUSE00001298878.1	chr1	7163248	7163371	+	ENSMUSG00000051285.17	Pcmtd1	0.0936540571699848	2.23969549938935	0.0306852551396848	0.268095369865394	0.166469338234391	4.35693031026042	0.000110471272027827	0.0110366951314764	sig Gene
ENSMUSE00000466061.6	chr1	7169515	7173628	+	ENSMUSG00000051285.17	Pcmtd1	0.153836947104336	4.16575177821062	0.000159023196977665	0.0261138429040124	0.166469338234391	4.35693031026042	0.000110471272027827	0.0110366951314764	sig Gene
ENSMUSE00001308654.1	chr1	7088930	7089216	+	ENSMUSG00000051285.17	Pcmtd1	0.146674847564363	1.24193527820712	0.221429736097527	0.601640401554381	0.166469338234391	4.35693031026042	0.000110471272027827	0.0110366951314764	sig Gene
ENSMUSE00001252495.1	chr1	7169515	7169598	+	ENSMUSG00000051285.17	Pcmtd1	0.0484030069519715	0.989131715226869	0.328492362114754	0.699298538110499	0.166469338234391	4.35693031026042	0.000110471272027827	0.0110366951314764	sig Gene
ENSMUSE00001265903.1	chr1	7089104	7089216	+	ENSMUSG00000051285.17	Pcmtd1	0.140484807985855	1.15810722152502	0.253628171450718	0.634218991896692	0.166469338234391	4.35693031026042	0.000110471272027827	0.0110366951314764	sig Gene
ENSMUSE00001211304.1	chr1	7155080	7155271	+	ENSMUSG00000051285.17	Pcmtd1	0.421601079323144	2.43839017875007	0.0192460683702902	0.218865714728991	0.166469338234391	4.35693031026042	0.000110471272027827	0.0110366951314764	sig Gene
ENSMUSE00001208263.1	chr1	7160892	7160902	+	ENSMUSG00000051285.17	Pcmtd1	0.219717935521569	3.68876453649112	0.000664879645864125	0.0503901488186832	0.166469338234391	4.35693031026042	0.000110471272027827	0.0110366951314764	sig Gene
ENSMUSE00001289349.1	chr1	7089166	7089216	+	ENSMUSG00000051285.17	Pcmtd1	0.122228069743681	0.938326150447074	0.353658957126521	0.717908797126749	0.166469338234391	4.35693031026042	0.000110471272027827	0.0110366951314764	sig Gene
ENSMUSE00001270443.1	chr1	7169515	7172122	+	ENSMUSG00000051285.17	Pcmtd1	0.161515191008986	4.12516207208694	0.000180017357918679	0.0278826013957858	0.166469338234391	4.35693031026042	0.000110471272027827	0.0110366951314764	sig Gene
ENSMUSE00001292206.1	chr1	7169515	7170076	+	ENSMUSG00000051285.17	Pcmtd1	0.124273859324203	2.71461131137127	0.00971585961762094	0.162798731017238	0.166469338234391	4.35693031026042	0.000110471272027827	0.0110366951314764	sig Gene
ENSMUSE00001250313.1	chr1	7154867	7155271	+	ENSMUSG00000051285.17	Pcmtd1	0.389855108254631	2.47432412892597	0.0176481472670511	0.21095368403726	0.166469338234391	4.35693031026042	0.000110471272027827	0.0110366951314764	sig Gene
ENSMUSE00001305909.1	chr1	7160085	7161063	+	ENSMUSG00000051285.17	Pcmtd1	0.146712532305121	3.46606978459504	0.00126725633846032	0.0666866452759759	0.166469338234391	4.35693031026042	0.000110471272027827	0.0110366951314764	sig Gene
ENSMUSE00001209446.1	chr1	7169515	7172618	+	ENSMUSG00000051285.17	Pcmtd1	0.145867686594587	4.05193070337843	0.000224931183515443	0.0308868793713898	0.166469338234391	4.35693031026042	0.000110471272027827	0.0110366951314764	sig Gene
ENSMUSE00001225532.1	chr1	7160557	7161063	+	ENSMUSG00000051285.17	Pcmtd1	0.144552634196478	3.30404368046555	0.00200449013095704	0.0825820239060507	0.166469338234391	4.35693031026042	0.000110471272027827	0.0110366951314764	sig Gene
ENSMUSE00001278327.1	chr1	7166309	7166518	+	ENSMUSG00000051285.17	Pcmtd1	0.228495391587472	1.52520359413636	0.135007732474495	0.494698326700223	0.166469338234391	4.35693031026042	0.000110471272027827	0.0110366951314764	sig Gene
ENSMUSE00001259162.1	chr1	7169515	7172659	+	ENSMUSG00000051285.17	Pcmtd1	0.146402503422357	4.06743532079477	0.000214593065591964	0.0303815304158438	0.166469338234391	4.35693031026042	0.000110471272027827	0.0110366951314764	sig Gene
ENSMUSE00001339503.1	chr1	7148110	7152137	+	ENSMUSG00000103509.1	Gm38372	0.160758518514307	1.09252074914802	0.281083430455194	0.66023490203283	0.175694270750645	1.12178110988658	0.26961828174485	0.546985057317709	None
ENSMUSE00000501172.5	chr1	7177739	7179037	+	ENSMUSG00000048538.7	Gm9826	0.269285665686267	2.73706086038247	0.00917528499361504	0.158461389484693	0.263930219752753	2.76429389200069	0.00905055570168198	0.097558445539879	None
ENSMUSE00001116424.1	chr1	7397718	7397801	-	ENSMUSG00000097797.6	Gm26901	0.0235277547562636	0.153675516236349	0.878631482253991	0.967727971521194	-0.084564216653884	-0.909237165213181	0.369464587711371	0.63843562559277	None
ENSMUSE00001152541.1	chr1	7351771	7351894	-	ENSMUSG00000097797.6	Gm26901	-0.119856167238997	-0.758735318447728	0.452419663775501	0.784926677275828	-0.084564216653884	-0.909237165213181	0.369464587711371	0.63843562559277	None
ENSMUSE00001181027.1	chr1	7349406	7350390	-	ENSMUSG00000097797.6	Gm26901	-0.138471309606689	-1.18262774250326	0.243877533142915	0.624821855058103	-0.084564216653884	-0.909237165213181	0.369464587711371	0.63843562559277	None
ENSMUSE00001345075.1	chr1	7397718	7397795	-	ENSMUSG00000097797.6	Gm26901	0.0327728755984582	0.214962174654414	0.830879432074482	0.95276609068243	-0.084564216653884	-0.909237165213181	0.369464587711371	0.63843562559277	None
ENSMUSE00001342764.1	chr1	7397718	7397869	-	ENSMUSG00000097797.6	Gm26901	0.0290925297435002	0.189381439524153	0.850743150044064	0.95945179404165	-0.084564216653884	-0.909237165213181	0.369464587711371	0.63843562559277	None
ENSMUSE00000805330.1	chr1	9298133	9298573	-	ENSMUSG00000025909.16	Sntg1	-0.0687217195495488	-0.777971916777253	0.441122897088399	0.777618978750494	-0.0228779496534576	-0.319513953606001	0.751242546620332	0.894344893681875	None
ENSMUSE00000766828.1	chr1	9203179	9203260	-	ENSMUSG00000025909.16	Sntg1	0.0460798917871894	0.279419681147926	0.781349847183875	0.935720388702064	-0.0228779496534576	-0.319513953606001	0.751242546620332	0.894344893681875	None
ENSMUSE00000742760.1	chr1	8999186	8999249	-	ENSMUSG00000025909.16	Sntg1	0.141905790957909	0.768340092325247	0.446758143283904	0.781045719637159	-0.0228779496534576	-0.319513953606001	0.751242546620332	0.894344893681875	None
ENSMUSE00001338989.1	chr1	8803917	8803970	-	ENSMUSG00000025909.16	Sntg1	-0.0204029396614896	-0.139013556670832	0.890130839305522	0.969885168259522	-0.0228779496534576	-0.319513953606001	0.751242546620332	0.894344893681875	None
ENSMUSE00000229712.5	chr1	8782763	8782897	-	ENSMUSG00000025909.16	Sntg1	-0.0374128752359206	-0.334464073874673	0.739761465554692	0.921238855241778	-0.0228779496534576	-0.319513953606001	0.751242546620332	0.894344893681875	None
ENSMUSE00001213938.1	chr1	8681973	8682029	-	ENSMUSG00000025909.16	Sntg1	-0.064375156721244	-0.53313529173489	0.596863894344584	0.862054477803567	-0.0228779496534576	-0.319513953606001	0.751242546620332	0.894344893681875	None
ENSMUSE00001307079.1	chr1	8679073	8679130	-	ENSMUSG00000025909.16	Sntg1	-0.160322166103959	-1.27203776997473	0.210640930170606	0.589936060873211	-0.0228779496534576	-0.319513953606001	0.751242546620332	0.894344893681875	None
ENSMUSE00001279448.1	chr1	8677937	8677977	-	ENSMUSG00000025909.16	Sntg1	-0.0983949008470515	-0.716953171316478	0.477532152133912	0.799417785413627	-0.0228779496534576	-0.319513953606001	0.751242546620332	0.894344893681875	None
ENSMUSE00000229688.3	chr1	8677807	8677848	-	ENSMUSG00000025909.16	Sntg1	-0.0392771154917344	-0.212790149996281	0.832561878809617	0.953323370987596	-0.0228779496534576	-0.319513953606001	0.751242546620332	0.894344893681875	None
ENSMUSE00000229681.3	chr1	8624779	8624881	-	ENSMUSG00000025909.16	Sntg1	-0.085938431766638	-0.523788963365519	0.603290150976194	0.86487863558229	-0.0228779496534576	-0.319513953606001	0.751242546620332	0.894344893681875	None
ENSMUSE00000229673.3	chr1	8607070	8607152	-	ENSMUSG00000025909.16	Sntg1	0.0383109332966494	0.232956161555918	0.816972954041368	0.948143470147106	-0.0228779496534576	-0.319513953606001	0.751242546620332	0.894344893681875	None
ENSMUSE00000229666.3	chr1	8595412	8595542	-	ENSMUSG00000025909.16	Sntg1	0.16765502141725	1.05412573235183	0.298095761016211	0.674773395920781	-0.0228779496534576	-0.319513953606001	0.751242546620332	0.894344893681875	None
ENSMUSE00001252724.1	chr1	8583205	8583334	-	ENSMUSG00000025909.16	Sntg1	-0.0991305388949494	-0.63536183803647	0.528778848812899	0.827727379432783	-0.0228779496534576	-0.319513953606001	0.751242546620332	0.894344893681875	None
ENSMUSE00001285907.1	chr1	8554725	8554763	-	ENSMUSG00000025909.16	Sntg1	-0.0851476063722868	-0.578252707752405	0.566306596678804	0.847056208849693	-0.0228779496534576	-0.319513953606001	0.751242546620332	0.894344893681875	None
ENSMUSE00001211669.1	chr1	8465437	8465553	-	ENSMUSG00000025909.16	Sntg1	-0.200111698318372	-1.47250160141772	0.148642149294607	0.514089235557041	-0.0228779496534576	-0.319513953606001	0.751242546620332	0.894344893681875	None
ENSMUSE00001235069.1	chr1	8463394	8463465	-	ENSMUSG00000025909.16	Sntg1	-0.0792789068552109	-0.585642114272988	0.561376999572572	0.844671332113078	-0.0228779496534576	-0.319513953606001	0.751242546620332	0.894344893681875	None
ENSMUSE00001248930.1	chr1	8447980	8448132	-	ENSMUSG00000025909.16	Sntg1	-0.0555422983480368	-0.411880357440113	0.682606662702898	0.899501620056202	-0.0228779496534576	-0.319513953606001	0.751242546620332	0.894344893681875	None
ENSMUSE00001301887.1	chr1	8445027	8445119	-	ENSMUSG00000025909.16	Sntg1	-0.0246381004490075	-0.175216399476466	0.86178576696407	0.963004349512658	-0.0228779496534576	-0.319513953606001	0.751242546620332	0.894344893681875	None
ENSMUSE00001265216.1	chr1	8414203	8414313	-	ENSMUSG00000025909.16	Sntg1	-0.13162360211136	-0.841242206388504	0.405169473830166	0.754577107735298	-0.0228779496534576	-0.319513953606001	0.751242546620332	0.894344893681875	None
ENSMUSE00000803415.1	chr1	8361475	8363633	-	ENSMUSG00000025909.16	Sntg1	-0.0434557319592028	-0.506745787621989	0.615090881700414	0.870332952722827	-0.0228779496534576	-0.319513953606001	0.751242546620332	0.894344893681875	None
ENSMUSE00001336346.1	chr1	9298133	9298864	-	ENSMUSG00000025909.16	Sntg1	-0.053685051995408	-0.700018421166824	0.487931758391317	0.805514395995408	-0.0228779496534576	-0.319513953606001	0.751242546620332	0.894344893681875	None
ENSMUSE00000757836.1	chr1	8882161	8882214	-	ENSMUSG00000025909.16	Sntg1	0.368147437620539	0.837982622979953	0.406976213362784	0.755796630941691	-0.0228779496534576	-0.319513953606001	0.751242546620332	0.894344893681875	None
ENSMUSE00000844023.1	chr1	9298133	9299238	-	ENSMUSG00000025909.16	Sntg1	-0.00418458373905651	-0.0587169721842879	0.95346732993124	0.988085139091629	-0.0228779496534576	-0.319513953606001	0.751242546620332	0.894344893681875	None
ENSMUSE00000229694.3	chr1	8677937	8677980	-	ENSMUSG00000025909.16	Sntg1	-0.103869372767841	-0.777226963378986	0.441557230459914	0.777869134250173	-0.0228779496534576	-0.319513953606001	0.751242546620332	0.894344893681875	None
ENSMUSE00000802122.1	chr1	9298133	9299878	-	ENSMUSG00000025909.16	Sntg1	-0.0247286403885188	-0.358240959102023	0.722030149478286	0.914738658553024	-0.0228779496534576	-0.319513953606001	0.751242546620332	0.894344893681875	None
ENSMUSE00000778503.1	chr1	8362678	8363633	-	ENSMUSG00000025909.16	Sntg1	-0.0698443560415727	-0.644383126671144	0.522973000589205	0.824753464754858	-0.0228779496534576	-0.319513953606001	0.751242546620332	0.894344893681875	None
ENSMUSE00000492082.2	chr1	8363183	8363633	-	ENSMUSG00000025909.16	Sntg1	-0.040220061142836	-0.355097572724951	0.724365669975499	0.915571272465554	-0.0228779496534576	-0.319513953606001	0.751242546620332	0.894344893681875	None
ENSMUSE00000801170.1	chr1	8363425	8363633	-	ENSMUSG00000025909.16	Sntg1	-0.145005261205969	-1.08219430398706	0.285590317400645	0.664288739693665	-0.0228779496534576	-0.319513953606001	0.751242546620332	0.894344893681875	None
ENSMUSE00000896547.1	chr1	8803917	8803943	-	ENSMUSG00000025909.16	Sntg1	0.0125249603251067	0.0877146668446122	0.93053727123062	0.981599088466388	-0.0228779496534576	-0.319513953606001	0.751242546620332	0.894344893681875	None
ENSMUSE00000703090.2	chr1	8363475	8363633	-	ENSMUSG00000025909.16	Sntg1	-0.146006631340754	-1.01074219455365	0.318161738528803	0.690865760890196	-0.0228779496534576	-0.319513953606001	0.751242546620332	0.894344893681875	None
ENSMUSE00000741225.1	chr1	9298133	9299282	-	ENSMUSG00000025909.16	Sntg1	-0.00346662151668684	-0.0489335976360818	0.961213592685177	0.990057354399314	-0.0228779496534576	-0.319513953606001	0.751242546620332	0.894344893681875	None
ENSMUSE00000788071.1	chr1	8782783	8782897	-	ENSMUSG00000025909.16	Sntg1	-0.0472376397548349	-0.415843636951637	0.679727473963155	0.898235243405112	-0.0228779496534576	-0.319513953606001	0.751242546620332	0.894344893681875	None
ENSMUSE00000813279.1	chr1	8675973	8677848	-	ENSMUSG00000025909.16	Sntg1	-0.00451610617024467	-0.0261116585953544	0.979296971686688	0.994504276692861	-0.0228779496534576	-0.319513953606001	0.751242546620332	0.894344893681875	None
ENSMUSE00000737135.1	chr1	9298133	9299509	-	ENSMUSG00000025909.16	Sntg1	-0.0114450338301496	-0.165468202681375	0.869401608686398	0.965643895568296	-0.0228779496534576	-0.319513953606001	0.751242546620332	0.894344893681875	None
ENSMUSE00000775279.1	chr1	8781531	8782897	-	ENSMUSG00000025909.16	Sntg1	-0.0366221933865561	-0.328074739706091	0.744551272188147	0.923027372511541	-0.0228779496534576	-0.319513953606001	0.751242546620332	0.894344893681875	None
ENSMUSE00000817510.1	chr1	9298133	9298236	-	ENSMUSG00000025909.16	Sntg1	-0.0156315915702073	-0.114690621251823	0.909259083841957	0.975381850261215	-0.0228779496534576	-0.319513953606001	0.751242546620332	0.894344893681875	None
ENSMUSE00000710157.1	chr1	8791923	8792162	-	ENSMUSG00000084353.1	Gm15452	0.20844809335249	1.33352754691235	0.189836994691927	0.56683989838303	0.235497663395546	1.44624600656235	0.157034258491948	0.415283422033398	None
ENSMUSE00000463933.8	chr1	9545408	9547455	+	ENSMUSG00000061024.8	Rrs1	-0.158222951030703	-3.27427784133858	0.00217835598250865	0.0855919361861254	-0.145912422922482	-2.75802295901986	0.0091937568759729	0.0986123840388066	None
ENSMUSE00000754750.1	chr1	9547948	9548151	+	ENSMUSG00000025911.14	Adhfe1	-0.142451352101755	-0.986757863806549	0.329640762550216	0.700124787357677	-0.0121346132461562	-0.248901109166898	0.80489695631937	0.921741808900467	None
ENSMUSE00001146417.1	chr1	9549907	9549944	+	ENSMUSG00000025911.14	Adhfe1	-0.0920187319225618	-0.789047978459637	0.43469519172306	0.7735803631039	-0.0121346132461562	-0.248901109166898	0.80489695631937	0.921741808900467	None
ENSMUSE00000349640.3	chr1	9551717	9551757	+	ENSMUSG00000025911.14	Adhfe1	-0.0488441999818982	-0.397418378214722	0.693153233794875	0.903785383595629	-0.0121346132461562	-0.248901109166898	0.80489695631937	0.921741808900467	None
ENSMUSE00001278534.1	chr1	9552923	9552976	+	ENSMUSG00000025911.14	Adhfe1	-0.00716498980219278	-0.0720094010144258	0.94295012331971	0.985028561924155	-0.0121346132461562	-0.248901109166898	0.80489695631937	0.921741808900467	None
ENSMUSE00001241549.1	chr1	9553318	9553472	+	ENSMUSG00000025911.14	Adhfe1	-0.00711911383502515	-0.0839908617327452	0.933478959452764	0.982427487892354	-0.0121346132461562	-0.248901109166898	0.80489695631937	0.921741808900467	None
ENSMUSE00001212078.1	chr1	9553623	9553819	+	ENSMUSG00000025911.14	Adhfe1	0.0134118043318881	0.155847705669173	0.876930031513071	0.967727971521194	-0.0121346132461562	-0.248901109166898	0.80489695631937	0.921741808900467	None
ENSMUSE00001209942.1	chr1	9555538	9555615	+	ENSMUSG00000025911.14	Adhfe1	-0.0275329443173397	-0.264885465039849	0.792445966744602	0.939500908392329	-0.0121346132461562	-0.248901109166898	0.80489695631937	0.921741808900467	None
ENSMUSE00001211702.1	chr1	9557000	9557105	+	ENSMUSG00000025911.14	Adhfe1	0.0408744037570203	0.41631724997425	0.679383732969437	0.898050344999669	-0.0121346132461562	-0.248901109166898	0.80489695631937	0.921741808900467	None
ENSMUSE00001292563.1	chr1	9558133	9558285	+	ENSMUSG00000025911.14	Adhfe1	0.100898773607053	1.06658444925641	0.292498883774621	0.670121048405164	-0.0121346132461562	-0.248901109166898	0.80489695631937	0.921741808900467	None
ENSMUSE00001206360.1	chr1	9560109	9560207	+	ENSMUSG00000025911.14	Adhfe1	-0.0777471546107513	-0.696619451064572	0.490034239101194	0.806829863564905	-0.0121346132461562	-0.248901109166898	0.80489695631937	0.921741808900467	None
ENSMUSE00001264980.1	chr1	9563509	9563587	+	ENSMUSG00000025911.14	Adhfe1	-0.115951419106837	-1.26215631879636	0.21413812091066	0.593846764391146	-0.0121346132461562	-0.248901109166898	0.80489695631937	0.921741808900467	None
ENSMUSE00001308581.1	chr1	9563797	9563893	+	ENSMUSG00000025911.14	Adhfe1	-0.148283621186119	-1.97726299527077	0.0548704915289403	0.342632306448626	-0.0121346132461562	-0.248901109166898	0.80489695631937	0.921741808900467	None
ENSMUSE00001212108.1	chr1	9566781	9566938	+	ENSMUSG00000025911.14	Adhfe1	-0.0294574768227962	-0.404945410386644	0.687656193263165	0.901699192755555	-0.0121346132461562	-0.248901109166898	0.80489695631937	0.921741808900467	None
ENSMUSE00000799082.1	chr1	9576191	9577970	+	ENSMUSG00000025911.14	Adhfe1	0.0455497442691407	0.601383727395695	0.550947839076963	0.839389825866158	-0.0121346132461562	-0.248901109166898	0.80489695631937	0.921741808900467	None
ENSMUSE00000788533.1	chr1	9548055	9548151	+	ENSMUSG00000025911.14	Adhfe1	-0.150784983350252	-1.03623387997024	0.306262492535585	0.681291505640258	-0.0121346132461562	-0.248901109166898	0.80489695631937	0.921741808900467	None
ENSMUSE00000412453.6	chr1	9576191	9576901	+	ENSMUSG00000025911.14	Adhfe1	0.0684146143750562	0.891080538259444	0.378167935309268	0.735510855404418	-0.0121346132461562	-0.248901109166898	0.80489695631937	0.921741808900467	None
ENSMUSE00000368034.6	chr1	9548092	9548151	+	ENSMUSG00000025911.14	Adhfe1	-0.154965908787046	-1.06119593642584	0.294910539859716	0.672179213788498	-0.0121346132461562	-0.248901109166898	0.80489695631937	0.921741808900467	None
ENSMUSE00000816864.1	chr1	9553623	9553687	+	ENSMUSG00000025911.14	Adhfe1	0.0175918590989753	0.177392683409525	0.860087323004215	0.962347946359313	-0.0121346132461562	-0.248901109166898	0.80489695631937	0.921741808900467	None
ENSMUSE00001328976.1	chr1	9548107	9548151	+	ENSMUSG00000025911.14	Adhfe1	-0.154965908787046	-1.06119593642584	0.294910539859716	0.672179213788498	-0.0121346132461562	-0.248901109166898	0.80489695631937	0.921741808900467	None
ENSMUSE00001332266.1	chr1	9555538	9555568	+	ENSMUSG00000025911.14	Adhfe1	0.0494830012639026	0.403059931418817	0.689031578243372	0.902216451314919	-0.0121346132461562	-0.248901109166898	0.80489695631937	0.921741808900467	None
ENSMUSE00001331527.1	chr1	9548119	9548151	+	ENSMUSG00000025911.14	Adhfe1	-0.15665597074679	-1.06721963311117	0.292215511877614	0.669876528897097	-0.0121346132461562	-0.248901109166898	0.80489695631937	0.921741808900467	None
ENSMUSE00001320672.1	chr1	9576191	9576469	+	ENSMUSG00000025911.14	Adhfe1	0.0608929200047535	0.786002642392579	0.436456859135255	0.774668302224928	-0.0121346132461562	-0.248901109166898	0.80489695631937	0.921741808900467	None
ENSMUSE00001335719.1	chr1	9619550	9619639	-	ENSMUSG00000079671.8	2610203C22Rik	0.499324898163129	1.20315208585252	0.235928332965399	0.616312964663476	0.0706169836169374	0.197149700747284	0.844854647064511	0.940334789932306	None
ENSMUSE00000703059.1	chr1	9563823	9563871	-	ENSMUSG00000079671.8	2610203C22Rik	0.0327967916633662	0.077885324696929	0.938304161643083	0.983636688821868	0.0706169836169374	0.197149700747284	0.844854647064511	0.940334789932306	None
ENSMUSE00000703058.1	chr1	9560832	9561778	-	ENSMUSG00000079671.8	2610203C22Rik	-0.0312328278537307	-0.0768050427478811	0.93915815788953	0.983868036059307	0.0706169836169374	0.197149700747284	0.844854647064511	0.940334789932306	None
ENSMUSE00000758464.1	chr1	9563505	9563871	-	ENSMUSG00000079671.8	2610203C22Rik	0.13315166333593	0.308597160269366	0.759215408774337	0.92830191786479	0.0706169836169374	0.197149700747284	0.844854647064511	0.940334789932306	None
ENSMUSE00000786482.1	chr1	9600413	9603675	-	ENSMUSG00000079671.8	2610203C22Rik	0.0809576810653524	0.198950029116846	0.843300787397481	0.956946143500147	0.0706169836169374	0.197149700747284	0.844854647064511	0.940334789932306	None
ENSMUSE00000823945.2	chr1	9601018	9601281	-	ENSMUSG00000079671.8	2610203C22Rik	0.0807070007288268	0.182227982472128	0.856316109911445	0.961274378823897	0.0706169836169374	0.197149700747284	0.844854647064511	0.940334789932306	None
ENSMUSE00000553798.3	chr1	9601199	9601650	+	ENSMUSG00000067879.3	Vxn	-0.0234390653509464	-0.255502123574865	0.79963306031626	0.94206954852913	0.0742778956155065	1.1965444310299	0.239553548732379	0.516597924713129	None
ENSMUSE00000553793.1	chr1	9606974	9607029	+	ENSMUSG00000067879.3	Vxn	0.0480561298115675	0.567766241776391	0.573339079151531	0.850360055447752	0.0742778956155065	1.1965444310299	0.239553548732379	0.516597924713129	None
ENSMUSE00000553791.1	chr1	9613312	9613474	+	ENSMUSG00000067879.3	Vxn	0.0702650429330878	0.950539660543518	0.347496308938198	0.713350597500661	0.0742778956155065	1.1965444310299	0.239553548732379	0.516597924713129	None
ENSMUSE00000553788.1	chr1	9619836	9619897	+	ENSMUSG00000067879.3	Vxn	0.100780683852357	1.10644568892607	0.275085676729818	0.654834803064719	0.0742778956155065	1.1965444310299	0.239553548732379	0.516597924713129	None
ENSMUSE00000553784.1	chr1	9622593	9622684	+	ENSMUSG00000067879.3	Vxn	0.0854244471991131	0.96528603973367	0.34015064536813	0.708029316973534	0.0742778956155065	1.1965444310299	0.239553548732379	0.516597924713129	None
ENSMUSE00000553779.3	chr1	9624713	9627143	+	ENSMUSG00000067879.3	Vxn	0.0669169622971135	1.13015865583538	0.265081750638848	0.645370433121919	0.0742778956155065	1.1965444310299	0.239553548732379	0.516597924713129	None
ENSMUSE00000553770.3	chr1	9693287	9693392	-	ENSMUSG00000025912.16	Mybl1	-0.150456455074152	-0.643420234653632	0.523591068376636	0.824956738923826	-0.0412533217974012	-0.478011130549083	0.635624365810831	0.828393650183058	None
ENSMUSE00000154123.3	chr1	9692718	9692789	-	ENSMUSG00000025912.16	Mybl1	-0.220015251740321	-1.00168604201174	0.322463748734154	0.694554207671167	-0.0412533217974012	-0.478011130549083	0.635624365810831	0.828393650183058	None
ENSMUSE00000154122.3	chr1	9690081	9690173	-	ENSMUSG00000025912.16	Mybl1	0.0615638096630354	0.250524694641273	0.803452684336985	0.943449970205149	-0.0412533217974012	-0.478011130549083	0.635624365810831	0.828393650183058	None
ENSMUSE00000553758.1	chr1	9687561	9687781	-	ENSMUSG00000025912.16	Mybl1	-0.0655834888745882	-0.366643490434459	0.71580034752188	0.912374951583667	-0.0412533217974012	-0.478011130549083	0.635624365810831	0.828393650183058	None
ENSMUSE00000154129.4	chr1	9685636	9685810	-	ENSMUSG00000025912.16	Mybl1	-0.0228833541533589	-0.118720209560644	0.906086011182513	0.974489597477974	-0.0412533217974012	-0.478011130549083	0.635624365810831	0.828393650183058	None
ENSMUSE00000553752.1	chr1	9683097	9683168	-	ENSMUSG00000025912.16	Mybl1	0.0441226191254249	0.171134740728198	0.864973010857023	0.964144528133613	-0.0412533217974012	-0.478011130549083	0.635624365810831	0.828393650183058	None
ENSMUSE00001312821.1	chr1	9681785	9681889	-	ENSMUSG00000025912.16	Mybl1	0.0799387113737394	0.303299649424022	0.763219610015224	0.929675673628811	-0.0412533217974012	-0.478011130549083	0.635624365810831	0.828393650183058	None
ENSMUSE00001250092.1	chr1	9678272	9678505	-	ENSMUSG00000025912.16	Mybl1	-0.0310203664694731	-0.13812304690905	0.890830064193238	0.970055716629423	-0.0412533217974012	-0.478011130549083	0.635624365810831	0.828393650183058	None
ENSMUSE00000229065.3	chr1	9675967	9676335	-	ENSMUSG00000025912.16	Mybl1	-0.172950654839849	-1.11131793092591	0.273008659367671	0.652606536158157	-0.0412533217974012	-0.478011130549083	0.635624365810831	0.828393650183058	None
ENSMUSE00000154139.3	chr1	9673745	9673887	-	ENSMUSG00000025912.16	Mybl1	-0.00515030185966052	-0.0256419957646706	0.979669266658487	0.994633229446759	-0.0412533217974012	-0.478011130549083	0.635624365810831	0.828393650183058	None
ENSMUSE00000154138.3	chr1	9673101	9673215	-	ENSMUSG00000025912.16	Mybl1	-0.0417436422965982	-0.206434122115205	0.837489792845588	0.954883303833761	-0.0412533217974012	-0.478011130549083	0.635624365810831	0.828393650183058	None
ENSMUSE00000553744.1	chr1	9672540	9672656	-	ENSMUSG00000025912.16	Mybl1	-0.268142760469441	-1.41534700583196	0.164637760683243	0.535554467051328	-0.0412533217974012	-0.478011130549083	0.635624365810831	0.828393650183058	None
ENSMUSE00000553741.1	chr1	9672212	9672316	-	ENSMUSG00000025912.16	Mybl1	-0.157976277444706	-0.788355253743387	0.435095544728159	0.773831064231197	-0.0412533217974012	-0.478011130549083	0.635624365810831	0.828393650183058	None
ENSMUSE00000553739.1	chr1	9671579	9671758	-	ENSMUSG00000025912.16	Mybl1	0.0119799260150964	0.0445738272065545	0.964666833348239	0.990964197994886	-0.0412533217974012	-0.478011130549083	0.635624365810831	0.828393650183058	None
ENSMUSE00000630826.3	chr1	9667415	9670012	-	ENSMUSG00000025912.16	Mybl1	-0.0327484518675617	-0.28931712496758	0.773819854133474	0.933354464789839	-0.0412533217974012	-0.478011130549083	0.635624365810831	0.828393650183058	None
ENSMUSE00000870751.1	chr1	9669537	9670012	-	ENSMUSG00000025912.16	Mybl1	0.00805443343352541	0.04809496420396	0.96187779198495	0.990269302275176	-0.0412533217974012	-0.478011130549083	0.635624365810831	0.828393650183058	None
ENSMUSE00000863091.1	chr1	9678272	9678610	-	ENSMUSG00000025912.16	Mybl1	-0.0310203664694731	-0.13812304690905	0.890830064193238	0.970055716629423	-0.0412533217974012	-0.478011130549083	0.635624365810831	0.828393650183058	None
ENSMUSE00000865102.1	chr1	9676132	9676335	-	ENSMUSG00000025912.16	Mybl1	-0.0977052588765273	-0.498691382094758	0.620704196238661	0.873219153597999	-0.0412533217974012	-0.478011130549083	0.635624365810831	0.828393650183058	None
ENSMUSE00000854215.1	chr1	9683097	9683452	-	ENSMUSG00000025912.16	Mybl1	0.0271531758391076	0.111137707434768	0.912058050566309	0.976102967357782	-0.0412533217974012	-0.478011130549083	0.635624365810831	0.828393650183058	None
ENSMUSE00000373485.4	chr1	9745450	9748382	-	ENSMUSG00000045210.8	Vcpip1	-0.0912999666861624	-2.14970471975387	0.0376254640922106	0.292228425996392	-0.0496256960856222	-0.910604908639755	0.368753290865499	0.638035189860314	None
ENSMUSE00000350755.3	chr1	9736966	9737052	-	ENSMUSG00000045210.8	Vcpip1	-0.0503495996515536	-0.757793916572179	0.452976826531205	0.785398050005419	-0.0496256960856222	-0.910604908639755	0.368753290865499	0.638035189860314	None
ENSMUSE00000378144.7	chr1	9718622	9725350	-	ENSMUSG00000045210.8	Vcpip1	-0.0467460716370058	-0.748185209628357	0.458686621731206	0.788656644345862	-0.0496256960856222	-0.910604908639755	0.368753290865499	0.638035189860314	None
ENSMUSE00001104564.1	chr1	9747648	9748604	+	ENSMUSG00000097893.8	1700034P13Rik	-0.326914708270482	-0.708591967499542	0.482650970944693	0.802289977996446	-0.0666403446158526	-0.253813341482191	0.801129862092649	0.920444288913163	None
ENSMUSE00001185482.2	chr1	9747956	9748604	+	ENSMUSG00000097893.8	1700034P13Rik	0.0148278498530919	0.0328922211525306	0.973922680588803	0.99339454076929	-0.0666403446158526	-0.253813341482191	0.801129862092649	0.920444288913163	None
ENSMUSE00001320401.1	chr1	9798107	9798246	+	ENSMUSG00000025915.14	Sgk3	0.373416253694601	0.96966534441052	0.337989192899334	0.706347033291203	-0.0872153028914878	-1.6065967968004	0.117158532216161	0.354819112417822	None
ENSMUSE00000553717.2	chr1	9865131	9865348	+	ENSMUSG00000025915.14	Sgk3	-0.264078153130373	-2.31953492565003	0.025507953993698	0.247059453149726	-0.0872153028914878	-1.6065967968004	0.117158532216161	0.354819112417822	None
ENSMUSE00000154144.3	chr1	9868383	9868466	+	ENSMUSG00000025915.14	Sgk3	-0.273444277383383	-2.40221799397984	0.0209859683074879	0.2272809051364	-0.0872153028914878	-1.6065967968004	0.117158532216161	0.354819112417822	None
ENSMUSE00000154148.3	chr1	9871630	9871702	+	ENSMUSG00000025915.14	Sgk3	-0.286650558754534	-1.85522530692164	0.0708788750399465	0.381053721721108	-0.0872153028914878	-1.6065967968004	0.117158532216161	0.354819112417822	None
ENSMUSE00000154156.3	chr1	9872258	9872333	+	ENSMUSG00000025915.14	Sgk3	-0.215086446538663	-1.41595351890436	0.164461218274526	0.535330120153039	-0.0872153028914878	-1.6065967968004	0.117158532216161	0.354819112417822	None
ENSMUSE00000154153.3	chr1	9877166	9877253	+	ENSMUSG00000025915.14	Sgk3	-0.176666602779645	-1.32302011493362	0.193276368821716	0.57100953077071	-0.0872153028914878	-1.6065967968004	0.117158532216161	0.354819112417822	None
ENSMUSE00000154151.3	chr1	9879026	9879075	+	ENSMUSG00000025915.14	Sgk3	-0.0104504796327167	-0.0834389387395066	0.933915042385189	0.982554134045093	-0.0872153028914878	-1.6065967968004	0.117158532216161	0.354819112417822	None
ENSMUSE00000154155.3	chr1	9880332	9880389	+	ENSMUSG00000025915.14	Sgk3	-0.00146933308894401	-0.0118971420805873	0.990566298321315	0.997502162740369	-0.0872153028914878	-1.6065967968004	0.117158532216161	0.354819112417822	None
ENSMUSE00000154158.3	chr1	9881578	9881661	+	ENSMUSG00000025915.14	Sgk3	0.0116627038099789	0.100883744740621	0.920142292738426	0.978563331230491	-0.0872153028914878	-1.6065967968004	0.117158532216161	0.354819112417822	None
ENSMUSE00000154150.3	chr1	9881760	9881891	+	ENSMUSG00000025915.14	Sgk3	-0.232810384565417	-1.66718990863274	0.103219913254411	0.444872286075788	-0.0872153028914878	-1.6065967968004	0.117158532216161	0.354819112417822	None
ENSMUSE00000154157.3	chr1	9884407	9884519	+	ENSMUSG00000025915.14	Sgk3	-0.140354282108569	-1.32530258097145	0.192525244864719	0.570050209306919	-0.0872153028914878	-1.6065967968004	0.117158532216161	0.354819112417822	None
ENSMUSE00000154147.3	chr1	9884625	9884661	+	ENSMUSG00000025915.14	Sgk3	0.0491737922662261	0.469380878781357	0.64132358838521	0.882659852888385	-0.0872153028914878	-1.6065967968004	0.117158532216161	0.354819112417822	None
ENSMUSE00000154154.3	chr1	9885667	9885753	+	ENSMUSG00000025915.14	Sgk3	0.054309055543804	0.44411951106565	0.659328597267281	0.890120083404094	-0.0872153028914878	-1.6065967968004	0.117158532216161	0.354819112417822	None
ENSMUSE00000553690.1	chr1	9886047	9886142	+	ENSMUSG00000025915.14	Sgk3	-0.0981662736011396	-0.746183403690807	0.459881406082172	0.789329301665477	-0.0872153028914878	-1.6065967968004	0.117158532216161	0.354819112417822	None
ENSMUSE00000154152.3	chr1	9888870	9889025	+	ENSMUSG00000025915.14	Sgk3	0.0258916903475673	0.210338690713408	0.834461731144275	0.953956808568954	-0.0872153028914878	-1.6065967968004	0.117158532216161	0.354819112417822	None
ENSMUSE00000228764.3	chr1	9891361	9891450	+	ENSMUSG00000025915.14	Sgk3	-0.106953191183869	-0.884678035212964	0.381570964570308	0.737766613899147	-0.0872153028914878	-1.6065967968004	0.117158532216161	0.354819112417822	None
ENSMUSE00001318510.1	chr1	9898720	9900843	+	ENSMUSG00000025915.14	Sgk3	-0.0687470751144992	-0.96172050327773	0.341917227401232	0.709329331604137	-0.0872153028914878	-1.6065967968004	0.117158532216161	0.354819112417822	None
ENSMUSE00000900106.2	chr1	9798143	9798246	+	ENSMUSG00000025915.14	Sgk3	0.373416253694601	0.96966534441052	0.337989192899334	0.706347033291203	-0.0872153028914878	-1.6065967968004	0.117158532216161	0.354819112417822	None
ENSMUSE00000630823.1	chr1	9827013	9827119	+	ENSMUSG00000025915.14	Sgk3	0.159485351333858	0.514187157582714	0.609925491853472	0.867861967811414	-0.0872153028914878	-1.6065967968004	0.117158532216161	0.354819112417822	None
ENSMUSE00001318290.1	chr1	9885989	9886142	+	ENSMUSG00000025915.14	Sgk3	-0.0979318336287671	-0.74012817296665	0.463506471881659	0.791551018147358	-0.0872153028914878	-1.6065967968004	0.117158532216161	0.354819112417822	None
ENSMUSE00001331641.1	chr1	9898720	9900770	+	ENSMUSG00000025915.14	Sgk3	-0.0663954393971216	-0.929265322992498	0.358276868517671	0.721257629375606	-0.0872153028914878	-1.6065967968004	0.117158532216161	0.354819112417822	None
ENSMUSE00001331341.1	chr1	9898720	9900845	+	ENSMUSG00000025915.14	Sgk3	-0.0687470751144992	-0.96172050327773	0.341917227401232	0.709329331604137	-0.0872153028914878	-1.6065967968004	0.117158532216161	0.354819112417822	None
ENSMUSE00001332231.1	chr1	9798158	9798246	+	ENSMUSG00000025915.14	Sgk3	0.373416253694601	0.96966534441052	0.337989192899334	0.706347033291203	-0.0872153028914878	-1.6065967968004	0.117158532216161	0.354819112417822	None
ENSMUSE00001323246.1	chr1	9827013	9830338	+	ENSMUSG00000025915.14	Sgk3	0.143800780472898	0.465610312811575	0.643997540294608	0.883796184537908	-0.0872153028914878	-1.6065967968004	0.117158532216161	0.354819112417822	None
ENSMUSE00001325038.1	chr1	9798185	9798246	+	ENSMUSG00000025915.14	Sgk3	0.373416253694601	0.96966534441052	0.337989192899334	0.706347033291203	-0.0872153028914878	-1.6065967968004	0.117158532216161	0.354819112417822	None
ENSMUSE00001318337.1	chr1	9885667	9886142	+	ENSMUSG00000025915.14	Sgk3	-0.0452025712988079	-0.402411838491564	0.689504583990306	0.90235563117113	-0.0872153028914878	-1.6065967968004	0.117158532216161	0.354819112417822	None
ENSMUSE00001328263.1	chr1	9898720	9899618	+	ENSMUSG00000025915.14	Sgk3	-0.0672856500443137	-0.831075985528948	0.410820903011183	0.758369330454848	-0.0872153028914878	-1.6065967968004	0.117158532216161	0.354819112417822	None
ENSMUSE00001320419.1	chr1	9798208	9798246	+	ENSMUSG00000025915.14	Sgk3	0.373416253694601	0.96966534441052	0.337989192899334	0.706347033291203	-0.0872153028914878	-1.6065967968004	0.117158532216161	0.354819112417822	None
ENSMUSE00001327721.1	chr1	9868383	9868688	+	ENSMUSG00000025915.14	Sgk3	-0.286366535235807	-2.52474381439141	0.0156091237374101	0.200014681538683	-0.0872153028914878	-1.6065967968004	0.117158532216161	0.354819112417822	None
ENSMUSE00001327065.1	chr1	9898720	9900008	+	ENSMUSG00000025915.14	Sgk3	-0.0706055902251645	-0.942961988715057	0.351311431109093	0.716025080937613	-0.0872153028914878	-1.6065967968004	0.117158532216161	0.354819112417822	None
ENSMUSE00001321139.1	chr1	9872258	9872554	+	ENSMUSG00000025915.14	Sgk3	-0.206280434889078	-1.366037644043	0.179491692675596	0.554710289394923	-0.0872153028914878	-1.6065967968004	0.117158532216161	0.354819112417822	None
ENSMUSE00000880540.2	chr1	9898720	9899853	+	ENSMUSG00000025915.14	Sgk3	-0.0626126624251638	-0.821543247121439	0.41616407177607	0.761671819599221	-0.0872153028914878	-1.6065967968004	0.117158532216161	0.354819112417822	None
ENSMUSE00001323384.1	chr1	9885667	9889077	+	ENSMUSG00000025915.14	Sgk3	-0.00710350414397156	-0.0732221790192727	0.941991036441775	0.984754013334441	-0.0872153028914878	-1.6065967968004	0.117158532216161	0.354819112417822	None
ENSMUSE00001328436.1	chr1	9895427	9899174	+	ENSMUSG00000025915.14	Sgk3	-0.0897485621686303	-0.926304388066397	0.359794423391277	0.72237006965307	-0.0872153028914878	-1.6065967968004	0.117158532216161	0.354819112417822	None
ENSMUSE00000355241.3	chr1	9911675	9911812	+	ENSMUSG00000046101.16	Mcmdc2	0.164553785640449	0.401217232321764	0.690376788179809	0.902733314459936	-0.145905945391958	-1.27318168562226	0.211373171706006	0.485806245644766	None
ENSMUSE00000403774.1	chr1	9911910	9912040	+	ENSMUSG00000046101.16	Mcmdc2	-0.0334769279957023	-0.121854098074554	0.903619323454684	0.973606497542098	-0.145905945391958	-1.27318168562226	0.211373171706006	0.485806245644766	None
ENSMUSE00001090001.1	chr1	9912156	9912173	+	ENSMUSG00000046101.16	Mcmdc2	0.220426047730631	0.890984390738819	0.37821889536507	0.735523672200946	-0.145905945391958	-1.27318168562226	0.211373171706006	0.485806245644766	None
ENSMUSE00000350073.1	chr1	9915474	9915669	+	ENSMUSG00000046101.16	Mcmdc2	-0.0837422071622527	-0.49620578242549	0.622441131184972	0.873922145957589	-0.145905945391958	-1.27318168562226	0.211373171706006	0.485806245644766	None
ENSMUSE00000342317.1	chr1	9916316	9916438	+	ENSMUSG00000046101.16	Mcmdc2	0.168576587403592	0.742683070124395	0.461974928718498	0.790709349982278	-0.145905945391958	-1.27318168562226	0.211373171706006	0.485806245644766	None
ENSMUSE00000404482.1	chr1	9916550	9916654	+	ENSMUSG00000046101.16	Mcmdc2	-0.0452100871417451	-0.144339595811694	0.885950723610876	0.968557923089808	-0.145905945391958	-1.27318168562226	0.211373171706006	0.485806245644766	None
ENSMUSE00000366258.1	chr1	9919020	9919145	+	ENSMUSG00000046101.16	Mcmdc2	-0.250179957286396	-1.0950375972935	0.279992606155505	0.659218791848186	-0.145905945391958	-1.27318168562226	0.211373171706006	0.485806245644766	None
ENSMUSE00000373372.1	chr1	9920435	9920672	+	ENSMUSG00000046101.16	Mcmdc2	-0.0915126194739475	-0.449414701425825	0.655536985389706	0.888541420860584	-0.145905945391958	-1.27318168562226	0.211373171706006	0.485806245644766	None
ENSMUSE00000441741.2	chr1	9920828	9922525	+	ENSMUSG00000046101.16	Mcmdc2	-0.187836856833236	-0.929799128629437	0.358003724543144	0.721077325645823	-0.145905945391958	-1.27318168562226	0.211373171706006	0.485806245644766	None
ENSMUSE00000710450.1	chr1	9912114	9912173	+	ENSMUSG00000046101.16	Mcmdc2	0.239861510465674	0.960688285185083	0.34242978529183	0.709771309462369	-0.145905945391958	-1.27318168562226	0.211373171706006	0.485806245644766	None
ENSMUSE00000873477.1	chr1	9924057	9924262	+	ENSMUSG00000046101.16	Mcmdc2	-0.0628230741071772	-0.203658075117654	0.839644189145525	0.955578764019579	-0.145905945391958	-1.27318168562226	0.211373171706006	0.485806245644766	None
ENSMUSE00000906666.1	chr1	9930781	9930947	+	ENSMUSG00000046101.16	Mcmdc2	-0.341391510648439	-1.28831133485206	0.204975185230635	0.58399216749601	-0.145905945391958	-1.27318168562226	0.211373171706006	0.485806245644766	None
ENSMUSE00001309561.1	chr1	9932002	9932181	+	ENSMUSG00000046101.16	Mcmdc2	-0.638939350433083	-2.25833122051648	0.0293993657899643	0.263341091910453	-0.145905945391958	-1.27318168562226	0.211373171706006	0.485806245644766	None
ENSMUSE00001301510.1	chr1	9936996	9937105	+	ENSMUSG00000046101.16	Mcmdc2	-0.558540815872078	-1.46945853305134	0.149461603093598	0.515209316983506	-0.145905945391958	-1.27318168562226	0.211373171706006	0.485806245644766	None
ENSMUSE00001297314.1	chr1	9940378	9940954	+	ENSMUSG00000046101.16	Mcmdc2	-0.359685420775777	-1.77593549237019	0.0832841408027851	0.407130824752642	-0.145905945391958	-1.27318168562226	0.211373171706006	0.485806245644766	None
ENSMUSE00000802124.2	chr1	9911601	9911812	+	ENSMUSG00000046101.16	Mcmdc2	0.164553785640449	0.401217232321764	0.690376788179809	0.902733314459936	-0.145905945391958	-1.27318168562226	0.211373171706006	0.485806245644766	None
ENSMUSE00000808379.2	chr1	9911701	9911812	+	ENSMUSG00000046101.16	Mcmdc2	0.153779143902637	0.37591607025269	0.708948206310781	0.909631234685086	-0.145905945391958	-1.27318168562226	0.211373171706006	0.485806245644766	None
ENSMUSE00000823145.2	chr1	9940378	9940533	+	ENSMUSG00000046101.16	Mcmdc2	-0.423877007274695	-1.59484050181851	0.11855055399862	0.470121791640625	-0.145905945391958	-1.27318168562226	0.211373171706006	0.485806245644766	None
ENSMUSE00000798910.2	chr1	9940911	9942085	+	ENSMUSG00000046101.16	Mcmdc2	0.279523510894573	0.621234156040462	0.537938962492148	0.832465235355063	-0.145905945391958	-1.27318168562226	0.211373171706006	0.485806245644766	None
ENSMUSE00000709510.1	chr1	9911314	9911812	+	ENSMUSG00000046101.16	Mcmdc2	0.217555969784445	0.534320021272445	0.596051622500618	0.86169678421908	-0.145905945391958	-1.27318168562226	0.211373171706006	0.485806245644766	None
ENSMUSE00000827661.2	chr1	9920435	9921266	+	ENSMUSG00000046101.16	Mcmdc2	-0.12205382714675	-0.579435949156496	0.56551578920051	0.846619657113668	-0.145905945391958	-1.27318168562226	0.211373171706006	0.485806245644766	None
ENSMUSE00001272844.1	chr1	9932120	9932181	+	ENSMUSG00000046101.16	Mcmdc2	-0.888361091318157	-2.55135841369905	0.0146217308706144	0.193925718161746	-0.145905945391958	-1.27318168562226	0.211373171706006	0.485806245644766	None
ENSMUSE00001269731.1	chr1	9944020	9944118	-	ENSMUSG00000098234.7	Snhg6	0.0809873238609253	1.24966096933721	0.21862238214007	0.598689048284058	0.0831583373497585	1.7380662349254	0.0910208147440034	0.310505147669488	None
ENSMUSE00001273290.1	chr1	9942610	9942717	-	ENSMUSG00000098234.7	Snhg6	0.0941002190300024	1.8872626678085	0.0663318921261316	0.371425174034338	0.0831583373497585	1.7380662349254	0.0910208147440034	0.310505147669488	None
ENSMUSE00001211290.1	chr1	9942323	9942391	-	ENSMUSG00000098234.7	Snhg6	0.0713655656858937	1.54884820345125	0.129225480420423	0.486884004617262	0.0831583373497585	1.7380662349254	0.0910208147440034	0.310505147669488	None
ENSMUSE00001265929.1	chr1	9941959	9942155	-	ENSMUSG00000098234.7	Snhg6	0.0920166828636472	2.04691963190307	0.0472158650881841	0.321516355755792	0.0831583373497585	1.7380662349254	0.0910208147440034	0.310505147669488	None
ENSMUSE00001264981.1	chr1	9942610	9943223	-	ENSMUSG00000098234.7	Snhg6	0.0914712731865185	1.86129699996025	0.0699973091865656	0.379139053633089	0.0831583373497585	1.7380662349254	0.0910208147440034	0.310505147669488	None
ENSMUSE00001226326.1	chr1	9942023	9942155	-	ENSMUSG00000098234.7	Snhg6	0.0913978565267507	2.03404420592027	0.0485563182613305	0.325424691182182	0.0831583373497585	1.7380662349254	0.0910208147440034	0.310505147669488	None
ENSMUSE00001225956.1	chr1	9942610	9942897	-	ENSMUSG00000098234.7	Snhg6	0.0910555668188501	1.82849940817984	0.0748723540620486	0.389894535774291	0.0831583373497585	1.7380662349254	0.0910208147440034	0.310505147669488	None
ENSMUSE00001249879.1	chr1	9942025	9942391	-	ENSMUSG00000098234.7	Snhg6	0.0711180892205218	1.59797081284096	0.117850857791415	0.468973074683309	0.0831583373497585	1.7380662349254	0.0910208147440034	0.310505147669488	None
ENSMUSE00001288728.1	chr1	9944020	9944103	-	ENSMUSG00000098234.7	Snhg6	0.0809873238609253	1.24966096933721	0.21862238214007	0.598689048284058	0.0831583373497585	1.7380662349254	0.0910208147440034	0.310505147669488	None
ENSMUSE00001304266.1	chr1	9944020	9944117	-	ENSMUSG00000098234.7	Snhg6	0.0809873238609253	1.24966096933721	0.21862238214007	0.598689048284058	0.0831583373497585	1.7380662349254	0.0910208147440034	0.310505147669488	None
ENSMUSE00001286732.1	chr1	9942025	9942149	-	ENSMUSG00000098234.7	Snhg6	0.0917613460520765	2.04405794556051	0.0475109712101722	0.322460682536284	0.0831583373497585	1.7380662349254	0.0910208147440034	0.310505147669488	None
ENSMUSE00001315758.1	chr1	9960163	9963521	-	ENSMUSG00000099032.2	Tcf24	-0.159102472376285	-0.673965024847871	0.504175786558163	0.814759367879131	-0.107053177575621	-0.432839630236015	0.667795788183125	0.846247498615007	None
ENSMUSE00000630817.2	chr1	9960171	9962809	-	ENSMUSG00000099032.2	Tcf24	-0.165332435233381	-0.706793004924534	0.483756345832635	0.802933427898668	-0.107053177575621	-0.432839630236015	0.667795788183125	0.846247498615007	None
ENSMUSE00000827356.1	chr1	10037670	10038127	-	ENSMUSG00000025917.9	Cops5	0.0385387088295405	1.16008102802391	0.252833006717181	0.633592700397908	0.0586306595059717	2.10566717488349	0.0425028243112095	0.209485201032537	None
ENSMUSE00001218429.1	chr1	10034929	10035163	-	ENSMUSG00000025917.9	Cops5	0.0394593294473695	1.23895822090489	0.222518661121817	0.602771570546469	0.0586306595059717	2.10566717488349	0.0425028243112095	0.209485201032537	None
ENSMUSE00001214903.1	chr1	10034008	10034136	-	ENSMUSG00000025917.9	Cops5	0.0402879982212606	1.10200682556414	0.276987666912563	0.656596808951891	0.0586306595059717	2.10566717488349	0.0425028243112095	0.209485201032537	None
ENSMUSE00001205295.1	chr1	10033258	10033323	-	ENSMUSG00000025917.9	Cops5	0.0570374656756569	1.57555674201717	0.122935758147579	0.476662912924212	0.0586306595059717	2.10566717488349	0.0425028243112095	0.209485201032537	None
ENSMUSE00000154170.1	chr1	10032339	10032424	-	ENSMUSG00000025917.9	Cops5	0.0611473278323696	1.73122944735895	0.0910505420902976	0.422713374520787	0.0586306595059717	2.10566717488349	0.0425028243112095	0.209485201032537	None
ENSMUSE00000154173.1	chr1	10030599	10030710	-	ENSMUSG00000025917.9	Cops5	0.084029862008004	2.37193084860731	0.022550822491088	0.234229070645732	0.0586306595059717	2.10566717488349	0.0425028243112095	0.209485201032537	None
ENSMUSE00000154167.1	chr1	10027103	10027251	-	ENSMUSG00000025917.9	Cops5	0.0685784866391236	1.87042275242944	0.068689884764713	0.376372399575204	0.0586306595059717	2.10566717488349	0.0425028243112095	0.209485201032537	None
ENSMUSE00000392276.5	chr1	10024601	10025063	-	ENSMUSG00000025917.9	Cops5	0.0630306027563338	1.51021063655301	0.138780485127872	0.500563031478179	0.0586306595059717	2.10566717488349	0.0425028243112095	0.209485201032537	None
ENSMUSE00000755180.2	chr1	10034929	10035128	-	ENSMUSG00000025917.9	Cops5	0.0304849627428154	0.936226333080395	0.354725653882226	0.718634407692183	0.0586306595059717	2.10566717488349	0.0425028243112095	0.209485201032537	None
ENSMUSE00001330082.1	chr1	10024843	10025063	-	ENSMUSG00000025917.9	Cops5	0.0617164818485812	1.47794502644723	0.147185196513302	0.512077133734545	0.0586306595059717	2.10566717488349	0.0425028243112095	0.209485201032537	None
ENSMUSE00001321600.1	chr1	10037662	10037941	-	ENSMUSG00000025917.9	Cops5	0.0372664616327431	1.12261342888399	0.268236308025254	0.648535901460473	0.0586306595059717	2.10566717488349	0.0425028243112095	0.209485201032537	None
ENSMUSE00001318827.1	chr1	10027198	10027251	-	ENSMUSG00000025917.9	Cops5	0.0635883766939904	1.75909050783198	0.0861425646982853	0.412616977215896	0.0586306595059717	2.10566717488349	0.0425028243112095	0.209485201032537	None
ENSMUSE00001320129.1	chr1	10037919	10038149	-	ENSMUSG00000025917.9	Cops5	0.0284542342926278	0.567514396213831	0.573508500081273	0.850360055447752	0.0586306595059717	2.10566717488349	0.0425028243112095	0.209485201032537	None
ENSMUSE00001320685.1	chr1	10030687	10030710	-	ENSMUSG00000025917.9	Cops5	0.0989079952357171	2.45300157277569	0.0185811258128385	0.215614439957828	0.0586306595059717	2.10566717488349	0.0425028243112095	0.209485201032537	None
ENSMUSE00000353524.4	chr1	10037670	10037938	-	ENSMUSG00000025917.9	Cops5	0.0373836734958456	1.12672981704757	0.266511999924751	0.646817639610395	0.0586306595059717	2.10566717488349	0.0425028243112095	0.209485201032537	None
ENSMUSE00000728099.1	chr1	10030920	10032424	-	ENSMUSG00000025917.9	Cops5	0.0687919716792281	1.98431973127361	0.0540489352412362	0.340521055704476	0.0586306595059717	2.10566717488349	0.0425028243112095	0.209485201032537	None
ENSMUSE00001326584.1	chr1	10037919	10038168	-	ENSMUSG00000025917.9	Cops5	0.0284542342926278	0.567514396213831	0.573508500081273	0.850360055447752	0.0586306595059717	2.10566717488349	0.0425028243112095	0.209485201032537	None
ENSMUSE00000759981.1	chr1	10033040	10033323	-	ENSMUSG00000025917.9	Cops5	0.057171536703693	1.59756263662958	0.117941903510179	0.469102697752246	0.0586306595059717	2.10566717488349	0.0425028243112095	0.209485201032537	None
ENSMUSE00001336116.1	chr1	10037280	10037945	-	ENSMUSG00000025917.9	Cops5	0.0382290517739841	1.16591002743114	0.250495268062609	0.631459973699994	0.0586306595059717	2.10566717488349	0.0425028243112095	0.209485201032537	None
ENSMUSE00001330861.1	chr1	10037987	10039342	+	ENSMUSG00000056763.16	Cspp1	0.745287823015858	2.82907287957391	0.00723806263426508	0.142449989203367	0.225114676720107	4.75408972636456	3.38751783774977e-05	0.00638001036407889	sig Gene
ENSMUSE00001328527.1	chr1	10038006	10038130	+	ENSMUSG00000056763.16	Cspp1	-0.0636468096753354	-0.174444776516896	0.862388126742382	0.963246731571063	0.225114676720107	4.75408972636456	3.38751783774977e-05	0.00638001036407889	sig Gene
ENSMUSE00001308033.1	chr1	10045076	10045184	+	ENSMUSG00000056763.16	Cspp1	0.295871132018295	2.1457557288226	0.0379595172842357	0.293202833121385	0.225114676720107	4.75408972636456	3.38751783774977e-05	0.00638001036407889	sig Gene
ENSMUSE00001319668.1	chr1	10047424	10047534	+	ENSMUSG00000056763.16	Cspp1	0.23819921458463	1.95793900626597	0.0571757213847642	0.348741133946336	0.225114676720107	4.75408972636456	3.38751783774977e-05	0.00638001036407889	sig Gene
ENSMUSE00000702887.2	chr1	10038217	10038344	+	ENSMUSG00000056763.16	Cspp1	0.877090782667895	3.05256564664938	0.00400325410711263	0.111176245870262	0.225114676720107	4.75408972636456	3.38751783774977e-05	0.00638001036407889	sig Gene
ENSMUSE00001255443.1	chr1	10047424	10047526	+	ENSMUSG00000056763.16	Cspp1	0.23819921458463	1.95793900626597	0.0571757213847642	0.348741133946336	0.225114676720107	4.75408972636456	3.38751783774977e-05	0.00638001036407889	sig Gene
ENSMUSE00001375985.1	chr1	10058720	10058823	+	ENSMUSG00000056763.16	Cspp1	0.2322969473934	1.84164767708343	0.0728844692833437	0.38551059543114	0.225114676720107	4.75408972636456	3.38751783774977e-05	0.00638001036407889	sig Gene
ENSMUSE00000154174.1	chr1	10064333	10064413	+	ENSMUSG00000056763.16	Cspp1	0.24356382324928	2.00923009615184	0.0512334260608321	0.33293275811303	0.225114676720107	4.75408972636456	3.38751783774977e-05	0.00638001036407889	sig Gene
ENSMUSE00000154176.1	chr1	10065323	10065421	+	ENSMUSG00000056763.16	Cspp1	0.265581315288437	2.26612649067128	0.028875899030757	0.261250433642714	0.225114676720107	4.75408972636456	3.38751783774977e-05	0.00638001036407889	sig Gene
ENSMUSE00000340768.3	chr1	10066426	10066820	+	ENSMUSG00000056763.16	Cspp1	0.153388727565177	1.9295958671094	0.0607078237428421	0.358148079696877	0.225114676720107	4.75408972636456	3.38751783774977e-05	0.00638001036407889	sig Gene
ENSMUSE00001292256.1	chr1	10074860	10074946	+	ENSMUSG00000056763.16	Cspp1	0.256687059400051	1.91262839695616	0.0629108142001593	0.363377677517171	0.225114676720107	4.75408972636456	3.38751783774977e-05	0.00638001036407889	sig Gene
ENSMUSE00001264927.1	chr1	10077172	10077242	+	ENSMUSG00000056763.16	Cspp1	0.282855972859897	1.92719703718255	0.0610151977208882	0.358963536231937	0.225114676720107	4.75408972636456	3.38751783774977e-05	0.00638001036407889	sig Gene
ENSMUSE00001272840.1	chr1	10082253	10082346	+	ENSMUSG00000056763.16	Cspp1	0.213493361883597	1.55219448789953	0.128423508595935	0.485732669567509	0.225114676720107	4.75408972636456	3.38751783774977e-05	0.00638001036407889	sig Gene
ENSMUSE00000702853.1	chr1	10083501	10083558	+	ENSMUSG00000056763.16	Cspp1	0.165971693680131	1.03337839627006	0.307579984658171	0.682233778563717	0.225114676720107	4.75408972636456	3.38751783774977e-05	0.00638001036407889	sig Gene
ENSMUSE00000702851.1	chr1	10085747	10085952	+	ENSMUSG00000056763.16	Cspp1	0.222887094731399	1.33806107686891	0.188367569689182	0.565011390170234	0.225114676720107	4.75408972636456	3.38751783774977e-05	0.00638001036407889	sig Gene
ENSMUSE00000702850.1	chr1	10088051	10088184	+	ENSMUSG00000056763.16	Cspp1	0.0969695345724642	0.703258141338105	0.485932492689794	0.804305108822831	0.225114676720107	4.75408972636456	3.38751783774977e-05	0.00638001036407889	sig Gene
ENSMUSE00001235604.1	chr1	10088882	10088960	+	ENSMUSG00000056763.16	Cspp1	0.226918738571135	1.87442463268157	0.0681231446220286	0.37520759225891	0.225114676720107	4.75408972636456	3.38751783774977e-05	0.00638001036407889	sig Gene
ENSMUSE00001284466.1	chr1	10090188	10090317	+	ENSMUSG00000056763.16	Cspp1	0.126974799452643	1.30748147904966	0.198449345210396	0.577004145250043	0.225114676720107	4.75408972636456	3.38751783774977e-05	0.00638001036407889	sig Gene
ENSMUSE00000702847.1	chr1	10095866	10096013	+	ENSMUSG00000056763.16	Cspp1	0.218801558250871	2.72199659979504	0.00953485713042082	0.161186865104428	0.225114676720107	4.75408972636456	3.38751783774977e-05	0.00638001036407889	sig Gene
ENSMUSE00000702846.1	chr1	10104212	10104364	+	ENSMUSG00000056763.16	Cspp1	0.276588160554984	2.04373604914034	0.0475442666285822	0.322552088829594	0.225114676720107	4.75408972636456	3.38751783774977e-05	0.00638001036407889	sig Gene
ENSMUSE00000702844.1	chr1	10108369	10108481	+	ENSMUSG00000056763.16	Cspp1	0.314826163230966	3.05239249178525	0.00400512547493086	0.111177022538172	0.225114676720107	4.75408972636456	3.38751783774977e-05	0.00638001036407889	sig Gene
ENSMUSE00000630815.1	chr1	10112393	10112542	+	ENSMUSG00000056763.16	Cspp1	0.273508728650542	2.88291979611065	0.00628847186889419	0.133972533629206	0.225114676720107	4.75408972636456	3.38751783774977e-05	0.00638001036407889	sig Gene
ENSMUSE00000437961.3	chr1	10112876	10113022	+	ENSMUSG00000056763.16	Cspp1	0.397803312590525	3.94951154560875	0.000306459131946978	0.0353363662054644	0.225114676720107	4.75408972636456	3.38751783774977e-05	0.00638001036407889	sig Both
ENSMUSE00000437955.3	chr1	10113603	10113707	+	ENSMUSG00000056763.16	Cspp1	0.400506553297736	3.81279492316445	0.000461098353222467	0.0427847482824165	0.225114676720107	4.75408972636456	3.38751783774977e-05	0.00638001036407889	sig Both
ENSMUSE00000437950.3	chr1	10116018	10116084	+	ENSMUSG00000056763.16	Cspp1	0.436792069611693	3.78441042374324	0.000501583861958425	0.0446739929732037	0.225114676720107	4.75408972636456	3.38751783774977e-05	0.00638001036407889	sig Both
ENSMUSE00001304824.1	chr1	10116614	10116731	+	ENSMUSG00000056763.16	Cspp1	0.32989838191649	3.5933563378651	0.000878248915577925	0.056603454044783	0.225114676720107	4.75408972636456	3.38751783774977e-05	0.00638001036407889	sig Gene
ENSMUSE00000437940.3	chr1	10126340	10126479	+	ENSMUSG00000056763.16	Cspp1	0.169491317775222	1.79257025173709	0.0805400347087977	0.401848616340544	0.225114676720107	4.75408972636456	3.38751783774977e-05	0.00638001036407889	sig Gene
ENSMUSE00001278859.1	chr1	10127423	10127563	+	ENSMUSG00000056763.16	Cspp1	0.141946625082593	1.55174903066748	0.128530034931554	0.485880597008288	0.225114676720107	4.75408972636456	3.38751783774977e-05	0.00638001036407889	sig Gene
ENSMUSE00000437930.3	chr1	10129986	10130032	+	ENSMUSG00000056763.16	Cspp1	0.25451738689587	2.46132167537835	0.0182118741635363	0.213703256688804	0.225114676720107	4.75408972636456	3.38751783774977e-05	0.00638001036407889	sig Gene
ENSMUSE00001284796.1	chr1	10132454	10132517	+	ENSMUSG00000056763.16	Cspp1	0.21949347546656	1.98973453973345	0.053425776113532	0.33883398093464	0.225114676720107	4.75408972636456	3.38751783774977e-05	0.00638001036407889	sig Gene
ENSMUSE00000437918.3	chr1	10133164	10133273	+	ENSMUSG00000056763.16	Cspp1	0.129266037952354	1.28635133345265	0.205651422254167	0.584737407273714	0.225114676720107	4.75408972636456	3.38751783774977e-05	0.00638001036407889	sig Gene
ENSMUSE00000437913.3	chr1	10134092	10134230	+	ENSMUSG00000056763.16	Cspp1	0.197571188235261	2.20820437878868	0.0329723321915934	0.27655257135114	0.225114676720107	4.75408972636456	3.38751783774977e-05	0.00638001036407889	sig Gene
ENSMUSE00000437971.4	chr1	10135934	10136768	+	ENSMUSG00000056763.16	Cspp1	0.232700018628126	3.38290569599397	0.00160544606591827	0.0746226424798025	0.225114676720107	4.75408972636456	3.38751783774977e-05	0.00638001036407889	sig Gene
ENSMUSE00000813321.2	chr1	10038226	10038344	+	ENSMUSG00000056763.16	Cspp1	0.929734280985769	3.23468296997285	0.0024319425304294	0.089768909608193	0.225114676720107	4.75408972636456	3.38751783774977e-05	0.00638001036407889	sig Gene
ENSMUSE00000739555.2	chr1	10058720	10061771	+	ENSMUSG00000056763.16	Cspp1	0.122302703641222	1.69892818481435	0.097030459355344	0.433572390180151	0.225114676720107	4.75408972636456	3.38751783774977e-05	0.00638001036407889	sig Gene
ENSMUSE00001335548.1	chr1	10038249	10038344	+	ENSMUSG00000056763.16	Cspp1	0.959448959082705	3.38476418787268	0.00159702502625633	0.0745244585680681	0.225114676720107	4.75408972636456	3.38751783774977e-05	0.00638001036407889	sig Gene
ENSMUSE00001327494.1	chr1	10058720	10059048	+	ENSMUSG00000056763.16	Cspp1	0.230683529836622	1.98151861785457	0.0543737619916915	0.341239667001352	0.225114676720107	4.75408972636456	3.38751783774977e-05	0.00638001036407889	sig Gene
ENSMUSE00000714499.1	chr1	10038262	10038344	+	ENSMUSG00000056763.16	Cspp1	0.948409344923147	3.32308404989168	0.00190028754176233	0.0806970314361508	0.225114676720107	4.75408972636456	3.38751783774977e-05	0.00638001036407889	sig Gene
ENSMUSE00000715638.1	chr1	10066426	10067118	+	ENSMUSG00000056763.16	Cspp1	0.177814967727376	2.14733790614325	0.0378253647713063	0.29276099423762	0.225114676720107	4.75408972636456	3.38751783774977e-05	0.00638001036407889	sig Gene
ENSMUSE00001323132.1	chr1	10039767	10039879	+	ENSMUSG00000056763.16	Cspp1	0.297445650674368	1.41061149291596	0.166021257562797	0.537437519399434	0.225114676720107	4.75408972636456	3.38751783774977e-05	0.00638001036407889	sig Gene
ENSMUSE00001332122.1	chr1	10045076	10045193	+	ENSMUSG00000056763.16	Cspp1	0.295871132018295	2.1457557288226	0.0379595172842357	0.293202833121385	0.225114676720107	4.75408972636456	3.38751783774977e-05	0.00638001036407889	sig Gene
ENSMUSE00001321949.1	chr1	10058720	10058872	+	ENSMUSG00000056763.16	Cspp1	0.244878344693969	1.93589849658926	0.0599065723307695	0.356033039549998	0.225114676720107	4.75408972636456	3.38751783774977e-05	0.00638001036407889	sig Gene
ENSMUSE00000711754.1	chr1	10039773	10039887	+	ENSMUSG00000056763.16	Cspp1	0.285437996523651	1.347059667188	0.185476721489845	0.561951754354752	0.225114676720107	4.75408972636456	3.38751783774977e-05	0.00638001036407889	sig Gene
ENSMUSE00000716313.1	chr1	10066426	10067976	+	ENSMUSG00000056763.16	Cspp1	0.148422742603976	1.88751118812259	0.0662976177174398	0.37129934581757	0.225114676720107	4.75408972636456	3.38751783774977e-05	0.00638001036407889	sig Gene
ENSMUSE00000719078.1	chr1	10039773	10039879	+	ENSMUSG00000056763.16	Cspp1	0.297445650674368	1.41061149291596	0.166021257562797	0.537437519399434	0.225114676720107	4.75408972636456	3.38751783774977e-05	0.00638001036407889	sig Gene
ENSMUSE00000702835.1	chr1	10059824	10059847	+	ENSMUSG00000056763.16	Cspp1	0.101061536190631	0.514469310024766	0.609730030999451	0.867760451302503	0.225114676720107	4.75408972636456	3.38751783774977e-05	0.00638001036407889	sig Gene
ENSMUSE00000719844.1	chr1	10066426	10068333	+	ENSMUSG00000056763.16	Cspp1	0.136987356092532	1.74029463074813	0.0894286258598263	0.419646757568865	0.225114676720107	4.75408972636456	3.38751783774977e-05	0.00638001036407889	sig Gene
ENSMUSE00001318071.1	chr1	10039777	10039879	+	ENSMUSG00000056763.16	Cspp1	0.297445650674368	1.41061149291596	0.166021257562797	0.537437519399434	0.225114676720107	4.75408972636456	3.38751783774977e-05	0.00638001036407889	sig Gene
ENSMUSE00001324644.1	chr1	10058720	10058858	+	ENSMUSG00000056763.16	Cspp1	0.231921976142206	1.8305453376854	0.0745600441908146	0.389230066433694	0.225114676720107	4.75408972636456	3.38751783774977e-05	0.00638001036407889	sig Gene
ENSMUSE00000712455.1	chr1	10039785	10039879	+	ENSMUSG00000056763.16	Cspp1	0.297445650674368	1.41061149291596	0.166021257562797	0.537437519399434	0.225114676720107	4.75408972636456	3.38751783774977e-05	0.00638001036407889	sig Gene
ENSMUSE00000716234.1	chr1	10066426	10067102	+	ENSMUSG00000056763.16	Cspp1	0.183838001900704	2.20769842814091	0.0330102817061389	0.276631506877185	0.225114676720107	4.75408972636456	3.38751783774977e-05	0.00638001036407889	sig Gene
ENSMUSE00000770652.1	chr1	10039823	10039879	+	ENSMUSG00000056763.16	Cspp1	0.297445650674368	1.41061149291596	0.166021257562797	0.537437519399434	0.225114676720107	4.75408972636456	3.38751783774977e-05	0.00638001036407889	sig Gene
ENSMUSE00000838871.1	chr1	10059824	10059991	+	ENSMUSG00000056763.16	Cspp1	0.0614995575175085	0.330315498363842	0.74287029397054	0.922461856700688	0.225114676720107	4.75408972636456	3.38751783774977e-05	0.00638001036407889	sig Gene
ENSMUSE00001335036.1	chr1	10135934	10136145	+	ENSMUSG00000056763.16	Cspp1	0.188946452170024	1.95608615246892	0.0574010845208412	0.349363431186517	0.225114676720107	4.75408972636456	3.38751783774977e-05	0.00638001036407889	sig Gene
ENSMUSE00000812302.1	chr1	10066426	10066575	+	ENSMUSG00000056763.16	Cspp1	0.191673540649411	1.85055424827882	0.0715634906605657	0.382452637865947	0.225114676720107	4.75408972636456	3.38751783774977e-05	0.00638001036407889	sig Gene
ENSMUSE00001329916.1	chr1	10071183	10076191	+	ENSMUSG00000056763.16	Cspp1	0.32887950315113	3.60334681490772	0.000853138658647854	0.0561502517176455	0.225114676720107	4.75408972636456	3.38751783774977e-05	0.00638001036407889	sig Gene
ENSMUSE00001335581.1	chr1	10074382	10074946	+	ENSMUSG00000056763.16	Cspp1	0.255530395986507	1.98616112566847	0.0538363171878322	0.340011738356017	0.225114676720107	4.75408972636456	3.38751783774977e-05	0.00638001036407889	sig Gene
ENSMUSE00001321589.1	chr1	10085747	10085817	+	ENSMUSG00000056763.16	Cspp1	0.239380210245386	1.14065840394436	0.260736210996958	0.641169075209	0.225114676720107	4.75408972636456	3.38751783774977e-05	0.00638001036407889	sig Gene
ENSMUSE00000731597.1	chr1	10083501	10084073	+	ENSMUSG00000056763.16	Cspp1	0.12282397011574	0.784307404434524	0.437439367831814	0.775287903699282	0.225114676720107	4.75408972636456	3.38751783774977e-05	0.00638001036407889	sig Gene
ENSMUSE00001323814.1	chr1	10074913	10074946	+	ENSMUSG00000056763.16	Cspp1	0.284859741746931	1.77166454398659	0.0840012303709693	0.408324479736343	0.225114676720107	4.75408972636456	3.38751783774977e-05	0.00638001036407889	sig Gene
ENSMUSE00001323237.1	chr1	10090188	10090255	+	ENSMUSG00000056763.16	Cspp1	0.109516960583708	0.959719303084813	0.34291140635186	0.710009020962505	0.225114676720107	4.75408972636456	3.38751783774977e-05	0.00638001036407889	sig Gene
ENSMUSE00000725236.1	chr1	10087747	10088184	+	ENSMUSG00000056763.16	Cspp1	0.11396016753305	0.840074149738787	0.405816338007417	0.755023278821567	0.225114676720107	4.75408972636456	3.38751783774977e-05	0.00638001036407889	sig Gene
ENSMUSE00001319119.1	chr1	10095864	10096013	+	ENSMUSG00000056763.16	Cspp1	0.218801558250871	2.72199659979504	0.00953485713042082	0.161186865104428	0.225114676720107	4.75408972636456	3.38751783774977e-05	0.00638001036407889	sig Gene
ENSMUSE00001333332.1	chr1	10108369	10108554	+	ENSMUSG00000056763.16	Cspp1	0.315545907546571	3.07288302099207	0.00378930174733688	0.108639352077843	0.225114676720107	4.75408972636456	3.38751783774977e-05	0.00638001036407889	sig Gene
ENSMUSE00001320539.1	chr1	10104228	10104364	+	ENSMUSG00000056763.16	Cspp1	0.297592664727663	2.12296382009146	0.0399391272237734	0.300275014992646	0.225114676720107	4.75408972636456	3.38751783774977e-05	0.00638001036407889	sig Gene
ENSMUSE00001319255.1	chr1	10108369	10108543	+	ENSMUSG00000056763.16	Cspp1	0.315545907546571	3.07288302099207	0.00378930174733688	0.108639352077843	0.225114676720107	4.75408972636456	3.38751783774977e-05	0.00638001036407889	sig Gene
ENSMUSE00001329784.1	chr1	10129986	10130085	+	ENSMUSG00000056763.16	Cspp1	0.253869282359064	2.4518268009339	0.0186338069358315	0.215840588293288	0.225114676720107	4.75408972636456	3.38751783774977e-05	0.00638001036407889	sig Gene
ENSMUSE00001335474.1	chr1	10134092	10134173	+	ENSMUSG00000056763.16	Cspp1	0.22149418211725	2.12975425806936	0.0393400417561627	0.298150030603906	0.225114676720107	4.75408972636456	3.38751783774977e-05	0.00638001036407889	sig Gene
ENSMUSE00000842702.1	chr1	10115425	10116084	+	ENSMUSG00000056763.16	Cspp1	0.374720220033749	3.31163404120561	0.00196231440695402	0.08181735621588	0.225114676720107	4.75408972636456	3.38751783774977e-05	0.00638001036407889	sig Gene
ENSMUSE00000785480.1	chr1	10125984	10126479	+	ENSMUSG00000056763.16	Cspp1	0.153800620008897	1.71491724817137	0.0940308628857581	0.428021834971878	0.225114676720107	4.75408972636456	3.38751783774977e-05	0.00638001036407889	sig Gene
ENSMUSE00000728573.1	chr1	10129986	10130018	+	ENSMUSG00000056763.16	Cspp1	0.268347535542594	2.43822300215969	0.0192537996084349	0.218890688695135	0.225114676720107	4.75408972636456	3.38751783774977e-05	0.00638001036407889	sig Gene
ENSMUSE00000829227.1	chr1	10129959	10130032	+	ENSMUSG00000056763.16	Cspp1	0.25451738689587	2.46132167537835	0.0182118741635363	0.213703256688804	0.225114676720107	4.75408972636456	3.38751783774977e-05	0.00638001036407889	sig Gene
ENSMUSE00000836998.1	chr1	10133164	10133461	+	ENSMUSG00000056763.16	Cspp1	0.123590824477817	1.27042425707237	0.211209029756301	0.590572940895503	0.225114676720107	4.75408972636456	3.38751783774977e-05	0.00638001036407889	sig Gene
ENSMUSE00000757737.1	chr1	10133970	10134230	+	ENSMUSG00000056763.16	Cspp1	0.187615314936678	2.11174162971555	0.040946811538927	0.30335657818559	0.225114676720107	4.75408972636456	3.38751783774977e-05	0.00638001036407889	sig Gene
ENSMUSE00000809594.1	chr1	10135934	10136322	+	ENSMUSG00000056763.16	Cspp1	0.236945542737687	2.7578468956282	0.00869972479789103	0.154619237943205	0.225114676720107	4.75408972636456	3.38751783774977e-05	0.00638001036407889	sig Gene
ENSMUSE00000553482.2	chr1	10232371	10232670	-	ENSMUSG00000067851.11	Arfgef1	0.0813290136459362	0.868770076868468	0.390110358586819	0.744152843072919	-0.0708330653093751	-1.84823557012901	0.0730605571123234	0.276594307763751	None
ENSMUSE00000604670.1	chr1	10216529	10216559	-	ENSMUSG00000067851.11	Arfgef1	0.15282575482608	1.60181063596051	0.11699716400546	0.467526479216382	-0.0708330653093751	-1.84823557012901	0.0730605571123234	0.276594307763751	None
ENSMUSE00000553480.1	chr1	10215837	10215993	-	ENSMUSG00000067851.11	Arfgef1	0.0138744831803939	0.179263008852268	0.858628195230548	0.961971011845158	-0.0708330653093751	-1.84823557012901	0.0730605571123234	0.276594307763751	None
ENSMUSE00000553513.1	chr1	10214125	10214271	-	ENSMUSG00000067851.11	Arfgef1	-0.0534981195554607	-0.690566549570822	0.49379083519804	0.809210340240011	-0.0708330653093751	-1.84823557012901	0.0730605571123234	0.276594307763751	None
ENSMUSE00000521083.2	chr1	10213044	10213223	-	ENSMUSG00000067851.11	Arfgef1	-0.0428795601361852	-0.61496475299523	0.542030245541526	0.834726748869462	-0.0708330653093751	-1.84823557012901	0.0730605571123234	0.276594307763751	None
ENSMUSE00000553476.1	chr1	10209425	10209701	-	ENSMUSG00000067851.11	Arfgef1	-0.076991337781696	-1.19673684008384	0.238392309379591	0.618932015837408	-0.0708330653093751	-1.84823557012901	0.0730605571123234	0.276594307763751	None
ENSMUSE00000553474.1	chr1	10204808	10204909	-	ENSMUSG00000067851.11	Arfgef1	-0.0952294716172264	-1.20986499140219	0.233370097693264	0.613898507491914	-0.0708330653093751	-1.84823557012901	0.0730605571123234	0.276594307763751	None
ENSMUSE00000604669.1	chr1	10199729	10199904	-	ENSMUSG00000067851.11	Arfgef1	-0.0617423622401167	-0.817234901533357	0.418592832275904	0.763186971785433	-0.0708330653093751	-1.84823557012901	0.0730605571123234	0.276594307763751	None
ENSMUSE00000494674.2	chr1	10198843	10198976	-	ENSMUSG00000067851.11	Arfgef1	-0.0565406971820997	-0.885848604511667	0.380947336560023	0.737343173263215	-0.0708330653093751	-1.84823557012901	0.0730605571123234	0.276594307763751	None
ENSMUSE00000553506.1	chr1	10194257	10194491	-	ENSMUSG00000067851.11	Arfgef1	-0.0661398027077041	-1.17220695678181	0.247987502077436	0.628954909547671	-0.0708330653093751	-1.84823557012901	0.0730605571123234	0.276594307763751	None
ENSMUSE00000630810.1	chr1	10189439	10189678	-	ENSMUSG00000067851.11	Arfgef1	-0.0899787475042943	-1.32334229355699	0.193170209698496	0.570918456375499	-0.0708330653093751	-1.84823557012901	0.0730605571123234	0.276594307763751	None
ENSMUSE00000604668.1	chr1	10189227	10189335	-	ENSMUSG00000067851.11	Arfgef1	-0.0580186805345253	-0.934774740515868	0.355464286477959	0.719128817657959	-0.0708330653093751	-1.84823557012901	0.0730605571123234	0.276594307763751	None
ENSMUSE00000604667.1	chr1	10188757	10188958	-	ENSMUSG00000067851.11	Arfgef1	-0.0507731843306056	-0.898106883081606	0.374455717368468	0.733133026511718	-0.0708330653093751	-1.84823557012901	0.0730605571123234	0.276594307763751	None
ENSMUSE00000630809.1	chr1	10184386	10184497	-	ENSMUSG00000067851.11	Arfgef1	-0.102780030229523	-1.50619757974673	0.139804477672127	0.502001389747742	-0.0708330653093751	-1.84823557012901	0.0730605571123234	0.276594307763751	None
ENSMUSE00000630808.1	chr1	10183976	10184181	-	ENSMUSG00000067851.11	Arfgef1	-0.181157505067109	-2.82301766882313	0.00735282137065957	0.143311022425456	-0.0708330653093751	-1.84823557012901	0.0730605571123234	0.276594307763751	None
ENSMUSE00000630807.1	chr1	10183663	10183747	-	ENSMUSG00000067851.11	Arfgef1	-0.129824518472841	-2.00285216468499	0.0519418934380144	0.334952935176285	-0.0708330653093751	-1.84823557012901	0.0730605571123234	0.276594307763751	None
ENSMUSE00000604663.1	chr1	10180870	10181041	-	ENSMUSG00000067851.11	Arfgef1	-0.0501988506033765	-0.982164572727902	0.331870515765324	0.701807820165717	-0.0708330653093751	-1.84823557012901	0.0730605571123234	0.276594307763751	None
ENSMUSE00000604662.1	chr1	10179826	10179977	-	ENSMUSG00000067851.11	Arfgef1	-0.0355331273462477	-0.702917416483117	0.486142541049226	0.804442154680659	-0.0708330653093751	-1.84823557012901	0.0730605571123234	0.276594307763751	None
ENSMUSE00000604661.1	chr1	10174067	10174195	-	ENSMUSG00000067851.11	Arfgef1	0.0287370876302579	0.512523208821245	0.611078777721968	0.8684784870199	-0.0708330653093751	-1.84823557012901	0.0730605571123234	0.276594307763751	None
ENSMUSE00000604660.1	chr1	10173194	10173352	-	ENSMUSG00000067851.11	Arfgef1	-0.0584130858796864	-1.00175950293301	0.322428694384223	0.6945044244473	-0.0708330653093751	-1.84823557012901	0.0730605571123234	0.276594307763751	None
ENSMUSE00000604659.1	chr1	10172834	10172984	-	ENSMUSG00000067851.11	Arfgef1	-0.112149567943359	-1.89842468731446	0.0648073505307439	0.367776623818674	-0.0708330653093751	-1.84823557012901	0.0730605571123234	0.276594307763751	None
ENSMUSE00000604658.1	chr1	10163697	10163787	-	ENSMUSG00000067851.11	Arfgef1	-0.10258489450252	-1.57986010826157	0.121945926999395	0.475080054276622	-0.0708330653093751	-1.84823557012901	0.0730605571123234	0.276594307763751	None
ENSMUSE00000604657.1	chr1	10160963	10161003	-	ENSMUSG00000067851.11	Arfgef1	-0.0652763082048333	-0.975600743907233	0.335074353405202	0.704135089608711	-0.0708330653093751	-1.84823557012901	0.0730605571123234	0.276594307763751	None
ENSMUSE00000172199.2	chr1	10160701	10160870	-	ENSMUSG00000067851.11	Arfgef1	-0.126373448582045	-2.11852312528621	0.040335235823856	0.301583487454743	-0.0708330653093751	-1.84823557012901	0.0730605571123234	0.276594307763751	None
ENSMUSE00000604656.1	chr1	10159877	10160028	-	ENSMUSG00000067851.11	Arfgef1	-0.125298634216091	-2.2003467261318	0.0335660981848654	0.278468363446731	-0.0708330653093751	-1.84823557012901	0.0730605571123234	0.276594307763751	None
ENSMUSE00000604655.1	chr1	10159568	10159740	-	ENSMUSG00000067851.11	Arfgef1	-0.0898701047920802	-1.85062027457409	0.0715537744597183	0.382419687432432	-0.0708330653093751	-1.84823557012901	0.0730605571123234	0.276594307763751	None
ENSMUSE00000172176.2	chr1	10157900	10158060	-	ENSMUSG00000067851.11	Arfgef1	-0.121600331884472	-2.20953352122316	0.0328728225658483	0.276259769446253	-0.0708330653093751	-1.84823557012901	0.0730605571123234	0.276594307763751	None
ENSMUSE00000172197.2	chr1	10156914	10157044	-	ENSMUSG00000067851.11	Arfgef1	-0.108938760426859	-1.98858241090294	0.0535578442161926	0.339179134731384	-0.0708330653093751	-1.84823557012901	0.0730605571123234	0.276594307763751	None
ENSMUSE00000172194.2	chr1	10154281	10154410	-	ENSMUSG00000067851.11	Arfgef1	-0.0917286781990779	-1.59459103097732	0.118606461535582	0.470210469425849	-0.0708330653093751	-1.84823557012901	0.0730605571123234	0.276594307763751	None
ENSMUSE00001221440.1	chr1	10153607	10153742	-	ENSMUSG00000067851.11	Arfgef1	-0.1060104752732	-1.68993435966387	0.0987523312076268	0.4365905180488	-0.0708330653093751	-1.84823557012901	0.0730605571123234	0.276594307763751	None
ENSMUSE00001216807.1	chr1	10153386	10153524	-	ENSMUSG00000067851.11	Arfgef1	-0.137014812398788	-2.65686376996241	0.0112444852283846	0.173248718046744	-0.0708330653093751	-1.84823557012901	0.0730605571123234	0.276594307763751	None
ENSMUSE00001238026.1	chr1	10151801	10151873	-	ENSMUSG00000067851.11	Arfgef1	-0.0831693672276622	-1.61214524339923	0.1147245126699	0.463731016191368	-0.0708330653093751	-1.84823557012901	0.0730605571123234	0.276594307763751	None
ENSMUSE00000154204.3	chr1	10147403	10147535	-	ENSMUSG00000067851.11	Arfgef1	-0.0694769031009836	-1.54738491941061	0.129577437537956	0.48730835869431	-0.0708330653093751	-1.84823557012901	0.0730605571123234	0.276594307763751	None
ENSMUSE00000154187.3	chr1	10144718	10144857	-	ENSMUSG00000067851.11	Arfgef1	-0.0995886337489223	-1.99940534957022	0.052328296593687	0.336068070622327	-0.0708330653093751	-1.84823557012901	0.0730605571123234	0.276594307763751	None
ENSMUSE00000154218.3	chr1	10142576	10142744	-	ENSMUSG00000067851.11	Arfgef1	-0.169051991669559	-3.64479195308203	0.000756150637298606	0.0533262706747109	-0.0708330653093751	-1.84823557012901	0.0730605571123234	0.276594307763751	None
ENSMUSE00000154199.3	chr1	10141559	10141697	-	ENSMUSG00000067851.11	Arfgef1	-0.166719851152094	-3.36980361412282	0.00166602702839074	0.0759280135036007	-0.0708330653093751	-1.84823557012901	0.0730605571123234	0.276594307763751	None
ENSMUSE00000154222.3	chr1	10140467	10140584	-	ENSMUSG00000067851.11	Arfgef1	-0.119504728410313	-2.32888077026327	0.024956237850262	0.244632709730203	-0.0708330653093751	-1.84823557012901	0.0730605571123234	0.276594307763751	None
ENSMUSE00000604654.3	chr1	10137571	10138996	-	ENSMUSG00000067851.11	Arfgef1	-0.0451921247104637	-1.21835986573116	0.23016209473624	0.61084161235807	-0.0708330653093751	-1.84823557012901	0.0730605571123234	0.276594307763751	None
ENSMUSE00001321552.1	chr1	10141559	10141701	-	ENSMUSG00000067851.11	Arfgef1	-0.166719851152094	-3.36980361412282	0.00166602702839074	0.0759280135036007	-0.0708330653093751	-1.84823557012901	0.0730605571123234	0.276594307763751	None
ENSMUSE00001328737.1	chr1	10138690	10138996	-	ENSMUSG00000067851.11	Arfgef1	-0.00674396019119745	-0.15415738203428	0.878253991876181	0.967727971521194	-0.0708330653093751	-1.84823557012901	0.0730605571123234	0.276594307763751	None
ENSMUSE00000809317.1	chr1	10154281	10154530	-	ENSMUSG00000067851.11	Arfgef1	-0.0881826674087436	-1.53115812802586	0.133532361872544	0.492806878934663	-0.0708330653093751	-1.84823557012901	0.0730605571123234	0.276594307763751	None
ENSMUSE00000782584.1	chr1	10147405	10147535	-	ENSMUSG00000067851.11	Arfgef1	-0.0668014478759123	-1.48842036924172	0.144413326667602	0.508234241739547	-0.0708330653093751	-1.84823557012901	0.0730605571123234	0.276594307763751	None
ENSMUSE00000752865.1	chr1	10159877	10160060	-	ENSMUSG00000067851.11	Arfgef1	-0.125298634216091	-2.2003467261318	0.0335660981848654	0.278468363446731	-0.0708330653093751	-1.84823557012901	0.0730605571123234	0.276594307763751	None
ENSMUSE00000751448.1	chr1	10156399	10159740	-	ENSMUSG00000067851.11	Arfgef1	-0.0827599352522487	-1.92298796682348	0.061557759085287	0.360217592552785	-0.0708330653093751	-1.84823557012901	0.0730605571123234	0.276594307763751	None
ENSMUSE00000827254.1	chr1	10160963	10161306	-	ENSMUSG00000067851.11	Arfgef1	-0.0581567592803283	-0.873299300325834	0.38766687853286	0.742385914518355	-0.0708330653093751	-1.84823557012901	0.0730605571123234	0.276594307763751	None
ENSMUSE00000820686.1	chr1	10160757	10160870	-	ENSMUSG00000067851.11	Arfgef1	-0.112822960205941	-1.74148878957195	0.0892167804852039	0.419185674482927	-0.0708330653093751	-1.84823557012901	0.0730605571123234	0.276594307763751	None
ENSMUSE00000785748.1	chr1	10173075	10173352	-	ENSMUSG00000067851.11	Arfgef1	-0.0583411209088518	-1.00160262109651	0.322503558957901	0.694578219599311	-0.0708330653093751	-1.84823557012901	0.0730605571123234	0.276594307763751	None
ENSMUSE00001321068.1	chr1	10208946	10210107	-	ENSMUSG00000067851.11	Arfgef1	-0.0783690302829397	-1.21597136628521	0.231060782467468	0.611655028198861	-0.0708330653093751	-1.84823557012901	0.0730605571123234	0.276594307763751	None
ENSMUSE00001319304.1	chr1	10214125	10214213	-	ENSMUSG00000067851.11	Arfgef1	-0.0245557882765942	-0.292724247097674	0.771232769263108	0.932522626751898	-0.0708330653093751	-1.84823557012901	0.0730605571123234	0.276594307763751	None
ENSMUSE00001325401.1	chr1	10209161	10209701	-	ENSMUSG00000067851.11	Arfgef1	-0.0769945655985636	-1.19835196773267	0.237770200809891	0.618318147292356	-0.0708330653093751	-1.84823557012901	0.0730605571123234	0.276594307763751	None
ENSMUSE00000604640.3	chr1	10993465	10993909	+	ENSMUSG00000048960.13	Prex2	-0.558398972244962	-1.68044025265633	0.10059736102034	0.439746746808895	-0.00524082812791718	-0.0756315381379763	0.940144341712532	0.977160683336553	None
ENSMUSE00000604639.1	chr1	11061326	11061397	+	ENSMUSG00000048960.13	Prex2	-0.339599425756761	-0.963734241067991	0.340918752940229	0.70862530479656	-0.00524082812791718	-0.0756315381379763	0.940144341712532	0.977160683336553	None
ENSMUSE00000604638.1	chr1	11065794	11065916	+	ENSMUSG00000048960.13	Prex2	0.103903379142365	0.273562519873592	0.785816076465374	0.93722191760067	-0.00524082812791718	-0.0756315381379763	0.940144341712532	0.977160683336553	None
ENSMUSE00000604637.1	chr1	11068011	11068115	+	ENSMUSG00000048960.13	Prex2	0.117964805590553	0.416003978978785	0.679611092465397	0.898155888530744	-0.00524082812791718	-0.0756315381379763	0.940144341712532	0.977160683336553	None
ENSMUSE00000604636.1	chr1	11080023	11080124	+	ENSMUSG00000048960.13	Prex2	-0.0431077278241618	-0.162554916765101	0.871680108433833	0.966502366006629	-0.00524082812791718	-0.0756315381379763	0.940144341712532	0.977160683336553	None
ENSMUSE00000604635.1	chr1	11089717	11089878	+	ENSMUSG00000048960.13	Prex2	-0.0401126065173983	-0.173829842050821	0.862868228679642	0.963425964968528	-0.00524082812791718	-0.0756315381379763	0.940144341712532	0.977160683336553	None
ENSMUSE00000372674.3	chr1	11098463	11098596	+	ENSMUSG00000048960.13	Prex2	0.471745925657306	1.82747182334227	0.0750296319446751	0.390116756401607	-0.00524082812791718	-0.0756315381379763	0.940144341712532	0.977160683336553	None
ENSMUSE00000317687.1	chr1	11101064	11101167	+	ENSMUSG00000048960.13	Prex2	0.300803285908085	1.23624442518369	0.223514753204119	0.603955627150764	-0.00524082812791718	-0.0756315381379763	0.940144341712532	0.977160683336553	None
ENSMUSE00000154242.1	chr1	11107603	11107752	+	ENSMUSG00000048960.13	Prex2	0.140376967326331	0.706681950307296	0.483824630157868	0.802978018524969	-0.00524082812791718	-0.0756315381379763	0.940144341712532	0.977160683336553	None
ENSMUSE00000154247.1	chr1	11110282	11110426	+	ENSMUSG00000048960.13	Prex2	0.0799155074161652	0.300287846110058	0.76549906780951	0.930394543694983	-0.00524082812791718	-0.0756315381379763	0.940144341712532	0.977160683336553	None
ENSMUSE00000154246.1	chr1	11112743	11112843	+	ENSMUSG00000048960.13	Prex2	0.195781635275246	0.82364099548718	0.41498463001567	0.760958176765801	-0.00524082812791718	-0.0756315381379763	0.940144341712532	0.977160683336553	None
ENSMUSE00000154240.1	chr1	11123121	11123224	+	ENSMUSG00000048960.13	Prex2	0.234026240947347	1.00164638795161	0.322482672074921	0.694558940953734	-0.00524082812791718	-0.0756315381379763	0.940144341712532	0.977160683336553	None
ENSMUSE00000317645.1	chr1	11123814	11123863	+	ENSMUSG00000048960.13	Prex2	0.190722679943412	0.509110702801437	0.61344712330981	0.869531465397041	-0.00524082812791718	-0.0756315381379763	0.940144341712532	0.977160683336553	None
ENSMUSE00000317639.1	chr1	11132338	11132413	+	ENSMUSG00000048960.13	Prex2	-0.207058082235045	-0.67019738027317	0.506549147435795	0.815738861180925	-0.00524082812791718	-0.0756315381379763	0.940144341712532	0.977160683336553	None
ENSMUSE00000154253.1	chr1	11136765	11136837	+	ENSMUSG00000048960.13	Prex2	-0.0639920195662559	-0.250671838488227	0.803339697379112	0.943441393116138	-0.00524082812791718	-0.0756315381379763	0.940144341712532	0.977160683336553	None
ENSMUSE00000317624.1	chr1	11139956	11140098	+	ENSMUSG00000048960.13	Prex2	-0.0647310305813459	-0.272911808331075	0.786312714787851	0.937436137403656	-0.00524082812791718	-0.0756315381379763	0.940144341712532	0.977160683336553	None
ENSMUSE00000317616.1	chr1	11140236	11140328	+	ENSMUSG00000048960.13	Prex2	-0.000502405114203245	-0.00187053833272018	0.998516743219742	0.99957544072918	-0.00524082812791718	-0.0756315381379763	0.940144341712532	0.977160683336553	None
ENSMUSE00000478314.1	chr1	11142649	11142797	+	ENSMUSG00000048960.13	Prex2	-0.495409996389653	-1.82777464640475	0.074983254039815	0.390080865038341	-0.00524082812791718	-0.0756315381379763	0.940144341712532	0.977160683336553	None
ENSMUSE00000431599.1	chr1	11149810	11149895	+	ENSMUSG00000048960.13	Prex2	-0.45149560441392	-1.45392644984704	0.153700001541885	0.521345127238138	-0.00524082812791718	-0.0756315381379763	0.940144341712532	0.977160683336553	None
ENSMUSE00000431593.1	chr1	11153543	11153679	+	ENSMUSG00000048960.13	Prex2	-0.0943040173033049	-0.35718007085814	0.722818085014867	0.914999052313829	-0.00524082812791718	-0.0756315381379763	0.940144341712532	0.977160683336553	None
ENSMUSE00000431578.1	chr1	11156241	11156358	+	ENSMUSG00000048960.13	Prex2	0.164262129000682	0.675902914489756	0.502957421637741	0.814099419889301	-0.00524082812791718	-0.0756315381379763	0.940144341712532	0.977160683336553	None
ENSMUSE00000604634.1	chr1	11160096	11160280	+	ENSMUSG00000048960.13	Prex2	0.0934326105064374	0.422580883465007	0.674844214169477	0.89631499809184	-0.00524082812791718	-0.0756315381379763	0.940144341712532	0.977160683336553	None
ENSMUSE00000604633.1	chr1	11162240	11162401	+	ENSMUSG00000048960.13	Prex2	0.146494423066449	0.651567424715615	0.518373790365662	0.822111017273763	-0.00524082812791718	-0.0756315381379763	0.940144341712532	0.977160683336553	None
ENSMUSE00000604632.1	chr1	11169853	11170075	+	ENSMUSG00000048960.13	Prex2	0.0186300350023753	0.100597594996957	0.920368020652043	0.978611268897005	-0.00524082812791718	-0.0756315381379763	0.940144341712532	0.977160683336553	None
ENSMUSE00000604631.1	chr1	11170584	11170791	+	ENSMUSG00000048960.13	Prex2	-0.183687090997405	-0.82426183381525	0.414635962225244	0.760720633802381	-0.00524082812791718	-0.0756315381379763	0.940144341712532	0.977160683336553	None
ENSMUSE00000470229.2	chr1	11181855	11182034	+	ENSMUSG00000048960.13	Prex2	-0.186442761861345	-0.880712025498035	0.383688708446862	0.739500347174512	-0.00524082812791718	-0.0756315381379763	0.940144341712532	0.977160683336553	None
ENSMUSE00000471115.1	chr1	11184446	11184540	+	ENSMUSG00000048960.13	Prex2	-0.0699533277200002	-0.338433479676223	0.736791025265022	0.920202514686464	-0.00524082812791718	-0.0756315381379763	0.940144341712532	0.977160683336553	None
ENSMUSE00000341656.2	chr1	11185130	11185212	+	ENSMUSG00000048960.13	Prex2	0.0183196687390946	0.0965352330812319	0.92357330545627	0.979421334567469	-0.00524082812791718	-0.0756315381379763	0.940144341712532	0.977160683336553	None
ENSMUSE00000317530.1	chr1	11185887	11185977	+	ENSMUSG00000048960.13	Prex2	0.0319359851954948	0.168879016520949	0.866735419533535	0.964716513885718	-0.00524082812791718	-0.0756315381379763	0.940144341712532	0.977160683336553	None
ENSMUSE00000317524.3	chr1	11186637	11186765	+	ENSMUSG00000048960.13	Prex2	-0.30084107111752	-1.51486261627276	0.137600971584014	0.498646194659314	-0.00524082812791718	-0.0756315381379763	0.940144341712532	0.977160683336553	None
ENSMUSE00000604630.1	chr1	11193513	11193554	+	ENSMUSG00000048960.13	Prex2	-0.29431916710477	-1.2912671186487	0.203958558707982	0.582858998931606	-0.00524082812791718	-0.0756315381379763	0.940144341712532	0.977160683336553	None
ENSMUSE00000317519.4	chr1	11199835	11200052	+	ENSMUSG00000048960.13	Prex2	-0.156857340258074	-0.836505962760243	0.407796343164123	0.756287982690408	-0.00524082812791718	-0.0756315381379763	0.940144341712532	0.977160683336553	None
ENSMUSE00000317510.3	chr1	11204066	11204168	+	ENSMUSG00000048960.13	Prex2	-0.134797517295859	-0.582039001450963	0.563778005304485	0.845698099380643	-0.00524082812791718	-0.0756315381379763	0.940144341712532	0.977160683336553	None
ENSMUSE00000317501.3	chr1	11208512	11208655	+	ENSMUSG00000048960.13	Prex2	-0.284948240228147	-1.34749128328013	0.185338922513299	0.56184972600902	-0.00524082812791718	-0.0756315381379763	0.940144341712532	0.977160683336553	None
ENSMUSE00000317492.3	chr1	11231682	11231796	+	ENSMUSG00000048960.13	Prex2	-0.130528197566241	-0.74028100028057	0.463414776488748	0.791510630942029	-0.00524082812791718	-0.0756315381379763	0.940144341712532	0.977160683336553	None
ENSMUSE00000317484.3	chr1	11265679	11265745	+	ENSMUSG00000048960.13	Prex2	-0.1377997968551	-0.602141442731943	0.550448340770151	0.839118309868581	-0.00524082812791718	-0.0756315381379763	0.940144341712532	0.977160683336553	None
ENSMUSE00000317475.3	chr1	11265969	11266159	+	ENSMUSG00000048960.13	Prex2	-0.139808192759121	-0.680349113046597	0.500168176260711	0.812751447123418	-0.00524082812791718	-0.0756315381379763	0.940144341712532	0.977160683336553	None
ENSMUSE00000317471.3	chr1	11285057	11285159	+	ENSMUSG00000048960.13	Prex2	-0.372004850440812	-1.62502284787088	0.111943202165496	0.459173188373318	-0.00524082812791718	-0.0756315381379763	0.940144341712532	0.977160683336553	None
ENSMUSE00000317464.3	chr1	11289253	11289320	+	ENSMUSG00000048960.13	Prex2	-0.175038785649946	-0.759661008943351	0.451872191641091	0.784547027340453	-0.00524082812791718	-0.0756315381379763	0.940144341712532	0.977160683336553	None
ENSMUSE00000604629.5	chr1	11297708	11303681	+	ENSMUSG00000048960.13	Prex2	0.012275324714904	0.155308093976378	0.877352648331982	0.967727971521194	-0.00524082812791718	-0.0756315381379763	0.940144341712532	0.977160683336553	None
ENSMUSE00001323408.1	chr1	10993518	10996601	+	ENSMUSG00000048960.13	Prex2	-0.318591295137213	-1.00171759914996	0.322448689867996	0.694526916625532	-0.00524082812791718	-0.0756315381379763	0.940144341712532	0.977160683336553	None
ENSMUSE00001327265.1	chr1	11098530	11098596	+	ENSMUSG00000048960.13	Prex2	0.382712089313166	1.40846829494755	0.166650375031531	0.538128903554439	-0.00524082812791718	-0.0756315381379763	0.940144341712532	0.977160683336553	None
ENSMUSE00001332165.1	chr1	11149810	11150071	+	ENSMUSG00000048960.13	Prex2	-0.45149560441392	-1.45392644984704	0.153700001541885	0.521345127238138	-0.00524082812791718	-0.0756315381379763	0.940144341712532	0.977160683336553	None
ENSMUSE00001329717.1	chr1	11140691	11142797	+	ENSMUSG00000048960.13	Prex2	-0.49172032444304	-1.80234876495924	0.0789627889996754	0.398583215433182	-0.00524082812791718	-0.0756315381379763	0.940144341712532	0.977160683336553	None
ENSMUSE00001330214.1	chr1	11160096	11160596	+	ENSMUSG00000048960.13	Prex2	0.0988269495963168	0.445311108370413	0.658474559184531	0.889731255161613	-0.00524082812791718	-0.0756315381379763	0.940144341712532	0.977160683336553	None
ENSMUSE00001325396.1	chr1	11297708	11297898	+	ENSMUSG00000048960.13	Prex2	-0.0607666557523165	-0.285898448358133	0.776418335053685	0.934135637411405	-0.00524082812791718	-0.0756315381379763	0.940144341712532	0.977160683336553	None
ENSMUSE00001333088.1	chr1	11265994	11266159	+	ENSMUSG00000048960.13	Prex2	-0.20147967172554	-0.946851732658361	0.34934963851466	0.714673759268822	-0.00524082812791718	-0.0756315381379763	0.940144341712532	0.977160683336553	None
ENSMUSE00001318855.1	chr1	11297708	11298005	+	ENSMUSG00000048960.13	Prex2	0.00770356833001897	0.0397891984213127	0.968457380326866	0.991974125939757	-0.00524082812791718	-0.0756315381379763	0.940144341712532	0.977160683336553	None
ENSMUSE00001335056.1	chr1	11297708	11299594	+	ENSMUSG00000048960.13	Prex2	0.108477189000145	0.91640617740468	0.364897861532349	0.726280452437135	-0.00524082812791718	-0.0756315381379763	0.940144341712532	0.977160683336553	None
ENSMUSE00001332800.1	chr1	11297708	11298204	+	ENSMUSG00000048960.13	Prex2	0.0662584060170359	0.376609911203872	0.708436452710398	0.909578050707625	-0.00524082812791718	-0.0756315381379763	0.940144341712532	0.977160683336553	None
ENSMUSE00000728032.1	chr1	11414105	11414637	+	ENSMUSG00000057715.13	A830018L16Rik	-0.0105756367305906	-0.105818130123283	0.916250891529304	0.97750650089619	0.0346704407972398	0.518152694751143	0.607622874043159	0.810270465450125	None
ENSMUSE00001321665.1	chr1	11511918	11512065	+	ENSMUSG00000057715.13	A830018L16Rik	0.104820034521494	1.24530634993215	0.220201480188166	0.600329811225494	0.0346704407972398	0.518152694751143	0.607622874043159	0.810270465450125	None
ENSMUSE00001326257.1	chr1	11518578	11518709	+	ENSMUSG00000057715.13	A830018L16Rik	-0.0217315351149814	-0.287016966213912	0.775567880271682	0.933932209067431	0.0346704407972398	0.518152694751143	0.607622874043159	0.810270465450125	None
ENSMUSE00001324278.1	chr1	11545154	11545282	+	ENSMUSG00000057715.13	A830018L16Rik	-0.00505280320732566	-0.052863605929588	0.958101398456067	0.989219751350041	0.0346704407972398	0.518152694751143	0.607622874043159	0.810270465450125	None
ENSMUSE00001322291.1	chr1	11562963	11562991	+	ENSMUSG00000057715.13	A830018L16Rik	-0.0588462091222666	-0.427258688002413	0.671461989832633	0.894891025671828	0.0346704407972398	0.518152694751143	0.607622874043159	0.810270465450125	None
ENSMUSE00001305849.1	chr1	11588374	11588546	+	ENSMUSG00000057715.13	A830018L16Rik	-0.00519909260241881	-0.0497224352090879	0.960588857285225	0.98987652785289	0.0346704407972398	0.518152694751143	0.607622874043159	0.810270465450125	None
ENSMUSE00001289981.1	chr1	11596151	11596317	+	ENSMUSG00000057715.13	A830018L16Rik	-0.0589491051105976	-0.620399901835371	0.538482450543497	0.832760913315654	0.0346704407972398	0.518152694751143	0.607622874043159	0.810270465450125	None
ENSMUSE00000900432.1	chr1	11596965	11601811	+	ENSMUSG00000057715.13	A830018L16Rik	0.0476305177874535	0.683244048726026	0.498356674806709	0.811880924216719	0.0346704407972398	0.518152694751143	0.607622874043159	0.810270465450125	None
ENSMUSE00001219307.1	chr1	11747965	11748091	+	ENSMUSG00000057715.13	A830018L16Rik	-0.0908285885479476	-0.783605405258438	0.437846611732049	0.775553953072227	0.0346704407972398	0.518152694751143	0.607622874043159	0.810270465450125	None
ENSMUSE00001226448.1	chr1	11798481	11798566	+	ENSMUSG00000057715.13	A830018L16Rik	-0.0551085380868195	-0.446456999898143	0.657653714969738	0.889428010813827	0.0346704407972398	0.518152694751143	0.607622874043159	0.810270465450125	None
ENSMUSE00001211826.1	chr1	11829815	11829891	+	ENSMUSG00000057715.13	A830018L16Rik	-0.0199039227583078	-0.166594684562478	0.868520880352627	0.965372302321847	0.0346704407972398	0.518152694751143	0.607622874043159	0.810270465450125	None
ENSMUSE00000317327.3	chr1	11933544	11933591	+	ENSMUSG00000057715.13	A830018L16Rik	0.0447531392441926	0.341308569646284	0.734642040704695	0.919401216364661	0.0346704407972398	0.518152694751143	0.607622874043159	0.810270465450125	None
ENSMUSE00000354238.6	chr1	11950963	11951056	+	ENSMUSG00000057715.13	A830018L16Rik	-0.0213018249193761	-0.149290812466627	0.882067733964002	0.967727971521194	0.0346704407972398	0.518152694751143	0.607622874043159	0.810270465450125	None
ENSMUSE00000702777.1	chr1	11972046	11972102	+	ENSMUSG00000057715.13	A830018L16Rik	-0.0250343694361907	-0.161295793968158	0.872665219731448	0.966842754310348	0.0346704407972398	0.518152694751143	0.607622874043159	0.810270465450125	None
ENSMUSE00000702776.1	chr1	11974923	11975901	+	ENSMUSG00000057715.13	A830018L16Rik	-0.115518299902387	-1.05056105786555	0.299710703707586	0.676027274839561	0.0346704407972398	0.518152694751143	0.607622874043159	0.810270465450125	None
ENSMUSE00001265206.1	chr1	11414112	11414637	+	ENSMUSG00000057715.13	A830018L16Rik	-0.0105767469281812	-0.105904325026427	0.916182933912569	0.97750650089619	0.0346704407972398	0.518152694751143	0.607622874043159	0.810270465450125	None
ENSMUSE00001265170.2	chr1	11588374	11588571	+	ENSMUSG00000057715.13	A830018L16Rik	-0.00540035392313848	-0.0524092430647553	0.958461177862842	0.989310878335107	0.0346704407972398	0.518152694751143	0.607622874043159	0.810270465450125	None
ENSMUSE00000729841.1	chr1	11933544	11933740	+	ENSMUSG00000057715.13	A830018L16Rik	0.0607137932728435	0.471537870849418	0.639796090977673	0.881916835366732	0.0346704407972398	0.518152694751143	0.607622874043159	0.810270465450125	None
ENSMUSE00001301868.2	chr1	11414269	11414637	+	ENSMUSG00000057715.13	A830018L16Rik	-0.0159429391107457	-0.160689813672369	0.873139399156441	0.967035519443696	0.0346704407972398	0.518152694751143	0.607622874043159	0.810270465450125	None
ENSMUSE00000795160.2	chr1	11596151	11601621	+	ENSMUSG00000057715.13	A830018L16Rik	0.0360301502743395	0.522646026612952	0.604078211148333	0.865208941002611	0.0346704407972398	0.518152694751143	0.607622874043159	0.810270465450125	None
ENSMUSE00001318815.1	chr1	11414509	11414637	+	ENSMUSG00000057715.13	A830018L16Rik	0.0144840909626704	0.148473503023577	0.882708508606018	0.967727971521194	0.0346704407972398	0.518152694751143	0.607622874043159	0.810270465450125	None
ENSMUSE00000777893.1	chr1	11747965	11748100	+	ENSMUSG00000057715.13	A830018L16Rik	-0.100322211861713	-0.880420045359933	0.383844912608533	0.739554244396557	0.0346704407972398	0.518152694751143	0.607622874043159	0.810270465450125	None
ENSMUSE00001334394.1	chr1	11974923	11975397	+	ENSMUSG00000057715.13	A830018L16Rik	-0.176859606832638	-1.58003794164336	0.121905162435862	0.47504235203229	0.0346704407972398	0.518152694751143	0.607622874043159	0.810270465450125	None
ENSMUSE00000791835.1	chr1	11518671	11518709	+	ENSMUSG00000057715.13	A830018L16Rik	0.0124571090303805	0.132642434338332	0.895135338938194	0.971114900749386	0.0346704407972398	0.518152694751143	0.607622874043159	0.810270465450125	None
ENSMUSE00000821390.1	chr1	11596965	11599993	+	ENSMUSG00000057715.13	A830018L16Rik	0.0423587105471361	0.552913690086577	0.583372504883105	0.855104336670149	0.0346704407972398	0.518152694751143	0.607622874043159	0.810270465450125	None
ENSMUSE00001335972.1	chr1	11588543	11588571	+	ENSMUSG00000057715.13	A830018L16Rik	0.00176959568304707	0.0149176621611031	0.988171375369053	0.996714863354999	0.0346704407972398	0.518152694751143	0.607622874043159	0.810270465450125	None
ENSMUSE00001335909.1	chr1	11596151	11596631	+	ENSMUSG00000057715.13	A830018L16Rik	-0.00877342622045287	-0.0955252477022255	0.924370406140676	0.979693603681468	0.0346704407972398	0.518152694751143	0.607622874043159	0.810270465450125	None
ENSMUSE00001332287.1	chr1	12692277	12692684	+	ENSMUSG00000016918.15	Sulf1	-0.14724804893291	-0.894262249914181	0.376484041741741	0.734462193486763	-0.235745654803042	-2.83781268739961	0.00751972461565602	0.0887014265182149	None
ENSMUSE00000412216.4	chr1	12728594	12728688	+	ENSMUSG00000016918.15	Sulf1	-0.108977707221421	-0.522614557093728	0.604099916311065	0.865216432779248	-0.235745654803042	-2.83781268739961	0.00751972461565602	0.0887014265182149	None
ENSMUSE00000360632.3	chr1	12786079	12786151	+	ENSMUSG00000016918.15	Sulf1	-0.202959985382084	-0.978639235937209	0.333588688666774	0.703056445626585	-0.235745654803042	-2.83781268739961	0.00751972461565602	0.0887014265182149	None
ENSMUSE00000630797.1	chr1	12786468	12786698	+	ENSMUSG00000016918.15	Sulf1	-0.185123873139243	-1.29846607722148	0.20149844734614	0.580196656307653	-0.235745654803042	-2.83781268739961	0.00751972461565602	0.0887014265182149	None
ENSMUSE00000630796.1	chr1	12796766	12797005	+	ENSMUSG00000016918.15	Sulf1	-0.12226856988004	-1.11271871624741	0.272413574915985	0.652048669112836	-0.235745654803042	-2.83781268739961	0.00751972461565602	0.0887014265182149	None
ENSMUSE00000630795.1	chr1	12805180	12805331	+	ENSMUSG00000016918.15	Sulf1	-0.351601340143246	-2.72065570017323	0.00956748712815403	0.161485011136293	-0.235745654803042	-2.83781268739961	0.00751972461565602	0.0887014265182149	None
ENSMUSE00000630794.1	chr1	12807854	12808023	+	ENSMUSG00000016918.15	Sulf1	-0.264807835761917	-2.18789183325214	0.0345267031851814	0.281677577545706	-0.235745654803042	-2.83781268739961	0.00751972461565602	0.0887014265182149	None
ENSMUSE00000630793.1	chr1	12817338	12817488	+	ENSMUSG00000016918.15	Sulf1	-0.187126907682973	-1.44742197928459	0.155502870472405	0.523403357672111	-0.235745654803042	-2.83781268739961	0.00751972461565602	0.0887014265182149	None
ENSMUSE00000630792.1	chr1	12818378	12818553	+	ENSMUSG00000016918.15	Sulf1	-0.27096614348141	-2.16166974169894	0.0366291077038381	0.288978418889748	-0.235745654803042	-2.83781268739961	0.00751972461565602	0.0887014265182149	None
ENSMUSE00000630791.1	chr1	12820401	12820529	+	ENSMUSG00000016918.15	Sulf1	-0.271262921858309	-2.11714774046576	0.0404586186621094	0.302019516146368	-0.235745654803042	-2.83781268739961	0.00751972461565602	0.0887014265182149	None
ENSMUSE00000630790.1	chr1	12820795	12820851	+	ENSMUSG00000016918.15	Sulf1	-0.181102296743844	-1.16525696922226	0.250756397694878	0.631765583210007	-0.235745654803042	-2.83781268739961	0.00751972461565602	0.0887014265182149	None
ENSMUSE00000630789.1	chr1	12821970	12822099	+	ENSMUSG00000016918.15	Sulf1	-0.149309657025873	-1.0564069908489	0.297065428154513	0.673825522319999	-0.235745654803042	-2.83781268739961	0.00751972461565602	0.0887014265182149	None
ENSMUSE00000630788.1	chr1	12836113	12836329	+	ENSMUSG00000016918.15	Sulf1	-0.175402738689891	-1.68417397765526	0.0998683975143137	0.438552287656046	-0.235745654803042	-2.83781268739961	0.00751972461565602	0.0887014265182149	None
ENSMUSE00000630787.1	chr1	12838359	12838611	+	ENSMUSG00000016918.15	Sulf1	-0.249023719589389	-2.70561857576054	0.00994054578341014	0.164166191437757	-0.235745654803042	-2.83781268739961	0.00751972461565602	0.0887014265182149	None
ENSMUSE00000630786.1	chr1	12839829	12839925	+	ENSMUSG00000016918.15	Sulf1	-0.275568808005358	-2.42065351633657	0.0200821840948344	0.222686672872398	-0.235745654803042	-2.83781268739961	0.00751972461565602	0.0887014265182149	None
ENSMUSE00000630785.1	chr1	12840403	12840497	+	ENSMUSG00000016918.15	Sulf1	-0.316200745651768	-2.28114194800567	0.0278909892270445	0.256854662166277	-0.235745654803042	-2.83781268739961	0.00751972461565602	0.0887014265182149	None
ENSMUSE00000630784.1	chr1	12841443	12841508	+	ENSMUSG00000016918.15	Sulf1	-0.307557173999564	-2.15185428264278	0.0374447209480527	0.291753374898131	-0.235745654803042	-2.83781268739961	0.00751972461565602	0.0887014265182149	None
ENSMUSE00000630783.1	chr1	12842649	12842824	+	ENSMUSG00000016918.15	Sulf1	-0.174743620364404	-1.60603509961708	0.116063781277326	0.465792279783533	-0.235745654803042	-2.83781268739961	0.00751972461565602	0.0887014265182149	None
ENSMUSE00000630782.1	chr1	12848095	12848237	+	ENSMUSG00000016918.15	Sulf1	-0.0679392177402336	-0.621207496837924	0.537956325629844	0.832465235355063	-0.235745654803042	-2.83781268739961	0.00751972461565602	0.0887014265182149	None
ENSMUSE00000630781.1	chr1	12848331	12848454	+	ENSMUSG00000016918.15	Sulf1	-0.100078002864277	-0.895255937448549	0.375959126221011	0.734229613935968	-0.235745654803042	-2.83781268739961	0.00751972461565602	0.0887014265182149	None
ENSMUSE00000630780.1	chr1	12850760	12850793	+	ENSMUSG00000016918.15	Sulf1	-0.0576402004177657	-0.486927969202274	0.628943679272588	0.877118846789126	-0.235745654803042	-2.83781268739961	0.00751972461565602	0.0887014265182149	None
ENSMUSE00001325137.1	chr1	12858812	12861192	+	ENSMUSG00000016918.15	Sulf1	-0.296635763829146	-3.84877140946925	0.00041430833675236	0.0407929951376464	-0.235745654803042	-2.83781268739961	0.00751972461565602	0.0887014265182149	sig Exon
ENSMUSE00000989151.2	chr1	12692323	12692684	+	ENSMUSG00000016918.15	Sulf1	-0.134546911248227	-0.815905844244786	0.419343810514735	0.763615218644708	-0.235745654803042	-2.83781268739961	0.00751972461565602	0.0887014265182149	None
ENSMUSE00000553316.3	chr1	12858812	12860371	+	ENSMUSG00000016918.15	Sulf1	-0.292562518116911	-3.63194642329136	0.000785015432992691	0.0542348195556019	-0.235745654803042	-2.83781268739961	0.00751972461565602	0.0887014265182149	None
ENSMUSE00001323261.1	chr1	12692532	12692684	+	ENSMUSG00000016918.15	Sulf1	-0.168034155045545	-1.01655773305733	0.315419799757468	0.688340562866134	-0.235745654803042	-2.83781268739961	0.00751972461565602	0.0887014265182149	None
ENSMUSE00001334445.1	chr1	12821970	12822916	+	ENSMUSG00000016918.15	Sulf1	-0.148466625666776	-1.05042804823352	0.299771079434691	0.676095474149149	-0.235745654803042	-2.83781268739961	0.00751972461565602	0.0887014265182149	None
ENSMUSE00001324120.1	chr1	12858812	12860377	+	ENSMUSG00000016918.15	Sulf1	-0.295647509275347	-3.67107719942956	0.000700237790550898	0.051594037110209	-0.235745654803042	-2.83781268739961	0.00751972461565602	0.0887014265182149	None
ENSMUSE00001330975.1	chr1	12786468	12786549	+	ENSMUSG00000016918.15	Sulf1	-0.289896062034753	-1.77592276694541	0.083286269729237	0.407130824752642	-0.235745654803042	-2.83781268739961	0.00751972461565602	0.0887014265182149	None
ENSMUSE00001324578.1	chr1	12728119	12728688	+	ENSMUSG00000016918.15	Sulf1	-0.0932794431151147	-0.460957903028201	0.647303461878632	0.885070207751147	-0.235745654803042	-2.83781268739961	0.00751972461565602	0.0887014265182149	None
ENSMUSE00001322013.1	chr1	12786468	12786639	+	ENSMUSG00000016918.15	Sulf1	-0.197046119365083	-1.29420428766199	0.202952110107665	0.581760839240882	-0.235745654803042	-2.83781268739961	0.00751972461565602	0.0887014265182149	None
ENSMUSE00001322449.1	chr1	12786468	12788818	+	ENSMUSG00000016918.15	Sulf1	-0.210755864066098	-1.62054208895677	0.112904634134602	0.460601674826521	-0.235745654803042	-2.83781268739961	0.00751972461565602	0.0887014265182149	None
ENSMUSE00001331115.1	chr1	12836028	12836329	+	ENSMUSG00000016918.15	Sulf1	-0.175402738689891	-1.68417397765526	0.0998683975143137	0.438552287656046	-0.235745654803042	-2.83781268739961	0.00751972461565602	0.0887014265182149	None
ENSMUSE00001330289.1	chr1	12842791	12842824	+	ENSMUSG00000016918.15	Sulf1	-0.0991652099006984	-0.949705848885416	0.347914763586456	0.713621895145699	-0.235745654803042	-2.83781268739961	0.00751972461565602	0.0887014265182149	None
ENSMUSE00001330589.1	chr1	12992528	12992650	-	ENSMUSG00000025938.16	Slco5a1	0.152443246681325	0.838262283335011	0.406821006423098	0.755734892077179	0.186289973634153	2.94486140599273	0.00571857825602589	0.0766297391796874	None
ENSMUSE00001335992.1	chr1	12989580	12990963	-	ENSMUSG00000025938.16	Slco5a1	0.152499513972945	2.04100117912901	0.0478279702578184	0.323332952235631	0.186289973634153	2.94486140599273	0.00571857825602589	0.0766297391796874	None
ENSMUSE00001327733.1	chr1	12943980	12944112	-	ENSMUSG00000025938.16	Slco5a1	0.187491001147981	1.65798496380555	0.105074782981436	0.448254949549653	0.186289973634153	2.94486140599273	0.00571857825602589	0.0766297391796874	None
ENSMUSE00001322139.1	chr1	12938989	12939200	-	ENSMUSG00000025938.16	Slco5a1	0.160391071954889	1.32276314823555	0.193361072225853	0.571127762194175	0.186289973634153	2.94486140599273	0.00571857825602589	0.0766297391796874	None
ENSMUSE00001257716.1	chr1	12921038	12921202	-	ENSMUSG00000025938.16	Slco5a1	0.197378365358261	1.83790386928011	0.0734458808950591	0.386715037154236	0.186289973634153	2.94486140599273	0.00571857825602589	0.0766297391796874	None
ENSMUSE00001318444.1	chr1	12894427	12894625	-	ENSMUSG00000025938.16	Slco5a1	0.282756882607675	3.33999887114653	0.00181206334907714	0.0790456849187749	0.186289973634153	2.94486140599273	0.00571857825602589	0.0766297391796874	None
ENSMUSE00000702743.1	chr1	12881293	12881452	-	ENSMUSG00000025938.16	Slco5a1	0.208466132628502	2.37836167044438	0.0222100195411874	0.232540073389233	0.186289973634153	2.94486140599273	0.00571857825602589	0.0766297391796874	None
ENSMUSE00000702742.1	chr1	12879138	12879379	-	ENSMUSG00000025938.16	Slco5a1	0.130581043904335	1.42464787666692	0.1619467144993	0.531943446930002	0.186289973634153	2.94486140599273	0.00571857825602589	0.0766297391796874	None
ENSMUSE00000702741.1	chr1	12876310	12876374	-	ENSMUSG00000025938.16	Slco5a1	0.0291775563150104	0.262426026503451	0.794328012948943	0.940090537930954	0.186289973634153	2.94486140599273	0.00571857825602589	0.0766297391796874	None
ENSMUSE00000702740.2	chr1	12866549	12872328	-	ENSMUSG00000025938.16	Slco5a1	0.178891515634595	3.15863838298998	0.00299951937666953	0.0982068021896308	0.186289973634153	2.94486140599273	0.00571857825602589	0.0766297391796874	None
ENSMUSE00001062918.1	chr1	12989580	12991135	-	ENSMUSG00000025938.16	Slco5a1	0.153024051453435	2.02424936959769	0.0495981403472767	0.328479793724366	0.186289973634153	2.94486140599273	0.00571857825602589	0.0766297391796874	None
ENSMUSE00001325891.1	chr1	12866552	12872328	-	ENSMUSG00000025938.16	Slco5a1	0.178891515634595	3.15863838298998	0.00299951937666953	0.0982068021896308	0.186289973634153	2.94486140599273	0.00571857825602589	0.0766297391796874	None
ENSMUSE00000702739.1	chr1	12989580	12991177	-	ENSMUSG00000025938.16	Slco5a1	0.154563804166298	2.04447693002834	0.0474676639335912	0.322288038101525	0.186289973634153	2.94486140599273	0.00571857825602589	0.0766297391796874	None
ENSMUSE00000702738.1	chr1	12871348	12872328	-	ENSMUSG00000025938.16	Slco5a1	0.118658412507473	1.8461090968002	0.0722202079708595	0.383893038878497	0.186289973634153	2.94486140599273	0.00571857825602589	0.0766297391796874	None
ENSMUSE00000774842.1	chr1	12878595	12881452	-	ENSMUSG00000025938.16	Slco5a1	0.164158164494945	2.23794093264032	0.0308088663124336	0.268457085777596	0.186289973634153	2.94486140599273	0.00571857825602589	0.0766297391796874	None
ENSMUSE00000843545.1	chr1	12989580	12990914	-	ENSMUSG00000025938.16	Slco5a1	0.150664280496735	2.00229955162814	0.0520036766431403	0.335105673100075	0.186289973634153	2.94486140599273	0.00571857825602589	0.0766297391796874	None
ENSMUSE00001332836.1	chr1	12879683	12881452	-	ENSMUSG00000025938.16	Slco5a1	0.244071828923321	3.11321057501794	0.00339616367952713	0.103922788045641	0.186289973634153	2.94486140599273	0.00571857825602589	0.0766297391796874	None
ENSMUSE00000746141.1	chr1	12881330	12881452	-	ENSMUSG00000025938.16	Slco5a1	0.153245484213228	1.71162267316491	0.0946425462699215	0.429113498531163	0.186289973634153	2.94486140599273	0.00571857825602589	0.0766297391796874	None
ENSMUSE00000386648.3	chr1	13285969	13286025	-	ENSMUSG00000005886.14	Ncoa2	0.0761670022656937	0.56195430288232	0.57725513136006	0.852221627461898	0.0386646897386904	1.03452576388851	0.308009477195224	0.584696949011348	None
ENSMUSE00001221147.1	chr1	13224609	13224713	-	ENSMUSG00000005886.14	Ncoa2	0.159491457273978	1.9070476661877	0.0636502240052794	0.36510224447934	0.0386646897386904	1.03452576388851	0.308009477195224	0.584696949011348	None
ENSMUSE00001210572.1	chr1	13221307	13221479	-	ENSMUSG00000005886.14	Ncoa2	0.202798539259887	3.14835366567606	0.00308528252859914	0.0995672133300001	0.0386646897386904	1.03452576388851	0.308009477195224	0.584696949011348	None
ENSMUSE00001219912.1	chr1	13190087	13190190	-	ENSMUSG00000005886.14	Ncoa2	0.136877956852335	2.00494195365656	0.051708826569261	0.334230959284558	0.0386646897386904	1.03452576388851	0.308009477195224	0.584696949011348	None
ENSMUSE00001258696.1	chr1	13186733	13186910	-	ENSMUSG00000005886.14	Ncoa2	0.0920992594992547	1.21085607262825	0.232994139583465	0.613608909535152	0.0386646897386904	1.03452576388851	0.308009477195224	0.584696949011348	None
ENSMUSE00001261803.1	chr1	13184175	13184363	-	ENSMUSG00000005886.14	Ncoa2	0.0919544614199346	1.33909574724616	0.188033431529083	0.564626883245019	0.0386646897386904	1.03452576388851	0.308009477195224	0.584696949011348	None
ENSMUSE00001238933.1	chr1	13181216	13181317	-	ENSMUSG00000005886.14	Ncoa2	0.000147546879521487	0.00230337600375095	0.998173522049203	0.999560391152259	0.0386646897386904	1.03452576388851	0.308009477195224	0.584696949011348	None
ENSMUSE00001210638.1	chr1	13180481	13180624	-	ENSMUSG00000005886.14	Ncoa2	-0.0310186915923852	-0.516745261085216	0.608154425097075	0.867090288682905	0.0386646897386904	1.03452576388851	0.308009477195224	0.584696949011348	None
ENSMUSE00001242679.1	chr1	13177074	13177221	-	ENSMUSG00000005886.14	Ncoa2	-0.0554179358984119	-0.80205334437405	0.427219930568901	0.768855223571954	0.0386646897386904	1.03452576388851	0.308009477195224	0.584696949011348	None
ENSMUSE00001240144.1	chr1	13174079	13175348	-	ENSMUSG00000005886.14	Ncoa2	0.00641441602332628	0.136363299741567	0.892212069525636	0.97037969929807	0.0386646897386904	1.03452576388851	0.308009477195224	0.584696949011348	None
ENSMUSE00001258368.1	chr1	13166896	13167106	-	ENSMUSG00000005886.14	Ncoa2	0.0994637317318397	1.67000324229044	0.102658421806913	0.443911807605208	0.0386646897386904	1.03452576388851	0.308009477195224	0.584696949011348	None
ENSMUSE00000604544.1	chr1	13162073	13162288	-	ENSMUSG00000005886.14	Ncoa2	0.0100147223569	0.147599481626375	0.883393833816253	0.967836576675281	0.0386646897386904	1.03452576388851	0.308009477195224	0.584696949011348	None
ENSMUSE00000154336.1	chr1	13160161	13160290	-	ENSMUSG00000005886.14	Ncoa2	0.00379278088852106	0.0506738871152566	0.959835369715247	0.989648829227618	0.0386646897386904	1.03452576388851	0.308009477195224	0.584696949011348	None
ENSMUSE00000154331.1	chr1	13156370	13156535	-	ENSMUSG00000005886.14	Ncoa2	0.0116431258472359	0.168049136485532	0.867383982487563	0.96496656489189	0.0386646897386904	1.03452576388851	0.308009477195224	0.584696949011348	None
ENSMUSE00000154337.1	chr1	13152797	13153075	-	ENSMUSG00000005886.14	Ncoa2	0.0248667792838549	0.4572082268248	0.649973184950739	0.886228717506693	0.0386646897386904	1.03452576388851	0.308009477195224	0.584696949011348	None
ENSMUSE00000154338.1	chr1	13152379	13152456	-	ENSMUSG00000005886.14	Ncoa2	0.0100581168838219	0.175707393763999	0.861402520553599	0.962912633750701	0.0386646897386904	1.03452576388851	0.308009477195224	0.584696949011348	None
ENSMUSE00000154326.1	chr1	13150690	13150918	-	ENSMUSG00000005886.14	Ncoa2	0.0652008994054946	1.16949464195436	0.24906544412056	0.630001316676194	0.0386646897386904	1.03452576388851	0.308009477195224	0.584696949011348	None
ENSMUSE00001273543.1	chr1	13148931	13149108	-	ENSMUSG00000005886.14	Ncoa2	0.089780927291596	1.92682103249993	0.0610634981057892	0.359025217123093	0.0386646897386904	1.03452576388851	0.308009477195224	0.584696949011348	None
ENSMUSE00000154325.1	chr1	13148317	13148515	-	ENSMUSG00000005886.14	Ncoa2	0.042165842941803	1.03275463263872	0.307868300310859	0.682475398456432	0.0386646897386904	1.03452576388851	0.308009477195224	0.584696949011348	None
ENSMUSE00000316180.1	chr1	13146875	13146964	-	ENSMUSG00000005886.14	Ncoa2	0.0504020777550144	0.989360867044057	0.328381647737034	0.699202376168404	0.0386646897386904	1.03452576388851	0.308009477195224	0.584696949011348	None
ENSMUSE00000702698.1	chr1	13139105	13142772	-	ENSMUSG00000005886.14	Ncoa2	0.0349443984287297	0.796082419421303	0.430642225981844	0.771088242350184	0.0386646897386904	1.03452576388851	0.308009477195224	0.584696949011348	None
ENSMUSE00000402883.4	chr1	13373938	13374083	-	ENSMUSG00000005886.14	Ncoa2	-0.0510724769436261	-0.177985350458217	0.859624902001399	0.96220124597095	0.0386646897386904	1.03452576388851	0.308009477195224	0.584696949011348	None
ENSMUSE00000498099.2	chr1	13139159	13142772	-	ENSMUSG00000005886.14	Ncoa2	0.0349443984287297	0.796082419421303	0.430642225981844	0.771088242350184	0.0386646897386904	1.03452576388851	0.308009477195224	0.584696949011348	None
ENSMUSE00000630753.1	chr1	13164896	13165102	-	ENSMUSG00000005886.14	Ncoa2	-0.0185308855387704	-0.272401071888472	0.786702584037483	0.937562053851505	0.0386646897386904	1.03452576388851	0.308009477195224	0.584696949011348	None
ENSMUSE00000735719.1	chr1	13142475	13142772	-	ENSMUSG00000005886.14	Ncoa2	0.0542053097041828	1.13813429182257	0.261776171577357	0.642203340625915	0.0386646897386904	1.03452576388851	0.308009477195224	0.584696949011348	None
ENSMUSE00000832566.1	chr1	13148317	13148507	-	ENSMUSG00000005886.14	Ncoa2	0.0383051098084471	0.911315797487331	0.367540601984588	0.72806593318246	0.0386646897386904	1.03452576388851	0.308009477195224	0.584696949011348	None
ENSMUSE00000832906.1	chr1	13146599	13146964	-	ENSMUSG00000005886.14	Ncoa2	0.0506110494664115	0.997463222887232	0.324483144974914	0.696118763491108	0.0386646897386904	1.03452576388851	0.308009477195224	0.584696949011348	None
ENSMUSE00000740838.1	chr1	13150690	13151018	-	ENSMUSG00000005886.14	Ncoa2	0.0652432142923695	1.17086755391034	0.248519390387457	0.629523320232782	0.0386646897386904	1.03452576388851	0.308009477195224	0.584696949011348	None
ENSMUSE00000841344.1	chr1	13148429	13148515	-	ENSMUSG00000005886.14	Ncoa2	0.0584978580989567	1.13649861276927	0.262451674547318	0.642816388231687	0.0386646897386904	1.03452576388851	0.308009477195224	0.584696949011348	None
ENSMUSE00000761795.1	chr1	13164501	13165102	-	ENSMUSG00000005886.14	Ncoa2	-0.0231324347291332	-0.342186508620904	0.733986254169995	0.919127015080741	0.0386646897386904	1.03452576388851	0.308009477195224	0.584696949011348	None
ENSMUSE00000801417.1	chr1	13373938	13374029	-	ENSMUSG00000005886.14	Ncoa2	-0.0406644249200467	-0.14187242087459	0.887886671916503	0.969201956183987	0.0386646897386904	1.03452576388851	0.308009477195224	0.584696949011348	None
ENSMUSE00000732485.1	chr1	13299663	13299722	-	ENSMUSG00000005886.14	Ncoa2	-0.219601290637206	-0.66446433218355	0.510172241127557	0.817667778150987	0.0386646897386904	1.03452576388851	0.308009477195224	0.584696949011348	None
ENSMUSE00000767258.1	chr1	13165925	13167106	-	ENSMUSG00000005886.14	Ncoa2	0.0994911715727958	1.68018267366833	0.100647811929522	0.43984303720289	0.0386646897386904	1.03452576388851	0.308009477195224	0.584696949011348	None
ENSMUSE00000784580.1	chr1	13182284	13184363	-	ENSMUSG00000005886.14	Ncoa2	0.0996914315563861	1.45975492720428	0.152098542017433	0.51890911245902	0.0386646897386904	1.03452576388851	0.308009477195224	0.584696949011348	None
ENSMUSE00000820669.1	chr1	13184606	13186910	-	ENSMUSG00000005886.14	Ncoa2	0.0923753074639048	1.20879192713342	0.233777658310275	0.614296086206303	0.0386646897386904	1.03452576388851	0.308009477195224	0.584696949011348	None
ENSMUSE00000754808.1	chr1	13190106	13190190	-	ENSMUSG00000005886.14	Ncoa2	0.178139355351312	2.46387938047298	0.0180997080950866	0.213225623851574	0.0386646897386904	1.03452576388851	0.308009477195224	0.584696949011348	None
ENSMUSE00001339750.1	chr1	13343563	13348204	-	ENSMUSG00000103085.1	Gm38120	0.0866604957590126	0.169607786200386	0.866165952490345	0.96452982416639	0.118246308065176	0.228094145903146	0.820904836824276	0.930279918773084	None
ENSMUSE00001334220.1	chr1	13589600	13589910	-	ENSMUSG00000025935.10	Tram1	-0.0133309157934869	-0.171307688349488	0.864837914647306	0.964104664429409	0.00167549391074035	0.0472292631084535	0.962599870158869	0.986251447439336	None
ENSMUSE00000387757.2	chr1	13581023	13581086	-	ENSMUSG00000025935.10	Tram1	-0.00727783533890426	-0.081364066424578	0.935554614210162	0.983032452520644	0.00167549391074035	0.0472292631084535	0.962599870158869	0.986251447439336	None
ENSMUSE00000444947.1	chr1	13579690	13579811	-	ENSMUSG00000025935.10	Tram1	0.00519797735104324	0.0885017289706376	0.929915641665228	0.981458283052879	0.00167549391074035	0.0472292631084535	0.962599870158869	0.986251447439336	None
ENSMUSE00000444942.1	chr1	13579450	13579566	-	ENSMUSG00000025935.10	Tram1	-0.0308009213975488	-0.500357506227807	0.619541136422191	0.87269854253046	0.00167549391074035	0.0472292631084535	0.962599870158869	0.986251447439336	None
ENSMUSE00000444936.1	chr1	13578100	13578158	-	ENSMUSG00000025935.10	Tram1	-0.0864397938969658	-1.3114831261262	0.19710721519945	0.575587983691997	0.00167549391074035	0.0472292631084535	0.962599870158869	0.986251447439336	None
ENSMUSE00000316084.2	chr1	13576368	13576452	-	ENSMUSG00000025935.10	Tram1	-0.0980182393322087	-1.50111357714096	0.141110389342685	0.503722949092925	0.00167549391074035	0.0472292631084535	0.962599870158869	0.986251447439336	None
ENSMUSE00000398971.1	chr1	13572004	13572074	-	ENSMUSG00000025935.10	Tram1	-0.0582552314155705	-0.908697920848217	0.368904513491389	0.729107484095784	0.00167549391074035	0.0472292631084535	0.962599870158869	0.986251447439336	None
ENSMUSE00000444920.1	chr1	13571803	13571907	-	ENSMUSG00000025935.10	Tram1	-0.00342689208330377	-0.0640155872505684	0.949273856655588	0.98703873772021	0.00167549391074035	0.0472292631084535	0.962599870158869	0.986251447439336	None
ENSMUSE00000154311.1	chr1	13569939	13570082	-	ENSMUSG00000025935.10	Tram1	-0.00240005286305425	-0.0507013777929195	0.959813599449712	0.989648829227618	0.00167549391074035	0.0472292631084535	0.962599870158869	0.986251447439336	None
ENSMUSE00000154306.1	chr1	13569471	13569631	-	ENSMUSG00000025935.10	Tram1	-0.135818031550132	-2.40403484325801	0.0208952931213455	0.226799398162061	0.00167549391074035	0.0472292631084535	0.962599870158869	0.986251447439336	None
ENSMUSE00000332235.4	chr1	13564698	13566396	-	ENSMUSG00000025935.10	Tram1	0.0244891867603434	0.469578923628114	0.641183274936452	0.882582273913531	0.00167549391074035	0.0472292631084535	0.962599870158869	0.986251447439336	None
ENSMUSE00001325639.1	chr1	13579690	13579798	-	ENSMUSG00000025935.10	Tram1	-0.00164279655188262	-0.0287133470719114	0.977234737694371	0.994077306081803	0.00167549391074035	0.0472292631084535	0.962599870158869	0.986251447439336	None
ENSMUSE00001334737.1	chr1	13576144	13576452	-	ENSMUSG00000025935.10	Tram1	-0.100183282818453	-1.52913387100064	0.134032458703196	0.493320761717056	0.00167549391074035	0.0472292631084535	0.962599870158869	0.986251447439336	None
ENSMUSE00000630750.2	chr1	13589600	13589875	-	ENSMUSG00000025935.10	Tram1	-0.0133309157934869	-0.171307688349488	0.864837914647306	0.964104664429409	0.00167549391074035	0.0472292631084535	0.962599870158869	0.986251447439336	None
ENSMUSE00001326824.1	chr1	13578118	13578158	-	ENSMUSG00000025935.10	Tram1	-0.0524937571893849	-0.73781160018748	0.464897684216596	0.792357701146662	0.00167549391074035	0.0472292631084535	0.962599870158869	0.986251447439336	None
ENSMUSE00000154319.6	chr1	13660329	13660546	-	ENSMUSG00000025937.6	Lactb2	-0.2260132706487	-1.19440108784929	0.239294092447362	0.619920731964017	-0.249159516782633	-3.39771062280338	0.00171293267548102	0.0408737460474011	sig Gene
ENSMUSE00000154323.3	chr1	13650721	13650884	-	ENSMUSG00000025937.6	Lactb2	-0.274163270081779	-2.26456317190496	0.0289802066689058	0.261711927729581	-0.249159516782633	-3.39771062280338	0.00171293267548102	0.0408737460474011	sig Gene
ENSMUSE00000154321.3	chr1	13647385	13647511	-	ENSMUSG00000025937.6	Lactb2	-0.389083660449515	-2.83681215300952	0.00709381417980637	0.141085743178442	-0.249159516782633	-3.39771062280338	0.00171293267548102	0.0408737460474011	sig Gene
ENSMUSE00000316001.3	chr1	13638231	13638409	-	ENSMUSG00000025937.6	Lactb2	-0.206611749467645	-1.48684026545899	0.144828758730532	0.508812279980503	-0.249159516782633	-3.39771062280338	0.00171293267548102	0.0408737460474011	sig Gene
ENSMUSE00000154320.3	chr1	13630065	13630213	-	ENSMUSG00000025937.6	Lactb2	-0.117481151447068	-0.870185543307891	0.389345684126091	0.743568740272856	-0.249159516782633	-3.39771062280338	0.00171293267548102	0.0408737460474011	sig Gene
ENSMUSE00000154322.3	chr1	13627356	13627437	-	ENSMUSG00000025937.6	Lactb2	-0.202922410448835	-1.360598554672	0.181191578169175	0.556605583237516	-0.249159516782633	-3.39771062280338	0.00171293267548102	0.0408737460474011	sig Gene
ENSMUSE00000378666.7	chr1	13623330	13626904	-	ENSMUSG00000025937.6	Lactb2	-0.284309565692387	-3.62867351555354	0.000792537731304936	0.0543638527443439	-0.249159516782633	-3.39771062280338	0.00171293267548102	0.0408737460474011	sig Gene
ENSMUSE00000783451.1	chr1	13638231	13638411	-	ENSMUSG00000025937.6	Lactb2	-0.206611749467645	-1.48684026545899	0.144828758730532	0.508812279980503	-0.249159516782633	-3.39771062280338	0.00171293267548102	0.0408737460474011	sig Gene
ENSMUSE00000764600.1	chr1	13629995	13630213	-	ENSMUSG00000025937.6	Lactb2	-0.10947659348956	-0.814147462513415	0.420338638974912	0.7642138458368	-0.249159516782633	-3.39771062280338	0.00171293267548102	0.0408737460474011	sig Gene
ENSMUSE00000464368.4	chr1	14309646	14310200	-	ENSMUSG00000025932.14	Eya1	0.182396421929912	0.744498447179298	0.460888477252066	0.789936852881908	-0.0909210255072598	-1.5295925881518	0.135136316897418	0.383084415797477	None
ENSMUSE00001287047.1	chr1	14304425	14304474	-	ENSMUSG00000025932.14	Eya1	-0.0595663078273934	-0.262495356833933	0.794274941938837	0.940076173791667	-0.0909210255072598	-1.5295925881518	0.135136316897418	0.383084415797477	None
ENSMUSE00000496745.1	chr1	14302770	14302897	-	ENSMUSG00000025932.14	Eya1	-0.450531100865284	-2.04676101253885	0.0472321804561395	0.321538515670584	-0.0909210255072598	-1.5295925881518	0.135136316897418	0.383084415797477	None
ENSMUSE00000154295.1	chr1	14283121	14283198	-	ENSMUSG00000025932.14	Eya1	-0.290295968916397	-1.78368795686448	0.0819956497381611	0.404419740755556	-0.0909210255072598	-1.5295925881518	0.135136316897418	0.383084415797477	None
ENSMUSE00000154293.3	chr1	14274534	14274603	-	ENSMUSG00000025932.14	Eya1	-0.164242823877287	-1.0412761155683	0.303945542400599	0.679437644459518	-0.0909210255072598	-1.5295925881518	0.135136316897418	0.383084415797477	None
ENSMUSE00000154291.3	chr1	14274065	14274207	-	ENSMUSG00000025932.14	Eya1	-0.257225345126988	-1.83775094334678	0.0734688910552896	0.386730080452098	-0.0909210255072598	-1.5295925881518	0.135136316897418	0.383084415797477	None
ENSMUSE00000154279.4	chr1	14270705	14270842	-	ENSMUSG00000025932.14	Eya1	-0.120266058296804	-0.966079129611286	0.339758527303829	0.707652824758475	-0.0909210255072598	-1.5295925881518	0.135136316897418	0.383084415797477	None
ENSMUSE00000154294.4	chr1	14253020	14253102	-	ENSMUSG00000025932.14	Eya1	-0.0967566426274653	-0.55999844211316	0.5785759134942	0.852993237913911	-0.0909210255072598	-1.5295925881518	0.135136316897418	0.383084415797477	None
ENSMUSE00000154292.3	chr1	14252428	14252614	-	ENSMUSG00000025932.14	Eya1	0.0619605305947864	0.440581641534682	0.661866961282814	0.891095261216968	-0.0909210255072598	-1.5295925881518	0.135136316897418	0.383084415797477	None
ENSMUSE00000154290.3	chr1	14231413	14231552	-	ENSMUSG00000025932.14	Eya1	-0.028732681328142	-0.206899800818503	0.837128518647438	0.954800825313185	-0.0909210255072598	-1.5295925881518	0.135136316897418	0.383084415797477	None
ENSMUSE00000488844.2	chr1	14229493	14229576	-	ENSMUSG00000025932.14	Eya1	0.086210254535764	0.672284372663713	0.505233731099505	0.815087510353425	-0.0909210255072598	-1.5295925881518	0.135136316897418	0.383084415797477	None
ENSMUSE00000491457.2	chr1	14208895	14208984	-	ENSMUSG00000025932.14	Eya1	0.0634265019380408	0.544362232849034	0.589187589649658	0.858154781574912	-0.0909210255072598	-1.5295925881518	0.135136316897418	0.383084415797477	None
ENSMUSE00000553006.1	chr1	14184626	14184684	-	ENSMUSG00000025932.14	Eya1	0.038040960909867	0.271019345184972	0.78775759912701	0.938032305712812	-0.0909210255072598	-1.5295925881518	0.135136316897418	0.383084415797477	None
ENSMUSE00000553003.3	chr1	14184349	14184509	-	ENSMUSG00000025932.14	Eya1	-0.000715467723473598	-0.00529516940418206	0.995801175060131	0.998881475090847	-0.0909210255072598	-1.5295925881518	0.135136316897418	0.383084415797477	None
ENSMUSE00000154275.3	chr1	14183381	14183495	-	ENSMUSG00000025932.14	Eya1	0.0376625504736934	0.260387997202357	0.795888524760559	0.940669467928472	-0.0909210255072598	-1.5295925881518	0.135136316897418	0.383084415797477	None
ENSMUSE00000552997.1	chr1	14183157	14183278	-	ENSMUSG00000025932.14	Eya1	-0.222819364161524	-1.46677535255138	0.150187107517468	0.516166674932691	-0.0909210255072598	-1.5295925881518	0.135136316897418	0.383084415797477	None
ENSMUSE00000154277.3	chr1	14179480	14179580	-	ENSMUSG00000025932.14	Eya1	-0.568307771826151	-3.19970518163547	0.00267904205400128	0.0936939782686196	-0.0909210255072598	-1.5295925881518	0.135136316897418	0.383084415797477	None
ENSMUSE00000505779.5	chr1	14168954	14170996	-	ENSMUSG00000025932.14	Eya1	-0.127395806851573	-1.97622318410908	0.0549924565904939	0.342884846941736	-0.0909210255072598	-1.5295925881518	0.135136316897418	0.383084415797477	None
ENSMUSE00000911018.3	chr1	14309646	14310235	-	ENSMUSG00000025932.14	Eya1	0.182396421929912	0.744498447179298	0.460888477252066	0.789936852881908	-0.0909210255072598	-1.5295925881518	0.135136316897418	0.383084415797477	None
ENSMUSE00001329732.1	chr1	14274065	14274210	-	ENSMUSG00000025932.14	Eya1	-0.254911510245824	-1.80803132147016	0.0780582410054139	0.396503545181933	-0.0909210255072598	-1.5295925881518	0.135136316897418	0.383084415797477	None
ENSMUSE00000482833.3	chr1	14270705	14270827	-	ENSMUSG00000025932.14	Eya1	-0.0824953360563539	-0.618541463910018	0.539694185698201	0.833396588308747	-0.0909210255072598	-1.5295925881518	0.135136316897418	0.383084415797477	None
ENSMUSE00000901582.3	chr1	14168958	14170996	-	ENSMUSG00000025932.14	Eya1	-0.127395806851573	-1.97622318410908	0.0549924565904939	0.342884846941736	-0.0909210255072598	-1.5295925881518	0.135136316897418	0.383084415797477	None
ENSMUSE00001321182.1	chr1	14309646	14310119	-	ENSMUSG00000025932.14	Eya1	0.178415042461163	0.724682397165648	0.47282776802586	0.796660342264833	-0.0909210255072598	-1.5295925881518	0.135136316897418	0.383084415797477	None
ENSMUSE00001327570.1	chr1	14169666	14170996	-	ENSMUSG00000025932.14	Eya1	-0.161979726239989	-2.24084210644266	0.0306047142681985	0.267906715616676	-0.0909210255072598	-1.5295925881518	0.135136316897418	0.383084415797477	None
ENSMUSE00001327042.1	chr1	14304425	14304570	-	ENSMUSG00000025932.14	Eya1	-0.0886756277966816	-0.391084000409911	0.697792308485764	0.905489538718403	-0.0909210255072598	-1.5295925881518	0.135136316897418	0.383084415797477	None
ENSMUSE00001321547.1	chr1	14170643	14170996	-	ENSMUSG00000025932.14	Eya1	-0.291050785285752	-2.39678923338496	0.0212590294051712	0.228550207908594	-0.0909210255072598	-1.5295925881518	0.135136316897418	0.383084415797477	None
ENSMUSE00001335183.1	chr1	14231413	14231492	-	ENSMUSG00000025932.14	Eya1	-0.0821310339261527	-0.576470561900798	0.567498713946248	0.847598981969174	-0.0909210255072598	-1.5295925881518	0.135136316897418	0.383084415797477	None
ENSMUSE00001320807.1	chr1	14304425	14304619	-	ENSMUSG00000025932.14	Eya1	-0.100518598652191	-0.441458241008838	0.661237638031967	0.890894078122361	-0.0909210255072598	-1.5295925881518	0.135136316897418	0.383084415797477	None
ENSMUSE00001332415.1	chr1	14252600	14252614	-	ENSMUSG00000025932.14	Eya1	-0.083798291072	-0.372703414480815	0.711319526077663	0.910655062793864	-0.0909210255072598	-1.5295925881518	0.135136316897418	0.383084415797477	None
ENSMUSE00001331668.1	chr1	14270707	14270842	-	ENSMUSG00000025932.14	Eya1	-0.120266058296804	-0.966079129611286	0.339758527303829	0.707652824758475	-0.0909210255072598	-1.5295925881518	0.135136316897418	0.383084415797477	None
ENSMUSE00001319237.1	chr1	14309646	14309836	-	ENSMUSG00000025932.14	Eya1	0.0983520720104415	0.344325024647806	0.732389708385478	0.918543892281129	-0.0909210255072598	-1.5295925881518	0.135136316897418	0.383084415797477	None
ENSMUSE00001327958.1	chr1	14274065	14274143	-	ENSMUSG00000025932.14	Eya1	-0.300742014820213	-2.07466334581847	0.044436790620966	0.313569976039236	-0.0909210255072598	-1.5295925881518	0.135136316897418	0.383084415797477	None
ENSMUSE00001335457.1	chr1	14270775	14270842	-	ENSMUSG00000025932.14	Eya1	-0.142085214275986	-1.06965624532597	0.291130251382412	0.669000686191374	-0.0909210255072598	-1.5295925881518	0.135136316897418	0.383084415797477	None
ENSMUSE00001320993.1	chr1	14309646	14310051	-	ENSMUSG00000025932.14	Eya1	0.158476168601773	0.628486178650247	0.533226584605062	0.830115968322524	-0.0909210255072598	-1.5295925881518	0.135136316897418	0.383084415797477	None
ENSMUSE00001322633.1	chr1	14301204	14304474	-	ENSMUSG00000025932.14	Eya1	-0.231675860622891	-1.27872737487067	0.208297828046191	0.587300591400184	-0.0909210255072598	-1.5295925881518	0.135136316897418	0.383084415797477	None
ENSMUSE00001324201.1	chr1	14776523	14776931	+	ENSMUSG00000054493.2	Gm9947	-0.0639649483476875	-0.162036121655628	0.872085977937642	0.966675951073076	0.0884513890245246	0.385969604253103	0.701863238640703	0.865692004977733	None
ENSMUSE00000458133.1	chr1	14755454	14758373	+	ENSMUSG00000054493.2	Gm9947	0.0621871225357239	0.238468611470381	0.812724422036761	0.946743292920824	0.0884513890245246	0.385969604253103	0.701863238640703	0.865692004977733	None
ENSMUSE00000154271.2	chr1	14755230	14755990	-	ENSMUSG00000025930.6	Msc	-0.00171613624363407	-0.00676737036044685	0.994633803927071	0.998620984045456	0.0854343511487906	0.572848327066449	0.57042175756961	0.784089476684014	None
ENSMUSE00000355417.6	chr1	14753346	14754325	-	ENSMUSG00000025930.6	Msc	0.0920572287431934	0.574676398493248	0.56870012812052	0.848144487134835	0.0854343511487906	0.572848327066449	0.57042175756961	0.784089476684014	None
ENSMUSE00001335633.1	chr1	14755230	14755353	-	ENSMUSG00000025930.6	Msc	0.0832502620533226	0.274534358173587	0.78507451509161	0.937049371121385	0.0854343511487906	0.572848327066449	0.57042175756961	0.784089476684014	None
ENSMUSE00001323718.1	chr1	14753746	14754325	-	ENSMUSG00000025930.6	Msc	0.152042538507729	0.956204757967232	0.344662036457138	0.711301490459416	0.0854343511487906	0.572848327066449	0.57042175756961	0.784089476684014	None
ENSMUSE00001328462.1	chr1	14753935	14754665	-	ENSMUSG00000025930.6	Msc	0.0962168418178089	0.532281898141795	0.597449319949337	0.862269979087667	0.0854343511487906	0.572848327066449	0.57042175756961	0.784089476684014	None
ENSMUSE00001320360.1	chr1	14754767	14755992	-	ENSMUSG00000025930.6	Msc	0.0830647429318113	0.340715814410076	0.735084919588159	0.919580154640282	0.0854343511487906	0.572848327066449	0.57042175756961	0.784089476684014	None
ENSMUSE00001343997.1	chr1	14788645	14792965	+	ENSMUSG00000103492.1	Gm37412	-0.320489144833819	-1.06709851451061	0.292269531240438	0.669934957474328	-0.305063108871478	-1.01802165541635	0.315676704556215	0.592159273435699	None
ENSMUSE00000959346.2	chr1	15287254	15287484	+	ENSMUSG00000092083.4	Kcnb2	0.412152789663941	2.67898264169893	0.0106345221655141	0.16905282770737	0.0369746079951091	0.577628130049814	0.567225274268342	0.782926876645452	None
ENSMUSE00000955842.1	chr1	15312363	15313030	+	ENSMUSG00000092083.4	Kcnb2	0.0667837917990213	0.612760018406637	0.543472828449239	0.83551955907001	0.0369746079951091	0.577628130049814	0.567225274268342	0.782926876645452	None
ENSMUSE00000884301.2	chr1	15709485	15712548	+	ENSMUSG00000092083.4	Kcnb2	0.0239552892769861	0.360669728383473	0.720227423718093	0.914169748477094	0.0369746079951091	0.577628130049814	0.567225274268342	0.782926876645452	None
ENSMUSE00000901644.1	chr1	15312452	15313030	+	ENSMUSG00000092083.4	Kcnb2	0.0638189851259735	0.592538632809753	0.55679572659603	0.842163880589965	0.0369746079951091	0.577628130049814	0.567225274268342	0.782926876645452	None
ENSMUSE00000957829.2	chr1	15709485	15723750	+	ENSMUSG00000092083.4	Kcnb2	0.00747713740827839	0.127025642175165	0.899550915568493	0.972487476290263	0.0369746079951091	0.577628130049814	0.567225274268342	0.782926876645452	None
ENSMUSE00001335144.1	chr1	15805646	15805957	+	ENSMUSG00000025925.14	Terf1	0.0122938810778949	0.122552394633748	0.903069823897853	0.97337684755542	-0.148812128472948	-2.74125213832157	0.00958715909872545	0.100469000964293	None
ENSMUSE00000323790.1	chr1	15807641	15807736	+	ENSMUSG00000025925.14	Terf1	-0.146542018428875	-1.5116264053134	0.138420663462775	0.499918521685751	-0.148812128472948	-2.74125213832157	0.00958715909872545	0.100469000964293	None
ENSMUSE00000323784.1	chr1	15813041	15813162	+	ENSMUSG00000025925.14	Terf1	-0.0728304122105259	-0.695192418829324	0.49091845491609	0.807330860182306	-0.148812128472948	-2.74125213832157	0.00958715909872545	0.100469000964293	None
ENSMUSE00001318812.1	chr1	15815886	15815972	+	ENSMUSG00000025925.14	Terf1	-0.259572906135322	-2.30795785278451	0.0262065504942044	0.250020172688384	-0.148812128472948	-2.74125213832157	0.00958715909872545	0.100469000964293	None
ENSMUSE00000323767.1	chr1	15818934	15819083	+	ENSMUSG00000025925.14	Terf1	-0.250159468542772	-2.57411252874759	0.0138232099690843	0.189447407862836	-0.148812128472948	-2.74125213832157	0.00958715909872545	0.100469000964293	None
ENSMUSE00000323761.1	chr1	15819651	15819763	+	ENSMUSG00000025925.14	Terf1	-0.248400660374067	-2.71091567046901	0.0098076220037935	0.163424496707893	-0.148812128472948	-2.74125213832157	0.00958715909872545	0.100469000964293	None
ENSMUSE00000323744.1	chr1	15831507	15831566	+	ENSMUSG00000025925.14	Terf1	-0.152835569546262	-1.58435608484572	0.120918706971619	0.473699128226036	-0.148812128472948	-2.74125213832157	0.00958715909872545	0.100469000964293	None
ENSMUSE00000154248.1	chr1	15833401	15833489	+	ENSMUSG00000025925.14	Terf1	-0.124501653765543	-1.31221816170271	0.196861439547262	0.575228995634986	-0.148812128472948	-2.74125213832157	0.00958715909872545	0.100469000964293	None
ENSMUSE00000154250.1	chr1	15838182	15838288	+	ENSMUSG00000025925.14	Terf1	-0.142138601376414	-1.80927252013054	0.0778618360839047	0.39602965851914	-0.148812128472948	-2.74125213832157	0.00958715909872545	0.100469000964293	None
ENSMUSE00001318903.1	chr1	15842921	15844052	+	ENSMUSG00000025925.14	Terf1	-0.254730540877606	-3.71245123117387	0.000620215141417296	0.0489174296512476	-0.148812128472948	-2.74125213832157	0.00958715909872545	0.100469000964293	sig Exon
ENSMUSE00001328383.1	chr1	15805657	15805957	+	ENSMUSG00000025925.14	Terf1	0.0120261812168479	0.120212782325542	0.904911086439376	0.974085071462819	-0.148812128472948	-2.74125213832157	0.00958715909872545	0.100469000964293	None
ENSMUSE00001322983.1	chr1	15821917	15822015	+	ENSMUSG00000025925.14	Terf1	0.460139038413503	0.991914543462734	0.327149541681227	0.698300670304179	-0.148812128472948	-2.74125213832157	0.00958715909872545	0.100469000964293	None
ENSMUSE00000333356.2	chr1	15805664	15805957	+	ENSMUSG00000025925.14	Terf1	0.0134805737029222	0.133808195572375	0.894219306617735	0.970827995238918	-0.148812128472948	-2.74125213832157	0.00958715909872545	0.100469000964293	None
ENSMUSE00000702628.2	chr1	15842921	15843470	+	ENSMUSG00000025925.14	Terf1	-0.261108946023841	-3.56587969327734	0.000951026703041304	0.0584690412778882	-0.148812128472948	-2.74125213832157	0.00958715909872545	0.100469000964293	None
ENSMUSE00001319214.1	chr1	15819651	15822103	+	ENSMUSG00000025925.14	Terf1	-0.219110032999484	-2.43867348346538	0.0192329731036686	0.218816454559736	-0.148812128472948	-2.74125213832157	0.00958715909872545	0.100469000964293	None
ENSMUSE00001339118.1	chr1	15853331	15856499	+	ENSMUSG00000104379.1	Gm37509	0.000484427486553884	0.00202183762669541	0.998396769521225	0.999560391152259	0.000999375693024332	0.00414326044499893	0.996717770440409	0.998716564749053	None
ENSMUSE00000344045.2	chr1	15853862	15855862	-	ENSMUSG00000032719.4	Sbspon	-0.657631686371113	-2.12347782990165	0.0398934994905353	0.300112397861901	-0.625631145097132	-2.2163250163898	0.0332869264792465	0.183835706019809	None
ENSMUSE00001179631.1	chr1	16068800	16068855	-	ENSMUSG00000067795.13	4930444P10Rik	-0.22940191068983	-1.27381309610485	0.210017184024702	0.589120804496498	-0.241680923823249	-1.93287743380184	0.0614019569683796	0.253869450752711	None
ENSMUSE00001176729.1	chr1	16065979	16066274	-	ENSMUSG00000067795.13	4930444P10Rik	-0.325176281807027	-1.9934624930438	0.0530003739228262	0.33782771048301	-0.241680923823249	-1.93287743380184	0.0614019569683796	0.253869450752711	None
ENSMUSE00000783152.1	chr1	16101727	16102082	-	ENSMUSG00000043716.13	Rpl7	0.0735593354879035	2.56971058289472	0.0139745027184378	0.190276177989013	0.0825626054646978	3.32238089139866	0.00210346314328908	0.0446963540681449	sig Gene
ENSMUSE00000604450.3	chr1	16101295	16101359	-	ENSMUSG00000043716.13	Rpl7	0.0582306859300566	1.60417204082622	0.116474667675465	0.466533978320204	0.0825626054646978	3.32238089139866	0.00210346314328908	0.0446963540681449	sig Gene
ENSMUSE00000737343.1	chr1	16104365	16104662	-	ENSMUSG00000043716.13	Rpl7	0.0541011325123267	1.66149439158574	0.104364392837327	0.446878185706848	0.0825626054646978	3.32238089139866	0.00210346314328908	0.0446963540681449	sig Gene
ENSMUSE00001232834.1	chr1	16103510	16103684	-	ENSMUSG00000043716.13	Rpl7	0.0555971983349964	2.00743473936221	0.0514320025751708	0.333506362860894	0.0825626054646978	3.32238089139866	0.00210346314328908	0.0446963540681449	sig Gene
ENSMUSE00000487924.2	chr1	16103168	16103334	-	ENSMUSG00000043716.13	Rpl7	0.0738046832124842	2.73707282981428	0.0091750043508903	0.158461389484693	0.0825626054646978	3.32238089139866	0.00210346314328908	0.0446963540681449	sig Gene
ENSMUSE00001225588.1	chr1	16102692	16102829	-	ENSMUSG00000043716.13	Rpl7	0.089757125208641	3.49909772350356	0.00115284946122047	0.0640066452839639	0.0825626054646978	3.32238089139866	0.00210346314328908	0.0446963540681449	sig Gene
ENSMUSE00001237726.1	chr1	16102490	16102599	-	ENSMUSG00000043716.13	Rpl7	0.0800487480281003	3.11152025317771	0.00341183826527351	0.104191553342307	0.0825626054646978	3.32238089139866	0.00210346314328908	0.0446963540681449	sig Gene
ENSMUSE00000480076.4	chr1	16101727	16101936	-	ENSMUSG00000043716.13	Rpl7	0.0734905686537263	2.56598941209982	0.0141035784646272	0.191049112131529	0.0825626054646978	3.32238089139866	0.00210346314328908	0.0446963540681449	sig Gene
ENSMUSE00000398568.5	chr1	16104365	16104402	-	ENSMUSG00000043716.13	Rpl7	0.0538798928299519	1.6529067873916	0.106109769098469	0.449830782863213	0.0825626054646978	3.32238089139866	0.00210346314328908	0.0446963540681449	sig Gene
ENSMUSE00000764836.1	chr1	16102692	16103334	-	ENSMUSG00000043716.13	Rpl7	0.0741539892334677	2.89495510081107	0.00609276674407785	0.132097361629079	0.0825626054646978	3.32238089139866	0.00210346314328908	0.0446963540681449	sig Gene
ENSMUSE00000729954.1	chr1	16101306	16101936	-	ENSMUSG00000043716.13	Rpl7	0.0732838136153263	2.55725946839956	0.0144106869081651	0.19261548658336	0.0825626054646978	3.32238089139866	0.00210346314328908	0.0446963540681449	sig Gene
ENSMUSE00000844926.1	chr1	16102692	16102848	-	ENSMUSG00000043716.13	Rpl7	0.0897523381200901	3.49862604062272	0.00115441137219889	0.0640287673155515	0.0825626054646978	3.32238089139866	0.00210346314328908	0.0446963540681449	sig Gene
ENSMUSE00000795634.1	chr1	16101528	16102599	-	ENSMUSG00000043716.13	Rpl7	0.0759634706951557	2.88672048513884	0.00622604391328531	0.133397232158499	0.0825626054646978	3.32238089139866	0.00210346314328908	0.0446963540681449	sig Gene
ENSMUSE00000762420.1	chr1	16104137	16104227	-	ENSMUSG00000043716.13	Rpl7	0.329495554116813	1.48751921328451	0.144650137314675	0.508635872613871	0.0825626054646978	3.32238089139866	0.00210346314328908	0.0446963540681449	sig Gene
ENSMUSE00000812666.1	chr1	16101780	16101936	-	ENSMUSG00000043716.13	Rpl7	0.0748560441366	2.60640271554811	0.01275847942385	0.182806884113821	0.0825626054646978	3.32238089139866	0.00210346314328908	0.0446963540681449	sig Gene
ENSMUSE00000839769.1	chr1	16104365	16104384	-	ENSMUSG00000043716.13	Rpl7	0.0538691020389265	1.65209519170506	0.106275955639876	0.450104102707116	0.0825626054646978	3.32238089139866	0.00210346314328908	0.0446963540681449	sig Gene
ENSMUSE00000746988.1	chr1	16103168	16103684	-	ENSMUSG00000043716.13	Rpl7	0.0667095060853939	2.51646254804599	0.0159285490764812	0.201813439850154	0.0825626054646978	3.32238089139866	0.00210346314328908	0.0446963540681449	sig Gene
ENSMUSE00000731647.1	chr1	16102491	16102599	-	ENSMUSG00000043716.13	Rpl7	0.0796558822765807	3.08447590937831	0.00367209945124536	0.107256580998609	0.0825626054646978	3.32238089139866	0.00210346314328908	0.0446963540681449	sig Gene
ENSMUSE00000333451.5	chr1	16105774	16106306	+	ENSMUSG00000025921.7	Rdh10	-0.167334624144544	-1.27555675737352	0.209405914250164	0.588541508572964	-0.0212463326754943	-0.449325493449211	0.655976303712111	0.839373468302163	None
ENSMUSE00000323065.3	chr1	16107795	16108030	+	ENSMUSG00000025921.7	Rdh10	-0.0609521872953191	-0.853405363755996	0.398471637284484	0.749930764795185	-0.0212463326754943	-0.449325493449211	0.655976303712111	0.839373468302163	None
ENSMUSE00000154230.3	chr1	16128165	16128263	+	ENSMUSG00000025921.7	Rdh10	-0.0602243390839285	-0.890217177720534	0.378625690370457	0.735888349628253	-0.0212463326754943	-0.449325493449211	0.655976303712111	0.839373468302163	None
ENSMUSE00000154232.3	chr1	16129196	16129341	+	ENSMUSG00000025921.7	Rdh10	0.0236644271427763	0.373888123735786	0.710444731758715	0.91024409375339	-0.0212463326754943	-0.449325493449211	0.655976303712111	0.839373468302163	None
ENSMUSE00000323039.3	chr1	16131075	16131206	+	ENSMUSG00000025921.7	Rdh10	0.0486576979528076	0.710096636689527	0.48172751956566	0.80185534050201	-0.0212463326754943	-0.449325493449211	0.655976303712111	0.839373468302163	None
ENSMUSE00000807751.1	chr1	16131294	16133734	+	ENSMUSG00000025921.7	Rdh10	-0.0160235720958063	-0.335275846780434	0.739153659079788	0.920963765625328	-0.0212463326754943	-0.449325493449211	0.655976303712111	0.839373468302163	None
ENSMUSE00000752331.1	chr1	16130502	16131206	+	ENSMUSG00000025921.7	Rdh10	0.0691397297234981	0.995309295295956	0.325516458663359	0.697014180765156	-0.0212463326754943	-0.449325493449211	0.655976303712111	0.839373468302163	None
ENSMUSE00000339680.8	chr1	16131294	16132547	+	ENSMUSG00000025921.7	Rdh10	-0.00727508526504615	-0.143963125300489	0.886246087974598	0.968640486435644	-0.0212463326754943	-0.449325493449211	0.655976303712111	0.839373468302163	None
ENSMUSE00000862448.1	chr1	16519173	16519306	-	ENSMUSG00000025920.19	Stau2	0.160723051029717	2.45930650869798	0.0183006918833866	0.214106903753172	0.154946096525262	5.28308584752701	6.87074700043074e-06	0.00304969556859119	sig Gene
ENSMUSE00001243063.1	chr1	16509342	16509408	-	ENSMUSG00000025920.19	Stau2	0.133901208168789	2.63927999842471	0.0117522017658473	0.176436734718903	0.154946096525262	5.28308584752701	6.87074700043074e-06	0.00304969556859119	sig Gene
ENSMUSE00000443692.3	chr1	16486020	16486150	-	ENSMUSG00000025920.19	Stau2	0.01477704694721	0.107481964184065	0.914939207528589	0.977092937135732	0.154946096525262	5.28308584752701	6.87074700043074e-06	0.00304969556859119	sig Gene
ENSMUSE00001343131.1	chr1	16463035	16463194	-	ENSMUSG00000025920.19	Stau2	0.133518603398699	3.26688387106476	0.0022237175507641	0.0862970867429902	0.154946096525262	5.28308584752701	6.87074700043074e-06	0.00304969556859119	sig Gene
ENSMUSE00001299794.1	chr1	16440323	16440458	-	ENSMUSG00000025920.19	Stau2	0.113495223284224	2.68267674361327	0.0105356761909152	0.168561544691799	0.154946096525262	5.28308584752701	6.87074700043074e-06	0.00304969556859119	sig Gene
ENSMUSE00001248826.1	chr1	16394051	16394210	-	ENSMUSG00000025920.19	Stau2	0.119929083319459	3.25177480574317	0.0023192171664003	0.0880046231718427	0.154946096525262	5.28308584752701	6.87074700043074e-06	0.00304969556859119	sig Gene
ENSMUSE00001303323.1	chr1	16392517	16392624	-	ENSMUSG00000025920.19	Stau2	0.131119552614933	3.88056364112985	0.000376814104639197	0.0388643372367528	0.154946096525262	5.28308584752701	6.87074700043074e-06	0.00304969556859119	sig Gene
ENSMUSE00001288168.1	chr1	16389821	16390033	-	ENSMUSG00000025920.19	Stau2	0.174048984372332	4.38054316345045	8.20116235667809e-05	0.0188181702703624	0.154946096525262	5.28308584752701	6.87074700043074e-06	0.00304969556859119	sig Gene
ENSMUSE00001224590.1	chr1	16374674	16374811	-	ENSMUSG00000025920.19	Stau2	0.135374091540293	3.49604672998497	0.00116298832535933	0.0642035342181108	0.154946096525262	5.28308584752701	6.87074700043074e-06	0.00304969556859119	sig Gene
ENSMUSE00001278110.1	chr1	16369755	16369886	-	ENSMUSG00000025920.19	Stau2	0.154738264557511	3.60783835409802	0.000842075847266602	0.0557803317505986	0.154946096525262	5.28308584752701	6.87074700043074e-06	0.00304969556859119	sig Gene
ENSMUSE00001253460.1	chr1	16366079	16366139	-	ENSMUSG00000025920.19	Stau2	0.174780800208551	4.27019509354803	0.000115384813476185	0.0223976516556502	0.154946096525262	5.28308584752701	6.87074700043074e-06	0.00304969556859119	sig Gene
ENSMUSE00000443557.1	chr1	16345704	16346011	-	ENSMUSG00000025920.19	Stau2	0.146239687642158	4.4933176647306	5.77140192450983e-05	0.0161358898435859	0.154946096525262	5.28308584752701	6.87074700043074e-06	0.00304969556859119	sig Gene
ENSMUSE00000471147.2	chr1	16231003	16231091	-	ENSMUSG00000025920.19	Stau2	0.127666654099967	2.22607321905813	0.031656665754591	0.271747986896164	0.154946096525262	5.28308584752701	6.87074700043074e-06	0.00304969556859119	sig Gene
ENSMUSE00000854885.1	chr1	16228674	16229866	-	ENSMUSG00000025920.19	Stau2	0.107520544885094	2.26036303751295	0.0292621157455159	0.262823092281435	0.154946096525262	5.28308584752701	6.87074700043074e-06	0.00304969556859119	sig Gene
ENSMUSE00000861900.1	chr1	16519173	16519228	-	ENSMUSG00000025920.19	Stau2	0.161396728358649	2.46741949921687	0.0179454944036412	0.212395188139147	0.154946096525262	5.28308584752701	6.87074700043074e-06	0.00304969556859119	sig Gene
ENSMUSE00000852066.1	chr1	16228801	16229866	-	ENSMUSG00000025920.19	Stau2	0.108674411521046	2.28591980505006	0.0275839556873502	0.255768583441153	0.154946096525262	5.28308584752701	6.87074700043074e-06	0.00304969556859119	sig Gene
ENSMUSE00000864153.1	chr1	16228804	16229866	-	ENSMUSG00000025920.19	Stau2	0.108712543713036	2.28626177223661	0.0275620966672992	0.255688190603586	0.154946096525262	5.28308584752701	6.87074700043074e-06	0.00304969556859119	sig Gene
ENSMUSE00000469087.2	chr1	16228810	16229866	-	ENSMUSG00000025920.19	Stau2	0.108835797508463	2.28864248966964	0.0274103469439194	0.255053401103668	0.154946096525262	5.28308584752701	6.87074700043074e-06	0.00304969556859119	sig Gene
ENSMUSE00000857451.1	chr1	16520001	16520112	-	ENSMUSG00000025920.19	Stau2	0.112456665031171	0.865476689529803	0.391893200973288	0.745520227977176	0.154946096525262	5.28308584752701	6.87074700043074e-06	0.00304969556859119	sig Gene
ENSMUSE00000851185.1	chr1	16228816	16229866	-	ENSMUSG00000025920.19	Stau2	0.108835797508463	2.28864248966963	0.0274103469439196	0.255053401103668	0.154946096525262	5.28308584752701	6.87074700043074e-06	0.00304969556859119	sig Gene
ENSMUSE00000853102.1	chr1	16519173	16519211	-	ENSMUSG00000025920.19	Stau2	0.161396728358649	2.46741949921687	0.0179454944036412	0.212395188139147	0.154946096525262	5.28308584752701	6.87074700043074e-06	0.00304969556859119	sig Gene
ENSMUSE00000869337.1	chr1	16343407	16346011	-	ENSMUSG00000025920.19	Stau2	0.166605129461493	5.69221637618203	1.24454806985018e-06	0.00215586835200452	0.154946096525262	5.28308584752701	6.87074700043074e-06	0.00304969556859119	sig Gene
ENSMUSE00000867647.1	chr1	16519173	16519247	-	ENSMUSG00000025920.19	Stau2	0.161396728358649	2.46741949921687	0.0179454944036412	0.212395188139147	0.154946096525262	5.28308584752701	6.87074700043074e-06	0.00304969556859119	sig Gene
ENSMUSE00000846002.1	chr1	16343486	16346011	-	ENSMUSG00000025920.19	Stau2	0.166447393047541	5.68539803597413	1.27239565071422e-06	0.00215586835200452	0.154946096525262	5.28308584752701	6.87074700043074e-06	0.00304969556859119	sig Gene
ENSMUSE00000853260.1	chr1	16520001	16520067	-	ENSMUSG00000025920.19	Stau2	0.102118953733138	0.766574171700931	0.447795914322819	0.781730798799032	0.154946096525262	5.28308584752701	6.87074700043074e-06	0.00304969556859119	sig Gene
ENSMUSE00000858451.1	chr1	16343571	16346011	-	ENSMUSG00000025920.19	Stau2	0.166405595579421	5.68767380552354	1.26303253076151e-06	0.00215586835200452	0.154946096525262	5.28308584752701	6.87074700043074e-06	0.00304969556859119	sig Gene
ENSMUSE00000630734.2	chr1	16344198	16346011	-	ENSMUSG00000025920.19	Stau2	0.165960506913921	5.66557148919613	1.3569503630608e-06	0.00224205207714819	0.154946096525262	5.28308584752701	6.87074700043074e-06	0.00304969556859119	sig Gene
ENSMUSE00000864156.1	chr1	16519173	16519240	-	ENSMUSG00000025920.19	Stau2	0.161396728358649	2.46741949921687	0.0179454944036412	0.212395188139147	0.154946096525262	5.28308584752701	6.87074700043074e-06	0.00304969556859119	sig Gene
ENSMUSE00000869111.1	chr1	16344291	16346011	-	ENSMUSG00000025920.19	Stau2	0.165923982815545	5.66011417726183	1.38119173896126e-06	0.00225646380724682	0.154946096525262	5.28308584752701	6.87074700043074e-06	0.00304969556859119	sig Gene
ENSMUSE00000630736.2	chr1	16519173	16519253	-	ENSMUSG00000025920.19	Stau2	0.161396728358649	2.46741949921687	0.0179454944036412	0.212395188139147	0.154946096525262	5.28308584752701	6.87074700043074e-06	0.00304969556859119	sig Gene
ENSMUSE00000740863.1	chr1	16344299	16346011	-	ENSMUSG00000025920.19	Stau2	0.165876185567679	5.66023741500365	1.38063958268954e-06	0.00225646380724682	0.154946096525262	5.28308584752701	6.87074700043074e-06	0.00304969556859119	sig Gene
ENSMUSE00000863095.1	chr1	16519173	16519307	-	ENSMUSG00000025920.19	Stau2	0.160723051029717	2.45930650869798	0.0183006918833866	0.214106903753172	0.154946096525262	5.28308584752701	6.87074700043074e-06	0.00304969556859119	sig Gene
ENSMUSE00000842417.2	chr1	16345594	16346011	-	ENSMUSG00000025920.19	Stau2	0.144405488506988	4.50459340689599	5.57145768315384e-05	0.0158530322334749	0.154946096525262	5.28308584752701	6.87074700043074e-06	0.00304969556859119	sig Gene
ENSMUSE00000733090.1	chr1	16519173	16519270	-	ENSMUSG00000025920.19	Stau2	0.161396728358649	2.46741949921687	0.0179454944036412	0.212395188139147	0.154946096525262	5.28308584752701	6.87074700043074e-06	0.00304969556859119	sig Gene
ENSMUSE00000784876.1	chr1	16394143	16394210	-	ENSMUSG00000025920.19	Stau2	0.120770385374793	3.04409221651328	0.00409580273177039	0.112080798120611	0.154946096525262	5.28308584752701	6.87074700043074e-06	0.00304969556859119	sig Gene
ENSMUSE00000781713.1	chr1	16520001	16520080	-	ENSMUSG00000025920.19	Stau2	0.101371333965207	0.785332397986008	0.436845154764158	0.774922351983854	0.154946096525262	5.28308584752701	6.87074700043074e-06	0.00304969556859119	sig Gene
ENSMUSE00001080217.1	chr1	16440442	16440458	-	ENSMUSG00000025920.19	Stau2	0.135155501105093	2.91537944099454	0.0057736150263362	0.129374711099594	0.154946096525262	5.28308584752701	6.87074700043074e-06	0.00304969556859119	sig Gene
ENSMUSE00000866840.1	chr1	16519173	16519260	-	ENSMUSG00000025920.19	Stau2	0.161396728358649	2.46741949921687	0.0179454944036412	0.212395188139147	0.154946096525262	5.28308584752701	6.87074700043074e-06	0.00304969556859119	sig Gene
ENSMUSE00000739416.1	chr1	16459715	16460419	-	ENSMUSG00000025920.19	Stau2	-0.293086226839714	-1.19021727444391	0.240915606683292	0.621757963337357	0.154946096525262	5.28308584752701	6.87074700043074e-06	0.00304969556859119	sig Gene
ENSMUSE00000752905.1	chr1	16520001	16520021	-	ENSMUSG00000025920.19	Stau2	0.129520016546654	0.964099679880637	0.340737764780988	0.708468875463486	0.154946096525262	5.28308584752701	6.87074700043074e-06	0.00304969556859119	sig Gene
ENSMUSE00000850866.1	chr1	16520001	16520020	-	ENSMUSG00000025920.19	Stau2	0.145198752293151	1.08476692711147	0.284462805142844	0.663084524905525	0.154946096525262	5.28308584752701	6.87074700043074e-06	0.00304969556859119	sig Gene
ENSMUSE00001304878.1	chr1	16619237	16619312	-	ENSMUSG00000025939.19	Ube2w	-0.0499784795990616	-0.76207262668003	0.450447738458413	0.78366818462012	-0.0336828451042697	-0.889445751765716	0.379856600295351	0.647432010777313	None
ENSMUSE00001300189.1	chr1	16602262	16602353	-	ENSMUSG00000025939.19	Ube2w	-0.0254616298414879	-0.487451142767551	0.628576200149402	0.876939851860404	-0.0336828451042697	-0.889445751765716	0.379856600295351	0.647432010777313	None
ENSMUSE00001291970.1	chr1	16597951	16598053	-	ENSMUSG00000025939.19	Ube2w	-0.0220560771733543	-0.494830503527497	0.623403113689732	0.874453624156664	-0.0336828451042697	-0.889445751765716	0.379856600295351	0.647432010777313	None
ENSMUSE00001249610.1	chr1	16585276	16585352	-	ENSMUSG00000025939.19	Ube2w	-0.0736454013523305	-1.55005784731022	0.12893511219586	0.486531474446683	-0.0336828451042697	-0.889445751765716	0.379856600295351	0.647432010777313	None
ENSMUSE00001237841.1	chr1	16581927	16582002	-	ENSMUSG00000025939.19	Ube2w	-0.058685094385168	-1.22230201828507	0.228684479939703	0.60942519388929	-0.0336828451042697	-0.889445751765716	0.379856600295351	0.647432010777313	None
ENSMUSE00001309491.1	chr1	16540790	16541789	-	ENSMUSG00000025939.19	Ube2w	-0.202298280323682	-1.39922061366953	0.169386291106394	0.541922827180446	-0.0336828451042697	-0.889445751765716	0.379856600295351	0.647432010777313	None
ENSMUSE00001297894.1	chr1	16585276	16585398	-	ENSMUSG00000025939.19	Ube2w	-0.0694334714242966	-1.44668587769578	0.155707943308768	0.523722808344946	-0.0336828451042697	-0.889445751765716	0.379856600295351	0.647432010777313	None
ENSMUSE00001299204.1	chr1	16569085	16569165	-	ENSMUSG00000025939.19	Ube2w	-0.0707194928850287	-0.710802610103797	0.481294590788025	0.801587976227106	-0.0336828451042697	-0.889445751765716	0.379856600295351	0.647432010777313	None
ENSMUSE00001237152.1	chr1	16564338	16564468	-	ENSMUSG00000025939.19	Ube2w	0.324574288574541	2.03584822700492	0.0483665274143427	0.324852245538904	-0.0336828451042697	-0.889445751765716	0.379856600295351	0.647432010777313	None
ENSMUSE00000715637.1	chr1	16619237	16619489	-	ENSMUSG00000025939.19	Ube2w	-0.0499784795990616	-0.76207262668003	0.450447738458413	0.78366818462012	-0.0336828451042697	-0.889445751765716	0.379856600295351	0.647432010777313	None
ENSMUSE00001249977.1	chr1	16585276	16585431	-	ENSMUSG00000025939.19	Ube2w	-0.0685303568332504	-1.45855475736958	0.152427224379115	0.519414995071911	-0.0336828451042697	-0.889445751765716	0.379856600295351	0.647432010777313	None
ENSMUSE00000708675.1	chr1	16569782	16571282	-	ENSMUSG00000025939.19	Ube2w	-0.0465333167288617	-1.13115910094952	0.264665477232677	0.64494675308386	-0.0336828451042697	-0.889445751765716	0.379856600295351	0.647432010777313	None
ENSMUSE00000788949.1	chr1	16619237	16619259	-	ENSMUSG00000025939.19	Ube2w	-0.0499784795990616	-0.76207262668003	0.450447738458413	0.78366818462012	-0.0336828451042697	-0.889445751765716	0.379856600295351	0.647432010777313	None
ENSMUSE00000835824.1	chr1	16581936	16582002	-	ENSMUSG00000025939.19	Ube2w	-0.0571182681128634	-1.21575383385136	0.231142758737213	0.611710759319881	-0.0336828451042697	-0.889445751765716	0.379856600295351	0.647432010777313	None
ENSMUSE00000757375.1	chr1	16619237	16619284	-	ENSMUSG00000025939.19	Ube2w	-0.0499784795990616	-0.76207262668003	0.450447738458413	0.78366818462012	-0.0336828451042697	-0.889445751765716	0.379856600295351	0.647432010777313	None
ENSMUSE00001288995.1	chr1	16584158	16585431	-	ENSMUSG00000025939.19	Ube2w	-0.0682186837298022	-1.46015013985723	0.151990430411161	0.518728929459965	-0.0336828451042697	-0.889445751765716	0.379856600295351	0.647432010777313	None
ENSMUSE00000744415.1	chr1	16601979	16602353	-	ENSMUSG00000025939.19	Ube2w	-0.0253320580598404	-0.484516829764218	0.630638504491204	0.87781385696269	-0.0336828451042697	-0.889445751765716	0.379856600295351	0.647432010777313	None
ENSMUSE00001344677.1	chr1	16618560	16621539	+	ENSMUSG00000102457.1	Gm38342	-0.654183858355992	-1.68566752237702	0.099578027717406	0.438076435458188	-0.644400793364954	-1.62918016620673	0.112273828511043	0.348331544009967	None
ENSMUSE00001330550.1	chr1	16656822	16656884	-	ENSMUSG00000079658.9	Eloc	0.043785786145243	0.944088402330166	0.350742580732028	0.715563928952706	0.0801864294359715	1.99196157788601	0.0542489333808023	0.239435509841376	None
ENSMUSE00000702579.1	chr1	16647955	16648007	-	ENSMUSG00000079658.9	Eloc	0.0286479719338811	0.730139132324807	0.469522532377191	0.794938174977104	0.0801864294359715	1.99196157788601	0.0542489333808023	0.239435509841376	None
ENSMUSE00000340801.6	chr1	16645686	16645829	-	ENSMUSG00000079658.9	Eloc	0.045236515720108	1.31492566359874	0.195958133484737	0.574125466969984	0.0801864294359715	1.99196157788601	0.0542489333808023	0.239435509841376	None
ENSMUSE00001333396.1	chr1	16641725	16643478	-	ENSMUSG00000079658.9	Eloc	0.0749551006342956	1.79683337471587	0.079849170556488	0.400464598206831	0.0801864294359715	1.99196157788601	0.0542489333808023	0.239435509841376	None
ENSMUSE00001335296.1	chr1	16656992	16657042	-	ENSMUSG00000079658.9	Eloc	0.0356234668461495	0.354494354118559	0.7248141637853	0.915670680653916	0.0801864294359715	1.99196157788601	0.0542489333808023	0.239435509841376	None
ENSMUSE00000702575.4	chr1	16642767	16643478	-	ENSMUSG00000079658.9	Eloc	0.122602770391593	1.70417734212368	0.0960370657136324	0.431840836070639	0.0801864294359715	1.99196157788601	0.0542489333808023	0.239435509841376	None
ENSMUSE00001324080.1	chr1	16656912	16657018	-	ENSMUSG00000079658.9	Eloc	-0.0609828882288413	-0.584548382485005	0.562105286771656	0.844951545510956	0.0801864294359715	1.99196157788601	0.0542489333808023	0.239435509841376	None
ENSMUSE00001329439.1	chr1	16643142	16643478	-	ENSMUSG00000079658.9	Eloc	0.085758690666762	2.0657273629133	0.0453158609901992	0.316250746980968	0.0801864294359715	1.99196157788601	0.0542489333808023	0.239435509841376	None
ENSMUSE00001324463.1	chr1	16656992	16657038	-	ENSMUSG00000079658.9	Eloc	0.0387078401645746	0.383030537186708	0.703707321952238	0.907805998116112	0.0801864294359715	1.99196157788601	0.0542489333808023	0.239435509841376	None
ENSMUSE00001328055.1	chr1	16646988	16647053	-	ENSMUSG00000079658.9	Eloc	-0.293803295520982	-1.3725567882309	0.177470492969886	0.552259065138075	0.0801864294359715	1.99196157788601	0.0542489333808023	0.239435509841376	None
ENSMUSE00001333476.1	chr1	16643169	16643478	-	ENSMUSG00000079658.9	Eloc	0.0810388270870077	2.1193102974952	0.0402647693078529	0.301342850607267	0.0801864294359715	1.99196157788601	0.0542489333808023	0.239435509841376	None
ENSMUSE00001322440.1	chr1	16656822	16656914	-	ENSMUSG00000079658.9	Eloc	0.0196915106765577	0.396089718119225	0.694125316084183	0.904116753380035	0.0801864294359715	1.99196157788601	0.0542489333808023	0.239435509841376	None
ENSMUSE00001323302.1	chr1	16656296	16656459	-	ENSMUSG00000079658.9	Eloc	0.0390431883273352	0.441959677538532	0.660877761229219	0.890719085541453	0.0801864294359715	1.99196157788601	0.0542489333808023	0.239435509841376	None
ENSMUSE00001319944.1	chr1	16643191	16643478	-	ENSMUSG00000079658.9	Eloc	0.0797214297123701	2.213254615808	0.0325956505371152	0.275234913214469	0.0801864294359715	1.99196157788601	0.0542489333808023	0.239435509841376	None
ENSMUSE00001323451.1	chr1	16647955	16648039	-	ENSMUSG00000079658.9	Eloc	0.0286089051768205	0.729400989777958	0.469968861191365	0.79521328062311	0.0801864294359715	1.99196157788601	0.0542489333808023	0.239435509841376	None
ENSMUSE00001318576.1	chr1	16643342	16643478	-	ENSMUSG00000079658.9	Eloc	0.0544835781110473	1.59186810506732	0.11921807701318	0.471222724493801	0.0801864294359715	1.99196157788601	0.0542489333808023	0.239435509841376	None
ENSMUSE00001334901.1	chr1	16656296	16656625	-	ENSMUSG00000079658.9	Eloc	0.0634784500038072	0.679484401693127	0.500709970214319	0.812989722715377	0.0801864294359715	1.99196157788601	0.0542489333808023	0.239435509841376	None
ENSMUSE00001319833.1	chr1	16643472	16643478	-	ENSMUSG00000079658.9	Eloc	0.0681698802634553	1.83057645522809	0.0745553026538428	0.389219288220338	0.0801864294359715	1.99196157788601	0.0542489333808023	0.239435509841376	None
ENSMUSE00001320713.1	chr1	16656822	16656900	-	ENSMUSG00000079658.9	Eloc	0.043785786145243	0.944088402330166	0.350742580732028	0.715563928952706	0.0801864294359715	1.99196157788601	0.0542489333808023	0.239435509841376	None
ENSMUSE00001326998.1	chr1	16646836	16647053	-	ENSMUSG00000079658.9	Eloc	-0.296098232250172	-1.70159945094511	0.0965238668800022	0.432723430780175	0.0801864294359715	1.99196157788601	0.0542489333808023	0.239435509841376	None
ENSMUSE00001329865.1	chr1	16656822	16656915	-	ENSMUSG00000079658.9	Eloc	0.0196915106765577	0.396089718119225	0.694125316084183	0.904116753380035	0.0801864294359715	1.99196157788601	0.0542489333808023	0.239435509841376	None
ENSMUSE00001334782.1	chr1	16646955	16647053	-	ENSMUSG00000079658.9	Eloc	-0.247244220543823	-1.21316933915492	0.232118356477853	0.612752052915477	0.0801864294359715	1.99196157788601	0.0542489333808023	0.239435509841376	None
ENSMUSE00000702580.2	chr1	16656822	16656878	-	ENSMUSG00000079658.9	Eloc	0.043785786145243	0.944088402330166	0.350742580732028	0.715563928952706	0.0801864294359715	1.99196157788601	0.0542489333808023	0.239435509841376	None
ENSMUSE00001327227.1	chr1	16647681	16648007	-	ENSMUSG00000079658.9	Eloc	0.0310526708000829	0.802872737446606	0.426751573243086	0.768539377320679	0.0801864294359715	1.99196157788601	0.0542489333808023	0.239435509841376	None
ENSMUSE00001328129.1	chr1	16647736	16648007	-	ENSMUSG00000079658.9	Eloc	0.0301247859305708	0.772878894260482	0.444097368426589	0.779572261757583	0.0801864294359715	1.99196157788601	0.0542489333808023	0.239435509841376	None
ENSMUSE00000955715.1	chr1	16665207	16665505	+	ENSMUSG00000025940.6	Tmem70	-0.101350177672353	-1.21685129888445	0.230729401892958	0.611308735729761	0.0258632983183469	0.85174386533915	0.400166015001719	0.66434192113425	None
ENSMUSE00000154373.4	chr1	16667665	16667773	+	ENSMUSG00000025940.6	Tmem70	-0.0232021712586955	-0.422087219133008	0.675201550984027	0.89638971529603	0.0258632983183469	0.85174386533915	0.400166015001719	0.66434192113425	None
ENSMUSE00000960654.1	chr1	16676968	16678195	+	ENSMUSG00000025940.6	Tmem70	0.0260432715196982	0.794596232607445	0.431496607541904	0.771638441174719	0.0258632983183469	0.85174386533915	0.400166015001719	0.66434192113425	None
ENSMUSE00000949710.1	chr1	16665210	16665372	+	ENSMUSG00000025940.6	Tmem70	-0.0427996235211644	-0.330496928119162	0.74273424404361	0.922436091262636	0.0258632983183469	0.85174386533915	0.400166015001719	0.66434192113425	None
ENSMUSE00001286399.1	chr1	16667668	16667773	+	ENSMUSG00000025940.6	Tmem70	-0.0227817700489889	-0.413566148489298	0.681381403575377	0.898926476731228	0.0258632983183469	0.85174386533915	0.400166015001719	0.66434192113425	None
ENSMUSE00000952854.1	chr1	16676968	16677215	+	ENSMUSG00000025940.6	Tmem70	0.0425683143031857	1.11990806398608	0.269373876074846	0.649556562096299	0.0258632983183469	0.85174386533915	0.400166015001719	0.66434192113425	None
ENSMUSE00000962983.1	chr1	16665210	16665505	+	ENSMUSG00000025940.6	Tmem70	-0.101350177672353	-1.21685129888445	0.230729401892958	0.611308735729761	0.0258632983183469	0.85174386533915	0.400166015001719	0.66434192113425	None
ENSMUSE00000501818.3	chr1	16676968	16678275	+	ENSMUSG00000025940.6	Tmem70	0.0263029951451924	0.802209270893344	0.427130780515175	0.768792209923447	0.0258632983183469	0.85174386533915	0.400166015001719	0.66434192113425	None
ENSMUSE00000956845.1	chr1	16665236	16665505	+	ENSMUSG00000025940.6	Tmem70	-0.101350177672353	-1.21685129888445	0.230729401892958	0.611308735729761	0.0258632983183469	0.85174386533915	0.400166015001719	0.66434192113425	None
ENSMUSE00000952287.1	chr1	16665708	16665811	+	ENSMUSG00000025940.6	Tmem70	0.0342749535628885	0.148988685351003	0.882304593809331	0.967727971521194	0.0258632983183469	0.85174386533915	0.400166015001719	0.66434192113425	None
ENSMUSE00001330724.1	chr1	16688337	16688619	+	ENSMUSG00000025779.10	Ly96	0.136240093616928	0.543057985156558	0.59007692581598	0.858712001780158	0.1198651671419	0.634446591493137	0.52992861570121	0.759381111585093	None
ENSMUSE00001321010.1	chr1	16691684	16691947	+	ENSMUSG00000025779.10	Ly96	0.0666323325717827	0.261143794737511	0.79530971407508	0.940415964513798	0.1198651671419	0.634446591493137	0.52992861570121	0.759381111585093	None
ENSMUSE00000153123.5	chr1	16688433	16688619	+	ENSMUSG00000025779.10	Ly96	0.121244626251621	0.48444945299355	0.630685893635278	0.877815135443111	0.1198651671419	0.634446591493137	0.52992861570121	0.759381111585093	None
ENSMUSE00000153122.3	chr1	16691684	16691773	+	ENSMUSG00000025779.10	Ly96	0.065644543739889	0.25748828679659	0.798110281905285	0.941488387189835	0.1198651671419	0.634446591493137	0.52992861570121	0.759381111585093	None
ENSMUSE00000153124.3	chr1	16700795	16700923	+	ENSMUSG00000025779.10	Ly96	0.108841425420399	0.392382369788767	0.696840466216024	0.905101245267185	0.1198651671419	0.634446591493137	0.52992861570121	0.759381111585093	None
ENSMUSE00000321445.3	chr1	16706173	16706225	+	ENSMUSG00000025779.10	Ly96	0.0864281630914927	0.261393130580727	0.795118791400748	0.940326093923957	0.1198651671419	0.634446591493137	0.52992861570121	0.759381111585093	None
ENSMUSE00000321436.4	chr1	16709439	16709611	+	ENSMUSG00000025779.10	Ly96	-0.114877784387444	-0.314574692774327	0.754705237982659	0.926700955857938	0.1198651671419	0.634446591493137	0.52992861570121	0.759381111585093	None
ENSMUSE00001331404.1	chr1	16688508	16688619	+	ENSMUSG00000025779.10	Ly96	0.177356088703915	0.697234964551117	0.489653130014197	0.806634716429707	0.1198651671419	0.634446591493137	0.52992861570121	0.759381111585093	None
ENSMUSE00001325505.1	chr1	16700849	16700923	+	ENSMUSG00000025779.10	Ly96	0.0908166471177028	0.322876861820446	0.748455481735591	0.924347664708481	0.1198651671419	0.634446591493137	0.52992861570121	0.759381111585093	None
ENSMUSE00001318793.1	chr1	16709439	16709537	+	ENSMUSG00000025779.10	Ly96	-0.114877784387444	-0.314574692774327	0.754705237982659	0.926700955857938	0.1198651671419	0.634446591493137	0.52992861570121	0.759381111585093	None
ENSMUSE00001328582.1	chr1	17003891	17004219	-	ENSMUSG00000042686.5	Jph1	0.0637042180983244	0.594342932088365	0.555600279421773	0.841695506515306	0.114993728480592	1.63764658075077	0.110486288877353	0.345841694815426	None
ENSMUSE00001325474.1	chr1	16997464	16997559	-	ENSMUSG00000042686.5	Jph1	0.121720508596026	0.785654652223522	0.436658436045008	0.774822728421425	0.114993728480592	1.63764658075077	0.110486288877353	0.345841694815426	None
ENSMUSE00000383734.4	chr1	17097226	17097889	-	ENSMUSG00000042686.5	Jph1	0.0273355085447552	0.159371495475999	0.874171145916304	0.967400154174762	0.114993728480592	1.63764658075077	0.110486288877353	0.345841694815426	None
ENSMUSE00000321372.1	chr1	17091298	17092057	-	ENSMUSG00000042686.5	Jph1	0.0994933995333079	0.992727141406899	0.326758130798996	0.697936512540567	0.114993728480592	1.63764658075077	0.110486288877353	0.345841694815426	None
ENSMUSE00000321365.1	chr1	17016039	17016157	-	ENSMUSG00000042686.5	Jph1	0.0593983533410824	0.432560345148534	0.667637028917956	0.893245597880257	0.114993728480592	1.63764658075077	0.110486288877353	0.345841694815426	None
ENSMUSE00000321355.1	chr1	17003891	17004534	-	ENSMUSG00000042686.5	Jph1	-0.00493728374059591	-0.0505788428087461	0.959910636916569	0.989648829227618	0.114993728480592	1.63764658075077	0.110486288877353	0.345841694815426	None
ENSMUSE00001048749.1	chr1	16994938	16997559	-	ENSMUSG00000042686.5	Jph1	0.167901194196048	1.99506543607361	0.0528183642541952	0.337477189460979	0.114993728480592	1.63764658075077	0.110486288877353	0.345841694815426	None
ENSMUSE00000744355.1	chr1	17145362	17145588	+	ENSMUSG00000025777.8	Gdap1	0.0437091776531124	0.985936304407829	0.33003883686904	0.700433274360829	0.0482933305316622	1.5993174943928	0.118769641893092	0.357436315680672	None
ENSMUSE00001272237.1	chr1	17146936	17147128	+	ENSMUSG00000025777.8	Gdap1	0.00950418229956279	0.270878679621293	0.787865026781978	0.938083175689471	0.0482933305316622	1.5993174943928	0.118769641893092	0.357436315680672	None
ENSMUSE00000153119.3	chr1	17156961	17157134	+	ENSMUSG00000025777.8	Gdap1	0.0230380674808328	0.671624200707899	0.50564963078715	0.815263723492691	0.0482933305316622	1.5993174943928	0.118769641893092	0.357436315680672	None
ENSMUSE00000153117.3	chr1	17158409	17158503	+	ENSMUSG00000025777.8	Gdap1	0.0348405735422964	0.854307638575429	0.397977556191257	0.749529638358726	0.0482933305316622	1.5993174943928	0.118769641893092	0.357436315680672	None
ENSMUSE00000153115.3	chr1	17159924	17160038	+	ENSMUSG00000025777.8	Gdap1	0.03083883211382	0.685512001261321	0.496940039896967	0.811100265226085	0.0482933305316622	1.5993174943928	0.118769641893092	0.357436315680672	None
ENSMUSE00000344914.8	chr1	17161127	17164271	+	ENSMUSG00000025777.8	Gdap1	0.0361163981905656	1.15875626826538	0.253366498348367	0.634000924461269	0.0482933305316622	1.5993174943928	0.118769641893092	0.357436315680672	None
ENSMUSE00000153118.3	chr1	17145404	17145588	+	ENSMUSG00000025777.8	Gdap1	0.0425454643889371	0.958635136837197	0.343450810497674	0.710407633168614	0.0482933305316622	1.5993174943928	0.118769641893092	0.357436315680672	None
ENSMUSE00000744587.1	chr1	17156961	17158744	+	ENSMUSG00000025777.8	Gdap1	0.0235257359621743	0.739371945058529	0.463960358018858	0.791790281495035	0.0482933305316622	1.5993174943928	0.118769641893092	0.357436315680672	None
ENSMUSE00001320519.1	chr1	17145468	17145588	+	ENSMUSG00000025777.8	Gdap1	0.0426545549631911	0.963226162477827	0.341170491357999	0.708821162992083	0.0482933305316622	1.5993174943928	0.118769641893092	0.357436315680672	None
ENSMUSE00001325664.1	chr1	17146936	17146983	+	ENSMUSG00000025777.8	Gdap1	0.00231960314677753	0.0530517144436788	0.957952450557465	0.989185978732157	0.0482933305316622	1.5993174943928	0.118769641893092	0.357436315680672	None
ENSMUSE00001331538.1	chr1	17161127	17161631	+	ENSMUSG00000025777.8	Gdap1	0.0238653083963582	0.701350482665368	0.487109172164659	0.805064467124635	0.0482933305316622	1.5993174943928	0.118769641893092	0.357436315680672	None
ENSMUSE00001333532.1	chr1	17158370	17162049	+	ENSMUSG00000025777.8	Gdap1	0.0286601947281428	0.893547322054725	0.376861992503305	0.73468483468278	0.0482933305316622	1.5993174943928	0.118769641893092	0.357436315680672	None
ENSMUSE00001324699.1	chr1	17397412	17400281	-	ENSMUSG00000101589.1	Rbm6-ps1	0.0338051632835952	0.322784516701447	0.748524904522561	0.924363795672544	0.023539612667474	0.203728389025959	0.839749625988945	0.93772902272618	None
ENSMUSE00000552626.3	chr1	17624835	17630939	+	ENSMUSG00000067780.3	Pi15	-0.0925227087831892	-0.475169847607875	0.637227645815871	0.880660606196104	-0.094781341689265	-0.462926722801968	0.646291992780224	0.833701644522875	None
ENSMUSE00000343325.6	chr1	17728594	17728914	+	ENSMUSG00000025776.13	Crispld1	-0.33760915586799	-1.06633740542566	0.292609148095724	0.670217258788653	-0.147203034817745	-0.811390945013928	0.422643272550434	0.681704403680416	None
ENSMUSE00000153110.3	chr1	17745354	17745472	+	ENSMUSG00000025776.13	Crispld1	-0.311012950014639	-1.03451911605541	0.30705320158964	0.681834683648757	-0.147203034817745	-0.811390945013928	0.422643272550434	0.681704403680416	None
ENSMUSE00000153107.3	chr1	17745780	17745912	+	ENSMUSG00000025776.13	Crispld1	-0.466162804198008	-1.28515353678763	0.206065511607869	0.585262781054976	-0.147203034817745	-0.811390945013928	0.422643272550434	0.681704403680416	None
ENSMUSE00000153105.3	chr1	17746731	17746846	+	ENSMUSG00000025776.13	Crispld1	-0.369897570553647	-0.957413911735991	0.344059078465732	0.71074432185887	-0.147203034817745	-0.811390945013928	0.422643272550434	0.681704403680416	None
ENSMUSE00000153101.3	chr1	17747501	17747601	+	ENSMUSG00000025776.13	Crispld1	-0.0623204220365072	-0.167757958455359	0.867611564200933	0.965001005422147	-0.147203034817745	-0.811390945013928	0.422643272550434	0.681704403680416	None
ENSMUSE00000153111.3	chr1	17749507	17749647	+	ENSMUSG00000025776.13	Crispld1	0.107594901006505	0.400387361205672	0.690982943815454	0.902945321482969	-0.147203034817745	-0.811390945013928	0.422643272550434	0.681704403680416	None
ENSMUSE00000153113.3	chr1	17750265	17750325	+	ENSMUSG00000025776.13	Crispld1	0.337574723936883	0.816608772349015	0.418946521580076	0.763391493674329	-0.147203034817745	-0.811390945013928	0.422643272550434	0.681704403680416	None
ENSMUSE00000153102.3	chr1	17750434	17750500	+	ENSMUSG00000025776.13	Crispld1	0.0701930467988384	0.1572972424074	0.875794953854691	0.967727971521194	-0.147203034817745	-0.811390945013928	0.422643272550434	0.681704403680416	None
ENSMUSE00000153112.3	chr1	17750734	17750864	+	ENSMUSG00000025776.13	Crispld1	-0.104918302634765	-0.337176657309186	0.737731108983684	0.920528529277297	-0.147203034817745	-0.811390945013928	0.422643272550434	0.681704403680416	None
ENSMUSE00000153106.3	chr1	17752838	17752881	+	ENSMUSG00000025776.13	Crispld1	-0.288341113699851	-0.995640875210342	0.325357243847215	0.696887216967356	-0.147203034817745	-0.811390945013928	0.422643272550434	0.681704403680416	None
ENSMUSE00000153108.3	chr1	17752968	17753040	+	ENSMUSG00000025776.13	Crispld1	-0.151119277969485	-0.519738417076768	0.606085180346202	0.866079352927334	-0.147203034817745	-0.811390945013928	0.422643272550434	0.681704403680416	None
ENSMUSE00000153099.3	chr1	17756258	17756333	+	ENSMUSG00000025776.13	Crispld1	-0.196177168839121	-0.606770970680037	0.547401513299797	0.837547932587503	-0.147203034817745	-0.811390945013928	0.422643272550434	0.681704403680416	None
ENSMUSE00000320811.3	chr1	17762112	17762242	+	ENSMUSG00000025776.13	Crispld1	0.0879412905556908	0.245745296728641	0.807124931996763	0.94462417222874	-0.147203034817745	-0.811390945013928	0.422643272550434	0.681704403680416	None
ENSMUSE00000870263.1	chr1	17764063	17765575	+	ENSMUSG00000025776.13	Crispld1	-0.030894882800909	-0.129861298691561	0.897321284477156	0.971820224724791	-0.147203034817745	-0.811390945013928	0.422643272550434	0.681704403680416	None
ENSMUSE00000855682.1	chr1	17727582	17727763	+	ENSMUSG00000025776.13	Crispld1	-0.374617774709217	-1.01034402422682	0.3183500607077	0.69108027884407	-0.147203034817745	-0.811390945013928	0.422643272550434	0.681704403680416	None
ENSMUSE00000850572.1	chr1	17745780	17745893	+	ENSMUSG00000025776.13	Crispld1	-0.648366304168071	-1.72404318000162	0.0923536592701444	0.42489667466828	-0.147203034817745	-0.811390945013928	0.422643272550434	0.681704403680416	None
ENSMUSE00000868467.1	chr1	17727088	17727763	+	ENSMUSG00000025776.13	Crispld1	-0.0858949866684029	-0.251992894198625	0.802325493082809	0.943039138096087	-0.147203034817745	-0.811390945013928	0.422643272550434	0.681704403680416	None
ENSMUSE00000630721.3	chr1	17764063	17766344	+	ENSMUSG00000025776.13	Crispld1	-0.162635587558555	-0.767580824555285	0.447204164844118	0.781386707624599	-0.147203034817745	-0.811390945013928	0.422643272550434	0.681704403680416	None
ENSMUSE00001384865.1	chr1	18034810	18035002	-	ENSMUSG00000109887.1	Gm28756	0.254356717834381	2.56118962005683	0.0142716797056182	0.19182244508782	0.199986386446303	3.4261162176618	0.00158455820507985	0.0393167274388383	sig Gene
ENSMUSE00001382966.1	chr1	17999360	17999660	-	ENSMUSG00000109887.1	Gm28756	0.248474508634914	3.60856597897608	0.000840296718624691	0.0557172262080458	0.199986386446303	3.4261162176618	0.00158455820507985	0.0393167274388383	sig Gene
ENSMUSE00001388557.1	chr1	17994462	17995681	-	ENSMUSG00000109887.1	Gm28756	0.190010987929024	3.64560940951826	0.00075434876054118	0.0532765442377396	0.199986386446303	3.4261162176618	0.00158455820507985	0.0393167274388383	sig Gene
ENSMUSE00001388852.1	chr1	18058201	18059056	-	ENSMUSG00000109887.1	Gm28756	0.116582837538234	1.1402970104783	0.260884926756613	0.641372070243503	0.199986386446303	3.4261162176618	0.00158455820507985	0.0393167274388383	sig Gene
ENSMUSE00001383712.1	chr1	18034810	18034893	-	ENSMUSG00000109887.1	Gm28756	0.254356717834381	2.56118962005683	0.0142716797056182	0.19182244508782	0.199986386446303	3.4261162176618	0.00158455820507985	0.0393167274388383	sig Gene
ENSMUSE00001323316.1	chr1	18058201	18058790	-	ENSMUSG00000109887.1	Gm28756	0.118861133337736	1.164263591657	0.251153984182144	0.632171095050785	0.199986386446303	3.4261162176618	0.00158455820507985	0.0393167274388383	sig Gene
ENSMUSE00001330896.1	chr1	18034818	18034893	-	ENSMUSG00000109887.1	Gm28756	0.257254990731262	2.57192320802195	0.0138982673575747	0.189876552117578	0.199986386446303	3.4261162176618	0.00158455820507985	0.0393167274388383	sig Gene
ENSMUSE00000320302.3	chr1	19103022	19103294	+	ENSMUSG00000042596.7	Tfap2d	-0.342517549520149	-1.53318308609165	0.133033591601655	0.492057093810895	0.0695617720295205	0.688695585108438	0.495570092524979	0.735092729259503	None
ENSMUSE00000320293.1	chr1	19104364	19104861	+	ENSMUSG00000042596.7	Tfap2d	-0.0307769407145128	-0.229695613636931	0.819488547391305	0.948840298021875	0.0695617720295205	0.688695585108438	0.495570092524979	0.735092729259503	None
ENSMUSE00001311285.1	chr1	19108250	19108310	+	ENSMUSG00000042596.7	Tfap2d	0.0198192514546963	0.148390552304811	0.882773546838496	0.967727971521194	0.0695617720295205	0.688695585108438	0.495570092524979	0.735092729259503	None
ENSMUSE00001243384.1	chr1	19118830	19118995	+	ENSMUSG00000042596.7	Tfap2d	0.105880139617291	0.759866138503037	0.451750926480563	0.784490256784076	0.0695617720295205	0.688695585108438	0.495570092524979	0.735092729259503	None
ENSMUSE00001215808.1	chr1	19119162	19119280	+	ENSMUSG00000042596.7	Tfap2d	0.129020694268413	1.02731764055794	0.310389239847527	0.684515935176993	0.0695617720295205	0.688695585108438	0.495570092524979	0.735092729259503	None
ENSMUSE00001296689.1	chr1	19142837	19142978	+	ENSMUSG00000042596.7	Tfap2d	0.18199167424173	1.91799584678069	0.0622066244220848	0.361721383362173	0.0695617720295205	0.688695585108438	0.495570092524979	0.735092729259503	None
ENSMUSE00000320261.1	chr1	19148304	19148417	+	ENSMUSG00000042596.7	Tfap2d	0.13808428719326	1.32503564792553	0.192612973260201	0.570130009202256	0.0695617720295205	0.688695585108438	0.495570092524979	0.735092729259503	None
ENSMUSE00000413427.8	chr1	19165959	19166346	+	ENSMUSG00000042596.7	Tfap2d	0.132049845345735	1.31924364319816	0.194524047824747	0.572332154025682	0.0695617720295205	0.688695585108438	0.495570092524979	0.735092729259503	None
ENSMUSE00000760554.1	chr1	19148304	19148367	+	ENSMUSG00000042596.7	Tfap2d	0.133416408287553	1.29835023124612	0.201537857067137	0.580213527751903	0.0695617720295205	0.688695585108438	0.495570092524979	0.735092729259503	None
ENSMUSE00000456321.5	chr1	19234050	19238576	+	ENSMUSG00000025927.13	Tfap2b	-0.629052626261587	-1.72388538050423	0.092382447204756	0.424961887579971	-0.602829722838075	-1.53639657474314	0.133463000191646	0.380283875296424	None
ENSMUSE00001328864.1	chr1	19236608	19238083	+	ENSMUSG00000025927.13	Tfap2b	-0.362937673273706	-0.960332355009382	0.342606643995854	0.709895183803159	-0.602829722838075	-1.53639657474314	0.133463000191646	0.380283875296424	None
ENSMUSE00001330333.1	chr1	19330939	19333184	+	ENSMUSG00000100204.1	Gm4849	-0.326144381495406	-1.45845176293623	0.152455456874767	0.519482732767595	-0.275355281345816	-1.17999406016562	0.245987179895558	0.523364713595429	None
ENSMUSE00001322025.1	chr1	20820131	20820312	-	ENSMUSG00000041859.10	Mcm3	-0.119170194299806	-0.883626916730604	0.382131507945572	0.738279190469716	-0.0490613570667489	-0.710665333810104	0.482016431757261	0.726461647017243	None
ENSMUSE00000308240.3	chr1	20817793	20817905	-	ENSMUSG00000041859.10	Mcm3	-0.0211464037554003	-0.197005751311541	0.844811877762686	0.957368319460145	-0.0490613570667489	-0.710665333810104	0.482016431757261	0.726461647017243	None
ENSMUSE00000308232.3	chr1	20817243	20817451	-	ENSMUSG00000041859.10	Mcm3	-0.00124704499756993	-0.0127569184027266	0.989884585217772	0.997226846152154	-0.0490613570667489	-0.710665333810104	0.482016431757261	0.726461647017243	None
ENSMUSE00000308225.3	chr1	20816649	20816779	-	ENSMUSG00000041859.10	Mcm3	-0.0129073659235899	-0.12506550241218	0.90109262398807	0.972890262050648	-0.0490613570667489	-0.710665333810104	0.482016431757261	0.726461647017243	None
ENSMUSE00000308216.3	chr1	20814689	20814927	-	ENSMUSG00000041859.10	Mcm3	-0.0810639766863119	-0.989990624593285	0.328077510593637	0.698998740406699	-0.0490613570667489	-0.710665333810104	0.482016431757261	0.726461647017243	None
ENSMUSE00000308208.3	chr1	20814399	20814507	-	ENSMUSG00000041859.10	Mcm3	-0.03008890295822	-0.278249403702233	0.782241619913108	0.93608866693119	-0.0490613570667489	-0.710665333810104	0.482016431757261	0.726461647017243	None
ENSMUSE00000308199.4	chr1	20812961	20813114	-	ENSMUSG00000041859.10	Mcm3	0.0331029533837619	0.268619060154115	0.789591292580401	0.938510436580112	-0.0490613570667489	-0.710665333810104	0.482016431757261	0.726461647017243	None
ENSMUSE00000604364.1	chr1	20812564	20812695	-	ENSMUSG00000041859.10	Mcm3	0.0581580509509763	0.436538440482479	0.664772835845264	0.892155609017252	-0.0490613570667489	-0.710665333810104	0.482016431757261	0.726461647017243	None
ENSMUSE00000604363.1	chr1	20811965	20812173	-	ENSMUSG00000041859.10	Mcm3	0.119001337242365	1.05580531115157	0.297336937280808	0.674053044518241	-0.0490613570667489	-0.710665333810104	0.482016431757261	0.726461647017243	None
ENSMUSE00000552279.1	chr1	20810058	20810232	-	ENSMUSG00000041859.10	Mcm3	0.070796672958697	0.7674917516457	0.44725650673155	0.781421821029029	-0.0490613570667489	-0.710665333810104	0.482016431757261	0.726461647017243	None
ENSMUSE00000308175.3	chr1	20809596	20809722	-	ENSMUSG00000041859.10	Mcm3	-0.0718632250025547	-0.718554886726958	0.476555092744547	0.79878134180477	-0.0490613570667489	-0.710665333810104	0.482016431757261	0.726461647017243	None
ENSMUSE00000604362.1	chr1	20808721	20808871	-	ENSMUSG00000041859.10	Mcm3	-0.101772381614079	-1.27259465426578	0.210445123986107	0.589690034160669	-0.0490613570667489	-0.710665333810104	0.482016431757261	0.726461647017243	None
ENSMUSE00000308157.3	chr1	20806742	20806882	-	ENSMUSG00000041859.10	Mcm3	-0.0492601190058812	-0.58764591618682	0.560043950401309	0.843899071435341	-0.0490613570667489	-0.710665333810104	0.482016431757261	0.726461647017243	None
ENSMUSE00000308147.3	chr1	20805797	20805900	-	ENSMUSG00000041859.10	Mcm3	0.0206423516155936	0.219796619864279	0.827137575980517	0.951405238588695	-0.0490613570667489	-0.710665333810104	0.482016431757261	0.726461647017243	None
ENSMUSE00000308137.3	chr1	20805263	20805339	-	ENSMUSG00000041859.10	Mcm3	-0.0541231958222422	-0.50931136424026	0.613307744128184	0.869464703541634	-0.0490613570667489	-0.710665333810104	0.482016431757261	0.726461647017243	None
ENSMUSE00000308126.3	chr1	20804817	20804907	-	ENSMUSG00000041859.10	Mcm3	-0.151070131418374	-1.58159189205706	0.121549422033193	0.474527063785475	-0.0490613570667489	-0.710665333810104	0.482016431757261	0.726461647017243	None
ENSMUSE00000396520.9	chr1	20802968	20803654	-	ENSMUSG00000041859.10	Mcm3	-0.090648405519282	-1.22971613460512	0.225924492929074	0.606581470002546	-0.0490613570667489	-0.710665333810104	0.482016431757261	0.726461647017243	None
ENSMUSE00000355532.10	chr1	20820131	20820260	-	ENSMUSG00000041859.10	Mcm3	-0.119170194299806	-0.883626916730604	0.382131507945572	0.738279190469716	-0.0490613570667489	-0.710665333810104	0.482016431757261	0.726461647017243	None
ENSMUSE00001325126.1	chr1	20805263	20805900	-	ENSMUSG00000041859.10	Mcm3	-0.0211103109128551	-0.228930733868592	0.820078951324799	0.949011700486039	-0.0490613570667489	-0.710665333810104	0.482016431757261	0.726461647017243	None
ENSMUSE00001331219.1	chr1	20802973	20803654	-	ENSMUSG00000041859.10	Mcm3	-0.090648405519282	-1.22971613460512	0.225924492929074	0.606581470002546	-0.0490613570667489	-0.710665333810104	0.482016431757261	0.726461647017243	None
ENSMUSE00001318617.1	chr1	20803006	20803721	-	ENSMUSG00000041859.10	Mcm3	-0.0898291994368074	-1.22093048218635	0.229197768231111	0.609902096445009	-0.0490613570667489	-0.710665333810104	0.482016431757261	0.726461647017243	None
ENSMUSE00001318983.1	chr1	20804817	20804933	-	ENSMUSG00000041859.10	Mcm3	-0.151070131418374	-1.58159189205706	0.121549422033193	0.474527063785475	-0.0490613570667489	-0.710665333810104	0.482016431757261	0.726461647017243	None
ENSMUSE00001335725.1	chr1	20803165	20803654	-	ENSMUSG00000041859.10	Mcm3	-0.0946912131316673	-1.2964419536043	0.202187874794774	0.580839339325931	-0.0490613570667489	-0.710665333810104	0.482016431757261	0.726461647017243	None
ENSMUSE00001331822.1	chr1	20805263	20805940	-	ENSMUSG00000041859.10	Mcm3	-0.0211103109128551	-0.228930733868592	0.820078951324799	0.949011700486039	-0.0490613570667489	-0.710665333810104	0.482016431757261	0.726461647017243	None
ENSMUSE00001320404.1	chr1	20804686	20804907	-	ENSMUSG00000041859.10	Mcm3	-0.154184671501697	-1.63748399578022	0.109304607679695	0.455126282580275	-0.0490613570667489	-0.710665333810104	0.482016431757261	0.726461647017243	None
ENSMUSE00000702429.3	chr1	20890606	20890686	+	ENSMUSG00000025931.15	Paqr8	-0.149937804965639	-1.28384352448911	0.206519113983125	0.585652907478614	-0.0393105319679931	-0.809346920966145	0.42380202211772	0.682028150309893	None
ENSMUSE00000359134.3	chr1	20932060	20932239	+	ENSMUSG00000025931.15	Paqr8	-0.176307864559916	-1.99175534050768	0.053194813843965	0.338298820492171	-0.0393105319679931	-0.809346920966145	0.42380202211772	0.682028150309893	None
ENSMUSE00001330902.1	chr1	20934582	20939650	+	ENSMUSG00000025931.15	Paqr8	-0.0514544313947952	-1.00987594782972	0.318571543133364	0.691316842105446	-0.0393105319679931	-0.809346920966145	0.42380202211772	0.682028150309893	None
ENSMUSE00000453394.8	chr1	20934582	20939055	+	ENSMUSG00000025931.15	Paqr8	-0.0507880275579593	-0.994420509543932	0.325943486444173	0.697195446945842	-0.0393105319679931	-0.809346920966145	0.42380202211772	0.682028150309893	None
ENSMUSE00000910128.1	chr1	20934582	20935749	+	ENSMUSG00000025931.15	Paqr8	-0.0418409510349965	-0.879469812268399	0.384353549880357	0.739968435686957	-0.0393105319679931	-0.809346920966145	0.42380202211772	0.682028150309893	None
ENSMUSE00001323779.1	chr1	20934582	20935756	+	ENSMUSG00000025931.15	Paqr8	-0.0438590915501502	-0.917435942284453	0.364364746251339	0.725859004691827	-0.0393105319679931	-0.809346920966145	0.42380202211772	0.682028150309893	None
ENSMUSE00000866178.1	chr1	20955342	20955527	+	ENSMUSG00000041809.5	Efhc1	-0.373758052004798	-1.8242053803603	0.075531440166286	0.391113495617016	-0.299028341003196	-2.59746362754781	0.0136608710075254	0.119886747585374	None
ENSMUSE00000307751.3	chr1	20955335	20955556	+	ENSMUSG00000041809.5	Efhc1	-0.316742202016302	-1.5244955620516	0.135184029557486	0.494991942828534	-0.299028341003196	-2.59746362754781	0.0136608710075254	0.119886747585374	None
ENSMUSE00000307746.3	chr1	20960130	20960417	+	ENSMUSG00000041809.5	Efhc1	-0.295467874207346	-1.58643963254412	0.120445055020047	0.472970681439914	-0.299028341003196	-2.59746362754781	0.0136608710075254	0.119886747585374	None
ENSMUSE00000307738.3	chr1	20961153	20961302	+	ENSMUSG00000041809.5	Efhc1	-0.281438165404866	-1.67273763210392	0.102115103992841	0.442724369677092	-0.299028341003196	-2.59746362754781	0.0136608710075254	0.119886747585374	None
ENSMUSE00000307728.3	chr1	20967324	20967516	+	ENSMUSG00000041809.5	Efhc1	-0.214363326384283	-1.04632163732615	0.301639202395799	0.6774883460078	-0.299028341003196	-2.59746362754781	0.0136608710075254	0.119886747585374	None
ENSMUSE00000307718.3	chr1	20972775	20972995	+	ENSMUSG00000041809.5	Efhc1	-0.528716374920902	-3.13405128057526	0.00320840978737636	0.101372467195064	-0.299028341003196	-2.59746362754781	0.0136608710075254	0.119886747585374	None
ENSMUSE00000307707.3	chr1	20974899	20975039	+	ENSMUSG00000041809.5	Efhc1	-0.359978432880693	-1.89038640739268	0.0659021842388984	0.370464927287779	-0.299028341003196	-2.59746362754781	0.0136608710075254	0.119886747585374	None
ENSMUSE00000307696.3	chr1	20978643	20978856	+	ENSMUSG00000041809.5	Efhc1	-0.288641487232925	-1.61466445458797	0.114176017334868	0.462783757198614	-0.299028341003196	-2.59746362754781	0.0136608710075254	0.119886747585374	None
ENSMUSE00000307688.3	chr1	20979410	20979557	+	ENSMUSG00000041809.5	Efhc1	-0.0576520486213379	-0.305233391620895	0.761757194191284	0.929178710296538	-0.299028341003196	-2.59746362754781	0.0136608710075254	0.119886747585374	None
ENSMUSE00000307678.3	chr1	20989368	20989602	+	ENSMUSG00000041809.5	Efhc1	-0.136382735611031	-0.847231066626659	0.401862926745371	0.752339855387322	-0.299028341003196	-2.59746362754781	0.0136608710075254	0.119886747585374	None
ENSMUSE00000307670.5	chr1	20990617	20990841	+	ENSMUSG00000041809.5	Efhc1	-0.263577452183084	-1.01523410252683	0.31604245184102	0.688862915088404	-0.299028341003196	-2.59746362754781	0.0136608710075254	0.119886747585374	None
ENSMUSE00000365077.6	chr1	20996299	21001635	-	ENSMUSG00000041779.5	Tram2	-0.231656013276711	-3.34108590693931	0.00180652915544637	0.0789152288423922	-0.164469030731162	-2.47537281127257	0.0183145702900131	0.137916414646245	None
ENSMUSE00000869172.1	chr1	21218575	21218889	+	ENSMUSG00000025933.15	Tmem14a	-0.12946824814741	-1.42868604822697	0.160789115747979	0.53041037099985	-0.033306447208843	-0.540872777726638	0.592032674249067	0.800085293332265	None
ENSMUSE00000154283.4	chr1	21225558	21225643	+	ENSMUSG00000025933.15	Tmem14a	0.0182255548962001	0.158798060785276	0.874619998760509	0.967535305726653	-0.033306447208843	-0.540872777726638	0.592032674249067	0.800085293332265	None
ENSMUSE00000604359.1	chr1	21225945	21226046	+	ENSMUSG00000025933.15	Tmem14a	-0.0190878504323587	-0.21070809885453	0.834175379685185	0.953879512024716	-0.033306447208843	-0.540872777726638	0.592032674249067	0.800085293332265	None
ENSMUSE00000154287.3	chr1	21226592	21226679	+	ENSMUSG00000025933.15	Tmem14a	-0.0358416068656522	-0.353313994961997	0.725692045665269	0.91605882336199	-0.033306447208843	-0.540872777726638	0.592032674249067	0.800085293332265	None
ENSMUSE00000604358.2	chr1	21229591	21230167	+	ENSMUSG00000025933.15	Tmem14a	-0.029374582791702	-0.367742382231452	0.714987046488654	0.912098094013321	-0.033306447208843	-0.540872777726638	0.592032674249067	0.800085293332265	None
ENSMUSE00000604360.2	chr1	21218662	21218889	+	ENSMUSG00000025933.15	Tmem14a	-0.128785533369037	-1.41875756848075	0.163646944252805	0.534334368845661	-0.033306447208843	-0.540872777726638	0.592032674249067	0.800085293332265	None
ENSMUSE00000331400.8	chr1	21229408	21230164	+	ENSMUSG00000025933.15	Tmem14a	-0.0282511735356858	-0.384272687361243	0.702793776651456	0.907482994610509	-0.033306447208843	-0.540872777726638	0.592032674249067	0.800085293332265	None
ENSMUSE00001281554.1	chr1	21258848	21258980	+	ENSMUSG00000025934.15	Gsta3	-0.455347711121309	-1.24403891494912	0.22066267621887	0.600841367508429	0.0770101516354404	0.296983367764502	0.768240501407238	0.902643701736998	None
ENSMUSE00001323225.1	chr1	21260048	21260189	+	ENSMUSG00000025934.15	Gsta3	-0.153917580152995	-0.370311172840528	0.713087169071442	0.911385626234904	0.0770101516354404	0.296983367764502	0.768240501407238	0.902643701736998	None
ENSMUSE00001336006.1	chr1	21262793	21262924	+	ENSMUSG00000025934.15	Gsta3	0.697168257725558	1.46798416485191	0.149859912958372	0.515727430614391	0.0770101516354404	0.296983367764502	0.768240501407238	0.902643701736998	None
ENSMUSE00000154300.10	chr1	21264843	21265661	+	ENSMUSG00000025934.15	Gsta3	0.011474248282865	0.0270148439425584	0.978581042873102	0.9943243211745	0.0770101516354404	0.296983367764502	0.768240501407238	0.902643701736998	None
ENSMUSE00000720656.1	chr1	21264843	21265021	+	ENSMUSG00000025934.15	Gsta3	-0.152360322842207	-0.358271435868451	0.722007518501905	0.914737883415475	0.0770101516354404	0.296983367764502	0.768240501407238	0.902643701736998	None
ENSMUSE00000464249.2	chr1	21961181	21961581	-	ENSMUSG00000028033.16	Kcnq5	-0.0252123632265154	-0.179157386024993	0.858710583209013	0.961999445378169	0.0158194384838305	0.182349917939598	0.856363738964609	0.945498276605998	None
ENSMUSE00001256878.1	chr1	21593524	21593614	-	ENSMUSG00000028033.16	Kcnq5	0.0308678309451578	0.223565018824369	0.824223655375774	0.950538544257892	0.0158194384838305	0.182349917939598	0.856363738964609	0.945498276605998	None
ENSMUSE00001279191.1	chr1	21535061	21535187	-	ENSMUSG00000028033.16	Kcnq5	0.0948971442753228	0.85096196101818	0.399811555414479	0.750959088016429	0.0158194384838305	0.182349917939598	0.856363738964609	0.945498276605998	None
ENSMUSE00001206421.1	chr1	21505684	21505859	-	ENSMUSG00000028033.16	Kcnq5	0.249326102754972	2.2326487111273	0.0311843995079707	0.269949221597982	0.0158194384838305	0.182349917939598	0.856363738964609	0.945498276605998	None
ENSMUSE00001280506.1	chr1	21505300	21505425	-	ENSMUSG00000028033.16	Kcnq5	0.0559769541954079	0.46349117553825	0.645502461590426	0.884325026095782	0.0158194384838305	0.182349917939598	0.856363738964609	0.945498276605998	None
ENSMUSE00001249332.1	chr1	21487223	21487333	-	ENSMUSG00000028033.16	Kcnq5	-0.129885729893364	-1.06848730591795	0.291650542452611	0.669439748578518	0.0158194384838305	0.182349917939598	0.856363738964609	0.945498276605998	None
ENSMUSE00001312286.1	chr1	21479374	21479469	-	ENSMUSG00000028033.16	Kcnq5	-0.227689943240197	-1.75889444091579	0.0861763134860814	0.412701689037787	0.0158194384838305	0.182349917939598	0.856363738964609	0.945498276605998	None
ENSMUSE00001270196.1	chr1	21469470	21469564	-	ENSMUSG00000028033.16	Kcnq5	-0.0575877145106894	-0.434867156150743	0.665975530322998	0.892671761794863	0.0158194384838305	0.182349917939598	0.856363738964609	0.945498276605998	None
ENSMUSE00000702388.1	chr1	21466383	21466409	-	ENSMUSG00000028033.16	Kcnq5	-0.048541024759426	-0.385342209868289	0.702007547783049	0.907217245115906	0.0158194384838305	0.182349917939598	0.856363738964609	0.945498276605998	None
ENSMUSE00001255625.1	chr1	21457404	21457624	-	ENSMUSG00000028033.16	Kcnq5	-0.08934102512443	-0.819424487626014	0.41735740829833	0.762406773874956	0.0158194384838305	0.182349917939598	0.856363738964609	0.945498276605998	None
ENSMUSE00001229772.1	chr1	21424049	21424157	-	ENSMUSG00000028033.16	Kcnq5	-0.0724217217960081	-0.630969733661507	0.531617757506929	0.829142476484518	0.0158194384838305	0.182349917939598	0.856363738964609	0.945498276605998	None
ENSMUSE00001287166.1	chr1	21405793	21405924	-	ENSMUSG00000028033.16	Kcnq5	-0.0963247775775842	-0.871099212547608	0.3888525973337	0.743224348081913	0.0158194384838305	0.182349917939598	0.856363738964609	0.945498276605998	None
ENSMUSE00001308754.1	chr1	21404932	21405058	-	ENSMUSG00000028033.16	Kcnq5	-0.0625206640725627	-0.621271107180584	0.537914896698535	0.832465235355063	0.0158194384838305	0.182349917939598	0.856363738964609	0.945498276605998	None
ENSMUSE00000385533.5	chr1	21398403	21403125	-	ENSMUSG00000028033.16	Kcnq5	0.00591868615033713	0.0744876132647146	0.940990401103748	0.984396574108103	0.0158194384838305	0.182349917939598	0.856363738964609	0.945498276605998	None
ENSMUSE00000702386.1	chr1	21961181	21961942	-	ENSMUSG00000028033.16	Kcnq5	0.0228373798310102	0.183472940907396	0.855345671831117	0.9609511646815	0.0158194384838305	0.182349917939598	0.856363738964609	0.945498276605998	None
ENSMUSE00000702384.1	chr1	21398408	21403125	-	ENSMUSG00000028033.16	Kcnq5	0.00591868615033713	0.0744876132647146	0.940990401103748	0.984396574108103	0.0158194384838305	0.182349917939598	0.856363738964609	0.945498276605998	None
ENSMUSE00001284649.1	chr1	21402163	21403125	-	ENSMUSG00000028033.16	Kcnq5	0.0273000300543297	0.31065297227344	0.757663288478209	0.92769326026746	0.0158194384838305	0.182349917939598	0.856363738964609	0.945498276605998	None
ENSMUSE00000702382.1	chr1	21961181	21961665	-	ENSMUSG00000028033.16	Kcnq5	-0.0474318160862561	-0.336174909617483	0.73848069246761	0.920819239405078	0.0158194384838305	0.182349917939598	0.856363738964609	0.945498276605998	None
ENSMUSE00000702381.1	chr1	21466245	21466409	-	ENSMUSG00000028033.16	Kcnq5	-0.0508544626845613	-0.403043245166693	0.689043754998179	0.902218485818135	0.0158194384838305	0.182349917939598	0.856363738964609	0.945498276605998	None
ENSMUSE00000716105.1	chr1	21511933	21513056	-	ENSMUSG00000082935.3	Gm7658	0.0760756750113128	1.19345648267276	0.239659491926365	0.620392036926274	0.0882794403876536	1.40614067181009	0.168528190304892	0.430043903025628	None
ENSMUSE00000552004.1	chr1	22805561	22805724	-	ENSMUSG00000041670.17	Rims1	-0.0414183718752222	-0.498541391840128	0.620808947251553	0.873253039662205	0.0321810824664201	0.781137000560598	0.439991303733475	0.694514485599213	None
ENSMUSE00000304588.1	chr1	22726930	22727010	-	ENSMUSG00000041670.17	Rims1	0.0746336859270528	0.758826111902281	0.452365949491925	0.784902495898858	0.0321810824664201	0.781137000560598	0.439991303733475	0.694514485599213	None
ENSMUSE00000630629.1	chr1	22630412	22630480	-	ENSMUSG00000041670.17	Rims1	-0.0423658042041438	-0.253514979203091	0.80115738239081	0.9426448776431	0.0321810824664201	0.781137000560598	0.439991303733475	0.694514485599213	None
ENSMUSE00000407884.1	chr1	22596371	22596584	-	ENSMUSG00000041670.17	Rims1	0.00102889318704941	0.0160551693249254	0.987269491255163	0.996543603842034	0.0321810824664201	0.781137000560598	0.439991303733475	0.694514485599213	None
ENSMUSE00000896437.1	chr1	22538286	22538623	-	ENSMUSG00000041670.17	Rims1	-0.0102272730799232	-0.171652878719043	0.864568285090248	0.964075607509037	0.0321810824664201	0.781137000560598	0.439991303733475	0.694514485599213	None
ENSMUSE00000482155.4	chr1	22534004	22534240	-	ENSMUSG00000041670.17	Rims1	-0.10779031817432	-1.59682413377274	0.118106775702005	0.469360442420812	0.0321810824664201	0.781137000560598	0.439991303733475	0.694514485599213	None
ENSMUSE00000630624.1	chr1	22533399	22533468	-	ENSMUSG00000041670.17	Rims1	0.0032801875123539	0.0367729274701217	0.970847359282966	0.992577080817717	0.0321810824664201	0.781137000560598	0.439991303733475	0.694514485599213	None
ENSMUSE00000551989.1	chr1	22486588	22486652	-	ENSMUSG00000041670.17	Rims1	0.0558986500442449	0.708025517830863	0.482998873018565	0.802491485638044	0.0321810824664201	0.781137000560598	0.439991303733475	0.694514485599213	None
ENSMUSE00000551988.1	chr1	22484642	22484752	-	ENSMUSG00000041670.17	Rims1	-0.0140649208688545	-0.203780159114644	0.839549417540575	0.955562180965015	0.0321810824664201	0.781137000560598	0.439991303733475	0.694514485599213	None
ENSMUSE00000551985.1	chr1	22483154	22483253	-	ENSMUSG00000041670.17	Rims1	0.00536417988450992	0.0830289823483937	0.93423896862541	0.982685414707416	0.0321810824664201	0.781137000560598	0.439991303733475	0.694514485599213	None
ENSMUSE00000551983.1	chr1	22479435	22479558	-	ENSMUSG00000041670.17	Rims1	0.133732986767897	2.07286149252046	0.0446128355817371	0.314118606986977	0.0321810824664201	0.781137000560598	0.439991303733475	0.694514485599213	None
ENSMUSE00000551980.1	chr1	22475688	22475734	-	ENSMUSG00000041670.17	Rims1	0.198689429175435	2.60179983209402	0.0129055090479915	0.1837685844264	0.0321810824664201	0.781137000560598	0.439991303733475	0.694514485599213	None
ENSMUSE00000551977.1	chr1	22472725	22472837	-	ENSMUSG00000041670.17	Rims1	0.0800734261199643	1.1543476955419	0.255147722171048	0.635533935260695	0.0321810824664201	0.781137000560598	0.439991303733475	0.694514485599213	None
ENSMUSE00001373994.1	chr1	22468191	22468321	-	ENSMUSG00000041670.17	Rims1	0.0369915343793633	0.410224710083406	0.683810858278103	0.899958028283927	0.0321810824664201	0.781137000560598	0.439991303733475	0.694514485599213	None
ENSMUSE00000551970.4	chr1	22432772	22432841	-	ENSMUSG00000041670.17	Rims1	0.0496861934190375	0.475000175584677	0.637347533430108	0.880729642581755	0.0321810824664201	0.781137000560598	0.439991303733475	0.694514485599213	None
ENSMUSE00000551967.1	chr1	22428465	22428621	-	ENSMUSG00000041670.17	Rims1	0.0382466593440285	0.546256170265692	0.587897301276124	0.857615655405214	0.0321810824664201	0.781137000560598	0.439991303733475	0.694514485599213	None
ENSMUSE00000551964.1	chr1	22427462	22427587	-	ENSMUSG00000041670.17	Rims1	0.00891218102374236	0.129052485788071	0.897957156119852	0.971996698292765	0.0321810824664201	0.781137000560598	0.439991303733475	0.694514485599213	None
ENSMUSE00000551951.1	chr1	22397451	22397563	-	ENSMUSG00000041670.17	Rims1	-0.0140749673347483	-0.22210926906043	0.825349020723982	0.950734311210877	0.0321810824664201	0.781137000560598	0.439991303733475	0.694514485599213	None
ENSMUSE00000551947.1	chr1	22379428	22379540	-	ENSMUSG00000041670.17	Rims1	-0.0875109532157377	-1.24944763253652	0.218699546486103	0.598787584319502	0.0321810824664201	0.781137000560598	0.439991303733475	0.694514485599213	None
ENSMUSE00000305188.5	chr1	22373344	22373510	-	ENSMUSG00000041670.17	Rims1	-0.0401538360438073	-0.576953735682237	0.567175385018872	0.847436037550007	0.0321810824664201	0.781137000560598	0.439991303733475	0.694514485599213	None
ENSMUSE00000630612.1	chr1	22346293	22346528	-	ENSMUSG00000041670.17	Rims1	0.0307129268687384	0.484396611672615	0.630723060439826	0.87784903499589	0.0321810824664201	0.781137000560598	0.439991303733475	0.694514485599213	None
ENSMUSE00001268375.1	chr1	22296858	22296996	-	ENSMUSG00000041670.17	Rims1	0.0597123909304012	1.00920103643046	0.318891079143495	0.691643800315702	0.0321810824664201	0.781137000560598	0.439991303733475	0.694514485599213	None
ENSMUSE00000630608.1	chr1	22292822	22292934	-	ENSMUSG00000041670.17	Rims1	0.0679919782657659	1.08669745959604	0.283618759117404	0.662393699062972	0.0321810824664201	0.781137000560598	0.439991303733475	0.694514485599213	None
ENSMUSE00000630607.1	chr1	22291013	22291114	-	ENSMUSG00000041670.17	Rims1	0.0551784919240716	0.841631070269201	0.404954264826021	0.754425596691151	0.0321810824664201	0.781137000560598	0.439991303733475	0.694514485599213	None
ENSMUSE00000630606.1	chr1	22290060	22290199	-	ENSMUSG00000041670.17	Rims1	0.0892035904400275	1.46557853316194	0.150511612428611	0.516654759329901	0.0321810824664201	0.781137000560598	0.439991303733475	0.694514485599213	None
ENSMUSE00000630602.1	chr1	22286251	22288640	-	ENSMUSG00000041670.17	Rims1	0.0411306230208559	0.99364352456072	0.326317107614511	0.697521088332502	0.0321810824664201	0.781137000560598	0.439991303733475	0.694514485599213	None
ENSMUSE00000630617.1	chr1	22425871	22425933	-	ENSMUSG00000041670.17	Rims1	-0.0325998284981769	-0.40897205574686	0.684722501487505	0.900337140356037	0.0321810824664201	0.781137000560598	0.439991303733475	0.694514485599213	None
ENSMUSE00000630616.1	chr1	22421741	22421830	-	ENSMUSG00000041670.17	Rims1	-0.0317735961805873	-0.368046582488861	0.714761964049352	0.912038316033331	0.0321810824664201	0.781137000560598	0.439991303733475	0.694514485599213	None
ENSMUSE00000630627.3	chr1	22596365	22596584	-	ENSMUSG00000041670.17	Rims1	0.00071174429319608	0.0110095503119097	0.991270073668457	0.997743744679493	0.0321810824664201	0.781137000560598	0.439991303733475	0.694514485599213	None
ENSMUSE00000630615.1	chr1	22412211	22412294	-	ENSMUSG00000041670.17	Rims1	0.0882619280553351	0.43279600721686	0.66746721375826	0.893162381204571	0.0321810824664201	0.781137000560598	0.439991303733475	0.694514485599213	None
ENSMUSE00000630614.1	chr1	22404444	22404515	-	ENSMUSG00000041670.17	Rims1	-0.06681621200633	-0.483187283862583	0.631573925643278	0.878226242191697	0.0321810824664201	0.781137000560598	0.439991303733475	0.694514485599213	None
ENSMUSE00000630613.1	chr1	22398599	22398781	-	ENSMUSG00000041670.17	Rims1	-0.137877655991561	-0.967302303591504	0.339154357557847	0.70712715799246	0.0321810824664201	0.781137000560598	0.439991303733475	0.694514485599213	None
ENSMUSE00000630594.2	chr1	22286915	22288640	-	ENSMUSG00000041670.17	Rims1	0.0470526123679138	1.06062641930754	0.295166235533146	0.672440509636329	0.0321810824664201	0.781137000560598	0.439991303733475	0.694514485599213	None
ENSMUSE00001333544.1	chr1	22432772	22432843	-	ENSMUSG00000041670.17	Rims1	0.0496861934190375	0.475000175584677	0.637347533430108	0.880729642581755	0.0321810824664201	0.781137000560598	0.439991303733475	0.694514485599213	None
ENSMUSE00001321728.1	chr1	22288422	22288640	-	ENSMUSG00000041670.17	Rims1	0.0911546951321356	1.51665432104502	0.137148827642031	0.497969548117798	0.0321810824664201	0.781137000560598	0.439991303733475	0.694514485599213	None
ENSMUSE00001466094.1	chr1	22472725	22472885	-	ENSMUSG00000041670.17	Rims1	0.0800734261199643	1.1543476955419	0.255147722171048	0.635533935260695	0.0321810824664201	0.781137000560598	0.439991303733475	0.694514485599213	None
ENSMUSE00001320949.1	chr1	22594093	22594104	-	ENSMUSG00000041670.17	Rims1	0.0658115628873095	0.701538605056594	0.48699306384006	0.804973638996987	0.0321810824664201	0.781137000560598	0.439991303733475	0.694514485599213	None
ENSMUSE00001013712.2	chr1	22533399	22534240	-	ENSMUSG00000041670.17	Rims1	-0.0734813666013013	-1.21582323587968	0.231116602518668	0.61170005108152	0.0321810824664201	0.781137000560598	0.439991303733475	0.694514485599213	None
ENSMUSE00001407872.1	chr1	22805561	22805994	-	ENSMUSG00000041670.17	Rims1	-0.0469643360534022	-0.582605008214507	0.563400495806346	0.845481680410061	0.0321810824664201	0.781137000560598	0.439991303733475	0.694514485599213	None
ENSMUSE00001410008.1	chr1	22533955	22534240	-	ENSMUSG00000041670.17	Rims1	-0.104244621141405	-1.56456279717024	0.125494089650057	0.480857954843243	0.0321810824664201	0.781137000560598	0.439991303733475	0.694514485599213	None
ENSMUSE00000702281.1	chr1	23382815	23383175	-	ENSMUSG00000026158.11	Ogfrl1	0.108653940402085	0.877607683043071	0.385351543468041	0.740849991342706	0.0315226161272649	0.785758661749032	0.437313896310726	0.692380456188682	None
ENSMUSE00000630590.1	chr1	23378972	23379058	-	ENSMUSG00000026158.11	Ogfrl1	0.0241882254089046	0.266035389052001	0.791566435219697	0.939189849537065	0.0315226161272649	0.785758661749032	0.437313896310726	0.692380456188682	None
ENSMUSE00000492352.2	chr1	23378726	23378804	-	ENSMUSG00000026158.11	Ogfrl1	0.0166098747296912	0.239032762475739	0.812289942039764	0.946567053813949	0.0315226161272649	0.785758661749032	0.437313896310726	0.692380456188682	None
ENSMUSE00000366845.4	chr1	23376171	23376249	-	ENSMUSG00000026158.11	Ogfrl1	0.0529315947132733	0.897360726762137	0.374848820043771	0.733410282439689	0.0315226161272649	0.785758661749032	0.437313896310726	0.692380456188682	None
ENSMUSE00000156406.3	chr1	23375988	23376054	-	ENSMUSG00000026158.11	Ogfrl1	0.0265057110915197	0.430315484588496	0.669255531739252	0.894035086340922	0.0315226161272649	0.785758661749032	0.437313896310726	0.692380456188682	None
ENSMUSE00000156396.3	chr1	23375730	23375875	-	ENSMUSG00000026158.11	Ogfrl1	0.0329004960001741	0.697030052687879	0.489779987443345	0.806681048854988	0.0315226161272649	0.785758661749032	0.437313896310726	0.692380456188682	None
ENSMUSE00000510278.4	chr1	23366424	23370448	-	ENSMUSG00000026158.11	Ogfrl1	0.0136644411331707	0.351380358306867	0.727130979051526	0.91663012552379	0.0315226161272649	0.785758661749032	0.437313896310726	0.692380456188682	None
ENSMUSE00001322127.1	chr1	23378972	23380801	-	ENSMUSG00000026158.11	Ogfrl1	0.0252796332198286	0.281582882882623	0.77970223397715	0.935145128506538	0.0315226161272649	0.785758661749032	0.437313896310726	0.692380456188682	None
ENSMUSE00001321948.1	chr1	23369724	23370448	-	ENSMUSG00000026158.11	Ogfrl1	0.0391009207115966	1.19321876884709	0.239751510473417	0.620481108234574	0.0315226161272649	0.785758661749032	0.437313896310726	0.692380456188682	None
ENSMUSE00001325609.1	chr1	23370268	23370448	-	ENSMUSG00000026158.11	Ogfrl1	0.0244047341787931	0.466702813031543	0.643222283691371	0.883444435983369	0.0315226161272649	0.785758661749032	0.437313896310726	0.692380456188682	None
ENSMUSE00000843988.1	chr1	23761753	23762259	+	ENSMUSG00000026156.8	B3gat2	0.0910320387732721	1.07116576615984	0.290459327166176	0.668435953086932	-0.00130195474028442	-0.0308134276684567	0.975593960001658	0.990786173645976	None
ENSMUSE00000838626.1	chr1	23762768	23763228	+	ENSMUSG00000026156.8	B3gat2	-0.0232524081369652	-0.367034076339776	0.715511232516682	0.912275930444882	-0.00130195474028442	-0.0308134276684567	0.975593960001658	0.990786173645976	None
ENSMUSE00000816545.1	chr1	23815221	23815740	+	ENSMUSG00000026156.8	B3gat2	-0.0970135842085346	-1.43533522839599	0.158897179837805	0.527721561179004	-0.00130195474028442	-0.0308134276684567	0.975593960001658	0.990786173645976	None
ENSMUSE00000828983.1	chr1	23761926	23763228	+	ENSMUSG00000026156.8	B3gat2	0.0477773878424214	0.854556253194659	0.397841483430073	0.749433536832641	-0.00130195474028442	-0.0308134276684567	0.975593960001658	0.990786173645976	None
ENSMUSE00000156393.1	chr1	23815221	23815365	+	ENSMUSG00000026156.8	B3gat2	-0.128380644544318	-1.90761824120925	0.0635742863393296	0.364989229899559	-0.00130195474028442	-0.0308134276684567	0.975593960001658	0.990786173645976	None
ENSMUSE00000156391.1	chr1	23844873	23845021	+	ENSMUSG00000026156.8	B3gat2	-0.116974748801236	-1.81464054263245	0.077017211060596	0.394174571471186	-0.00130195474028442	-0.0308134276684567	0.975593960001658	0.990786173645976	None
ENSMUSE00000415496.5	chr1	23845101	23849158	+	ENSMUSG00000026156.8	B3gat2	-0.0245020745067355	-0.532166657386798	0.597528395533838	0.862292195334146	-0.00130195474028442	-0.0308134276684567	0.975593960001658	0.990786173645976	None
ENSMUSE00000415509.3	chr1	23762011	23763228	+	ENSMUSG00000026156.8	B3gat2	0.0462139301602619	0.828182820149742	0.412438059367087	0.75944574179177	-0.00130195474028442	-0.0308134276684567	0.975593960001658	0.990786173645976	None
ENSMUSE00000779545.1	chr1	23815221	23815739	+	ENSMUSG00000026156.8	B3gat2	-0.0970135842085346	-1.43533522839599	0.158897179837805	0.527721561179004	-0.00130195474028442	-0.0308134276684567	0.975593960001658	0.990786173645976	None
ENSMUSE00001310609.1	chr1	23891860	23891993	-	ENSMUSG00000026155.13	Smap1	0.0543860002822736	1.23612117935051	0.223560068712591	0.603998413778194	0.0776915983841729	2.70155305217771	0.0105816142849532	0.105659575370456	None
ENSMUSE00001220650.1	chr1	23877709	23877794	-	ENSMUSG00000026155.13	Smap1	0.0887737559897972	2.19295804420363	0.0341330613266137	0.280479647172264	0.0776915983841729	2.70155305217771	0.0105816142849532	0.105659575370456	None
ENSMUSE00001275400.1	chr1	23876374	23876449	-	ENSMUSG00000026155.13	Smap1	0.0979930951308132	2.32056142909038	0.0254468254631961	0.246766263948524	0.0776915983841729	2.70155305217771	0.0105816142849532	0.105659575370456	None
ENSMUSE00000789897.1	chr1	23866217	23866293	-	ENSMUSG00000026155.13	Smap1	0.0885552774454505	1.87388152405282	0.068199824153567	0.375395295638116	0.0776915983841729	2.70155305217771	0.0105816142849532	0.105659575370456	None
ENSMUSE00001309695.1	chr1	23859023	23859113	-	ENSMUSG00000026155.13	Smap1	0.0529538426266492	1.23234834071677	0.224950581182639	0.605599335369211	0.0776915983841729	2.70155305217771	0.0105816142849532	0.105659575370456	None
ENSMUSE00001212749.1	chr1	23853423	23853550	-	ENSMUSG00000026155.13	Smap1	0.0391203304927098	1.03991577442575	0.304569437709757	0.67992286747578	0.0776915983841729	2.70155305217771	0.0105816142849532	0.105659575370456	None
ENSMUSE00001256276.1	chr1	23849303	23849468	-	ENSMUSG00000026155.13	Smap1	0.0351927390040711	0.906388016105021	0.370110681038975	0.729984509160628	0.0776915983841729	2.70155305217771	0.0105816142849532	0.105659575370456	None
ENSMUSE00001297341.1	chr1	23848264	23848571	-	ENSMUSG00000026155.13	Smap1	0.0527984082694387	1.60324342674389	0.116679910192997	0.466849640702588	0.0776915983841729	2.70155305217771	0.0105816142849532	0.105659575370456	None
ENSMUSE00000820415.1	chr1	23846352	23846563	-	ENSMUSG00000026155.13	Smap1	0.128263872889035	3.75977054891958	0.000539496981494115	0.0460310008010842	0.0776915983841729	2.70155305217771	0.0105816142849532	0.105659575370456	None
ENSMUSE00000722888.1	chr1	23844846	23845357	-	ENSMUSG00000026155.13	Smap1	0.0847291443984056	1.01780132387423	0.314835561559203	0.687860114961804	0.0776915983841729	2.70155305217771	0.0105816142849532	0.105659575370456	None
ENSMUSE00000351902.3	chr1	23922038	23922317	-	ENSMUSG00000026155.13	Smap1	0.0177147915995485	0.323934923316397	0.747660208279869	0.924006224231032	0.0776915983841729	2.70155305217771	0.0105816142849532	0.105659575370456	None
ENSMUSE00001234322.1	chr1	23866217	23866297	-	ENSMUSG00000026155.13	Smap1	0.0865566303932189	1.82178391471886	0.0759052700923848	0.391779566263742	0.0776915983841729	2.70155305217771	0.0105816142849532	0.105659575370456	None
ENSMUSE00000397434.8	chr1	23845625	23846563	-	ENSMUSG00000026155.13	Smap1	0.0852451996248982	2.66587320901127	0.0109922456490274	0.171453346616173	0.0776915983841729	2.70155305217771	0.0105816142849532	0.105659575370456	None
ENSMUSE00000824133.1	chr1	23847719	23847777	-	ENSMUSG00000026155.13	Smap1	0.258761048186651	0.811471016620538	0.421855632562344	0.765267390479689	0.0776915983841729	2.70155305217771	0.0105816142849532	0.105659575370456	None
ENSMUSE00000751200.1	chr1	23846178	23846563	-	ENSMUSG00000026155.13	Smap1	0.105639018541746	3.32823751425436	0.00187298373516444	0.0802536786768455	0.0776915983841729	2.70155305217771	0.0105816142849532	0.105659575370456	None
ENSMUSE00000735854.1	chr1	23846296	23846563	-	ENSMUSG00000026155.13	Smap1	0.114757718238635	3.45161369335907	0.00132068214356589	0.0678044898743855	0.0776915983841729	2.70155305217771	0.0105816142849532	0.105659575370456	None
ENSMUSE00000792668.1	chr1	23848280	23848571	-	ENSMUSG00000026155.13	Smap1	0.0492680506505441	1.46220484860119	0.151429336513476	0.518011634745954	0.0776915983841729	2.70155305217771	0.0105816142849532	0.105659575370456	None
ENSMUSE00000765297.1	chr1	23871438	23871518	-	ENSMUSG00000026155.13	Smap1	0.0823699885822392	1.88684826759504	0.0663890773564967	0.371510138908313	0.0776915983841729	2.70155305217771	0.0105816142849532	0.105659575370456	None
ENSMUSE00000737536.1	chr1	23848533	23848571	-	ENSMUSG00000026155.13	Smap1	0.0608592241154903	1.43465925149906	0.159088718402073	0.527977806184709	0.0776915983841729	2.70155305217771	0.0105816142849532	0.105659575370456	None
ENSMUSE00000801066.1	chr1	23891860	23891994	-	ENSMUSG00000026155.13	Smap1	0.0543860002822736	1.23612117935051	0.223560068712591	0.603998413778194	0.0776915983841729	2.70155305217771	0.0105816142849532	0.105659575370456	None
ENSMUSE00000722744.1	chr1	23848795	23849468	-	ENSMUSG00000026155.13	Smap1	0.0336821970321487	0.867985332168878	0.390534707433277	0.744470546461422	0.0776915983841729	2.70155305217771	0.0105816142849532	0.105659575370456	None
ENSMUSE00001290400.1	chr1	24005546	24005656	-	ENSMUSG00000026154.4	Sdhaf4	-0.0264414537419097	-0.366285104610239	0.716065664959503	0.912465907158671	-0.0133072078426145	-0.291876759325827	0.772109692765625	0.90505393211858	None
ENSMUSE00000156373.1	chr1	24003157	24003306	-	ENSMUSG00000026154.4	Sdhaf4	-0.00832870451030484	-0.150775823881921	0.880903682892817	0.967727971521194	-0.0133072078426145	-0.291876759325827	0.772109692765625	0.90505393211858	None
ENSMUSE00000390239.3	chr1	23995939	23996360	-	ENSMUSG00000026154.4	Sdhaf4	-0.0137276821326829	-0.295552434372736	0.769087281232353	0.931770543788091	-0.0133072078426145	-0.291876759325827	0.772109692765625	0.90505393211858	None
ENSMUSE00001233074.2	chr1	24005546	24005630	-	ENSMUSG00000026154.4	Sdhaf4	-0.0270811630668717	-0.37554309927285	0.709223353431887	0.909672874658404	-0.0133072078426145	-0.291876759325827	0.772109692765625	0.90505393211858	None
ENSMUSE00000771678.1	chr1	24002966	24003306	-	ENSMUSG00000026154.4	Sdhaf4	-0.0113351430779463	-0.207139793930883	0.836942345559135	0.954750411633341	-0.0133072078426145	-0.291876759325827	0.772109692765625	0.90505393211858	None
ENSMUSE00001331053.1	chr1	24026608	24026759	-	ENSMUSG00000026153.15	Fam135a	0.0208944186554965	0.38564783532905	0.701782936702463	0.907107937411865	0.0374792910627613	0.792627623338317	0.433352719714145	0.68894927276376	None
ENSMUSE00000156356.1	chr1	24024782	24024873	-	ENSMUSG00000026153.15	Fam135a	0.0660275691075659	0.957086273634096	0.34422238981136	0.710856814215118	0.0374792910627613	0.792627623338317	0.433352719714145	0.68894927276376	None
ENSMUSE00000156360.1	chr1	24024213	24024310	-	ENSMUSG00000026153.15	Fam135a	-0.0184486295137796	-0.249640277570046	0.804131889048706	0.943592651105704	0.0374792910627613	0.792627623338317	0.433352719714145	0.68894927276376	None
ENSMUSE00000156362.1	chr1	24021854	24022005	-	ENSMUSG00000026153.15	Fam135a	-0.0279920144013351	-0.398643108480489	0.692257653200052	0.903409665596607	0.0374792910627613	0.792627623338317	0.433352719714145	0.68894927276376	None
ENSMUSE00000495517.1	chr1	24014779	24014892	-	ENSMUSG00000026153.15	Fam135a	0.0687794301339188	1.06604859825043	0.292738089572576	0.670306787325566	0.0374792910627613	0.792627623338317	0.433352719714145	0.68894927276376	None
ENSMUSE00001329899.1	chr1	24011093	24012497	-	ENSMUSG00000026153.15	Fam135a	0.136975907054914	1.28442409897287	0.206317992640726	0.585503966197704	0.0374792910627613	0.792627623338317	0.433352719714145	0.68894927276376	None
ENSMUSE00001332705.1	chr1	24086520	24086526	-	ENSMUSG00000026153.15	Fam135a	-0.150442620153724	-1.01257538975109	0.317295671222637	0.69013628504063	0.0374792910627613	0.792627623338317	0.433352719714145	0.68894927276376	None
ENSMUSE00001081342.1	chr1	24085411	24085526	-	ENSMUSG00000026153.15	Fam135a	-0.0276421926369838	-0.286436944126193	0.776008859954652	0.934095325179153	0.0374792910627613	0.792627623338317	0.433352719714145	0.68894927276376	None
ENSMUSE00001075553.1	chr1	24067899	24067978	-	ENSMUSG00000026153.15	Fam135a	-0.0525708690386614	-0.520444171463257	0.60559775095621	0.865802006337091	0.0374792910627613	0.792627623338317	0.433352719714145	0.68894927276376	None
ENSMUSE00001090646.1	chr1	24057366	24057505	-	ENSMUSG00000026153.15	Fam135a	0.041170190704254	0.402696573277422	0.689296756929815	0.902286992809589	0.0374792910627613	0.792627623338317	0.433352719714145	0.68894927276376	None
ENSMUSE00000979690.1	chr1	24057204	24057274	-	ENSMUSG00000026153.15	Fam135a	-0.018192170572548	-0.161335320244595	0.872634292077358	0.966841491764981	0.0374792910627613	0.792627623338317	0.433352719714145	0.68894927276376	None
ENSMUSE00001318354.1	chr1	24055744	24055783	-	ENSMUSG00000026153.15	Fam135a	0.0868282337389153	0.900922647499808	0.372974652181441	0.732119521636731	0.0374792910627613	0.792627623338317	0.433352719714145	0.68894927276376	None
ENSMUSE00001333862.1	chr1	24054004	24054130	-	ENSMUSG00000026153.15	Fam135a	-0.0362995570835639	-0.399395478459888	0.691707705931511	0.903190265704949	0.0374792910627613	0.792627623338317	0.433352719714145	0.68894927276376	None
ENSMUSE00001321124.1	chr1	24053183	24053336	-	ENSMUSG00000026153.15	Fam135a	-0.104928028201265	-1.1647252126621	0.250969169634036	0.631971748873831	0.0374792910627613	0.792627623338317	0.433352719714145	0.68894927276376	None
ENSMUSE00001335404.1	chr1	24049130	24049207	-	ENSMUSG00000026153.15	Fam135a	0.156656685506764	0.844297256048601	0.403480627745685	0.753283341455468	0.0374792910627613	0.792627623338317	0.433352719714145	0.68894927276376	None
ENSMUSE00001330357.1	chr1	24046358	24046407	-	ENSMUSG00000026153.15	Fam135a	-0.0293512889109104	-0.279304387307169	0.781437689966854	0.935761787554696	0.0374792910627613	0.792627623338317	0.433352719714145	0.68894927276376	None
ENSMUSE00001318248.1	chr1	24044114	24044269	-	ENSMUSG00000026153.15	Fam135a	0.0540017225423703	0.555575974164511	0.581567803367237	0.854404221599547	0.0374792910627613	0.792627623338317	0.433352719714145	0.68894927276376	None
ENSMUSE00001328721.1	chr1	24032663	24032736	-	ENSMUSG00000026153.15	Fam135a	0.0624498397030666	0.695868355624744	0.490499521019396	0.807081704135423	0.0374792910627613	0.792627623338317	0.433352719714145	0.68894927276376	None
ENSMUSE00001324426.1	chr1	24030742	24030896	-	ENSMUSG00000026153.15	Fam135a	0.074676031480283	1.0187731264038	0.314379523286605	0.687398630706383	0.0374792910627613	0.792627623338317	0.433352719714145	0.68894927276376	None
ENSMUSE00001332826.1	chr1	24028200	24029940	-	ENSMUSG00000026153.15	Fam135a	-0.00156021462733826	-0.0351472180891635	0.972135623962397	0.992907221773545	0.0374792910627613	0.792627623338317	0.433352719714145	0.68894927276376	None
ENSMUSE00001330731.1	chr1	24026608	24026768	-	ENSMUSG00000026153.15	Fam135a	0.0212325089941104	0.386949458102665	0.700826647508766	0.906746703575143	0.0374792910627613	0.792627623338317	0.433352719714145	0.68894927276376	None
ENSMUSE00001332931.1	chr1	24020675	24020785	-	ENSMUSG00000026153.15	Fam135a	-0.00761782216488049	-0.120208683790218	0.904914312433564	0.974085071462819	0.0374792910627613	0.792627623338317	0.433352719714145	0.68894927276376	None
ENSMUSE00001320866.1	chr1	24100061	24100194	-	ENSMUSG00000026153.15	Fam135a	-0.134171230126573	-0.830810489124161	0.410969141199654	0.758413539949633	0.0374792910627613	0.792627623338317	0.433352719714145	0.68894927276376	None
ENSMUSE00000482374.2	chr1	24086520	24086611	-	ENSMUSG00000026153.15	Fam135a	-0.0714281094661692	-0.67298227897036	0.504794262630063	0.814914908892195	0.0374792910627613	0.792627623338317	0.433352719714145	0.68894927276376	None
ENSMUSE00001331679.1	chr1	24057366	24057456	-	ENSMUSG00000026153.15	Fam135a	0.036149836557756	0.344898667713557	0.731961649302616	0.918471244357013	0.0374792910627613	0.792627623338317	0.433352719714145	0.68894927276376	None
ENSMUSE00001003215.1	chr1	24055744	24055917	-	ENSMUSG00000026153.15	Fam135a	0.0785001435435742	0.937057850046497	0.354302995602451	0.718342560622482	0.0374792910627613	0.792627623338317	0.433352719714145	0.68894927276376	None
ENSMUSE00001324005.1	chr1	24011245	24012497	-	ENSMUSG00000026153.15	Fam135a	0.14022968143551	1.31693599579738	0.19528946579202	0.573232831859488	0.0374792910627613	0.792627623338317	0.433352719714145	0.68894927276376	None
ENSMUSE00001320956.1	chr1	24100061	24100182	-	ENSMUSG00000026153.15	Fam135a	-0.130439946365931	-0.787053925098045	0.435848230731691	0.774339510980357	0.0374792910627613	0.792627623338317	0.433352719714145	0.68894927276376	None
ENSMUSE00001332728.1	chr1	24011591	24012497	-	ENSMUSG00000026153.15	Fam135a	0.160431306151816	1.43913286830009	0.157824479836973	0.526220332464905	0.0374792910627613	0.792627623338317	0.433352719714145	0.68894927276376	None
ENSMUSE00001327514.1	chr1	24028200	24029086	-	ENSMUSG00000026153.15	Fam135a	0.00329871434174192	0.0685832343108121	0.945660057185648	0.985784982201742	0.0374792910627613	0.792627623338317	0.433352719714145	0.68894927276376	None
ENSMUSE00001322805.1	chr1	24026608	24026823	-	ENSMUSG00000026153.15	Fam135a	0.0291148439275669	0.52632030081135	0.601546492171091	0.864088783820468	0.0374792910627613	0.792627623338317	0.433352719714145	0.68894927276376	None
ENSMUSE00001325430.1	chr1	24011604	24012497	-	ENSMUSG00000026153.15	Fam135a	0.167103625594617	1.49584704186451	0.142473426299775	0.505518343151059	0.0374792910627613	0.792627623338317	0.433352719714145	0.68894927276376	None
ENSMUSE00001324320.1	chr1	24100061	24100333	-	ENSMUSG00000026153.15	Fam135a	-0.121021009153879	-0.748596776746952	0.458441200491249	0.788521638929557	0.0374792910627613	0.792627623338317	0.433352719714145	0.68894927276376	None
ENSMUSE00000968461.1	chr1	24028200	24030528	-	ENSMUSG00000026153.15	Fam135a	-0.011992964609998	-0.276525201830657	0.783556034065102	0.936544353975708	0.0374792910627613	0.792627623338317	0.433352719714145	0.68894927276376	None
ENSMUSE00001334224.1	chr1	24011681	24012497	-	ENSMUSG00000026153.15	Fam135a	0.171157958200628	1.50775111427098	0.139407356345437	0.501419697401578	0.0374792910627613	0.792627623338317	0.433352719714145	0.68894927276376	None
ENSMUSE00001324880.1	chr1	24028200	24028450	-	ENSMUSG00000026153.15	Fam135a	-0.0225643410033739	-0.426085713930855	0.672309448360621	0.895092987926135	0.0374792910627613	0.792627623338317	0.433352719714145	0.68894927276376	None
ENSMUSE00001327302.1	chr1	24026608	24026711	-	ENSMUSG00000026153.15	Fam135a	0.0432216357425067	0.697102479455551	0.489735147173804	0.806681048854988	0.0374792910627613	0.792627623338317	0.433352719714145	0.68894927276376	None
ENSMUSE00001327689.1	chr1	24024275	24024310	-	ENSMUSG00000026153.15	Fam135a	-0.0304899518654325	-0.388384611849531	0.699772824374297	0.906324884882385	0.0374792910627613	0.792627623338317	0.433352719714145	0.68894927276376	None
ENSMUSE00001330771.1	chr1	24100061	24100216	-	ENSMUSG00000026153.15	Fam135a	-0.123008249527726	-0.758797787927753	0.452382705827233	0.784907733480662	0.0374792910627613	0.792627623338317	0.433352719714145	0.68894927276376	None
ENSMUSE00001325871.1	chr1	24028722	24029940	-	ENSMUSG00000026153.15	Fam135a	0.0159613296699223	0.321027641537324	0.749846082320632	0.924868157980225	0.0374792910627613	0.792627623338317	0.433352719714145	0.68894927276376	None
ENSMUSE00000902952.1	chr1	24100061	24100341	-	ENSMUSG00000026153.15	Fam135a	-0.121021009153879	-0.748596776746952	0.458441200491249	0.788521638929557	0.0374792910627613	0.792627623338317	0.433352719714145	0.68894927276376	None
ENSMUSE00001320796.1	chr1	24051764	24053336	-	ENSMUSG00000026153.15	Fam135a	-0.0800067821967947	-0.980471924937757	0.332694733859573	0.702455478056748	0.0374792910627613	0.792627623338317	0.433352719714145	0.68894927276376	None
ENSMUSE00001341604.1	chr1	24100625	24103424	+	ENSMUSG00000102398.1	Gm37580	-0.248266812390477	-1.61745444607004	0.113571067537025	0.461682725433494	-0.241303640679173	-1.60920061134882	0.116586601003007	0.354517992826987	None
ENSMUSE00000156281.1	chr1	24230883	24230954	+	ENSMUSG00000026147.16	Col9a1	-0.0553764631389916	-0.235095617502253	0.815323371376438	0.947700254161559	-0.0345554358291324	-0.38683220695838	0.701230303462544	0.865445478038745	None
ENSMUSE00000156315.1	chr1	24231451	24231486	+	ENSMUSG00000026147.16	Col9a1	-0.0110490465370206	-0.0532889739794805	0.957764586117975	0.989113428207167	-0.0345554358291324	-0.38683220695838	0.701230303462544	0.865445478038745	None
ENSMUSE00000604263.1	chr1	24232185	24232229	+	ENSMUSG00000026147.16	Col9a1	0.041675007585228	0.221710076426596	0.825657681214053	0.950855108424495	-0.0345554358291324	-0.38683220695838	0.701230303462544	0.865445478038745	None
ENSMUSE00000604262.1	chr1	24233571	24233603	+	ENSMUSG00000026147.16	Col9a1	-0.0487395472956772	-0.269355462223943	0.789028590426361	0.938370899995444	-0.0345554358291324	-0.38683220695838	0.701230303462544	0.865445478038745	None
ENSMUSE00000604261.1	chr1	24237125	24237271	+	ENSMUSG00000026147.16	Col9a1	-0.0698450887188528	-0.395754963912843	0.694370313410767	0.904146553771138	-0.0345554358291324	-0.38683220695838	0.701230303462544	0.865445478038745	None
ENSMUSE00000604260.1	chr1	24237442	24237496	+	ENSMUSG00000026147.16	Col9a1	0.0449886627536584	0.208032026622852	0.836250285047862	0.954533479144703	-0.0345554358291324	-0.38683220695838	0.701230303462544	0.865445478038745	None
ENSMUSE00000604259.1	chr1	24239207	24239395	+	ENSMUSG00000026147.16	Col9a1	0.215087626349182	1.14490370269358	0.25899379688935	0.639457815040914	-0.0345554358291324	-0.38683220695838	0.701230303462544	0.865445478038745	None
ENSMUSE00001045698.1	chr1	24244358	24244435	+	ENSMUSG00000026147.16	Col9a1	0.0921863433616097	0.428229411901819	0.670760981958858	0.894693523052524	-0.0345554358291324	-0.38683220695838	0.701230303462544	0.865445478038745	None
ENSMUSE00000604264.2	chr1	24251677	24252684	+	ENSMUSG00000026147.16	Col9a1	0.021586568517755	0.16492307029894	0.869827875300494	0.965807485032068	-0.0345554358291324	-0.38683220695838	0.701230303462544	0.865445478038745	None
ENSMUSE00000786823.1	chr1	24230883	24230955	+	ENSMUSG00000026147.16	Col9a1	-0.0553764631389916	-0.235095617502253	0.815323371376438	0.947700254161559	-0.0345554358291324	-0.38683220695838	0.701230303462544	0.865445478038745	None
ENSMUSE00001292550.1	chr1	24451762	24451797	-	ENSMUSG00000026141.13	Col19a1	-0.0266483684452739	-0.102016144885539	0.919249069740979	0.978446168164009	0.0225793231721077	0.300888006190972	0.7652860763434	0.901127400158173	None
ENSMUSE00001264568.1	chr1	24410196	24410249	-	ENSMUSG00000026141.13	Col19a1	-0.164361478356668	-0.689609654845697	0.494386170879923	0.809606116479706	0.0225793231721077	0.300888006190972	0.7652860763434	0.901127400158173	None
ENSMUSE00001302752.1	chr1	24374583	24374636	-	ENSMUSG00000026141.13	Col19a1	-0.223391419418285	-0.957746104980714	0.343893549006355	0.710696552920114	0.0225793231721077	0.300888006190972	0.7652860763434	0.901127400158173	None
ENSMUSE00001266698.1	chr1	24352282	24352335	-	ENSMUSG00000026141.13	Col19a1	-0.0615097416872411	-0.272658603702855	0.786505990898552	0.937475682064594	0.0225793231721077	0.300888006190972	0.7652860763434	0.901127400158173	None
ENSMUSE00001310284.1	chr1	24337898	24337939	-	ENSMUSG00000026141.13	Col19a1	-0.240367256963783	-1.1045621148058	0.275891629001896	0.655703236732099	0.0225793231721077	0.300888006190972	0.7652860763434	0.901127400158173	None
ENSMUSE00001299875.1	chr1	24332430	24332492	-	ENSMUSG00000026141.13	Col19a1	0.00822848952707658	0.0354271459925032	0.971913794567346	0.992879666996651	0.0225793231721077	0.300888006190972	0.7652860763434	0.901127400158173	None
ENSMUSE00001236752.1	chr1	24328036	24328071	-	ENSMUSG00000026141.13	Col19a1	0.233625020236679	0.84941977183343	0.400658709645497	0.751474115508569	0.0225793231721077	0.300888006190972	0.7652860763434	0.901127400158173	None
ENSMUSE00001277672.1	chr1	24326131	24326166	-	ENSMUSG00000026141.13	Col19a1	0.415867186743464	1.5305542447064	0.133681395467935	0.493044032697606	0.0225793231721077	0.300888006190972	0.7652860763434	0.901127400158173	None
ENSMUSE00001249167.1	chr1	24325979	24326032	-	ENSMUSG00000026141.13	Col19a1	0.640705977942305	1.66291508611545	0.104077938519321	0.446417487280274	0.0225793231721077	0.300888006190972	0.7652860763434	0.901127400158173	None
ENSMUSE00001310009.1	chr1	24325250	24325303	-	ENSMUSG00000026141.13	Col19a1	0.605114285939572	1.82824202959411	0.0749117211206121	0.389966855856826	0.0225793231721077	0.300888006190972	0.7652860763434	0.901127400158173	None
ENSMUSE00001301873.1	chr1	24323682	24323735	-	ENSMUSG00000026141.13	Col19a1	0.183466288217099	0.644683927828542	0.522779999962062	0.82469851671958	0.0225793231721077	0.300888006190972	0.7652860763434	0.901127400158173	None
ENSMUSE00001210760.1	chr1	24322939	24323028	-	ENSMUSG00000026141.13	Col19a1	0.138646292668968	0.49330046850556	0.624474129102557	0.875053591578865	0.0225793231721077	0.300888006190972	0.7652860763434	0.901127400158173	None
ENSMUSE00001255407.1	chr1	24322214	24322258	-	ENSMUSG00000026141.13	Col19a1	-0.251844166580432	-0.863223007765441	0.393116160014964	0.746309320370582	0.0225793231721077	0.300888006190972	0.7652860763434	0.901127400158173	None
ENSMUSE00001291939.1	chr1	24322033	24322110	-	ENSMUSG00000026141.13	Col19a1	-0.236557975486231	-1.13135850665753	0.264582562770249	0.6448257563995	0.0225793231721077	0.300888006190972	0.7652860763434	0.901127400158173	None
ENSMUSE00001262175.1	chr1	24317690	24317725	-	ENSMUSG00000026141.13	Col19a1	-0.307415896175583	-1.40267479086282	0.168360315157306	0.540424489112205	0.0225793231721077	0.300888006190972	0.7652860763434	0.901127400158173	None
ENSMUSE00001263185.1	chr1	24317533	24317586	-	ENSMUSG00000026141.13	Col19a1	-0.229756837904116	-1.01511739498198	0.316097392641716	0.688937249189867	0.0225793231721077	0.300888006190972	0.7652860763434	0.901127400158173	None
ENSMUSE00001229634.1	chr1	24317392	24317445	-	ENSMUSG00000026141.13	Col19a1	-0.0109888033321547	-0.0488059680784657	0.961314673751552	0.99008716760225	0.0225793231721077	0.300888006190972	0.7652860763434	0.901127400158173	None
ENSMUSE00001225213.1	chr1	24315398	24315439	-	ENSMUSG00000026141.13	Col19a1	0.112282598212654	0.43183590192263	0.668159164254672	0.893509022272156	0.0225793231721077	0.300888006190972	0.7652860763434	0.901127400158173	None
ENSMUSE00001220011.1	chr1	24312448	24312552	-	ENSMUSG00000026141.13	Col19a1	-0.0910928048509675	-0.37396163223488	0.710390465797	0.910230032835402	0.0225793231721077	0.300888006190972	0.7652860763434	0.901127400158173	None
ENSMUSE00001215708.1	chr1	24312312	24312365	-	ENSMUSG00000026141.13	Col19a1	-0.33948963315182	-1.3944304153622	0.17081714064214	0.543838059303632	0.0225793231721077	0.300888006190972	0.7652860763434	0.901127400158173	None
ENSMUSE00001302954.1	chr1	24312047	24312100	-	ENSMUSG00000026141.13	Col19a1	-0.515887053209421	-2.62712042370036	0.0121155444547342	0.178679395853368	0.0225793231721077	0.300888006190972	0.7652860763434	0.901127400158173	None
ENSMUSE00001282410.1	chr1	24307646	24307699	-	ENSMUSG00000026141.13	Col19a1	-0.433805967670046	-1.78281247827962	0.0821403127213245	0.404675955330891	0.0225793231721077	0.300888006190972	0.7652860763434	0.901127400158173	None
ENSMUSE00001255763.1	chr1	24306260	24306313	-	ENSMUSG00000026141.13	Col19a1	-0.295434073953327	-1.17745121868221	0.24591291481851	0.626962796832987	0.0225793231721077	0.300888006190972	0.7652860763434	0.901127400158173	None
ENSMUSE00001236451.1	chr1	24303456	24303500	-	ENSMUSG00000026141.13	Col19a1	-0.0647366413112496	-0.238478218286312	0.81271702286176	0.94673846610718	0.0225793231721077	0.300888006190972	0.7652860763434	0.901127400158173	None
ENSMUSE00001239004.1	chr1	24301400	24301450	-	ENSMUSG00000026141.13	Col19a1	0.124752297269621	0.443967254375757	0.659437755468694	0.890151740435579	0.0225793231721077	0.300888006190972	0.7652860763434	0.901127400158173	None
ENSMUSE00001273971.1	chr1	24301275	24301319	-	ENSMUSG00000026141.13	Col19a1	0.165883170293283	0.434743889980708	0.666064270832862	0.892695680745481	0.0225793231721077	0.300888006190972	0.7652860763434	0.901127400158173	None
ENSMUSE00001269526.1	chr1	24300593	24300619	-	ENSMUSG00000026141.13	Col19a1	0.11962636355305	0.304606244341079	0.762231385449673	0.929327267328703	0.0225793231721077	0.300888006190972	0.7652860763434	0.901127400158173	None
ENSMUSE00001280725.1	chr1	24296760	24296813	-	ENSMUSG00000026141.13	Col19a1	-0.100905998324384	-0.27039915070947	0.788231279117421	0.93818022757168	0.0225793231721077	0.300888006190972	0.7652860763434	0.901127400158173	None
ENSMUSE00001253308.1	chr1	24293072	24293116	-	ENSMUSG00000026141.13	Col19a1	-0.325129625677183	-1.08422586458789	0.284699678572005	0.663339269928478	0.0225793231721077	0.300888006190972	0.7652860763434	0.901127400158173	None
ENSMUSE00001236774.1	chr1	24289828	24289872	-	ENSMUSG00000026141.13	Col19a1	-0.0490663648486204	-0.166528062427143	0.868572963489687	0.965380902717067	0.0225793231721077	0.300888006190972	0.7652860763434	0.901127400158173	None
ENSMUSE00001302772.1	chr1	24289667	24289729	-	ENSMUSG00000026141.13	Col19a1	0.275250296767142	0.996857957883858	0.324773287501454	0.696432464573383	0.0225793231721077	0.300888006190972	0.7652860763434	0.901127400158173	None
ENSMUSE00001240915.1	chr1	24285254	24285289	-	ENSMUSG00000026141.13	Col19a1	0.476102177641291	1.62740900511387	0.111433946786812	0.458468212470183	0.0225793231721077	0.300888006190972	0.7652860763434	0.901127400158173	None
ENSMUSE00001300141.1	chr1	24285053	24285097	-	ENSMUSG00000026141.13	Col19a1	0.27492674945238	1.00265510736047	0.322001534011804	0.694060102200208	0.0225793231721077	0.300888006190972	0.7652860763434	0.901127400158173	None
ENSMUSE00001248901.1	chr1	24282417	24282587	-	ENSMUSG00000026141.13	Col19a1	0.0571500917338598	0.229101777124354	0.81994691534985	0.948986949604536	0.0225793231721077	0.300888006190972	0.7652860763434	0.901127400158173	None
ENSMUSE00001303102.1	chr1	24279932	24279998	-	ENSMUSG00000026141.13	Col19a1	-0.0280758198053113	-0.113755864307884	0.909995368636726	0.975580258781746	0.0225793231721077	0.300888006190972	0.7652860763434	0.901127400158173	None
ENSMUSE00001267350.1	chr1	24270366	24270494	-	ENSMUSG00000026141.13	Col19a1	0.185216374425407	0.823494015247193	0.415067201612589	0.761007047228591	0.0225793231721077	0.300888006190972	0.7652860763434	0.901127400158173	None
ENSMUSE00001312926.1	chr1	24264965	24265042	-	ENSMUSG00000026141.13	Col19a1	0.384545568839549	1.74065550813558	0.0893645614618068	0.419534321442187	0.0225793231721077	0.300888006190972	0.7652860763434	0.901127400158173	None
ENSMUSE00000500156.4	chr1	24261890	24264817	-	ENSMUSG00000026141.13	Col19a1	0.0669874958426896	0.772768604131171	0.444161912183398	0.779607918653579	0.0225793231721077	0.300888006190972	0.7652860763434	0.901127400158173	None
ENSMUSE00000702181.2	chr1	24587350	24587472	-	ENSMUSG00000026141.13	Col19a1	-0.100586953029934	-0.268540671853185	0.789651197637232	0.93852602679422	0.0225793231721077	0.300888006190972	0.7652860763434	0.901127400158173	None
ENSMUSE00000303026.3	chr1	24575333	24575459	-	ENSMUSG00000026141.13	Col19a1	-0.259166464844054	-0.765431065601652	0.448468435757481	0.782227924074812	0.0225793231721077	0.300888006190972	0.7652860763434	0.901127400158173	None
ENSMUSE00000156217.1	chr1	24561303	24561368	-	ENSMUSG00000026141.13	Col19a1	-0.169555944998251	-0.465820005936822	0.643848707309416	0.883741346342322	0.0225793231721077	0.300888006190972	0.7652860763434	0.901127400158173	None
ENSMUSE00000156201.1	chr1	24559654	24559753	-	ENSMUSG00000026141.13	Col19a1	0.0194487265605629	0.0796518519318523	0.93690782638965	0.983309758507855	0.0225793231721077	0.300888006190972	0.7652860763434	0.901127400158173	None
ENSMUSE00000156228.1	chr1	24536879	24537002	-	ENSMUSG00000026141.13	Col19a1	0.155543513874171	0.664931297377205	0.509876609570816	0.81759516468422	0.0225793231721077	0.300888006190972	0.7652860763434	0.901127400158173	None
ENSMUSE00000302996.1	chr1	24534033	24534308	-	ENSMUSG00000026141.13	Col19a1	-0.0557776105180398	-0.264364298607421	0.792844676727728	0.939643055780097	0.0225793231721077	0.300888006190972	0.7652860763434	0.901127400158173	None
ENSMUSE00000156215.1	chr1	24529928	24530008	-	ENSMUSG00000026141.13	Col19a1	0.150881431477679	0.545735748471708	0.58825171548273	0.857780887958269	0.0225793231721077	0.300888006190972	0.7652860763434	0.901127400158173	None
ENSMUSE00000156232.1	chr1	24526385	24526510	-	ENSMUSG00000026141.13	Col19a1	-0.00802186434201694	-0.0290796680543066	0.976944384925964	0.994037055778763	0.0225793231721077	0.300888006190972	0.7652860763434	0.901127400158173	None
ENSMUSE00000156197.1	chr1	24525604	24525666	-	ENSMUSG00000026141.13	Col19a1	-0.294726262723135	-1.08788968685487	0.283098386432259	0.661842317207055	0.0225793231721077	0.300888006190972	0.7652860763434	0.901127400158173	None
ENSMUSE00000156236.1	chr1	24510843	24510887	-	ENSMUSG00000026141.13	Col19a1	-0.145355005128708	-0.460352826147659	0.647733951892948	0.885275875050966	0.0225793231721077	0.300888006190972	0.7652860763434	0.901127400158173	None
ENSMUSE00000156189.1	chr1	24508184	24508228	-	ENSMUSG00000026141.13	Col19a1	0.0947798582457139	0.316683132837227	0.753116435531859	0.926140595116677	0.0225793231721077	0.300888006190972	0.7652860763434	0.901127400158173	None
ENSMUSE00000156185.3	chr1	24461476	24461529	-	ENSMUSG00000026141.13	Col19a1	-0.150409246468743	-0.434434372346236	0.666287116955843	0.892803000997031	0.0225793231721077	0.300888006190972	0.7652860763434	0.901127400158173	None
ENSMUSE00000156178.3	chr1	24453744	24453797	-	ENSMUSG00000026141.13	Col19a1	0.193644548098761	0.80602899532984	0.424950390263445	0.76734794109387	0.0225793231721077	0.300888006190972	0.7652860763434	0.901127400158173	None
ENSMUSE00000787703.1	chr1	24263994	24264817	-	ENSMUSG00000026141.13	Col19a1	0.180857182323094	1.16105804850806	0.252440073125735	0.633239653100346	0.0225793231721077	0.300888006190972	0.7652860763434	0.901127400158173	None
ENSMUSE00000702151.1	chr1	24279770	24279998	-	ENSMUSG00000026141.13	Col19a1	-0.0280758198053113	-0.113755864307884	0.909995368636726	0.975580258781746	0.0225793231721077	0.300888006190972	0.7652860763434	0.901127400158173	None
ENSMUSE00001327469.1	chr1	24594087	24595423	-	ENSMUSG00000099997.1	Tubb4b-ps2	0.109073253492323	0.473628583059785	0.638317040697282	0.881303304846305	0.172564102764377	1.09481999896939	0.281097570166576	0.559293182884809	None
ENSMUSE00001319942.1	chr1	24611535	24612410	-	ENSMUSG00000100131.1	Gm28439	-0.352139366272702	-2.77117298782009	0.00840696800746842	0.152359457460823	0.0540655746815885	0.70592082121075	0.484925516740805	0.72759384452627	None
ENSMUSE00000551564.2	chr1	24612407	24612700	-	ENSMUSG00000067736.2	Gm10222	-1.79453529298458	-4.27985057953616	0.000111999986739484	0.0220976891320732	-2.0337410479154	-3.75579650500444	0.000630947182521158	0.0246716379448463	sig Both
ENSMUSE00001320055.1	chr1	24612775	24613119	-	ENSMUSG00000101939.1	Gm28438	-0.358125686153521	-1.50266863755355	0.140709917172831	0.503216036009592	-0.331508586772444	-1.2585655696717	0.216545674839161	0.491349344587988	None
ENSMUSE00001334203.1	chr1	24613189	24613971	-	ENSMUSG00000101111.1	Gm28437	0.0592350616075531	0.504311555792386	0.616784915543549	0.871282493976724	0.0860805073790962	0.741952059708496	0.463083053476575	0.713155043187441	None
ENSMUSE00001328644.1	chr1	24613974	24614651	-	ENSMUSG00000100862.1	Gm10925	0.0406795786923911	0.28060760173892	0.780444935047243	0.935395785457598	0.0468436945673869	0.297877325326895	0.767563780928945	0.902367185037208	None
ENSMUSE00001326674.1	chr1	24614885	24615565	-	ENSMUSG00000102070.1	Gm28661	0.277593119505435	1.36200457904707	0.180750967756859	0.556139170523576	0.284896017524914	1.33396259932806	0.19086040769987	0.45955321133481	None
ENSMUSE00001333174.1	chr1	24615706	24616197	-	ENSMUSG00000101249.1	Gm29216	-0.00881918218722361	-0.0321095967645382	0.974542932769504	0.99357545703764	-0.0177641823984411	-0.0591086305265278	0.953202912728873	0.982365014725373	None
ENSMUSE00000438739.4	chr1	24678630	24678816	+	ENSMUSG00000073725.8	Lmbrd1	-0.0615276989294299	-0.638844181256947	0.526533682585971	0.826590647914105	-0.0734222704316527	-2.22881858557673	0.0323674085605873	0.181246598987713	None
ENSMUSE00001332512.1	chr1	24685397	24685573	+	ENSMUSG00000073725.8	Lmbrd1	-0.0449728334243138	-0.667787725854763	0.50807025621637	0.816452241397201	-0.0734222704316527	-2.22881858557673	0.0323674085605873	0.181246598987713	None
ENSMUSE00000604180.1	chr1	24692941	24693001	+	ENSMUSG00000073725.8	Lmbrd1	-0.00535560779149885	-0.0758766529305556	0.939892136762521	0.984105832432143	-0.0734222704316527	-2.22881858557673	0.0323674085605873	0.181246598987713	None
ENSMUSE00000604179.1	chr1	24704821	24704918	+	ENSMUSG00000073725.8	Lmbrd1	0.0322118291232844	0.461335033130978	0.64703520954147	0.884993576044164	-0.0734222704316527	-2.22881858557673	0.0323674085605873	0.181246598987713	None
ENSMUSE00000604178.1	chr1	24705977	24706044	+	ENSMUSG00000073725.8	Lmbrd1	0.0107363464022529	0.152609387118754	0.8794667821518	0.967727971521194	-0.0734222704316527	-2.22881858557673	0.0323674085605873	0.181246598987713	None
ENSMUSE00000604177.3	chr1	24711512	24711600	+	ENSMUSG00000073725.8	Lmbrd1	-0.0646842464161045	-1.02072274497182	0.313465984311908	0.686699372766604	-0.0734222704316527	-2.22881858557673	0.0323674085605873	0.181246598987713	None
ENSMUSE00000702149.1	chr1	24714909	24714982	+	ENSMUSG00000073725.8	Lmbrd1	-0.0915704966802749	-1.6171184381964	0.113643784638465	0.461791020245733	-0.0734222704316527	-2.22881858557673	0.0323674085605873	0.181246598987713	None
ENSMUSE00000604175.3	chr1	24728546	24728671	+	ENSMUSG00000073725.8	Lmbrd1	-0.114344260611989	-2.1968471823892	0.0338335823632904	0.279424206959326	-0.0734222704316527	-2.22881858557673	0.0323674085605873	0.181246598987713	None
ENSMUSE00000604174.1	chr1	24731747	24731899	+	ENSMUSG00000073725.8	Lmbrd1	-0.0842406382725108	-1.59620511767242	0.118245116695783	0.469634242059791	-0.0734222704316527	-2.22881858557673	0.0323674085605873	0.181246598987713	None
ENSMUSE00000604173.1	chr1	24743883	24743947	+	ENSMUSG00000073725.8	Lmbrd1	-0.0308378184978905	-0.487012378338011	0.62888438351585	0.877086628457465	-0.0734222704316527	-2.22881858557673	0.0323674085605873	0.181246598987713	None
ENSMUSE00000604172.1	chr1	24744256	24744358	+	ENSMUSG00000073725.8	Lmbrd1	-0.0315163367318518	-0.545394893519167	0.588483897774752	0.857896653422937	-0.0734222704316527	-2.22881858557673	0.0323674085605873	0.181246598987713	None
ENSMUSE00000604171.1	chr1	24744866	24744970	+	ENSMUSG00000073725.8	Lmbrd1	-0.0278478097107567	-0.416308435290314	0.679390129899126	0.89805411354716	-0.0734222704316527	-2.22881858557673	0.0323674085605873	0.181246598987713	None
ENSMUSE00000604170.1	chr1	24746805	24746954	+	ENSMUSG00000073725.8	Lmbrd1	-0.0598076646260789	-0.983034478851739	0.331447456658337	0.701492871709606	-0.0734222704316527	-2.22881858557673	0.0323674085605873	0.181246598987713	None
ENSMUSE00000604169.1	chr1	24748800	24748878	+	ENSMUSG00000073725.8	Lmbrd1	0.013605957563992	0.237327009766576	0.813603807631042	0.947073418485085	-0.0734222704316527	-2.22881858557673	0.0323674085605873	0.181246598987713	None
ENSMUSE00000604168.1	chr1	24762192	24762283	+	ENSMUSG00000073725.8	Lmbrd1	-0.0502019682167021	-0.849859392661521	0.400417103508098	0.751335321490241	-0.0734222704316527	-2.22881858557673	0.0323674085605873	0.181246598987713	None
ENSMUSE00001324743.1	chr1	24762623	24765448	+	ENSMUSG00000073725.8	Lmbrd1	-0.108522273507535	-2.8576254126585	0.00671905874991564	0.137746519382761	-0.0734222704316527	-2.22881858557673	0.0323674085605873	0.181246598987713	None
ENSMUSE00001331813.1	chr1	24678660	24678816	+	ENSMUSG00000073725.8	Lmbrd1	-0.0613024279848542	-0.634711372591574	0.529198782238812	0.827934940634948	-0.0734222704316527	-2.22881858557673	0.0323674085605873	0.181246598987713	None
ENSMUSE00001328076.1	chr1	24678739	24678816	+	ENSMUSG00000073725.8	Lmbrd1	-0.0174870971294344	-0.17350818894505	0.863119376026424	0.963520313201959	-0.0734222704316527	-2.22881858557673	0.0323674085605873	0.181246598987713	None
ENSMUSE00001325193.1	chr1	24728627	24728671	+	ENSMUSG00000073725.8	Lmbrd1	-0.111701375538233	-1.98933986693006	0.053470985505758	0.338950683053394	-0.0734222704316527	-2.22881858557673	0.0323674085605873	0.181246598987713	None
ENSMUSE00001330962.1	chr1	24731747	24731894	+	ENSMUSG00000073725.8	Lmbrd1	-0.0818535882429379	-1.56892604356306	0.124473639991349	0.479137342483646	-0.0734222704316527	-2.22881858557673	0.0323674085605873	0.181246598987713	None
ENSMUSE00001324160.1	chr1	24678926	24679034	+	ENSMUSG00000073725.8	Lmbrd1	0.0449218607823912	0.127391125469948	0.8992634953608	0.97241415633566	-0.0734222704316527	-2.22881858557673	0.0323674085605873	0.181246598987713	None
ENSMUSE00000512276.4	chr1	24762623	24766301	+	ENSMUSG00000073725.8	Lmbrd1	-0.103667480435435	-2.87989433123762	0.00633858365248426	0.134574003514815	-0.0734222704316527	-2.22881858557673	0.0323674085605873	0.181246598987713	None
ENSMUSE00001328337.1	chr1	24728642	24728671	+	ENSMUSG00000073725.8	Lmbrd1	-0.103460112407572	-1.79963015024185	0.079398656124092	0.399403445876663	-0.0734222704316527	-2.22881858557673	0.0323674085605873	0.181246598987713	None
ENSMUSE00001326458.1	chr1	24743883	24744358	+	ENSMUSG00000073725.8	Lmbrd1	-0.0303691883499905	-0.521927192576241	0.60457409611396	0.865414591529857	-0.0734222704316527	-2.22881858557673	0.0323674085605873	0.181246598987713	None
ENSMUSE00001334762.1	chr1	24744866	24744948	+	ENSMUSG00000073725.8	Lmbrd1	-0.0384415454478285	-0.562895002485023	0.576620407239726	0.85189151480594	-0.0734222704316527	-2.22881858557673	0.0323674085605873	0.181246598987713	None
ENSMUSE00001332144.1	chr1	24744873	24744970	+	ENSMUSG00000073725.8	Lmbrd1	-0.0253266658580775	-0.379401636475187	0.706378752746968	0.908862402945121	-0.0734222704316527	-2.22881858557673	0.0323674085605873	0.181246598987713	None
ENSMUSE00001330686.1	chr1	24762192	24762393	+	ENSMUSG00000073725.8	Lmbrd1	-0.0391777313789646	-0.66663781258404	0.508797021304817	0.816996355757372	-0.0734222704316527	-2.22881858557673	0.0323674085605873	0.181246598987713	None
ENSMUSE00000821277.1	chr1	25228655	25228826	-	ENSMUSG00000033569.17	Adgrb3	0.120294611049486	1.40067611696845	0.168953379146843	0.541338504220174	0.0126248926827828	0.391601821074588	0.697734511971919	0.863639408943863	None
ENSMUSE00001267744.1	chr1	25228421	25228547	-	ENSMUSG00000033569.17	Adgrb3	0.0337972669983391	0.703459147249483	0.485808601460721	0.804259813595773	0.0126248926827828	0.391601821074588	0.697734511971919	0.863639408943863	None
ENSMUSE00001246465.1	chr1	25226720	25226823	-	ENSMUSG00000033569.17	Adgrb3	0.0404861506144484	0.84412371878467	0.40357644265552	0.753327311772752	0.0126248926827828	0.391601821074588	0.697734511971919	0.863639408943863	None
ENSMUSE00001297684.1	chr1	25221760	25221862	-	ENSMUSG00000033569.17	Adgrb3	-0.00786521700500154	-0.196350833249389	0.845321013015447	0.957550258228714	0.0126248926827828	0.391601821074588	0.697734511971919	0.863639408943863	None
ENSMUSE00001211706.1	chr1	25131251	25131401	-	ENSMUSG00000033569.17	Adgrb3	0.00670270807818258	0.175788342038094	0.861339339491605	0.96291198433122	0.0126248926827828	0.391601821074588	0.697734511971919	0.863639408943863	None
ENSMUSE00001276113.1	chr1	25128819	25128888	-	ENSMUSG00000033569.17	Adgrb3	-0.0402377628283242	-0.910000382121523	0.368225524435345	0.728574031147418	0.0126248926827828	0.391601821074588	0.697734511971919	0.863639408943863	None
ENSMUSE00001256750.1	chr1	25126641	25126707	-	ENSMUSG00000033569.17	Adgrb3	-0.0342918823557137	-0.770460315003124	0.445514038675985	0.78035129348506	0.0126248926827828	0.391601821074588	0.697734511971919	0.863639408943863	None
ENSMUSE00001247562.1	chr1	25117289	25117374	-	ENSMUSG00000033569.17	Adgrb3	-0.021724661871958	-0.456534540718222	0.650453336903734	0.886505147780388	0.0126248926827828	0.391601821074588	0.697734511971919	0.863639408943863	None
ENSMUSE00001289812.1	chr1	25112177	25112275	-	ENSMUSG00000033569.17	Adgrb3	-0.0276010951686125	-0.620446649868691	0.538451988244319	0.832738671783828	0.0126248926827828	0.391601821074588	0.697734511971919	0.863639408943863	None
ENSMUSE00001251349.1	chr1	25111692	25111863	-	ENSMUSG00000033569.17	Adgrb3	0.0160857030556309	0.438999622766223	0.663003342314384	0.891459856595382	0.0126248926827828	0.391601821074588	0.697734511971919	0.863639408943863	None
ENSMUSE00001223776.1	chr1	25101433	25101528	-	ENSMUSG00000033569.17	Adgrb3	0.0194868358943247	0.521131359396738	0.605123319576121	0.865548351993919	0.0126248926827828	0.391601821074588	0.697734511971919	0.863639408943863	None
ENSMUSE00001269529.1	chr1	25098876	25098915	-	ENSMUSG00000033569.17	Adgrb3	0.000416223133771351	0.00976483649040167	0.992257024377084	0.998011702157394	0.0126248926827828	0.391601821074588	0.697734511971919	0.863639408943863	None
ENSMUSE00001294782.1	chr1	25093765	25094408	-	ENSMUSG00000033569.17	Adgrb3	-0.00462469803973756	-0.144514805381211	0.885813266487155	0.968516881333336	0.0126248926827828	0.391601821074588	0.697734511971919	0.863639408943863	None
ENSMUSE00001279681.1	chr1	25084244	25084279	-	ENSMUSG00000033569.17	Adgrb3	-0.00312284339765463	-0.0730912596544421	0.942094565677742	0.984787248608065	0.0126248926827828	0.391601821074588	0.697734511971919	0.863639408943863	None
ENSMUSE00001295912.1	chr1	25074685	25074789	-	ENSMUSG00000033569.17	Adgrb3	0.0331574920047848	0.917380355516431	0.364393510942529	0.725878074660046	0.0126248926827828	0.391601821074588	0.697734511971919	0.863639408943863	None
ENSMUSE00000772118.1	chr1	25067476	25068356	-	ENSMUSG00000033569.17	Adgrb3	0.0374365349756698	1.04622381827946	0.301683800904814	0.677532739976521	0.0126248926827828	0.391601821074588	0.697734511971919	0.863639408943863	None
ENSMUSE00000769359.1	chr1	25826004	25826139	-	ENSMUSG00000033569.17	Adgrb3	0.0611974867620405	0.748466136961096	0.458519093914002	0.788595784945718	0.0126248926827828	0.391601821074588	0.697734511971919	0.863639408943863	None
ENSMUSE00000503925.1	chr1	25559755	25559865	-	ENSMUSG00000033569.17	Adgrb3	-0.0412749470266712	-0.515217446247625	0.609211900156016	0.867561015946783	0.0126248926827828	0.391601821074588	0.697734511971919	0.863639408943863	None
ENSMUSE00000503043.1	chr1	25553675	25553836	-	ENSMUSG00000033569.17	Adgrb3	0.0379789358683689	0.510810434027651	0.612266951327815	0.868961629043483	0.0126248926827828	0.391601821074588	0.697734511971919	0.863639408943863	None
ENSMUSE00000476686.1	chr1	25547416	25547580	-	ENSMUSG00000033569.17	Adgrb3	0.033085722505772	0.464068249846144	0.645092498338543	0.884200670796462	0.0126248926827828	0.391601821074588	0.697734511971919	0.863639408943863	None
ENSMUSE00000475609.1	chr1	25532475	25532639	-	ENSMUSG00000033569.17	Adgrb3	-0.0353057521580791	-0.425260604161001	0.67290583845558	0.895304128327061	0.0126248926827828	0.391601821074588	0.697734511971919	0.863639408943863	None
ENSMUSE00000383263.2	chr1	25531870	25532034	-	ENSMUSG00000033569.17	Adgrb3	-0.0746348861690282	-0.948146316390595	0.348698318633673	0.714215579102609	0.0126248926827828	0.391601821074588	0.697734511971919	0.863639408943863	None
ENSMUSE00000228069.1	chr1	25504913	25505014	-	ENSMUSG00000033569.17	Adgrb3	0.0169238002151724	0.2559375815625	0.79929912962679	0.941948634085089	0.0126248926827828	0.391601821074588	0.697734511971919	0.863639408943863	None
ENSMUSE00000228059.1	chr1	25504433	25504539	-	ENSMUSG00000033569.17	Adgrb3	-0.0306122331999013	-0.4412894641948	0.661358786020418	0.890949829713999	0.0126248926827828	0.391601821074588	0.697734511971919	0.863639408943863	None
ENSMUSE00000228048.1	chr1	25487925	25488119	-	ENSMUSG00000033569.17	Adgrb3	-0.0318687884023333	-0.451927098466192	0.65374119703998	0.887750737738803	0.0126248926827828	0.391601821074588	0.697734511971919	0.863639408943863	None
ENSMUSE00000228041.1	chr1	25460743	25460811	-	ENSMUSG00000033569.17	Adgrb3	-0.11502142372445	-1.3783260284078	0.175696500836749	0.549914351989308	0.0126248926827828	0.391601821074588	0.697734511971919	0.863639408943863	None
ENSMUSE00000228033.1	chr1	25456992	25457100	-	ENSMUSG00000033569.17	Adgrb3	-0.137265158722898	-1.47364270889613	0.148335784830031	0.513634424383474	0.0126248926827828	0.391601821074588	0.697734511971919	0.863639408943863	None
ENSMUSE00000228023.3	chr1	25432427	25432576	-	ENSMUSG00000033569.17	Adgrb3	-0.0124638706826116	-0.153114030948428	0.879071382108205	0.967727971521194	0.0126248926827828	0.391601821074588	0.697734511971919	0.863639408943863	None
ENSMUSE00000228017.3	chr1	25431423	25431498	-	ENSMUSG00000033569.17	Adgrb3	0.0371665559828567	0.453955100926045	0.652293154921878	0.887237070330373	0.0126248926827828	0.391601821074588	0.697734511971919	0.863639408943863	None
ENSMUSE00000332901.3	chr1	25420558	25420660	-	ENSMUSG00000033569.17	Adgrb3	0.0209055479663549	0.303173678017264	0.763314907897515	0.929697378127246	0.0126248926827828	0.391601821074588	0.697734511971919	0.863639408943863	None
ENSMUSE00000228004.1	chr1	25396436	25396479	-	ENSMUSG00000033569.17	Adgrb3	0.0811294448928366	1.02668588886438	0.31068307488839	0.684825228755364	0.0126248926827828	0.391601821074588	0.697734511971919	0.863639408943863	None
ENSMUSE00000757984.1	chr1	25067550	25068356	-	ENSMUSG00000033569.17	Adgrb3	0.0373808483695166	1.04249142419564	0.303388908965062	0.679006247085185	0.0126248926827828	0.391601821074588	0.697734511971919	0.863639408943863	None
ENSMUSE00000745316.1	chr1	25829462	25829511	-	ENSMUSG00000033569.17	Adgrb3	-0.113433223607959	-1.19472015377054	0.239170761049111	0.619811279005076	0.0126248926827828	0.391601821074588	0.697734511971919	0.863639408943863	None
ENSMUSE00000723842.1	chr1	25826004	25826775	-	ENSMUSG00000033569.17	Adgrb3	-0.00681906581438584	-0.114730050450144	0.90922802821593	0.975381850261215	0.0126248926827828	0.391601821074588	0.697734511971919	0.863639408943863	None
ENSMUSE00000741503.1	chr1	25829462	25829707	-	ENSMUSG00000033569.17	Adgrb3	-0.0859800476420369	-1.00915809471716	0.318911417210757	0.691646642986823	0.0126248926827828	0.391601821074588	0.697734511971919	0.863639408943863	None
ENSMUSE00000483723.1	chr1	25826004	25826760	-	ENSMUSG00000033569.17	Adgrb3	0.000301480965177404	0.00500761140951514	0.996029193268453	0.998901202507003	0.0126248926827828	0.391601821074588	0.697734511971919	0.863639408943863	None
ENSMUSE00000604148.3	chr1	25067678	25068356	-	ENSMUSG00000033569.17	Adgrb3	0.0368058186443605	1.02683560281846	0.310613423978173	0.684778430798089	0.0126248926827828	0.391601821074588	0.697734511971919	0.863639408943863	None
ENSMUSE00000731131.1	chr1	25228421	25229100	-	ENSMUSG00000033569.17	Adgrb3	0.0431634686993746	0.903020909093906	0.371873437633079	0.731427305316231	0.0126248926827828	0.391601821074588	0.697734511971919	0.863639408943863	None
ENSMUSE00000834267.1	chr1	25067691	25068356	-	ENSMUSG00000033569.17	Adgrb3	0.0367726298017579	1.02619450707752	0.310911753896889	0.684876530409835	0.0126248926827828	0.391601821074588	0.697734511971919	0.863639408943863	None
ENSMUSE00000767015.1	chr1	25228421	25229046	-	ENSMUSG00000033569.17	Adgrb3	0.0428313438035813	0.887838754121822	0.379888563481501	0.73661479649815	0.0126248926827828	0.391601821074588	0.697734511971919	0.863639408943863	None
ENSMUSE00000816052.1	chr1	25091454	25094408	-	ENSMUSG00000033569.17	Adgrb3	-0.00251596188789216	-0.0783854285720391	0.937908838951566	0.983526379140944	0.0126248926827828	0.391601821074588	0.697734511971919	0.863639408943863	None
ENSMUSE00000733166.1	chr1	25131252	25131401	-	ENSMUSG00000033569.17	Adgrb3	0.00670270807818258	0.175788342038094	0.861339339491605	0.96291198433122	0.0126248926827828	0.391601821074588	0.697734511971919	0.863639408943863	None
ENSMUSE00000815776.1	chr1	25228655	25228827	-	ENSMUSG00000033569.17	Adgrb3	0.116764893255553	1.37162468970547	0.177758399448539	0.552580724217321	0.0126248926827828	0.391601821074588	0.697734511971919	0.863639408943863	None
ENSMUSE00000758503.1	chr1	25218035	25221862	-	ENSMUSG00000033569.17	Adgrb3	-0.0060878937440826	-0.153965305036628	0.878404460248137	0.967727971521194	0.0126248926827828	0.391601821074588	0.697734511971919	0.863639408943863	None
ENSMUSE00001329532.1	chr1	25826004	25826347	-	ENSMUSG00000033569.17	Adgrb3	0.0455556792678028	0.687263556659484	0.49584748847494	0.810438737001177	0.0126248926827828	0.391601821074588	0.697734511971919	0.863639408943863	None
ENSMUSE00001320653.1	chr1	25483911	25488119	-	ENSMUSG00000033569.17	Adgrb3	-0.0299556139859939	-0.4250633131756	0.673048472205361	0.895365660299944	0.0126248926827828	0.391601821074588	0.697734511971919	0.863639408943863	None
ENSMUSE00001343258.1	chr1	25830657	25831878	+	ENSMUSG00000104516.1	Gm9884	0.0412090769143799	0.381075934996475	0.705145741881802	0.908376025431622	0.0543720330480216	0.512087718187476	0.611816690093418	0.813268244042771	None
ENSMUSE00000772203.2	chr1	28580499	28580772	-	ENSMUSG00000086240.4	Gm7846	0.052445023049612	0.634652509984237	0.529236791981822	0.827934940634948	0.0679029184579461	0.834110495768563	0.409894492081061	0.672553070906399	None
ENSMUSE00001322059.1	chr1	29484604	29485915	-	ENSMUSG00000099492.1	Gm5525	0.126563786358778	0.666585418709088	0.508830148600813	0.816996355757372	0.124899724707497	0.574559133523434	0.569276630485398	0.783593923045644	None
ENSMUSE00001331888.1	chr1	30769687	30770402	+	ENSMUSG00000100261.1	Gm6473	0.0862296624335094	0.485663417822678	0.629832298786725	0.877608949233723	0.0312761409558798	0.148564372806085	0.882752905446678	0.95811044576384	None
ENSMUSE00001321223.1	chr1	30770672	30771009	+	ENSMUSG00000100261.1	Gm6473	-0.449380948424351	-1.14756809633615	0.257904523313473	0.638221746832418	0.0312761409558798	0.148564372806085	0.882752905446678	0.95811044576384	None
ENSMUSE00001319806.1	chr1	30873578	30873581	-	ENSMUSG00000048874.15	Phf3	-0.137147577511832	-0.862767432374414	0.393363668928055	0.746488441439572	-0.0497237140448367	-1.49985197367053	0.142649900002773	0.394798817912906	None
ENSMUSE00001323480.1	chr1	30862987	30863255	-	ENSMUSG00000048874.15	Phf3	-0.0622229607931479	-0.716332750732449	0.477910919023095	0.79959320433301	-0.0497237140448367	-1.49985197367053	0.142649900002773	0.394798817912906	None
ENSMUSE00000630484.1	chr1	30837105	30837266	-	ENSMUSG00000048874.15	Phf3	0.118184184672712	1.36025313249457	0.181299950699464	0.556796994462495	-0.0497237140448367	-1.49985197367053	0.142649900002773	0.394798817912906	None
ENSMUSE00000630483.2	chr1	30829843	30831559	-	ENSMUSG00000048874.15	Phf3	0.12102381119362	3.21105407224179	0.00259637075329845	0.0924673895424541	-0.0497237140448367	-1.49985197367053	0.142649900002773	0.394798817912906	None
ENSMUSE00001029361.1	chr1	30824210	30824519	-	ENSMUSG00000048874.15	Phf3	-0.137841522044213	-2.48415118988586	0.0172326674363835	0.208896307518946	-0.0497237140448367	-1.49985197367053	0.142649900002773	0.394798817912906	None
ENSMUSE00001069902.1	chr1	30821131	30821314	-	ENSMUSG00000048874.15	Phf3	-0.130815933847116	-2.25426202767511	0.0296759698227696	0.264376325729471	-0.0497237140448367	-1.49985197367053	0.142649900002773	0.394798817912906	None
ENSMUSE00001067324.1	chr1	30820683	30820827	-	ENSMUSG00000048874.15	Phf3	-0.12849871530079	-2.18088375382143	0.0350778568702599	0.283524397628316	-0.0497237140448367	-1.49985197367053	0.142649900002773	0.394798817912906	None
ENSMUSE00001035148.1	chr1	30820081	30820237	-	ENSMUSG00000048874.15	Phf3	-0.131148575441875	-2.35788749068322	0.0233114944322583	0.237683902419295	-0.0497237140448367	-1.49985197367053	0.142649900002773	0.394798817912906	None
ENSMUSE00001012228.1	chr1	30816468	30816584	-	ENSMUSG00000048874.15	Phf3	-0.120972986408888	-1.92302725255321	0.0615526759459733	0.360202311868035	-0.0497237140448367	-1.49985197367053	0.142649900002773	0.394798817912906	None
ENSMUSE00000997399.1	chr1	30813960	30814091	-	ENSMUSG00000048874.15	Phf3	-0.135376289731443	-2.06810212834962	0.0450807739044709	0.315577020605453	-0.0497237140448367	-1.49985197367053	0.142649900002773	0.394798817912906	None
ENSMUSE00001089653.1	chr1	30813017	30813152	-	ENSMUSG00000048874.15	Phf3	-0.0770697099765769	-1.37811381119014	0.175761511850756	0.549987600032279	-0.0497237140448367	-1.49985197367053	0.142649900002773	0.394798817912906	None
ENSMUSE00001077009.1	chr1	30811772	30811967	-	ENSMUSG00000048874.15	Phf3	-0.0641516564425679	-1.35900800328449	0.181691010987371	0.557321456020669	-0.0497237140448367	-1.49985197367053	0.142649900002773	0.394798817912906	None
ENSMUSE00001083444.1	chr1	30810683	30810830	-	ENSMUSG00000048874.15	Phf3	-0.0976927016359315	-1.69849127921008	0.0971135258561673	0.433673026992955	-0.0497237140448367	-1.49985197367053	0.142649900002773	0.394798817912906	None
ENSMUSE00001070863.1	chr1	30808723	30808812	-	ENSMUSG00000048874.15	Phf3	-0.111429546727573	-2.13400493800023	0.0389690665024192	0.296717669418662	-0.0497237140448367	-1.49985197367053	0.142649900002773	0.394798817912906	None
ENSMUSE00001016335.1	chr1	30806169	30806364	-	ENSMUSG00000048874.15	Phf3	-0.153770986004156	-2.82389357675756	0.0073361170148722	0.143241748407796	-0.0497237140448367	-1.49985197367053	0.142649900002773	0.394798817912906	None
ENSMUSE00001329660.1	chr1	30802339	30805942	-	ENSMUSG00000048874.15	Phf3	-0.118757851545411	-3.75959796809596	0.000539772052034722	0.0460310008010842	-0.0497237140448367	-1.49985197367053	0.142649900002773	0.394798817912906	None
ENSMUSE00000630485.1	chr1	30862987	30863256	-	ENSMUSG00000048874.15	Phf3	-0.0622229607931479	-0.716332750732449	0.477910919023095	0.79959320433301	-0.0497237140448367	-1.49985197367053	0.142649900002773	0.394798817912906	None
ENSMUSE00000410830.5	chr1	30802342	30805942	-	ENSMUSG00000048874.15	Phf3	-0.118757851545411	-3.75959796809596	0.000539772052034722	0.0460310008010842	-0.0497237140448367	-1.49985197367053	0.142649900002773	0.394798817912906	None
ENSMUSE00001322304.1	chr1	30810683	30810712	-	ENSMUSG00000048874.15	Phf3	-0.122181972195922	-1.93699721809491	0.0597678274300037	0.355800205053227	-0.0497237140448367	-1.49985197367053	0.142649900002773	0.394798817912906	None
ENSMUSE00001323740.1	chr1	30803546	30806364	-	ENSMUSG00000048874.15	Phf3	-0.125396115924402	-4.16310560112372	0.000160315830338499	0.0261586696452668	-0.0497237140448367	-1.49985197367053	0.142649900002773	0.394798817912906	None
ENSMUSE00001326512.1	chr1	30808723	30809105	-	ENSMUSG00000048874.15	Phf3	-0.108439649134933	-2.04670584758537	0.0472378557994453	0.321538515670584	-0.0497237140448367	-1.49985197367053	0.142649900002773	0.394798817912906	None
ENSMUSE00001329486.1	chr1	30806205	30806364	-	ENSMUSG00000048874.15	Phf3	-0.169081138734159	-3.00327854499751	0.00457047310270246	0.117212268455327	-0.0497237140448367	-1.49985197367053	0.142649900002773	0.394798817912906	None
ENSMUSE00001330817.1	chr1	30813017	30813535	-	ENSMUSG00000048874.15	Phf3	-0.0760405748180406	-1.36226542681363	0.180669315895356	0.556100118294921	-0.0497237140448367	-1.49985197367053	0.142649900002773	0.394798817912906	None
ENSMUSE00001327968.1	chr1	30811904	30811967	-	ENSMUSG00000048874.15	Phf3	-0.0349330021222381	-0.680298813182426	0.500199683325868	0.812765590193339	-0.0497237140448367	-1.49985197367053	0.142649900002773	0.394798817912906	None
ENSMUSE00001329773.1	chr1	30873578	30873695	-	ENSMUSG00000048874.15	Phf3	-0.102142313199911	-0.642492777466891	0.524186758374905	0.825343461973905	-0.0497237140448367	-1.49985197367053	0.142649900002773	0.394798817912906	None
ENSMUSE00001331535.1	chr1	30813571	30814091	-	ENSMUSG00000048874.15	Phf3	-0.135859132031209	-2.10845457580413	0.0412461700814909	0.304245089858723	-0.0497237140448367	-1.49985197367053	0.142649900002773	0.394798817912906	None
ENSMUSE00001335700.1	chr1	30873578	30873921	-	ENSMUSG00000048874.15	Phf3	-0.0849749624660878	-0.560399301858973	0.57830509505953	0.852806527830946	-0.0497237140448367	-1.49985197367053	0.142649900002773	0.394798817912906	None
ENSMUSE00001324193.1	chr1	30815315	30816584	-	ENSMUSG00000048874.15	Phf3	-0.109158654573052	-1.79233567489739	0.0805781950140575	0.401909696238344	-0.0497237140448367	-1.49985197367053	0.142649900002773	0.394798817912906	None
ENSMUSE00001326264.1	chr1	30873578	30873804	-	ENSMUSG00000048874.15	Phf3	-0.0849749624660878	-0.560399301858973	0.57830509505953	0.852806527830946	-0.0497237140448367	-1.49985197367053	0.142649900002773	0.394798817912906	None
ENSMUSE00001319991.1	chr1	30820226	30820237	-	ENSMUSG00000048874.15	Phf3	-0.0695117929065081	-0.924473303012268	0.360734994335665	0.723164884653049	-0.0497237140448367	-1.49985197367053	0.142649900002773	0.394798817912906	None
ENSMUSE00001332277.1	chr1	30821058	30823843	-	ENSMUSG00000048874.15	Phf3	-0.131934369449103	-2.27486688285958	0.0282988774705561	0.258662314675224	-0.0497237140448367	-1.49985197367053	0.142649900002773	0.394798817912906	None
ENSMUSE00001318427.1	chr1	30862987	30863070	-	ENSMUSG00000048874.15	Phf3	-0.00970546449769756	-0.104996831978526	0.916898449583729	0.977667141610508	-0.0497237140448367	-1.49985197367053	0.142649900002773	0.394798817912906	None
ENSMUSE00001333284.1	chr1	30824416	30824519	-	ENSMUSG00000048874.15	Phf3	-0.144065103793679	-2.11943030016688	0.0402540363612241	0.301314086948882	-0.0497237140448367	-1.49985197367053	0.142649900002773	0.394798817912906	None
ENSMUSE00001335554.1	chr1	30829431	30830743	-	ENSMUSG00000048874.15	Phf3	0.133358234658601	3.27403972552524	0.00217980300072421	0.085633045328518	-0.0497237140448367	-1.49985197367053	0.142649900002773	0.394798817912906	None
ENSMUSE00001333943.1	chr1	30873578	30873894	-	ENSMUSG00000048874.15	Phf3	-0.0849749624660878	-0.560399301858973	0.57830509505953	0.852806527830946	-0.0497237140448367	-1.49985197367053	0.142649900002773	0.394798817912906	None
ENSMUSE00001331683.1	chr1	30831205	30831559	-	ENSMUSG00000048874.15	Phf3	0.10862255229288	2.08750322507511	0.0431998210067527	0.310047515788606	-0.0497237140448367	-1.49985197367053	0.142649900002773	0.394798817912906	None
ENSMUSE00001324863.1	chr1	30863070	30863255	-	ENSMUSG00000048874.15	Phf3	-0.13318028082454	-1.36942401826236	0.178439573829921	0.553483417642675	-0.0497237140448367	-1.49985197367053	0.142649900002773	0.394798817912906	None
ENSMUSE00001341042.1	chr1	30865504	30868538	-	ENSMUSG00000104315.1	Gm37906	0.115674489604017	0.247960292406835	0.8054224874091	0.944052028552243	0.133718075828219	0.287759994363098	0.775233212503418	0.906886708953524	None
ENSMUSE00000780903.2	chr1	30948997	30949309	-	ENSMUSG00000026064.16	Ptp4a1	-0.459880552989841	-1.30134760051752	0.200520055320839	0.578956363292323	0.172599496909794	0.979966476853416	0.333850658433415	0.60942542967913	None
ENSMUSE00000770710.3	chr1	30946038	30946639	-	ENSMUSG00000026064.16	Ptp4a1	0.0273882233034428	0.620536607734	0.5383933717584	0.832702270431372	0.172599496909794	0.979966476853416	0.333850658433415	0.60942542967913	None
ENSMUSE00001450307.1	chr1	30944938	30945030	-	ENSMUSG00000026064.16	Ptp4a1	0.0490469491289301	1.32330101706036	0.19318380798397	0.570930530013502	0.172599496909794	0.979966476853416	0.333850658433415	0.60942542967913	None
ENSMUSE00001449430.1	chr1	30944536	30944666	-	ENSMUSG00000026064.16	Ptp4a1	0.0187204796392796	0.531175037091986	0.598209026682414	0.862606972780232	0.172599496909794	0.979966476853416	0.333850658433415	0.60942542967913	None
ENSMUSE00001448118.1	chr1	30943932	30944006	-	ENSMUSG00000026064.16	Ptp4a1	0.0500205893162917	1.4740568802901	0.148224711960228	0.513506626614657	0.172599496909794	0.979966476853416	0.333850658433415	0.60942542967913	None
ENSMUSE00000828905.2	chr1	30940302	30943323	-	ENSMUSG00000026064.16	Ptp4a1	0.0770526594734199	1.76418624056328	0.0852693192091147	0.411023468399884	0.172599496909794	0.979966476853416	0.333850658433415	0.60942542967913	None
ENSMUSE00000737646.1	chr1	30944938	30946426	-	ENSMUSG00000026064.16	Ptp4a1	0.0504733557059767	1.24334716610059	0.220914693717096	0.601134043239618	0.172599496909794	0.979966476853416	0.333850658433415	0.60942542967913	None
ENSMUSE00000491268.4	chr1	30941947	30943323	-	ENSMUSG00000026064.16	Ptp4a1	0.11802805613383	2.54651574041206	0.0147970302799807	0.194978313716905	0.172599496909794	0.979966476853416	0.333850658433415	0.60942542967913	None
ENSMUSE00000726613.1	chr1	30943932	30944304	-	ENSMUSG00000026064.16	Ptp4a1	0.0526159741576329	1.55162739455092	0.128559135288728	0.485919494888656	0.172599496909794	0.979966476853416	0.333850658433415	0.60942542967913	None
ENSMUSE00000731751.1	chr1	30943221	30943323	-	ENSMUSG00000026064.16	Ptp4a1	0.0744378737647369	1.72056113591892	0.0929906408587227	0.426181704198441	0.172599496909794	0.979966476853416	0.333850658433415	0.60942542967913	None
ENSMUSE00000604018.4	chr1	31615149	31616661	+	ENSMUSG00000070960.4	Gm19680	0.0546692958714684	0.365791024494534	0.716431496876041	0.912605888425737	0.071072683305706	0.482114604114853	0.632735879823355	0.82635198097201	None
ENSMUSE00001330080.2	chr1	32172714	32173008	+	ENSMUSG00000026058.11	Khdrbs2	0.058329867281819	0.789861961779074	0.434225040719601	0.773295369838363	0.206158774519226	4.73572140209011	3.57921887619651e-05	0.00644065926424766	sig Gene
ENSMUSE00000314986.1	chr1	32243900	32244027	+	ENSMUSG00000026058.11	Khdrbs2	0.11651143542246	1.67485155461442	0.101696700844655	0.441959051388053	0.206158774519226	4.73572140209011	3.57921887619651e-05	0.00644065926424766	sig Gene
ENSMUSE00000551348.1	chr1	32333466	32333582	+	ENSMUSG00000026058.11	Khdrbs2	0.0334522348041836	0.493939066878565	0.62402701377524	0.874811854521492	0.206158774519226	4.73572140209011	3.57921887619651e-05	0.00644065926424766	sig Gene
ENSMUSE00000314971.1	chr1	32414871	32415017	+	ENSMUSG00000026058.11	Khdrbs2	0.00670135341932307	0.0844683081721122	0.933101738306138	0.982342102093731	0.206158774519226	4.73572140209011	3.57921887619651e-05	0.00644065926424766	sig Gene
ENSMUSE00000314961.1	chr1	32467760	32467887	+	ENSMUSG00000026058.11	Khdrbs2	0.0212880201509701	0.266376089157679	0.791305899944845	0.939105746944084	0.206158774519226	4.73572140209011	3.57921887619651e-05	0.00644065926424766	sig Gene
ENSMUSE00000314953.1	chr1	32472567	32472765	+	ENSMUSG00000026058.11	Khdrbs2	0.0572193062096683	0.816659777116366	0.418917703065947	0.763372019099023	0.206158774519226	4.73572140209011	3.57921887619651e-05	0.00644065926424766	sig Gene
ENSMUSE00000155444.1	chr1	32619171	32619253	+	ENSMUSG00000026058.11	Khdrbs2	0.13794283215501	1.79435896481686	0.0802495523174559	0.401290998438665	0.206158774519226	4.73572140209011	3.57921887619651e-05	0.00644065926424766	sig Gene
ENSMUSE00000155443.3	chr1	32644093	32644151	+	ENSMUSG00000026058.11	Khdrbs2	0.095796419549089	1.13969114406225	0.261134381258382	0.64158710911658	0.206158774519226	4.73572140209011	3.57921887619651e-05	0.00644065926424766	sig Gene
ENSMUSE00000339461.7	chr1	32657444	32658568	+	ENSMUSG00000026058.11	Khdrbs2	0.207587349941491	2.38642206441864	0.0217894214527878	0.230681657145431	0.206158774519226	4.73572140209011	3.57921887619651e-05	0.00644065926424766	sig Gene
ENSMUSE00001327350.1	chr1	32172729	32173008	+	ENSMUSG00000026058.11	Khdrbs2	0.058329867281819	0.789861961779074	0.434225040719601	0.773295369838363	0.206158774519226	4.73572140209011	3.57921887619651e-05	0.00644065926424766	sig Gene
ENSMUSE00001318438.1	chr1	32243900	32246878	+	ENSMUSG00000026058.11	Khdrbs2	0.301484626869609	4.73958572013035	2.65935075938481e-05	0.0114084270427126	0.206158774519226	4.73572140209011	3.57921887619651e-05	0.00644065926424766	sig Both
ENSMUSE00000345010.4	chr1	32172748	32173008	+	ENSMUSG00000026058.11	Khdrbs2	0.0616158950582669	0.831066886980927	0.410825982580961	0.758369330454848	0.206158774519226	4.73572140209011	3.57921887619651e-05	0.00644065926424766	sig Gene
ENSMUSE00001332683.1	chr1	32333466	32338354	+	ENSMUSG00000026058.11	Khdrbs2	0.0333602650757481	0.492710263772012	0.624887489174042	0.875218696456647	0.206158774519226	4.73572140209011	3.57921887619651e-05	0.00644065926424766	sig Gene
ENSMUSE00001326368.1	chr1	32172887	32173008	+	ENSMUSG00000026058.11	Khdrbs2	0.0776832028148728	1.07220676901615	0.289997270556209	0.668196853335821	0.206158774519226	4.73572140209011	3.57921887619651e-05	0.00644065926424766	sig Gene
ENSMUSE00001330495.1	chr1	32310798	32311090	+	ENSMUSG00000026058.11	Khdrbs2	0.295323830695419	1.55394092135352	0.12800655424133	0.484999740688544	0.206158774519226	4.73572140209011	3.57921887619651e-05	0.00644065926424766	sig Gene
ENSMUSE00001332951.1	chr1	32414871	32414934	+	ENSMUSG00000026058.11	Khdrbs2	0.00612194441618427	0.0742260460132539	0.941197226134658	0.984490429765473	0.206158774519226	4.73572140209011	3.57921887619651e-05	0.00644065926424766	sig Gene
ENSMUSE00000416694.9	chr1	33669624	33669795	-	ENSMUSG00000026134.11	Prim2	0.104652815137466	1.23078420343008	0.225528933501348	0.606224708479922	0.128083010710907	3.54561979831306	0.00113877889300464	0.0334077889321223	sig Gene
ENSMUSE00000156137.4	chr1	33668858	33669020	-	ENSMUSG00000026134.11	Prim2	0.118423843205729	2.22041343400998	0.0320682477733569	0.273486879210761	0.128083010710907	3.54561979831306	0.00113877889300464	0.0334077889321223	sig Gene
ENSMUSE00000156141.3	chr1	33667045	33667148	-	ENSMUSG00000026134.11	Prim2	0.136201446649137	2.47571293970347	0.0175888820759707	0.210667320211916	0.128083010710907	3.54561979831306	0.00113877889300464	0.0334077889321223	sig Gene
ENSMUSE00000156138.3	chr1	33663777	33663856	-	ENSMUSG00000026134.11	Prim2	0.0902016633256719	1.41246967399008	0.165477305651165	0.536674232398041	0.128083010710907	3.54561979831306	0.00113877889300464	0.0334077889321223	sig Gene
ENSMUSE00000156144.3	chr1	33662246	33662366	-	ENSMUSG00000026134.11	Prim2	0.0574413302102327	1.0944435741414	0.280249791616349	0.659427281202993	0.128083010710907	3.54561979831306	0.00113877889300464	0.0334077889321223	sig Gene
ENSMUSE00000416676.3	chr1	33630338	33630433	-	ENSMUSG00000026134.11	Prim2	0.0719731721146069	1.19244650218956	0.240050631696698	0.620811877567467	0.128083010710907	3.54561979831306	0.00113877889300464	0.0334077889321223	sig Gene
ENSMUSE00000416674.3	chr1	33628395	33628532	-	ENSMUSG00000026134.11	Prim2	0.104243992286618	1.74536354855277	0.0885322789835063	0.417709010942247	0.128083010710907	3.54561979831306	0.00113877889300464	0.0334077889321223	sig Gene
ENSMUSE00000156140.3	chr1	33533296	33533363	-	ENSMUSG00000026134.11	Prim2	0.125325661126175	1.56929315668628	0.124388088896027	0.479051985383295	0.128083010710907	3.54561979831306	0.00113877889300464	0.0334077889321223	sig Gene
ENSMUSE00000416658.3	chr1	33514145	33514217	-	ENSMUSG00000026134.11	Prim2	0.121821286011217	1.70847308598144	0.095230400007702	0.430380347889058	0.128083010710907	3.54561979831306	0.00113877889300464	0.0334077889321223	sig Gene
ENSMUSE00000416654.3	chr1	33512016	33512201	-	ENSMUSG00000026134.11	Prim2	0.132809510633999	2.08290977513333	0.0436388344494088	0.311187186949189	0.128083010710907	3.54561979831306	0.00113877889300464	0.0334077889321223	sig Gene
ENSMUSE00000416649.3	chr1	33484682	33484808	-	ENSMUSG00000026134.11	Prim2	0.140498538383231	2.09020944379015	0.0429429937554149	0.309328547881383	0.128083010710907	3.54561979831306	0.00113877889300464	0.0334077889321223	sig Gene
ENSMUSE00000416642.3	chr1	33480458	33480540	-	ENSMUSG00000026134.11	Prim2	0.181920020981379	2.79032250006765	0.00800225358120965	0.148798218646702	0.128083010710907	3.54561979831306	0.00113877889300464	0.0334077889321223	sig Gene
ENSMUSE00000416189.3	chr1	33464053	33464121	-	ENSMUSG00000026134.11	Prim2	0.211428365614509	3.11688698058374	0.00336230632520016	0.103447005854089	0.128083010710907	3.54561979831306	0.00113877889300464	0.0334077889321223	sig Gene
ENSMUSE00000416684.9	chr1	33453810	33454304	-	ENSMUSG00000026134.11	Prim2	0.150530855054019	2.9927846419602	0.00470061858762879	0.118854900420207	0.128083010710907	3.54561979831306	0.00113877889300464	0.0334077889321223	sig Gene
ENSMUSE00001323618.1	chr1	33478942	33480540	-	ENSMUSG00000026134.11	Prim2	0.182440422541388	2.77536631139874	0.00831675348185536	0.15152737020065	0.128083010710907	3.54561979831306	0.00113877889300464	0.0334077889321223	sig Gene
ENSMUSE00001341333.1	chr1	33669824	33670712	+	ENSMUSG00000103746.1	1700001G17Rik	-0.283923289526231	-1.73473328102204	0.0904207599028864	0.42154605905732	-0.263958983333371	-1.64324701360461	0.109316789432772	0.343748984907144	None
ENSMUSE00001344311.1	chr1	33669843	33670712	+	ENSMUSG00000103746.1	1700001G17Rik	-0.283923289526231	-1.73473328102204	0.0904207599028864	0.42154605905732	-0.263958983333371	-1.64324701360461	0.109316789432772	0.343748984907144	None
ENSMUSE00000838203.1	chr1	33719887	33720173	+	ENSMUSG00000004768.14	Rab23	0.064972348961115	0.50906745938572	0.613477162030835	0.869531465397041	-0.0770317355924159	-2.37450873784551	0.0232060324688513	0.154815394967547	None
ENSMUSE00001342489.1	chr1	33721608	33721712	+	ENSMUSG00000004768.14	Rab23	-0.0999405544729755	-1.07516731849641	0.288686016283464	0.666867059626739	-0.0770317355924159	-2.37450873784551	0.0232060324688513	0.154815394967547	None
ENSMUSE00001336553.1	chr1	33723786	33723837	+	ENSMUSG00000004768.14	Rab23	-0.0954856065236971	-0.977678509208882	0.334057956756093	0.70335104784109	-0.0770317355924159	-2.37450873784551	0.0232060324688513	0.154815394967547	None
ENSMUSE00000314015.3	chr1	33721608	33721699	+	ENSMUSG00000004768.14	Rab23	-0.0986717317139188	-1.05511350871412	0.297649327111189	0.674346538719918	-0.0770317355924159	-2.37450873784551	0.0232060324688513	0.154815394967547	None
ENSMUSE00001264706.1	chr1	33723786	33724005	+	ENSMUSG00000004768.14	Rab23	-0.0136472772677236	-0.229827344479294	0.819386876224021	0.948803247679317	-0.0770317355924159	-2.37450873784551	0.0232060324688513	0.154815394967547	None
ENSMUSE00000799038.1	chr1	33724934	33726891	+	ENSMUSG00000004768.14	Rab23	-0.0649013948038858	-1.00686939983358	0.319996664385913	0.692406199683235	-0.0770317355924159	-2.37450873784551	0.0232060324688513	0.154815394967547	None
ENSMUSE00001345556.1	chr1	33719895	33720173	+	ENSMUSG00000004768.14	Rab23	0.064972348961115	0.50906745938572	0.613477162030835	0.869531465397041	-0.0770317355924159	-2.37450873784551	0.0232060324688513	0.154815394967547	None
ENSMUSE00001211264.1	chr1	33724934	33725019	+	ENSMUSG00000004768.14	Rab23	-0.0675636547839986	-1.02293277018846	0.312432619751714	0.685920446544625	-0.0770317355924159	-2.37450873784551	0.0232060324688513	0.154815394967547	None
ENSMUSE00001254821.1	chr1	33734702	33734858	+	ENSMUSG00000004768.14	Rab23	-0.00118774275751368	-0.0205327815033919	0.983719546294545	0.995651616039725	-0.0770317355924159	-2.37450873784551	0.0232060324688513	0.154815394967547	None
ENSMUSE00001277905.1	chr1	33736800	33736882	+	ENSMUSG00000004768.14	Rab23	-0.0417784176204792	-0.71338351108452	0.47971375921591	0.800697729245034	-0.0770317355924159	-2.37450873784551	0.0232060324688513	0.154815394967547	None
ENSMUSE00001294854.1	chr1	33738288	33738380	+	ENSMUSG00000004768.14	Rab23	-0.0217645399875858	-0.41943452954589	0.677122988189511	0.896938651992007	-0.0770317355924159	-2.37450873784551	0.0232060324688513	0.154815394967547	None
ENSMUSE00000551300.2	chr1	33739253	33742564	+	ENSMUSG00000004768.14	Rab23	-0.102357019651315	-3.11930695602749	0.00334019412725572	0.103157227294601	-0.0770317355924159	-2.37450873784551	0.0232060324688513	0.154815394967547	None
ENSMUSE00000787846.1	chr1	33719909	33720173	+	ENSMUSG00000004768.14	Rab23	0.064972348961115	0.50906745938572	0.613477162030835	0.869531465397041	-0.0770317355924159	-2.37450873784551	0.0232060324688513	0.154815394967547	None
ENSMUSE00000769388.1	chr1	33723786	33724102	+	ENSMUSG00000004768.14	Rab23	-0.0139869237493063	-0.230713611155187	0.818702928814043	0.948633966377193	-0.0770317355924159	-2.37450873784551	0.0232060324688513	0.154815394967547	None
ENSMUSE00000789388.2	chr1	33739253	33742557	+	ENSMUSG00000004768.14	Rab23	-0.102357019651315	-3.11930695602749	0.00334019412725572	0.103157227294601	-0.0770317355924159	-2.37450873784551	0.0232060324688513	0.154815394967547	None
ENSMUSE00000827058.1	chr1	33719910	33720173	+	ENSMUSG00000004768.14	Rab23	0.064972348961115	0.50906745938572	0.613477162030835	0.869531465397041	-0.0770317355924159	-2.37450873784551	0.0232060324688513	0.154815394967547	None
ENSMUSE00000741285.1	chr1	33723786	33725476	+	ENSMUSG00000004768.14	Rab23	-0.0785209554447749	-1.45345149464135	0.153831086336396	0.521536068890258	-0.0770317355924159	-2.37450873784551	0.0232060324688513	0.154815394967547	None
ENSMUSE00000746964.1	chr1	33720138	33720173	+	ENSMUSG00000004768.14	Rab23	0.155744300034186	1.04818669344737	0.300789740910037	0.676874363705773	-0.0770317355924159	-2.37450873784551	0.0232060324688513	0.154815394967547	None
ENSMUSE00000834799.1	chr1	33734702	33735354	+	ENSMUSG00000004768.14	Rab23	0.00205247539299443	0.0361042102170041	0.971377263100563	0.9927625823865	-0.0770317355924159	-2.37450873784551	0.0232060324688513	0.154815394967547	None
ENSMUSE00000701944.3	chr1	33739253	33742561	+	ENSMUSG00000004768.14	Rab23	-0.102357019651315	-3.11930695602749	0.00334019412725572	0.103157227294601	-0.0770317355924159	-2.37450873784551	0.0232060324688513	0.154815394967547	None
ENSMUSE00000733335.2	chr1	33734528	33734858	+	ENSMUSG00000004768.14	Rab23	0.00886431393444352	0.15464676782207	0.877870639783864	0.967727971521194	-0.0770317355924159	-2.37450873784551	0.0232060324688513	0.154815394967547	None
ENSMUSE00000800110.2	chr1	33739253	33740711	+	ENSMUSG00000004768.14	Rab23	-0.0426939704143619	-1.35004910497625	0.184523916866944	0.560855189878666	-0.0770317355924159	-2.37450873784551	0.0232060324688513	0.154815394967547	None
ENSMUSE00000748316.1	chr1	33736657	33736882	+	ENSMUSG00000004768.14	Rab23	-0.0403804087869116	-0.687641996708089	0.495611607290815	0.810267819759835	-0.0770317355924159	-2.37450873784551	0.0232060324688513	0.154815394967547	None
ENSMUSE00000792867.1	chr1	33739253	33739370	+	ENSMUSG00000004768.14	Rab23	0.0533669683853145	1.08052593001086	0.286323194578492	0.664783699308847	-0.0770317355924159	-2.37450873784551	0.0232060324688513	0.154815394967547	None
ENSMUSE00000797594.1	chr1	33738137	33738380	+	ENSMUSG00000004768.14	Rab23	-0.0156392691562852	-0.302184197060335	0.764063583574972	0.92989546065859	-0.0770317355924159	-2.37450873784551	0.0232060324688513	0.154815394967547	None
ENSMUSE00001338608.1	chr1	33739253	33740772	+	ENSMUSG00000004768.14	Rab23	-0.0452975301403703	-1.43769307645324	0.158230498803967	0.526770796247207	-0.0770317355924159	-2.37450873784551	0.0232060324688513	0.154815394967547	None
ENSMUSE00000404172.6	chr1	33757579	33757795	-	ENSMUSG00000042215.8	Bag2	-0.00222135458072044	-0.0215070309669175	0.982947182644035	0.995471902800224	0.0518222408443318	1.1914069640709	0.241537255603344	0.518516730016642	None
ENSMUSE00000313942.3	chr1	33748217	33748326	-	ENSMUSG00000042215.8	Bag2	0.116663507352303	1.27576470848897	0.209333102800864	0.588469966138892	0.0518222408443318	1.1914069640709	0.241537255603344	0.518516730016642	None
ENSMUSE00000416750.7	chr1	33745484	33747016	-	ENSMUSG00000042215.8	Bag2	0.0319893185944936	0.745457832546432	0.460314911446374	0.789523890476498	0.0518222408443318	1.1914069640709	0.241537255603344	0.518516730016642	None
ENSMUSE00000818026.1	chr1	33748217	33748719	-	ENSMUSG00000042215.8	Bag2	0.132814352269671	1.45043343369831	0.154666114243146	0.522602579553328	0.0518222408443318	1.1914069640709	0.241537255603344	0.518516730016642	None
ENSMUSE00000773312.1	chr1	33746739	33747016	-	ENSMUSG00000042215.8	Bag2	0.0633657364974046	1.03360886868457	0.307473502764226	0.682127667102815	0.0518222408443318	1.1914069640709	0.241537255603344	0.518516730016642	None
ENSMUSE00001327678.1	chr1	33757579	33757741	-	ENSMUSG00000042215.8	Bag2	0.000530881356490511	0.00513274419823641	0.995929969574334	0.998901202507003	0.0518222408443318	1.1914069640709	0.241537255603344	0.518516730016642	None
ENSMUSE00001328506.1	chr1	33746802	33747016	-	ENSMUSG00000042215.8	Bag2	0.0407599456859118	0.64004566313725	0.52576022651633	0.826161437049085	0.0518222408443318	1.1914069640709	0.241537255603344	0.518516730016642	None
ENSMUSE00001330596.1	chr1	33756773	33757727	-	ENSMUSG00000042215.8	Bag2	0.0152756282742886	0.149033646785576	0.882269344515212	0.967727971521194	0.0518222408443318	1.1914069640709	0.241537255603344	0.518516730016642	None
ENSMUSE00000786650.1	chr1	33814338	33814385	-	ENSMUSG00000042197.13	Zfp451	-0.0382966791006082	-0.388450112766961	0.699724741810802	0.906308954495607	0.042919240965203	1.16493710542444	0.251949270483882	0.529497658452707	None
ENSMUSE00001256141.1	chr1	33813727	33813810	-	ENSMUSG00000042197.13	Zfp451	-0.0306436581935963	-0.416802853309211	0.67903136139356	0.897846584158071	0.042919240965203	1.16493710542444	0.251949270483882	0.529497658452707	None
ENSMUSE00001207628.1	chr1	33805339	33805419	-	ENSMUSG00000042197.13	Zfp451	-0.0152936175945179	-0.26225891639656	0.794455936522373	0.940125782399417	0.042919240965203	1.16493710542444	0.251949270483882	0.529497658452707	None
ENSMUSE00001243599.1	chr1	33783041	33783191	-	ENSMUSG00000042197.13	Zfp451	0.00749046577784277	0.0788299236102306	0.937557487322904	0.983458192507417	0.042919240965203	1.16493710542444	0.251949270483882	0.529497658452707	None
ENSMUSE00001253843.1	chr1	33782068	33782194	-	ENSMUSG00000042197.13	Zfp451	0.0391020942662191	0.38529212341017	0.702044360033169	0.907232368562616	0.042919240965203	1.16493710542444	0.251949270483882	0.529497658452707	None
ENSMUSE00001333278.1	chr1	33779896	33780049	-	ENSMUSG00000042197.13	Zfp451	-0.0766982197255688	-0.863624523258797	0.392898102407665	0.746141724850123	0.042919240965203	1.16493710542444	0.251949270483882	0.529497658452707	None
ENSMUSE00001293507.1	chr1	33779044	33779191	-	ENSMUSG00000042197.13	Zfp451	-0.0697302358446992	-0.774752536936143	0.443001728323185	0.778861322022029	0.042919240965203	1.16493710542444	0.251949270483882	0.529497658452707	None
ENSMUSE00001312819.1	chr1	33776269	33777863	-	ENSMUSG00000042197.13	Zfp451	-0.0370608212849232	-0.639800443368087	0.525918038204171	0.826233756015262	0.042919240965203	1.16493710542444	0.251949270483882	0.529497658452707	None
ENSMUSE00001301462.1	chr1	33772893	33773033	-	ENSMUSG00000042197.13	Zfp451	-0.0494644645364847	-0.541539851501604	0.591112913142094	0.859330899356773	0.042919240965203	1.16493710542444	0.251949270483882	0.529497658452707	None
ENSMUSE00001264503.1	chr1	33770769	33770899	-	ENSMUSG00000042197.13	Zfp451	-0.0200531032826055	-0.233547862295072	0.816516651085418	0.948048467823059	0.042919240965203	1.16493710542444	0.251949270483882	0.529497658452707	None
ENSMUSE00001214623.1	chr1	33769721	33769907	-	ENSMUSG00000042197.13	Zfp451	-0.0303647280267692	-0.373968785393244	0.710385185223403	0.910230032835402	0.042919240965203	1.16493710542444	0.251949270483882	0.529497658452707	None
ENSMUSE00001209527.1	chr1	33765844	33765909	-	ENSMUSG00000042197.13	Zfp451	-0.192886225701505	-2.01455472717504	0.0506484030935318	0.331343628255811	0.042919240965203	1.16493710542444	0.251949270483882	0.529497658452707	None
ENSMUSE00000845679.1	chr1	33761545	33762209	-	ENSMUSG00000042197.13	Zfp451	-0.289011912231422	-3.87289084161816	0.000385550029772154	0.0393672572534208	0.042919240965203	1.16493710542444	0.251949270483882	0.529497658452707	sig Exon
ENSMUSE00000755652.2	chr1	33814338	33814527	-	ENSMUSG00000042197.13	Zfp451	-0.0351318312159375	-0.357441706490427	0.722623736447701	0.914967321359901	0.042919240965203	1.16493710542444	0.251949270483882	0.529497658452707	None
ENSMUSE00001287049.1	chr1	33786407	33786532	-	ENSMUSG00000042197.13	Zfp451	6.21550536192613e-05	0.00067713194064093	0.999463063094687	0.99981452226797	0.042919240965203	1.16493710542444	0.251949270483882	0.529497658452707	None
ENSMUSE00001211384.1	chr1	33783853	33783964	-	ENSMUSG00000042197.13	Zfp451	-0.0526107566304454	-0.57059554558134	0.571437450926499	0.849454928912879	0.042919240965203	1.16493710542444	0.251949270483882	0.529497658452707	None
ENSMUSE00001318887.1	chr1	33805339	33805389	-	ENSMUSG00000042197.13	Zfp451	-0.0137684630128246	-0.227513747997822	0.821172989539963	0.949359062223332	0.042919240965203	1.16493710542444	0.251949270483882	0.529497658452707	None
ENSMUSE00001321698.1	chr1	33777543	33777863	-	ENSMUSG00000042197.13	Zfp451	0.00773200274554934	0.100686459923813	0.920297919248271	0.978602131737925	0.042919240965203	1.16493710542444	0.251949270483882	0.529497658452707	None
ENSMUSE00001328186.2	chr1	33783802	33783937	-	ENSMUSG00000042197.13	Zfp451	-0.046496147043077	-0.518430360214271	0.60698907127637	0.866572651526815	0.042919240965203	1.16493710542444	0.251949270483882	0.529497658452707	None
ENSMUSE00001321108.1	chr1	33779056	33779191	-	ENSMUSG00000042197.13	Zfp451	-0.0784406761839693	-0.834488460590335	0.408918504389128	0.757140771930766	0.042919240965203	1.16493710542444	0.251949270483882	0.529497658452707	None
ENSMUSE00000774389.2	chr1	33814338	33814426	-	ENSMUSG00000042197.13	Zfp451	-0.0341742359668113	-0.343687155516861	0.732865795146524	0.91873134952733	0.042919240965203	1.16493710542444	0.251949270483882	0.529497658452707	None
ENSMUSE00001339144.1	chr1	33779189	33779191	-	ENSMUSG00000042197.13	Zfp451	-0.0735537081279051	-0.651535386898815	0.518394251933888	0.822125533566245	0.042919240965203	1.16493710542444	0.251949270483882	0.529497658452707	None
ENSMUSE00001002642.1	chr1	33782178	33782194	-	ENSMUSG00000042197.13	Zfp451	0.0834840295263643	0.745411314344389	0.460342712660595	0.789523890476498	0.042919240965203	1.16493710542444	0.251949270483882	0.529497658452707	None
ENSMUSE00000728771.1	chr1	33800135	33800767	-	ENSMUSG00000042197.13	Zfp451	0.0999871524645004	1.45959482257211	0.152142356402474	0.518979439786973	0.042919240965203	1.16493710542444	0.251949270483882	0.529497658452707	None
ENSMUSE00000820344.1	chr1	33786454	33786532	-	ENSMUSG00000042197.13	Zfp451	0.0124747029392207	0.126459221912175	0.899996381880383	0.972679777941856	0.042919240965203	1.16493710542444	0.251949270483882	0.529497658452707	None
ENSMUSE00000792772.2	chr1	33814338	33814570	-	ENSMUSG00000042197.13	Zfp451	-0.0245626310890646	-0.25097038761266	0.803110464355068	0.943339898280404	0.042919240965203	1.16493710542444	0.251949270483882	0.529497658452707	None
ENSMUSE00000353920.8	chr1	33792136	33803613	-	ENSMUSG00000042197.13	Zfp451	0.0503730076786925	1.12201478498776	0.268487733951638	0.648749630833808	0.042919240965203	1.16493710542444	0.251949270483882	0.529497658452707	None
ENSMUSE00000842825.2	chr1	33814338	33814595	-	ENSMUSG00000042197.13	Zfp451	-0.0236046462941704	-0.24082915153573	0.810906855906401	0.946092701636849	0.042919240965203	1.16493710542444	0.251949270483882	0.529497658452707	None
ENSMUSE00000843522.2	chr1	33813527	33813810	-	ENSMUSG00000042197.13	Zfp451	-0.0195466540488065	-0.263282177452857	0.793672715460658	0.939892837793946	0.042919240965203	1.16493710542444	0.251949270483882	0.529497658452707	None
ENSMUSE00001342889.1	chr1	33907566	33907768	-	ENSMUSG00000042182.16	Bend6	0.0376931845513001	0.506423692610618	0.615314912572962	0.870422270535325	0.0414499405880657	1.24116772291169	0.222825822867288	0.497816488503143	None
ENSMUSE00001241976.1	chr1	33878260	33878437	-	ENSMUSG00000042182.16	Bend6	0.051746684128116	1.3061097050107	0.198911022755502	0.57743423864025	0.0414499405880657	1.24116772291169	0.222825822867288	0.497816488503143	None
ENSMUSE00001341069.1	chr1	33864523	33864743	-	ENSMUSG00000042182.16	Bend6	0.044919550100343	1.14489045489009	0.258999221186823	0.639457815040914	0.0414499405880657	1.24116772291169	0.222825822867288	0.497816488503143	None
ENSMUSE00000357053.1	chr1	33863742	33863934	-	ENSMUSG00000042182.16	Bend6	0.0529012324285314	1.47947945364218	0.146776554367742	0.511510212106583	0.0414499405880657	1.24116772291169	0.222825822867288	0.497816488503143	None
ENSMUSE00000383776.4	chr1	33862654	33862773	-	ENSMUSG00000042182.16	Bend6	0.0624335799537863	1.59120943812927	0.119366409318126	0.471492533783988	0.0414499405880657	1.24116772291169	0.222825822867288	0.497816488503143	None
ENSMUSE00001260564.1	chr1	33852052	33853367	-	ENSMUSG00000042182.16	Bend6	0.0238846429284617	0.70523662997593	0.484713811095464	0.803566184999387	0.0414499405880657	1.24116772291169	0.222825822867288	0.497816488503143	None
ENSMUSE00000701880.2	chr1	33907566	33907791	-	ENSMUSG00000042182.16	Bend6	0.0376931845513001	0.506423692610618	0.615314912572962	0.870422270535325	0.0414499405880657	1.24116772291169	0.222825822867288	0.497816488503143	None
ENSMUSE00001330471.1	chr1	33883441	33883648	-	ENSMUSG00000042182.16	Bend6	0.0539097662367028	1.23207708781963	0.225050800259812	0.605706523231123	0.0414499405880657	1.24116772291169	0.222825822867288	0.497816488503143	None
ENSMUSE00000630465.3	chr1	33907566	33907816	-	ENSMUSG00000042182.16	Bend6	0.0376931845513001	0.506423692610618	0.615314912572962	0.870422270535325	0.0414499405880657	1.24116772291169	0.222825822867288	0.497816488503143	None
ENSMUSE00001345617.1	chr1	33883441	33883480	-	ENSMUSG00000042182.16	Bend6	0.0866972166114196	2.00309196364539	0.05191510327558	0.334861858587053	0.0414499405880657	1.24116772291169	0.222825822867288	0.497816488503143	None
ENSMUSE00001338229.1	chr1	33864523	33864574	-	ENSMUSG00000042182.16	Bend6	0.0477803615873173	1.13163801106629	0.264466373907466	0.644653718634923	0.0414499405880657	1.24116772291169	0.222825822867288	0.497816488503143	None
ENSMUSE00001339953.1	chr1	33862695	33862773	-	ENSMUSG00000042182.16	Bend6	0.0524168234817723	1.35615459534657	0.182589635312702	0.558492614211087	0.0414499405880657	1.24116772291169	0.222825822867288	0.497816488503143	None
ENSMUSE00000767700.1	chr1	33883441	33883842	-	ENSMUSG00000042182.16	Bend6	0.0543189788007894	1.2406848324889	0.221886630990516	0.602076238018953	0.0414499405880657	1.24116772291169	0.222825822867288	0.497816488503143	None
ENSMUSE00000726011.2	chr1	33863156	33863934	-	ENSMUSG00000042182.16	Bend6	0.0494594740651986	1.37755606510793	0.175932461555395	0.550208741413228	0.0414499405880657	1.24116772291169	0.222825822867288	0.497816488503143	None
ENSMUSE00000797824.2	chr1	33883441	33883490	-	ENSMUSG00000042182.16	Bend6	0.0816403548431841	1.90884897659204	0.0634107524482088	0.364519926348726	0.0414499405880657	1.24116772291169	0.222825822867288	0.497816488503143	None
ENSMUSE00001209361.1	chr1	33908225	33908452	+	ENSMUSG00000026131.20	Dst	0.244912973779728	1.46049366004398	0.151896508751944	0.518597061873383	0.036416028394508	0.806771656791005	0.425264687339453	0.682896172231259	None
ENSMUSE00001294334.1	chr1	33908999	33909033	+	ENSMUSG00000026131.20	Dst	0.105005507916514	0.606798610107718	0.547383349008537	0.837547932587503	0.036416028394508	0.806771656791005	0.425264687339453	0.682896172231259	None
ENSMUSE00001248405.1	chr1	33968703	33968903	+	ENSMUSG00000026131.20	Dst	-0.013953727314153	-0.111252381440433	0.91196769311282	0.976073717642585	0.036416028394508	0.806771656791005	0.425264687339453	0.682896172231259	None
ENSMUSE00001370886.1	chr1	34006191	34006398	+	ENSMUSG00000026131.20	Dst	0.00540571482242574	0.0424833613920577	0.966322875382094	0.991493877877984	0.036416028394508	0.806771656791005	0.425264687339453	0.682896172231259	None
ENSMUSE00001372034.1	chr1	34086242	34086303	+	ENSMUSG00000026131.20	Dst	0.0977613310645187	0.611160895402825	0.54452039201605	0.836083577759617	0.036416028394508	0.806771656791005	0.425264687339453	0.682896172231259	None
ENSMUSE00001374902.1	chr1	34113933	34114022	+	ENSMUSG00000026131.20	Dst	0.0770028163764562	0.637076182562755	0.527672930323933	0.827142215660188	0.036416028394508	0.806771656791005	0.425264687339453	0.682896172231259	None
ENSMUSE00001371466.1	chr1	34116118	34116195	+	ENSMUSG00000026131.20	Dst	0.0835910667338252	0.715966391222136	0.478134661589921	0.799695977400488	0.036416028394508	0.806771656791005	0.425264687339453	0.682896172231259	None
ENSMUSE00001373939.1	chr1	34117432	34117524	+	ENSMUSG00000026131.20	Dst	0.119629119701453	0.933899607751825	0.355910077669198	0.719509905452594	0.036416028394508	0.806771656791005	0.425264687339453	0.682896172231259	None
ENSMUSE00001370624.1	chr1	34135090	34135256	+	ENSMUSG00000026131.20	Dst	0.0921498518563046	0.818377763458728	0.41794772012286	0.76277117975968	0.036416028394508	0.806771656791005	0.425264687339453	0.682896172231259	None
ENSMUSE00001372723.1	chr1	34152202	34152314	+	ENSMUSG00000026131.20	Dst	0.114897801750805	0.984777318980771	0.330600954802655	0.70092222336849	0.036416028394508	0.806771656791005	0.425264687339453	0.682896172231259	None
ENSMUSE00001370856.1	chr1	34152413	34152519	+	ENSMUSG00000026131.20	Dst	0.146682681559913	1.32588531071335	0.192333834746858	0.569837420102642	0.036416028394508	0.806771656791005	0.425264687339453	0.682896172231259	None
ENSMUSE00001373459.1	chr1	34154513	34154632	+	ENSMUSG00000026131.20	Dst	0.0395954382805913	0.323227480914981	0.74819191420344	0.924207719282636	0.036416028394508	0.806771656791005	0.425264687339453	0.682896172231259	None
ENSMUSE00001374681.1	chr1	34156599	34156694	+	ENSMUSG00000026131.20	Dst	0.0816703346091068	0.559608055547035	0.578839715736608	0.853080995469787	0.036416028394508	0.806771656791005	0.425264687339453	0.682896172231259	None
ENSMUSE00001375639.1	chr1	34156781	34156908	+	ENSMUSG00000026131.20	Dst	0.0264619902148353	0.201402391947525	0.841395667896523	0.956197828851867	0.036416028394508	0.806771656791005	0.425264687339453	0.682896172231259	None
ENSMUSE00001373845.1	chr1	34160620	34160713	+	ENSMUSG00000026131.20	Dst	-0.0629257977887619	-0.495142898539987	0.623184540474637	0.874353792120312	0.036416028394508	0.806771656791005	0.425264687339453	0.682896172231259	None
ENSMUSE00001374531.1	chr1	34161004	34161158	+	ENSMUSG00000026131.20	Dst	-0.146743084265181	-1.2185939219421	0.230074168544025	0.610742032831293	0.036416028394508	0.806771656791005	0.425264687339453	0.682896172231259	None
ENSMUSE00001370885.1	chr1	34163009	34163471	+	ENSMUSG00000026131.20	Dst	0.0365999629894103	0.406914250172892	0.686221143286087	0.901051210643545	0.036416028394508	0.806771656791005	0.425264687339453	0.682896172231259	None
ENSMUSE00001371217.1	chr1	34163626	34163754	+	ENSMUSG00000026131.20	Dst	0.0387135730459038	0.300221006336353	0.765549678916389	0.930417169773545	0.036416028394508	0.806771656791005	0.425264687339453	0.682896172231259	None
ENSMUSE00001372989.1	chr1	34163897	34163974	+	ENSMUSG00000026131.20	Dst	0.297923915471158	2.19491827971588	0.0339818229413203	0.279925049893376	0.036416028394508	0.806771656791005	0.425264687339453	0.682896172231259	None
ENSMUSE00001372711.1	chr1	34164076	34164237	+	ENSMUSG00000026131.20	Dst	0.174841476308559	1.58030794550708	0.121843290856815	0.474960174010211	0.036416028394508	0.806771656791005	0.425264687339453	0.682896172231259	None
ENSMUSE00001371393.1	chr1	34164327	34164431	+	ENSMUSG00000026131.20	Dst	0.0985127498353171	0.826637491309469	0.413303434328811	0.759912853959006	0.036416028394508	0.806771656791005	0.425264687339453	0.682896172231259	None
ENSMUSE00001370702.1	chr1	34165058	34165153	+	ENSMUSG00000026131.20	Dst	0.0731522823138214	0.757460121339962	0.453174477621536	0.785546508794444	0.036416028394508	0.806771656791005	0.425264687339453	0.682896172231259	None
ENSMUSE00001374592.1	chr1	34166180	34166305	+	ENSMUSG00000026131.20	Dst	0.102639880795028	0.988519585964571	0.328788234636517	0.699523844808709	0.036416028394508	0.806771656791005	0.425264687339453	0.682896172231259	None
ENSMUSE00001372387.1	chr1	34166942	34167091	+	ENSMUSG00000026131.20	Dst	0.12380941914225	1.16079335201549	0.252546483904267	0.633344846484513	0.036416028394508	0.806771656791005	0.425264687339453	0.682896172231259	None
ENSMUSE00001374602.1	chr1	34167276	34167430	+	ENSMUSG00000026131.20	Dst	-0.0559052321983165	-0.451261947418317	0.654216425812744	0.888004745268605	0.036416028394508	0.806771656791005	0.425264687339453	0.682896172231259	None
ENSMUSE00001373530.1	chr1	34167611	34167737	+	ENSMUSG00000026131.20	Dst	0.0268820991994182	0.249636971871249	0.804134428010399	0.943592651105704	0.036416028394508	0.806771656791005	0.425264687339453	0.682896172231259	None
ENSMUSE00001371900.1	chr1	34167823	34168006	+	ENSMUSG00000026131.20	Dst	0.00201175723034052	0.0231440154480953	0.981649454904041	0.995110979135583	0.036416028394508	0.806771656791005	0.425264687339453	0.682896172231259	None
ENSMUSE00001374173.1	chr1	34169164	34169321	+	ENSMUSG00000026131.20	Dst	-0.0480812620326931	-0.527326753637172	0.600853874246529	0.863804578170012	0.036416028394508	0.806771656791005	0.425264687339453	0.682896172231259	None
ENSMUSE00001372134.1	chr1	34169750	34169928	+	ENSMUSG00000026131.20	Dst	0.11860922414566	1.2244900733977	0.227867373518436	0.608550365689159	0.036416028394508	0.806771656791005	0.425264687339453	0.682896172231259	None
ENSMUSE00001371729.1	chr1	34170360	34170498	+	ENSMUSG00000026131.20	Dst	0.0917567042677832	0.98996570111542	0.328089543614199	0.699007510453057	0.036416028394508	0.806771656791005	0.425264687339453	0.682896172231259	None
ENSMUSE00001375770.1	chr1	34171116	34171309	+	ENSMUSG00000026131.20	Dst	0.106238589537626	1.22206764767907	0.228772131382264	0.609528020577786	0.036416028394508	0.806771656791005	0.425264687339453	0.682896172231259	None
ENSMUSE00001374997.1	chr1	34172183	34172345	+	ENSMUSG00000026131.20	Dst	0.0150241710791075	0.154980158689203	0.877609500688363	0.967727971521194	0.036416028394508	0.806771656791005	0.425264687339453	0.682896172231259	None
ENSMUSE00001374900.1	chr1	34173002	34173085	+	ENSMUSG00000026131.20	Dst	-0.0315885623252967	-0.28809386001423	0.77474933773018	0.933699648939247	0.036416028394508	0.806771656791005	0.425264687339453	0.682896172231259	None
ENSMUSE00001374696.1	chr1	34174115	34174222	+	ENSMUSG00000026131.20	Dst	-0.0687894548864429	-0.635097779664695	0.528949300807355	0.827795393719514	0.036416028394508	0.806771656791005	0.425264687339453	0.682896172231259	None
ENSMUSE00001371551.1	chr1	34174697	34174795	+	ENSMUSG00000026131.20	Dst	0.0308490711208759	0.313819456063341	0.755274604577745	0.926889815228285	0.036416028394508	0.806771656791005	0.425264687339453	0.682896172231259	None
ENSMUSE00001371486.1	chr1	34184016	34184144	+	ENSMUSG00000026131.20	Dst	0.0564605955522037	0.76102872853083	0.451064006253079	0.784004333461214	0.036416028394508	0.806771656791005	0.425264687339453	0.682896172231259	None
ENSMUSE00001370324.1	chr1	34185962	34186050	+	ENSMUSG00000026131.20	Dst	0.0788617320080616	0.869372186277889	0.389784966586866	0.743935494621031	0.036416028394508	0.806771656791005	0.425264687339453	0.682896172231259	None
ENSMUSE00001374445.1	chr1	34186819	34186951	+	ENSMUSG00000026131.20	Dst	0.0856974369311754	0.800086477889073	0.428345440181557	0.76954304180493	0.036416028394508	0.806771656791005	0.425264687339453	0.682896172231259	None
ENSMUSE00001372762.1	chr1	34187972	34193263	+	ENSMUSG00000026131.20	Dst	-0.103728844564691	-0.934849672904969	0.355426133036177	0.719106660963329	0.036416028394508	0.806771656791005	0.425264687339453	0.682896172231259	None
ENSMUSE00001371526.1	chr1	34197201	34197353	+	ENSMUSG00000026131.20	Dst	0.0414220555503594	0.424747071816127	0.673277127930373	0.895465845391447	0.036416028394508	0.806771656791005	0.425264687339453	0.682896172231259	None
ENSMUSE00001375007.1	chr1	34198518	34198751	+	ENSMUSG00000026131.20	Dst	0.0298178061711596	0.360943289433432	0.720024477067044	0.914117211722496	0.036416028394508	0.806771656791005	0.425264687339453	0.682896172231259	None
ENSMUSE00001375036.1	chr1	34199292	34199558	+	ENSMUSG00000026131.20	Dst	0.0402599069058125	0.53393833345937	0.596313257445486	0.861840902156392	0.036416028394508	0.806771656791005	0.425264687339453	0.682896172231259	None
ENSMUSE00001370992.1	chr1	34200870	34201415	+	ENSMUSG00000026131.20	Dst	0.0223147921078841	0.298511922121311	0.766844150432645	0.930890382522285	0.036416028394508	0.806771656791005	0.425264687339453	0.682896172231259	None
ENSMUSE00001371631.1	chr1	34202445	34202621	+	ENSMUSG00000026131.20	Dst	0.0241501898053874	0.268657104865676	0.789562218928784	0.938495059367961	0.036416028394508	0.806771656791005	0.425264687339453	0.682896172231259	None
ENSMUSE00001370658.1	chr1	34208554	34208677	+	ENSMUSG00000026131.20	Dst	0.0789510467220045	0.948288304562915	0.34862693149909	0.714157377511237	0.036416028394508	0.806771656791005	0.425264687339453	0.682896172231259	None
ENSMUSE00001374181.1	chr1	34211154	34211362	+	ENSMUSG00000026131.20	Dst	0.054439609785469	0.734731168954824	0.466751356868603	0.793199157030977	0.036416028394508	0.806771656791005	0.425264687339453	0.682896172231259	None
ENSMUSE00001374529.1	chr1	34212222	34212539	+	ENSMUSG00000026131.20	Dst	0.0781840114542093	1.0059491956517	0.320433709778048	0.692762681799272	0.036416028394508	0.806771656791005	0.425264687339453	0.682896172231259	None
ENSMUSE00001372756.1	chr1	34212902	34213068	+	ENSMUSG00000026131.20	Dst	0.129810795256122	1.6499543514746	0.106715352534387	0.450859040264836	0.036416028394508	0.806771656791005	0.425264687339453	0.682896172231259	None
ENSMUSE00001375160.1	chr1	34214534	34214690	+	ENSMUSG00000026131.20	Dst	0.13426439631031	1.79994727483573	0.0793477081769807	0.399324629843451	0.036416028394508	0.806771656791005	0.425264687339453	0.682896172231259	None
ENSMUSE00001372602.1	chr1	34215486	34215612	+	ENSMUSG00000026131.20	Dst	0.0388522235057852	0.51561621266889	0.608935812660191	0.867438866555307	0.036416028394508	0.806771656791005	0.425264687339453	0.682896172231259	None
ENSMUSE00001371672.1	chr1	34217810	34217872	+	ENSMUSG00000026131.20	Dst	0.0121604018062789	0.160082388489647	0.873614756663599	0.967189434948612	0.036416028394508	0.806771656791005	0.425264687339453	0.682896172231259	None
ENSMUSE00001370448.1	chr1	34218335	34218576	+	ENSMUSG00000026131.20	Dst	0.0810471116474596	1.1768483698509	0.246150752781195	0.627196860450045	0.036416028394508	0.806771656791005	0.425264687339453	0.682896172231259	None
ENSMUSE00001375151.1	chr1	34219396	34219525	+	ENSMUSG00000026131.20	Dst	0.0755979739397069	0.978557176734696	0.333628753337076	0.703073644825619	0.036416028394508	0.806771656791005	0.425264687339453	0.682896172231259	None
ENSMUSE00001372390.1	chr1	34223804	34224003	+	ENSMUSG00000026131.20	Dst	0.0787551893343018	1.06310910169315	0.294052715122888	0.671464939162643	0.036416028394508	0.806771656791005	0.425264687339453	0.682896172231259	None
ENSMUSE00001374367.1	chr1	34225509	34226004	+	ENSMUSG00000026131.20	Dst	0.0230513315273909	0.369129906549016	0.713960605104262	0.91173861911331	0.036416028394508	0.806771656791005	0.425264687339453	0.682896172231259	None
ENSMUSE00001372050.1	chr1	34227775	34229246	+	ENSMUSG00000026131.20	Dst	0.0372967209393304	0.784152233177768	0.437529366334891	0.77532732326762	0.036416028394508	0.806771656791005	0.425264687339453	0.682896172231259	None
ENSMUSE00001371641.1	chr1	34242619	34242780	+	ENSMUSG00000026131.20	Dst	0.00856778782550569	0.127447734060496	0.899218978948273	0.97241415633566	0.036416028394508	0.806771656791005	0.425264687339453	0.682896172231259	None
ENSMUSE00001372139.1	chr1	34244344	34244514	+	ENSMUSG00000026131.20	Dst	0.0179563351582272	0.306408272093221	0.760869107221466	0.928898041988109	0.036416028394508	0.806771656791005	0.425264687339453	0.682896172231259	None
ENSMUSE00001371242.1	chr1	34247649	34247815	+	ENSMUSG00000026131.20	Dst	0.0348284600098923	0.577174647096196	0.567027586625784	0.847380404068695	0.036416028394508	0.806771656791005	0.425264687339453	0.682896172231259	None
ENSMUSE00001371205.1	chr1	34249479	34249638	+	ENSMUSG00000026131.20	Dst	0.00712203395581125	0.112635019759295	0.910878335704604	0.975761414313281	0.036416028394508	0.806771656791005	0.425264687339453	0.682896172231259	None
ENSMUSE00001375914.1	chr1	34249804	34250130	+	ENSMUSG00000026131.20	Dst	-0.448437758960168	-2.6850421787099	0.0104728282864714	0.16806579762643	0.036416028394508	0.806771656791005	0.425264687339453	0.682896172231259	None
ENSMUSE00001371432.1	chr1	34250610	34250694	+	ENSMUSG00000026131.20	Dst	0.0496274264219302	0.696386858661504	0.49017829703642	0.806882422609482	0.036416028394508	0.806771656791005	0.425264687339453	0.682896172231259	None
ENSMUSE00001375535.1	chr1	34251696	34251937	+	ENSMUSG00000026131.20	Dst	0.0548244782764944	0.99418658808174	0.326055939600806	0.697314373436283	0.036416028394508	0.806771656791005	0.425264687339453	0.682896172231259	None
ENSMUSE00001374899.1	chr1	34252811	34253017	+	ENSMUSG00000026131.20	Dst	0.0450610001285374	0.786406630529759	0.436222914616382	0.774522530240891	0.036416028394508	0.806771656791005	0.425264687339453	0.682896172231259	None
ENSMUSE00001371923.1	chr1	34256232	34256351	+	ENSMUSG00000026131.20	Dst	0.0810231810654325	1.28583537234664	0.205829717796671	0.584956604844403	0.036416028394508	0.806771656791005	0.425264687339453	0.682896172231259	None
ENSMUSE00001373587.1	chr1	34256542	34256649	+	ENSMUSG00000026131.20	Dst	0.0232426002188956	0.398623854127192	0.692271729442839	0.903409665596607	0.036416028394508	0.806771656791005	0.425264687339453	0.682896172231259	None
ENSMUSE00001373600.1	chr1	34257722	34257940	+	ENSMUSG00000026131.20	Dst	0.0315306589811652	0.629144259584593	0.53280003642196	0.829842470519758	0.036416028394508	0.806771656791005	0.425264687339453	0.682896172231259	None
ENSMUSE00001374678.1	chr1	34260164	34260367	+	ENSMUSG00000026131.20	Dst	0.0651629161318789	1.17536393499119	0.246737110037317	0.627729431732235	0.036416028394508	0.806771656791005	0.425264687339453	0.682896172231259	None
ENSMUSE00001373409.1	chr1	34262020	34262251	+	ENSMUSG00000026131.20	Dst	0.0697621568074476	1.39781942188921	0.169803863998477	0.542372438029198	0.036416028394508	0.806771656791005	0.425264687339453	0.682896172231259	None
ENSMUSE00001372823.1	chr1	34263264	34263490	+	ENSMUSG00000026131.20	Dst	0.0091741876454661	0.181283755695691	0.857052279781198	0.96150520607067	0.036416028394508	0.806771656791005	0.425264687339453	0.682896172231259	None
ENSMUSE00001374540.1	chr1	34264525	34264647	+	ENSMUSG00000026131.20	Dst	-0.0300310157068659	-0.461411326484646	0.64698094792517	0.884949622565354	0.036416028394508	0.806771656791005	0.425264687339453	0.682896172231259	None
ENSMUSE00001370768.1	chr1	34264750	34264851	+	ENSMUSG00000026131.20	Dst	-0.0400783082081905	-0.57986055005243	0.565232145730001	0.846487774768216	0.036416028394508	0.806771656791005	0.425264687339453	0.682896172231259	None
ENSMUSE00001372575.1	chr1	34266857	34266958	+	ENSMUSG00000026131.20	Dst	-0.00782518393608586	-0.131136212897388	0.896319112891337	0.971430821425379	0.036416028394508	0.806771656791005	0.425264687339453	0.682896172231259	None
ENSMUSE00001373261.1	chr1	34268229	34268402	+	ENSMUSG00000026131.20	Dst	0.0265308654423082	0.480677909271507	0.633341100130223	0.879161122422662	0.036416028394508	0.806771656791005	0.425264687339453	0.682896172231259	None
ENSMUSE00001371615.1	chr1	34268735	34268890	+	ENSMUSG00000026131.20	Dst	0.121483542631672	2.20340882579897	0.0333335905317002	0.277698396537586	0.036416028394508	0.806771656791005	0.425264687339453	0.682896172231259	None
ENSMUSE00001375411.1	chr1	34270828	34271025	+	ENSMUSG00000026131.20	Dst	0.0858224801849048	1.840583283352	0.0730437111468704	0.38580919793501	0.036416028394508	0.806771656791005	0.425264687339453	0.682896172231259	None
ENSMUSE00001371485.1	chr1	34271355	34271483	+	ENSMUSG00000026131.20	Dst	0.0181584881925989	0.292349974093502	0.771516832587777	0.93264624854138	0.036416028394508	0.806771656791005	0.425264687339453	0.682896172231259	None
ENSMUSE00001370569.1	chr1	34274168	34274338	+	ENSMUSG00000026131.20	Dst	0.0232443536802689	0.408231123519165	0.685261953595961	0.900513813357261	0.036416028394508	0.806771656791005	0.425264687339453	0.682896172231259	None
ENSMUSE00001373013.1	chr1	34275205	34275360	+	ENSMUSG00000026131.20	Dst	0.0627963906388374	1.27418685920145	0.209886042379081	0.588980402244921	0.036416028394508	0.806771656791005	0.425264687339453	0.682896172231259	None
ENSMUSE00001371817.1	chr1	34275673	34275879	+	ENSMUSG00000026131.20	Dst	0.0597480057279975	1.37924336339651	0.175415696777702	0.54960925502327	0.036416028394508	0.806771656791005	0.425264687339453	0.682896172231259	None
ENSMUSE00001375659.1	chr1	34278020	34278139	+	ENSMUSG00000026131.20	Dst	-0.0043466009356762	-0.0799793827657382	0.936648954634324	0.983220829201175	0.036416028394508	0.806771656791005	0.425264687339453	0.682896172231259	None
ENSMUSE00001373705.1	chr1	34282423	34282592	+	ENSMUSG00000026131.20	Dst	-0.0345397134007806	-0.752910524357138	0.455873474317221	0.787206916334317	0.036416028394508	0.806771656791005	0.425264687339453	0.682896172231259	None
ENSMUSE00001372481.1	chr1	34284259	34284418	+	ENSMUSG00000026131.20	Dst	0.00884299492088086	0.197997504579396	0.844041013910879	0.957148675987768	0.036416028394508	0.806771656791005	0.425264687339453	0.682896172231259	None
ENSMUSE00001375354.1	chr1	34287187	34287381	+	ENSMUSG00000026131.20	Dst	0.0328814948834342	0.611799864108267	0.544101687517297	0.835871721318396	0.036416028394508	0.806771656791005	0.425264687339453	0.682896172231259	None
ENSMUSE00001370236.1	chr1	34287891	34288019	+	ENSMUSG00000026131.20	Dst	-0.0125946017860565	-0.231380111447351	0.81818867319709	0.948481782467688	0.036416028394508	0.806771656791005	0.425264687339453	0.682896172231259	None
ENSMUSE00001373735.1	chr1	34289524	34289667	+	ENSMUSG00000026131.20	Dst	0.0907299965633876	1.8591598197014	0.0703065418529393	0.379674069188086	0.036416028394508	0.806771656791005	0.425264687339453	0.682896172231259	None
ENSMUSE00001370623.1	chr1	34290359	34290547	+	ENSMUSG00000026131.20	Dst	0.0555061876319132	1.16898325381585	0.24926906284794	0.63021051352519	0.036416028394508	0.806771656791005	0.425264687339453	0.682896172231259	None
ENSMUSE00001374087.1	chr1	34291787	34291916	+	ENSMUSG00000026131.20	Dst	0.00487204745060196	0.10503325976414	0.916869726635014	0.97765537346134	0.036416028394508	0.806771656791005	0.425264687339453	0.682896172231259	None
ENSMUSE00001373212.1	chr1	34293320	34293483	+	ENSMUSG00000026131.20	Dst	-0.00995568522638082	-0.232019622850183	0.817695317850091	0.948326865372758	0.036416028394508	0.806771656791005	0.425264687339453	0.682896172231259	None
ENSMUSE00001375945.1	chr1	34294384	34294546	+	ENSMUSG00000026131.20	Dst	-0.026577911216688	-0.638787922009902	0.526569914347205	0.826598422081454	0.036416028394508	0.806771656791005	0.425264687339453	0.682896172231259	None
ENSMUSE00001375622.1	chr1	34295154	34295308	+	ENSMUSG00000026131.20	Dst	-0.0356789241426198	-0.70669719869332	0.483815254037734	0.802967040151201	0.036416028394508	0.806771656791005	0.425264687339453	0.682896172231259	None
ENSMUSE00001374505.1	chr1	34295462	34295536	+	ENSMUSG00000026131.20	Dst	-0.011166992732849	-0.244209586452393	0.808305835413196	0.945094253724835	0.036416028394508	0.806771656791005	0.425264687339453	0.682896172231259	None
ENSMUSE00001371654.1	chr1	34296742	34296759	+	ENSMUSG00000026131.20	Dst	-0.206259422639828	-1.25117453441363	0.218075505239354	0.597962895540046	0.036416028394508	0.806771656791005	0.425264687339453	0.682896172231259	None
ENSMUSE00001373636.1	chr1	34299721	34299838	+	ENSMUSG00000026131.20	Dst	-0.0068005791076212	-0.127033131040188	0.899545026102808	0.97248624379789	0.036416028394508	0.806771656791005	0.425264687339453	0.682896172231259	None
ENSMUSE00001373739.1	chr1	34301861	34301932	+	ENSMUSG00000026131.20	Dst	0.154588785775505	1.83722963224601	0.0735473766425217	0.386939850857045	0.036416028394508	0.806771656791005	0.425264687339453	0.682896172231259	None
ENSMUSE00001370224.1	chr1	34302830	34303032	+	ENSMUSG00000026131.20	Dst	0.0178328645346572	0.382972889259974	0.703749730184693	0.907830533641378	0.036416028394508	0.806771656791005	0.425264687339453	0.682896172231259	None
ENSMUSE00001374704.1	chr1	34303421	34303531	+	ENSMUSG00000026131.20	Dst	-0.123744846237603	-0.925100718709091	0.360412530462949	0.72285342542089	0.036416028394508	0.806771656791005	0.425264687339453	0.682896172231259	None
ENSMUSE00001372895.1	chr1	34306528	34306651	+	ENSMUSG00000026131.20	Dst	-0.044021205978056	-0.894206717008747	0.376513390839779	0.734462193486763	0.036416028394508	0.806771656791005	0.425264687339453	0.682896172231259	None
ENSMUSE00001336424.1	chr1	34307330	34307592	+	ENSMUSG00000026131.20	Dst	6.81957803831206e-05	0.00155078686133202	0.998770292211415	0.99963430160744	0.036416028394508	0.806771656791005	0.425264687339453	0.682896172231259	None
ENSMUSE00001255141.2	chr1	34135090	34137135	+	ENSMUSG00000026131.20	Dst	0.0917674107697822	0.821771487865923	0.416035645854201	0.761572160658209	0.036416028394508	0.806771656791005	0.425264687339453	0.682896172231259	None
ENSMUSE00001247217.2	chr1	34006126	34006398	+	ENSMUSG00000026131.20	Dst	0.00540571482242574	0.0424833613920577	0.966322875382094	0.991493877877984	0.036416028394508	0.806771656791005	0.425264687339453	0.682896172231259	None
ENSMUSE00001283428.2	chr1	34135090	34137136	+	ENSMUSG00000026131.20	Dst	0.0917674107697822	0.821771487865923	0.416035645854201	0.761572160658209	0.036416028394508	0.806771656791005	0.425264687339453	0.682896172231259	None
ENSMUSE00001254967.2	chr1	34006180	34006398	+	ENSMUSG00000026131.20	Dst	0.00540571482242574	0.0424833613920577	0.966322875382094	0.991493877877984	0.036416028394508	0.806771656791005	0.425264687339453	0.682896172231259	None
ENSMUSE00001321392.1	chr1	34164327	34164700	+	ENSMUSG00000026131.20	Dst	0.101419044737125	0.849865622315308	0.400413680477438	0.751335321490241	0.036416028394508	0.806771656791005	0.425264687339453	0.682896172231259	None
ENSMUSE00001325469.2	chr1	34307330	34308652	+	ENSMUSG00000026131.20	Dst	0.02160459772027	0.575478443544306	0.568162903962073	0.847904240872481	0.036416028394508	0.806771656791005	0.425264687339453	0.682896172231259	None
ENSMUSE00000701723.1	chr1	34307330	34308650	+	ENSMUSG00000026131.20	Dst	0.02160459772027	0.575478443544306	0.568162903962073	0.847904240872481	0.036416028394508	0.806771656791005	0.425264687339453	0.682896172231259	None
ENSMUSE00001237443.2	chr1	34307330	34308661	+	ENSMUSG00000026131.20	Dst	0.0215394501834354	0.573654783854665	0.569384788459901	0.848492383567695	0.036416028394508	0.806771656791005	0.425264687339453	0.682896172231259	None
ENSMUSE00001465347.1	chr1	34135090	34135157	+	ENSMUSG00000026131.20	Dst	0.0881566058359426	0.657430798295338	0.514636339578153	0.819982469477919	0.036416028394508	0.806771656791005	0.425264687339453	0.682896172231259	None
ENSMUSE00001281705.1	chr1	34117432	34119153	+	ENSMUSG00000026131.20	Dst	0.12060600595848	0.944870143518115	0.350348149792413	0.71543303928678	0.036416028394508	0.806771656791005	0.425264687339453	0.682896172231259	None
ENSMUSE00001338354.1	chr1	34154513	34154521	+	ENSMUSG00000026131.20	Dst	0.128083249300237	0.972336460823212	0.336675338351495	0.705443495869858	0.036416028394508	0.806771656791005	0.425264687339453	0.682896172231259	None
ENSMUSE00001243074.1	chr1	34181135	34183904	+	ENSMUSG00000026131.20	Dst	-0.0958916226033762	-0.410338482253613	0.683728082058488	0.899931320976605	0.036416028394508	0.806771656791005	0.425264687339453	0.682896172231259	None
ENSMUSE00001320334.1	chr1	34166939	34167091	+	ENSMUSG00000026131.20	Dst	0.118698121549547	1.11742483196679	0.270421059998634	0.650415154440286	0.036416028394508	0.806771656791005	0.425264687339453	0.682896172231259	None
ENSMUSE00001276781.2	chr1	34307330	34308404	+	ENSMUSG00000026131.20	Dst	0.0189855684913165	0.511506561266714	0.611783911154812	0.868740502882601	0.036416028394508	0.806771656791005	0.425264687339453	0.682896172231259	None
ENSMUSE00001229339.1	chr1	34161924	34165401	+	ENSMUSG00000026131.20	Dst	0.0615392036562752	0.764548371818158	0.448988156206353	0.782588797013447	0.036416028394508	0.806771656791005	0.425264687339453	0.682896172231259	None
ENSMUSE00001321242.1	chr1	34178906	34183247	+	ENSMUSG00000026131.20	Dst	-0.333771015794321	-1.74020387027664	0.0894447440589846	0.419680390666743	0.036416028394508	0.806771656791005	0.425264687339453	0.682896172231259	None
ENSMUSE00001341421.2	chr1	34236596	34238903	+	ENSMUSG00000026131.20	Dst	-0.454092844331553	-1.59177028855166	0.119240095889016	0.471265555202934	0.036416028394508	0.806771656791005	0.425264687339453	0.682896172231259	None
ENSMUSE00001391692.1	chr1	34274168	34274283	+	ENSMUSG00000026131.20	Dst	0.0244950499269332	0.39648914949592	0.693833026718321	0.904079019260573	0.036416028394508	0.806771656791005	0.425264687339453	0.682896172231259	None
ENSMUSE00001318377.1	chr1	34257836	34257940	+	ENSMUSG00000026131.20	Dst	0.0313169976389115	0.577572924166055	0.566761172052904	0.847301453562768	0.036416028394508	0.806771656791005	0.425264687339453	0.682896172231259	None
ENSMUSE00001318670.1	chr1	34270570	34271025	+	ENSMUSG00000026131.20	Dst	0.0858224801849048	1.840583283352	0.0730437111468704	0.38580919793501	0.036416028394508	0.806771656791005	0.425264687339453	0.682896172231259	None
ENSMUSE00001322694.1	chr1	34271355	34272292	+	ENSMUSG00000026131.20	Dst	0.0178747646712108	0.287750876216879	0.775010010162759	0.933750868837935	0.036416028394508	0.806771656791005	0.425264687339453	0.682896172231259	None
ENSMUSE00001227086.1	chr1	34293455	34293483	+	ENSMUSG00000026131.20	Dst	-0.0196816208297186	-0.422518302981048	0.674889508577394	0.896337792386143	0.036416028394508	0.806771656791005	0.425264687339453	0.682896172231259	None
ENSMUSE00001219387.1	chr1	34303421	34303463	+	ENSMUSG00000026131.20	Dst	-0.0848882617984679	-0.540220737473031	0.592013791709473	0.859801066227358	0.036416028394508	0.806771656791005	0.425264687339453	0.682896172231259	None
ENSMUSE00001278159.1	chr1	34294446	34294546	+	ENSMUSG00000026131.20	Dst	0.00427254227719091	0.0897218001738772	0.928952105014356	0.981112314443261	0.036416028394508	0.806771656791005	0.425264687339453	0.682896172231259	None
ENSMUSE00001323086.2	chr1	34415763	34417986	-	ENSMUSG00000101462.2	Gm3052	-0.0500679096231732	-0.388682797214749	0.699553944155388	0.906248776379162	-0.0591944522580402	-0.435657938887144	0.665769001101062	0.845314638211617	None
ENSMUSE00001337273.1	chr1	34427002	34433264	-	ENSMUSG00000102336.1	Gm37233	-0.143685318619006	-2.00510988560576	0.0516901371695249	0.334230959284558	-0.135275225969965	-1.7202949127149	0.0942400191065654	0.317111525945301	None
ENSMUSE00000311840.5	chr1	34439228	34439672	-	ENSMUSG00000042111.9	Ccdc115	-0.091867076591107	-1.46148265818902	0.151626363326112	0.518210143209107	-0.0203132929992184	-0.574293623949915	0.569454274029409	0.78362243675256	None
ENSMUSE00000464693.2	chr1	34439043	34439146	-	ENSMUSG00000042111.9	Ccdc115	-0.0664357000711013	-1.10397316490031	0.276143974182623	0.65592501754319	-0.0203132929992184	-0.574293623949915	0.569454274029409	0.78362243675256	None
ENSMUSE00000311821.3	chr1	34438850	34438932	-	ENSMUSG00000042111.9	Ccdc115	-0.102580725803302	-1.70666791914936	0.0955686904518519	0.43096757720123	-0.0203132929992184	-0.574293623949915	0.569454274029409	0.78362243675256	None
ENSMUSE00000483606.2	chr1	34437727	34437858	-	ENSMUSG00000042111.9	Ccdc115	-0.0525154605068467	-0.94947741079353	0.348029464948633	0.713705325752874	-0.0203132929992184	-0.574293623949915	0.569454274029409	0.78362243675256	None
ENSMUSE00000371593.9	chr1	34436670	34437610	-	ENSMUSG00000042111.9	Ccdc115	-0.0113521546762864	-0.320772825018476	0.750037768809578	0.924969967319602	-0.0203132929992184	-0.574293623949915	0.569454274029409	0.78362243675256	None
ENSMUSE00001325065.1	chr1	34437727	34438696	-	ENSMUSG00000042111.9	Ccdc115	-0.0497625464535583	-0.919103828143837	0.363502344160552	0.725094707077564	-0.0203132929992184	-0.574293623949915	0.569454274029409	0.78362243675256	None
ENSMUSE00001328675.1	chr1	34436678	34437610	-	ENSMUSG00000042111.9	Ccdc115	-0.0113521546762864	-0.320772825018476	0.750037768809578	0.924969967319602	-0.0203132929992184	-0.574293623949915	0.569454274029409	0.78362243675256	None
ENSMUSE00000701649.3	chr1	34439851	34439927	+	ENSMUSG00000026127.13	Imp4	0.120168914929935	1.01718401297425	0.315125481541798	0.688172031122521	0.0778857325956574	2.08327431390907	0.0446210133486211	0.214596705122777	None
ENSMUSE00001341456.1	chr1	34440041	34440149	+	ENSMUSG00000026127.13	Imp4	-0.0560981436080126	-0.714066650137104	0.479295821033649	0.800459584873912	0.0778857325956574	2.08327431390907	0.0446210133486211	0.214596705122777	None
ENSMUSE00001207768.1	chr1	34442910	34442993	+	ENSMUSG00000026127.13	Imp4	0.000574368485345006	0.00914863263984104	0.992745625532234	0.998098127089834	0.0778857325956574	2.08327431390907	0.0446210133486211	0.214596705122777	None
ENSMUSE00001263103.1	chr1	34443378	34443487	+	ENSMUSG00000026127.13	Imp4	0.00547862358348916	0.091549936104915	0.927508559231157	0.98061628216011	0.0778857325956574	2.08327431390907	0.0446210133486211	0.214596705122777	None
ENSMUSE00001270588.1	chr1	34443563	34443695	+	ENSMUSG00000026127.13	Imp4	0.132572315475347	2.24953703420996	0.0300000628616884	0.265786175748532	0.0778857325956574	2.08327431390907	0.0446210133486211	0.214596705122777	None
ENSMUSE00001292790.1	chr1	34443769	34443923	+	ENSMUSG00000026127.13	Imp4	0.148215867426198	2.58770571916352	0.0133654386296719	0.186607910193421	0.0778857325956574	2.08327431390907	0.0446210133486211	0.214596705122777	None
ENSMUSE00001246252.1	chr1	34443997	34444091	+	ENSMUSG00000026127.13	Imp4	0.148255915107326	2.7716486148427	0.00839668998360941	0.152267239163982	0.0778857325956574	2.08327431390907	0.0446210133486211	0.214596705122777	None
ENSMUSE00001231010.1	chr1	34444196	34444269	+	ENSMUSG00000026127.13	Imp4	0.162512769309871	2.91318846333292	0.00580708745992291	0.129700773892487	0.0778857325956574	2.08327431390907	0.0446210133486211	0.214596705122777	None
ENSMUSE00000630277.5	chr1	34444358	34449356	+	ENSMUSG00000026127.13	Imp4	0.0454398134495623	1.16248259748693	0.251867946188224	0.632679774412351	0.0778857325956574	2.08327431390907	0.0446210133486211	0.214596705122777	None
ENSMUSE00001329092.1	chr1	34439898	34442569	+	ENSMUSG00000026127.13	Imp4	-0.0653350272906572	-0.836550004942678	0.407771867577718	0.756255199915818	0.0778857325956574	2.08327431390907	0.0446210133486211	0.214596705122777	None
ENSMUSE00001340756.1	chr1	34439905	34439927	+	ENSMUSG00000026127.13	Imp4	0.159698539757939	1.3216162230071	0.193739475729803	0.571573149227948	0.0778857325956574	2.08327431390907	0.0446210133486211	0.214596705122777	None
ENSMUSE00001258750.1	chr1	34442910	34443104	+	ENSMUSG00000026127.13	Imp4	-0.004130697642063	-0.06747252433787	0.946538717241694	0.986115591622098	0.0778857325956574	2.08327431390907	0.0446210133486211	0.214596705122777	None
ENSMUSE00000751150.1	chr1	34443769	34443856	+	ENSMUSG00000026127.13	Imp4	0.156844160817184	2.39234661998338	0.0214848721728657	0.229502397816953	0.0778857325956574	2.08327431390907	0.0446210133486211	0.214596705122777	None
ENSMUSE00000795435.2	chr1	34443769	34444091	+	ENSMUSG00000026127.13	Imp4	0.142303236170072	2.95703495269835	0.00517057170026405	0.123448460626994	0.0778857325956574	2.08327431390907	0.0446210133486211	0.214596705122777	None
ENSMUSE00001322812.1	chr1	34444358	34444387	+	ENSMUSG00000026127.13	Imp4	0.183866636475838	2.76810572973724	0.0084735304838163	0.152809597999314	0.0778857325956574	2.08327431390907	0.0446210133486211	0.214596705122777	None
ENSMUSE00000818328.1	chr1	34439937	34440149	+	ENSMUSG00000026127.13	Imp4	-0.0555163348805466	-0.71036038723938	0.481565752344572	0.801773257959954	0.0778857325956574	2.08327431390907	0.0446210133486211	0.214596705122777	None
ENSMUSE00000775273.1	chr1	34443997	34444027	+	ENSMUSG00000026127.13	Imp4	0.154167202257506	2.32069901544098	0.025438642162469	0.246742887266257	0.0778857325956574	2.08327431390907	0.0446210133486211	0.214596705122777	None
ENSMUSE00000732925.1	chr1	34439953	34440149	+	ENSMUSG00000026127.13	Imp4	-0.0555163348805466	-0.71036038723938	0.481565752344572	0.801773257959954	0.0778857325956574	2.08327431390907	0.0446210133486211	0.214596705122777	None
ENSMUSE00000771111.1	chr1	34443378	34443455	+	ENSMUSG00000026127.13	Imp4	0.00927085453248794	0.154744491050162	0.877794093499538	0.967727971521194	0.0778857325956574	2.08327431390907	0.0446210133486211	0.214596705122777	None
ENSMUSE00000743423.1	chr1	34444358	34444514	+	ENSMUSG00000026127.13	Imp4	0.137405497166667	2.49913905822691	0.0166161102199917	0.205633026298986	0.0778857325956574	2.08327431390907	0.0446210133486211	0.214596705122777	None
ENSMUSE00001321276.1	chr1	34448247	34448429	+	ENSMUSG00000026127.13	Imp4	-0.0123738236224529	-0.137902428671625	0.891003306434847	0.970092113559289	0.0778857325956574	2.08327431390907	0.0446210133486211	0.214596705122777	None
ENSMUSE00001325969.1	chr1	34448757	34448938	+	ENSMUSG00000026127.13	Imp4	-0.0538371408860961	-0.600380810414321	0.551609333859	0.839735707333171	0.0778857325956574	2.08327431390907	0.0446210133486211	0.214596705122777	None
ENSMUSE00001085919.1	chr1	34472763	34472968	+	ENSMUSG00000026126.15	Ptpn18	-0.279114840242797	-1.32171949911195	0.193705378889246	0.571554199999926	-0.195140459762095	-1.29034157960766	0.205420046333898	0.478864652793901	None
ENSMUSE00000311532.3	chr1	34473335	34473409	+	ENSMUSG00000026126.15	Ptpn18	-0.182827912220377	-0.885473550000493	0.381147078434091	0.737494274572703	-0.195140459762095	-1.29034157960766	0.205420046333898	0.478864652793901	None
ENSMUSE00000510420.6	chr1	34473579	34473784	+	ENSMUSG00000026126.15	Ptpn18	-0.28253465634849	-1.42336037957175	0.162317162693748	0.532387693842553	-0.195140459762095	-1.29034157960766	0.205420046333898	0.478864652793901	None
ENSMUSE00001326070.1	chr1	34463107	34463364	+	ENSMUSG00000026126.15	Ptpn18	-0.450805127495601	-1.18338977764542	0.243578944517297	0.624630425886298	-0.195140459762095	-1.29034157960766	0.205420046333898	0.478864652793901	None
ENSMUSE00001326187.2	chr1	34472720	34472968	+	ENSMUSG00000026126.15	Ptpn18	-0.279114840242797	-1.32171949911195	0.193705378889246	0.571554199999926	-0.195140459762095	-1.29034157960766	0.205420046333898	0.478864652793901	None
ENSMUSE00001329777.1	chr1	34475644	34475733	+	ENSMUSG00000026126.15	Ptpn18	0.219172513716916	0.539952514072485	0.592197052747624	0.859889637027353	-0.195140459762095	-1.29034157960766	0.205420046333898	0.478864652793901	None
ENSMUSE00001326315.1	chr1	34474499	34474692	+	ENSMUSG00000026126.15	Ptpn18	0.373239763940306	0.902373760540161	0.372212852366762	0.731655524129015	-0.195140459762095	-1.29034157960766	0.205420046333898	0.478864652793901	None
ENSMUSE00001334567.2	chr1	34468834	34470434	-	ENSMUSG00000100280.2	Gm28417	-0.327321702074535	-0.776363199674293	0.442061152281238	0.778320970444004	0.0515172409640946	0.1426475629544	0.887389303077283	0.95995715032862	None
ENSMUSE00001333798.1	chr1	34472812	34473148	-	ENSMUSG00000100280.2	Gm28417	0.0283801554132072	0.070692943158683	0.94399129920707	0.985297207948831	0.0515172409640946	0.1426475629544	0.887389303077283	0.95995715032862	None
ENSMUSE00001320606.1	chr1	34470640	34470873	-	ENSMUSG00000100280.2	Gm28417	0.25627488190012	0.692501454922356	0.492588243761787	0.808378375731472	0.0515172409640946	0.1426475629544	0.887389303077283	0.95995715032862	None
ENSMUSE00001320881.1	chr1	34472812	34473112	-	ENSMUSG00000100280.2	Gm28417	0.0283801554132072	0.070692943158683	0.94399129920707	0.985297207948831	0.0515172409640946	0.1426475629544	0.887389303077283	0.95995715032862	None
ENSMUSE00001332598.1	chr1	34471509	34471745	-	ENSMUSG00000100280.2	Gm28417	0.176214438657988	0.469834909898731	0.641001930081456	0.88244502507528	0.0515172409640946	0.1426475629544	0.887389303077283	0.95995715032862	None
ENSMUSE00000481534.5	chr1	34579657	34579766	+	ENSMUSG00000045174.10	Amer3	-0.179468625421189	-1.36303306498058	0.180429190861197	0.555823996416096	-0.0388674543120509	-1.25642789961019	0.21731007815865	0.492161197871622	None
ENSMUSE00000368062.8	chr1	34586663	34590944	+	ENSMUSG00000045174.10	Amer3	-0.0538185859830894	-1.91854683713165	0.0621347208195012	0.361506597908791	-0.0388674543120509	-1.25642789961019	0.21731007815865	0.492161197871622	None
ENSMUSE00000871242.2	chr1	34721704	34725159	+	ENSMUSG00000037509.21	Arhgef4	-0.0186312686818906	-0.30638158655473	0.760889275079491	0.928898041988109	-0.0503139128414097	-1.45210355634927	0.155408643625789	0.413223142675921	None
ENSMUSE00000861267.1	chr1	34732109	34732408	+	ENSMUSG00000037509.21	Arhgef4	-0.0950958067779498	-0.793475074603324	0.432141814837348	0.772023146868709	-0.0503139128414097	-1.45210355634927	0.155408643625789	0.413223142675921	None
ENSMUSE00000880582.1	chr1	34745318	34745444	+	ENSMUSG00000037509.21	Arhgef4	-0.236155346342239	-1.71621630967668	0.0937905798210277	0.42754387185644	-0.0503139128414097	-1.45210355634927	0.155408643625789	0.413223142675921	None
ENSMUSE00001274665.1	chr1	34793226	34793362	+	ENSMUSG00000037509.21	Arhgef4	-0.18327907635346	-1.55382333519043	0.128034593162989	0.485041031430897	-0.0503139128414097	-1.45210355634927	0.155408643625789	0.413223142675921	None
ENSMUSE00001219442.1	chr1	34804914	34805093	+	ENSMUSG00000037509.21	Arhgef4	-0.062810258772832	-1.00606910171178	0.320376738195402	0.69271087955442	-0.0503139128414097	-1.45210355634927	0.155408643625789	0.413223142675921	None
ENSMUSE00001301105.1	chr1	34805956	34806135	+	ENSMUSG00000037509.21	Arhgef4	-0.0874779422430604	-1.59611865378445	0.118264450593611	0.469665427499764	-0.0503139128414097	-1.45210355634927	0.155408643625789	0.413223142675921	None
ENSMUSE00001272560.1	chr1	34806315	34806494	+	ENSMUSG00000037509.21	Arhgef4	-0.0985362926488729	-1.98120821801357	0.0544098608015887	0.341360219220772	-0.0503139128414097	-1.45210355634927	0.155408643625789	0.413223142675921	None
ENSMUSE00000233682.1	chr1	34807059	34807291	+	ENSMUSG00000037509.21	Arhgef4	-0.0245454517163418	-0.470628290060155	0.640440027862329	0.882177212796713	-0.0503139128414097	-1.45210355634927	0.155408643625789	0.413223142675921	None
ENSMUSE00000233675.1	chr1	34807642	34807771	+	ENSMUSG00000037509.21	Arhgef4	-0.0358384119334246	-0.734896845066808	0.466651551876457	0.793190016368282	-0.0503139128414097	-1.45210355634927	0.155408643625789	0.413223142675921	None
ENSMUSE00000233666.1	chr1	34809697	34809828	+	ENSMUSG00000037509.21	Arhgef4	-0.121380991797667	-2.52392016184583	0.015640629887682	0.200195627072767	-0.0503139128414097	-1.45210355634927	0.155408643625789	0.413223142675921	None
ENSMUSE00000233661.1	chr1	34810311	34810554	+	ENSMUSG00000037509.21	Arhgef4	-0.176372174164762	-3.71966952323542	0.000607189449868092	0.048481793525986	-0.0503139128414097	-1.45210355634927	0.155408643625789	0.413223142675921	None
ENSMUSE00000233653.1	chr1	34811086	34811163	+	ENSMUSG00000037509.21	Arhgef4	-0.168886155528662	-2.91634586920818	0.00575890793995193	0.1292299119483	-0.0503139128414097	-1.45210355634927	0.155408643625789	0.413223142675921	None
ENSMUSE00000412032.9	chr1	34811678	34812739	+	ENSMUSG00000037509.21	Arhgef4	-0.159655487222798	-4.63541952956192	3.6950534644186e-05	0.0129930054105554	-0.0503139128414097	-1.45210355634927	0.155408643625789	0.413223142675921	None
ENSMUSE00001004381.1	chr1	34732115	34732408	+	ENSMUSG00000037509.21	Arhgef4	-0.0994068880800133	-0.830066224850499	0.411384871944009	0.758678619517118	-0.0503139128414097	-1.45210355634927	0.155408643625789	0.413223142675921	None
ENSMUSE00000852707.1	chr1	34811678	34811829	+	ENSMUSG00000037509.21	Arhgef4	-0.0968337021397883	-1.68849109293787	0.0990309879299201	0.437061701645367	-0.0503139128414097	-1.45210355634927	0.155408643625789	0.413223142675921	None
ENSMUSE00000870917.2	chr1	34750581	34751023	+	ENSMUSG00000037509.21	Arhgef4	-0.0189468425419803	-0.0601803724889155	0.952309014934274	0.987848886442649	-0.0503139128414097	-1.45210355634927	0.155408643625789	0.413223142675921	None
ENSMUSE00000857628.1	chr1	34807059	34807144	+	ENSMUSG00000037509.21	Arhgef4	-0.0152532369441	-0.237356815096278	0.813580845224698	0.947070516318839	-0.0503139128414097	-1.45210355634927	0.155408643625789	0.413223142675921	None
ENSMUSE00000857141.1	chr1	34801704	34802001	+	ENSMUSG00000037509.21	Arhgef4	-0.00526227017694721	-0.0673443386170613	0.946640126720751	0.986139984131922	-0.0503139128414097	-1.45210355634927	0.155408643625789	0.413223142675921	None
ENSMUSE00000859384.1	chr1	34811678	34813309	+	ENSMUSG00000037509.21	Arhgef4	-0.167919856495713	-4.90610350142931	1.56696242748406e-05	0.00866775667983632	-0.0503139128414097	-1.45210355634927	0.155408643625789	0.413223142675921	None
ENSMUSE00000850464.1	chr1	34801721	34802001	+	ENSMUSG00000037509.21	Arhgef4	-0.00526227017694721	-0.0673443386170613	0.946640126720751	0.986139984131922	-0.0503139128414097	-1.45210355634927	0.155408643625789	0.413223142675921	None
ENSMUSE00000869000.1	chr1	34807059	34809218	+	ENSMUSG00000037509.21	Arhgef4	0.0507186501891597	1.24484407850089	0.220369608987993	0.600443902578544	-0.0503139128414097	-1.45210355634927	0.155408643625789	0.413223142675921	None
ENSMUSE00000848513.1	chr1	34801722	34802001	+	ENSMUSG00000037509.21	Arhgef4	-0.00526227017694721	-0.0673443386170613	0.946640126720751	0.986139984131922	-0.0503139128414097	-1.45210355634927	0.155408643625789	0.413223142675921	None
ENSMUSE00000862928.1	chr1	34806315	34806698	+	ENSMUSG00000037509.21	Arhgef4	-0.10026628114791	-2.01493812437887	0.0506065037672393	0.331251023746214	-0.0503139128414097	-1.45210355634927	0.155408643625789	0.413223142675921	None
ENSMUSE00000451258.6	chr1	34801741	34802001	+	ENSMUSG00000037509.21	Arhgef4	-0.00377193634937953	-0.0484792169062694	0.961573459665357	0.990153670306445	-0.0503139128414097	-1.45210355634927	0.155408643625789	0.413223142675921	None
ENSMUSE00000865347.1	chr1	34807024	34807291	+	ENSMUSG00000037509.21	Arhgef4	-0.0254296166709677	-0.486991621637299	0.628898964459387	0.87709855097976	-0.0503139128414097	-1.45210355634927	0.155408643625789	0.413223142675921	None
ENSMUSE00000855946.1	chr1	34807642	34808911	+	ENSMUSG00000037509.21	Arhgef4	0.0709203767674732	1.58541584113563	0.120677604443682	0.4732518896366	-0.0503139128414097	-1.45210355634927	0.155408643625789	0.413223142675921	None
ENSMUSE00001341767.2	chr1	34809360	34811908	-	ENSMUSG00000104002.2	Gm38336	0.1178063277616	0.571418244546128	0.570885084247982	0.849163003396546	0.103613289904992	0.501571697818034	0.619119821772971	0.817683759836157	None
ENSMUSE00000894255.1	chr1	34842828	34843050	-	ENSMUSG00000037503.12	Fam168b	-0.00337046052416282	-0.0373415287171848	0.970396799719407	0.992453805379104	0.090034362491757	3.09694452023836	0.00384584703521453	0.062452803805996	None
ENSMUSE00001207540.1	chr1	34836733	34836813	-	ENSMUSG00000037503.12	Fam168b	0.0547552519171691	1.16836712275425	0.249514547228219	0.630469386933068	0.090034362491757	3.09694452023836	0.00384584703521453	0.062452803805996	None
ENSMUSE00000233585.3	chr1	34828767	34828847	-	ENSMUSG00000037503.12	Fam168b	0.051172353257683	1.35670413073053	0.182416304733904	0.55832126192356	0.090034362491757	3.09694452023836	0.00384584703521453	0.062452803805996	None
ENSMUSE00000881930.1	chr1	34824020	34824055	-	ENSMUSG00000037503.12	Fam168b	0.0576077460205897	0.367836529369357	0.714917382827396	0.912076279939921	0.090034362491757	3.09694452023836	0.00384584703521453	0.062452803805996	None
ENSMUSE00000233570.1	chr1	34819867	34820009	-	ENSMUSG00000037503.12	Fam168b	0.0340882013915022	0.955763450448912	0.34488227347782	0.71143000278169	0.090034362491757	3.09694452023836	0.00384584703521453	0.062452803805996	None
ENSMUSE00000233564.1	chr1	34819592	34819769	-	ENSMUSG00000037503.12	Fam168b	0.0441689545709904	1.18703261937035	0.242155249504408	0.623064471384549	0.090034362491757	3.09694452023836	0.00384584703521453	0.062452803805996	None
ENSMUSE00000451722.1	chr1	34817997	34818126	-	ENSMUSG00000037503.12	Fam168b	0.0795569748373993	1.95876476932016	0.0570755297780808	0.348519918095582	0.090034362491757	3.09694452023836	0.00384584703521453	0.062452803805996	None
ENSMUSE00000900287.1	chr1	34813219	34817404	-	ENSMUSG00000037503.12	Fam168b	0.0789742100009675	3.07920732077254	0.00372493392241314	0.107933377813516	0.090034362491757	3.09694452023836	0.00384584703521453	0.062452803805996	None
ENSMUSE00000461733.3	chr1	34842828	34843065	-	ENSMUSG00000037503.12	Fam168b	-0.00337046052416282	-0.0373415287171848	0.970396799719407	0.992453805379104	0.090034362491757	3.09694452023836	0.00384584703521453	0.062452803805996	None
ENSMUSE00000451283.4	chr1	34813226	34817404	-	ENSMUSG00000037503.12	Fam168b	0.0789671513586261	3.07858820317652	0.00373118940480726	0.107988543055021	0.090034362491757	3.09694452023836	0.00384584703521453	0.062452803805996	None
ENSMUSE00001329329.1	chr1	34842828	34842964	-	ENSMUSG00000037503.12	Fam168b	-0.00303569952338044	-0.0336300535931561	0.973337942282766	0.993278660368149	0.090034362491757	3.09694452023836	0.00384584703521453	0.062452803805996	None
ENSMUSE00000875288.1	chr1	34819592	34819790	-	ENSMUSG00000037503.12	Fam168b	0.0450675117580225	1.21232680820841	0.232437050460956	0.613046738747162	0.090034362491757	3.09694452023836	0.00384584703521453	0.062452803805996	None
ENSMUSE00001321656.1	chr1	34817235	34817404	-	ENSMUSG00000037503.12	Fam168b	0.0915271152238829	2.37524011769248	0.0223748624860137	0.233369531999677	0.090034362491757	3.09694452023836	0.00384584703521453	0.062452803805996	None
ENSMUSE00001334015.1	chr1	34842828	34842985	-	ENSMUSG00000037503.12	Fam168b	-0.00337046052416282	-0.0373415287171848	0.970396799719407	0.992453805379104	0.090034362491757	3.09694452023836	0.00384584703521453	0.062452803805996	None
ENSMUSE00001326393.1	chr1	34819867	34819963	-	ENSMUSG00000037503.12	Fam168b	0.0407481188838791	1.12675693709967	0.266500665940212	0.646800928536728	0.090034362491757	3.09694452023836	0.00384584703521453	0.062452803805996	None
ENSMUSE00001324689.1	chr1	34817352	34817404	-	ENSMUSG00000037503.12	Fam168b	0.0932323140216568	2.09587603978435	0.042409552273358	0.307794194895989	0.090034362491757	3.09694452023836	0.00384584703521453	0.062452803805996	None
ENSMUSE00001318136.1	chr1	34842828	34843034	-	ENSMUSG00000037503.12	Fam168b	-0.00337046052416282	-0.0373415287171848	0.970396799719407	0.992453805379104	0.090034362491757	3.09694452023836	0.00384584703521453	0.062452803805996	None
ENSMUSE00001329897.1	chr1	34818009	34818126	-	ENSMUSG00000037503.12	Fam168b	0.087974817650447	2.16759170833116	0.0361446522213156	0.287221338050515	0.090034362491757	3.09694452023836	0.00384584703521453	0.062452803805996	None
ENSMUSE00001332841.1	chr1	34842828	34843013	-	ENSMUSG00000037503.12	Fam168b	-0.00337046052416282	-0.0373415287171848	0.970396799719407	0.992453805379104	0.090034362491757	3.09694452023836	0.00384584703521453	0.062452803805996	None
ENSMUSE00001330868.1	chr1	34819612	34819769	-	ENSMUSG00000037503.12	Fam168b	0.0461934973439545	1.22214605487372	0.228742805388203	0.609511314593888	0.090034362491757	3.09694452023836	0.00384584703521453	0.062452803805996	None
ENSMUSE00001334610.1	chr1	34842828	34843004	-	ENSMUSG00000037503.12	Fam168b	-0.00337046052416282	-0.0373415287171848	0.970396799719407	0.992453805379104	0.090034362491757	3.09694452023836	0.00384584703521453	0.062452803805996	None
ENSMUSE00001322049.1	chr1	34819867	34819920	-	ENSMUSG00000037503.12	Fam168b	0.0379385621358298	1.02851489587572	0.30983290479171	0.684038836153843	0.090034362491757	3.09694452023836	0.00384584703521453	0.062452803805996	None
ENSMUSE00001328443.1	chr1	34819699	34819769	-	ENSMUSG00000037503.12	Fam168b	0.0335540349493031	0.87056439069505	0.389141180808863	0.743375669284767	0.090034362491757	3.09694452023836	0.00384584703521453	0.062452803805996	None
ENSMUSE00000825967.1	chr1	34828642	34828847	-	ENSMUSG00000037503.12	Fam168b	0.0508123007452835	1.34754638164283	0.185321337309595	0.56181984393347	0.090034362491757	3.09694452023836	0.00384584703521453	0.062452803805996	None
ENSMUSE00000796599.1	chr1	34849976	34850063	+	ENSMUSG00000026123.11	Plekhb2	-0.0510030338748829	-0.67648954320119	0.502588922547781	0.813880667039539	0.0322306696765116	0.926341312922854	0.360633586202843	0.631810638345124	None
ENSMUSE00001330112.1	chr1	34861873	34861917	+	ENSMUSG00000026123.11	Plekhb2	-0.0144742731745415	-0.221821275385139	0.825571698045642	0.950834685697148	0.0322306696765116	0.926341312922854	0.360633586202843	0.631810638345124	None
ENSMUSE00001326415.1	chr1	34863006	34863158	+	ENSMUSG00000026123.11	Plekhb2	-0.0106023512067737	-0.211775728324411	0.833347921394934	0.95359487857987	0.0322306696765116	0.926341312922854	0.360633586202843	0.631810638345124	None
ENSMUSE00001329005.1	chr1	34863471	34863573	+	ENSMUSG00000026123.11	Plekhb2	0.0473618029211935	0.927992002315587	0.35892896529059	0.721732304217643	0.0322306696765116	0.926341312922854	0.360633586202843	0.631810638345124	None
ENSMUSE00001319573.1	chr1	34864473	34864512	+	ENSMUSG00000026123.11	Plekhb2	0.0621249076363209	1.09253122896007	0.281078882214769	0.66023490203283	0.0322306696765116	0.926341312922854	0.360633586202843	0.631810638345124	None
ENSMUSE00001327483.1	chr1	34866141	34866230	+	ENSMUSG00000026123.11	Plekhb2	0.0407827128763691	0.713107426893743	0.479882723486358	0.800749072117298	0.0322306696765116	0.926341312922854	0.360633586202843	0.631810638345124	None
ENSMUSE00000800853.1	chr1	34869300	34873956	+	ENSMUSG00000026123.11	Plekhb2	0.022755943885456	0.412192344660442	0.68237983996489	0.89945950430742	0.0322306696765116	0.926341312922854	0.360633586202843	0.631810638345124	None
ENSMUSE00000782536.1	chr1	34849992	34850063	+	ENSMUSG00000026123.11	Plekhb2	-0.0498874764004371	-0.662435608582426	0.511457687423398	0.818353287830205	0.0322306696765116	0.926341312922854	0.360633586202843	0.631810638345124	None
ENSMUSE00000156020.1	chr1	34869300	34869405	+	ENSMUSG00000026123.11	Plekhb2	0.0191763519758006	0.325877917849886	0.746200516384827	0.923509098267808	0.0322306696765116	0.926341312922854	0.360633586202843	0.631810638345124	None
ENSMUSE00000402334.4	chr1	34876911	34879580	+	ENSMUSG00000026123.11	Plekhb2	0.0240148666085808	0.717432652567383	0.477239545495716	0.799226957267424	0.0322306696765116	0.926341312922854	0.360633586202843	0.631810638345124	None
ENSMUSE00001011129.1	chr1	34863471	34863475	+	ENSMUSG00000026123.11	Plekhb2	0.0589107830262057	1.03529089217676	0.306697148051923	0.681607498629626	0.0322306696765116	0.926341312922854	0.360633586202843	0.631810638345124	None
ENSMUSE00001342290.1	chr1	34877656	34877799	+	ENSMUSG00000026123.11	Plekhb2	0.0576364652771274	1.23570027834916	0.223714878631719	0.604179970709657	0.0322306696765116	0.926341312922854	0.360633586202843	0.631810638345124	None
ENSMUSE00001337999.1	chr1	34879420	34879577	+	ENSMUSG00000026123.11	Plekhb2	-0.0900368513091809	-1.3537984938646	0.183334216392253	0.559430554054517	0.0322306696765116	0.926341312922854	0.360633586202843	0.631810638345124	None
ENSMUSE00001344184.1	chr1	35880682	35881119	+	ENSMUSG00000102531.1	1110002O04Rik	-0.526093746044898	-1.16879841701952	0.249342688760175	0.630284787991012	-0.555233820430524	-1.23033047813743	0.226805951229748	0.502186239869525	None
ENSMUSE00000550610.2	chr1	36068400	36069184	+	ENSMUSG00000045216.7	Hs6st1	0.0924707302517885	2.0327220390717	0.0486958276187468	0.325946522534965	0.0481036382814762	1.60515101287926	0.117477091575646	0.355071642960077	None
ENSMUSE00000550593.3	chr1	36103513	36106446	+	ENSMUSG00000045216.7	Hs6st1	0.0337728056888261	1.20388209615683	0.235649138298357	0.616116079398897	0.0481036382814762	1.60515101287926	0.117477091575646	0.355071642960077	None
[truncated: 284,976 more rows]
