# Supplementary material for: Molecular impact of nicotine and smoking exposure on the developing and adult mouse brain
Source: bioRxiv. 2024 Nov 5:2024.11.05.622149. Preprint. [Version 1] doi: 10.1101/2024.11.05.622149 (PMC11580964; doi:10.1101/2024.11.05.622149)
Supplement: Supplement 1 [file media-1.zip › SuppTables/TableS09_DE_txs_vs_genes_smo.tsv]

transcript_id	transcript_name	gencodeID	gene_Symbol	logFC_tx	t_tx	P.Value_tx	adj.P.Val_tx	logFC_gene	t_gene	P.Value_gene	adj.P.Val_gene	DE
ENSMUST00000162897.1	Xkr4-203	ENSMUSG00000051951.5	Xkr4	-0.019838836	-0.202958474	0.839696975	0.94637008	0.003708008	0.039871275	0.968292559	0.984809591	None
ENSMUST00000159265.1	Xkr4-202	ENSMUSG00000051951.5	Xkr4	0.005473481	0.061475928	0.951137729	0.98646602	0.003708008	0.039871275	0.968292559	0.984809591	None
ENSMUST00000070533.4	Xkr4-201	ENSMUSG00000051951.5	Xkr4	0.021525959	0.246794995	0.805716472	0.93348338	0.003708008	0.039871275	0.968292559	0.984809591	None
ENSMUST00000027035.9	Sox17-201	ENSMUSG00000025902.13	Sox17	-0.005238019	-0.081038319	0.935619441	0.98103070	-0.096564978	-1.814423242	0.073265598	0.194137311	None
ENSMUST00000195555.1	Sox17-208	ENSMUSG00000025902.13	Sox17	-0.054391516	-0.615326810	0.540133441	0.80437562	-0.096564978	-1.814423242	0.073265598	0.194137311	None
ENSMUST00000191939.1	Sox17-204	ENSMUSG00000025902.13	Sox17	-0.135341865	-1.488115376	0.140759823	0.44125494	-0.096564978	-1.814423242	0.073265598	0.194137311	None
ENSMUST00000130201.7	Mrpl15-203	ENSMUSG00000033845.13	Mrpl15	-0.320570429	-2.412713159	0.018186273	0.14218822	0.014329597	0.601142438	0.549401433	0.722384585	None
ENSMUST00000156816.6	Mrpl15-206	ENSMUSG00000033845.13	Mrpl15	-0.038147424	-0.866172267	0.389057173	0.70365528	0.014329597	0.601142438	0.549401433	0.722384585	None
ENSMUST00000045689.13	Mrpl15-201	ENSMUSG00000033845.13	Mrpl15	-0.013498506	-0.291163140	0.771700840	0.91881929	0.014329597	0.601142438	0.549401433	0.722384585	None
ENSMUST00000115538.4	Mrpl15-202	ENSMUSG00000033845.13	Mrpl15	-0.021781760	-0.746679001	0.457506280	0.75192975	0.014329597	0.601142438	0.549401433	0.722384585	None
ENSMUST00000192286.1	Mrpl15-207	ENSMUSG00000033845.13	Mrpl15	0.087405719	2.284203863	0.025084532	0.17153518	0.014329597	0.601142438	0.549401433	0.722384585	None
ENSMUST00000146665.2	Mrpl15-205	ENSMUSG00000033845.13	Mrpl15	0.070203610	1.659161377	0.101106659	0.37189027	0.014329597	0.601142438	0.549401433	0.722384585	None
ENSMUST00000195445.1	Gm37144-201	ENSMUSG00000102275.1	Gm37144	0.048499363	0.705881847	0.482368511	0.76677559	0.182521972	1.483604003	0.141743299	0.304329856	None
ENSMUST00000134384.7	Lypla1-205	ENSMUSG00000025903.14	Lypla1	0.039969449	0.380570475	0.704558383	0.88944719	-0.005571232	-0.092299103	0.926685268	0.968075918	None
ENSMUST00000027036.10	Lypla1-201	ENSMUSG00000025903.14	Lypla1	-0.041663908	-0.663257556	0.509124719	0.78513113	-0.005571232	-0.092299103	0.926685268	0.968075918	None
ENSMUST00000150971.7	Lypla1-208	ENSMUSG00000025903.14	Lypla1	-0.387894338	-1.538183623	0.128058234	0.42066344	-0.005571232	-0.092299103	0.926685268	0.968075918	None
ENSMUST00000115529.7	Lypla1-202	ENSMUSG00000025903.14	Lypla1	0.143099454	0.856131394	0.394552424	0.70783303	-0.005571232	-0.092299103	0.926685268	0.968075918	None
ENSMUST00000131119.1	Lypla1-204	ENSMUSG00000025903.14	Lypla1	0.142175905	0.557037608	0.579099612	0.82752827	-0.005571232	-0.092299103	0.926685268	0.968075918	None
ENSMUST00000081551.13	Tcea1-201	ENSMUSG00000033813.15	Tcea1	0.023780489	0.928505672	0.356015103	0.67704353	0.032489576	1.283168076	0.203043859	0.385806511	None
ENSMUST00000165720.2	Tcea1-202	ENSMUSG00000033813.15	Tcea1	-0.043652526	-0.549224106	0.584423538	0.83033120	0.032489576	1.283168076	0.203043859	0.385806511	None
ENSMUST00000078030.4	Gm6104-201	ENSMUSG00000062588.4	Gm6104	-0.221366479	-2.301431621	0.024042336	0.16708344	0.137755992	3.588353183	0.000564582	0.006258026	sig Gene
ENSMUST00000194052.1	Gm37277-201	ENSMUSG00000103280.1	Gm37277	0.090897653	1.852028891	0.067812435	0.29923095	0.119778495	2.284315349	0.024934820	0.091941681	None
ENSMUST00000002533.14	Rgs20-201	ENSMUSG00000002459.17	Rgs20	-0.006497725	-0.183526284	0.854862227	0.95267483	0.010978031	0.404888024	0.686612924	0.823456395	None
ENSMUST00000118000.7	Rgs20-202	ENSMUSG00000002459.17	Rgs20	-0.074950525	-0.990826287	0.324839867	0.65004615	0.010978031	0.404888024	0.686612924	0.823456395	None
ENSMUST00000119256.7	Rgs20-203	ENSMUSG00000002459.17	Rgs20	-0.027270189	-0.287135167	0.774771654	0.92044022	0.010978031	0.404888024	0.686612924	0.823456395	None
ENSMUST00000170566.1	Rgs20-207	ENSMUSG00000002459.17	Rgs20	0.023357766	0.147520997	0.883102180	0.96258337	0.010978031	0.404888024	0.686612924	0.823456395	None
ENSMUST00000192847.5	Atp6v1h-205	ENSMUSG00000033793.12	Atp6v1h	0.120209751	1.577527110	0.118729085	0.40425790	0.055504799	3.303310396	0.001416977	0.012157512	sig Gene
ENSMUST00000044369.12	Atp6v1h-201	ENSMUSG00000033793.12	Atp6v1h	0.195490133	5.458773398	0.000000552	0.00014659	0.055504799	3.303310396	0.001416977	0.012157512	sig Both
ENSMUST00000194676.5	Atp6v1h-207	ENSMUSG00000033793.12	Atp6v1h	-0.011391619	-0.254675714	0.799645071	0.93123913	0.055504799	3.303310396	0.001416977	0.012157512	sig Gene
ENSMUST00000192029.5	Atp6v1h-202	ENSMUSG00000033793.12	Atp6v1h	0.000146816	0.000972179	0.999226800	1.00000000	0.055504799	3.303310396	0.001416977	0.012157512	sig Gene
ENSMUST00000192698.2	Atp6v1h-204	ENSMUSG00000033793.12	Atp6v1h	-0.040699909	-1.753161688	0.083510399	0.33620110	0.055504799	3.303310396	0.001416977	0.012157512	sig Gene
ENSMUST00000160777.7	Oprk1-204	ENSMUSG00000025905.14	Oprk1	-0.027551747	-0.592521207	0.555218687	0.81313531	-0.052568310	-0.564646133	0.573854135	0.740928410	None
ENSMUST00000239100.1	Oprk1-206	ENSMUSG00000025905.14	Oprk1	-0.027551747	-0.592521207	0.555218687	0.81313531	-0.052568310	-0.564646133	0.573854135	0.740928410	None
ENSMUST00000044180.4	Npbwr1-201	ENSMUSG00000033774.4	Npbwr1	0.016482138	0.379677830	0.705218277	0.88970798	0.015827938	0.219200853	0.827037675	0.913978672	None
ENSMUST00000160871.7	Rb1cc1-210	ENSMUSG00000025907.14	Rb1cc1	-0.125078310	-0.767069100	0.445360352	0.74429200	0.014442792	0.397710247	0.691876074	0.827338744	None
ENSMUST00000027040.12	Rb1cc1-201	ENSMUSG00000025907.14	Rb1cc1	-0.022258602	-0.460501825	0.646439735	0.86172262	0.014442792	0.397710247	0.691876074	0.827338744	None
ENSMUST00000162795.7	Rb1cc1-216	ENSMUSG00000025907.14	Rb1cc1	-0.060525525	-0.538477052	0.591784006	0.83397217	0.014442792	0.397710247	0.691876074	0.827338744	None
ENSMUST00000161327.7	Rb1cc1-212	ENSMUSG00000025907.14	Rb1cc1	-0.040376340	-0.557356978	0.578882496	0.82749719	0.014442792	0.397710247	0.691876074	0.827338744	None
ENSMUST00000162257.7	Rb1cc1-214	ENSMUSG00000025907.14	Rb1cc1	-0.016995081	-0.345918665	0.730336857	0.90082887	0.014442792	0.397710247	0.691876074	0.827338744	None
ENSMUST00000159206.1	Rb1cc1-202	ENSMUSG00000025907.14	Rb1cc1	0.210323059	1.659834392	0.100970719	0.37157012	0.014442792	0.397710247	0.691876074	0.827338744	None
ENSMUST00000159661.7	Rb1cc1-206	ENSMUSG00000025907.14	Rb1cc1	0.021580901	0.103956571	0.917471144	0.97436765	0.014442792	0.397710247	0.691876074	0.827338744	None
ENSMUST00000161183.1	Rb1cc1-211	ENSMUSG00000025907.14	Rb1cc1	0.112983415	0.972235120	0.333944556	0.65824171	0.014442792	0.397710247	0.691876074	0.827338744	None
ENSMUST00000159530.1	Rb1cc1-204	ENSMUSG00000025907.14	Rb1cc1	0.079712916	0.669734768	0.505008378	0.78217533	0.014442792	0.397710247	0.691876074	0.827338744	None
ENSMUST00000162418.1	Rb1cc1-215	ENSMUSG00000025907.14	Rb1cc1	0.000042026	0.000697067	0.999445604	1.00000000	0.014442792	0.397710247	0.691876074	0.827338744	None
ENSMUST00000159656.1	Rb1cc1-205	ENSMUSG00000025907.14	Rb1cc1	0.228983019	1.136289829	0.259320834	0.58958177	0.014442792	0.397710247	0.691876074	0.827338744	None
ENSMUST00000191825.1	4732440D04Rik-203	ENSMUSG00000090031.2	4732440D04Rik	0.086874779	2.261947329	0.026489844	0.17637759	0.141969868	2.213281649	0.029653333	0.103600020	None
ENSMUST00000194240.1	Gm19026-201	ENSMUSG00000103845.1	Gm19026	-0.052862295	-1.519058850	0.132798366	0.42842022	-0.022605135	-0.566983073	0.572272756	0.739507942	None
ENSMUST00000043578.12	St18-201	ENSMUSG00000033740.17	St18	0.273676512	2.501022928	0.014483196	0.12409462	-0.000135201	-0.002638208	0.997901417	0.998901619	None
ENSMUST00000151281.7	St18-212	ENSMUSG00000033740.17	St18	-0.024489549	-0.250370574	0.802960299	0.93248201	-0.000135201	-0.002638208	0.997901417	0.998901619	None
ENSMUST00000163727.3	St18-213	ENSMUSG00000033740.17	St18	-0.108955946	-1.006284499	0.317396045	0.64323842	-0.000135201	-0.002638208	0.997901417	0.998901619	None
ENSMUST00000151015.1	St18-211	ENSMUSG00000033740.17	St18	-0.320181690	-2.153604149	0.034365715	0.20514920	-0.000135201	-0.002638208	0.997901417	0.998901619	None
ENSMUST00000061280.16	Pcmtd1-201	ENSMUSG00000051285.17	Pcmtd1	-0.023013113	-0.929317531	0.355596991	0.67667975	-0.001824110	-0.073100970	0.941903587	0.975960069	None
ENSMUST00000182114.7	Pcmtd1-202	ENSMUSG00000051285.17	Pcmtd1	0.271361924	2.272802573	0.025795991	0.17396807	-0.001824110	-0.073100970	0.941903587	0.975960069	None
ENSMUST00000182306.1	Pcmtd1-203	ENSMUSG00000051285.17	Pcmtd1	0.057995739	0.308126497	0.758808953	0.91303171	-0.001824110	-0.073100970	0.941903587	0.975960069	None
ENSMUST00000182823.1	Pcmtd1-206	ENSMUSG00000051285.17	Pcmtd1	0.018569981	0.094703448	0.924793696	0.97676654	-0.001824110	-0.073100970	0.941903587	0.975960069	None
ENSMUST00000182675.7	Pcmtd1-205	ENSMUSG00000051285.17	Pcmtd1	-0.040625449	-0.299703962	0.765201662	0.91607861	-0.001824110	-0.073100970	0.941903587	0.975960069	None
ENSMUST00000182388.7	Pcmtd1-204	ENSMUSG00000051285.17	Pcmtd1	-0.042202825	-0.337806329	0.736418287	0.90377187	-0.001824110	-0.073100970	0.941903587	0.975960069	None
ENSMUST00000182892.7	Pcmtd1-207	ENSMUSG00000051285.17	Pcmtd1	0.043166968	0.361877439	0.718423958	0.89555810	-0.001824110	-0.073100970	0.941903587	0.975960069	None
ENSMUST00000183204.1	Pcmtd1-208	ENSMUSG00000051285.17	Pcmtd1	0.046092901	0.624073602	0.534403643	0.80054656	-0.001824110	-0.073100970	0.941903587	0.975960069	None
ENSMUST00000194854.1	Gm38372-201	ENSMUSG00000103509.1	Gm38372	-0.017356084	-0.345216947	0.730862226	0.90107332	-0.125895523	-0.728173286	0.468579492	0.654229468	None
ENSMUST00000181554.1	Gm26901-201	ENSMUSG00000097797.6	Gm26901	0.009104884	0.153306992	0.878552846	0.96126898	0.114209019	1.635707299	0.105729506	0.249922031	None
ENSMUST00000193732.1	Gm26901-204	ENSMUSG00000097797.6	Gm26901	0.134396720	1.680752802	0.096818980	0.36364457	0.114209019	1.635707299	0.105729506	0.249922031	None
ENSMUST00000132064.7	Sntg1-204	ENSMUSG00000025909.16	Sntg1	0.136355930	1.472323611	0.144964632	0.44748385	0.094156354	2.134891850	0.035751344	0.117915679	None
ENSMUST00000140295.7	Sntg1-207	ENSMUSG00000025909.16	Sntg1	0.146957555	1.573515307	0.119654779	0.40577413	0.094156354	2.134891850	0.035751344	0.117915679	None
ENSMUST00000140302.7	Sntg1-208	ENSMUSG00000025909.16	Sntg1	0.059860696	1.065951194	0.289740229	0.61843491	0.094156354	2.134891850	0.035751344	0.117915679	None
ENSMUST00000115488.2	Sntg1-202	ENSMUSG00000025909.16	Sntg1	-0.034472866	-0.337743839	0.736465200	0.90377187	0.094156354	2.134891850	0.035751344	0.117915679	None
ENSMUST00000126083.1	Sntg1-203	ENSMUSG00000025909.16	Sntg1	0.109661464	1.607985223	0.111886486	0.39247869	0.094156354	2.134891850	0.035751344	0.117915679	None
ENSMUST00000119877.1	Gm15452-201	ENSMUSG00000084353.1	Gm15452	0.176634011	0.644970027	0.520842673	0.79251858	-0.127687305	-1.481418683	0.142323285	0.305181460	None
ENSMUST00000072079.8	Rrs1-201	ENSMUSG00000061024.8	Rrs1	0.025562894	0.833369388	0.407185852	0.71778096	0.041703857	1.281035087	0.203788393	0.386597293	None
ENSMUST00000144177.7	Adhfe1-203	ENSMUSG00000025911.14	Adhfe1	0.081262660	1.346086889	0.182180956	0.50024547	0.067830422	1.918867675	0.058476395	0.165980888	None
ENSMUST00000027044.14	Adhfe1-201	ENSMUSG00000025911.14	Adhfe1	-0.009635582	-0.230704021	0.818149913	0.93818066	0.067830422	1.918867675	0.058476395	0.165980888	None
ENSMUST00000186467.1	Adhfe1-204	ENSMUSG00000025911.14	Adhfe1	0.080105126	0.504649620	0.615230339	0.84652888	0.067830422	1.918867675	0.058476395	0.165980888	None
ENSMUST00000190654.1	Adhfe1-205	ENSMUSG00000025911.14	Adhfe1	0.105221365	1.157402333	0.250646588	0.57984314	0.067830422	1.918867675	0.058476395	0.165980888	None
ENSMUST00000115480.7	2610203C22Rik-201	ENSMUSG00000079671.8	2610203C22Rik	0.044894827	0.871208449	0.386318899	0.70189923	0.009571743	0.051038756	0.959418621	0.981148260	None
ENSMUST00000088666.3	Vxn-201	ENSMUSG00000067879.3	Vxn	-0.085159140	-2.194013408	0.031216872	0.19380282	-0.071659845	-1.877184801	0.064044817	0.176324077	None
ENSMUST00000088658.10	Mybl1-201	ENSMUSG00000025912.16	Mybl1	-0.042601686	-0.842235766	0.402235833	0.71412334	-0.025603114	-0.370492327	0.711969931	0.840451534	None
ENSMUST00000115468.8	Mybl1-202	ENSMUSG00000025912.16	Mybl1	0.101989263	1.296987105	0.198466166	0.51981730	-0.025603114	-0.370492327	0.711969931	0.840451534	None
ENSMUST00000057438.6	Vcpip1-201	ENSMUSG00000045210.8	Vcpip1	0.007338144	0.172846059	0.863220995	0.95572757	0.021206492	0.552243773	0.582281761	0.747280429	None
ENSMUST00000166384.7	Sgk3-202	ENSMUSG00000025915.14	Sgk3	0.045865253	0.281789943	0.778852247	0.92230235	0.029543964	0.784674060	0.434903203	0.625261397	None
ENSMUST00000168907.7	Sgk3-203	ENSMUSG00000025915.14	Sgk3	0.034139062	0.283205164	0.777771244	0.92168094	0.029543964	0.784674060	0.434903203	0.625261397	None
ENSMUST00000171265.7	Sgk3-204	ENSMUSG00000025915.14	Sgk3	0.063190764	0.418170154	0.676973899	0.87666374	0.029543964	0.784674060	0.434903203	0.625261397	None
ENSMUST00000097826.5	Sgk3-201	ENSMUSG00000025915.14	Sgk3	-0.037039692	-0.287743750	0.774307456	0.92019857	0.029543964	0.784674060	0.434903203	0.625261397	None
ENSMUST00000052843.11	Mcmdc2-201	ENSMUSG00000046101.16	Mcmdc2	-0.026418541	-0.577500182	0.565268013	0.81901336	-0.029976330	-0.532034461	0.596139073	0.758917628	None
ENSMUST00000171802.7	Mcmdc2-205	ENSMUSG00000046101.16	Mcmdc2	-0.297783945	-3.171193173	0.002172146	0.03692145	-0.029976330	-0.532034461	0.596139073	0.758917628	sig Tx
ENSMUST00000183059.1	Mcmdc2-206	ENSMUSG00000046101.16	Mcmdc2	0.089154262	0.792208854	0.430646174	0.73338173	-0.029976330	-0.532034461	0.596139073	0.758917628	None
ENSMUST00000182580.7	Snhg6-203	ENSMUSG00000098234.7	Snhg6	0.063220819	2.153736070	0.034355001	0.20510667	0.071579188	2.148030090	0.034658961	0.115475910	None
ENSMUST00000182819.7	Snhg6-205	ENSMUSG00000098234.7	Snhg6	-0.113451595	-1.523718459	0.131630895	0.42682950	0.071579188	2.148030090	0.034658961	0.115475910	None
ENSMUST00000182498.7	Snhg6-202	ENSMUSG00000098234.7	Snhg6	-0.030893482	-0.265688014	0.791181776	0.92767521	0.071579188	2.148030090	0.034658961	0.115475910	None
ENSMUST00000182742.1	Snhg6-204	ENSMUSG00000098234.7	Snhg6	0.128259446	2.609785021	0.010861344	0.10442012	0.071579188	2.148030090	0.034658961	0.115475910	None
ENSMUST00000027050.9	Cops5-201	ENSMUSG00000025917.9	Cops5	0.064499699	3.440272413	0.000937010	0.02141753	0.048598738	2.522020032	0.013600742	0.060315544	sig Tx
ENSMUST00000190155.6	Cops5-206	ENSMUSG00000025917.9	Cops5	-0.157619193	-1.014057696	0.313696313	0.63980146	0.048598738	2.522020032	0.013600742	0.060315544	None
ENSMUST00000186528.6	Cops5-204	ENSMUSG00000025917.9	Cops5	-0.099922761	-2.070037710	0.041764865	0.22881594	0.048598738	2.522020032	0.013600742	0.060315544	None
ENSMUST00000188619.1	Cops5-205	ENSMUSG00000025917.9	Cops5	-0.271479362	-1.977044223	0.051576958	0.25789241	0.048598738	2.522020032	0.013600742	0.060315544	None
ENSMUST00000139578.7	Cops5-202	ENSMUSG00000025917.9	Cops5	0.052816966	0.871716963	0.386043077	0.70179107	0.048598738	2.522020032	0.013600742	0.060315544	None
ENSMUST00000150509.2	Cops5-203	ENSMUSG00000025917.9	Cops5	0.083303614	0.771516473	0.442736252	0.74218893	0.048598738	2.522020032	0.013600742	0.060315544	None
ENSMUST00000191296.1	Cops5-207	ENSMUSG00000025917.9	Cops5	0.092525493	0.899319078	0.371255856	0.68923359	0.048598738	2.522020032	0.013600742	0.060315544	None
ENSMUST00000071087.11	Cspp1-201	ENSMUSG00000056763.16	Cspp1	-0.091249856	-2.064313237	0.042318640	0.23072995	-0.106942722	-2.578668010	0.011702677	0.054234172	None
ENSMUST00000143606.7	Cspp1-211	ENSMUSG00000056763.16	Cspp1	-0.107687453	-1.613245246	0.110737538	0.39045144	-0.106942722	-2.578668010	0.011702677	0.054234172	None
ENSMUST00000122156.7	Cspp1-205	ENSMUSG00000056763.16	Cspp1	-0.142004167	-2.068872178	0.041877107	0.22919554	-0.106942722	-2.578668010	0.011702677	0.054234172	None
ENSMUST00000190063.6	Cspp1-221	ENSMUSG00000056763.16	Cspp1	0.316833581	2.108994071	0.038159818	0.21734248	-0.106942722	-2.578668010	0.011702677	0.054234172	None
ENSMUST00000186294.6	Cspp1-217	ENSMUSG00000056763.16	Cspp1	-0.152584703	-2.178479079	0.032396202	0.19798551	-0.106942722	-2.578668010	0.011702677	0.054234172	None
ENSMUST00000190318.1	Cspp1-222	ENSMUSG00000056763.16	Cspp1	-0.029547770	-0.606409097	0.546007291	0.80780610	-0.106942722	-2.578668010	0.011702677	0.054234172	None
ENSMUST00000188449.6	Cspp1-220	ENSMUSG00000056763.16	Cspp1	-0.215056098	-2.202467534	0.030590970	0.19145615	-0.106942722	-2.578668010	0.011702677	0.054234172	None
ENSMUST00000187226.6	Cspp1-218	ENSMUSG00000056763.16	Cspp1	-0.255087203	-1.599930370	0.113664465	0.39576019	-0.106942722	-2.578668010	0.011702677	0.054234172	None
ENSMUST00000128164.1	Cspp1-207	ENSMUSG00000056763.16	Cspp1	0.005102928	0.045033396	0.964195996	0.99024577	-0.106942722	-2.578668010	0.011702677	0.054234172	None
ENSMUST00000136898.1	Cspp1-210	ENSMUSG00000056763.16	Cspp1	0.075987586	0.624429540	0.534171141	0.80034464	-0.106942722	-2.578668010	0.011702677	0.054234172	None
ENSMUST00000148663.1	Cspp1-212	ENSMUSG00000056763.16	Cspp1	-0.048381363	-0.431578549	0.667240531	0.87182827	-0.106942722	-2.578668010	0.011702677	0.054234172	None
ENSMUST00000088615.10	Arfgef1-201	ENSMUSG00000067851.11	Arfgef1	-0.040481231	-1.023050929	0.309452123	0.63659435	-0.022898398	-0.685662250	0.494857884	0.677892138	None
ENSMUST00000187417.1	Arfgef1-208	ENSMUSG00000067851.11	Arfgef1	0.019180384	0.084577146	0.932814675	0.97982518	-0.022898398	-0.685662250	0.494857884	0.677892138	None
ENSMUST00000142497.1	Arfgef1-204	ENSMUSG00000067851.11	Arfgef1	0.207045777	1.167294735	0.246654033	0.57591857	-0.022898398	-0.685662250	0.494857884	0.677892138	None
ENSMUST00000027056.11	Prex2-201	ENSMUSG00000048960.13	Prex2	0.043394760	1.098216536	0.275494713	0.60453924	0.066437163	1.325681318	0.188622494	0.366813912	None
ENSMUST00000188189.6	Prex2-205	ENSMUSG00000048960.13	Prex2	0.108229462	1.227243805	0.223428994	0.54901272	0.066437163	1.325681318	0.188622494	0.366813912	None
ENSMUST00000171690.8	A830018L16Rik-208	ENSMUSG00000057715.13	A830018L16Rik	0.103585172	0.997298076	0.321709427	0.64706800	0.063406028	1.539847140	0.127443487	0.282494309	None
ENSMUST00000048613.13	A830018L16Rik-201	ENSMUSG00000057715.13	A830018L16Rik	0.168704728	2.473156885	0.015571087	0.12965671	0.063406028	1.539847140	0.127443487	0.282494309	None
ENSMUST00000150870.7	A830018L16Rik-207	ENSMUSG00000057715.13	A830018L16Rik	0.158506248	1.486395820	0.141212992	0.44182601	0.063406028	1.539847140	0.127443487	0.282494309	None
ENSMUST00000142117.2	A830018L16Rik-206	ENSMUSG00000057715.13	A830018L16Rik	0.161493319	2.249507783	0.027305126	0.17992812	0.063406028	1.539847140	0.127443487	0.282494309	None
ENSMUST00000141512.7	A830018L16Rik-205	ENSMUSG00000057715.13	A830018L16Rik	0.145700691	1.603365319	0.112903500	0.39430234	0.063406028	1.539847140	0.127443487	0.282494309	None
ENSMUST00000135014.7	A830018L16Rik-202	ENSMUSG00000057715.13	A830018L16Rik	-0.003265071	-0.061455365	0.951154052	0.98646602	0.063406028	1.539847140	0.127443487	0.282494309	None
ENSMUST00000137824.7	A830018L16Rik-203	ENSMUSG00000057715.13	A830018L16Rik	0.038261120	0.537068767	0.592751723	0.83468191	0.063406028	1.539847140	0.127443487	0.282494309	None
ENSMUST00000179089.7	A830018L16Rik-209	ENSMUSG00000057715.13	A830018L16Rik	-0.021801667	-0.180942027	0.856883284	0.95334305	0.063406028	1.539847140	0.127443487	0.282494309	None
ENSMUST00000191437.1	A830018L16Rik-210	ENSMUSG00000057715.13	A830018L16Rik	0.145766396	0.820762625	0.414287522	0.72230803	0.063406028	1.539847140	0.127443487	0.282494309	None
ENSMUST00000177608.7	Sulf1-202	ENSMUSG00000016918.15	Sulf1	-0.248225108	-3.470676427	0.000849831	0.02010446	-0.275059637	-5.021443863	0.000002936	0.000150745	sig Both
ENSMUST00000180062.7	Sulf1-203	ENSMUSG00000016918.15	Sulf1	-0.407546899	-2.789199573	0.006639640	0.07656196	-0.275059637	-5.021443863	0.000002936	0.000150745	sig Gene
ENSMUST00000088585.9	Sulf1-201	ENSMUSG00000016918.15	Sulf1	-0.031258305	-0.164429368	0.869819296	0.95835353	-0.275059637	-5.021443863	0.000002936	0.000150745	sig Gene
ENSMUST00000185780.1	Sulf1-204	ENSMUSG00000016918.15	Sulf1	-0.266688694	-1.770825402	0.080503749	0.32931464	-0.275059637	-5.021443863	0.000002936	0.000150745	sig Gene
ENSMUST00000188454.6	Slco5a1-207	ENSMUSG00000025938.16	Slco5a1	-0.169163817	-2.653507459	0.009652899	0.09684746	-0.152876810	-3.196902420	0.001973083	0.015442933	sig Gene
ENSMUST00000115403.8	Slco5a1-202	ENSMUSG00000025938.16	Slco5a1	-0.138194186	-1.522550119	0.131922859	0.42729145	-0.152876810	-3.196902420	0.001973083	0.015442933	sig Gene
ENSMUST00000081713.10	Ncoa2-203	ENSMUSG00000005886.14	Ncoa2	0.324282912	2.747925653	0.007449688	0.08225066	0.071210328	1.918408770	0.058535396	0.166124180	None
ENSMUST00000068304.12	Ncoa2-202	ENSMUSG00000005886.14	Ncoa2	0.046078401	1.097660274	0.275736109	0.60477502	0.071210328	1.918408770	0.058535396	0.166124180	None
ENSMUST00000006037.12	Ncoa2-201	ENSMUSG00000005886.14	Ncoa2	-0.018898542	-0.246634478	0.805840262	0.93348338	0.071210328	1.918408770	0.058535396	0.166124180	None
ENSMUST00000145280.1	Ncoa2-208	ENSMUSG00000005886.14	Ncoa2	-0.188296975	-1.190778069	0.237358646	0.56539178	0.071210328	1.918408770	0.058535396	0.166124180	None
ENSMUST00000027068.10	Tram1-201	ENSMUSG00000025935.10	Tram1	0.090749944	3.382442456	0.001126621	0.02422043	0.098930069	3.809515892	0.000267790	0.003663658	sig Both
ENSMUST00000185447.1	Tram1-202	ENSMUSG00000025935.10	Tram1	0.193212679	1.298522365	0.197941035	0.51909757	0.098930069	3.809515892	0.000267790	0.003663658	sig Gene
ENSMUST00000188377.1	Tram1-203	ENSMUSG00000025935.10	Tram1	0.123752411	1.269928831	0.207892454	0.53114705	0.098930069	3.809515892	0.000267790	0.003663658	sig Gene
ENSMUST00000027071.6	Lactb2-201	ENSMUSG00000025937.6	Lactb2	-0.084340780	-1.773093328	0.080124284	0.32842619	-0.112299607	-1.844027913	0.068786746	0.184937611	None
ENSMUST00000156222.1	Lactb2-202	ENSMUSG00000025937.6	Lactb2	0.142326870	0.804761898	0.423407852	0.72883471	-0.112299607	-1.844027913	0.068786746	0.184937611	None
ENSMUST00000027066.12	Eya1-201	ENSMUSG00000025932.14	Eya1	0.028407874	0.251363339	0.802195485	0.93223101	0.026520560	0.512034220	0.610001808	0.769737578	None
ENSMUST00000168081.8	Eya1-203	ENSMUSG00000025932.14	Eya1	-0.014569834	-0.133837253	0.893876627	0.96631359	0.026520560	0.512034220	0.610001808	0.769737578	None
ENSMUST00000080664.13	Eya1-202	ENSMUSG00000025932.14	Eya1	0.170604354	1.658850409	0.101169520	0.37198162	0.026520560	0.512034220	0.610001808	0.769737578	None
ENSMUST00000190337.6	Eya1-209	ENSMUSG00000025932.14	Eya1	-0.110557819	-0.929235262	0.355639346	0.67667975	0.026520560	0.512034220	0.610001808	0.769737578	None
ENSMUST00000187401.1	Gm9947-202	ENSMUSG00000054493.2	Gm9947	0.002746016	0.037971897	0.969807287	0.99184542	0.192080037	1.608902137	0.111476894	0.258250927	None
ENSMUST00000027062.6	Msc-201	ENSMUSG00000025930.6	Msc	0.036432287	0.672886087	0.503012162	0.78079133	0.107576923	1.284630414	0.202534588	0.385131936	None
ENSMUST00000175681.2	Kcnb2-202	ENSMUSG00000092083.4	Kcnb2	0.096811248	1.519632385	0.132654227	0.42821531	0.042775435	1.005799365	0.317467555	0.514699428	None
ENSMUST00000170146.2	Kcnb2-201	ENSMUSG00000092083.4	Kcnb2	0.007147097	0.181382080	0.856539066	0.95321431	0.042775435	1.005799365	0.317467555	0.514699428	None
ENSMUST00000188371.6	Terf1-203	ENSMUSG00000025925.14	Terf1	0.012284520	0.203752740	0.839078362	0.94627680	0.030755685	0.740253023	0.461258365	0.648039290	None
ENSMUST00000186565.6	Terf1-202	ENSMUSG00000025925.14	Terf1	0.184081243	1.381420755	0.171101391	0.48508320	0.030755685	0.740253023	0.461258365	0.648039290	None
ENSMUST00000027057.7	Terf1-201	ENSMUSG00000025925.14	Terf1	0.040026236	0.980420403	0.329915481	0.65470687	0.030755685	0.740253023	0.461258365	0.648039290	None
ENSMUST00000115367.7	4930444P10Rik-201	ENSMUSG00000067795.13	4930444P10Rik	0.086789523	0.662838470	0.509391669	0.78531196	-0.048928858	-0.680366622	0.498186701	0.680441819	None
ENSMUST00000140597.7	Rpl7-203	ENSMUSG00000043716.13	Rpl7	0.103913645	0.640740262	0.523572974	0.79401758	-0.006731143	-0.281192239	0.779270482	0.883974291	None
ENSMUST00000058437.13	Rpl7-201	ENSMUSG00000043716.13	Rpl7	-0.007839022	-0.372626220	0.710439141	0.89206784	-0.006731143	-0.281192239	0.779270482	0.883974291	None
ENSMUST00000141217.1	Rpl7-204	ENSMUSG00000043716.13	Rpl7	0.238251952	3.849150106	0.000241462	0.00871804	-0.006731143	-0.281192239	0.779270482	0.883974291	sig Tx
ENSMUST00000151017.1	Rpl7-206	ENSMUSG00000043716.13	Rpl7	-0.032535605	-0.482015700	0.631147087	0.85373041	-0.006731143	-0.281192239	0.779270482	0.883974291	None
ENSMUST00000149566.1	Rpl7-205	ENSMUSG00000043716.13	Rpl7	-0.026316991	-0.895497990	0.373281291	0.69118563	-0.006731143	-0.281192239	0.779270482	0.883974291	None
ENSMUST00000125005.1	Rpl7-202	ENSMUSG00000043716.13	Rpl7	0.137705213	2.002368534	0.048727137	0.24985060	-0.006731143	-0.281192239	0.779270482	0.883974291	None
ENSMUST00000027053.7	Rdh10-201	ENSMUSG00000025921.7	Rdh10	0.024247392	0.738798028	0.462251130	0.75475338	0.026239191	0.952331918	0.343724268	0.541794778	None
ENSMUST00000152626.1	Rdh10-202	ENSMUSG00000025921.7	Rdh10	0.037663434	0.236557057	0.813621714	0.93654662	0.026239191	0.952331918	0.343724268	0.541794778	None
ENSMUST00000162751.7	Stau2-217	ENSMUSG00000025920.19	Stau2	-0.423160708	-2.976022384	0.003888952	0.05412933	-0.019650459	-1.047421013	0.297979514	0.493421141	None
ENSMUST00000054668.12	Stau2-202	ENSMUSG00000025920.19	Stau2	-0.808806427	-3.556122275	0.000644060	0.01680081	-0.019650459	-1.047421013	0.297979514	0.493421141	sig Tx
ENSMUST00000162627.7	Stau2-216	ENSMUSG00000025920.19	Stau2	0.012520752	0.071672975	0.943045964	0.98393195	-0.019650459	-1.047421013	0.297979514	0.493421141	None
ENSMUST00000027052.12	Stau2-201	ENSMUSG00000025920.19	Stau2	0.043018910	0.718686718	0.474485413	0.76191586	-0.019650459	-1.047421013	0.297979514	0.493421141	None
ENSMUST00000162435.7	Stau2-215	ENSMUSG00000025920.19	Stau2	0.027781788	0.434706396	0.664978087	0.87053522	-0.019650459	-1.047421013	0.297979514	0.493421141	None
ENSMUST00000128957.8	Stau2-206	ENSMUSG00000025920.19	Stau2	-0.175768629	-1.383733933	0.170394390	0.48409613	-0.019650459	-1.047421013	0.297979514	0.493421141	None
ENSMUST00000115360.7	Stau2-204	ENSMUSG00000025920.19	Stau2	0.270828986	1.387967586	0.169106196	0.48277394	-0.019650459	-1.047421013	0.297979514	0.493421141	None
ENSMUST00000162007.7	Stau2-214	ENSMUSG00000025920.19	Stau2	-0.062255189	-1.691166903	0.094804550	0.35980365	-0.019650459	-1.047421013	0.297979514	0.493421141	None
ENSMUST00000127420.7	Stau2-205	ENSMUSG00000025920.19	Stau2	0.218225451	2.557549174	0.012483795	0.11331757	-0.019650459	-1.047421013	0.297979514	0.493421141	None
ENSMUST00000151888.7	Stau2-211	ENSMUSG00000025920.19	Stau2	0.017299028	0.117435944	0.906817036	0.97105154	-0.019650459	-1.047421013	0.297979514	0.493421141	None
ENSMUST00000153966.8	Stau2-212	ENSMUSG00000025920.19	Stau2	0.074717821	0.286515615	0.775244304	0.92058821	-0.019650459	-1.047421013	0.297979514	0.493421141	None
ENSMUST00000115359.9	Stau2-203	ENSMUSG00000025920.19	Stau2	-0.136134834	-1.781809069	0.078679746	0.32499592	-0.019650459	-1.047421013	0.297979514	0.493421141	None
ENSMUST00000182554.8	Ube2w-206	ENSMUSG00000025939.19	Ube2w	0.054736213	1.181674705	0.240931636	0.56950425	0.040805736	1.167940060	0.246211773	0.437880327	None
ENSMUST00000182080.1	Ube2w-205	ENSMUSG00000025939.19	Ube2w	0.291719018	4.691874502	0.000011377	0.00105325	0.040805736	1.167940060	0.246211773	0.437880327	sig Tx
ENSMUST00000117146.8	Ube2w-201	ENSMUSG00000025939.19	Ube2w	0.023490332	0.619445486	0.537431503	0.80241916	0.040805736	1.167940060	0.246211773	0.437880327	None
ENSMUST00000133639.1	Ube2w-203	ENSMUSG00000025939.19	Ube2w	-0.136864542	-1.009519828	0.315852628	0.64166011	0.040805736	1.167940060	0.246211773	0.437880327	None
ENSMUST00000132919.1	Ube2w-202	ENSMUSG00000025939.19	Ube2w	0.148610074	1.432739434	0.155935547	0.46371409	0.040805736	1.167940060	0.246211773	0.437880327	None
ENSMUST00000188641.6	Eloc-208	ENSMUSG00000079658.9	Eloc	0.030797507	1.220034635	0.226134501	0.55237691	0.037556015	1.605028122	0.112327925	0.259710381	None
ENSMUST00000115352.9	Eloc-201	ENSMUSG00000079658.9	Eloc	0.156625111	1.219564092	0.226311915	0.55252212	0.037556015	1.605028122	0.112327925	0.259710381	None
ENSMUST00000186948.6	Eloc-206	ENSMUSG00000079658.9	Eloc	-0.009438524	-0.134935547	0.893011077	0.96616210	0.037556015	1.605028122	0.112327925	0.259710381	None
ENSMUST00000187910.6	Eloc-207	ENSMUSG00000079658.9	Eloc	-0.144722744	-1.106199642	0.272046545	0.60102575	0.037556015	1.605028122	0.112327925	0.259710381	None
ENSMUST00000185771.6	Eloc-203	ENSMUSG00000079658.9	Eloc	-0.029959452	-0.580272536	0.563406571	0.81813063	0.037556015	1.605028122	0.112327925	0.259710381	None
ENSMUST00000185393.6	Eloc-202	ENSMUSG00000079658.9	Eloc	-0.132217153	-1.575977251	0.119086023	0.40488420	0.037556015	1.605028122	0.112327925	0.259710381	None
ENSMUST00000186701.1	Eloc-205	ENSMUSG00000079658.9	Eloc	-0.111658692	-0.940484530	0.349877997	0.67192557	0.037556015	1.605028122	0.112327925	0.259710381	None
ENSMUST00000188987.6	Eloc-209	ENSMUSG00000079658.9	Eloc	-0.200498846	-1.477432525	0.143593699	0.44542849	0.037556015	1.605028122	0.112327925	0.259710381	None
ENSMUST00000190986.1	Eloc-210	ENSMUSG00000079658.9	Eloc	0.201770429	1.771774565	0.080344756	0.32900822	0.037556015	1.605028122	0.112327925	0.259710381	None
ENSMUST00000177501.1	Tmem70-203	ENSMUSG00000025940.6	Tmem70	0.105240807	0.924991570	0.357828525	0.67859088	-0.015063507	-0.575957055	0.566219838	0.734776185	None
ENSMUST00000177532.1	Tmem70-204	ENSMUSG00000025940.6	Tmem70	-0.041382012	-0.205035456	0.838079536	0.94572284	-0.015063507	-0.575957055	0.566219838	0.734776185	None
ENSMUST00000065373.5	Tmem70-201	ENSMUSG00000025940.6	Tmem70	-0.059071646	-1.854100647	0.067511940	0.29867177	-0.015063507	-0.575957055	0.566219838	0.734776185	None
ENSMUST00000176451.1	Tmem70-202	ENSMUSG00000025940.6	Tmem70	0.062779079	0.484997015	0.629040332	0.85279986	-0.015063507	-0.575957055	0.566219838	0.734776185	None
ENSMUST00000026881.10	Ly96-201	ENSMUSG00000025779.10	Ly96	-0.001386990	-0.015709436	0.987506387	0.99722566	0.007775986	0.068972188	0.945179483	0.977655679	None
ENSMUST00000038382.4	Jph1-201	ENSMUSG00000042686.5	Jph1	0.140810064	4.045161774	0.000122190	0.00553370	0.184386746	4.573450289	0.000016800	0.000501584	sig Both
ENSMUST00000026879.7	Gdap1-201	ENSMUSG00000025777.8	Gdap1	-0.047600800	-1.652953331	0.102367618	0.37423610	-0.034139766	-1.399147980	0.165535675	0.337354308	None
ENSMUST00000150457.1	Gdap1-202	ENSMUSG00000025777.8	Gdap1	0.060738230	1.161803530	0.248864629	0.57847117	-0.034139766	-1.399147980	0.165535675	0.337354308	None
ENSMUST00000189736.1	Gdap1-204	ENSMUSG00000025777.8	Gdap1	-0.018825155	-0.132063109	0.895275078	0.96674357	-0.034139766	-1.399147980	0.165535675	0.337354308	None
ENSMUST00000189465.1	Gdap1-203	ENSMUSG00000025777.8	Gdap1	0.060935226	1.022854989	0.309544179	0.63664984	-0.034139766	-1.399147980	0.165535675	0.337354308	None
ENSMUST00000095075.4	Crispld1-201	ENSMUSG00000025776.13	Crispld1	-0.146482195	-3.102629820	0.002672493	0.04221579	-0.194634053	-2.308311597	0.023497592	0.088089509	sig Tx
ENSMUST00000209898.1	Gm28756-203	ENSMUSG00000109887.1	Gm28756	-0.040535348	-0.920810576	0.359993797	0.68033345	0.038231923	1.029655940	0.306195679	0.502460771	None
ENSMUST00000209405.1	Gm28756-202	ENSMUSG00000109887.1	Gm28756	0.094029805	1.394434141	0.167152979	0.48001825	0.038231923	1.029655940	0.306195679	0.502460771	None
ENSMUST00000037294.7	Tfap2d-201	ENSMUSG00000042596.7	Tfap2d	-0.099893936	-1.533370348	0.129238405	0.42272537	-0.115742061	-1.795266257	0.076291349	0.199592077	None
ENSMUST00000149505.1	Tfap2d-202	ENSMUSG00000042596.7	Tfap2d	-0.267411668	-2.408671656	0.018374377	0.14308708	-0.115742061	-1.795266257	0.076291349	0.199592077	None
ENSMUST00000053266.10	Mcm3-201	ENSMUSG00000041859.10	Mcm3	-0.204957702	-4.840601016	0.000006430	0.00072298	-0.207239215	-4.741385986	0.000008819	0.000319188	sig Both
ENSMUST00000188112.1	Mcm3-203	ENSMUSG00000041859.10	Mcm3	-0.047721482	-0.428104543	0.669756978	0.87299233	-0.207239215	-4.741385986	0.000008819	0.000319188	sig Gene
ENSMUST00000191061.1	Mcm3-205	ENSMUSG00000041859.10	Mcm3	-0.313696617	-1.296144851	0.198754697	0.52010832	-0.207239215	-4.741385986	0.000008819	0.000319188	sig Gene
ENSMUST00000190421.1	Mcm3-204	ENSMUSG00000041859.10	Mcm3	0.008338935	0.309906865	0.757459785	0.91257331	-0.207239215	-4.741385986	0.000008819	0.000319188	sig Gene
ENSMUST00000181654.1	6720483E21Rik-201	ENSMUSG00000097934.1	6720483E21Rik	0.021157198	0.377586869	0.706764919	0.89045586	0.137738282	0.984763687	0.327633651	0.525229169	None
ENSMUST00000189400.6	Paqr8-204	ENSMUSG00000025931.15	Paqr8	0.103653350	2.502160994	0.014440254	0.12385530	0.117090199	4.087522639	0.000101044	0.001823170	sig Gene
ENSMUST00000068880.13	Paqr8-201	ENSMUSG00000025931.15	Paqr8	0.058157993	0.799616581	0.426365923	0.73101087	0.117090199	4.087522639	0.000101044	0.001823170	sig Gene
ENSMUST00000038447.5	Efhc1-201	ENSMUSG00000041809.5	Efhc1	0.020836551	0.302617549	0.762988377	0.91481608	0.020145440	0.219666303	0.826676340	0.913725557	None
ENSMUST00000037998.5	Tram2-201	ENSMUSG00000041779.5	Tram2	-0.036756555	-1.199621272	0.233924461	0.56179583	-0.043020038	-0.994736644	0.322787397	0.520745938	None
ENSMUST00000027065.11	Tmem14a-202	ENSMUSG00000025933.15	Tmem14a	0.019312760	0.387112207	0.699729306	0.88753335	-0.050427741	-1.247745303	0.215671783	0.401138671	None
ENSMUST00000027064.7	Tmem14a-201	ENSMUSG00000025933.15	Tmem14a	-0.195433892	-3.744262891	0.000344863	0.01092823	-0.050427741	-1.247745303	0.215671783	0.401138671	sig Tx
ENSMUST00000029667.12	Kcnq5-201	ENSMUSG00000028033.16	Kcnq5	0.040352376	0.878637219	0.382301680	0.69883439	0.017477991	0.417771000	0.677205247	0.816521647	None
ENSMUST00000115300.7	Kcnq5-203	ENSMUSG00000028033.16	Kcnq5	-0.136645259	-1.975680884	0.051734331	0.25824486	0.017477991	0.417771000	0.677205247	0.816521647	None
ENSMUST00000081544.12	Rims1-201	ENSMUSG00000041670.17	Rims1	-0.104277015	-1.917280930	0.058870597	0.27724310	-0.055318147	-1.844859478	0.068664322	0.184763731	None
ENSMUST00000115273.8	Rims1-206	ENSMUSG00000041670.17	Rims1	-0.003360584	-0.056481661	0.955102808	0.98763035	-0.055318147	-1.844859478	0.068664322	0.184763731	None
ENSMUST00000097810.9	Rims1-204	ENSMUSG00000041670.17	Rims1	0.017441081	0.222194378	0.824744403	0.94079496	-0.055318147	-1.844859478	0.068664322	0.184763731	None
ENSMUST00000097809.9	Rims1-203	ENSMUSG00000041670.17	Rims1	-0.025805449	-0.338718898	0.735733330	0.90337124	-0.055318147	-1.844859478	0.068664322	0.184763731	None
ENSMUST00000164877.7	Rims1-207	ENSMUSG00000041670.17	Rims1	-0.067114713	-1.396573021	0.166510749	0.47928170	-0.055318147	-1.844859478	0.068664322	0.184763731	None
ENSMUST00000185942.1	Rims1-208	ENSMUSG00000041670.17	Rims1	-0.127040977	-1.893253231	0.062039865	0.28488916	-0.055318147	-1.844859478	0.068664322	0.184763731	None
ENSMUST00000097808.6	Rims1-202	ENSMUSG00000041670.17	Rims1	-0.125422658	-1.972512055	0.052101700	0.25946081	-0.055318147	-1.844859478	0.068664322	0.184763731	None
ENSMUST00000218140.1	Rims1-209	ENSMUSG00000041670.17	Rims1	-0.033896251	-0.516576828	0.606915858	0.84222041	-0.055318147	-1.844859478	0.068664322	0.184763731	None
ENSMUST00000027343.5	Ogfrl1-201	ENSMUSG00000026158.11	Ogfrl1	0.075554525	2.444357106	0.016771906	0.13555454	0.088876849	3.278406051	0.001532088	0.012890448	sig Gene
ENSMUST00000188677.1	Ogfrl1-203	ENSMUSG00000026158.11	Ogfrl1	0.008140573	0.111341223	0.911632311	0.97247297	0.088876849	3.278406051	0.001532088	0.012890448	sig Gene
ENSMUST00000144602.1	B3gat2-203	ENSMUSG00000026156.8	B3gat2	0.005916827	0.069547417	0.944732213	0.98469429	-0.052018041	-2.402502031	0.018539289	0.074552798	None
ENSMUST00000063663.5	B3gat2-201	ENSMUSG00000026156.8	B3gat2	-0.060424997	-2.396517081	0.018950591	0.14566096	-0.052018041	-2.402502031	0.018539289	0.074552798	None
ENSMUST00000149737.7	Smap1-207	ENSMUSG00000026155.13	Smap1	-0.065323048	-1.349067493	0.181225875	0.49902371	0.022637156	1.398639213	0.165687755	0.337457654	None
ENSMUST00000027339.13	Smap1-201	ENSMUSG00000026155.13	Smap1	0.015845846	0.838466854	0.404335472	0.71556497	0.022637156	1.398639213	0.165687755	0.337457654	None
ENSMUST00000136506.1	Smap1-204	ENSMUSG00000026155.13	Smap1	0.163377674	0.507259636	0.613406530	0.84568894	0.022637156	1.398639213	0.165687755	0.337457654	None
ENSMUST00000129254.7	Smap1-202	ENSMUSG00000026155.13	Smap1	-0.000000019	-0.000002098	0.999998332	1.00000000	0.022637156	1.398639213	0.165687755	0.337457654	None
ENSMUST00000148710.7	Smap1-206	ENSMUSG00000026155.13	Smap1	0.467865842	1.847106636	0.068530876	0.30104653	0.022637156	1.398639213	0.165687755	0.337457654	None
ENSMUST00000141330.7	Smap1-205	ENSMUSG00000026155.13	Smap1	-0.019654990	-0.624020102	0.534438594	0.80054656	0.022637156	1.398639213	0.165687755	0.337457654	None
ENSMUST00000027338.3	Sdhaf4-201	ENSMUSG00000026154.4	Sdhaf4	-0.013415892	-0.557334390	0.578897850	0.82749719	-0.001113756	-0.042218172	0.966427290	0.984115151	None
ENSMUST00000155767.2	Sdhaf4-202	ENSMUSG00000026154.4	Sdhaf4	-0.120047269	-0.820714433	0.414314812	0.72232599	-0.001113756	-0.042218172	0.966427290	0.984115151	None
ENSMUST00000187619.6	Fam135a-207	ENSMUSG00000026153.15	Fam135a	0.283934848	2.260190024	0.026603702	0.17687484	0.055492993	1.460567967	0.147950793	0.312891373	None
ENSMUST00000188712.6	Fam135a-209	ENSMUSG00000026153.15	Fam135a	-0.036099876	-0.718346161	0.474694134	0.76199765	0.055492993	1.460567967	0.147950793	0.312891373	None
ENSMUST00000187369.6	Fam135a-206	ENSMUSG00000026153.15	Fam135a	0.110843714	0.742070216	0.460277672	0.75362529	0.055492993	1.460567967	0.147950793	0.312891373	None
ENSMUST00000186331.1	Fam135a-204	ENSMUSG00000026153.15	Fam135a	-0.089793982	-0.715613326	0.476370891	0.76326689	0.055492993	1.460567967	0.147950793	0.312891373	None
ENSMUST00000027337.14	Fam135a-201	ENSMUSG00000026153.15	Fam135a	0.030428494	0.546491864	0.586290683	0.83107924	0.055492993	1.460567967	0.147950793	0.312891373	None
ENSMUST00000185807.1	Fam135a-203	ENSMUSG00000026153.15	Fam135a	-0.287425817	-1.517569388	0.133173272	0.42911550	0.055492993	1.460567967	0.147950793	0.312891373	None
ENSMUST00000088349.2	Col9a1-202	ENSMUSG00000026147.16	Col9a1	0.024276315	0.664230523	0.508505246	0.78466974	0.021805974	0.408565015	0.683922709	0.821267038	None
ENSMUST00000144297.1	Col19a1-203	ENSMUSG00000026141.13	Col19a1	-0.024465579	-0.534168965	0.594746676	0.83577422	0.005563009	0.068009268	0.945943630	0.977655679	None
ENSMUST00000115244.8	Col19a1-202	ENSMUSG00000026141.13	Col19a1	0.065251797	0.760502374	0.449251417	0.74706661	0.005563009	0.068009268	0.945943630	0.977655679	None
ENSMUST00000051344.5	Col19a1-201	ENSMUSG00000026141.13	Col19a1	-0.019302838	-0.221253126	0.825474604	0.94106027	0.005563009	0.068009268	0.945943630	0.977655679	None
ENSMUST00000188299.1	Gm28438-201	ENSMUSG00000101939.1	Gm28438	0.055260925	0.958348832	0.340853538	0.66406814	-0.131012584	-0.979066784	0.330423474	0.527933402	None
ENSMUST00000190277.1	Gm28437-201	ENSMUSG00000101111.1	Gm28437	-0.055871190	-0.439284381	0.661672330	0.86907876	-0.102003553	-1.361535804	0.177069556	0.352323711	None
ENSMUST00000189941.1	Gm10925-201	ENSMUSG00000100862.1	Gm10925	0.014863567	0.464706749	0.643438493	0.86035248	0.118451242	1.083849398	0.281604550	0.476675363	None
ENSMUST00000188231.1	Gm28661-201	ENSMUSG00000102070.1	Gm28661	-0.040844392	-1.408665951	0.162915192	0.47432816	0.036721563	0.401407089	0.689163429	0.825260811	None
ENSMUST00000187117.1	Gm29216-201	ENSMUSG00000101249.1	Gm29216	0.036031960	1.015133337	0.313186638	0.63948934	-0.171985469	-2.235991603	0.028066101	0.099749519	None
ENSMUST00000191471.6	Lmbrd1-206	ENSMUSG00000073725.8	Lmbrd1	-0.028488934	-0.482674952	0.630680961	0.85362333	-0.005595174	-0.254810869	0.799506424	0.896398615	None
ENSMUST00000186096.6	Lmbrd1-202	ENSMUSG00000073725.8	Lmbrd1	-0.017609306	-0.087505186	0.930494642	0.97877185	-0.005595174	-0.254810869	0.799506424	0.896398615	None
ENSMUST00000186190.1	Lmbrd1-203	ENSMUSG00000073725.8	Lmbrd1	0.324181970	2.305662293	0.023792329	0.16605587	-0.005595174	-0.254810869	0.799506424	0.896398615	None
ENSMUST00000095062.9	Lmbrd1-201	ENSMUSG00000073725.8	Lmbrd1	-0.031661719	-1.031158764	0.305659080	0.63282826	-0.005595174	-0.254810869	0.799506424	0.896398615	None
ENSMUST00000187468.1	Lmbrd1-204	ENSMUSG00000073725.8	Lmbrd1	-0.006466198	-0.064644265	0.948622937	0.98565042	-0.005595174	-0.254810869	0.799506424	0.896398615	None
ENSMUST00000190195.1	Lmbrd1-205	ENSMUSG00000073725.8	Lmbrd1	0.127101274	0.600783515	0.549729241	0.80990861	-0.005595174	-0.254810869	0.799506424	0.896398615	None
ENSMUST00000126626.7	Adgrb3-203	ENSMUSG00000033569.17	Adgrb3	0.085311814	2.680967426	0.008957768	0.09251421	0.058730024	2.567374802	0.012060793	0.055290862	None
ENSMUST00000146592.7	Adgrb3-206	ENSMUSG00000033569.17	Adgrb3	0.175684546	1.451330521	0.150705466	0.45609434	0.058730024	2.567374802	0.012060793	0.055290862	None
ENSMUST00000151309.7	Adgrb3-207	ENSMUSG00000033569.17	Adgrb3	0.047746951	0.666656814	0.506962220	0.78368954	0.058730024	2.567374802	0.012060793	0.055290862	None
ENSMUST00000041838.6	Adgrb3-201	ENSMUSG00000033569.17	Adgrb3	-0.100317306	-1.633405215	0.106421683	0.38261610	0.058730024	2.567374802	0.012060793	0.055290862	None
ENSMUST00000153568.7	Adgrb3-208	ENSMUSG00000033569.17	Adgrb3	0.091955643	2.536502094	0.013197158	0.11730741	0.058730024	2.567374802	0.012060793	0.055290862	None
ENSMUST00000194343.1	Gm9884-201	ENSMUSG00000104516.1	Gm9884	0.125599364	2.254691235	0.026962761	0.17835290	0.224444998	2.896126742	0.004840491	0.029054093	sig Gene
ENSMUST00000186733.6	Phf3-205	ENSMUSG00000048874.15	Phf3	0.012038201	0.117605662	0.906682995	0.97102063	-0.012294987	-0.355686483	0.722987719	0.848071217	None
ENSMUST00000088310.9	Phf3-201	ENSMUSG00000048874.15	Phf3	-0.014701698	-0.175456611	0.861176394	0.95510188	-0.012294987	-0.355686483	0.722987719	0.848071217	None
ENSMUST00000191329.1	Phf3-214	ENSMUSG00000048874.15	Phf3	-0.070967608	-1.183146908	0.240351207	0.56881954	-0.012294987	-0.355686483	0.722987719	0.848071217	None
ENSMUST00000187316.1	Phf3-206	ENSMUSG00000048874.15	Phf3	-0.003697313	-0.035243545	0.971975745	0.99247007	-0.012294987	-0.355686483	0.722987719	0.848071217	None
ENSMUST00000186105.6	Phf3-204	ENSMUSG00000048874.15	Phf3	-0.062253230	-0.626087016	0.533089148	0.79942261	-0.012294987	-0.355686483	0.722987719	0.848071217	None
ENSMUST00000191245.6	Phf3-213	ENSMUSG00000048874.15	Phf3	0.024315868	0.460476684	0.646457697	0.86172262	-0.012294987	-0.355686483	0.722987719	0.848071217	None
ENSMUST00000191064.6	Phf3-212	ENSMUSG00000048874.15	Phf3	-0.137665773	-1.376352293	0.172658344	0.48694614	-0.012294987	-0.355686483	0.722987719	0.848071217	None
ENSMUST00000187600.1	Phf3-207	ENSMUSG00000048874.15	Phf3	-0.250665081	-1.173588985	0.244137448	0.57275755	-0.012294987	-0.355686483	0.722987719	0.848071217	None
ENSMUST00000185521.1	Phf3-202	ENSMUSG00000048874.15	Phf3	0.059552180	0.644311116	0.521267506	0.79276838	-0.012294987	-0.355686483	0.722987719	0.848071217	None
ENSMUST00000188780.1	Phf3-209	ENSMUSG00000048874.15	Phf3	-0.033900458	-0.446639874	0.656375014	0.86643025	-0.012294987	-0.355686483	0.722987719	0.848071217	None
ENSMUST00000187968.1	Phf3-208	ENSMUSG00000048874.15	Phf3	0.055051140	0.475372981	0.635852165	0.85606311	-0.012294987	-0.355686483	0.722987719	0.848071217	None
ENSMUST00000232841.1	Ptp4a1-203	ENSMUSG00000026064.16	Ptp4a1	0.149106429	1.602933259	0.112998991	0.39449249	-0.263826538	-1.964065930	0.052906698	0.155136560	None
ENSMUST00000130934.1	Ptp4a1-201	ENSMUSG00000026064.16	Ptp4a1	-0.288376012	-2.467680759	0.015793300	0.13066763	-0.263826538	-1.964065930	0.052906698	0.155136560	None
ENSMUST00000095050.4	Gm19680-201	ENSMUSG00000070960.4	Gm19680	-0.099373966	-0.752429828	0.454061574	0.74974789	-0.084607441	-0.941201578	0.349362967	0.547093368	None
ENSMUST00000027226.11	Khdrbs2-201	ENSMUSG00000026058.11	Khdrbs2	-0.097927990	-2.289127576	0.024782676	0.17025753	0.007784938	0.222659163	0.824353837	0.912224018	None
ENSMUST00000189878.1	Khdrbs2-205	ENSMUSG00000026058.11	Khdrbs2	0.195174312	2.904806841	0.004781236	0.06175728	0.007784938	0.222659163	0.824353837	0.912224018	None
ENSMUST00000185666.1	Khdrbs2-202	ENSMUSG00000026058.11	Khdrbs2	-0.107091779	-1.044240376	0.299605698	0.62769078	0.007784938	0.222659163	0.824353837	0.912224018	None
ENSMUST00000027312.10	Prim2-201	ENSMUSG00000026134.11	Prim2	-0.044942994	-2.131632610	0.036191276	0.21081526	-0.029115372	-1.234609057	0.220498297	0.406970337	None
ENSMUST00000191779.1	1700001G17Rik-201	ENSMUSG00000103746.1	1700001G17Rik	-0.116129190	-0.597980003	0.551588823	0.81112943	-0.102871908	-1.018478926	0.311442594	0.508024040	None
ENSMUST00000191965.1	1700001G17Rik-202	ENSMUSG00000103746.1	1700001G17Rik	0.023011895	0.123485571	0.902040838	0.96947926	-0.102871908	-1.018478926	0.311442594	0.508024040	None
ENSMUST00000195006.5	Rab23-210	ENSMUSG00000004768.14	Rab23	-0.143200188	-1.054112896	0.295091614	0.62387187	0.066927386	2.544136812	0.012828969	0.057791122	None
ENSMUST00000088287.9	Rab23-201	ENSMUSG00000004768.14	Rab23	-0.002644127	-0.040289340	0.967965591	0.99134452	0.066927386	2.544136812	0.012828969	0.057791122	None
ENSMUST00000151482.7	Rab23-209	ENSMUSG00000004768.14	Rab23	0.239437684	2.487230044	0.015012830	0.12697065	0.066927386	2.544136812	0.012828969	0.057791122	None
ENSMUST00000115174.3	Rab23-202	ENSMUSG00000004768.14	Rab23	0.075636560	0.537663074	0.592343249	0.83438698	0.066927386	2.544136812	0.012828969	0.057791122	None
ENSMUST00000150593.7	Rab23-208	ENSMUSG00000004768.14	Rab23	0.039158353	0.429008839	0.669101573	0.87275993	0.066927386	2.544136812	0.012828969	0.057791122	None
ENSMUST00000122822.1	Rab23-203	ENSMUSG00000004768.14	Rab23	0.136868483	0.943043187	0.348576046	0.67061013	0.066927386	2.544136812	0.012828969	0.057791122	None
ENSMUST00000132066.3	Rab23-204	ENSMUSG00000004768.14	Rab23	0.176074120	0.777430214	0.439260944	0.74000476	0.066927386	2.544136812	0.012828969	0.057791122	None
ENSMUST00000044691.8	Bag2-201	ENSMUSG00000042215.8	Bag2	0.005846170	0.250626719	0.802762949	0.93244784	0.046873917	1.823256678	0.071904447	0.191211949	None
ENSMUST00000187602.1	Bag2-203	ENSMUSG00000042215.8	Bag2	0.409477070	4.517037921	0.000022005	0.00167730	0.046873917	1.823256678	0.071904447	0.191211949	sig Tx
ENSMUST00000139143.7	Zfp451-206	ENSMUSG00000042197.13	Zfp451	0.116832392	0.507704183	0.613096135	0.84547946	-0.046353771	-1.596758730	0.114161970	0.262454083	None
ENSMUST00000019861.12	Zfp451-201	ENSMUSG00000042197.13	Zfp451	0.073041860	1.200292231	0.233665372	0.56137346	-0.046353771	-1.596758730	0.114161970	0.262454083	None
ENSMUST00000140163.1	Zfp451-207	ENSMUSG00000042197.13	Zfp451	-0.162260558	-1.050518949	0.296729496	0.62552777	-0.046353771	-1.596758730	0.114161970	0.262454083	None
ENSMUST00000044455.7	Zfp451-202	ENSMUSG00000042197.13	Zfp451	-0.099146943	-2.634928574	0.010150641	0.10002880	-0.046353771	-1.596758730	0.114161970	0.262454083	None
ENSMUST00000115161.7	Bend6-202	ENSMUSG00000042182.16	Bend6	0.170317513	1.004387881	0.318303168	0.64403502	0.055171532	1.980658678	0.050978500	0.151209469	None
ENSMUST00000129464.7	Bend6-204	ENSMUSG00000042182.16	Bend6	0.130518438	0.923776752	0.358456798	0.67912602	0.055171532	1.980658678	0.050978500	0.151209469	None
ENSMUST00000062289.10	Bend6-201	ENSMUSG00000042182.16	Bend6	0.022653325	0.645121136	0.520745271	0.79244203	0.055171532	1.980658678	0.050978500	0.151209469	None
ENSMUST00000195350.5	Bend6-206	ENSMUSG00000042182.16	Bend6	0.149947394	1.106292267	0.272006714	0.60102575	0.055171532	1.980658678	0.050978500	0.151209469	None
ENSMUST00000126724.7	Bend6-203	ENSMUSG00000042182.16	Bend6	0.020291742	0.329301585	0.742812004	0.90612568	0.055171532	1.980658678	0.050978500	0.151209469	None
ENSMUST00000139700.2	Bend6-205	ENSMUSG00000042182.16	Bend6	-0.115635777	-0.821195127	0.414042653	0.72230518	0.055171532	1.980658678	0.050978500	0.151209469	None
ENSMUST00000183034.4	Dst-211	ENSMUSG00000026131.20	Dst	-0.010461402	-0.228311891	0.820002375	0.93895503	-0.147934370	-3.599672453	0.000543795	0.006095263	sig Gene
ENSMUST00000097786.9	Dst-202	ENSMUSG00000026131.20	Dst	-0.167592996	-2.467226502	0.015811860	0.13076589	-0.147934370	-3.599672453	0.000543795	0.006095263	sig Gene
ENSMUST00000185897.6	Dst-217	ENSMUSG00000026131.20	Dst	-0.026768848	-0.673367940	0.502707305	0.78061598	-0.147934370	-3.599672453	0.000543795	0.006095263	sig Gene
ENSMUST00000185269.6	Dst-215	ENSMUSG00000026131.20	Dst	-0.146626284	-1.474424090	0.144399754	0.44667728	-0.147934370	-3.599672453	0.000543795	0.006095263	sig Gene
ENSMUST00000182018.7	Dst-204	ENSMUSG00000026131.20	Dst	-0.182713565	-4.737282404	0.000009567	0.00093739	-0.147934370	-3.599672453	0.000543795	0.006095263	sig Both
ENSMUST00000183100.7	Dst-212	ENSMUSG00000026131.20	Dst	-0.376897971	-1.834298608	0.070430242	0.30592347	-0.147934370	-3.599672453	0.000543795	0.006095263	sig Gene
ENSMUST00000182507.3	Dst-208	ENSMUSG00000026131.20	Dst	-0.135267263	-3.259141926	0.001658025	0.03092307	-0.147934370	-3.599672453	0.000543795	0.006095263	sig Both
ENSMUST00000188254.2	Gm3052-202	ENSMUSG00000101462.2	Gm3052	-0.117753679	-2.260542444	0.026580834	0.17678287	-0.192371623	-1.963201078	0.053008879	0.155317494	None
ENSMUST00000192173.1	Gm37233-201	ENSMUSG00000102336.1	Gm37233	-0.219158343	-4.977575746	0.000003774	0.00051572	-0.332246361	-5.082423767	0.000002301	0.000124580	sig Both
ENSMUST00000042493.9	Ccdc115-201	ENSMUSG00000042111.9	Ccdc115	0.064256372	3.783282617	0.000302239	0.01015765	0.074288360	3.556328129	0.000627552	0.006749990	sig Both
ENSMUST00000188583.1	Ccdc115-202	ENSMUSG00000042111.9	Ccdc115	0.081560699	0.963494674	0.338282467	0.66204778	0.074288360	3.556328129	0.000627552	0.006749990	sig Gene
ENSMUST00000027303.13	Imp4-201	ENSMUSG00000026127.13	Imp4	-0.002982542	-0.143368854	0.886369304	0.96373290	-0.001617150	-0.082060729	0.934798170	0.972482221	None
ENSMUST00000137794.7	Imp4-205	ENSMUSG00000026127.13	Imp4	-0.117252495	-0.827905433	0.410254690	0.71968075	-0.001617150	-0.082060729	0.934798170	0.972482221	None
ENSMUST00000149962.7	Imp4-206	ENSMUSG00000026127.13	Imp4	-0.121505864	-0.745290774	0.458340053	0.75244772	-0.001617150	-0.082060729	0.934798170	0.972482221	None
ENSMUST00000134327.1	Imp4-203	ENSMUSG00000026127.13	Imp4	0.019935061	0.321777003	0.748483987	0.90920563	-0.001617150	-0.082060729	0.934798170	0.972482221	None
ENSMUST00000136770.2	Imp4-204	ENSMUSG00000026127.13	Imp4	-0.145063937	-1.634760474	0.106136492	0.38217602	-0.001617150	-0.082060729	0.934798170	0.972482221	None
ENSMUST00000027302.13	Ptpn18-201	ENSMUSG00000026126.15	Ptpn18	-0.002472512	-0.044063214	0.964966833	0.99050878	0.138170496	1.339170166	0.184211420	0.361900158	None
ENSMUST00000188972.2	Ptpn18-206	ENSMUSG00000026126.15	Ptpn18	0.160322839	1.127829625	0.262855594	0.59271670	0.138170496	1.339170166	0.184211420	0.361900158	None
ENSMUST00000052670.10	Amer3-201	ENSMUSG00000045174.10	Amer3	0.010950831	0.471352585	0.638707146	0.85768369	0.022015286	1.066451930	0.289345744	0.484360702	None
ENSMUST00000159747.8	Arhgef4-204	ENSMUSG00000037509.21	Arhgef4	0.133767317	2.737850117	0.007660692	0.08372980	0.060433710	2.903272169	0.004741586	0.028725640	sig Gene
ENSMUST00000162599.7	Arhgef4-206	ENSMUSG00000037509.21	Arhgef4	0.063787176	0.528025598	0.598983374	0.83799459	0.060433710	2.903272169	0.004741586	0.028725640	sig Gene
ENSMUST00000159021.8	Arhgef4-202	ENSMUSG00000037509.21	Arhgef4	-0.060093362	-0.635516286	0.526955336	0.79614368	0.060433710	2.903272169	0.004741586	0.028725640	sig Gene
ENSMUST00000047664.15	Arhgef4-201	ENSMUSG00000037509.21	Arhgef4	-0.032177628	-1.144259035	0.256022036	0.58622420	0.060433710	2.903272169	0.004741586	0.028725640	sig Gene
ENSMUST00000162760.7	Arhgef4-207	ENSMUSG00000037509.21	Arhgef4	0.159112937	4.342584425	0.000041959	0.00263836	0.060433710	2.903272169	0.004741586	0.028725640	sig Both
ENSMUST00000159059.1	Arhgef4-203	ENSMUSG00000037509.21	Arhgef4	-0.105605570	-1.036986964	0.302952000	0.63056001	0.060433710	2.903272169	0.004741586	0.028725640	sig Gene
ENSMUST00000160855.1	Arhgef4-205	ENSMUSG00000037509.21	Arhgef4	0.124407599	2.389083552	0.019310881	0.14733050	0.060433710	2.903272169	0.004741586	0.028725640	sig Gene
ENSMUST00000167518.7	Fam168b-203	ENSMUSG00000037503.12	Fam168b	-0.015326787	-0.179750518	0.857815446	0.95367372	0.030654154	1.360009578	0.177550139	0.352881850	None
ENSMUST00000047534.11	Fam168b-201	ENSMUSG00000037503.12	Fam168b	0.022013214	0.870169252	0.386882947	0.70222652	0.030654154	1.360009578	0.177550139	0.352881850	None
ENSMUST00000170092.7	Fam168b-204	ENSMUSG00000037503.12	Fam168b	0.049708586	0.791288173	0.431179922	0.73365617	0.030654154	1.360009578	0.177550139	0.352881850	None
ENSMUST00000185469.6	Fam168b-207	ENSMUSG00000037503.12	Fam168b	0.007734357	0.081541004	0.935220979	0.98094564	0.030654154	1.360009578	0.177550139	0.352881850	None
ENSMUST00000185231.1	Fam168b-205	ENSMUSG00000037503.12	Fam168b	0.103640438	0.994689085	0.322968987	0.64862340	0.030654154	1.360009578	0.177550139	0.352881850	None
ENSMUST00000156687.7	Plekhb2-203	ENSMUSG00000026123.11	Plekhb2	0.046601876	1.345041705	0.182516766	0.50067567	-0.019961170	-0.877905374	0.382557214	0.578250693	None
ENSMUST00000027297.10	Plekhb2-201	ENSMUSG00000026123.11	Plekhb2	-0.031874347	-1.324136444	0.189332089	0.50904573	-0.019961170	-0.877905374	0.382557214	0.578250693	None
ENSMUST00000152654.2	Plekhb2-202	ENSMUSG00000026123.11	Plekhb2	-0.253848570	-1.679584104	0.097047207	0.36407745	-0.019961170	-0.877905374	0.382557214	0.578250693	None
ENSMUST00000194261.1	1110002O04Rik-201	ENSMUSG00000102531.1	1110002O04Rik	-0.060440833	-1.197290906	0.234825937	0.56269448	-0.251156682	-1.144624072	0.255691206	0.448706392	None
ENSMUST00000088174.3	Hs6st1-201	ENSMUSG00000045216.7	Hs6st1	0.009360895	0.392195138	0.695985624	0.88587535	0.018672034	0.786680061	0.433734294	0.624032945	None
ENSMUST00000046875.13	Uggt1-201	ENSMUSG00000037470.14	Uggt1	-0.123289321	-4.200798796	0.000070202	0.00375603	-0.104597745	-4.390915965	0.000033385	0.000807296	sig Both
ENSMUST00000173999.7	Uggt1-206	ENSMUSG00000037470.14	Uggt1	0.182031990	1.929679204	0.057289561	0.27299636	-0.104597745	-4.390915965	0.000033385	0.000807296	sig Gene
ENSMUST00000174266.7	Uggt1-209	ENSMUSG00000037470.14	Uggt1	-0.185260505	-1.953990141	0.054293754	0.26535626	-0.104597745	-4.390915965	0.000033385	0.000807296	sig Gene
ENSMUST00000173250.1	Uggt1-205	ENSMUSG00000037470.14	Uggt1	-0.162297966	-1.613955188	0.110583196	0.39025794	-0.104597745	-4.390915965	0.000033385	0.000807296	sig Gene
ENSMUST00000173166.1	Uggt1-204	ENSMUSG00000037470.14	Uggt1	0.088731069	0.680727030	0.498063783	0.77726789	-0.104597745	-4.390915965	0.000033385	0.000807296	sig Gene
ENSMUST00000056946.7	Neurl3-201	ENSMUSG00000047180.8	Neurl3	-0.012647665	-0.267132041	0.790073831	0.92754983	0.022566165	0.229945652	0.818705998	0.908894709	None
ENSMUST00000116629.8	Arid5a-205	ENSMUSG00000037447.16	Arid5a	-0.075090694	-0.988197019	0.326117412	0.65124730	0.168573405	2.963193405	0.003982602	0.025570068	sig Gene
ENSMUST00000115032.7	Arid5a-204	ENSMUSG00000037447.16	Arid5a	0.121887773	1.541811032	0.127174484	0.41910455	0.168573405	2.963193405	0.003982602	0.025570068	sig Gene
ENSMUST00000185912.6	Kansl3-204	ENSMUSG00000010453.12	Kansl3	-0.302590806	-0.990326596	0.325082408	0.65024589	0.021754786	0.951181327	0.344304407	0.542360901	None
ENSMUST00000010597.9	Kansl3-201	ENSMUSG00000010453.12	Kansl3	0.035188278	0.751631710	0.454538749	0.75010768	0.021754786	0.951181327	0.344304407	0.542360901	None
ENSMUST00000186470.1	Kansl3-205	ENSMUSG00000010453.12	Kansl3	-0.458624985	-2.214845030	0.029694422	0.18841441	0.021754786	0.951181327	0.344304407	0.542360901	None
ENSMUST00000188961.6	Kansl3-209	ENSMUSG00000010453.12	Kansl3	0.138563954	1.837644701	0.069929833	0.30474272	0.021754786	0.951181327	0.344304407	0.542360901	None
ENSMUST00000188528.6	Kansl3-207	ENSMUSG00000010453.12	Kansl3	0.008137135	0.078972233	0.937257337	0.98142817	0.021754786	0.951181327	0.344304407	0.542360901	None
ENSMUST00000185621.2	Kansl3-203	ENSMUSG00000010453.12	Kansl3	0.164168665	1.926425773	0.057700918	0.27413307	0.021754786	0.951181327	0.344304407	0.542360901	None
ENSMUST00000187628.1	Kansl3-206	ENSMUSG00000010453.12	Kansl3	0.029373792	0.136685760	0.891632026	0.96577715	0.021754786	0.951181327	0.344304407	0.542360901	None
ENSMUST00000185614.1	Kansl3-202	ENSMUSG00000010453.12	Kansl3	-0.011488929	-0.206052882	0.837287474	0.94544121	0.021754786	0.951181327	0.344304407	0.542360901	None
ENSMUST00000140452.3	Fer1l5-201	ENSMUSG00000037432.15	Fer1l5	-0.007597537	-0.301229282	0.764042719	0.91534189	-0.093811121	-0.462470242	0.644967587	0.794799845	None
ENSMUST00000192969.5	Lman2l-207	ENSMUSG00000001143.13	Lman2l	-0.123957155	-2.043279853	0.044408072	0.23677716	-0.165276289	-5.511111644	0.000000401	0.000038324	sig Gene
ENSMUST00000125304.7	Lman2l-204	ENSMUSG00000001143.13	Lman2l	-0.123496057	-3.675690411	0.000433996	0.01285320	-0.165276289	-5.511111644	0.000000401	0.000038324	sig Both
ENSMUST00000134594.7	Lman2l-205	ENSMUSG00000001143.13	Lman2l	-0.021620273	-0.399925296	0.690306679	0.88355100	-0.165276289	-5.511111644	0.000000401	0.000038324	sig Gene
ENSMUST00000115011.7	Lman2l-202	ENSMUSG00000001143.13	Lman2l	-0.295029122	-5.608948282	0.000000299	0.00009974	-0.165276289	-5.511111644	0.000000401	0.000038324	sig Both
ENSMUST00000001171.12	Lman2l-201	ENSMUSG00000001143.13	Lman2l	0.168715934	1.430730762	0.156508933	0.46436710	-0.165276289	-5.511111644	0.000000401	0.000038324	sig Gene
ENSMUST00000152088.1	Lman2l-206	ENSMUSG00000001143.13	Lman2l	-0.131200007	-1.242934591	0.217622202	0.54269375	-0.165276289	-5.511111644	0.000000401	0.000038324	sig Gene
ENSMUST00000153128.1	Cnnm4-201	ENSMUSG00000037408.10	Cnnm4	0.072677249	2.149949535	0.034663692	0.20611043	0.089836500	2.465729107	0.015756759	0.066559743	None
ENSMUST00000001166.13	Cnnm3-201	ENSMUSG00000001138.13	Cnnm3	0.147233271	2.277565826	0.025496621	0.17276410	0.011417751	0.411989936	0.681420586	0.819723848	None
ENSMUST00000097776.3	Cnnm3-202	ENSMUSG00000001138.13	Cnnm3	-0.175536251	-2.669142233	0.009251331	0.09415439	0.011417751	0.411989936	0.681420586	0.819723848	None
ENSMUST00000154225.1	Cnnm3-204	ENSMUSG00000001138.13	Cnnm3	0.011412053	0.143872344	0.885973025	0.96360886	0.011417751	0.411989936	0.681420586	0.819723848	None
ENSMUST00000195264.1	Cnnm3-205	ENSMUSG00000001138.13	Cnnm3	-0.030073422	-0.455907346	0.649725736	0.86311966	0.011417751	0.411989936	0.681420586	0.819723848	None
ENSMUST00000135100.1	Cnnm3-203	ENSMUSG00000001138.13	Cnnm3	-0.025620767	-0.379579201	0.705291203	0.88971193	0.011417751	0.411989936	0.681420586	0.819723848	None
ENSMUST00000207843.1	Ankrd39-203	ENSMUSG00000079610.9	Ankrd39	0.011212185	0.135181775	0.892817046	0.96608817	0.141378904	2.971941233	0.003881704	0.025033978	sig Gene
ENSMUST00000001172.11	Ankrd39-201	ENSMUSG00000079610.9	Ankrd39	0.136083350	2.185847727	0.031832025	0.19599509	0.141378904	2.971941233	0.003881704	0.025033978	sig Gene
ENSMUST00000194894.3	Ankrd39-202	ENSMUSG00000079610.9	Ankrd39	0.008737793	0.076792645	0.938985505	0.98210628	0.141378904	2.971941233	0.003881704	0.025033978	sig Gene
ENSMUST00000208690.1	Ankrd39-206	ENSMUSG00000079610.9	Ankrd39	0.057128668	0.430674978	0.667894681	0.87216842	0.141378904	2.971941233	0.003881704	0.025033978	sig Gene
ENSMUST00000191677.5	Sema4c-203	ENSMUSG00000026121.13	Sema4c	0.092121047	1.398374647	0.165971254	0.47865887	0.054633426	2.049612913	0.043594801	0.135511324	None
ENSMUST00000191642.5	Sema4c-202	ENSMUSG00000026121.13	Sema4c	0.065951374	0.824189050	0.412349986	0.72102519	0.054633426	2.049612913	0.043594801	0.135511324	None
ENSMUST00000195620.5	Sema4c-208	ENSMUSG00000026121.13	Sema4c	-0.058972401	-0.685444458	0.495099408	0.77561876	0.054633426	2.049612913	0.043594801	0.135511324	None
ENSMUST00000114991.7	Sema4c-201	ENSMUSG00000026121.13	Sema4c	0.086093856	1.581460073	0.117827148	0.40301963	0.054633426	2.049612913	0.043594801	0.135511324	None
ENSMUST00000191785.1	Sema4c-204	ENSMUSG00000026121.13	Sema4c	-0.098647644	-0.654941220	0.514436002	0.78873947	0.054633426	2.049612913	0.043594801	0.135511324	None
ENSMUST00000195160.1	Sema4c-206	ENSMUSG00000026121.13	Sema4c	-0.298754395	-2.698896190	0.008528831	0.08961357	0.054633426	2.049612913	0.043594801	0.135511324	None
ENSMUST00000193382.5	Sema4c-205	ENSMUSG00000026121.13	Sema4c	-0.026924696	-0.174047822	0.862279650	0.95553251	0.054633426	2.049612913	0.043594801	0.135511324	None
ENSMUST00000195339.2	Sema4c-207	ENSMUSG00000026121.13	Sema4c	0.176508461	1.016479827	0.312549409	0.63911688	0.054633426	2.049612913	0.043594801	0.135511324	None
ENSMUST00000194426.1	D430040D24Rik-202	ENSMUSG00000087589.3	D430040D24Rik	0.086867829	2.247170740	0.027460734	0.18050815	0.106390663	2.228578363	0.028575827	0.100992287	None
ENSMUST00000081180.6	Cox5b-201	ENSMUSG00000061518.11	Cox5b	-0.005556602	-0.052138254	0.958552077	0.98850961	0.087353175	2.887161837	0.004967269	0.029590288	sig Gene
ENSMUST00000193210.5	Cox5b-204	ENSMUSG00000061518.11	Cox5b	0.082634439	2.795105112	0.006530577	0.07578078	0.087353175	2.887161837	0.004967269	0.029590288	sig Gene
ENSMUST00000195151.5	Cox5b-206	ENSMUSG00000061518.11	Cox5b	0.361950257	2.305598620	0.023796074	0.16605587	0.087353175	2.887161837	0.004967269	0.029590288	sig Gene
ENSMUST00000191790.5	Cox5b-202	ENSMUSG00000061518.11	Cox5b	0.071016880	1.264382583	0.209864828	0.53376073	0.087353175	2.887161837	0.004967269	0.029590288	sig Gene
ENSMUST00000192859.1	Cox5b-203	ENSMUSG00000061518.11	Cox5b	-0.036845923	-0.277226276	0.782341121	0.92418129	0.087353175	2.887161837	0.004967269	0.029590288	sig Gene
ENSMUST00000193235.1	Cox5b-205	ENSMUSG00000061518.11	Cox5b	0.013868390	0.341267137	0.733821801	0.90246627	0.087353175	2.887161837	0.004967269	0.029590288	sig Gene
ENSMUST00000043951.9	Actr1b-201	ENSMUSG00000037351.9	Actr1b	0.027681758	1.851999009	0.067816778	0.29923095	0.035257748	2.008406583	0.047887900	0.144720840	None
ENSMUST00000159675.1	Actr1b-203	ENSMUSG00000037351.9	Actr1b	-0.080614830	-0.646882029	0.519610939	0.79199213	0.035257748	2.008406583	0.047887900	0.144720840	None
ENSMUST00000162684.2	Actr1b-207	ENSMUSG00000037351.9	Actr1b	-0.118085237	-1.895602843	0.061723730	0.28416909	0.035257748	2.008406583	0.047887900	0.144720840	None
ENSMUST00000159448.7	Actr1b-202	ENSMUSG00000037351.9	Actr1b	0.340007735	1.994984794	0.049543795	0.25215695	0.035257748	2.008406583	0.047887900	0.144720840	None
ENSMUST00000160084.1	Actr1b-205	ENSMUSG00000037351.9	Actr1b	0.087358481	0.827368938	0.410556767	0.71976595	0.035257748	2.008406583	0.047887900	0.144720840	None
ENSMUST00000160043.1	Actr1b-204	ENSMUSG00000037351.9	Actr1b	-0.004938633	-0.041076082	0.967340399	0.99122954	0.035257748	2.008406583	0.047887900	0.144720840	None
ENSMUST00000162662.1	Actr1b-206	ENSMUSG00000037351.9	Actr1b	-0.049523337	-0.574957076	0.566978177	0.82000469	0.035257748	2.008406583	0.047887900	0.144720840	None
ENSMUST00000027291.6	Zap70-201	ENSMUSG00000026117.10	Zap70	-0.055046743	-0.888869586	0.376811299	0.69408884	-0.075931910	-1.192847491	0.236365365	0.426059183	None
ENSMUST00000190128.1	Zap70-204	ENSMUSG00000026117.10	Zap70	0.017210948	0.161704690	0.871957324	0.95897693	-0.075931910	-1.192847491	0.236365365	0.426059183	None
ENSMUST00000027290.11	Tmem131-201	ENSMUSG00000026116.11	Tmem131	-0.048353046	-0.969899743	0.335100016	0.65938252	-0.063006888	-2.146373554	0.034795075	0.115741491	None
ENSMUST00000194563.5	Tmem131-208	ENSMUSG00000026116.11	Tmem131	-0.160874482	-1.549019463	0.125432647	0.41598024	-0.063006888	-2.146373554	0.034795075	0.115741491	None
ENSMUST00000187917.1	Tmem131-204	ENSMUSG00000026116.11	Tmem131	-0.047776120	-0.415547011	0.678884593	0.87745820	-0.063006888	-2.146373554	0.034795075	0.115741491	None
ENSMUST00000189470.1	Tmem131-205	ENSMUSG00000026116.11	Tmem131	0.034255159	0.379777019	0.705144940	0.88970798	-0.063006888	-2.146373554	0.034795075	0.115741491	None
ENSMUST00000186486.1	Tmem131-203	ENSMUSG00000026116.11	Tmem131	-0.020577453	-0.200115684	0.841911902	0.94742279	-0.063006888	-2.146373554	0.034795075	0.115741491	None
ENSMUST00000185964.2	Tmem131-202	ENSMUSG00000026116.11	Tmem131	0.000000000	0.000000000	1.000000000	1.00000000	-0.063006888	-2.146373554	0.034795075	0.115741491	None
ENSMUST00000195450.1	Vwa3b-210	ENSMUSG00000050122.19	Vwa3b	-0.145928807	-1.506767910	0.135917101	0.43336056	0.012527727	0.128064270	0.898411313	0.954367621	None
ENSMUST00000027287.10	Inpp4a-201	ENSMUSG00000026113.17	Inpp4a	-0.049542944	-1.974347778	0.051888611	0.25877290	-0.038133629	-1.889177211	0.062398811	0.173297253	None
ENSMUST00000132401.7	Inpp4a-205	ENSMUSG00000026113.17	Inpp4a	-0.027478893	-0.393025274	0.695374926	0.88571285	-0.038133629	-1.889177211	0.062398811	0.173297253	None
ENSMUST00000137266.7	Inpp4a-208	ENSMUSG00000026113.17	Inpp4a	-0.037325562	-0.406005197	0.685852525	0.88150357	-0.038133629	-1.889177211	0.062398811	0.173297253	None
ENSMUST00000114933.8	Inpp4a-203	ENSMUSG00000026113.17	Inpp4a	-0.007279812	-0.105965296	0.915882440	0.97387886	-0.038133629	-1.889177211	0.062398811	0.173297253	None
ENSMUST00000027286.6	Coa5-201	ENSMUSG00000026112.7	Coa5	-0.093832164	-4.098504352	0.000101183	0.00489590	-0.083816376	-4.341389378	0.000040119	0.000939431	sig Both
ENSMUST00000114925.9	Unc50-202	ENSMUSG00000026111.15	Unc50	0.037096462	1.195831515	0.235391762	0.56340135	0.044918846	2.350840220	0.021129463	0.081522095	None
ENSMUST00000027285.12	Unc50-201	ENSMUSG00000026111.15	Unc50	0.001224868	0.026277438	0.979103289	0.99488434	0.044918846	2.350840220	0.021129463	0.081522095	None
ENSMUST00000144617.7	Unc50-205	ENSMUSG00000026111.15	Unc50	0.125887767	0.959154899	0.340449954	0.66375116	0.044918846	2.350840220	0.021129463	0.081522095	None
ENSMUST00000193979.5	Unc50-207	ENSMUSG00000026111.15	Unc50	-0.060493141	-0.606918696	0.545670764	0.80766264	0.044918846	2.350840220	0.021129463	0.081522095	None
ENSMUST00000118059.2	Unc50-203	ENSMUSG00000026111.15	Unc50	0.305275503	2.152293650	0.034472309	0.20557643	0.044918846	2.350840220	0.021129463	0.081522095	None
ENSMUST00000193713.1	Unc50-206	ENSMUSG00000026111.15	Unc50	0.206396861	1.304287427	0.195978364	0.51655102	0.044918846	2.350840220	0.021129463	0.081522095	None
ENSMUST00000134184.1	Unc50-204	ENSMUSG00000026111.15	Unc50	0.028979144	0.486647962	0.627875008	0.85228627	0.044918846	2.350840220	0.021129463	0.081522095	None
ENSMUST00000042161.14	Mgat4a-201	ENSMUSG00000026110.15	Mgat4a	0.044054177	0.814437624	0.417878499	0.72474044	0.115327811	3.466060480	0.000842780	0.008341771	sig Gene
ENSMUST00000151952.7	Mgat4a-205	ENSMUSG00000026110.15	Mgat4a	0.143692611	1.494891937	0.138985025	0.43828971	0.115327811	3.466060480	0.000842780	0.008341771	sig Gene
ENSMUST00000149791.7	Mgat4a-204	ENSMUSG00000026110.15	Mgat4a	0.117420667	1.053490082	0.295375008	0.62410704	0.115327811	3.466060480	0.000842780	0.008341771	sig Gene
ENSMUST00000160023.5	2010300C02Rik-201	ENSMUSG00000026090.16	2010300C02Rik	0.124740545	2.612763430	0.010774864	0.10393516	0.127344256	2.982196108	0.003766437	0.024513137	sig Gene
ENSMUST00000162875.7	2010300C02Rik-203	ENSMUSG00000026090.16	2010300C02Rik	0.098421340	2.194603021	0.031172860	0.19367298	0.127344256	2.982196108	0.003766437	0.024513137	sig Gene
ENSMUST00000160589.1	2010300C02Rik-202	ENSMUSG00000026090.16	2010300C02Rik	0.083237313	1.097107961	0.275975937	0.60516535	0.127344256	2.982196108	0.003766437	0.024513137	sig Gene
ENSMUST00000041815.14	Tsga10-201	ENSMUSG00000060771.15	Tsga10	-0.025774079	-0.485181031	0.628910397	0.85277723	-0.136323119	-2.884530403	0.005005058	0.029705204	sig Gene
ENSMUST00000114902.7	Tsga10-203	ENSMUSG00000060771.15	Tsga10	-0.084786545	-0.753316282	0.453531924	0.74958181	-0.136323119	-2.884530403	0.005005058	0.029705204	sig Gene
ENSMUST00000151735.7	Tsga10-206	ENSMUSG00000060771.15	Tsga10	-0.082557937	-0.951794337	0.344146854	0.66686011	-0.136323119	-2.884530403	0.005005058	0.029705204	sig Gene
ENSMUST00000123082.8	Tsga10-204	ENSMUSG00000060771.15	Tsga10	-0.198153520	-3.370927331	0.001168460	0.02476041	-0.136323119	-2.884530403	0.005005058	0.029705204	sig Both
ENSMUST00000193669.1	Tsga10-208	ENSMUSG00000060771.15	Tsga10	-0.184725412	-1.939270907	0.056091250	0.26962848	-0.136323119	-2.884530403	0.005005058	0.029705204	sig Gene
ENSMUST00000134024.1	Tsga10-205	ENSMUSG00000060771.15	Tsga10	0.133064486	2.547532552	0.012818838	0.11516548	-0.136323119	-2.884530403	0.005005058	0.029705204	sig Gene
ENSMUST00000181885.1	Gm26805-201	ENSMUSG00000097268.1	Gm26805	0.083987094	1.758202685	0.082643032	0.33431439	0.264024463	3.012164682	0.003447490	0.023007074	sig Gene
ENSMUST00000128085.1	Lipt1-202	ENSMUSG00000037216.5	Lipt1	0.100953403	1.049178629	0.297341908	0.62607672	0.000397312	0.009178253	0.992699184	0.996017162	None
ENSMUST00000041621.4	Lipt1-201	ENSMUSG00000037216.5	Lipt1	-0.034512059	-0.727811205	0.468912378	0.75901473	0.000397312	0.009178253	0.992699184	0.996017162	None
ENSMUST00000142670.1	Lipt1-203	ENSMUSG00000037216.5	Lipt1	-0.132289571	-1.250011386	0.215039741	0.54002582	0.000397312	0.009178253	0.992699184	0.996017162	None
ENSMUST00000027257.9	Mitd1-201	ENSMUSG00000026088.15	Mitd1	-0.025996705	-0.441896478	0.659789142	0.86835151	-0.014545377	-0.256905205	0.797894736	0.895669469	None
ENSMUST00000131754.1	Mitd1-203	ENSMUSG00000026088.15	Mitd1	-0.053195188	-0.561749610	0.575900231	0.82577168	-0.014545377	-0.256905205	0.797894736	0.895669469	None
ENSMUST00000127170.1	Mitd1-202	ENSMUSG00000026088.15	Mitd1	-0.200324432	-1.107045833	0.271682820	0.60080177	-0.014545377	-0.256905205	0.797894736	0.895669469	None
ENSMUST00000138806.1	Mitd1-204	ENSMUSG00000026088.15	Mitd1	0.126602900	1.484772952	0.141641728	0.44271903	-0.014545377	-0.256905205	0.797894736	0.895669469	None
ENSMUST00000027256.11	Mrpl30-201	ENSMUSG00000026087.11	Mrpl30	0.021497813	0.763060275	0.447733419	0.74579003	0.047704123	2.362054771	0.020541376	0.079823629	None
ENSMUST00000193673.5	Mrpl30-205	ENSMUSG00000026087.11	Mrpl30	0.072772315	1.678729723	0.097214330	0.36426204	0.047704123	2.362054771	0.020541376	0.079823629	None
ENSMUST00000161694.1	Mrpl30-203	ENSMUSG00000026087.11	Mrpl30	-0.035932136	-0.265334733	0.791452900	0.92775604	0.047704123	2.362054771	0.020541376	0.079823629	None
ENSMUST00000160082.2	Mrpl30-202	ENSMUSG00000026087.11	Mrpl30	0.032648986	0.859934948	0.392465176	0.70616219	0.047704123	2.362054771	0.020541376	0.079823629	None
ENSMUST00000194857.5	Mrpl30-206	ENSMUSG00000026087.11	Mrpl30	0.037236310	0.702531934	0.484442740	0.76807694	0.047704123	2.362054771	0.020541376	0.079823629	None
ENSMUST00000195373.1	Mrpl30-207	ENSMUSG00000026087.11	Mrpl30	0.023194825	0.298666741	0.765990052	0.91633724	0.047704123	2.362054771	0.020541376	0.079823629	None
ENSMUST00000162031.7	Txndc9-201	ENSMUSG00000058407.12	Txndc9	0.035398573	1.230860300	0.222080694	0.54774056	0.017083915	0.957162129	0.341295769	0.538896577	None
ENSMUST00000193832.5	Txndc9-204	ENSMUSG00000058407.12	Txndc9	-0.016616036	-0.360412290	0.719514810	0.89583341	0.017083915	0.957162129	0.341295769	0.538896577	None
ENSMUST00000195247.5	Txndc9-208	ENSMUSG00000058407.12	Txndc9	0.005407271	0.193843184	0.846803536	0.94940668	0.017083915	0.957162129	0.341295769	0.538896577	None
ENSMUST00000194747.1	Txndc9-206	ENSMUSG00000058407.12	Txndc9	-0.014726294	-0.320619853	0.749357480	0.90959348	0.017083915	0.957162129	0.341295769	0.538896577	None
ENSMUST00000192960.5	Txndc9-203	ENSMUSG00000058407.12	Txndc9	0.132554652	0.489992922	0.625516859	0.85074173	0.017083915	0.957162129	0.341295769	0.538896577	None
ENSMUST00000195032.5	Txndc9-207	ENSMUSG00000058407.12	Txndc9	-0.095680444	-1.732544450	0.087136413	0.34335666	0.017083915	0.957162129	0.341295769	0.538896577	None
ENSMUST00000192237.1	Txndc9-202	ENSMUSG00000058407.12	Txndc9	-0.075186715	-0.573047127	0.568264221	0.82077793	0.017083915	0.957162129	0.341295769	0.538896577	None
ENSMUST00000027252.7	Eif5b-201	ENSMUSG00000026083.12	Eif5b	-0.049038241	-1.890729981	0.062380884	0.28548313	-0.045222981	-2.292715457	0.024423118	0.090674232	None
ENSMUST00000192548.5	Eif5b-202	ENSMUSG00000026083.12	Eif5b	-0.065142689	-1.716878540	0.089977399	0.34948339	-0.045222981	-2.292715457	0.024423118	0.090674232	None
ENSMUST00000193151.5	Eif5b-203	ENSMUSG00000026083.12	Eif5b	-0.080628578	-0.917495750	0.361716441	0.68174068	-0.045222981	-2.292715457	0.024423118	0.090674232	None
ENSMUST00000195664.1	Eif5b-205	ENSMUSG00000026083.12	Eif5b	-0.088557471	-0.324569911	0.746377072	0.90803916	-0.045222981	-2.292715457	0.024423118	0.090674232	None
ENSMUST00000027251.11	Rev1-201	ENSMUSG00000026082.11	Rev1	0.188761069	4.290840224	0.000050683	0.00299268	0.188243434	4.772922771	0.000007804	0.000297457	sig Both
ENSMUST00000194650.5	Rev1-209	ENSMUSG00000026082.11	Rev1	0.021387654	0.268560469	0.788978281	0.92721102	0.188243434	4.772922771	0.000007804	0.000297457	sig Gene
ENSMUST00000194815.5	Rev1-210	ENSMUSG00000026082.11	Rev1	-0.015631719	-0.147699104	0.882962081	0.96257850	0.188243434	4.772922771	0.000007804	0.000297457	sig Gene
ENSMUST00000193472.1	Rev1-206	ENSMUSG00000026082.11	Rev1	0.084007814	1.121546792	0.265502475	0.59534429	0.188243434	4.772922771	0.000007804	0.000297457	sig Gene
ENSMUST00000192697.1	Rev1-203	ENSMUSG00000026082.11	Rev1	-0.128065621	-1.332587890	0.186554152	0.50555213	0.188243434	4.772922771	0.000007804	0.000297457	sig Gene
ENSMUST00000192594.5	Rev1-202	ENSMUSG00000026082.11	Rev1	0.328180506	2.436182723	0.017127517	0.13733133	0.188243434	4.772922771	0.000007804	0.000297457	sig Gene
ENSMUST00000195028.1	Gm37062-201	ENSMUSG00000103804.1	Gm37062	-0.120193811	-1.570601625	0.120330695	0.40700565	-0.205645219	-1.621980524	0.108642088	0.254474542	None
ENSMUST00000095027.8	Aff3-203	ENSMUSG00000037138.18	Aff3	0.207753597	0.983908508	0.328208307	0.65316710	-0.004317031	-0.116088378	0.907866010	0.959862147	None
ENSMUST00000238906.1	Aff3-206	ENSMUSG00000037138.18	Aff3	-0.059505604	-1.098515389	0.275365083	0.60441297	-0.004317031	-0.116088378	0.907866010	0.959862147	None
ENSMUST00000039827.13	Aff3-202	ENSMUSG00000037138.18	Aff3	-0.023852663	-0.329793059	0.742442025	0.90594906	-0.004317031	-0.116088378	0.907866010	0.959862147	None
ENSMUST00000136641.2	Aff3-205	ENSMUSG00000037138.18	Aff3	-0.056472808	-0.313512925	0.754729412	0.91168899	-0.004317031	-0.116088378	0.907866010	0.959862147	None
ENSMUST00000147695.8	Lonrf2-202	ENSMUSG00000048814.11	Lonrf2	-0.110440604	-3.158662739	0.002256501	0.03772168	-0.119421407	-4.871111049	0.000005318	0.000228784	sig Both
ENSMUST00000039612.4	Lonrf2-201	ENSMUSG00000048814.11	Lonrf2	-0.305179903	-2.160601677	0.033801397	0.20308173	-0.119421407	-4.871111049	0.000005318	0.000228784	sig Gene
ENSMUST00000191724.1	Lonrf2-203	ENSMUSG00000048814.11	Lonrf2	0.060155833	0.765306671	0.446402740	0.74498509	-0.119421407	-4.871111049	0.000005318	0.000228784	sig Gene
ENSMUST00000027249.11	Chst10-201	ENSMUSG00000026080.13	Chst10	0.023212765	1.119969091	0.266170070	0.59586238	0.031721434	1.938495556	0.055999517	0.161079255	None
ENSMUST00000193441.5	Chst10-205	ENSMUSG00000026080.13	Chst10	0.110150115	2.064474147	0.042302988	0.23066604	0.031721434	1.938495556	0.055999517	0.161079255	None
ENSMUST00000194361.5	Chst10-206	ENSMUSG00000026080.13	Chst10	0.083279897	0.563379388	0.574795619	0.82517560	0.031721434	1.938495556	0.055999517	0.161079255	None
ENSMUST00000193435.5	Chst10-204	ENSMUSG00000026080.13	Chst10	-0.098585103	-1.279872976	0.204390454	0.52663545	0.031721434	1.938495556	0.055999517	0.161079255	None
ENSMUST00000027247.10	Pdcl3-201	ENSMUSG00000026078.10	Pdcl3	-0.063251861	-2.429053134	0.017443165	0.13885276	-0.037927453	-1.828617953	0.071088657	0.189500178	None
ENSMUST00000194552.1	Pdcl3-204	ENSMUSG00000026078.10	Pdcl3	-0.031332501	-1.161851123	0.248845409	0.57845964	-0.037927453	-1.828617953	0.071088657	0.189500178	None
ENSMUST00000193073.1	Pdcl3-202	ENSMUSG00000026078.10	Pdcl3	-0.046069734	-2.147390919	0.034873644	0.20662616	-0.037927453	-1.828617953	0.071088657	0.189500178	None
ENSMUST00000194994.1	Gm37309-201	ENSMUSG00000103046.1	Gm37309	0.101626700	1.673939473	0.098155687	0.36615303	0.173050657	1.767268850	0.080899455	0.207484040	None
ENSMUST00000173050.7	Npas2-203	ENSMUSG00000026077.15	Npas2	0.151078497	1.352343825	0.180180410	0.49782652	0.144417901	2.838460218	0.005711016	0.032601267	sig Gene
ENSMUST00000056815.8	Npas2-201	ENSMUSG00000026077.15	Npas2	0.124876039	2.655074274	0.009611954	0.09653567	0.144417901	2.838460218	0.005711016	0.032601267	sig Gene
ENSMUST00000086535.11	Rpl31-201	ENSMUSG00000073702.11	Rpl31	-0.046187016	-1.639149871	0.105217060	0.38035876	0.033308617	1.260501293	0.211059580	0.396004070	None
ENSMUST00000194746.5	Rpl31-205	ENSMUSG00000073702.11	Rpl31	0.044133149	1.495867353	0.138731014	0.43791220	0.033308617	1.260501293	0.211059580	0.396004070	None
ENSMUST00000178079.7	Rpl31-202	ENSMUSG00000073702.11	Rpl31	0.036218334	1.198649284	0.234300159	0.56221217	0.033308617	1.260501293	0.211059580	0.396004070	None
ENSMUST00000179954.7	Rpl31-203	ENSMUSG00000073702.11	Rpl31	0.076956751	1.302992946	0.196417790	0.51717506	0.033308617	1.260501293	0.211059580	0.396004070	None
ENSMUST00000195123.5	Rpl31-206	ENSMUSG00000073702.11	Rpl31	0.232820133	1.420205835	0.159540013	0.46901487	0.033308617	1.260501293	0.211059580	0.396004070	None
ENSMUST00000191855.1	Rpl31-204	ENSMUSG00000073702.11	Rpl31	0.225181475	0.888981025	0.376751779	0.69406178	0.033308617	1.260501293	0.211059580	0.396004070	None
ENSMUST00000054462.10	Tbc1d8-201	ENSMUSG00000003134.10	Tbc1d8	0.095615314	2.516728711	0.013900604	0.12095132	0.102468709	3.255110677	0.001647650	0.013571198	sig Gene
ENSMUST00000192531.5	Tbc1d8-203	ENSMUSG00000003134.10	Tbc1d8	-0.056804021	-0.343016348	0.732510625	0.90182413	0.102468709	3.255110677	0.001647650	0.013571198	sig Gene
ENSMUST00000193823.1	Tbc1d8-204	ENSMUSG00000003134.10	Tbc1d8	-0.000775662	-0.009938950	0.992095420	0.99868192	0.102468709	3.255110677	0.001647650	0.013571198	sig Gene
ENSMUST00000161515.7	Cnot11-203	ENSMUSG00000003135.15	Cnot11	-0.009561956	-0.092728810	0.926357209	0.97737794	0.060433341	2.524511502	0.013511760	0.060000867	None
ENSMUST00000003219.13	Cnot11-201	ENSMUSG00000003135.15	Cnot11	0.055897769	1.785513404	0.078072369	0.32373551	0.060433341	2.524511502	0.013511760	0.060000867	None
ENSMUST00000160145.1	Cnot11-202	ENSMUSG00000003135.15	Cnot11	0.017367505	0.212714348	0.832105742	0.94384420	0.060433341	2.524511502	0.013511760	0.060000867	None
ENSMUST00000146314.1	Gm15832-201	ENSMUSG00000085894.1	Gm15832	0.062502820	1.200250095	0.233681636	0.56137346	0.142682436	1.746218919	0.084513650	0.213356376	None
ENSMUST00000062525.10	Rnf149-201	ENSMUSG00000048234.13	Rnf149	0.071126678	2.306139721	0.023764260	0.16598142	0.073871481	2.442406532	0.016736368	0.069313044	None
ENSMUST00000195136.1	Rnf149-203	ENSMUSG00000048234.13	Rnf149	0.132299559	1.611629248	0.111089506	0.39115582	0.073871481	2.442406532	0.016736368	0.069313044	None
ENSMUST00000153381.1	Rnf149-202	ENSMUSG00000048234.13	Rnf149	-0.022624383	-0.218486370	0.827621877	0.94211321	0.073871481	2.442406532	0.016736368	0.069313044	None
ENSMUST00000195705.1	Rnf149-204	ENSMUSG00000048234.13	Rnf149	0.067596440	0.508333989	0.612656507	0.84525815	0.073871481	2.442406532	0.016736368	0.069313044	None
ENSMUST00000053355.5	Creg2-201	ENSMUSG00000050967.5	Creg2	0.092761332	1.751417106	0.083812321	0.33681592	0.112772138	2.127649026	0.036366245	0.119332901	None
ENSMUST00000181841.1	D930019O06Rik-201	ENSMUSG00000097083.1	D930019O06Rik	0.032519030	1.118069458	0.266975452	0.59649811	0.185976674	1.692874751	0.094271229	0.230898041	None
ENSMUST00000168431.6	Map4k4-202	ENSMUSG00000026074.15	Map4k4	0.023580766	0.714426627	0.477100030	0.76365410	-0.049260595	-2.217283962	0.029368026	0.102929803	None
ENSMUST00000163854.8	Map4k4-201	ENSMUSG00000026074.15	Map4k4	-0.067486546	-2.378451888	0.019836781	0.14970974	-0.049260595	-2.217283962	0.029368026	0.102929803	None
ENSMUST00000193682.5	Map4k4-213	ENSMUSG00000026074.15	Map4k4	-0.172758032	-4.103207542	0.000099507	0.00484679	-0.049260595	-2.217283962	0.029368026	0.102929803	sig Tx
ENSMUST00000195860.5	Map4k4-218	ENSMUSG00000026074.15	Map4k4	0.051195078	0.179786542	0.857787260	0.95367372	-0.049260595	-2.217283962	0.029368026	0.102929803	None
ENSMUST00000195636.5	Map4k4-217	ENSMUSG00000026074.15	Map4k4	0.215070104	1.161864753	0.248839905	0.57845964	-0.049260595	-2.217283962	0.029368026	0.102929803	None
ENSMUST00000192509.5	Map4k4-209	ENSMUSG00000026074.15	Map4k4	0.002289643	0.022056805	0.982459075	0.99538839	-0.049260595	-2.217283962	0.029368026	0.102929803	None
ENSMUST00000192355.5	Map4k4-208	ENSMUSG00000026074.15	Map4k4	-0.332052835	-2.700416788	0.008493327	0.08942537	-0.049260595	-2.217283962	0.029368026	0.102929803	None
ENSMUST00000191964.1	Map4k4-206	ENSMUSG00000026074.15	Map4k4	0.088246420	0.582264121	0.562071223	0.81708102	-0.049260595	-2.217283962	0.029368026	0.102929803	None
ENSMUST00000192194.1	Map4k4-207	ENSMUSG00000026074.15	Map4k4	0.003136456	0.040916569	0.967467156	0.99129831	-0.049260595	-2.217283962	0.029368026	0.102929803	None
ENSMUST00000192884.1	Map4k4-210	ENSMUSG00000026074.15	Map4k4	-0.156744058	-1.438973746	0.154166272	0.46121384	-0.049260595	-2.217283962	0.029368026	0.102929803	None
ENSMUST00000191657.1	Map4k4-203	ENSMUSG00000026074.15	Map4k4	-0.241380007	-2.246104674	0.027531975	0.18076842	-0.049260595	-2.217283962	0.029368026	0.102929803	None
ENSMUST00000193054.1	4930456G14Rik-201	ENSMUSG00000102985.1	4930456G14Rik	-0.099085768	-1.755157277	0.083166138	0.33543638	-0.180772144	-1.369532025	0.174567796	0.349358290	None
ENSMUST00000181756.2	Gm16894-201	ENSMUSG00000097899.2	Gm16894	0.018540363	0.257657833	0.797350804	0.93016562	-0.084984060	-0.822898884	0.412949483	0.605287515	None
ENSMUST00000114795.2	Il1r1-202	ENSMUSG00000026072.12	Il1r1	0.183315701	3.122660934	0.002516194	0.04054997	0.133150692	2.115465782	0.037421289	0.121715163	sig Tx
ENSMUST00000027231.12	Slc9a2-201	ENSMUSG00000026062.12	Slc9a2	0.022477561	0.697070399	0.487835005	0.77051937	0.073245809	0.850677853	0.397422734	0.591690645	None
ENSMUST00000039672.5	Mfsd9-201	ENSMUSG00000041945.12	Mfsd9	-0.034497228	-0.777941367	0.438961308	0.73975968	-0.012319218	-0.312202035	0.755678595	0.869265391	None
ENSMUST00000131390.7	Mfsd9-202	ENSMUSG00000041945.12	Mfsd9	0.037502727	0.352250413	0.725602206	0.89861789	-0.012319218	-0.312202035	0.755678595	0.869265391	None
ENSMUST00000186391.1	Gm29260-201	ENSMUSG00000100832.1	Gm29260	-0.153878898	-2.407235381	0.018441643	0.14341646	-0.170361247	-2.385752472	0.019346267	0.076564759	None
ENSMUST00000187227.1	Gm29260-202	ENSMUSG00000100832.1	Gm29260	-0.072130850	-0.833068329	0.407354578	0.71779392	-0.170361247	-2.385752472	0.019346267	0.076564759	None
ENSMUST00000189138.1	Gm28175-201	ENSMUSG00000101299.2	Gm28175	-0.122662722	-0.924768689	0.357943741	0.67864431	0.074986865	1.322316459	0.189735123	0.368403747	None
ENSMUST00000209336.1	Gm28175-202	ENSMUSG00000101299.2	Gm28175	0.083460318	1.529702546	0.130143485	0.42433818	0.074986865	1.322316459	0.189735123	0.368403747	None
ENSMUST00000181660.7	Pantr1-208	ENSMUSG00000060424.14	Pantr1	-0.253394796	-3.806978092	0.000278861	0.00956587	-0.169582742	-3.197332853	0.001970470	0.015433842	sig Both
ENSMUST00000181725.7	Pantr1-209	ENSMUSG00000060424.14	Pantr1	-0.191138683	-3.008642732	0.003534067	0.05073997	-0.169582742	-3.197332853	0.001970470	0.015433842	sig Gene
ENSMUST00000176154.2	Pantr1-203	ENSMUSG00000060424.14	Pantr1	-0.119114882	-0.983325632	0.328493175	0.65346756	-0.169582742	-3.197332853	0.001970470	0.015433842	sig Gene
ENSMUST00000181593.7	Pantr1-207	ENSMUSG00000060424.14	Pantr1	-0.356370777	-3.929645357	0.000182970	0.00731545	-0.169582742	-3.197332853	0.001970470	0.015433842	sig Both
ENSMUST00000180689.7	Pantr1-206	ENSMUSG00000060424.14	Pantr1	-0.073545554	-0.783481405	0.435721445	0.73712164	-0.169582742	-3.197332853	0.001970470	0.015433842	sig Gene
ENSMUST00000188153.6	Pantr1-212	ENSMUSG00000060424.14	Pantr1	0.008545061	0.178861411	0.858511158	0.95406762	-0.169582742	-3.197332853	0.001970470	0.015433842	sig Gene
ENSMUST00000176052.7	Pantr1-202	ENSMUSG00000060424.14	Pantr1	0.029948309	0.332382965	0.740493360	0.90541596	-0.169582742	-3.197332853	0.001970470	0.015433842	sig Gene
ENSMUST00000186656.6	Pantr1-211	ENSMUSG00000060424.14	Pantr1	-0.260721488	-2.061690721	0.042574445	0.23147956	-0.169582742	-3.197332853	0.001970470	0.015433842	sig Gene
ENSMUST00000078844.7	Pantr1-201	ENSMUSG00000060424.14	Pantr1	-0.093147937	-0.696488666	0.488197099	0.77079029	-0.169582742	-3.197332853	0.001970470	0.015433842	sig Gene
ENSMUST00000185599.1	Pantr1-210	ENSMUSG00000060424.14	Pantr1	-0.327308229	-3.767243586	0.000319113	0.01047633	-0.169582742	-3.197332853	0.001970470	0.015433842	sig Both
ENSMUST00000177136.2	Pantr1-205	ENSMUSG00000060424.14	Pantr1	-0.038593840	-0.835606387	0.405933475	0.71692316	-0.169582742	-3.197332853	0.001970470	0.015433842	sig Gene
ENSMUST00000239323.1	Pou3f3-202	ENSMUSG00000045515.4	Pou3f3	-0.102857165	-2.039237813	0.044819612	0.23808466	-0.001822834	-0.041649216	0.966879469	0.984349257	None
ENSMUST00000054883.3	Pou3f3-201	ENSMUSG00000045515.4	Pou3f3	-0.002955998	-0.066624145	0.947051717	0.98527297	-0.001822834	-0.041649216	0.966879469	0.984349257	None
ENSMUST00000199521.4	Gm20646-202	ENSMUSG00000093436.6	Gm20646	0.157309986	1.906120621	0.060325194	0.28071566	0.183702827	2.892777258	0.004887505	0.029254729	sig Gene
ENSMUST00000176807.2	Gm20646-201	ENSMUSG00000093436.6	Gm20646	0.056932223	1.241413898	0.218180087	0.54330357	0.183702827	2.892777258	0.004887505	0.029254729	sig Gene
ENSMUST00000180589.1	Pantr2-201	ENSMUSG00000097063.3	Pantr2	-0.194336336	-2.518935538	0.013820456	0.12053650	-0.224467891	-3.188713935	0.002023414	0.015732064	sig Gene
ENSMUST00000192894.1	Pantr2-202	ENSMUSG00000097063.3	Pantr2	-0.225597950	-2.993305967	0.003697004	0.05225288	-0.224467891	-3.188713935	0.002023414	0.015732064	sig Gene
ENSMUST00000188773.1	Dalir-201	ENSMUSG00000099784.1	Dalir	0.122751415	2.404919260	0.018550577	0.14405782	0.163215629	2.183421815	0.031859564	0.108761395	None
ENSMUST00000057208.12	Mrps9-201	ENSMUSG00000060679.14	Mrps9	0.026845140	1.086500933	0.280609918	0.60952041	0.044964495	1.783020470	0.078279355	0.203085054	None
ENSMUST00000185376.6	Mrps9-202	ENSMUSG00000060679.14	Mrps9	0.092538839	1.765525686	0.081396289	0.33134917	0.044964495	1.783020470	0.078279355	0.203085054	None
ENSMUST00000185523.6	Mrps9-203	ENSMUSG00000060679.14	Mrps9	0.046538791	0.608654798	0.544525074	0.80694365	0.044964495	1.783020470	0.078279355	0.203085054	None
ENSMUST00000202358.1	Mrps9-207	ENSMUSG00000060679.14	Mrps9	-0.067664826	-0.655289118	0.514213228	0.78864661	0.044964495	1.783020470	0.078279355	0.203085054	None
ENSMUST00000188621.1	Gpr45-205	ENSMUSG00000041907.9	Gpr45	-0.167921415	-3.280087560	0.001553670	0.02965513	0.036219053	1.289853867	0.200723214	0.382488597	sig Tx
ENSMUST00000179766.2	Gpr45-203	ENSMUSG00000041907.9	Gpr45	0.066845256	1.928388343	0.057452476	0.27343969	0.036219053	1.289853867	0.200723214	0.382488597	None
ENSMUST00000179655.1	Gpr45-202	ENSMUSG00000041907.9	Gpr45	0.109094285	2.541476290	0.013025326	0.11618472	0.036219053	1.289853867	0.200723214	0.382488597	None
ENSMUST00000187998.1	Gpr45-204	ENSMUSG00000041907.9	Gpr45	0.052054648	0.267273551	0.789965279	0.92754983	0.036219053	1.289853867	0.200723214	0.382488597	None
ENSMUST00000095014.7	Tgfbrap1-201	ENSMUSG00000070939.9	Tgfbrap1	0.001750806	0.029776146	0.976321781	0.99384821	0.045476380	2.268308182	0.025936139	0.094663935	None
ENSMUST00000186694.6	Tgfbrap1-202	ENSMUSG00000070939.9	Tgfbrap1	0.049327372	1.104449442	0.272799925	0.60158272	0.045476380	2.268308182	0.025936139	0.094663935	None
ENSMUST00000187525.1	Tgfbrap1-203	ENSMUSG00000070939.9	Tgfbrap1	0.177905272	2.329969055	0.022400005	0.16064559	0.045476380	2.268308182	0.025936139	0.094663935	None
ENSMUST00000039080.3	8430432A02Rik-201	ENSMUSG00000041878.3	8430432A02Rik	0.174517632	2.882631208	0.005095490	0.06415049	0.299669968	3.149485920	0.002281603	0.017177816	sig Gene
ENSMUST00000010434.7	AI597479-201	ENSMUSG00000010290.7	AI597479	0.016858709	0.682021253	0.497249552	0.77674172	0.027884627	1.296435798	0.198457929	0.379449399	None
ENSMUST00000008280.13	Fhl2-201	ENSMUSG00000008136.14	Fhl2	-0.042765515	-0.991662202	0.324434398	0.64974334	-0.030551604	-0.642276759	0.522483115	0.701019530	None
ENSMUST00000187435.6	Nck2-205	ENSMUSG00000066877.11	Nck2	0.090137318	0.496809261	0.620723529	0.84887017	-0.002834973	-0.086997749	0.930885154	0.970028176	None
ENSMUST00000086421.8	Nck2-201	ENSMUSG00000066877.11	Nck2	-0.023642542	-0.766847739	0.445491198	0.74445709	-0.002834973	-0.086997749	0.930885154	0.970028176	None
ENSMUST00000114744.2	Nck2-202	ENSMUSG00000066877.11	Nck2	0.034941754	0.326340053	0.745042710	0.90739870	-0.002834973	-0.086997749	0.930885154	0.970028176	None
ENSMUST00000193169.1	Gm38228-201	ENSMUSG00000103945.1	Gm38228	0.049721860	0.917707226	0.361606384	0.68170435	0.133163220	1.144769453	0.255631310	0.448680122	None
ENSMUST00000027217.8	Ecrg4-201	ENSMUSG00000026051.8	Ecrg4	-0.264785843	-1.204936410	0.231877718	0.55914462	-0.280241888	-1.234361485	0.220590012	0.407026780	None
ENSMUST00000187764.1	Gm29156-201	ENSMUSG00000100480.1	Gm29156	0.230449484	2.307540741	0.023682062	0.16552855	0.269240211	1.955147834	0.053968450	0.157298384	None
ENSMUST00000126008.7	Uxs1-202	ENSMUSG00000057363.12	Uxs1	0.186242600	3.991365695	0.000147588	0.00638817	0.170165778	5.025193552	0.000002892	0.000149279	sig Both
ENSMUST00000076997.12	Uxs1-201	ENSMUSG00000057363.12	Uxs1	0.093719887	2.389825352	0.019274655	0.14717714	0.170165778	5.025193552	0.000002892	0.000149279	sig Gene
ENSMUST00000139451.7	Uxs1-207	ENSMUSG00000057363.12	Uxs1	0.228032946	2.551763021	0.012676358	0.11434047	0.170165778	5.025193552	0.000002892	0.000149279	sig Gene
ENSMUST00000136179.7	Uxs1-205	ENSMUSG00000057363.12	Uxs1	0.047768967	0.602402672	0.548656682	0.80908285	0.170165778	5.025193552	0.000002892	0.000149279	sig Gene
ENSMUST00000134860.7	Uxs1-204	ENSMUSG00000057363.12	Uxs1	-0.320503759	-2.751770721	0.007370574	0.08188550	0.170165778	5.025193552	0.000002892	0.000149279	sig Gene
ENSMUST00000128261.1	Uxs1-203	ENSMUSG00000057363.12	Uxs1	0.033209566	0.284129077	0.777065758	0.92139632	0.170165778	5.025193552	0.000002892	0.000149279	sig Gene
ENSMUST00000087933.9	Tpp2-201	ENSMUSG00000041763.14	Tpp2	0.000952245	0.013865444	0.988972800	0.99774468	0.023369517	0.879830056	0.381519684	0.577090055	None
ENSMUST00000188313.6	Tpp2-207	ENSMUSG00000041763.14	Tpp2	0.001086183	0.032064915	0.974502343	0.99332449	0.023369517	0.879830056	0.381519684	0.577090055	None
ENSMUST00000186441.1	Tpp2-204	ENSMUSG00000041763.14	Tpp2	-0.088486651	-0.330113071	0.742201154	0.90590227	0.023369517	0.879830056	0.381519684	0.577090055	None
ENSMUST00000187115.1	Tpp2-205	ENSMUSG00000041763.14	Tpp2	-0.008979956	-0.105611300	0.916162392	0.97399761	0.023369517	0.879830056	0.381519684	0.577090055	None
ENSMUST00000061421.3	Mettl21c-201	ENSMUSG00000047343.4	Mettl21c	-0.067609327	-1.382974776	0.170626173	0.48438026	-0.097678893	-1.739073604	0.085770319	0.215581872	None
ENSMUST00000162750.1	Mettl21c-203	ENSMUSG00000047343.4	Mettl21c	0.007885718	0.080688903	0.935896422	0.98106068	-0.097678893	-1.739073604	0.085770319	0.215581872	None
ENSMUST00000159881.1	Mettl21c-202	ENSMUSG00000047343.4	Mettl21c	-0.104723129	-2.281873444	0.025228530	0.17211436	-0.097678893	-1.739073604	0.085770319	0.215581872	None
ENSMUST00000027215.11	Tex30-201	ENSMUSG00000026049.11	Tex30	0.022473516	0.092466141	0.926565212	0.97745910	0.124089861	2.620137837	0.010468569	0.050155719	None
ENSMUST00000156392.7	Tex30-213	ENSMUSG00000026049.11	Tex30	0.018185401	0.123921679	0.901696666	0.96934559	0.124089861	2.620137837	0.010468569	0.050155719	None
ENSMUST00000147571.7	Tex30-208	ENSMUSG00000026049.11	Tex30	0.141183759	1.503514109	0.136752307	0.43481219	0.124089861	2.620137837	0.010468569	0.050155719	None
ENSMUST00000150911.7	Tex30-211	ENSMUSG00000026049.11	Tex30	0.128812345	1.767177413	0.081117243	0.33075421	0.124089861	2.620137837	0.010468569	0.050155719	None
ENSMUST00000147661.7	Tex30-209	ENSMUSG00000026049.11	Tex30	-0.069145919	-0.647921065	0.518942223	0.79174099	0.124089861	2.620137837	0.010468569	0.050155719	None
ENSMUST00000125540.1	Tex30-202	ENSMUSG00000026049.11	Tex30	0.002726485	0.014063902	0.988814977	0.99773477	0.124089861	2.620137837	0.010468569	0.050155719	None
ENSMUST00000065767.8	Poglut2-202	ENSMUSG00000026047.13	Poglut2	-0.108224101	-1.979029175	0.051348561	0.25727874	-0.038920612	-1.152585965	0.252425561	0.445047945	None
ENSMUST00000141125.7	Poglut2-203	ENSMUSG00000026047.13	Poglut2	-0.031308925	-0.557256935	0.578950503	0.82751728	-0.038920612	-1.152585965	0.252425561	0.445047945	None
ENSMUST00000027213.13	Poglut2-201	ENSMUSG00000026047.13	Poglut2	0.060628708	0.317695020	0.751566798	0.91040204	-0.038920612	-1.152585965	0.252425561	0.445047945	None
ENSMUST00000155917.7	Bivm-205	ENSMUSG00000041684.11	Bivm	-0.017662280	-0.211394418	0.833131888	0.94410569	0.025818277	1.030727996	0.305695570	0.501928756	None
ENSMUST00000138521.7	Bivm-204	ENSMUSG00000041684.11	Bivm	0.180639160	1.070990816	0.287482454	0.61594538	0.025818277	1.030727996	0.305695570	0.501928756	None
ENSMUST00000035991.7	Bivm-201	ENSMUSG00000041684.11	Bivm	-0.003019935	-0.060165400	0.952178076	0.98696997	0.025818277	1.030727996	0.305695570	0.501928756	None
ENSMUST00000186280.1	Bivm-206	ENSMUSG00000041684.11	Bivm	-0.010444589	-0.133132995	0.894431712	0.96651377	0.025818277	1.030727996	0.305695570	0.501928756	None
ENSMUST00000114709.2	Bivm-202	ENSMUSG00000041684.11	Bivm	0.032932645	0.452316339	0.652298897	0.86444604	0.025818277	1.030727996	0.305695570	0.501928756	None
ENSMUST00000129068.1	Bivm-203	ENSMUSG00000041684.11	Bivm	-0.329186913	-1.866396816	0.065751359	0.29413096	0.025818277	1.030727996	0.305695570	0.501928756	None
ENSMUST00000027214.3	Ercc5-201	ENSMUSG00000026048.16	Ercc5	0.009474258	0.308895203	0.758226333	0.91268618	0.017243327	0.607504035	0.545193279	0.718894724	None
ENSMUST00000131177.7	Ercc5-202	ENSMUSG00000026048.16	Ercc5	0.046319358	0.581478453	0.562597823	0.81744596	0.017243327	0.607504035	0.545193279	0.718894724	None
ENSMUST00000139510.7	Ercc5-204	ENSMUSG00000026048.16	Ercc5	-0.142804655	-0.933686632	0.353352307	0.67501923	0.017243327	0.607504035	0.545193279	0.718894724	None
ENSMUST00000145406.1	Ercc5-205	ENSMUSG00000026048.16	Ercc5	-0.127033593	-1.021727479	0.310074262	0.63715957	0.017243327	0.607504035	0.545193279	0.718894724	None
ENSMUST00000137380.7	Ercc5-203	ENSMUSG00000026048.16	Ercc5	-0.174522351	-2.345289342	0.021559989	0.15709283	0.017243327	0.607504035	0.545193279	0.718894724	None
ENSMUST00000155862.1	Ercc5-206	ENSMUSG00000026048.16	Ercc5	-0.007299190	-0.061612915	0.951028989	0.98646602	0.017243327	0.607504035	0.545193279	0.718894724	None
ENSMUST00000074525.9	Gulp1-201	ENSMUSG00000056870.9	Gulp1	0.070217724	0.844099034	0.401200283	0.71340562	-0.034992975	-0.630239240	0.530288500	0.707002126	None
ENSMUST00000160854.7	Gulp1-203	ENSMUSG00000056870.9	Gulp1	-0.088340207	-0.734729735	0.464711417	0.75651012	-0.034992975	-0.630239240	0.530288500	0.707002126	None
ENSMUST00000162600.1	Gulp1-206	ENSMUSG00000056870.9	Gulp1	-0.124858398	-1.657900684	0.101361701	0.37238853	-0.034992975	-0.630239240	0.530288500	0.707002126	None
ENSMUST00000087883.12	Col3a1-201	ENSMUSG00000026043.18	Col3a1	-0.051375280	-0.283202688	0.777773135	0.92168094	-0.158966381	-0.665500044	0.507596260	0.687814114	None
ENSMUST00000190943.1	Col3a1-207	ENSMUSG00000026043.18	Col3a1	-0.237910572	-1.269119214	0.208179515	0.53150923	-0.158966381	-0.665500044	0.507596260	0.687814114	None
ENSMUST00000186021.1	Col3a1-205	ENSMUSG00000026043.18	Col3a1	0.040093046	0.237365498	0.812996759	0.93640599	-0.158966381	-0.665500044	0.507596260	0.687814114	None
ENSMUST00000086430.4	Col5a2-201	ENSMUSG00000026042.16	Col5a2	-0.139208599	-2.755796489	0.007288566	0.08139037	-0.150533405	-2.842343463	0.005648156	0.032316321	sig Gene
ENSMUST00000027139.14	Wdr75-201	ENSMUSG00000025995.16	Wdr75	0.109990835	2.590469495	0.011437606	0.10763307	0.080674103	2.516718341	0.013791844	0.060865731	None
ENSMUST00000154436.7	Wdr75-207	ENSMUSG00000025995.16	Wdr75	-0.251989432	-2.553041446	0.012633583	0.11416518	0.080674103	2.516718341	0.013791844	0.060865731	None
ENSMUST00000142145.1	Wdr75-203	ENSMUSG00000025995.16	Wdr75	-0.084136073	-0.762427094	0.448108906	0.74610917	0.080674103	2.516718341	0.013791844	0.060865731	None
ENSMUST00000143737.7	Wdr75-204	ENSMUSG00000025995.16	Wdr75	-0.194294927	-1.012079135	0.314635274	0.64067749	0.080674103	2.516718341	0.013791844	0.060865731	None
ENSMUST00000146602.1	Wdr75-205	ENSMUSG00000025995.16	Wdr75	-0.179505869	-1.236549334	0.219971749	0.54517363	0.080674103	2.516718341	0.013791844	0.060865731	None
ENSMUST00000135662.7	Wdr75-202	ENSMUSG00000025995.16	Wdr75	0.072862470	0.990375525	0.325058653	0.65024589	0.080674103	2.516718341	0.013791844	0.060865731	None
ENSMUST00000186308.1	Wdr75-208	ENSMUSG00000025995.16	Wdr75	-0.150122739	-0.949868246	0.345118544	0.66783300	0.080674103	2.516718341	0.013791844	0.060865731	None
ENSMUST00000153604.1	Gm5526-201	ENSMUSG00000084817.3	Gm5526	0.224924963	1.939222302	0.056097269	0.26963533	-0.276823144	-2.027644220	0.045840541	0.140260258	None
ENSMUST00000027137.10	Slc40a1-201	ENSMUSG00000025993.10	Slc40a1	-0.065910990	-0.978775118	0.330722759	0.65531876	-0.062888452	-0.922264396	0.359093272	0.556959855	None
ENSMUST00000185879.1	Dnah7b-203	ENSMUSG00000041144.12	Dnah7b	-0.035528175	-0.331140784	0.741427776	0.90575331	-0.296539381	-3.177108365	0.002096806	0.016189253	sig Gene
ENSMUST00000027131.5	Slc39a10-201	ENSMUSG00000025986.6	Slc39a10	-0.244966401	-5.413181956	0.000000664	0.00016879	-0.223801790	-5.471518205	0.000000472	0.000042389	sig Both
ENSMUST00000141226.2	Slc39a10-202	ENSMUSG00000025986.6	Slc39a10	0.308946161	1.731977700	0.087237890	0.34347981	-0.223801790	-5.471518205	0.000000472	0.000042389	sig Gene
ENSMUST00000186852.1	Slc39a10-204	ENSMUSG00000025986.6	Slc39a10	-0.172622893	-1.601563756	0.113302099	0.39520878	-0.223801790	-5.471518205	0.000000472	0.000042389	sig Gene
ENSMUST00000185520.1	Slc39a10-203	ENSMUSG00000025986.6	Slc39a10	-0.244920698	-1.924960247	0.057887031	0.27462970	-0.223801790	-5.471518205	0.000000472	0.000042389	sig Gene
ENSMUST00000189404.1	Gm28151-201	ENSMUSG00000100213.1	Gm28151	0.093860480	1.396118644	0.166647024	0.47929700	0.121483048	1.611846923	0.110833466	0.257447104	None
ENSMUST00000081851.3	Tmeff2-201	ENSMUSG00000026109.14	Tmeff2	-0.036450441	-0.869258289	0.387377814	0.70257344	-0.027827316	-0.729179552	0.467967137	0.653566679	None
ENSMUST00000051572.7	Cavin2-201	ENSMUSG00000045954.7	Cavin2	0.146810103	2.765411991	0.007096056	0.07994027	0.203570015	3.399347624	0.001044807	0.009679489	sig Gene
ENSMUST00000027279.11	Nabp1-201	ENSMUSG00000026107.11	Nabp1	-0.107648442	-1.563998767	0.121873703	0.40992293	-0.097869782	-1.607224164	0.111844868	0.258923410	None
ENSMUST00000188204.6	Nabp1-207	ENSMUSG00000026107.11	Nabp1	-0.228335818	-1.812615432	0.073746016	0.31394610	-0.097869782	-1.607224164	0.111844868	0.258923410	None
ENSMUST00000188051.6	Nabp1-206	ENSMUSG00000026107.11	Nabp1	0.184672584	1.083152162	0.282084049	0.61075546	-0.097869782	-1.607224164	0.111844868	0.258923410	None
ENSMUST00000185534.1	Nabp1-202	ENSMUSG00000026107.11	Nabp1	-0.141516158	-0.819073175	0.415244870	0.72292490	-0.097869782	-1.607224164	0.111844868	0.258923410	None
ENSMUST00000046390.13	Myo1b-202	ENSMUSG00000018417.14	Myo1b	-0.086476895	-1.277982496	0.205052829	0.52743667	-0.060051115	-2.299016138	0.024045410	0.089471503	None
ENSMUST00000114537.8	Myo1b-203	ENSMUSG00000018417.14	Myo1b	0.331275748	2.167226269	0.033274614	0.20123513	-0.060051115	-2.299016138	0.024045410	0.089471503	None
ENSMUST00000018561.13	Myo1b-201	ENSMUSG00000018417.14	Myo1b	-0.102333685	-2.925371564	0.004505884	0.05967145	-0.060051115	-2.299016138	0.024045410	0.089471503	None
ENSMUST00000145367.1	Myo1b-214	ENSMUSG00000018417.14	Myo1b	0.074516989	0.878690454	0.382272987	0.69883439	-0.060051115	-2.299016138	0.024045410	0.089471503	None
ENSMUST00000140731.7	Myo1b-211	ENSMUSG00000018417.14	Myo1b	0.176057197	0.901901125	0.369891139	0.68809240	-0.060051115	-2.299016138	0.024045410	0.089471503	None
ENSMUST00000140930.1	Myo1b-212	ENSMUSG00000018417.14	Myo1b	0.077668632	0.860392056	0.392214792	0.70594814	-0.060051115	-2.299016138	0.024045410	0.089471503	None
ENSMUST00000136273.1	Myo1b-209	ENSMUSG00000018417.14	Myo1b	-0.103611278	-0.420878450	0.675003399	0.87561275	-0.060051115	-2.299016138	0.024045410	0.089471503	None
ENSMUST00000168302.7	Stat4-202	ENSMUSG00000062939.11	Stat4	0.096131381	1.584434958	0.117148571	0.40202310	0.130973475	1.241548578	0.217938840	0.403813579	None
ENSMUST00000210323.1	Gm31812-201	ENSMUSG00000109599.1	Gm31812	0.017024161	0.267155386	0.790055923	0.92754983	0.065411763	0.320623087	0.749310769	0.865290082	None
ENSMUST00000186574.6	Stat1-205	ENSMUSG00000026104.14	Stat1	-0.186181301	-2.000478833	0.048935037	0.25045477	-0.319070413	-4.669957498	0.000011617	0.000377290	sig Gene
ENSMUST00000186857.6	Stat1-206	ENSMUSG00000026104.14	Stat1	-0.317266069	-5.022914849	0.000003159	0.00046097	-0.319070413	-4.669957498	0.000011617	0.000377290	sig Both
ENSMUST00000188681.6	Stat1-207	ENSMUSG00000026104.14	Stat1	-0.264704261	-1.912049233	0.059548741	0.27913859	-0.319070413	-4.669957498	0.000011617	0.000377290	sig Gene
ENSMUST00000189336.1	Stat1-210	ENSMUSG00000026104.14	Stat1	0.004434219	0.033256439	0.973555204	0.99319856	-0.319070413	-4.669957498	0.000011617	0.000377290	sig Gene
ENSMUST00000114513.8	Gls-204	ENSMUSG00000026103.14	Gls	0.001184191	0.030692048	0.975593677	0.99372670	0.029073548	0.888249861	0.377001559	0.572849902	None
ENSMUST00000114512.7	Gls-203	ENSMUSG00000026103.14	Gls	0.247748448	1.679003467	0.097160758	0.36424734	0.029073548	0.888249861	0.377001559	0.572849902	None
ENSMUST00000136654.1	Gls-208	ENSMUSG00000026103.14	Gls	-0.072600659	-0.659373760	0.511601482	0.78702660	0.029073548	0.888249861	0.377001559	0.572849902	None
ENSMUST00000126221.1	Gls-206	ENSMUSG00000026103.14	Gls	-0.045906176	-0.426139974	0.671181720	0.87368418	0.029073548	0.888249861	0.377001559	0.572849902	None
ENSMUST00000138906.7	Gls-209	ENSMUSG00000026103.14	Gls	-0.087179411	-0.416984465	0.677837292	0.87689180	0.029073548	0.888249861	0.377001559	0.572849902	None
ENSMUST00000114510.7	Gls-202	ENSMUSG00000026103.14	Gls	0.094850036	1.657790936	0.101383928	0.37239670	0.029073548	0.888249861	0.377001559	0.572849902	None
ENSMUST00000114509.7	Gls-201	ENSMUSG00000026103.14	Gls	-0.185702219	-1.478719528	0.143249946	0.44497323	0.029073548	0.888249861	0.377001559	0.572849902	None
ENSMUST00000155587.7	Gls-216	ENSMUSG00000026103.14	Gls	0.116599329	1.961380486	0.053409881	0.26285311	0.029073548	0.888249861	0.377001559	0.572849902	None
ENSMUST00000129107.1	Gls-207	ENSMUSG00000026103.14	Gls	-0.022880531	-0.278236871	0.781568144	0.92373297	0.029073548	0.888249861	0.377001559	0.572849902	None
ENSMUST00000123324.7	Gls-205	ENSMUSG00000026103.14	Gls	-0.335691773	-3.147381370	0.002335055	0.03860602	0.029073548	0.888249861	0.377001559	0.572849902	sig Tx
ENSMUST00000139273.7	Gls-210	ENSMUSG00000026103.14	Gls	-0.202584586	-1.636668159	0.105736101	0.38126974	0.029073548	0.888249861	0.377001559	0.572849902	None
ENSMUST00000148917.1	Gls-214	ENSMUSG00000026103.14	Gls	-0.109954602	-1.683512708	0.096281754	0.36263090	0.029073548	0.888249861	0.377001559	0.572849902	None
ENSMUST00000147825.7	Gls-213	ENSMUSG00000026103.14	Gls	-0.349112458	-2.080787610	0.040741822	0.22567163	0.029073548	0.888249861	0.377001559	0.572849902	None
ENSMUST00000145514.7	Gls-212	ENSMUSG00000026103.14	Gls	-0.124760302	-0.943460829	0.348363831	0.67035567	0.029073548	0.888249861	0.377001559	0.572849902	None
ENSMUST00000151694.1	Gls-215	ENSMUSG00000026103.14	Gls	0.023913908	0.194577721	0.846230389	0.94923554	0.029073548	0.888249861	0.377001559	0.572849902	None
ENSMUST00000142976.1	Gls-211	ENSMUSG00000026103.14	Gls	0.016202051	0.133601553	0.894062396	0.96637918	0.029073548	0.888249861	0.377001559	0.572849902	None
ENSMUST00000186764.6	Nab1-205	ENSMUSG00000002881.14	Nab1	-0.086828611	-1.104855606	0.272624960	0.60143495	-0.000079961	-0.002926813	0.997671845	0.998816208	None
ENSMUST00000069792.13	Nab1-201	ENSMUSG00000002881.14	Nab1	0.018925045	0.510393635	0.611219795	0.84430327	-0.000079961	-0.002926813	0.997671845	0.998816208	None
ENSMUST00000167732.1	Nab1-202	ENSMUSG00000002881.14	Nab1	-0.080231014	-0.413149348	0.680632892	0.87854311	-0.000079961	-0.002926813	0.997671845	0.998816208	None
ENSMUST00000179821.2	Gm5527-201	ENSMUSG00000100007.1	Gm5527	-0.141290435	-1.446483843	0.152055629	0.45818878	0.016439615	0.304025313	0.761877885	0.873077962	None
ENSMUST00000165859.7	Nemp2-201	ENSMUSG00000043015.15	Nemp2	-0.057630607	-0.421895180	0.674264232	0.87525358	-0.063095940	-1.715968154	0.089939583	0.223078756	None
ENSMUST00000188507.6	Nemp2-205	ENSMUSG00000043015.15	Nemp2	-0.031024386	-0.424608374	0.672293300	0.87422259	-0.063095940	-1.715968154	0.089939583	0.223078756	None
ENSMUST00000185790.6	Nemp2-203	ENSMUSG00000043015.15	Nemp2	0.073725855	0.650975862	0.516978806	0.79069803	-0.063095940	-1.715968154	0.089939583	0.223078756	None
ENSMUST00000186903.6	Nemp2-204	ENSMUSG00000043015.15	Nemp2	-0.062832315	-1.082042143	0.282573859	0.61125226	-0.063095940	-1.715968154	0.089939583	0.223078756	None
ENSMUST00000191076.1	Nemp2-208	ENSMUSG00000043015.15	Nemp2	-0.209731295	-1.889235784	0.062583569	0.28594250	-0.063095940	-1.715968154	0.089939583	0.223078756	None
ENSMUST00000156876.7	Mfsd6-205	ENSMUSG00000041439.15	Mfsd6	-0.022133153	-0.639219257	0.524556604	0.79446531	-0.015520310	-0.638947523	0.524635835	0.702822226	None
ENSMUST00000147758.7	Mfsd6-203	ENSMUSG00000041439.15	Mfsd6	-0.036838304	-1.111906915	0.269599919	0.59894830	-0.015520310	-0.638947523	0.524635835	0.702822226	None
ENSMUST00000188126.1	Mfsd6-206	ENSMUSG00000041439.15	Mfsd6	-0.043128480	-0.811420294	0.419598133	0.72603756	-0.015520310	-0.638947523	0.524635835	0.702822226	None
ENSMUST00000087701.3	Mfsd6-201	ENSMUSG00000041439.15	Mfsd6	0.049103071	0.772576672	0.442112032	0.74181659	-0.015520310	-0.638947523	0.524635835	0.702822226	None
ENSMUST00000027271.8	Inpp1-201	ENSMUSG00000026102.9	Inpp1	0.020855170	0.715603678	0.476376816	0.76326689	0.050255286	2.463283041	0.015857034	0.066792153	None
ENSMUST00000177279.7	Inpp1-206	ENSMUSG00000026102.9	Inpp1	0.044805175	1.318530519	0.191191793	0.51148776	0.050255286	2.463283041	0.015857034	0.066792153	None
ENSMUST00000159607.1	Inpp1-202	ENSMUSG00000026102.9	Inpp1	0.144175052	1.657282806	0.101486891	0.37253455	0.050255286	2.463283041	0.015857034	0.066792153	None
ENSMUST00000162576.7	Inpp1-205	ENSMUSG00000026102.9	Inpp1	-0.282091379	-1.077134190	0.284746598	0.61330799	0.050255286	2.463283041	0.015857034	0.066792153	None
ENSMUST00000162351.1	Inpp1-204	ENSMUSG00000026102.9	Inpp1	-0.038006751	-0.353279826	0.724833451	0.89829931	0.050255286	2.463283041	0.015857034	0.066792153	None
ENSMUST00000044478.6	Hibch-201	ENSMUSG00000041426.12	Hibch	-0.169769613	-3.563312984	0.000629090	0.01655005	-0.173657366	-3.574225111	0.000591586	0.006462154	sig Both
ENSMUST00000161552.1	Hibch-205	ENSMUSG00000041426.12	Hibch	-0.270780936	-1.785066208	0.078145486	0.32378457	-0.173657366	-3.574225111	0.000591586	0.006462154	sig Gene
ENSMUST00000050567.10	1700019D03Rik-201	ENSMUSG00000043629.12	1700019D03Rik	-0.028249669	-0.241284575	0.809968894	0.93504778	0.110787223	1.953593192	0.054155381	0.157613228	None
ENSMUST00000114492.7	1700019D03Rik-202	ENSMUSG00000043629.12	1700019D03Rik	0.210159465	1.357025092	0.178694569	0.49581111	0.110787223	1.953593192	0.054155381	0.157613228	None
ENSMUST00000027269.6	Mstn-201	ENSMUSG00000026100.6	Mstn	-0.002545368	-0.055145477	0.956163835	0.98801296	0.028100429	0.387334742	0.699510785	0.832659620	None
ENSMUST00000027267.13	Pms1-201	ENSMUSG00000026098.13	Pms1	-0.007569441	-0.228684916	0.819713437	0.93895223	0.003519179	0.107695220	0.914500234	0.962742938	None
ENSMUST00000135246.7	Pms1-206	ENSMUSG00000026098.13	Pms1	0.050599930	0.550003351	0.583891539	0.83013216	0.003519179	0.107695220	0.914500234	0.962742938	None
ENSMUST00000027266.3	Ormdl1-201	ENSMUSG00000026097.9	Ormdl1	-0.102198226	-3.181325212	0.002106102	0.03615450	-0.086229395	-2.639639659	0.009930017	0.048328985	sig Both
ENSMUST00000027265.9	Osgepl1-201	ENSMUSG00000026096.14	Osgepl1	-0.084706195	-1.531805713	0.129623889	0.42332600	0.012084568	0.407789558	0.684489722	0.821832034	None
ENSMUST00000151296.7	Osgepl1-206	ENSMUSG00000026096.14	Osgepl1	-0.099109924	-1.120686906	0.265866185	0.59555751	0.012084568	0.407789558	0.684489722	0.821832034	None
ENSMUST00000135786.7	Osgepl1-204	ENSMUSG00000026096.14	Osgepl1	-0.132612627	-0.919574406	0.360635593	0.68084651	0.012084568	0.407789558	0.684489722	0.821832034	None
ENSMUST00000153939.1	Osgepl1-207	ENSMUSG00000026096.14	Osgepl1	0.052814885	1.258817152	0.211857871	0.53605836	0.012084568	0.407789558	0.684489722	0.821832034	None
ENSMUST00000135614.7	Osgepl1-203	ENSMUSG00000026096.14	Osgepl1	0.197063128	1.511741409	0.134648237	0.43146253	0.012084568	0.407789558	0.684489722	0.821832034	None
ENSMUST00000150115.1	Osgepl1-205	ENSMUSG00000026096.14	Osgepl1	0.254551025	1.903740722	0.060639281	0.28143367	0.012084568	0.407789558	0.684489722	0.821832034	None
ENSMUST00000027264.9	Asnsd1-201	ENSMUSG00000026095.15	Asnsd1	-0.075821617	-3.840149016	0.000249018	0.00887010	-0.019635190	-0.493478339	0.622992260	0.779140154	sig Tx
ENSMUST00000123519.8	Asnsd1-202	ENSMUSG00000026095.15	Asnsd1	0.109281650	1.643924674	0.104224226	0.37835431	-0.019635190	-0.493478339	0.622992260	0.779140154	None
ENSMUST00000154402.2	Asnsd1-205	ENSMUSG00000026095.15	Asnsd1	0.330327150	4.569339706	0.000018088	0.00144438	-0.019635190	-0.493478339	0.622992260	0.779140154	sig Tx
ENSMUST00000189677.1	Dnah7a-202	ENSMUSG00000096141.2	Dnah7a	-0.264314847	-3.736217729	0.000354337	0.01112143	-0.197989657	-3.029177933	0.003277752	0.022140620	sig Both
ENSMUST00000027263.13	Stk17b-201	ENSMUSG00000026094.14	Stk17b	0.054631919	1.628537231	0.107451173	0.38445993	0.066248681	1.621751553	0.108691215	0.254483451	None
ENSMUST00000120904.7	Hecw2-203	ENSMUSG00000042807.15	Hecw2	-0.416103486	-2.919497247	0.004583006	0.06024420	0.185699188	4.700628489	0.000010323	0.000351268	sig Gene
ENSMUST00000087659.10	Hecw2-201	ENSMUSG00000042807.15	Hecw2	0.336383147	5.227446550	0.000001404	0.00027192	0.185699188	4.700628489	0.000010323	0.000351268	sig Both
ENSMUST00000150677.7	Hecw2-205	ENSMUSG00000042807.15	Hecw2	0.085618034	0.524119026	0.601684727	0.83941313	0.185699188	4.700628489	0.000010323	0.000351268	sig Gene
ENSMUST00000152870.1	Hecw2-206	ENSMUSG00000042807.15	Hecw2	0.172978819	1.049462633	0.297212070	0.62588395	0.185699188	4.700628489	0.000010323	0.000351268	sig Gene
ENSMUST00000097741.2	Hecw2-202	ENSMUSG00000042807.15	Hecw2	0.060580173	0.463442472	0.644340243	0.86087553	0.185699188	4.700628489	0.000010323	0.000351268	sig Gene
ENSMUST00000041638.7	Gtf3c3-201	ENSMUSG00000041303.7	Gtf3c3	-0.120015399	-3.892318105	0.000208172	0.00790235	-0.114681354	-4.076511249	0.000105100	0.001872670	sig Both
ENSMUST00000097739.4	Pgap1-201	ENSMUSG00000073678.4	Pgap1	-0.142573569	-3.012108501	0.003498181	0.05042209	-0.136995914	-3.366658646	0.001159702	0.010434179	sig Gene
ENSMUST00000189563.1	Ankrd44-215	ENSMUSG00000052331.14	Ankrd44	0.023318619	0.610733923	0.543154620	0.80607599	0.055984008	1.695824131	0.093708698	0.230027962	None
ENSMUST00000179030.7	Ankrd44-210	ENSMUSG00000052331.14	Ankrd44	-0.000610712	-0.005974619	0.995248255	0.99960595	0.055984008	1.695824131	0.093708698	0.230027962	None
ENSMUST00000044359.15	Ankrd44-201	ENSMUSG00000052331.14	Ankrd44	0.180292416	0.927498197	0.356534397	0.67752617	0.055984008	1.695824131	0.093708698	0.230027962	None
ENSMUST00000178156.7	Ankrd44-205	ENSMUSG00000052331.14	Ankrd44	-0.027464104	-0.496358527	0.621039988	0.84898752	0.055984008	1.695824131	0.093708698	0.230027962	None
ENSMUST00000178226.2	Ankrd44-206	ENSMUSG00000052331.14	Ankrd44	-0.059734038	-0.804567032	0.423519658	0.72892311	0.055984008	1.695824131	0.093708698	0.230027962	None
ENSMUST00000177919.7	Ankrd44-204	ENSMUSG00000052331.14	Ankrd44	0.130678237	0.665790728	0.507512729	0.78402840	0.055984008	1.695824131	0.093708698	0.230027962	None
ENSMUST00000178905.1	Ankrd44-208	ENSMUSG00000052331.14	Ankrd44	0.066728056	0.450650825	0.653493767	0.86495244	0.055984008	1.695824131	0.093708698	0.230027962	None
ENSMUST00000177679.1	Ankrd44-202	ENSMUSG00000052331.14	Ankrd44	-0.073385672	-0.413096435	0.680671494	0.87854311	0.055984008	1.695824131	0.093708698	0.230027962	None
ENSMUST00000027127.13	Sf3b1-201	ENSMUSG00000025982.13	Sf3b1	-0.006235577	-0.184268870	0.854281655	0.95248735	0.012829509	0.421103965	0.674779632	0.814975486	None
ENSMUST00000185429.1	Sf3b1-202	ENSMUSG00000025982.13	Sf3b1	-0.026922717	-0.498097248	0.619819635	0.84839258	0.012829509	0.421103965	0.674779632	0.814975486	None
ENSMUST00000187500.6	Sf3b1-203	ENSMUSG00000025982.13	Sf3b1	0.063080641	0.647502976	0.519211248	0.79178096	0.012829509	0.421103965	0.674779632	0.814975486	None
ENSMUST00000188859.6	Sf3b1-205	ENSMUSG00000025982.13	Sf3b1	0.260085071	2.972827843	0.003925425	0.05447037	0.012829509	0.421103965	0.674779632	0.814975486	None
ENSMUST00000191303.1	Sf3b1-208	ENSMUSG00000025982.13	Sf3b1	0.198289175	1.207827361	0.230769934	0.55771143	0.012829509	0.421103965	0.674779632	0.814975486	None
ENSMUST00000189051.1	Sf3b1-206	ENSMUSG00000025982.13	Sf3b1	0.223142009	1.579013805	0.118387499	0.40377363	0.012829509	0.421103965	0.674779632	0.814975486	None
ENSMUST00000087617.10	Coq10b-202	ENSMUSG00000025981.13	Coq10b	0.018602745	0.120232888	0.904608402	0.97023252	-0.019762787	-0.606032572	0.546165192	0.719691820	None
ENSMUST00000027125.6	Coq10b-201	ENSMUSG00000025981.13	Coq10b	-0.035155959	-1.074624560	0.285862046	0.61419999	-0.019762787	-0.606032572	0.546165192	0.719691820	None
ENSMUST00000027123.14	Hspd1-201	ENSMUSG00000025980.14	Hspd1	-0.037460228	-2.347768408	0.021426720	0.15655403	-0.022878195	-1.462928476	0.147305140	0.311912739	None
ENSMUST00000127861.7	Hspd1-202	ENSMUSG00000025980.14	Hspd1	0.020501012	0.518255517	0.605749759	0.84139796	-0.022878195	-1.462928476	0.147305140	0.311912739	None
ENSMUST00000144077.2	Hspd1-203	ENSMUSG00000025980.14	Hspd1	0.304759050	2.408742991	0.018371042	0.14308009	-0.022878195	-1.462928476	0.147305140	0.311912739	None
ENSMUST00000075242.6	Hspe1-201	ENSMUSG00000073676.4	Hspe1	-0.004188554	-0.218407564	0.827683057	0.94211321	0.010897858	0.439738825	0.661281766	0.805933369	None
ENSMUST00000134628.1	Hspe1-202	ENSMUSG00000073676.4	Hspe1	0.066906815	0.921799795	0.359480740	0.67984885	0.010897858	0.439738825	0.661281766	0.805933369	None
ENSMUST00000159311.7	Mob4-202	ENSMUSG00000025979.13	Mob4	0.294206529	1.386984048	0.169404796	0.48317989	0.027031000	1.111528999	0.269585429	0.464078200	None
ENSMUST00000162364.7	Mob4-205	ENSMUSG00000025979.13	Mob4	0.001170610	0.046341876	0.963156427	0.98992505	0.027031000	1.111528999	0.269585429	0.464078200	None
ENSMUST00000027122.13	Mob4-201	ENSMUSG00000025979.13	Mob4	0.190120182	1.577272214	0.118787730	0.40437638	0.027031000	1.111528999	0.269585429	0.464078200	None
ENSMUST00000161122.1	Mob4-204	ENSMUSG00000025979.13	Mob4	-0.053485589	-0.309825111	0.757521722	0.91257331	0.027031000	1.111528999	0.269585429	0.464078200	None
ENSMUST00000162553.1	Mob4-206	ENSMUSG00000025979.13	Mob4	-0.271403503	-1.624221036	0.108370682	0.38638078	0.027031000	1.111528999	0.269585429	0.464078200	None
ENSMUST00000159743.1	Mob4-203	ENSMUSG00000025979.13	Mob4	0.155073721	0.819350997	0.415087348	0.72286508	0.027031000	1.111528999	0.269585429	0.464078200	None
ENSMUST00000027121.14	Rftn2-201	ENSMUSG00000025978.14	Rftn2	-0.106036524	-2.909306461	0.004719694	0.06120482	-0.064973540	-2.082648319	0.040396137	0.128462416	None
ENSMUST00000132055.7	Rftn2-203	ENSMUSG00000025978.14	Rftn2	0.108386154	1.443554599	0.152876183	0.45932251	-0.064973540	-2.082648319	0.040396137	0.128462416	None
ENSMUST00000181563.1	Gm10561-201	ENSMUSG00000097649.2	Gm10561	-0.017962589	-0.362756019	0.717770106	0.89516129	-0.044929249	-0.756889971	0.451282632	0.638743674	None
ENSMUST00000209801.1	Gm10561-202	ENSMUSG00000097649.2	Gm10561	-0.058913898	-0.605883922	0.546354213	0.80804253	-0.044929249	-0.756889971	0.451282632	0.638743674	None
ENSMUST00000061334.9	Mars2-201	ENSMUSG00000046994.9	Mars2	0.125795678	2.221204480	0.029242803	0.18708485	0.149456202	2.599881581	0.011055844	0.052106992	None
ENSMUST00000162574.1	Gm8292-201	ENSMUSG00000100215.1	Gm8292	0.138779410	1.352436060	0.180151044	0.49776882	0.068819185	2.489248509	0.014821206	0.063773972	None
ENSMUST00000042986.9	Plcl1-201	ENSMUSG00000038349.10	Plcl1	-0.053806682	-1.395427451	0.166854488	0.47951772	-0.046179710	-1.282517301	0.203270803	0.386127533	None
ENSMUST00000188040.1	9130227L01Rik-201	ENSMUSG00000099950.1	9130227L01Rik	-0.078813074	-1.115642824	0.268006746	0.59739926	-0.165591522	-1.638629177	0.105117749	0.248888327	None
ENSMUST00000042857.13	Satb2-201	ENSMUSG00000038331.15	Satb2	0.003724401	0.048215555	0.961667926	0.98949057	-0.001567352	-0.022769699	0.981889233	0.991619757	None
ENSMUST00000114415.9	Satb2-202	ENSMUSG00000038331.15	Satb2	-0.027905458	-0.344977918	0.731041214	0.90118658	-0.001567352	-0.022769699	0.981889233	0.991619757	None
ENSMUST00000177424.1	Satb2-205	ENSMUSG00000038331.15	Satb2	-0.023365087	-0.297092053	0.767187442	0.91698468	-0.001567352	-0.022769699	0.981889233	0.991619757	None
ENSMUST00000176759.1	Satb2-203	ENSMUSG00000038331.15	Satb2	-0.174098153	-1.325363309	0.188926909	0.50863547	-0.001567352	-0.022769699	0.981889233	0.991619757	None
ENSMUST00000177282.1	Satb2-204	ENSMUSG00000038331.15	Satb2	-0.120747217	-0.955685522	0.342189233	0.66499346	-0.001567352	-0.022769699	0.981889233	0.991619757	None
ENSMUST00000135238.3	9130024F11Rik-201	ENSMUSG00000087022.4	9130024F11Rik	0.152075189	1.936101125	0.056484882	0.27067530	0.162278406	2.483212519	0.015056427	0.064522008	None
ENSMUST00000185204.1	9130024F11Rik-202	ENSMUSG00000087022.4	9130024F11Rik	0.316787999	3.808888318	0.000277054	0.00950943	0.162278406	2.483212519	0.015056427	0.064522008	sig Tx
ENSMUST00000195462.1	9130024F11Rik-205	ENSMUSG00000087022.4	9130024F11Rik	0.100159080	1.503144335	0.136847478	0.43491385	0.162278406	2.483212519	0.015056427	0.064522008	None
ENSMUST00000187858.1	9130024F11Rik-203	ENSMUSG00000087022.4	9130024F11Rik	0.053573087	0.469764416	0.639836453	0.85810074	0.162278406	2.483212519	0.015056427	0.064522008	None
ENSMUST00000195287.1	Gm4081-201	ENSMUSG00000104310.1	Gm4081	-0.082667549	-1.604712266	0.112606222	0.39374530	-0.106817029	-1.141421965	0.257012975	0.450274288	None
ENSMUST00000042734.2	1700066M21Rik-201	ENSMUSG00000038323.3	1700066M21Rik	0.055744350	1.793728187	0.076739315	0.32103069	0.075309842	2.279266952	0.025246876	0.092818166	None
ENSMUST00000185952.1	1700066M21Rik-202	ENSMUSG00000038323.3	1700066M21Rik	-0.083824436	-0.929505449	0.355500258	0.67657239	0.075309842	2.279266952	0.025246876	0.092818166	None
ENSMUST00000162686.7	Tyw5-209	ENSMUSG00000048495.16	Tyw5	0.118009323	1.583993786	0.117249005	0.40217964	0.048483859	1.644208541	0.103957540	0.246872894	None
ENSMUST00000097732.10	Tyw5-202	ENSMUSG00000048495.16	Tyw5	0.049505026	0.630618199	0.530136991	0.79795321	0.048483859	1.644208541	0.103957540	0.246872894	None
ENSMUST00000079998.12	Tyw5-201	ENSMUSG00000048495.16	Tyw5	-0.005259428	-0.118953593	0.905618517	0.97046736	0.048483859	1.644208541	0.103957540	0.246872894	None
ENSMUST00000162663.1	Tyw5-208	ENSMUSG00000048495.16	Tyw5	0.079565482	0.831526906	0.408219122	0.71847896	0.048483859	1.644208541	0.103957540	0.246872894	None
ENSMUST00000163039.7	Tyw5-210	ENSMUSG00000048495.16	Tyw5	-0.075416506	-0.495558577	0.621601805	0.84912431	0.048483859	1.644208541	0.103957540	0.246872894	None
ENSMUST00000160118.4	Tyw5-203	ENSMUSG00000048495.16	Tyw5	-0.036079098	-0.296925519	0.767314108	0.91708005	0.048483859	1.644208541	0.103957540	0.246872894	None
ENSMUST00000161780.2	Tyw5-207	ENSMUSG00000048495.16	Tyw5	0.166809736	1.140635250	0.257518374	0.58777079	0.048483859	1.644208541	0.103957540	0.246872894	None
ENSMUST00000027114.5	Maip1-201	ENSMUSG00000025971.6	Maip1	0.089775798	3.413372555	0.001021119	0.02280537	0.104030781	3.586900191	0.000567304	0.006281229	sig Both
ENSMUST00000185709.1	Maip1-202	ENSMUSG00000025971.6	Maip1	-0.051842287	-1.552236121	0.124661518	0.41464119	0.104030781	3.586900191	0.000567304	0.006281229	sig Gene
ENSMUST00000172287.7	Spats2l-215	ENSMUSG00000038305.15	Spats2l	-0.380512824	-3.471538009	0.000847476	0.02008748	-0.029165019	-1.048369894	0.297544926	0.493003928	sig Tx
ENSMUST00000168905.7	Spats2l-210	ENSMUSG00000038305.15	Spats2l	-0.193441946	-1.198033386	0.234538445	0.56243667	-0.029165019	-1.048369894	0.297544926	0.493003928	None
ENSMUST00000172068.7	Spats2l-214	ENSMUSG00000038305.15	Spats2l	-0.154971448	-0.860964159	0.391901558	0.70569339	-0.029165019	-1.048369894	0.297544926	0.493003928	None
ENSMUST00000167971.7	Spats2l-207	ENSMUSG00000038305.15	Spats2l	-0.015452652	-0.113175658	0.910182617	0.97219874	-0.029165019	-1.048369894	0.297544926	0.493003928	None
ENSMUST00000170139.7	Spats2l-212	ENSMUSG00000038305.15	Spats2l	0.004603709	0.017211527	0.986311898	0.99685341	-0.029165019	-1.048369894	0.297544926	0.493003928	None
ENSMUST00000171699.7	Spats2l-213	ENSMUSG00000038305.15	Spats2l	0.157421417	0.987484552	0.326464168	0.65169585	-0.029165019	-1.048369894	0.297544926	0.493003928	None
ENSMUST00000164302.7	Spats2l-203	ENSMUSG00000038305.15	Spats2l	-0.004908498	-0.034629996	0.972463415	0.99265718	-0.029165019	-1.048369894	0.297544926	0.493003928	None
ENSMUST00000167085.7	Spats2l-206	ENSMUSG00000038305.15	Spats2l	-0.054323186	-1.422799098	0.158789007	0.46790859	-0.029165019	-1.048369894	0.297544926	0.493003928	None
ENSMUST00000169772.2	Spats2l-211	ENSMUSG00000038305.15	Spats2l	-0.329034050	-0.934624360	0.352871729	0.67445823	-0.029165019	-1.048369894	0.297544926	0.493003928	None
ENSMUST00000164353.2	Spats2l-204	ENSMUSG00000038305.15	Spats2l	-0.090417665	-0.303615024	0.762231105	0.91433339	-0.029165019	-1.048369894	0.297544926	0.493003928	None
ENSMUST00000164963.7	Kctd18-210	ENSMUSG00000054770.16	Kctd18	0.043095561	0.342795627	0.732676028	0.90192048	0.060371505	2.202962242	0.030400183	0.105455585	None
ENSMUST00000114410.9	Kctd18-202	ENSMUSG00000054770.16	Kctd18	0.001705455	0.037891699	0.969871024	0.99184542	0.060371505	2.202962242	0.030400183	0.105455585	None
ENSMUST00000161608.7	Kctd18-206	ENSMUSG00000054770.16	Kctd18	0.101248877	1.335001667	0.185766422	0.50454367	0.060371505	2.202962242	0.030400183	0.105455585	None
ENSMUST00000160614.8	Kctd18-205	ENSMUSG00000054770.16	Kctd18	-0.048574710	-0.330976558	0.741551341	0.90582266	0.060371505	2.202962242	0.030400183	0.105455585	None
ENSMUST00000068000.9	Kctd18-201	ENSMUSG00000054770.16	Kctd18	0.071934854	1.401442389	0.165055706	0.47738701	0.060371505	2.202962242	0.030400183	0.105455585	None
ENSMUST00000189298.1	Kctd18-211	ENSMUSG00000054770.16	Kctd18	0.161726814	2.817546319	0.006130948	0.07263701	0.060371505	2.202962242	0.030400183	0.105455585	None
ENSMUST00000162410.7	Kctd18-207	ENSMUSG00000054770.16	Kctd18	0.095588152	1.720077144	0.089391243	0.34796659	0.060371505	2.202962242	0.030400183	0.105455585	None
ENSMUST00000160130.1	Kctd18-204	ENSMUSG00000054770.16	Kctd18	-0.017170179	-0.344907155	0.731094205	0.90118896	0.060371505	2.202962242	0.030400183	0.105455585	None
ENSMUST00000027202.8	Sgo2a-201	ENSMUSG00000026039.9	Sgo2a	-0.147179027	-3.652704340	0.000468497	0.01349901	-0.175587552	-3.876165833	0.000212769	0.003102080	sig Both
ENSMUST00000001027.6	Aox1-201	ENSMUSG00000063558.4	Aox1	0.007303507	0.295550999	0.768359806	0.91750710	0.024887543	0.263537346	0.792796811	0.892231435	None
ENSMUST00000040442.5	Aox4-201	ENSMUSG00000038242.12	Aox4	-0.014931758	-0.356005665	0.722799193	0.89761512	-0.000880245	-0.015340078	0.987798088	0.994335016	None
ENSMUST00000194925.1	Gm37607-201	ENSMUSG00000103839.1	Gm37607	-0.214684238	-4.249544708	0.000058878	0.00331324	-0.374970638	-4.690415270	0.000010738	0.000360456	sig Both
ENSMUST00000050552.14	Bzw1-201	ENSMUSG00000051223.14	Bzw1	0.016798691	0.744697058	0.458696906	0.75271745	0.033953965	1.706487726	0.091697682	0.226177003	None
ENSMUST00000188630.6	Bzw1-203	ENSMUSG00000051223.14	Bzw1	-0.038817746	-0.134460386	0.893385529	0.96623198	0.033953965	1.706487726	0.091697682	0.226177003	None
ENSMUST00000186949.1	Bzw1-202	ENSMUSG00000051223.14	Bzw1	0.529404460	1.519520872	0.132682242	0.42826214	0.033953965	1.706487726	0.091697682	0.226177003	None
ENSMUST00000156931.7	Clk1-212	ENSMUSG00000026034.17	Clk1	0.031167417	0.555624423	0.580060800	0.82799162	0.028134821	0.422227176	0.673962971	0.814382117	None
ENSMUST00000139787.7	Clk1-207	ENSMUSG00000026034.17	Clk1	0.023838228	0.161507041	0.872112455	0.95898508	0.028134821	0.422227176	0.673962971	0.814382117	None
ENSMUST00000141570.7	Clk1-208	ENSMUSG00000026034.17	Clk1	0.042760148	0.440383657	0.660879542	0.86885142	0.028134821	0.422227176	0.673962971	0.814382117	None
ENSMUST00000123580.7	Clk1-202	ENSMUSG00000026034.17	Clk1	0.038226082	0.487362238	0.627371127	0.85192654	0.028134821	0.422227176	0.673962971	0.814382117	None
ENSMUST00000034868.13	Clk1-201	ENSMUSG00000026034.17	Clk1	0.077590693	0.481100318	0.631794559	0.85396951	0.028134821	0.422227176	0.673962971	0.814382117	None
ENSMUST00000148330.7	Clk1-210	ENSMUSG00000026034.17	Clk1	-0.320008246	-2.279289290	0.025389058	0.17253763	0.028134821	0.422227176	0.673962971	0.814382117	None
ENSMUST00000151338.7	Clk1-211	ENSMUSG00000026034.17	Clk1	-0.099249371	-0.717000542	0.475519338	0.76268395	0.028134821	0.422227176	0.673962971	0.814382117	None
ENSMUST00000129303.1	Clk1-203	ENSMUSG00000026034.17	Clk1	0.168985606	2.364339696	0.020554519	0.15288384	0.028134821	0.422227176	0.673962971	0.814382117	None
ENSMUST00000186552.6	Clk1-213	ENSMUSG00000026034.17	Clk1	0.248347436	1.341497607	0.183658942	0.50204901	0.028134821	0.422227176	0.673962971	0.814382117	None
ENSMUST00000129577.7	Clk1-204	ENSMUSG00000026034.17	Clk1	0.175860397	1.923715243	0.058045539	0.27490470	0.028134821	0.422227176	0.673962971	0.814382117	None
ENSMUST00000131051.1	Clk1-205	ENSMUSG00000026034.17	Clk1	0.159550712	0.973959761	0.333092950	0.65754825	0.028134821	0.422227176	0.673962971	0.814382117	None
ENSMUST00000117069.7	Ppil3-204	ENSMUSG00000026035.15	Ppil3	0.052655921	0.900203688	0.370787945	0.68885760	-0.035600643	-1.005631725	0.317547731	0.514787629	None
ENSMUST00000114348.7	Ppil3-203	ENSMUSG00000026035.15	Ppil3	-0.124340618	-2.001650058	0.048806093	0.25012641	-0.035600643	-1.005631725	0.317547731	0.514787629	None
ENSMUST00000081677.11	Ppil3-201	ENSMUSG00000026035.15	Ppil3	-0.064251388	-0.843173549	0.401714436	0.71378740	-0.035600643	-1.005631725	0.317547731	0.514787629	None
ENSMUST00000186242.1	Ppil3-207	ENSMUSG00000026035.15	Ppil3	-0.086149435	-0.584854396	0.560336791	0.81589780	-0.035600643	-1.005631725	0.317547731	0.514787629	None
ENSMUST00000185990.1	Ppil3-206	ENSMUSG00000026035.15	Ppil3	0.031485483	0.434479294	0.665142251	0.87057499	-0.035600643	-1.005631725	0.317547731	0.514787629	None
ENSMUST00000087521.12	Nif3l1-201	ENSMUSG00000026036.17	Nif3l1	-0.019464566	-0.610635036	0.543219762	0.80607599	-0.059596471	-2.613555859	0.010656221	0.050871739	None
ENSMUST00000114337.7	Nif3l1-202	ENSMUSG00000026036.17	Nif3l1	0.027911986	0.287235166	0.774695374	0.92039681	-0.059596471	-2.613555859	0.010656221	0.050871739	None
ENSMUST00000151272.1	Nif3l1-205	ENSMUSG00000026036.17	Nif3l1	0.139567001	1.020989493	0.310421547	0.63756069	-0.059596471	-2.613555859	0.010656221	0.050871739	None
ENSMUST00000171597.1	Nif3l1-206	ENSMUSG00000026036.17	Nif3l1	-0.095575128	-4.034860973	0.000126703	0.00568111	-0.059596471	-2.613555859	0.010656221	0.050871739	sig Tx
ENSMUST00000027198.11	Orc2-201	ENSMUSG00000026037.14	Orc2	0.047821093	1.572835499	0.119812209	0.40589541	0.058137324	1.748366243	0.084138971	0.212726019	None
ENSMUST00000114325.7	Orc2-202	ENSMUSG00000026037.14	Orc2	0.053116871	0.493741835	0.622878565	0.84960483	0.058137324	1.748366243	0.084138971	0.212726019	None
ENSMUST00000151723.1	Orc2-203	ENSMUSG00000026037.14	Orc2	-0.148524022	-1.497236504	0.138375084	0.43754169	0.058137324	1.748366243	0.084138971	0.212726019	None
ENSMUST00000191206.1	Orc2-205	ENSMUSG00000026037.14	Orc2	0.103708897	0.847558724	0.399281822	0.71182711	0.058137324	1.748366243	0.084138971	0.212726019	None
ENSMUST00000161600.7	Fam126b-207	ENSMUSG00000038174.14	Fam126b	0.149304548	2.302741242	0.023964698	0.16676153	0.168517939	2.673290838	0.009059516	0.045251478	sig Gene
ENSMUST00000097724.9	Fam126b-202	ENSMUSG00000038174.14	Fam126b	0.073320662	0.763681341	0.447365294	0.74550619	0.168517939	2.673290838	0.009059516	0.045251478	sig Gene
ENSMUST00000187717.6	Fam126b-208	ENSMUSG00000038174.14	Fam126b	0.060026991	0.638896205	0.524765646	0.79459445	0.168517939	2.673290838	0.009059516	0.045251478	sig Gene
ENSMUST00000038372.13	Fam126b-201	ENSMUSG00000038174.14	Fam126b	-0.021112778	-0.164350959	0.869880809	0.95838256	0.168517939	2.673290838	0.009059516	0.045251478	sig Gene
ENSMUST00000159980.1	Fam126b-204	ENSMUSG00000038174.14	Fam126b	0.005783236	0.041710422	0.966836329	0.99106131	0.168517939	2.673290838	0.009059516	0.045251478	sig Gene
ENSMUST00000027193.8	Ndufb3-201	ENSMUSG00000026032.8	Ndufb3	0.011139677	0.525228414	0.600917027	0.83896193	0.018633817	0.721432852	0.472692951	0.658040773	None
ENSMUST00000185352.1	Gm20257-201	ENSMUSG00000102059.1	Gm20257	0.063537018	1.118674214	0.266718870	0.59629303	0.071217050	1.106107946	0.271910707	0.466465271	None
ENSMUST00000149874.7	Cflar-210	ENSMUSG00000026031.15	Cflar	0.182644665	2.920436689	0.004570591	0.06014076	0.096436014	2.732153566	0.007702008	0.040165126	sig Gene
ENSMUST00000140940.7	Cflar-209	ENSMUSG00000026031.15	Cflar	0.019003584	0.212428645	0.832327830	0.94393730	0.096436014	2.732153566	0.007702008	0.040165126	sig Gene
ENSMUST00000164900.7	Cflar-212	ENSMUSG00000026031.15	Cflar	-0.031683442	-0.223938935	0.823391426	0.94040097	0.096436014	2.732153566	0.007702008	0.040165126	sig Gene
ENSMUST00000124567.1	Cflar-208	ENSMUSG00000026031.15	Cflar	-0.069490062	-0.495235799	0.621828560	0.84912431	0.096436014	2.732153566	0.007702008	0.040165126	sig Gene
ENSMUST00000114313.7	Cflar-205	ENSMUSG00000026031.15	Cflar	0.074222031	1.704925031	0.092195897	0.35434176	0.096436014	2.732153566	0.007702008	0.040165126	sig Gene
ENSMUST00000114309.7	Cflar-204	ENSMUSG00000026031.15	Cflar	-0.036455197	-0.639554969	0.524339417	0.79429346	0.096436014	2.732153566	0.007702008	0.040165126	sig Gene
ENSMUST00000123553.1	Cflar-207	ENSMUSG00000026031.15	Cflar	-0.178795781	-2.415608187	0.018052588	0.14159569	0.096436014	2.732153566	0.007702008	0.040165126	sig Gene
ENSMUST00000027189.14	Casp8-201	ENSMUSG00000026029.14	Casp8	-0.121918169	-1.570587004	0.120334095	0.40700565	-0.070808094	-1.144635110	0.255686658	0.448706392	None
ENSMUST00000165549.7	Casp8-202	ENSMUSG00000026029.14	Casp8	0.034884033	0.301248550	0.764028083	0.91534189	-0.070808094	-1.144635110	0.255686658	0.448706392	None
ENSMUST00000190213.1	Casp8-203	ENSMUSG00000026029.14	Casp8	0.045168952	0.344565021	0.731350431	0.90129587	-0.070808094	-1.144635110	0.255686658	0.448706392	None
ENSMUST00000027186.11	Trak2-201	ENSMUSG00000026028.12	Trak2	0.053449332	1.427114573	0.157545302	0.46590449	0.065553529	1.890089465	0.062275072	0.173122099	None
ENSMUST00000174120.1	Trak2-205	ENSMUSG00000026028.12	Trak2	0.000563016	0.004605485	0.996337148	0.99986556	0.065553529	1.890089465	0.062275072	0.173122099	None
ENSMUST00000172685.1	Trak2-202	ENSMUSG00000026028.12	Trak2	-0.014211023	-0.138010594	0.890588367	0.96531295	0.065553529	1.890089465	0.062275072	0.173122099	None
ENSMUST00000173590.1	Trak2-203	ENSMUSG00000026028.12	Trak2	0.243948467	2.313708672	0.023323172	0.16430718	0.065553529	1.890089465	0.062275072	0.173122099	None
ENSMUST00000114296.7	Stradb-202	ENSMUSG00000026027.13	Stradb	0.003467428	0.068393973	0.945647370	0.98483378	0.002181769	0.119146124	0.905450669	0.958221451	None
ENSMUST00000123301.7	Stradb-203	ENSMUSG00000026027.13	Stradb	-0.000644885	-0.015137511	0.987961200	0.99737630	0.002181769	0.119146124	0.905450669	0.958221451	None
ENSMUST00000153990.7	Stradb-207	ENSMUSG00000026027.13	Stradb	0.016579049	0.387137999	0.699710291	0.88753335	0.002181769	0.119146124	0.905450669	0.958221451	None
ENSMUST00000027185.10	Stradb-201	ENSMUSG00000026027.13	Stradb	-0.047555560	-0.726447275	0.469743083	0.75912148	0.002181769	0.119146124	0.905450669	0.958221451	None
ENSMUST00000152318.1	Stradb-206	ENSMUSG00000026027.13	Stradb	-0.102062853	-0.348526848	0.728385272	0.89987195	0.002181769	0.119146124	0.905450669	0.958221451	None
ENSMUST00000094917.9	Tmem237-202	ENSMUSG00000038079.14	Tmem237	0.169385018	1.673001457	0.098340887	0.36643246	-0.023782660	-1.088835563	0.279412526	0.474611604	None
ENSMUST00000087475.10	Tmem237-201	ENSMUSG00000038079.14	Tmem237	-0.014198691	-0.215120439	0.830235938	0.94305044	-0.023782660	-1.088835563	0.279412526	0.474611604	None
ENSMUST00000186794.6	Tmem237-205	ENSMUSG00000038079.14	Tmem237	-0.233546146	-1.315671473	0.192145510	0.51280449	-0.023782660	-1.088835563	0.279412526	0.474611604	None
ENSMUST00000190014.6	Tmem237-207	ENSMUSG00000038079.14	Tmem237	0.017179787	0.237778887	0.812677241	0.93628236	-0.023782660	-1.088835563	0.279412526	0.474611604	None
ENSMUST00000186395.1	Tmem237-204	ENSMUSG00000038079.14	Tmem237	0.326102326	1.732057213	0.087223647	0.34346981	-0.023782660	-1.088835563	0.279412526	0.474611604	None
ENSMUST00000186820.1	Tmem237-206	ENSMUSG00000038079.14	Tmem237	-0.127683785	-0.979668231	0.330284381	0.65491818	-0.023782660	-1.088835563	0.279412526	0.474611604	None
ENSMUST00000180570.1	G730003C15Rik-201	ENSMUSG00000097573.2	G730003C15Rik	0.028394195	0.304252787	0.761747045	0.91424972	0.036566080	0.602141585	0.548739426	0.721768014	None
ENSMUST00000114275.8	Mpp4-203	ENSMUSG00000079550.9	Mpp4	-0.078736794	-1.939615459	0.056048604	0.26950041	-0.204765944	-2.504904654	0.014226387	0.062183330	None
ENSMUST00000027178.12	Als2-201	ENSMUSG00000026024.14	Als2	-0.107264637	-4.815013298	0.000007098	0.00076717	-0.092058954	-4.916970633	0.000004441	0.000201134	sig Both
ENSMUST00000159166.7	Als2-202	ENSMUSG00000026024.14	Als2	0.264211037	3.972392500	0.000157699	0.00669256	-0.092058954	-4.916970633	0.000004441	0.000201134	sig Both
ENSMUST00000114246.3	Fzd7-201	ENSMUSG00000041075.8	Fzd7	0.205105649	4.067282682	0.000113014	0.00523530	0.246849651	4.325129700	0.000042603	0.000975864	sig Both
ENSMUST00000114243.7	Gm973-201	ENSMUSG00000047361.16	Gm973	0.055827943	0.934792352	0.352785679	0.67435434	0.060109966	0.759710490	0.449603819	0.637404123	None
ENSMUST00000186434.2	Gm973-205	ENSMUSG00000047361.16	Gm973	-0.024707778	-0.367016815	0.714602157	0.89394570	0.060109966	0.759710490	0.449603819	0.637404123	None
ENSMUST00000186310.1	Gm973-204	ENSMUSG00000047361.16	Gm973	-0.042905631	-0.577277452	0.565417692	0.81906555	0.060109966	0.759710490	0.449603819	0.637404123	None
ENSMUST00000191051.1	Gm973-209	ENSMUSG00000047361.16	Gm973	-0.132727798	-1.000742505	0.320051550	0.64607579	0.060109966	0.759710490	0.449603819	0.637404123	None
ENSMUST00000190490.1	Gm973-208	ENSMUSG00000047361.16	Gm973	-0.035593901	-0.441035090	0.660409917	0.86868155	0.060109966	0.759710490	0.449603819	0.637404123	None
ENSMUST00000191158.6	Sumo1-204	ENSMUSG00000026021.15	Sumo1	-0.060563275	-0.682303160	0.497072292	0.77666820	0.055196254	2.525390895	0.013480479	0.059875268	None
ENSMUST00000091374.8	Sumo1-201	ENSMUSG00000026021.15	Sumo1	0.045228418	2.425626089	0.017596732	0.13947056	0.055196254	2.525390895	0.013480479	0.059875268	None
ENSMUST00000191088.6	Nop58-214	ENSMUSG00000026020.9	Nop58	0.185203445	1.754156058	0.083338712	0.33583241	0.027132463	1.125061333	0.263841686	0.457479971	None
ENSMUST00000027174.9	Nop58-201	ENSMUSG00000026020.9	Nop58	-0.013937048	-0.406196648	0.685712447	0.88147719	0.027132463	1.125061333	0.263841686	0.457479971	None
ENSMUST00000190231.6	Nop58-211	ENSMUSG00000026020.9	Nop58	-0.073160992	-0.577647627	0.565168938	0.81901123	0.027132463	1.125061333	0.263841686	0.457479971	None
ENSMUST00000191142.6	Nop58-215	ENSMUSG00000026020.9	Nop58	0.045479785	1.481280164	0.142567926	0.44410707	0.027132463	1.125061333	0.263841686	0.457479971	None
ENSMUST00000185368.1	Nop58-202	ENSMUSG00000026020.9	Nop58	-0.127986307	-1.068718239	0.288499077	0.61715480	0.027132463	1.125061333	0.263841686	0.457479971	None
ENSMUST00000189919.6	Nop58-210	ENSMUSG00000026020.9	Nop58	-0.395006396	-2.771398760	0.006978559	0.07919423	0.027132463	1.125061333	0.263841686	0.457479971	None
ENSMUST00000187491.1	Nop58-205	ENSMUSG00000026020.9	Nop58	-0.007566494	-0.172888899	0.863187436	0.95572647	0.027132463	1.125061333	0.263841686	0.457479971	None
ENSMUST00000187837.6	Nop58-206	ENSMUSG00000026020.9	Nop58	-0.037126628	-0.710717398	0.479383088	0.76474319	0.027132463	1.125061333	0.263841686	0.457479971	None
ENSMUST00000188390.1	Nop58-207	ENSMUSG00000026020.9	Nop58	0.227835339	1.246962104	0.216149710	0.54113952	0.027132463	1.125061333	0.263841686	0.457479971	None
ENSMUST00000087435.6	Bmpr2-201	ENSMUSG00000067336.6	Bmpr2	-0.032378192	-0.696478361	0.488203514	0.77079029	-0.024888797	-0.604702775	0.547044285	0.720328469	None
ENSMUST00000036540.11	Fam117b-201	ENSMUSG00000041040.12	Fam117b	-0.031253285	-1.160242198	0.249495746	0.57900841	-0.020420567	-0.975752735	0.332053575	0.529705145	None
ENSMUST00000151630.1	Fam117b-202	ENSMUSG00000041040.12	Fam117b	0.194397863	1.684389877	0.096111520	0.36237383	-0.020420567	-0.975752735	0.332053575	0.529705145	None
ENSMUST00000027172.12	Ica1l-201	ENSMUSG00000026018.12	Ica1l	-0.071638746	-0.991744930	0.324394287	0.64968518	-0.012669694	-0.483652738	0.629919940	0.784330809	None
ENSMUST00000191251.6	Ica1l-206	ENSMUSG00000026018.12	Ica1l	-0.075077233	-2.077701666	0.041033265	0.22674033	-0.012669694	-0.483652738	0.629919940	0.784330809	None
ENSMUST00000189776.1	Ica1l-205	ENSMUSG00000026018.12	Ica1l	0.004372053	0.023039230	0.981677927	0.99512290	-0.012669694	-0.483652738	0.629919940	0.784330809	None
ENSMUST00000187364.1	Ica1l-204	ENSMUSG00000026018.12	Ica1l	0.094356991	1.628831210	0.107388775	0.38435084	-0.012669694	-0.483652738	0.629919940	0.784330809	None
ENSMUST00000186970.1	Ica1l-203	ENSMUSG00000026018.12	Ica1l	0.334835959	5.236911113	0.000001352	0.00026801	-0.012669694	-0.483652738	0.629919940	0.784330809	sig Tx
ENSMUST00000027173.14	Wdr12-201	ENSMUSG00000026019.15	Wdr12	-0.110166106	-3.162808933	0.002228256	0.03738794	-0.014677182	-0.677737537	0.499843832	0.681814666	sig Tx
ENSMUST00000122038.7	Wdr12-203	ENSMUSG00000026019.15	Wdr12	-0.034468794	-0.946261107	0.346943096	0.66940396	-0.014677182	-0.677737537	0.499843832	0.681814666	None
ENSMUST00000117438.7	Wdr12-202	ENSMUSG00000026019.15	Wdr12	0.142790181	1.757833908	0.082706231	0.33436264	-0.014677182	-0.677737537	0.499843832	0.681814666	None
ENSMUST00000147413.1	Wdr12-208	ENSMUSG00000026019.15	Wdr12	0.034106697	0.468838886	0.640494967	0.85855746	-0.014677182	-0.677737537	0.499843832	0.681814666	None
ENSMUST00000136461.1	Wdr12-205	ENSMUSG00000026019.15	Wdr12	-0.049255560	-0.291592341	0.771373844	0.91869575	-0.014677182	-0.677737537	0.499843832	0.681814666	None
ENSMUST00000143342.7	Wdr12-207	ENSMUSG00000026019.15	Wdr12	0.089065562	0.459921154	0.646854648	0.86187729	-0.014677182	-0.677737537	0.499843832	0.681814666	None
ENSMUST00000141417.2	Wdr12-206	ENSMUSG00000026019.15	Wdr12	0.032165138	0.156062908	0.876387389	0.96046558	-0.014677182	-0.677737537	0.499843832	0.681814666	None
ENSMUST00000130075.7	Carf-203	ENSMUSG00000026017.13	Carf	0.014222492	0.214200345	0.830950840	0.94330411	0.101746656	2.489414596	0.014814781	0.063773801	None
ENSMUST00000124986.7	Carf-202	ENSMUSG00000026017.13	Carf	0.065975430	0.507597049	0.613170932	0.84548329	0.101746656	2.489414596	0.014814781	0.063773801	None
ENSMUST00000187978.6	Carf-209	ENSMUSG00000026017.13	Carf	0.058356310	1.333011268	0.186415802	0.50537195	0.101746656	2.489414596	0.014814781	0.063773801	None
ENSMUST00000027171.11	Carf-201	ENSMUSG00000026017.13	Carf	0.161948856	1.359881092	0.177792645	0.49436654	0.101746656	2.489414596	0.014814781	0.063773801	None
ENSMUST00000160834.7	Nbeal1-203	ENSMUSG00000073664.11	Nbeal1	-0.069257408	-1.391538213	0.168025545	0.48114063	-0.074736575	-1.335253834	0.185484037	0.363292622	None
ENSMUST00000114202.7	Cyp20a1-202	ENSMUSG00000049439.13	Cyp20a1	0.234327100	1.140165944	0.257712612	0.58800191	0.064507648	2.196835459	0.030851341	0.106576390	None
ENSMUST00000060608.12	Cyp20a1-201	ENSMUSG00000049439.13	Cyp20a1	-0.520087567	-2.830448831	0.005911472	0.07100664	0.064507648	2.196835459	0.030851341	0.106576390	None
ENSMUST00000148443.2	Cyp20a1-203	ENSMUSG00000049439.13	Cyp20a1	0.158678238	3.999785937	0.000143302	0.00623487	0.064507648	2.196835459	0.030851341	0.106576390	sig Tx
ENSMUST00000052332.14	Abi2-201	ENSMUSG00000026782.15	Abi2	0.034712148	0.936181990	0.352074389	0.67374074	0.077656652	2.900043994	0.004786037	0.028907255	sig Gene
ENSMUST00000188594.6	Abi2-206	ENSMUSG00000026782.15	Abi2	0.005734999	0.060263365	0.952100305	0.98691694	0.077656652	2.900043994	0.004786037	0.028907255	sig Gene
ENSMUST00000188618.6	Abi2-207	ENSMUSG00000026782.15	Abi2	0.131344543	3.546985395	0.000663570	0.01714212	0.077656652	2.900043994	0.004786037	0.028907255	sig Both
ENSMUST00000189980.6	Abi2-210	ENSMUSG00000026782.15	Abi2	0.024522124	0.154796547	0.877382315	0.96102873	0.077656652	2.900043994	0.004786037	0.028907255	sig Gene
ENSMUST00000189082.6	Abi2-208	ENSMUSG00000026782.15	Abi2	-0.172223542	-1.000383782	0.320223945	0.64622089	0.077656652	2.900043994	0.004786037	0.028907255	sig Gene
ENSMUST00000189649.1	Abi2-209	ENSMUSG00000026782.15	Abi2	-0.030256911	-0.158760262	0.874268859	0.95965032	0.077656652	2.900043994	0.004786037	0.028907255	sig Gene
ENSMUST00000185788.6	Abi2-202	ENSMUSG00000026782.15	Abi2	-0.007449250	-0.067069559	0.946698268	0.98520473	0.077656652	2.900043994	0.004786037	0.028907255	sig Gene
ENSMUST00000186097.6	Abi2-203	ENSMUSG00000026782.15	Abi2	-0.105666958	-1.184923279	0.239652194	0.56801686	0.077656652	2.900043994	0.004786037	0.028907255	sig Gene
ENSMUST00000140485.7	Raph1-204	ENSMUSG00000026014.15	Raph1	0.004517727	0.097705104	0.922417563	0.97597804	0.020635319	0.515497230	0.607591077	0.767908389	None
ENSMUST00000027168.11	Raph1-201	ENSMUSG00000026014.15	Raph1	0.074809915	0.910509765	0.365364121	0.68466257	0.020635319	0.515497230	0.607591077	0.767908389	None
ENSMUST00000090293.10	Raph1-202	ENSMUSG00000026014.15	Raph1	-0.141467047	-1.178776668	0.242077153	0.57057487	0.020635319	0.515497230	0.607591077	0.767908389	None
ENSMUST00000188511.1	Raph1-207	ENSMUSG00000026014.15	Raph1	-0.001448534	-0.015228656	0.987888717	0.99735366	0.020635319	0.515497230	0.607591077	0.767908389	None
ENSMUST00000142258.2	Raph1-205	ENSMUSG00000026014.15	Raph1	0.192160907	1.582012231	0.117700963	0.40281181	0.020635319	0.515497230	0.607591077	0.767908389	None
ENSMUST00000122243.1	Gm11575-201	ENSMUSG00000081562.1	Gm11575	0.122128808	0.646038657	0.520154060	0.79231294	0.334864814	1.695359291	0.093797174	0.230160288	None
ENSMUST00000122226.1	Eif4a-ps4-201	ENSMUSG00000101188.1	Eif4a-ps4	-0.233234813	-0.694559012	0.489399250	0.77167793	-0.030523912	-1.400109217	0.165248637	0.337010034	None
ENSMUST00000075374.9	Pard3b-202	ENSMUSG00000052062.14	Pard3b	0.031077614	0.480529567	0.632198410	0.85416131	0.013205621	0.307564569	0.759192614	0.871011398	None
ENSMUST00000102822.8	Nrp2-204	ENSMUSG00000025969.15	Nrp2	0.007790033	0.102812782	0.918375920	0.97453756	-0.043428479	-0.823881663	0.412393997	0.604705420	None
ENSMUST00000075144.11	Nrp2-203	ENSMUSG00000025969.15	Nrp2	-0.046301298	-0.257813397	0.797231171	0.93016562	-0.043428479	-0.823881663	0.412393997	0.604705420	None
ENSMUST00000114155.7	Nrp2-205	ENSMUSG00000025969.15	Nrp2	-0.066759202	-1.074657398	0.285847431	0.61419107	-0.043428479	-0.823881663	0.412393997	0.604705420	None
ENSMUST00000063594.12	Nrp2-202	ENSMUSG00000025969.15	Nrp2	-0.066894420	-1.106166986	0.272060588	0.60102575	-0.043428479	-0.823881663	0.412393997	0.604705420	None
ENSMUST00000114157.2	Nrp2-206	ENSMUSG00000025969.15	Nrp2	-0.081964522	-0.828609326	0.409858563	0.71936387	-0.043428479	-0.823881663	0.412393997	0.604705420	None
ENSMUST00000165066.7	Ino80d-205	ENSMUSG00000040865.15	Ino80d	-0.136127218	-1.129904071	0.261985747	0.59200468	-0.027766228	-0.725091622	0.470457620	0.656117895	None
ENSMUST00000172416.7	Ino80d-206	ENSMUSG00000040865.15	Ino80d	-0.130949052	-0.832210722	0.407835450	0.71816285	-0.027766228	-0.725091622	0.470457620	0.656117895	None
ENSMUST00000097718.8	Ino80d-201	ENSMUSG00000040865.15	Ino80d	0.094875057	1.090143573	0.279012491	0.60803396	-0.027766228	-0.725091622	0.470457620	0.656117895	None
ENSMUST00000186436.1	Ino80dos-202	ENSMUSG00000084799.7	Ino80dos	-0.080984245	-0.505621177	0.614551157	0.84620053	0.059357238	1.231783070	0.221546854	0.408113701	None
ENSMUST00000186786.1	Ino80dos-203	ENSMUSG00000084799.7	Ino80dos	0.128574754	2.298156217	0.024237485	0.16787476	0.059357238	1.231783070	0.221546854	0.408113701	None
ENSMUST00000138611.7	Ino80dos-201	ENSMUSG00000084799.7	Ino80dos	-0.052713895	-0.982828296	0.328736367	0.65383001	0.059357238	1.231783070	0.221546854	0.408113701	None
ENSMUST00000188602.1	Ino80dos-204	ENSMUSG00000084799.7	Ino80dos	-0.013491249	-0.164610804	0.869676959	0.95834640	0.059357238	1.231783070	0.221546854	0.408113701	None
ENSMUST00000190095.1	Ndufs1-213	ENSMUSG00000025968.16	Ndufs1	-0.063521052	-1.250066061	0.215019877	0.54002582	-0.033515227	-2.420716375	0.017695906	0.072222728	None
ENSMUST00000027111.14	Ndufs1-201	ENSMUSG00000025968.16	Ndufs1	-0.045292338	-1.682879767	0.096404743	0.36287331	-0.033515227	-2.420716375	0.017695906	0.072222728	None
ENSMUST00000187835.1	Ndufs1-210	ENSMUSG00000025968.16	Ndufs1	0.066153352	0.523173857	0.602339141	0.83989125	-0.033515227	-2.420716375	0.017695906	0.072222728	None
ENSMUST00000168099.8	Ndufs1-203	ENSMUSG00000025968.16	Ndufs1	-0.056959477	-1.480764897	0.142704962	0.44426021	-0.033515227	-2.420716375	0.017695906	0.072222728	None
ENSMUST00000185827.6	Ndufs1-206	ENSMUSG00000025968.16	Ndufs1	-0.053002282	-0.896939124	0.372516575	0.69048209	-0.033515227	-2.420716375	0.017695906	0.072222728	None
ENSMUST00000140612.1	Ndufs1-202	ENSMUSG00000025968.16	Ndufs1	0.002949264	0.043549663	0.965374877	0.99068015	-0.033515227	-2.420716375	0.017695906	0.072222728	None
ENSMUST00000185732.6	Ndufs1-205	ENSMUSG00000025968.16	Ndufs1	0.237688531	2.367060290	0.020414381	0.15218865	-0.033515227	-2.420716375	0.017695906	0.072222728	None
ENSMUST00000189664.1	Ndufs1-212	ENSMUSG00000025968.16	Ndufs1	-0.075996829	-0.568702065	0.571195210	0.82265703	-0.033515227	-2.420716375	0.017695906	0.072222728	None
ENSMUST00000129339.7	Eef1b2-204	ENSMUSG00000025967.16	Eef1b2	0.008611971	0.361993343	0.718337689	0.89550761	0.028427039	1.161942925	0.248625691	0.440877978	None
ENSMUST00000142062.7	Eef1b2-206	ENSMUSG00000025967.16	Eef1b2	0.013032813	0.120980307	0.904018322	0.97008336	0.028427039	1.161942925	0.248625691	0.440877978	None
ENSMUST00000188524.1	Eef1b2-209	ENSMUSG00000025967.16	Eef1b2	0.021902141	0.878265572	0.382502031	0.69894492	0.028427039	1.161942925	0.248625691	0.440877978	None
ENSMUST00000148553.1	Eef1b2-207	ENSMUSG00000025967.16	Eef1b2	0.361950913	1.705879274	0.092017166	0.35407877	0.028427039	1.161942925	0.248625691	0.440877978	None
ENSMUST00000135877.7	Eef1b2-205	ENSMUSG00000025967.16	Eef1b2	0.019657392	0.934519204	0.352925600	0.67453392	0.028427039	1.161942925	0.248625691	0.440877978	None
ENSMUST00000027108.12	Eef1b2-201	ENSMUSG00000025967.16	Eef1b2	0.170571896	1.891173113	0.062320880	0.28540602	0.028427039	1.161942925	0.248625691	0.440877978	None
ENSMUST00000126469.1	Eef1b2-202	ENSMUSG00000025967.16	Eef1b2	0.133657657	1.546125169	0.126129730	0.41742002	0.028427039	1.161942925	0.248625691	0.440877978	None
ENSMUST00000126795.2	Eef1b2-203	ENSMUSG00000025967.16	Eef1b2	-0.045802884	-0.661874777	0.510005806	0.78574577	0.028427039	1.161942925	0.248625691	0.440877978	None
ENSMUST00000082668.1	Snora41-201	ENSMUSG00000064602.1	Snora41	0.131747726	1.027983390	0.307140837	0.63424048	0.104880306	1.001958135	0.319308055	0.516886221	None
ENSMUST00000239483.1	Zdbf2-204	ENSMUSG00000027520.16	Zdbf2	-0.036741859	-0.348860847	0.728135484	0.89975275	-0.297420707	-5.094712410	0.000002191	0.000120226	sig Gene
ENSMUST00000114132.7	Zdbf2-202	ENSMUSG00000027520.16	Zdbf2	0.060263259	0.647745863	0.519054950	0.79174487	-0.297420707	-5.094712410	0.000002191	0.000120226	sig Gene
ENSMUST00000126932.1	Zdbf2-203	ENSMUSG00000027520.16	Zdbf2	-0.281258821	-3.448108741	0.000913766	0.02109822	-0.297420707	-5.094712410	0.000002191	0.000120226	sig Both
ENSMUST00000029025.8	Zdbf2-201	ENSMUSG00000027520.16	Zdbf2	-0.349609328	-4.908578444	0.000004940	0.00061314	-0.297420707	-5.094712410	0.000002191	0.000120226	sig Both
ENSMUST00000182642.7	Adam23-209	ENSMUSG00000025964.15	Adam23	0.106078482	1.463706200	0.147300174	0.45095197	0.053342410	2.067253899	0.041860588	0.131818286	None
ENSMUST00000087374.9	Adam23-201	ENSMUSG00000025964.15	Adam23	0.026809931	0.169139334	0.866125729	0.95691363	0.053342410	2.067253899	0.041860588	0.131818286	None
ENSMUST00000114101.7	Adam23-203	ENSMUSG00000025964.15	Adam23	-0.083048201	-1.694591371	0.094149672	0.35851888	0.053342410	2.067253899	0.041860588	0.131818286	None
ENSMUST00000114103.7	Adam23-204	ENSMUSG00000025964.15	Adam23	0.159429260	3.107780318	0.002631463	0.04182652	0.053342410	2.067253899	0.041860588	0.131818286	sig Tx
ENSMUST00000114107.2	Adam23-205	ENSMUSG00000025964.15	Adam23	-0.110451743	-2.346826063	0.021477292	0.15669966	0.053342410	2.067253899	0.041860588	0.131818286	None
ENSMUST00000097717.8	Adam23-202	ENSMUSG00000025964.15	Adam23	0.136217936	1.983879645	0.050794072	0.25581401	0.053342410	2.067253899	0.041860588	0.131818286	None
ENSMUST00000134704.2	Adam23-206	ENSMUSG00000025964.15	Adam23	-0.008708600	-0.067387266	0.946446164	0.98501688	0.053342410	2.067253899	0.041860588	0.131818286	None
ENSMUST00000187844.1	Adam23-211	ENSMUSG00000025964.15	Adam23	0.011874838	0.132256139	0.895122909	0.96672301	0.053342410	2.067253899	0.041860588	0.131818286	None
ENSMUST00000141545.2	Adam23-207	ENSMUSG00000025964.15	Adam23	-0.017201597	-0.139257473	0.889606295	0.96490053	0.053342410	2.067253899	0.041860588	0.131818286	None
ENSMUST00000114094.2	Mdh1b-201	ENSMUSG00000025963.5	Mdh1b	-0.070061659	-1.016381218	0.312596046	0.63911688	-0.305870968	-1.538451516	0.127783953	0.283060517	None
ENSMUST00000027103.6	Fastkd2-201	ENSMUSG00000025962.15	Fastkd2	-0.228887278	-5.311720104	0.000001001	0.00022171	-0.181397571	-4.566900235	0.000017223	0.000511932	sig Both
ENSMUST00000148758.7	Fastkd2-206	ENSMUSG00000025962.15	Fastkd2	-0.062885842	-0.927073534	0.356753431	0.67781073	-0.181397571	-4.566900235	0.000017223	0.000511932	sig Gene
ENSMUST00000128621.7	Fastkd2-203	ENSMUSG00000025962.15	Fastkd2	-0.142525297	-3.214566828	0.001902367	0.03369210	-0.181397571	-4.566900235	0.000017223	0.000511932	sig Both
ENSMUST00000131478.1	Fastkd2-204	ENSMUSG00000025962.15	Fastkd2	0.042413052	0.213676676	0.831357788	0.94353442	-0.181397571	-4.566900235	0.000017223	0.000511932	sig Gene
ENSMUST00000134454.1	Fastkd2-205	ENSMUSG00000025962.15	Fastkd2	-0.187179291	-0.716303688	0.475947000	0.76295289	-0.181397571	-4.566900235	0.000017223	0.000511932	sig Gene
ENSMUST00000133244.1	Gm13749-201	ENSMUSG00000044689.5	Gm13749	0.023556878	0.378299237	0.706237855	0.89013558	0.099693102	0.712225042	0.478344744	0.663131824	None
ENSMUST00000114086.7	Klf7-202	ENSMUSG00000025959.13	Klf7	-0.014698799	-0.383922121	0.702082682	0.88844100	-0.003982206	-0.124218192	0.901446171	0.955958897	None
ENSMUST00000055001.9	Klf7-201	ENSMUSG00000025959.13	Klf7	0.046984061	0.743775263	0.459251265	0.75307428	-0.003982206	-0.124218192	0.901446171	0.955958897	None
ENSMUST00000135075.1	Klf7-203	ENSMUSG00000025959.13	Klf7	0.235101307	1.891969615	0.062213150	0.28524931	-0.003982206	-0.124218192	0.901446171	0.955958897	None
ENSMUST00000171164.7	Creb1-203	ENSMUSG00000025958.14	Creb1	0.202838861	1.805232399	0.074904309	0.31658088	-0.053706271	-1.169076465	0.245756248	0.437342774	None
ENSMUST00000188855.6	Creb1-208	ENSMUSG00000025958.14	Creb1	0.071438962	0.820779876	0.414277754	0.72230803	-0.053706271	-1.169076465	0.245756248	0.437342774	None
ENSMUST00000049932.11	Creb1-201	ENSMUSG00000025958.14	Creb1	-0.049418579	-0.456784157	0.649098096	0.86306040	-0.053706271	-1.169076465	0.245756248	0.437342774	None
ENSMUST00000087366.10	Creb1-202	ENSMUSG00000025958.14	Creb1	-0.069008480	-1.449566707	0.151195739	0.45681723	-0.053706271	-1.169076465	0.245756248	0.437342774	None
ENSMUST00000190876.6	Creb1-210	ENSMUSG00000025958.14	Creb1	-0.162017052	-1.952149175	0.054515856	0.26588940	-0.053706271	-1.169076465	0.245756248	0.437342774	None
ENSMUST00000190348.1	Creb1-209	ENSMUSG00000025958.14	Creb1	-0.232406602	-1.570917440	0.120257286	0.40685896	-0.053706271	-1.169076465	0.245756248	0.437342774	None
ENSMUST00000114079.8	Mettl21a-202	ENSMUSG00000025956.10	Mettl21a	0.039781906	0.898529626	0.371673748	0.68966037	0.046308924	1.172452014	0.244406718	0.435614394	None
ENSMUST00000053469.1	Mettl21a-201	ENSMUSG00000025956.10	Mettl21a	-0.019053742	-0.274241028	0.784625732	0.92529713	0.046308924	1.172452014	0.244406718	0.435614394	None
ENSMUST00000150749.1	2810408I11Rik-202	ENSMUSG00000087213.2	2810408I11Rik	-0.100874482	-1.377106728	0.172425912	0.48652440	-0.185848471	-1.555028010	0.123786335	0.277131783	None
ENSMUST00000187170.6	Ccnyl1-203	ENSMUSG00000070871.10	Ccnyl1	-0.130096698	-0.829844610	0.409163948	0.71898853	0.063024956	2.291881654	0.024473493	0.090793749	None
ENSMUST00000187638.6	Ccnyl1-204	ENSMUSG00000070871.10	Ccnyl1	0.186789810	1.837993551	0.069877834	0.30461525	0.063024956	2.291881654	0.024473493	0.090793749	None
ENSMUST00000094898.4	Ccnyl1-201	ENSMUSG00000070871.10	Ccnyl1	0.050477308	1.634684772	0.106152406	0.38217642	0.063024956	2.291881654	0.024473493	0.090793749	None
ENSMUST00000063982.6	Fzd5-201	ENSMUSG00000045005.9	Fzd5	0.026474780	0.664308104	0.508455869	0.78461418	0.051246564	0.742947497	0.459634256	0.646485080	None
ENSMUST00000097713.1	Plekhm3-201	ENSMUSG00000051344.13	Plekhm3	-0.111891236	-3.727850814	0.000364452	0.01138414	-0.112323123	-3.838199816	0.000242624	0.003407991	sig Both
ENSMUST00000123225.1	Plekhm3-202	ENSMUSG00000051344.13	Plekhm3	-0.122774301	-1.212932767	0.228822965	0.55540740	-0.112323123	-3.838199816	0.000242624	0.003407991	sig Gene
ENSMUST00000120360.1	Rpl10a-ps1-201	ENSMUSG00000084416.3	Rpl10a-ps1	0.006674137	0.330008049	0.742280200	0.90590227	0.008458907	0.267282277	0.789922160	0.890400972	None
ENSMUST00000148020.7	D630023F18Rik-202	ENSMUSG00000044816.10	D630023F18Rik	0.026821101	0.378063726	0.706412088	0.89023223	-0.023862089	-0.318309216	0.751058759	0.866303254	None
ENSMUST00000050047.3	D630023F18Rik-201	ENSMUSG00000044816.10	D630023F18Rik	0.005539551	0.100100717	0.920521683	0.97559004	-0.023862089	-0.318309216	0.751058759	0.866303254	None
ENSMUST00000153330.2	D630023F18Rik-203	ENSMUSG00000044816.10	D630023F18Rik	0.217192450	1.814953682	0.073382305	0.31321559	-0.023862089	-0.318309216	0.751058759	0.866303254	None
ENSMUST00000097709.10	Idh1-201	ENSMUSG00000025950.16	Idh1	-0.034935030	-1.155525262	0.251409333	0.58097007	-0.023467685	-0.782598819	0.436114407	0.626146432	None
ENSMUST00000169032.7	Idh1-203	ENSMUSG00000025950.16	Idh1	0.015183256	0.096861314	0.923085443	0.97616454	-0.023467685	-0.782598819	0.436114407	0.626146432	None
ENSMUST00000188876.6	Idh1-206	ENSMUSG00000025950.16	Idh1	-0.312894726	-3.189289159	0.002055512	0.03556139	-0.023467685	-0.782598819	0.436114407	0.626146432	sig Tx
ENSMUST00000186222.6	Idh1-204	ENSMUSG00000025950.16	Idh1	-0.015755257	-0.139521212	0.889398590	0.96480005	-0.023467685	-0.782598819	0.436114407	0.626146432	None
ENSMUST00000185317.6	Pikfyve-204	ENSMUSG00000025949.16	Pikfyve	0.257263174	2.581898671	0.011702060	0.10917654	-0.000000091	-0.000002451	0.999998051	0.999998051	None
ENSMUST00000189925.6	Pikfyve-208	ENSMUSG00000025949.16	Pikfyve	0.148729821	1.637025702	0.105661195	0.38117597	-0.000000091	-0.000002451	0.999998051	0.999998051	None
ENSMUST00000081154.13	Pikfyve-201	ENSMUSG00000025949.16	Pikfyve	-0.019026532	-0.485040583	0.629009568	0.85278665	-0.000000091	-0.000002451	0.999998051	0.999998051	None
ENSMUST00000213081.1	Pikfyve-211	ENSMUSG00000025949.16	Pikfyve	0.051246368	0.997323524	0.321697157	0.64706800	-0.000000091	-0.000002451	0.999998051	0.999998051	None
ENSMUST00000097707.4	Pikfyve-202	ENSMUSG00000025949.16	Pikfyve	-0.069375398	-0.869055736	0.387487902	0.70257344	-0.000000091	-0.000002451	0.999998051	0.999998051	None
ENSMUST00000027083.6	Pth2r-201	ENSMUSG00000025946.13	Pth2r	-0.181328452	-3.508485165	0.000752098	0.01865547	-0.252104936	-3.480455779	0.000804320	0.008058631	sig Both
ENSMUST00000156636.8	Map2-218	ENSMUSG00000015222.18	Map2	-0.153928710	-1.775206971	0.079771969	0.32734784	-0.080556015	-2.995739552	0.003619058	0.023876621	sig Gene
ENSMUST00000114015.7	Map2-205	ENSMUSG00000015222.18	Map2	-0.293600232	-3.121875970	0.002522155	0.04061258	-0.080556015	-2.995739552	0.003619058	0.023876621	sig Both
ENSMUST00000125844.1	Map2-210	ENSMUSG00000015222.18	Map2	-0.140510297	-1.355161980	0.179284807	0.49659099	-0.080556015	-2.995739552	0.003619058	0.023876621	sig Gene
ENSMUST00000114018.9	Map2-207	ENSMUSG00000015222.18	Map2	-0.203499127	-1.956277765	0.054018838	0.26451924	-0.080556015	-2.995739552	0.003619058	0.023876621	sig Gene
ENSMUST00000024639.11	Map2-201	ENSMUSG00000015222.18	Map2	-0.123396598	-1.926826156	0.057650159	0.27397726	-0.080556015	-2.995739552	0.003619058	0.023876621	sig Gene
ENSMUST00000114013.7	Map2-204	ENSMUSG00000015222.18	Map2	-0.220941751	-2.613010413	0.010767721	0.10392861	-0.080556015	-2.995739552	0.003619058	0.023876621	sig Gene
ENSMUST00000128673.7	Map2-212	ENSMUSG00000015222.18	Map2	0.093162095	0.953456758	0.343309614	0.66608943	-0.080556015	-2.995739552	0.003619058	0.023876621	sig Gene
ENSMUST00000123647.7	Map2-208	ENSMUSG00000015222.18	Map2	-0.017122738	-0.196889404	0.844427165	0.94824728	-0.080556015	-2.995739552	0.003619058	0.023876621	sig Gene
ENSMUST00000239213.1	Map2-225	ENSMUSG00000015222.18	Map2	-0.091104330	-0.766127915	0.445916840	0.74460686	-0.080556015	-2.995739552	0.003619058	0.023876621	sig Gene
ENSMUST00000077355.11	Map2-202	ENSMUSG00000015222.18	Map2	-0.108822711	-0.348862730	0.728134076	0.89975275	-0.080556015	-2.995739552	0.003619058	0.023876621	sig Gene
ENSMUST00000114012.7	Map2-203	ENSMUSG00000015222.18	Map2	-0.307572743	-3.187095668	0.002069331	0.03570114	-0.080556015	-2.995739552	0.003619058	0.023876621	sig Both
ENSMUST00000141148.1	Map2-215	ENSMUSG00000015222.18	Map2	-0.176565296	-1.325838124	0.188770273	0.50855523	-0.080556015	-2.995739552	0.003619058	0.023876621	sig Gene
ENSMUST00000151423.8	Map2-217	ENSMUSG00000015222.18	Map2	0.127259470	1.489747363	0.140330786	0.44059438	-0.080556015	-2.995739552	0.003619058	0.023876621	sig Gene
ENSMUST00000145419.7	Map2-216	ENSMUSG00000015222.18	Map2	-0.244600400	-1.933894038	0.056760346	0.27140234	-0.080556015	-2.995739552	0.003619058	0.023876621	sig Gene
ENSMUST00000127388.7	Map2-211	ENSMUSG00000015222.18	Map2	0.308597269	2.766352958	0.007077470	0.07985134	-0.080556015	-2.995739552	0.003619058	0.023876621	sig Gene
ENSMUST00000174590.1	Map2-224	ENSMUSG00000015222.18	Map2	0.232065469	1.104438386	0.272804689	0.60158272	-0.080556015	-2.995739552	0.003619058	0.023876621	sig Gene
ENSMUST00000172886.7	Map2-220	ENSMUSG00000015222.18	Map2	-0.174465925	-1.662980381	0.100337240	0.37049976	-0.080556015	-2.995739552	0.003619058	0.023876621	sig Gene
ENSMUST00000173778.7	Map2-221	ENSMUSG00000015222.18	Map2	0.403312564	1.277993457	0.205048984	0.52743667	-0.080556015	-2.995739552	0.003619058	0.023876621	sig Gene
ENSMUST00000173800.1	Map2-222	ENSMUSG00000015222.18	Map2	-0.183819790	-1.972148994	0.052143932	0.25951907	-0.080556015	-2.995739552	0.003619058	0.023876621	sig Gene
ENSMUST00000061620.16	Unc80-201	ENSMUSG00000055567.18	Unc80	-0.066914251	-1.334576900	0.185904862	0.50476312	-0.029070928	-0.575421339	0.566580296	0.734925721	None
ENSMUST00000136727.1	Unc80-203	ENSMUSG00000055567.18	Unc80	0.116960658	1.771482908	0.080393583	0.32906702	-0.029070928	-0.575421339	0.566580296	0.734925721	None
ENSMUST00000212557.2	Unc80-206	ENSMUSG00000055567.18	Unc80	0.106787336	2.258921825	0.026686137	0.17714809	-0.029070928	-0.575421339	0.566580296	0.734925721	None
ENSMUST00000187179.1	Unc80-205	ENSMUSG00000055567.18	Unc80	-0.016709697	-0.211835236	0.832789154	0.94409320	-0.029070928	-0.575421339	0.566580296	0.734925721	None
ENSMUST00000152844.1	Unc80-204	ENSMUSG00000055567.18	Unc80	-0.012309420	-0.118749721	0.905779506	0.97055127	-0.029070928	-0.575421339	0.566580296	0.734925721	None
ENSMUST00000151016.1	Rpe-204	ENSMUSG00000026005.15	Rpe	-0.165388882	-2.802961365	0.006388035	0.07462646	-0.189318145	-3.737938680	0.000341910	0.004351675	sig Gene
ENSMUST00000027157.9	Rpe-201	ENSMUSG00000026005.15	Rpe	-0.282254583	-4.081166848	0.000107597	0.00505216	-0.189318145	-3.737938680	0.000341910	0.004351675	sig Both
ENSMUST00000113995.1	Rpe-202	ENSMUSG00000026005.15	Rpe	0.226596922	2.557627188	0.012481217	0.11331169	-0.189318145	-3.737938680	0.000341910	0.004351675	sig Gene
ENSMUST00000190404.1	Rpe-205	ENSMUSG00000026005.15	Rpe	-0.174358829	-1.285004502	0.202600500	0.52439721	-0.189318145	-3.737938680	0.000341910	0.004351675	sig Gene
ENSMUST00000129190.7	Kansl1l-203	ENSMUSG00000026004.15	Kansl1l	-0.033255064	-0.663420269	0.509021094	0.78505295	0.003999923	0.087736992	0.930299384	0.969721318	None
ENSMUST00000068168.9	Kansl1l-201	ENSMUSG00000026004.15	Kansl1l	0.005914941	0.088209067	0.929937011	0.97864149	0.003999923	0.087736992	0.930299384	0.969721318	None
ENSMUST00000113987.1	Kansl1l-202	ENSMUSG00000026004.15	Kansl1l	0.006261744	0.049337871	0.960776393	0.98926035	0.003999923	0.087736992	0.930299384	0.969721318	None
ENSMUST00000189846.1	Kansl1l-205	ENSMUSG00000026004.15	Kansl1l	-0.076966093	-0.833518229	0.407102451	0.71778096	0.003999923	0.087736992	0.930299384	0.969721318	None
ENSMUST00000195411.1	Gm37570-201	ENSMUSG00000102559.1	Gm37570	-0.081326791	-2.117493368	0.037410135	0.21507621	-0.206390223	-1.909665681	0.059669148	0.168124074	None
ENSMUST00000194465.1	Gm37285-201	ENSMUSG00000103756.1	Gm37285	0.169763289	2.533341982	0.013307382	0.11785785	0.299159861	2.781088793	0.006717695	0.036521293	sig Gene
ENSMUST00000027153.5	Acadl-201	ENSMUSG00000026003.5	Acadl	-0.016627881	-0.501083420	0.617726226	0.84773619	-0.003577389	-0.116262985	0.907728063	0.959862147	None
ENSMUST00000139208.1	Acadl-202	ENSMUSG00000026003.5	Acadl	0.019030320	0.083416741	0.933734285	0.98029991	-0.003577389	-0.116262985	0.907728063	0.959862147	None
ENSMUST00000121857.1	Gm15793-201	ENSMUSG00000082769.3	Gm15793	-0.013912387	-0.156417871	0.876108545	0.96028682	-0.033310157	-0.273356723	0.785265550	0.887342783	None
ENSMUST00000027149.11	Lancl1-201	ENSMUSG00000026000.16	Lancl1	0.065278012	1.369827682	0.174678474	0.48970196	0.008546858	0.498997797	0.619115489	0.776304083	None
ENSMUST00000113979.9	Lancl1-202	ENSMUSG00000026000.16	Lancl1	-0.101226368	-3.392044487	0.001092816	0.02379164	0.008546858	0.498997797	0.619115489	0.776304083	sig Tx
ENSMUST00000119559.7	Lancl1-203	ENSMUSG00000026000.16	Lancl1	0.022805651	1.319119661	0.190995709	0.51121157	0.008546858	0.498997797	0.619115489	0.776304083	None
ENSMUST00000133508.1	Lancl1-204	ENSMUSG00000026000.16	Lancl1	0.113033652	1.249147311	0.215353847	0.54024105	0.008546858	0.498997797	0.619115489	0.776304083	None
ENSMUST00000149996.1	Lancl1-205	ENSMUSG00000026000.16	Lancl1	0.157838955	0.609495147	0.543970948	0.80648901	0.008546858	0.498997797	0.619115489	0.776304083	None
ENSMUST00000119142.7	Erbb4-201	ENSMUSG00000062209.15	Erbb4	-0.017455028	-0.288911471	0.773417004	0.91982258	-0.098985155	-2.048175255	0.043738816	0.135800236	None
ENSMUST00000121473.7	Erbb4-202	ENSMUSG00000062209.15	Erbb4	-0.204372490	-2.266995804	0.026165133	0.17529891	-0.098985155	-2.048175255	0.043738816	0.135800236	None
ENSMUST00000153432.1	Erbb4-205	ENSMUSG00000062209.15	Erbb4	-0.084984673	-1.028690766	0.306810328	0.63385086	-0.098985155	-2.048175255	0.043738816	0.135800236	None
ENSMUST00000027146.8	Ikzf2-201	ENSMUSG00000025997.13	Ikzf2	-0.151200051	-3.955880625	0.000167036	0.00693831	-0.189221605	-3.689374811	0.000402920	0.004913265	sig Both
ENSMUST00000065425.11	Spag16-201	ENSMUSG00000053153.14	Spag16	-0.041611729	-0.505378182	0.614720995	0.84624900	-0.194807032	-1.936130245	0.056293205	0.161691182	None
ENSMUST00000113940.3	Spag16-202	ENSMUSG00000053153.14	Spag16	-0.080792782	-1.340505826	0.183979533	0.50252749	-0.194807032	-1.936130245	0.056293205	0.161691182	None
ENSMUST00000053922.11	Vwc2l-201	ENSMUSG00000045648.15	Vwc2l	0.102011368	1.243588628	0.217382582	0.54246529	0.086126355	1.252356182	0.213996161	0.399360864	None
ENSMUST00000159205.1	Vwc2l-202	ENSMUSG00000045648.15	Vwc2l	0.053273557	1.054839061	0.294761428	0.62346148	0.086126355	1.252356182	0.213996161	0.399360864	None
ENSMUST00000161937.1	Vwc2l-203	ENSMUSG00000045648.15	Vwc2l	-0.032834666	-0.298616228	0.766028454	0.91634583	0.086126355	1.252356182	0.213996161	0.399360864	None
ENSMUST00000027393.7	Bard1-201	ENSMUSG00000026196.7	Bard1	-0.087936325	-2.597389821	0.011228038	0.10651483	-0.130690228	-2.610036807	0.010757794	0.051209765	None
ENSMUST00000027384.5	Atic-201	ENSMUSG00000026192.13	Atic	-0.131840110	-4.462062584	0.000027006	0.00194012	-0.121556756	-4.043929579	0.000118038	0.002037760	sig Both
ENSMUST00000188894.6	Fn1-214	ENSMUSG00000026193.15	Fn1	-0.241218953	-2.679663711	0.008989712	0.09269732	-0.036723030	-0.743210713	0.459475776	0.646307686	None
ENSMUST00000190780.6	Fn1-217	ENSMUSG00000026193.15	Fn1	0.033983824	0.272187833	0.786198143	0.92622095	-0.036723030	-0.743210713	0.459475776	0.646307686	None
ENSMUST00000055226.12	Fn1-201	ENSMUSG00000026193.15	Fn1	0.065389523	0.704734485	0.483078390	0.76722442	-0.036723030	-0.743210713	0.459475776	0.646307686	None
ENSMUST00000186129.6	Fn1-203	ENSMUSG00000026193.15	Fn1	-0.016622542	-0.092300740	0.926696192	0.97747429	-0.036723030	-0.743210713	0.459475776	0.646307686	None
ENSMUST00000185408.6	Fn1-202	ENSMUSG00000026193.15	Fn1	-0.082693805	-0.899289666	0.371271420	0.68924068	-0.036723030	-0.743210713	0.459475776	0.646307686	None
ENSMUST00000186575.1	Fn1-204	ENSMUSG00000026193.15	Fn1	0.002301598	0.016577104	0.986816399	0.99700708	-0.036723030	-0.743210713	0.459475776	0.646307686	None
ENSMUST00000187627.1	Fn1-210	ENSMUSG00000026193.15	Fn1	-0.079421331	-0.479078977	0.633225322	0.85470274	-0.036723030	-0.743210713	0.459475776	0.646307686	None
ENSMUST00000188092.1	Fn1-212	ENSMUSG00000026193.15	Fn1	0.330382380	2.784281376	0.006731740	0.07728998	-0.036723030	-0.743210713	0.459475776	0.646307686	None
ENSMUST00000189160.1	Fn1-215	ENSMUSG00000026193.15	Fn1	0.096335836	1.378418192	0.172022433	0.48597000	-0.036723030	-0.743210713	0.459475776	0.646307686	None
ENSMUST00000048860.8	Mreg-201	ENSMUSG00000039395.8	Mreg	0.221789463	4.192630751	0.000072294	0.00385320	0.311644119	4.484508668	0.000023519	0.000633337	sig Both
ENSMUST00000178786.1	Gm25360-201	ENSMUSG00000094655.1	Gm25360	0.208419119	1.550623250	0.125047699	0.41534015	0.209879483	1.330512500	0.187033587	0.365016358	None
ENSMUST00000179876.1	Gm25939-201	ENSMUSG00000093843.1	Gm25939	0.431315853	2.008190461	0.048091367	0.24802030	0.513345465	2.236196610	0.028052119	0.099735319	None
ENSMUST00000027381.12	Pecr-201	ENSMUSG00000026189.13	Pecr	-0.041109887	-0.945208748	0.347476574	0.66966781	-0.043852930	-1.045279844	0.298961759	0.494408194	None
ENSMUST00000097698.4	Pecr-202	ENSMUSG00000026189.13	Pecr	-0.035552487	-0.287091789	0.774804744	0.92044022	-0.043852930	-1.045279844	0.298961759	0.494408194	None
ENSMUST00000027380.11	Tmem169-201	ENSMUSG00000026188.11	Tmem169	-0.068149960	-3.146702866	0.002339859	0.03866284	-0.055959453	-2.883919055	0.005013875	0.029717254	sig Both
ENSMUST00000141783.1	Tmem169-202	ENSMUSG00000026188.11	Tmem169	0.023075659	0.306360401	0.760148046	0.91329044	-0.055959453	-2.883919055	0.005013875	0.029717254	sig Gene
ENSMUST00000027379.9	Xrcc5-201	ENSMUSG00000026187.9	Xrcc5	-0.092617306	-3.398644440	0.001070137	0.02347144	-0.090031390	-3.424425995	0.000964025	0.009117162	sig Both
ENSMUST00000047786.5	Marchf4-201	ENSMUSG00000039372.5	Marchf4	0.009885160	0.346047918	0.730240101	0.90081953	0.020544435	0.748219804	0.456465795	0.643713700	None
ENSMUST00000145868.7	Smarcal1-205	ENSMUSG00000039354.16	Smarcal1	-0.040819340	-0.406335321	0.685610992	0.88142476	-0.114139231	-6.277787245	0.000000015	0.000004164	sig Gene
ENSMUST00000152814.7	Smarcal1-208	ENSMUSG00000039354.16	Smarcal1	0.031923948	0.362620122	0.717871229	0.89517328	-0.114139231	-6.277787245	0.000000015	0.000004164	sig Gene
ENSMUST00000047615.14	Smarcal1-201	ENSMUSG00000039354.16	Smarcal1	-0.120455719	-4.503722345	0.000023127	0.00173576	-0.114139231	-6.277787245	0.000000015	0.000004164	sig Both
ENSMUST00000152225.1	Smarcal1-207	ENSMUSG00000039354.16	Smarcal1	-0.207567619	-1.519972467	0.132568816	0.42810792	-0.114139231	-6.277787245	0.000000015	0.000004164	sig Gene
ENSMUST00000150725.7	Smarcal1-206	ENSMUSG00000039354.16	Smarcal1	0.005512893	0.114262880	0.909323564	0.97196266	-0.114139231	-6.277787245	0.000000015	0.000004164	sig Gene
ENSMUST00000126832.1	Smarcal1-202	ENSMUSG00000039354.16	Smarcal1	0.015275269	0.110347064	0.912418088	0.97267633	-0.114139231	-6.277787245	0.000000015	0.000004164	sig Gene
ENSMUST00000212057.1	Gm39662-202	ENSMUSG00000110712.1	Gm39662	-0.086777839	-1.572975157	0.119779854	0.40587842	-0.138061476	-1.582544288	0.117370575	0.267349065	None
ENSMUST00000059980.10	Rpl37a-201	ENSMUSG00000046330.10	Rpl37a	0.017278376	0.854012489	0.395718163	0.70856632	0.023389777	0.904480252	0.368387504	0.565013592	None
ENSMUST00000212432.1	Rpl37a-204	ENSMUSG00000046330.10	Rpl37a	0.009687453	0.250846455	0.802593662	0.93244784	0.023389777	0.904480252	0.368387504	0.565013592	None
ENSMUST00000212335.1	Rpl37a-203	ENSMUSG00000046330.10	Rpl37a	-0.005532473	-0.052033160	0.958635545	0.98854817	0.023389777	0.904480252	0.368387504	0.565013592	None
ENSMUST00000211963.1	Rpl37a-202	ENSMUSG00000046330.10	Rpl37a	0.139615186	1.330877941	0.187113711	0.50623400	0.023389777	0.904480252	0.368387504	0.565013592	None
ENSMUST00000047328.10	Igfbp2-201	ENSMUSG00000039323.18	Igfbp2	-0.088910398	-1.729754920	0.087636820	0.34416037	-0.087623857	-1.969274585	0.052294838	0.153902621	None
ENSMUST00000120564.1	Igfbp2-202	ENSMUSG00000039323.18	Igfbp2	-0.092576928	-1.515914251	0.133590858	0.42974212	-0.087623857	-1.969274585	0.052294838	0.153902621	None
ENSMUST00000027377.8	Igfbp5-201	ENSMUSG00000026185.8	Igfbp5	0.002763329	0.045618313	0.963731280	0.99015883	0.015334735	0.276146340	0.783129665	0.886345871	None
ENSMUST00000191104.6	Tns1-217	ENSMUSG00000055322.16	Tns1	-0.013917664	-0.342303052	0.733045202	0.90213499	-0.042747055	-1.478681105	0.143052457	0.306284680	None
ENSMUST00000187691.6	Tns1-209	ENSMUSG00000055322.16	Tns1	0.013660391	0.149992486	0.881158441	0.96199536	-0.042747055	-1.478681105	0.143052457	0.306284680	None
ENSMUST00000191367.1	Tns1-220	ENSMUSG00000055322.16	Tns1	-0.163366429	-1.391257547	0.168110296	0.48121818	-0.042747055	-1.478681105	0.143052457	0.306284680	None
ENSMUST00000187281.6	Tns1-207	ENSMUSG00000055322.16	Tns1	0.107370724	1.174925397	0.243605494	0.57219416	-0.042747055	-1.478681105	0.143052457	0.306284680	None
ENSMUST00000106899.3	Cxcr2-202	ENSMUSG00000026180.8	Cxcr2	0.039080470	1.323750324	0.189459743	0.50927230	-0.197439447	-1.138189025	0.258352363	0.451543733	None
ENSMUST00000113820.8	Arpc2-203	ENSMUSG00000006304.14	Arpc2	0.088045526	4.088191817	0.000104952	0.00498294	0.086751579	4.201697404	0.000066951	0.001360400	sig Both
ENSMUST00000006467.13	Arpc2-201	ENSMUSG00000006304.14	Arpc2	0.044775497	1.392309981	0.167792665	0.48105973	0.086751579	4.201697404	0.000066951	0.001360400	sig Gene
ENSMUST00000113819.1	Arpc2-202	ENSMUSG00000006304.14	Arpc2	0.272665941	2.210634365	0.029996797	0.18925099	0.086751579	4.201697404	0.000066951	0.001360400	sig Gene
ENSMUST00000006462.13	Aamp-201	ENSMUSG00000006299.13	Aamp	0.016849924	0.919008051	0.360929878	0.68115940	0.032003769	1.531962734	0.129376376	0.285164836	None
ENSMUST00000186833.1	Aamp-203	ENSMUSG00000006299.13	Aamp	-0.013676664	-0.228938857	0.819516754	0.93888265	0.032003769	1.531962734	0.129376376	0.285164836	None
ENSMUST00000178235.7	Aamp-202	ENSMUSG00000006299.13	Aamp	0.065188169	1.459495357	0.148452036	0.45254199	0.032003769	1.531962734	0.129376376	0.285164836	None
ENSMUST00000191258.1	Aamp-206	ENSMUSG00000006299.13	Aamp	-0.025822970	-0.304433910	0.761609589	0.91419738	0.032003769	1.531962734	0.129376376	0.285164836	None
ENSMUST00000190008.1	Aamp-205	ENSMUSG00000006299.13	Aamp	0.031733527	0.398999176	0.690986122	0.88375411	0.032003769	1.531962734	0.129376376	0.285164836	None
ENSMUST00000113805.7	Pnkd-204	ENSMUSG00000026179.14	Pnkd	-0.079996716	-2.099434937	0.039018509	0.22026675	0.038298717	1.749024196	0.084024442	0.212578113	None
ENSMUST00000027370.12	Pnkd-201	ENSMUSG00000026179.14	Pnkd	0.013015583	0.452735815	0.651998100	0.86426046	0.038298717	1.749024196	0.084024442	0.212578113	None
ENSMUST00000129219.1	Pnkd-205	ENSMUSG00000026179.14	Pnkd	-0.073580518	-1.083568802	0.281900352	0.61058297	0.038298717	1.749024196	0.084024442	0.212578113	None
ENSMUST00000138620.1	Pnkd-206	ENSMUSG00000026179.14	Pnkd	-0.267186207	-1.504737964	0.136437688	0.43431702	0.038298717	1.749024196	0.084024442	0.212578113	None
ENSMUST00000087226.10	Pnkd-203	ENSMUSG00000026179.14	Pnkd	-0.005382702	-0.038880270	0.969085373	0.99170792	0.038298717	1.749024196	0.084024442	0.212578113	None
ENSMUST00000152492.1	Pnkd-207	ENSMUSG00000026179.14	Pnkd	-0.037014866	-0.157657091	0.875135191	0.95986526	0.038298717	1.749024196	0.084024442	0.212578113	None
ENSMUST00000087225.5	Pnkd-202	ENSMUSG00000026179.14	Pnkd	0.137049110	2.186419667	0.031788596	0.19581949	0.038298717	1.749024196	0.084024442	0.212578113	None
ENSMUST00000016309.15	Tmbim1-201	ENSMUSG00000006301.17	Tmbim1	0.130822697	2.717382305	0.008106236	0.08669448	0.169361576	3.167159340	0.002161693	0.016586218	sig Gene
ENSMUST00000154859.1	Tmbim1-208	ENSMUSG00000006301.17	Tmbim1	-0.096480173	-0.808693590	0.421155776	0.72712169	0.169361576	3.167159340	0.002161693	0.016586218	sig Gene
ENSMUST00000097697.7	Catip-201	ENSMUSG00000073650.8	Catip	0.031917781	0.361038193	0.719048733	0.89571048	0.043293391	0.322777191	0.747684651	0.863989958	None
ENSMUST00000191010.1	Catip-204	ENSMUSG00000073650.8	Catip	0.018949399	0.212636596	0.832166180	0.94384420	0.043293391	0.322777191	0.747684651	0.863989958	None
ENSMUST00000186688.1	Catip-203	ENSMUSG00000073650.8	Catip	-0.191677858	-1.415952062	0.160777825	0.47100239	0.043293391	0.322777191	0.747684651	0.863989958	None
ENSMUST00000027368.5	Slc11a1-201	ENSMUSG00000026177.11	Slc11a1	-0.103537814	-1.834794879	0.070355836	0.30569996	-0.058481973	-0.593306798	0.554606978	0.726312601	None
ENSMUST00000135137.1	Slc11a1-206	ENSMUSG00000026177.11	Slc11a1	-0.034647648	-0.296490783	0.767644797	0.91724343	-0.058481973	-0.593306798	0.554606978	0.726312601	None
ENSMUST00000027367.13	Ctdsp1-201	ENSMUSG00000026176.13	Ctdsp1	-0.013466370	-0.449838054	0.654077194	0.86517327	-0.018693622	-0.666061636	0.507239091	0.687633609	None
ENSMUST00000141175.1	Ctdsp1-202	ENSMUSG00000026176.13	Ctdsp1	-0.038650487	-0.396189266	0.693049151	0.88464158	-0.018693622	-0.666061636	0.507239091	0.687633609	None
ENSMUST00000152659.1	Ctdsp1-203	ENSMUSG00000026176.13	Ctdsp1	-0.191405572	-0.998422238	0.321167717	0.64668760	-0.018693622	-0.666061636	0.507239091	0.687633609	None
ENSMUST00000044260.10	Usp37-201	ENSMUSG00000033364.13	Usp37	-0.068897182	-2.152923811	0.034421017	0.20537125	-0.043832457	-1.558019908	0.123075506	0.275997547	None
ENSMUST00000189257.6	Usp37-205	ENSMUSG00000033364.13	Usp37	0.154964462	1.203796305	0.232315652	0.55962662	-0.043832457	-1.558019908	0.123075506	0.275997547	None
ENSMUST00000188012.6	Usp37-204	ENSMUSG00000033364.13	Usp37	-0.114515298	-1.469150497	0.145821242	0.44852144	-0.043832457	-1.558019908	0.123075506	0.275997547	None
ENSMUST00000186282.6	Usp37-202	ENSMUSG00000033364.13	Usp37	-0.045730062	-0.486544560	0.627947967	0.85233589	-0.043832457	-1.558019908	0.123075506	0.275997547	None
ENSMUST00000087215.6	Cnot9-201	ENSMUSG00000026174.9	Cnot9	0.016882354	0.986088098	0.327144527	0.65229969	0.023011453	1.369015934	0.174728449	0.349526895	None
ENSMUST00000137100.1	Cnot9-202	ENSMUSG00000026174.9	Cnot9	0.110264992	1.174962146	0.243590878	0.57219416	0.023011453	1.369015934	0.174728449	0.349526895	None
ENSMUST00000113747.7	Plcd4-204	ENSMUSG00000026173.15	Plcd4	-0.015005751	-0.293042024	0.770269675	0.91828872	0.005480948	0.111981417	0.911111497	0.961281529	None
ENSMUST00000113737.7	Zfp142-203	ENSMUSG00000026135.17	Zfp142	-0.001969826	-0.050746209	0.959657724	0.98885126	-0.045761853	-1.572982390	0.119569236	0.270319855	None
ENSMUST00000027315.13	Zfp142-201	ENSMUSG00000026135.17	Zfp142	-0.103643064	-2.368132932	0.020359363	0.15199086	-0.045761853	-1.572982390	0.119569236	0.270319855	None
ENSMUST00000127921.1	Zfp142-204	ENSMUSG00000026135.17	Zfp142	-0.012613869	-0.154516943	0.877602014	0.96102873	-0.045761853	-1.572982390	0.119569236	0.270319855	None
ENSMUST00000147011.2	Zfp142-207	ENSMUSG00000026135.17	Zfp142	-0.026245622	-0.241945561	0.809458502	0.93475430	-0.045761853	-1.572982390	0.119569236	0.270319855	None
ENSMUST00000113733.9	Bcs1l-203	ENSMUSG00000026172.12	Bcs1l	-0.334951215	-4.811176397	0.000007203	0.00077433	-0.314569680	-5.801965681	0.000000119	0.000016925	sig Both
ENSMUST00000027358.10	Bcs1l-201	ENSMUSG00000026172.12	Bcs1l	-0.317616384	-5.257554020	0.000001244	0.00025185	-0.314569680	-5.801965681	0.000000119	0.000016925	sig Both
ENSMUST00000113732.1	Bcs1l-202	ENSMUSG00000026172.12	Bcs1l	-0.141112703	-0.943908200	0.348136602	0.67019435	-0.314569680	-5.801965681	0.000000119	0.000016925	sig Gene
ENSMUST00000147464.1	Bcs1l-204	ENSMUSG00000026172.12	Bcs1l	-0.256167731	-2.053183334	0.043413465	0.23404671	-0.314569680	-5.801965681	0.000000119	0.000016925	sig Gene
ENSMUST00000135140.7	Rnf25-206	ENSMUSG00000026171.12	Rnf25	-0.164225495	-0.740223716	0.461390706	0.75424478	0.045945525	1.915121384	0.058959529	0.166925250	None
ENSMUST00000027357.11	Rnf25-201	ENSMUSG00000026171.12	Rnf25	0.010696522	0.353094888	0.724971540	0.89832066	0.045945525	1.915121384	0.058959529	0.166925250	None
ENSMUST00000113721.7	Rnf25-202	ENSMUSG00000026171.12	Rnf25	0.082438817	1.820866632	0.072469224	0.31117391	0.045945525	1.915121384	0.058959529	0.166925250	None
ENSMUST00000149649.1	Rnf25-208	ENSMUSG00000026171.12	Rnf25	0.395245173	2.852980196	0.005545435	0.06804897	0.045945525	1.915121384	0.058959529	0.166925250	None
ENSMUST00000127938.7	Rnf25-203	ENSMUSG00000026171.12	Rnf25	0.189448847	0.972836179	0.333647599	0.65810421	0.045945525	1.915121384	0.058959529	0.166925250	None
ENSMUST00000154874.7	Rnf25-210	ENSMUSG00000026171.12	Rnf25	0.064295602	0.363928983	0.716897498	0.89467779	0.045945525	1.915121384	0.058959529	0.166925250	None
ENSMUST00000136078.1	Rnf25-207	ENSMUSG00000026171.12	Rnf25	0.240463321	1.184821611	0.239692162	0.56801686	0.045945525	1.915121384	0.058959529	0.166925250	None
ENSMUST00000128491.1	Rnf25-204	ENSMUSG00000026171.12	Rnf25	-0.131432363	-1.581669169	0.117779350	0.40289995	0.045945525	1.915121384	0.058959529	0.166925250	None
ENSMUST00000132081.1	Rnf25-205	ENSMUSG00000026171.12	Rnf25	-0.271105308	-1.655805514	0.101786716	0.37305745	0.045945525	1.915121384	0.058959529	0.166925250	None
ENSMUST00000087183.10	Stk36-201	ENSMUSG00000033276.18	Stk36	-0.362749108	-6.435909085	0.000000009	0.00001078	-0.371349404	-7.951974517	0.000000000	0.000000017	sig Both
ENSMUST00000145673.7	Stk36-205	ENSMUSG00000033276.18	Stk36	-0.174143608	-2.392677856	0.019135917	0.14656719	-0.371349404	-7.951974517	0.000000000	0.000000017	sig Gene
ENSMUST00000113694.7	Stk36-203	ENSMUSG00000033276.18	Stk36	-0.108514453	-0.637945914	0.525380814	0.79497690	-0.371349404	-7.951974517	0.000000000	0.000000017	sig Gene
ENSMUST00000123154.1	Stk36-204	ENSMUSG00000033276.18	Stk36	-0.309104797	-4.088505483	0.000104836	0.00498279	-0.371349404	-7.951974517	0.000000000	0.000000017	sig Both
ENSMUST00000042125.14	Ttll4-201	ENSMUSG00000033257.14	Ttll4	0.047248244	1.010490003	0.315390786	0.64137776	-0.006728189	-0.167342160	0.867512366	0.937665804	None
ENSMUST00000113678.1	Ttll4-202	ENSMUSG00000033257.14	Ttll4	-0.091126335	-1.247686975	0.215885470	0.54102362	-0.006728189	-0.167342160	0.867512366	0.937665804	None
ENSMUST00000143925.7	Ttll4-208	ENSMUSG00000033257.14	Ttll4	-0.042347083	-0.257608336	0.797388870	0.93017634	-0.006728189	-0.167342160	0.867512366	0.937665804	None
ENSMUST00000145132.7	Ttll4-209	ENSMUSG00000033257.14	Ttll4	-0.049889156	-0.970346294	0.334878876	0.65919172	-0.006728189	-0.167342160	0.867512366	0.937665804	None
ENSMUST00000027356.6	Cyp27a1-201	ENSMUSG00000026170.6	Cyp27a1	-0.016465578	-0.420286754	0.675433711	0.87585250	-0.037594854	-0.208623185	0.835259173	0.918380307	None
ENSMUST00000006718.14	Wnt10a-201	ENSMUSG00000026167.14	Wnt10a	0.009546288	0.439637506	0.661417618	0.86895924	0.104807098	0.462245828	0.645127816	0.794799845	None
ENSMUST00000160379.3	Cdk5r2-201	ENSMUSG00000090071.4	Cdk5r2	0.065987043	1.504122971	0.136595714	0.43465504	0.077879946	1.701571228	0.092620439	0.227748449	None
ENSMUST00000094844.3	Cfap65-201	ENSMUSG00000047021.14	Cfap65	-0.008503170	-0.087490993	0.930505886	0.97877185	0.036972142	0.209435345	0.834627260	0.918326332	None
ENSMUST00000152855.1	Nhej1-201	ENSMUSG00000026162.7	Nhej1	-0.059581272	-1.315930098	0.192059092	0.51265295	-0.067782175	-1.139156352	0.257951089	0.451101295	None
ENSMUST00000188033.1	Nhej1-202	ENSMUSG00000026162.7	Nhej1	0.041526914	0.244263352	0.807669436	0.93401654	-0.067782175	-1.139156352	0.257951089	0.451101295	None
ENSMUST00000168720.7	Cnppd1-202	ENSMUSG00000033159.14	Cnppd1	0.016506847	0.346340083	0.730021408	0.90081953	-0.007131426	-0.261207337	0.794586803	0.893544042	None
ENSMUST00000190679.6	Cnppd1-208	ENSMUSG00000033159.14	Cnppd1	0.139832048	1.618069922	0.109692052	0.38891755	-0.007131426	-0.261207337	0.794586803	0.893544042	None
ENSMUST00000189043.1	Cnppd1-205	ENSMUSG00000033159.14	Cnppd1	0.045887180	0.643249282	0.521952506	0.79315851	-0.007131426	-0.261207337	0.794586803	0.893544042	None
ENSMUST00000041213.11	Cnppd1-201	ENSMUSG00000033159.14	Cnppd1	-0.059059881	-1.815635857	0.073276476	0.31299150	-0.007131426	-0.261207337	0.794586803	0.893544042	None
ENSMUST00000188037.1	Cnppd1-204	ENSMUSG00000033159.14	Cnppd1	0.145153226	1.220167792	0.226084314	0.55232327	-0.007131426	-0.261207337	0.794586803	0.893544042	None
ENSMUST00000189403.6	Cnppd1-206	ENSMUSG00000033159.14	Cnppd1	0.250891271	2.268333767	0.026079667	0.17497644	-0.007131426	-0.261207337	0.794586803	0.893544042	None
ENSMUST00000188873.6	Retreg2-204	ENSMUSG00000049339.16	Retreg2	0.120621910	1.505880234	0.136144556	0.43385451	0.052496905	2.700296579	0.008411750	0.042894126	sig Gene
ENSMUST00000097694.10	Retreg2-201	ENSMUSG00000049339.16	Retreg2	0.143644817	2.679970177	0.008982193	0.09265235	0.052496905	2.700296579	0.008411750	0.042894126	sig Gene
ENSMUST00000190240.6	Retreg2-208	ENSMUSG00000049339.16	Retreg2	-0.065962466	-1.528818341	0.130362423	0.42458031	0.052496905	2.700296579	0.008411750	0.042894126	sig Gene
ENSMUST00000189650.6	Retreg2-207	ENSMUSG00000049339.16	Retreg2	0.093173902	0.595853000	0.553001774	0.81194079	0.052496905	2.700296579	0.008411750	0.042894126	sig Gene
ENSMUST00000186037.6	Retreg2-202	ENSMUSG00000049339.16	Retreg2	-0.011227536	-0.304364302	0.761662415	0.91419738	0.052496905	2.700296579	0.008411750	0.042894126	sig Gene
ENSMUST00000187901.1	Retreg2-203	ENSMUSG00000049339.16	Retreg2	-0.010507919	-0.096912169	0.923045189	0.97616454	0.052496905	2.700296579	0.008411750	0.042894126	sig Gene
ENSMUST00000188977.1	Retreg2-205	ENSMUSG00000049339.16	Retreg2	0.043157584	0.387015790	0.699800391	0.88753586	0.052496905	2.700296579	0.008411750	0.042894126	sig Gene
ENSMUST00000162768.7	Zfand2b-208	ENSMUSG00000026197.12	Zfand2b	0.138717101	0.752779076	0.453852858	0.74966892	0.039909358	1.407341449	0.163101212	0.334097385	None
ENSMUST00000161106.7	Zfand2b-206	ENSMUSG00000026197.12	Zfand2b	0.022928910	0.193867226	0.846784774	0.94940379	0.039909358	1.407341449	0.163101212	0.334097385	None
ENSMUST00000160439.7	Zfand2b-204	ENSMUSG00000026197.12	Zfand2b	0.033439018	1.112756042	0.269237230	0.59873127	0.039909358	1.407341449	0.163101212	0.334097385	None
ENSMUST00000027394.11	Zfand2b-201	ENSMUSG00000026197.12	Zfand2b	-0.153897054	-1.035151240	0.303802898	0.63132359	0.039909358	1.407341449	0.163101212	0.334097385	None
ENSMUST00000160903.7	Zfand2b-205	ENSMUSG00000026197.12	Zfand2b	-0.082162754	-0.744556000	0.458781712	0.75271745	0.039909358	1.407341449	0.163101212	0.334097385	None
ENSMUST00000160033.7	Zfand2b-202	ENSMUSG00000026197.12	Zfand2b	0.101346790	0.686821178	0.494236108	0.77514284	0.039909358	1.407341449	0.163101212	0.334097385	None
ENSMUST00000160282.1	Zfand2b-203	ENSMUSG00000026197.12	Zfand2b	-0.003127537	-0.022323920	0.982246685	0.99532137	0.039909358	1.407341449	0.163101212	0.334097385	None
ENSMUST00000027396.14	Abcb6-201	ENSMUSG00000026198.15	Abcb6	0.019755692	0.688939666	0.492909272	0.77444665	0.065058833	1.003602244	0.318519422	0.515902282	None
ENSMUST00000160081.7	Abcb6-203	ENSMUSG00000026198.15	Abcb6	-0.007161775	-0.103159200	0.918101880	0.97445078	0.065058833	1.003602244	0.318519422	0.515902282	None
ENSMUST00000161215.1	Abcb6-206	ENSMUSG00000026198.15	Abcb6	0.029874303	0.132580676	0.894867077	0.96664090	0.065058833	1.003602244	0.318519422	0.515902282	None
ENSMUST00000159219.7	Abcb6-202	ENSMUSG00000026198.15	Abcb6	0.078360073	1.490834809	0.140045474	0.44008179	0.065058833	1.003602244	0.318519422	0.515902282	None
ENSMUST00000160757.1	Abcb6-204	ENSMUSG00000026198.15	Abcb6	-0.017896133	-0.169940744	0.865497555	0.95674126	0.065058833	1.003602244	0.318519422	0.515902282	None
ENSMUST00000161103.1	Abcb6-205	ENSMUSG00000026198.15	Abcb6	-0.018362195	-0.538540512	0.591740417	0.83393811	0.065058833	1.003602244	0.318519422	0.515902282	None
ENSMUST00000189702.6	Atg9a-208	ENSMUSG00000033124.16	Atg9a	0.192548548	0.842797880	0.401923254	0.71394030	0.095656728	4.149200556	0.000080964	0.001556464	sig Gene
ENSMUST00000189820.6	Atg9a-209	ENSMUSG00000033124.16	Atg9a	0.058939503	0.811453601	0.419579128	0.72603756	0.095656728	4.149200556	0.000080964	0.001556464	sig Gene
ENSMUST00000189665.6	Atg9a-207	ENSMUSG00000033124.16	Atg9a	0.022789913	0.251546145	0.802054674	0.93214120	0.095656728	4.149200556	0.000080964	0.001556464	sig Gene
ENSMUST00000239085.1	Atg9a-210	ENSMUSG00000033124.16	Atg9a	-0.144262701	-0.889061193	0.376708964	0.69406178	0.095656728	4.149200556	0.000080964	0.001556464	sig Gene
ENSMUST00000188347.6	Atg9a-205	ENSMUSG00000033124.16	Atg9a	0.062785087	1.001891353	0.319499854	0.64536618	0.095656728	4.149200556	0.000080964	0.001556464	sig Gene
ENSMUST00000040689.14	Atg9a-201	ENSMUSG00000033124.16	Atg9a	0.094433193	2.615865627	0.010685455	0.10338151	0.095656728	4.149200556	0.000080964	0.001556464	sig Gene
ENSMUST00000187785.1	Atg9a-204	ENSMUSG00000033124.16	Atg9a	0.253625916	2.047793188	0.043952393	0.23548131	0.095656728	4.149200556	0.000080964	0.001556464	sig Gene
ENSMUST00000188430.6	Atg9a-206	ENSMUSG00000033124.16	Atg9a	0.130880271	0.776217189	0.439972493	0.74039614	0.095656728	4.149200556	0.000080964	0.001556464	sig Gene
ENSMUST00000187601.6	Atg9a-203	ENSMUSG00000033124.16	Atg9a	0.018111453	0.206822744	0.836688252	0.94539872	0.095656728	4.149200556	0.000080964	0.001556464	sig Gene
ENSMUST00000186744.1	Atg9a-202	ENSMUSG00000033124.16	Atg9a	0.069172022	0.512082705	0.610042714	0.84362635	0.095656728	4.149200556	0.000080964	0.001556464	sig Gene
ENSMUST00000151887.8	Ankzf1-207	ENSMUSG00000026199.17	Ankzf1	0.101949953	1.838526710	0.069798425	0.30438212	-0.054062583	-1.740703236	0.085482365	0.215040903	None
ENSMUST00000134378.8	Ankzf1-205	ENSMUSG00000026199.17	Ankzf1	0.156885785	1.926659937	0.057671227	0.27403638	-0.054062583	-1.740703236	0.085482365	0.215040903	None
ENSMUST00000152233.8	Ankzf1-208	ENSMUSG00000026199.17	Ankzf1	-0.094025161	-2.460298561	0.016097356	0.13215864	-0.054062583	-1.740703236	0.085482365	0.215040903	None
ENSMUST00000134233.8	Ankzf1-204	ENSMUSG00000026199.17	Ankzf1	-0.045041171	-0.388427836	0.698759600	0.88713600	-0.054062583	-1.740703236	0.085482365	0.215040903	None
ENSMUST00000131788.8	Ankzf1-203	ENSMUSG00000026199.17	Ankzf1	-0.069308878	-0.691941505	0.491032519	0.77309401	-0.054062583	-1.740703236	0.085482365	0.215040903	None
ENSMUST00000145459.8	Ankzf1-206	ENSMUSG00000026199.17	Ankzf1	0.066440568	0.584849889	0.560339806	0.81589780	-0.054062583	-1.740703236	0.085482365	0.215040903	None
ENSMUST00000127860.1	Ankzf1-202	ENSMUSG00000026199.17	Ankzf1	-0.132015558	-1.276327444	0.205634022	0.52812575	-0.054062583	-1.740703236	0.085482365	0.215040903	None
ENSMUST00000186148.1	Glb1l-210	ENSMUSG00000026200.13	Glb1l	-0.057138136	-0.476584629	0.634992822	0.85569128	-0.020094397	-0.581572394	0.562448292	0.732499327	None
ENSMUST00000155716.7	Glb1l-207	ENSMUSG00000026200.13	Glb1l	-0.017071621	-0.418683087	0.676600526	0.87654154	-0.020094397	-0.581572394	0.562448292	0.732499327	None
ENSMUST00000189663.6	Glb1l-212	ENSMUSG00000026200.13	Glb1l	-0.260234067	-1.565721039	0.121469717	0.40931347	-0.020094397	-0.581572394	0.562448292	0.732499327	None
ENSMUST00000132507.7	Glb1l-203	ENSMUSG00000026200.13	Glb1l	-0.050416090	-0.456974089	0.648962172	0.86303430	-0.020094397	-0.581572394	0.562448292	0.732499327	None
ENSMUST00000143193.1	Glb1l-204	ENSMUSG00000026200.13	Glb1l	-0.018182797	-0.159943420	0.873339883	0.95927646	-0.020094397	-0.581572394	0.562448292	0.732499327	None
ENSMUST00000146713.1	Glb1l-205	ENSMUSG00000026200.13	Glb1l	0.009695365	0.099833220	0.920733357	0.97572633	-0.020094397	-0.581572394	0.562448292	0.732499327	None
ENSMUST00000153584.1	Glb1l-206	ENSMUSG00000026200.13	Glb1l	0.016595591	0.158133178	0.874761296	0.95975844	-0.020094397	-0.581572394	0.562448292	0.732499327	None
ENSMUST00000131408.1	Glb1l-202	ENSMUSG00000026200.13	Glb1l	0.004131139	0.075232425	0.940222763	0.98271738	-0.020094397	-0.581572394	0.562448292	0.732499327	None
ENSMUST00000027401.10	Stk16-201	ENSMUSG00000026201.12	Stk16	-0.124958886	-4.566226034	0.000018301	0.00145742	-0.127844982	-4.736490105	0.000008988	0.000321319	sig Both
ENSMUST00000139627.2	Stk16-206	ENSMUSG00000026201.12	Stk16	-0.015129457	-0.274294823	0.784584546	0.92529057	-0.127844982	-4.736490105	0.000008988	0.000321319	sig Gene
ENSMUST00000144355.7	Stk16-208	ENSMUSG00000026201.12	Stk16	0.463671869	1.638366414	0.105380694	0.38073851	-0.127844982	-4.736490105	0.000008988	0.000321319	sig Gene
ENSMUST00000191108.6	Stk16-216	ENSMUSG00000026201.12	Stk16	-0.276496134	-4.702753496	0.000010915	0.00102998	-0.127844982	-4.736490105	0.000008988	0.000321319	sig Both
ENSMUST00000123825.7	Stk16-202	ENSMUSG00000026201.12	Stk16	-0.006890896	-0.132154080	0.895203363	0.96673657	-0.127844982	-4.736490105	0.000008988	0.000321319	sig Gene
ENSMUST00000135484.7	Stk16-205	ENSMUSG00000026201.12	Stk16	-0.086744148	-1.113256815	0.269023494	0.59855178	-0.127844982	-4.736490105	0.000008988	0.000321319	sig Gene
ENSMUST00000142052.7	Stk16-207	ENSMUSG00000026201.12	Stk16	0.234159876	1.353819160	0.179711130	0.49721223	-0.127844982	-4.736490105	0.000008988	0.000321319	sig Gene
ENSMUST00000189698.6	Stk16-215	ENSMUSG00000026201.12	Stk16	-0.219855208	-2.869233620	0.005294459	0.06591965	-0.127844982	-4.736490105	0.000008988	0.000321319	sig Gene
ENSMUST00000188460.2	Stk16-213	ENSMUSG00000026201.12	Stk16	-0.034935045	-0.867223589	0.388484556	0.70323580	-0.127844982	-4.736490105	0.000008988	0.000321319	sig Gene
ENSMUST00000126328.1	Stk16-203	ENSMUSG00000026201.12	Stk16	-0.083564751	-0.396431294	0.692871364	0.88464158	-0.127844982	-4.736490105	0.000008988	0.000321319	sig Gene
ENSMUST00000186492.1	Stk16-212	ENSMUSG00000026201.12	Stk16	-0.082321745	-0.925134359	0.357754725	0.67852705	-0.127844982	-4.736490105	0.000008988	0.000321319	sig Gene
ENSMUST00000186350.1	Stk16-211	ENSMUSG00000026201.12	Stk16	-0.003758726	-0.042076332	0.966545569	0.99094220	-0.127844982	-4.736490105	0.000008988	0.000321319	sig Gene
ENSMUST00000131738.7	Stk16-204	ENSMUSG00000026201.12	Stk16	0.074802772	0.602462023	0.548617387	0.80905523	-0.127844982	-4.736490105	0.000008988	0.000321319	sig Gene
ENSMUST00000189242.1	Stk16-214	ENSMUSG00000026201.12	Stk16	-0.109595289	-1.058713431	0.293004022	0.62168074	-0.127844982	-4.736490105	0.000008988	0.000321319	sig Gene
ENSMUST00000156012.1	Stk16-210	ENSMUSG00000026201.12	Stk16	-0.092589458	-1.663965158	0.100139609	0.37023702	-0.127844982	-4.736490105	0.000008988	0.000321319	sig Gene
ENSMUST00000186213.6	Tuba4a-202	ENSMUSG00000026202.13	Tuba4a	0.055047988	0.673600032	0.502560501	0.78052778	0.225548990	4.032137979	0.000123087	0.002090592	sig Gene
ENSMUST00000079464.12	Tuba4a-201	ENSMUSG00000026202.13	Tuba4a	0.203178333	3.416312772	0.001011590	0.02266231	0.225548990	4.032137979	0.000123087	0.002090592	sig Both
ENSMUST00000188593.1	Tuba4a-206	ENSMUSG00000026202.13	Tuba4a	0.209119907	1.968820744	0.052532442	0.26055850	0.225548990	4.032137979	0.000123087	0.002090592	sig Gene
ENSMUST00000186971.1	Tuba4a-204	ENSMUSG00000026202.13	Tuba4a	0.437349391	2.335734929	0.022080515	0.15913278	0.225548990	4.032137979	0.000123087	0.002090592	sig Gene
ENSMUST00000187103.1	Tuba4a-205	ENSMUSG00000026202.13	Tuba4a	0.223681701	3.071652573	0.002932102	0.04497184	0.225548990	4.032137979	0.000123087	0.002090592	sig Both
ENSMUST00000186758.6	Tuba4a-203	ENSMUSG00000026202.13	Tuba4a	0.072508566	0.796017305	0.428442450	0.73189424	0.225548990	4.032137979	0.000123087	0.002090592	sig Gene
ENSMUST00000190717.6	Tuba4a-208	ENSMUSG00000026202.13	Tuba4a	0.355530027	2.554721465	0.012577569	0.11386807	0.225548990	4.032137979	0.000123087	0.002090592	sig Gene
ENSMUST00000188931.6	Dnajb2-210	ENSMUSG00000026203.16	Dnajb2	0.037607523	1.034821350	0.303955980	0.63145666	-0.066743851	-2.021319786	0.046505173	0.141664532	None
ENSMUST00000082158.12	Dnajb2-202	ENSMUSG00000026203.16	Dnajb2	0.092653780	0.679068414	0.499108321	0.77806546	-0.066743851	-2.021319786	0.046505173	0.141664532	None
ENSMUST00000188346.6	Dnajb2-208	ENSMUSG00000026203.16	Dnajb2	0.047812997	0.239255772	0.811535981	0.93589335	-0.066743851	-2.021319786	0.046505173	0.141664532	None
ENSMUST00000188290.6	Dnajb2-207	ENSMUSG00000026203.16	Dnajb2	-0.309860434	-3.611038056	0.000537785	0.01478417	-0.066743851	-2.021319786	0.046505173	0.141664532	sig Tx
ENSMUST00000187058.6	Dnajb2-206	ENSMUSG00000026203.16	Dnajb2	-0.248709172	-1.753416086	0.083466447	0.33611638	-0.066743851	-2.021319786	0.046505173	0.141664532	None
ENSMUST00000185654.2	Dnajb2-204	ENSMUSG00000026203.16	Dnajb2	-0.212920374	-1.068151098	0.288753169	0.61758549	-0.066743851	-2.021319786	0.046505173	0.141664532	None
ENSMUST00000186600.1	Dnajb2-205	ENSMUSG00000026203.16	Dnajb2	0.066458773	0.469506459	0.640019960	0.85824880	-0.066743851	-2.021319786	0.046505173	0.141664532	None
ENSMUST00000188628.1	Dnajb2-209	ENSMUSG00000026203.16	Dnajb2	-0.034189598	-0.287774104	0.774284306	0.92019857	-0.066743851	-2.021319786	0.046505173	0.141664532	None
ENSMUST00000190379.1	Dnajb2-211	ENSMUSG00000026203.16	Dnajb2	0.076051408	1.144054879	0.256106172	0.58623453	-0.066743851	-2.021319786	0.046505173	0.141664532	None
ENSMUST00000190445.1	Dnajb2-212	ENSMUSG00000026203.16	Dnajb2	0.026627424	0.412404867	0.681176100	0.87877630	-0.066743851	-2.021319786	0.046505173	0.141664532	None
ENSMUST00000027404.11	Ptprn-201	ENSMUSG00000026204.15	Ptprn	-0.003412037	-0.066710350	0.946983310	0.98525452	0.004797043	0.096885175	0.923053723	0.966271901	None
ENSMUST00000187216.1	Ptprn-204	ENSMUSG00000026204.15	Ptprn	-0.129570627	-1.533416456	0.129227059	0.42271213	0.004797043	0.096885175	0.923053723	0.966271901	None
ENSMUST00000186178.6	Ptprn-203	ENSMUSG00000026204.15	Ptprn	-0.312711883	-1.702200131	0.092707840	0.35538510	0.004797043	0.096885175	0.923053723	0.966271901	None
ENSMUST00000189769.6	Ptprn-206	ENSMUSG00000026204.15	Ptprn	0.229876578	1.787157423	0.077804058	0.32331872	0.004797043	0.096885175	0.923053723	0.966271901	None
ENSMUST00000185849.6	Ptprn-202	ENSMUSG00000026204.15	Ptprn	-0.224862583	-1.262056637	0.210696086	0.53492008	0.004797043	0.096885175	0.923053723	0.966271901	None
ENSMUST00000039534.10	Resp18-201	ENSMUSG00000033061.15	Resp18	-0.118507404	-1.010492531	0.315389584	0.64137776	-0.116727075	-1.032180024	0.305019084	0.501188812	None
ENSMUST00000191283.1	Resp18-204	ENSMUSG00000033061.15	Resp18	-0.129648054	-0.791310210	0.431167142	0.73365617	-0.116727075	-1.032180024	0.305019084	0.501188812	None
ENSMUST00000186229.1	Resp18-202	ENSMUSG00000033061.15	Resp18	-0.144068665	-1.024585821	0.308731641	0.63600387	-0.116727075	-1.032180024	0.305019084	0.501188812	None
ENSMUST00000189203.1	Resp18-203	ENSMUSG00000033061.15	Resp18	-0.034542641	-0.337667447	0.736522549	0.90377187	-0.116727075	-1.032180024	0.305019084	0.501188812	None
ENSMUST00000066668.13	Dnpep-201	ENSMUSG00000026209.15	Dnpep	-0.238597983	-1.269150932	0.208168263	0.53150923	0.031231999	1.364652703	0.176091163	0.351197693	None
ENSMUST00000185797.6	Dnpep-204	ENSMUSG00000026209.15	Dnpep	0.286605240	1.322261874	0.189952438	0.51005982	0.031231999	1.364652703	0.176091163	0.351197693	None
ENSMUST00000185419.6	Dnpep-203	ENSMUSG00000026209.15	Dnpep	0.057730252	0.722482847	0.472162328	0.76031801	0.031231999	1.364652703	0.176091163	0.351197693	None
ENSMUST00000113605.9	Dnpep-202	ENSMUSG00000026209.15	Dnpep	0.057960586	2.286104131	0.024967651	0.17109473	0.031231999	1.364652703	0.176091163	0.351197693	None
ENSMUST00000187836.6	Dnpep-209	ENSMUSG00000026209.15	Dnpep	-0.308747722	-5.082145964	0.000002501	0.00039420	0.031231999	1.364652703	0.176091163	0.351197693	sig Tx
ENSMUST00000186278.1	Dnpep-205	ENSMUSG00000026209.15	Dnpep	0.045094673	0.339756572	0.734954729	0.90297032	0.031231999	1.364652703	0.176091163	0.351197693	None
ENSMUST00000187791.1	Dnpep-208	ENSMUSG00000026209.15	Dnpep	0.133803880	2.385843679	0.019469812	0.14806069	0.031231999	1.364652703	0.176091163	0.351197693	None
ENSMUST00000187000.6	Dnpep-206	ENSMUSG00000026209.15	Dnpep	-0.249343153	-2.733882543	0.007745270	0.08423179	0.031231999	1.364652703	0.176091163	0.351197693	None
ENSMUST00000191254.6	Dnpep-214	ENSMUSG00000026209.15	Dnpep	0.120852314	1.880384952	0.063795585	0.28909535	0.031231999	1.364652703	0.176091163	0.351197693	None
ENSMUST00000188652.6	Dnpep-210	ENSMUSG00000026209.15	Dnpep	0.397244784	3.301872414	0.001451694	0.02838136	0.031231999	1.364652703	0.176091163	0.351197693	sig Tx
ENSMUST00000189282.2	Dnpep-211	ENSMUSG00000026209.15	Dnpep	0.126467895	0.885716069	0.378498074	0.69568925	0.031231999	1.364652703	0.176091163	0.351197693	None
ENSMUST00000027409.9	Des-201	ENSMUSG00000026208.9	Des	-0.008798347	-0.258082635	0.797024132	0.93003315	-0.026111923	-0.299565702	0.765265597	0.875202693	None
ENSMUST00000148515.7	Speg-214	ENSMUSG00000026207.16	Speg	-0.025452441	-0.439409952	0.661581750	0.86905164	0.007424148	0.275632927	0.783522638	0.886430810	None
ENSMUST00000113590.7	Speg-205	ENSMUSG00000026207.16	Speg	0.079849745	1.903807739	0.060630417	0.28142199	0.007424148	0.275632927	0.783522638	0.886430810	None
ENSMUST00000187214.1	Speg-215	ENSMUSG00000026207.16	Speg	0.034459250	0.282557543	0.778265869	0.92194645	0.007424148	0.275632927	0.783522638	0.886430810	None
ENSMUST00000125306.1	Speg-208	ENSMUSG00000026207.16	Speg	0.130217242	1.951971335	0.054537353	0.26590470	0.007424148	0.275632927	0.783522638	0.886430810	None
ENSMUST00000125118.1	Speg-207	ENSMUSG00000026207.16	Speg	-0.022156002	-0.408557770	0.683985803	0.88032414	0.007424148	0.275632927	0.783522638	0.886430810	None
ENSMUST00000132228.1	Speg-210	ENSMUSG00000026207.16	Speg	-0.039954783	-0.604908314	0.546998979	0.80837016	0.007424148	0.275632927	0.783522638	0.886430810	None
ENSMUST00000132222.1	Speg-209	ENSMUSG00000026207.16	Speg	0.110159798	1.313772351	0.192780985	0.51337013	0.007424148	0.275632927	0.783522638	0.886430810	None
ENSMUST00000137868.7	Speg-211	ENSMUSG00000026207.16	Speg	-0.067138351	-2.053106173	0.043421140	0.23406658	0.007424148	0.275632927	0.783522638	0.886430810	None
ENSMUST00000113589.7	Speg-204	ENSMUSG00000026207.16	Speg	0.010213967	0.105637965	0.916141304	0.97399761	0.007424148	0.275632927	0.783522638	0.886430810	None
ENSMUST00000113587.7	Speg-202	ENSMUSG00000026207.16	Speg	-0.006182226	-0.136310288	0.891927844	0.96583653	0.007424148	0.275632927	0.783522638	0.886430810	None
ENSMUST00000037796.13	Gmppa-201	ENSMUSG00000033021.16	Gmppa	0.010473022	0.253886241	0.800252741	0.93151810	-0.048064322	-2.061512429	0.042418366	0.133154870	None
ENSMUST00000113584.7	Gmppa-202	ENSMUSG00000033021.16	Gmppa	-0.245709061	-2.032739032	0.045488157	0.24006648	-0.048064322	-2.061512429	0.042418366	0.133154870	None
ENSMUST00000145166.7	Gmppa-212	ENSMUSG00000033021.16	Gmppa	-0.012105401	-0.135443422	0.892610871	0.96605876	-0.048064322	-2.061512429	0.042418366	0.133154870	None
ENSMUST00000143730.7	Gmppa-210	ENSMUSG00000033021.16	Gmppa	-0.192487737	-1.441794237	0.153370953	0.46016774	-0.048064322	-2.061512429	0.042418366	0.133154870	None
ENSMUST00000133418.7	Gmppa-206	ENSMUSG00000033021.16	Gmppa	-0.022972608	-0.110594567	0.912222455	0.97266235	-0.048064322	-2.061512429	0.042418366	0.133154870	None
ENSMUST00000144874.7	Gmppa-211	ENSMUSG00000033021.16	Gmppa	0.221239436	0.999913439	0.320450076	0.64635214	-0.048064322	-2.061512429	0.042418366	0.133154870	None
ENSMUST00000140287.7	Gmppa-208	ENSMUSG00000033021.16	Gmppa	-0.333875156	-1.901411221	0.060948052	0.28218021	-0.048064322	-2.061512429	0.042418366	0.133154870	None
ENSMUST00000131545.7	Gmppa-204	ENSMUSG00000033021.16	Gmppa	-0.103684663	-0.842813283	0.401914691	0.71394030	-0.048064322	-2.061512429	0.042418366	0.133154870	None
ENSMUST00000141124.1	Gmppa-209	ENSMUSG00000033021.16	Gmppa	-0.153752653	-1.399646004	0.165591354	0.47808812	-0.048064322	-2.061512429	0.042418366	0.133154870	None
ENSMUST00000188097.1	Gmppa-213	ENSMUSG00000033021.16	Gmppa	-0.246685857	-2.075542878	0.041238214	0.22735327	-0.048064322	-2.061512429	0.042418366	0.133154870	None
ENSMUST00000132291.7	Gmppa-205	ENSMUSG00000033021.16	Gmppa	0.116356982	0.726000041	0.470015652	0.75912148	-0.048064322	-2.061512429	0.042418366	0.133154870	None
ENSMUST00000135453.1	Gmppa-207	ENSMUSG00000033021.16	Gmppa	-0.102652452	-1.111374999	0.269827292	0.59917293	-0.048064322	-2.061512429	0.042418366	0.133154870	None
ENSMUST00000124539.1	Gmppa-203	ENSMUSG00000033021.16	Gmppa	0.017030424	0.198911535	0.842850486	0.94761749	-0.048064322	-2.061512429	0.042418366	0.133154870	None
ENSMUST00000113577.7	Asic4-202	ENSMUSG00000033007.15	Asic4	0.002347282	0.032335287	0.974287422	0.99325142	0.074879062	1.178363837	0.242055978	0.432691032	None
ENSMUST00000037708.9	Asic4-201	ENSMUSG00000033007.15	Asic4	0.066702972	1.046786070	0.298437244	0.62679826	0.074879062	1.178363837	0.242055978	0.432691032	None
ENSMUST00000194916.1	Gm37264-201	ENSMUSG00000102605.1	Gm37264	-0.008368966	-0.186537266	0.852508666	0.95186605	-0.013985012	-0.175395113	0.861201078	0.933298808	None
ENSMUST00000079205.13	Chpf-201	ENSMUSG00000032997.16	Chpf	0.091881761	2.427503822	0.017512441	0.13915728	0.103380080	3.167062097	0.002162337	0.016586218	sig Gene
ENSMUST00000094818.3	Chpf-202	ENSMUSG00000032997.16	Chpf	0.032936174	0.501632456	0.617341676	0.84773619	0.103380080	3.167062097	0.002162337	0.016586218	sig Gene
ENSMUST00000143496.7	Chpf-205	ENSMUSG00000032997.16	Chpf	0.096108156	1.186960406	0.238852372	0.56711012	0.103380080	3.167062097	0.002162337	0.016586218	sig Gene
ENSMUST00000138683.1	Chpf-204	ENSMUSG00000032997.16	Chpf	0.071374917	0.482698119	0.630664583	0.85362333	0.103380080	3.167062097	0.002162337	0.016586218	sig Gene
ENSMUST00000156499.1	Obsl1-212	ENSMUSG00000026211.17	Obsl1	-0.044991998	-0.552807526	0.581979003	0.82918057	-0.044561148	-1.887828916	0.062582074	0.173685472	None
ENSMUST00000113567.8	Obsl1-202	ENSMUSG00000026211.17	Obsl1	-0.089712810	-1.854973934	0.067385611	0.29838838	-0.044561148	-1.887828916	0.062582074	0.173685472	None
ENSMUST00000154636.1	Obsl1-210	ENSMUSG00000026211.17	Obsl1	0.127462451	1.206669053	0.231213325	0.55832320	-0.044561148	-1.887828916	0.062582074	0.173685472	None
ENSMUST00000156705.1	Obsl1-213	ENSMUSG00000026211.17	Obsl1	-0.094732583	-0.652135580	0.516234445	0.79023912	-0.044561148	-1.887828916	0.062582074	0.173685472	None
ENSMUST00000155084.7	Obsl1-211	ENSMUSG00000026211.17	Obsl1	0.000481553	0.013369425	0.989367260	0.99780898	-0.044561148	-1.887828916	0.062582074	0.173685472	None
ENSMUST00000132252.1	Obsl1-205	ENSMUSG00000026211.17	Obsl1	-0.134863588	-2.045415719	0.044191925	0.23631165	-0.044561148	-1.887828916	0.062582074	0.173685472	None
ENSMUST00000145382.1	Obsl1-208	ENSMUSG00000026211.17	Obsl1	0.014691501	0.186211984	0.852762862	0.95189195	-0.044561148	-1.887828916	0.062582074	0.173685472	None
ENSMUST00000138352.1	Obsl1-206	ENSMUSG00000026211.17	Obsl1	0.115098717	1.066126317	0.289661570	0.61833448	-0.044561148	-1.887828916	0.062582074	0.173685472	None
ENSMUST00000113565.2	Obsl1-201	ENSMUSG00000026211.17	Obsl1	-0.102788120	-1.475220155	0.144186120	0.44632027	-0.044561148	-1.887828916	0.062582074	0.173685472	None
ENSMUST00000127507.7	Obsl1-203	ENSMUSG00000026211.17	Obsl1	-0.073196151	-2.138161406	0.035640210	0.20898342	-0.044561148	-1.887828916	0.062582074	0.173685472	None
ENSMUST00000145306.1	Obsl1-207	ENSMUSG00000026211.17	Obsl1	-0.164549943	-2.572726371	0.011991185	0.11067756	-0.044561148	-1.887828916	0.062582074	0.173685472	None
ENSMUST00000113575.8	Tmem198-202	ENSMUSG00000051703.14	Tmem198	0.059277147	2.452173401	0.016438068	0.13390694	0.083320412	2.800356025	0.006362795	0.035127269	sig Gene
ENSMUST00000148980.1	Tmem198-203	ENSMUSG00000051703.14	Tmem198	0.508354160	3.553121610	0.000650407	0.01693625	0.083320412	2.800356025	0.006362795	0.035127269	sig Both
ENSMUST00000050899.6	Tmem198-201	ENSMUSG00000051703.14	Tmem198	0.107786370	1.366084370	0.175845559	0.49147159	0.083320412	2.800356025	0.006362795	0.035127269	sig Gene
ENSMUST00000187411.1	Tmem198-204	ENSMUSG00000051703.14	Tmem198	0.244147121	1.765253812	0.081442296	0.33149048	0.083320412	2.800356025	0.006362795	0.035127269	sig Gene
ENSMUST00000037330.4	Inha-201	ENSMUSG00000032968.4	Inha	0.038773666	1.128497278	0.262575415	0.59248867	0.059640797	1.751882450	0.083528398	0.211779160	None
ENSMUST00000027414.15	Stk11ip-201	ENSMUSG00000026213.15	Stk11ip	-0.158054097	-1.840743644	0.069469043	0.30348690	-0.087452192	-4.062372370	0.000110538	0.001943554	sig Gene
ENSMUST00000113553.1	Stk11ip-202	ENSMUSG00000026213.15	Stk11ip	-0.080285529	-1.872998573	0.064822134	0.29189853	-0.087452192	-4.062372370	0.000110538	0.001943554	sig Gene
ENSMUST00000140963.7	Stk11ip-205	ENSMUSG00000026213.15	Stk11ip	-0.113570791	-0.918251027	0.361323477	0.68157728	-0.087452192	-4.062372370	0.000110538	0.001943554	sig Gene
ENSMUST00000129652.1	Stk11ip-203	ENSMUSG00000026213.15	Stk11ip	-0.239750671	-2.138206144	0.035636460	0.20898342	-0.087452192	-4.062372370	0.000110538	0.001943554	sig Gene
ENSMUST00000129794.1	Stk11ip-204	ENSMUSG00000026213.15	Stk11ip	0.145396276	0.866712196	0.388763028	0.70338065	-0.087452192	-4.062372370	0.000110538	0.001943554	sig Gene
ENSMUST00000156838.7	Stk11ip-209	ENSMUSG00000026213.15	Stk11ip	-0.037707557	-0.495309467	0.621776804	0.84912431	-0.087452192	-4.062372370	0.000110538	0.001943554	sig Gene
ENSMUST00000154303.1	Stk11ip-208	ENSMUSG00000026213.15	Stk11ip	-0.060195147	-0.547117454	0.585862922	0.83093715	-0.087452192	-4.062372370	0.000110538	0.001943554	sig Gene
ENSMUST00000150560.1	Stk11ip-207	ENSMUSG00000026213.15	Stk11ip	-0.112942166	-0.825965108	0.411347839	0.72039263	-0.087452192	-4.062372370	0.000110538	0.001943554	sig Gene
ENSMUST00000124341.7	Slc4a3-202	ENSMUSG00000006576.16	Slc4a3	-0.030363508	-1.090086113	0.279037640	0.60803396	-0.040928562	-1.476985896	0.143505449	0.306731872	None
ENSMUST00000129703.7	Slc4a3-203	ENSMUSG00000006576.16	Slc4a3	-0.182735515	-1.648726874	0.103233359	0.37597163	-0.040928562	-1.476985896	0.143505449	0.306731872	None
ENSMUST00000027415.11	Slc4a3-201	ENSMUSG00000006576.16	Slc4a3	-0.054835035	-1.416809960	0.160527591	0.47062167	-0.040928562	-1.476985896	0.143505449	0.306731872	None
ENSMUST00000145516.1	Slc4a3-209	ENSMUSG00000006576.16	Slc4a3	0.010042471	0.114117211	0.909438656	0.97198782	-0.040928562	-1.476985896	0.143505449	0.306731872	None
ENSMUST00000138814.1	Slc4a3-206	ENSMUSG00000006576.16	Slc4a3	-0.290674646	-1.600120132	0.113622319	0.39570609	-0.040928562	-1.476985896	0.143505449	0.306731872	None
ENSMUST00000132612.7	Slc4a3-205	ENSMUSG00000006576.16	Slc4a3	-0.062538091	-1.212213857	0.229096401	0.55579527	-0.040928562	-1.476985896	0.143505449	0.306731872	None
ENSMUST00000142257.1	Slc4a3-207	ENSMUSG00000006576.16	Slc4a3	-0.075067305	-0.578804445	0.564391916	0.81865003	-0.040928562	-1.476985896	0.143505449	0.306731872	None
ENSMUST00000145258.2	Slc4a3-208	ENSMUSG00000006576.16	Slc4a3	-0.121208039	-0.618659916	0.537946319	0.80280921	-0.040928562	-1.476985896	0.143505449	0.306731872	None
ENSMUST00000132110.1	Slc4a3-204	ENSMUSG00000006576.16	Slc4a3	-0.109609397	-0.563507072	0.574709122	0.82514502	-0.040928562	-1.476985896	0.143505449	0.306731872	None
ENSMUST00000027451.12	Epha4-201	ENSMUSG00000026235.14	Epha4	0.157811261	1.064314291	0.290476181	0.61923267	-0.045751631	-1.067491426	0.288879147	0.483791352	None
ENSMUST00000188952.6	Epha4-205	ENSMUSG00000026235.14	Epha4	-0.194002339	-2.186685610	0.031768420	0.19576781	-0.045751631	-1.067491426	0.288879147	0.483791352	None
ENSMUST00000187346.1	Epha4-203	ENSMUSG00000026235.14	Epha4	-0.055009100	-0.758378347	0.450514189	0.74814984	-0.045751631	-1.067491426	0.288879147	0.483791352	None
ENSMUST00000190149.6	Epha4-207	ENSMUSG00000026235.14	Epha4	0.124621360	1.150092715	0.253626137	0.58362716	-0.045751631	-1.067491426	0.288879147	0.483791352	None
ENSMUST00000189147.1	Gm28386-201	ENSMUSG00000101849.1	Gm28386	-0.016853607	-0.366488502	0.714994692	0.89400161	-0.027158837	-0.249624010	0.803501686	0.899514778	None
ENSMUST00000036172.9	Sgpp2-201	ENSMUSG00000032908.9	Sgpp2	-0.021500198	-0.480433101	0.632266679	0.85419455	-0.034313380	-0.362971984	0.717558724	0.844024893	None
ENSMUST00000170217.7	Farsb-202	ENSMUSG00000026245.16	Farsb	-0.214526001	-2.107435709	0.038298678	0.21790076	-0.048091504	-2.268181671	0.025944191	0.094667388	None
ENSMUST00000068333.13	Farsb-201	ENSMUSG00000026245.16	Farsb	-0.060753793	-2.525757753	0.013575309	0.11924209	-0.048091504	-2.268181671	0.025944191	0.094667388	None
ENSMUST00000189529.6	Farsb-204	ENSMUSG00000026245.16	Farsb	-0.054996089	-0.450652510	0.653492558	0.86495244	-0.048091504	-2.268181671	0.025944191	0.094667388	None
ENSMUST00000188247.6	Farsb-203	ENSMUSG00000026245.16	Farsb	0.000850987	0.013012829	0.989650846	0.99784724	-0.048091504	-2.268181671	0.025944191	0.094667388	None
ENSMUST00000189931.6	Farsb-205	ENSMUSG00000026245.16	Farsb	0.369297248	2.999599480	0.003629318	0.05162744	-0.048091504	-2.268181671	0.025944191	0.094667388	None
ENSMUST00000195509.1	4833412K13Rik-201	ENSMUSG00000104018.1	4833412K13Rik	0.023782574	0.409055514	0.683622026	0.88021455	0.175950306	1.068879550	0.288256869	0.483348111	None
ENSMUST00000035779.14	Acsl3-201	ENSMUSG00000032883.15	Acsl3	-0.161409890	-3.328555363	0.001335354	0.02694257	0.034452350	1.347883823	0.181403540	0.357917307	sig Tx
ENSMUST00000134566.7	Acsl3-203	ENSMUSG00000032883.15	Acsl3	-0.081979802	-0.522235792	0.602988961	0.84012923	0.034452350	1.347883823	0.181403540	0.357917307	None
ENSMUST00000142704.7	Acsl3-205	ENSMUSG00000032883.15	Acsl3	0.083451310	1.663166274	0.100299909	0.37045514	0.034452350	1.347883823	0.181403540	0.357917307	None
ENSMUST00000135642.1	Acsl3-204	ENSMUSG00000032883.15	Acsl3	-0.407669094	-2.221774288	0.029202633	0.18699434	0.034452350	1.347883823	0.181403540	0.357917307	None
ENSMUST00000132997.1	Acsl3-202	ENSMUSG00000032883.15	Acsl3	0.172358003	1.361934658	0.177146268	0.49332159	0.034452350	1.347883823	0.181403540	0.357917307	None
ENSMUST00000154777.1	Acsl3-207	ENSMUSG00000032883.15	Acsl3	-0.063309130	-0.355785709	0.722963269	0.89764201	0.034452350	1.347883823	0.181403540	0.357917307	None
ENSMUST00000053760.11	Utp14b-201	ENSMUSG00000079470.8	Utp14b	-0.081771759	-2.239159319	0.028000093	0.18256048	-0.072064900	-1.876914140	0.064082384	0.176378239	None
ENSMUST00000151622.1	Utp14b-202	ENSMUSG00000079470.8	Utp14b	0.062535005	0.642626769	0.522354315	0.79327065	-0.072064900	-1.876914140	0.064082384	0.176378239	None
ENSMUST00000057262.7	Kcne4-201	ENSMUSG00000047330.8	Kcne4	0.067787146	1.561164790	0.122540787	0.41089388	0.121241916	1.573247437	0.119507851	0.270303456	None
ENSMUST00000185234.1	Scg2-202	ENSMUSG00000050711.7	Scg2	-0.096704687	-1.458008778	0.148860355	0.45298882	0.003457322	0.057142652	0.954570417	0.979126223	None
ENSMUST00000049972.5	Scg2-201	ENSMUSG00000050711.7	Scg2	0.046912966	0.708025971	0.481043480	0.76602598	0.003457322	0.057142652	0.954570417	0.979126223	None
ENSMUST00000162342.7	Ap1s3-203	ENSMUSG00000054702.14	Ap1s3	-0.032675617	-0.685864434	0.494835966	0.77544396	-0.106859506	-1.022499303	0.309548365	0.505818777	None
ENSMUST00000160706.1	Ap1s3-202	ENSMUSG00000054702.14	Ap1s3	0.085492012	0.812538559	0.418960319	0.72547685	-0.106859506	-1.022499303	0.309548365	0.505818777	None
ENSMUST00000113512.7	Wdfy1-204	ENSMUSG00000073643.11	Wdfy1	0.057714508	1.785118201	0.078136982	0.32378457	0.094248639	2.703906449	0.008328434	0.042588876	sig Gene
ENSMUST00000113513.7	Wdfy1-205	ENSMUSG00000073643.11	Wdfy1	0.057714508	1.785118201	0.078136982	0.32378457	0.094248639	2.703906449	0.008328434	0.042588876	sig Gene
ENSMUST00000113515.7	Wdfy1-207	ENSMUSG00000073643.11	Wdfy1	0.057714508	1.785118201	0.078136982	0.32378457	0.094248639	2.703906449	0.008328434	0.042588876	sig Gene
ENSMUST00000113514.7	Wdfy1-206	ENSMUSG00000073643.11	Wdfy1	0.057714508	1.785118201	0.078136982	0.32378457	0.094248639	2.703906449	0.008328434	0.042588876	sig Gene
ENSMUST00000187005.6	Wdfy1-214	ENSMUSG00000073643.11	Wdfy1	0.229702350	2.053288884	0.043402969	0.23401162	0.094248639	2.703906449	0.008328434	0.042588876	sig Gene
ENSMUST00000127771.7	Wdfy1-209	ENSMUSG00000073643.11	Wdfy1	0.001134428	0.023220692	0.981533645	0.99512290	0.094248639	2.703906449	0.008328434	0.042588876	sig Gene
ENSMUST00000130714.7	Wdfy1-210	ENSMUSG00000073643.11	Wdfy1	0.001134428	0.023220692	0.981533645	0.99512290	0.094248639	2.703906449	0.008328434	0.042588876	sig Gene
ENSMUST00000143368.7	Wdfy1-212	ENSMUSG00000073643.11	Wdfy1	-0.006839026	-0.246643001	0.805833689	0.93348338	0.094248639	2.703906449	0.008328434	0.042588876	sig Gene
ENSMUST00000048820.13	Wdfy1-201	ENSMUSG00000073643.11	Wdfy1	0.208908849	1.503620806	0.136724856	0.43480667	0.094248639	2.703906449	0.008328434	0.042588876	sig Gene
ENSMUST00000138319.1	Wdfy1-211	ENSMUSG00000073643.11	Wdfy1	0.001134428	0.023220692	0.981533645	0.99512290	0.094248639	2.703906449	0.008328434	0.042588876	sig Gene
ENSMUST00000027464.8	Mrpl44-201	ENSMUSG00000026248.9	Mrpl44	0.051738044	2.064139209	0.042335574	0.23077940	0.062521875	2.140244668	0.035302723	0.116821835	None
ENSMUST00000027467.10	Serpine2-201	ENSMUSG00000026249.10	Serpine2	0.042922265	1.633824654	0.106333353	0.38253285	0.048303933	1.902457184	0.060617803	0.169719652	None
ENSMUST00000189793.6	Serpine2-203	ENSMUSG00000026249.10	Serpine2	-0.204765728	-1.383396514	0.170497380	0.48422543	0.048303933	1.902457184	0.060617803	0.169719652	None
ENSMUST00000190724.1	Serpine2-204	ENSMUSG00000026249.10	Serpine2	-0.097363546	-0.397962613	0.691746893	0.88402683	0.048303933	1.902457184	0.060617803	0.169719652	None
ENSMUST00000058748.1	Fam124b-201	ENSMUSG00000043230.2	Fam124b	-0.025293904	-0.688239735	0.493347433	0.77466066	-0.047576933	-0.619622174	0.537222551	0.712336957	None
ENSMUST00000163119.7	Cul3-201	ENSMUSG00000004364.14	Cul3	0.038266488	1.161860851	0.248841481	0.57845964	0.035493341	1.394056481	0.167062442	0.339185324	None
ENSMUST00000164108.7	Cul3-202	ENSMUSG00000004364.14	Cul3	-0.007370645	-0.139711750	0.889248539	0.96476209	0.035493341	1.394056481	0.167062442	0.339185324	None
ENSMUST00000168372.1	Cul3-205	ENSMUSG00000004364.14	Cul3	-0.044862995	-0.286170868	0.775507344	0.92069023	0.035493341	1.394056481	0.167062442	0.339185324	None
ENSMUST00000167794.1	Cul3-204	ENSMUSG00000004364.14	Cul3	0.043791068	0.363465513	0.717242244	0.89491385	0.035493341	1.394056481	0.167062442	0.339185324	None
ENSMUST00000170897.7	Cul3-206	ENSMUSG00000004364.14	Cul3	0.020541821	0.209742939	0.834416198	0.94466736	0.035493341	1.394056481	0.167062442	0.339185324	None
ENSMUST00000167293.1	Cul3-203	ENSMUSG00000004364.14	Cul3	-0.095607755	-1.166365919	0.247026958	0.57633735	0.035493341	1.394056481	0.167062442	0.339185324	None
ENSMUST00000077946.11	Dock10-201	ENSMUSG00000038608.15	Dock10	-0.303701541	-3.412206057	0.001024923	0.02288162	-0.108612431	-2.650741832	0.009634773	0.047272158	sig Both
ENSMUST00000190595.6	Dock10-208	ENSMUSG00000038608.15	Dock10	-0.098711524	-2.126887690	0.036596404	0.21210288	-0.108612431	-2.650741832	0.009634773	0.047272158	sig Gene
ENSMUST00000187774.6	Dock10-205	ENSMUSG00000038608.15	Dock10	0.206665856	2.113444308	0.037765675	0.21618198	-0.108612431	-2.650741832	0.009634773	0.047272158	sig Gene
ENSMUST00000189486.6	Dock10-207	ENSMUSG00000038608.15	Dock10	0.068724970	1.455077166	0.149668144	0.45435359	-0.108612431	-2.650741832	0.009634773	0.047272158	sig Gene
ENSMUST00000137862.7	Nyap2-205	ENSMUSG00000054976.14	Nyap2	0.037876483	0.590841898	0.556337743	0.81355133	0.005182641	0.100485881	0.920203593	0.965326163	None
ENSMUST00000123720.7	Nyap2-204	ENSMUSG00000054976.14	Nyap2	-0.062740164	-0.868455605	0.387814187	0.70279255	0.005182641	0.100485881	0.920203593	0.965326163	None
ENSMUST00000123285.1	Nyap2-203	ENSMUSG00000054976.14	Nyap2	-0.005022599	-0.090133417	0.928412675	0.97812292	0.005182641	0.100485881	0.920203593	0.965326163	None
ENSMUST00000069799.2	Irs1-201	ENSMUSG00000055980.2	Irs1	-0.005795374	-0.178796449	0.858561994	0.95407878	0.005551482	0.187410066	0.851801555	0.927723508	None
ENSMUST00000027322.13	Rhbdd1-201	ENSMUSG00000026142.15	Rhbdd1	-0.060860075	-1.541576380	0.127231505	0.41922185	-0.077592256	-1.588666456	0.115979896	0.264995726	None
ENSMUST00000087050.6	Col4a4-201	ENSMUSG00000067158.9	Col4a4	-0.059199057	-2.098574577	0.039096609	0.22049556	-0.119594948	-2.232176882	0.028327391	0.100316810	None
ENSMUST00000078332.12	Mff-202	ENSMUSG00000026150.14	Mff	0.035704868	1.608911269	0.111683517	0.39216516	0.054704448	3.677199939	0.000419766	0.005070451	sig Gene
ENSMUST00000161572.7	Mff-210	ENSMUSG00000026150.14	Mff	0.244967751	2.664712902	0.009363524	0.09496688	0.054704448	3.677199939	0.000419766	0.005070451	sig Gene
ENSMUST00000073025.11	Mff-201	ENSMUSG00000026150.14	Mff	-0.113062611	-2.347134708	0.021460717	0.15668539	0.054704448	3.677199939	0.000419766	0.005070451	sig Gene
ENSMUST00000161648.7	Mff-211	ENSMUSG00000026150.14	Mff	-0.015925081	-0.130584444	0.896440875	0.96714835	0.054704448	3.677199939	0.000419766	0.005070451	sig Gene
ENSMUST00000162056.7	Mff-213	ENSMUSG00000026150.14	Mff	0.088824440	0.949488625	0.345310268	0.66793974	0.054704448	3.677199939	0.000419766	0.005070451	sig Gene
ENSMUST00000160786.7	Mff-208	ENSMUSG00000026150.14	Mff	-0.078823261	-1.832378989	0.070718670	0.30682221	0.054704448	3.677199939	0.000419766	0.005070451	sig Gene
ENSMUST00000162003.7	Mff-212	ENSMUSG00000026150.14	Mff	-0.153829954	-2.551981689	0.012669032	0.11429196	0.054704448	3.677199939	0.000419766	0.005070451	sig Gene
ENSMUST00000160972.7	Mff-209	ENSMUSG00000026150.14	Mff	0.105252788	3.085596007	0.002812471	0.04370366	0.054704448	3.677199939	0.000419766	0.005070451	sig Both
ENSMUST00000160750.7	Mff-207	ENSMUSG00000026150.14	Mff	0.246305167	2.210930522	0.029975441	0.18919850	0.054704448	3.677199939	0.000419766	0.005070451	sig Gene
ENSMUST00000159279.7	Mff-203	ENSMUSG00000026150.14	Mff	0.112140120	2.646685304	0.009833034	0.09790166	0.054704448	3.677199939	0.000419766	0.005070451	sig Gene
ENSMUST00000160044.1	Mff-204	ENSMUSG00000026150.14	Mff	-0.048811375	-0.874887568	0.384326086	0.70016609	0.054704448	3.677199939	0.000419766	0.005070451	sig Gene
ENSMUST00000160744.1	Mff-206	ENSMUSG00000026150.14	Mff	0.318660817	4.036089029	0.000126156	0.00566526	0.054704448	3.677199939	0.000419766	0.005070451	sig Both
ENSMUST00000160632.7	Mff-205	ENSMUSG00000026150.14	Mff	0.318441728	5.469058761	0.000000529	0.00014176	0.054704448	3.677199939	0.000419766	0.005070451	sig Both
ENSMUST00000188333.1	Mff-216	ENSMUSG00000026150.14	Mff	0.038130064	0.453302613	0.651591753	0.86392081	0.054704448	3.677199939	0.000419766	0.005070451	sig Gene
ENSMUST00000162794.1	Mff-215	ENSMUSG00000026150.14	Mff	0.081746381	0.791938566	0.430802828	0.73345450	0.054704448	3.677199939	0.000419766	0.005070451	sig Gene
ENSMUST00000162573.2	Mff-214	ENSMUSG00000026150.14	Mff	-0.007166539	-0.106153019	0.915733987	0.97382184	0.054704448	3.677199939	0.000419766	0.005070451	sig Gene
ENSMUST00000185536.1	Gm28941-201	ENSMUSG00000101450.1	Gm28941	0.037848692	0.381797534	0.703651641	0.88910845	-0.077655325	-0.418184527	0.676904110	0.816382886	None
ENSMUST00000189220.6	Agfg1-206	ENSMUSG00000026159.13	Agfg1	-0.001163825	-0.030490698	0.975753740	0.99375409	-0.013978340	-0.403998009	0.687264700	0.823941621	None
ENSMUST00000113444.7	Agfg1-202	ENSMUSG00000026159.13	Agfg1	-0.089712565	-1.579380892	0.118303277	0.40368557	-0.013978340	-0.403998009	0.687264700	0.823941621	None
ENSMUST00000190052.6	Agfg1-208	ENSMUSG00000026159.13	Agfg1	-0.180901274	-1.392277393	0.167802493	0.48106441	-0.013978340	-0.403998009	0.687264700	0.823941621	None
ENSMUST00000063380.10	Agfg1-201	ENSMUSG00000026159.13	Agfg1	0.068394843	1.052488367	0.295831200	0.62453413	-0.013978340	-0.403998009	0.687264700	0.823941621	None
ENSMUST00000187899.6	Agfg1-205	ENSMUSG00000026159.13	Agfg1	-0.104565511	-1.959628488	0.053618302	0.26334151	-0.013978340	-0.403998009	0.687264700	0.823941621	None
ENSMUST00000045560.14	Slc19a3-201	ENSMUSG00000038496.16	Slc19a3	-0.040448106	-0.669584697	0.505103547	0.78225876	-0.003602511	-0.047880207	0.961928006	0.982187404	None
ENSMUST00000065403.6	Daw1-201	ENSMUSG00000053161.16	Daw1	0.189925917	1.507183862	0.135810622	0.43307252	0.017245524	0.119786876	0.904944646	0.957990479	None
ENSMUST00000160953.7	Sphkap-205	ENSMUSG00000026163.17	Sphkap	-0.014213107	-0.280870674	0.779554655	0.92261658	-0.010076631	-0.266274161	0.790695717	0.890770235	None
ENSMUST00000159078.1	Sphkap-202	ENSMUSG00000026163.17	Sphkap	-0.029844360	-0.752148242	0.454229894	0.74984039	-0.010076631	-0.266274161	0.790695717	0.890770235	None
ENSMUST00000053075.14	Sphkap-201	ENSMUSG00000026163.17	Sphkap	-0.027932425	-0.313300658	0.754890046	0.91171804	-0.010076631	-0.266274161	0.790695717	0.890770235	None
ENSMUST00000160567.1	Sphkap-204	ENSMUSG00000026163.17	Sphkap	0.072981592	0.303798587	0.762091772	0.91433339	-0.010076631	-0.266274161	0.790695717	0.890770235	None
ENSMUST00000168574.8	Pid1-201	ENSMUSG00000045658.16	Pid1	-0.082825272	-2.430740968	0.017367973	0.13848194	-0.080068045	-2.644251382	0.009806393	0.047883041	sig Gene
ENSMUST00000176559.7	Pid1-204	ENSMUSG00000045658.16	Pid1	-0.404255435	-2.408917926	0.018362865	0.14303539	-0.080068045	-2.644251382	0.009806393	0.047883041	sig Gene
ENSMUST00000049126.12	Dner-201	ENSMUSG00000036766.12	Dner	-0.078245911	-1.579012102	0.118387889	0.40377363	-0.067203933	-1.500584091	0.137299565	0.297507216	None
ENSMUST00000185606.2	Dner-202	ENSMUSG00000036766.12	Dner	0.502265131	1.592371102	0.115353616	0.39850335	-0.067203933	-1.500584091	0.137299565	0.297507216	None
ENSMUST00000027421.12	Trip12-201	ENSMUSG00000026219.14	Trip12	-0.066974128	-0.793957891	0.429633279	0.73265498	0.016271179	0.411495352	0.681781691	0.819861981	None
ENSMUST00000186465.6	Trip12-206	ENSMUSG00000026219.14	Trip12	-0.024546848	-0.117622453	0.906669734	0.97102063	0.016271179	0.411495352	0.681781691	0.819861981	None
ENSMUST00000189670.6	Trip12-212	ENSMUSG00000026219.14	Trip12	-0.009485653	-0.188523067	0.850957179	0.95115654	0.016271179	0.411495352	0.681781691	0.819861981	None
ENSMUST00000186648.6	Trip12-207	ENSMUSG00000026219.14	Trip12	0.065485569	0.518608406	0.605504755	0.84127192	0.016271179	0.411495352	0.681781691	0.819861981	None
ENSMUST00000187733.1	Trip12-209	ENSMUSG00000026219.14	Trip12	-0.010171320	-0.073098360	0.941915320	0.98357564	0.016271179	0.411495352	0.681781691	0.819861981	None
ENSMUST00000185909.6	Trip12-205	ENSMUSG00000026219.14	Trip12	-0.026641542	-0.232703759	0.816602113	0.93760286	0.016271179	0.411495352	0.681781691	0.819861981	None
ENSMUST00000185567.1	Trip12-202	ENSMUSG00000026219.14	Trip12	0.001368683	0.016937929	0.986529466	0.99695887	0.016271179	0.411495352	0.681781691	0.819861981	None
ENSMUST00000190464.6	Trip12-216	ENSMUSG00000026219.14	Trip12	-0.066462903	-0.542862658	0.588775141	0.83242427	0.016271179	0.411495352	0.681781691	0.819861981	None
ENSMUST00000189496.6	Trip12-211	ENSMUSG00000026219.14	Trip12	-0.325516707	-1.510377150	0.134995361	0.43185872	0.016271179	0.411495352	0.681781691	0.819861981	None
ENSMUST00000190067.6	Trip12-214	ENSMUSG00000026219.14	Trip12	-0.026674784	-0.162189519	0.871576813	0.95882925	0.016271179	0.411495352	0.681781691	0.819861981	None
ENSMUST00000187818.1	Trip12-210	ENSMUSG00000026219.14	Trip12	0.035471789	0.269330425	0.788387929	0.92690302	0.016271179	0.411495352	0.681781691	0.819861981	None
ENSMUST00000097672.3	Fbxo36-201	ENSMUSG00000073633.9	Fbxo36	0.171712835	1.739483005	0.085901911	0.34099844	0.212727010	2.468994324	0.015623790	0.066197423	None
ENSMUST00000143656.7	Fbxo36-203	ENSMUSG00000073633.9	Fbxo36	0.093298361	1.160437101	0.249416900	0.57892712	0.212727010	2.468994324	0.015623790	0.066197423	None
ENSMUST00000027422.6	Slc16a14-201	ENSMUSG00000026220.6	Slc16a14	0.042198660	0.635366992	0.527052165	0.79620067	0.040072832	0.633871722	0.527926782	0.705191149	None
ENSMUST00000186980.1	Slc16a14-202	ENSMUSG00000026220.6	Slc16a14	-0.168890985	-1.178466283	0.242200071	0.57072205	0.040072832	0.633871722	0.527926782	0.705191149	None
ENSMUST00000161685.7	C130026I21Rik-206	ENSMUSG00000052477.15	C130026I21Rik	-0.064993987	-1.153804917	0.252109841	0.58180761	0.191237724	0.997708951	0.321352290	0.519269528	None
ENSMUST00000093508.6	Sp110-201	ENSMUSG00000070034.13	Sp110	-0.032193302	-0.623454326	0.534808284	0.80062735	0.073012925	0.657115835	0.512944522	0.692525227	None
ENSMUST00000080204.10	Sp140-201	ENSMUSG00000070031.11	Sp140	-0.033176704	-0.867299065	0.388443467	0.70323580	-0.196051060	-1.264049539	0.209789641	0.394421903	None
ENSMUST00000155094.7	Sp100-213	ENSMUSG00000026222.16	Sp100	-0.064220483	-1.283600224	0.203089173	0.52507797	-0.508519698	-2.838558866	0.005709411	0.032601267	sig Gene
ENSMUST00000147552.7	Sp100-210	ENSMUSG00000026222.16	Sp100	0.004912316	0.159505042	0.873684062	0.95944300	-0.508519698	-2.838558866	0.005709411	0.032601267	sig Gene
ENSMUST00000066427.10	Sp100-202	ENSMUSG00000026222.16	Sp100	-0.049392312	-1.477908601	0.143466466	0.44535394	-0.508519698	-2.838558866	0.005709411	0.032601267	sig Gene
ENSMUST00000132641.7	Sp100-204	ENSMUSG00000026222.16	Sp100	-0.055479408	-1.567808771	0.120981438	0.40827757	-0.508519698	-2.838558866	0.005709411	0.032601267	sig Gene
ENSMUST00000159325.2	A630001G21Rik-204	ENSMUSG00000052760.16	A630001G21Rik	-0.003889129	-0.035764706	0.971561516	0.99225426	0.035161206	0.224145949	0.823200650	0.911655011	None
ENSMUST00000113360.7	Cab39-202	ENSMUSG00000036707.16	Cab39	0.049320377	2.011176517	0.047768047	0.24688711	0.063463637	2.766650026	0.006995432	0.037641909	sig Gene
ENSMUST00000130754.7	Cab39-204	ENSMUSG00000036707.16	Cab39	0.503938969	3.038057839	0.003240043	0.04798583	0.063463637	2.766650026	0.006995432	0.037641909	sig Both
ENSMUST00000097666.3	Cab39-201	ENSMUSG00000036707.16	Cab39	0.053635605	0.565994198	0.573025520	0.82408570	0.063463637	2.766650026	0.006995432	0.037641909	sig Gene
ENSMUST00000027425.15	Itm2c-201	ENSMUSG00000026223.15	Itm2c	0.091214325	3.252017779	0.001694993	0.03134348	0.101499732	3.588696080	0.000563941	0.006255082	sig Both
ENSMUST00000185569.1	Itm2c-203	ENSMUSG00000026223.15	Itm2c	0.291118559	1.664619031	0.100008561	0.37014772	0.101499732	3.588696080	0.000563941	0.006255082	sig Gene
ENSMUST00000139837.1	Itm2c-202	ENSMUSG00000026223.15	Itm2c	-0.048039977	-0.299530461	0.765333522	0.91611201	0.101499732	3.588696080	0.000563941	0.006255082	sig Gene
ENSMUST00000027426.10	4933407L21Rik-201	ENSMUSG00000026224.11	4933407L21Rik	-0.033332231	-0.616838197	0.539141135	0.80368528	-0.057972247	-1.110964339	0.269826981	0.464362102	None
ENSMUST00000129392.1	4933407L21Rik-202	ENSMUSG00000026224.11	4933407L21Rik	0.133992586	0.661545976	0.510215433	0.78591557	-0.057972247	-1.110964339	0.269826981	0.464362102	None
ENSMUST00000188949.1	4933407L21Rik-203	ENSMUSG00000026224.11	4933407L21Rik	-0.128728053	-2.710198706	0.008268131	0.08791330	-0.057972247	-1.110964339	0.269826981	0.464362102	None
ENSMUST00000187562.1	Gm18180-201	ENSMUSG00000099342.1	Gm18180	-0.110506859	-1.332002980	0.186745415	0.50570493	-0.250739716	-1.686075947	0.095578460	0.233156345	None
ENSMUST00000027429.10	2810459M11Rik-201	ENSMUSG00000026227.11	2810459M11Rik	-0.082528572	-1.056783563	0.293878508	0.62271603	0.109366706	2.423741756	0.017559186	0.071808098	None
ENSMUST00000165824.2	2810459M11Rik-202	ENSMUSG00000026227.11	2810459M11Rik	0.104445521	2.382610029	0.019629598	0.14886789	0.109366706	2.423741756	0.017559186	0.071808098	None
ENSMUST00000143200.7	Psmd1-205	ENSMUSG00000026229.17	Psmd1	0.332871214	3.372507832	0.001162632	0.02468826	0.033966738	1.877049629	0.064063576	0.176351416	sig Tx
ENSMUST00000027432.8	Psmd1-201	ENSMUSG00000026229.17	Psmd1	0.022650554	1.217044750	0.227263530	0.55379796	0.033966738	1.877049629	0.064063576	0.176351416	None
ENSMUST00000149946.1	Psmd1-207	ENSMUSG00000026229.17	Psmd1	-0.026188952	-0.289451248	0.773005497	0.91953960	0.033966738	1.877049629	0.064063576	0.176351416	None
ENSMUST00000135973.7	Armc9-207	ENSMUSG00000062590.13	Armc9	-0.123467380	-3.112069001	0.002597747	0.04149961	0.034871113	1.574934402	0.119117741	0.269718657	sig Tx
ENSMUST00000153389.7	Armc9-209	ENSMUSG00000062590.13	Armc9	0.137850462	1.366115628	0.175835789	0.49146769	0.034871113	1.574934402	0.119117741	0.269718657	None
ENSMUST00000134858.7	Armc9-206	ENSMUSG00000062590.13	Armc9	0.347605110	5.723035663	0.000000186	0.00007445	0.034871113	1.574934402	0.119117741	0.269718657	sig Tx
ENSMUST00000113309.8	Armc9-202	ENSMUSG00000062590.13	Armc9	-0.022482278	-0.232154608	0.817027084	0.93780597	0.034871113	1.574934402	0.119117741	0.269718657	None
ENSMUST00000027434.14	Armc9-201	ENSMUSG00000062590.13	Armc9	-0.009826065	-0.233423215	0.816045431	0.93749155	0.034871113	1.574934402	0.119117741	0.269718657	None
ENSMUST00000131412.7	Armc9-205	ENSMUSG00000062590.13	Armc9	0.133848995	2.645100949	0.009875303	0.09813937	0.034871113	1.574934402	0.119117741	0.269718657	None
ENSMUST00000153653.1	Armc9-210	ENSMUSG00000062590.13	Armc9	0.104052800	1.650877524	0.102792085	0.37510419	0.034871113	1.574934402	0.119117741	0.269718657	None
ENSMUST00000150059.7	Armc9-208	ENSMUSG00000062590.13	Armc9	-0.021918473	-0.200840027	0.841347417	0.94717951	0.034871113	1.574934402	0.119117741	0.269718657	None
ENSMUST00000156675.7	Armc9-212	ENSMUSG00000062590.13	Armc9	-0.213162167	-1.382309017	0.170829638	0.48469999	0.034871113	1.574934402	0.119117741	0.269718657	None
ENSMUST00000126579.1	Armc9-204	ENSMUSG00000062590.13	Armc9	0.094674975	1.151823798	0.252918251	0.58280126	0.034871113	1.574934402	0.119117741	0.269718657	None
ENSMUST00000113306.3	B3gnt7-201	ENSMUSG00000079445.3	B3gnt7	0.032655565	0.869276289	0.387368032	0.70257344	0.040706918	1.055877255	0.294121756	0.489158030	None
ENSMUST00000027438.7	Ncl-201	ENSMUSG00000026234.12	Ncl	-0.055727330	-2.321937596	0.022851857	0.16247551	0.010203428	0.495004217	0.621919439	0.778480847	None
ENSMUST00000185676.6	Ncl-202	ENSMUSG00000026234.12	Ncl	0.036355538	1.524588948	0.131413694	0.42641884	0.010203428	0.495004217	0.621919439	0.778480847	None
ENSMUST00000188682.1	Ncl-205	ENSMUSG00000026234.12	Ncl	-0.120959828	-0.852792290	0.396390431	0.70929417	0.010203428	0.495004217	0.621919439	0.778480847	None
ENSMUST00000186050.1	Ncl-204	ENSMUSG00000026234.12	Ncl	-0.046535042	-0.598986874	0.550920599	0.81063432	0.010203428	0.495004217	0.621919439	0.778480847	None
ENSMUST00000189504.1	Ncl-206	ENSMUSG00000026234.12	Ncl	0.052262183	0.368613204	0.713416510	0.89337647	0.010203428	0.495004217	0.621919439	0.778480847	None
ENSMUST00000185785.1	Ncl-203	ENSMUSG00000026234.12	Ncl	0.182498141	3.227358701	0.001829002	0.03284871	0.010203428	0.495004217	0.621919439	0.778480847	sig Tx
ENSMUST00000127284.1	C130036L24Rik-201	ENSMUSG00000073627.7	C130036L24Rik	0.005377802	0.105280012	0.916424394	0.97407777	-0.010322233	-0.219613737	0.826717145	0.913725557	None
ENSMUST00000137643.1	C130036L24Rik-202	ENSMUSG00000073627.7	C130036L24Rik	-0.020151821	-0.560756820	0.576573613	0.82609812	-0.010322233	-0.219613737	0.826717145	0.913725557	None
ENSMUST00000045897.14	Ptma-201	ENSMUSG00000026238.14	Ptma	-0.029724789	-1.241110078	0.218291673	0.54335001	-0.009442945	-0.350225182	0.727066709	0.851399085	None
ENSMUST00000186255.6	Ptma-202	ENSMUSG00000026238.14	Ptma	0.117790493	1.139373422	0.258040859	0.58835919	-0.009442945	-0.350225182	0.727066709	0.851399085	None
ENSMUST00000188699.6	Ptma-205	ENSMUSG00000026238.14	Ptma	-0.012892512	-0.145953703	0.884335174	0.96309881	-0.009442945	-0.350225182	0.727066709	0.851399085	None
ENSMUST00000186932.1	Ptma-203	ENSMUSG00000026238.14	Ptma	-0.199937644	-2.449829153	0.016537562	0.13432592	-0.009442945	-0.350225182	0.727066709	0.851399085	None
ENSMUST00000188533.1	Ptma-204	ENSMUSG00000026238.14	Ptma	-0.083241267	-0.532719420	0.595745079	0.83618562	-0.009442945	-0.350225182	0.727066709	0.851399085	None
ENSMUST00000027444.14	Pde6d-201	ENSMUSG00000026239.14	Pde6d	-0.020489541	-0.793956325	0.429634186	0.73265498	-0.007282967	-0.273840692	0.784894878	0.887036907	None
ENSMUST00000143674.7	Pde6d-202	ENSMUSG00000026239.14	Pde6d	-0.011585863	-0.168840109	0.866360294	0.95697903	-0.007282967	-0.273840692	0.784894878	0.887036907	None
ENSMUST00000150653.1	Pde6d-205	ENSMUSG00000026239.14	Pde6d	0.158183663	1.391922060	0.167909689	0.48113804	-0.007282967	-0.273840692	0.784894878	0.887036907	None
ENSMUST00000149542.1	Cops7b-206	ENSMUSG00000026240.12	Cops7b	0.103408859	1.086876356	0.280444990	0.60927442	0.045992697	2.308101424	0.023509855	0.088113232	None
ENSMUST00000027446.10	Cops7b-201	ENSMUSG00000026240.12	Cops7b	0.015145686	0.623110998	0.535032685	0.80078764	0.045992697	2.308101424	0.023509855	0.088113232	None
ENSMUST00000138280.7	Cops7b-205	ENSMUSG00000026240.12	Cops7b	0.426609570	1.555892332	0.123789596	0.41303936	0.045992697	2.308101424	0.023509855	0.088113232	None
ENSMUST00000122884.1	Cops7b-203	ENSMUSG00000026240.12	Cops7b	-0.009320037	-0.186776323	0.852321863	0.95184807	0.045992697	2.308101424	0.023509855	0.088113232	None
ENSMUST00000127219.1	Cops7b-204	ENSMUSG00000026240.12	Cops7b	-0.058397922	-0.376510115	0.707561854	0.89075818	0.045992697	2.308101424	0.023509855	0.088113232	None
ENSMUST00000027449.5	Nppc-201	ENSMUSG00000026241.5	Nppc	0.134938251	2.172394159	0.032868653	0.19974189	0.189503528	2.537075785	0.013070968	0.058630026	None
ENSMUST00000168237.7	Dis3l2-202	ENSMUSG00000053333.15	Dis3l2	0.016405289	0.356297574	0.722581463	0.89757883	0.007018763	0.377628311	0.706681301	0.837280844	None
ENSMUST00000190618.6	Dis3l2-206	ENSMUSG00000053333.15	Dis3l2	-0.159546794	-1.747158493	0.084553114	0.33826432	0.007018763	0.377628311	0.706681301	0.837280844	None
ENSMUST00000065694.7	Dis3l2-201	ENSMUSG00000053333.15	Dis3l2	-0.016060836	-0.330885046	0.741620199	0.90586906	0.007018763	0.377628311	0.706681301	0.837280844	None
ENSMUST00000120149.1	Gm6136-201	ENSMUSG00000084106.4	Gm6136	-0.077492867	-1.064503941	0.290390849	0.61910316	0.011791707	0.503171348	0.616191198	0.774367874	None
ENSMUST00000187198.1	Gm29374-201	ENSMUSG00000099839.1	Gm29374	-0.135603065	-1.733306911	0.087000046	0.34311932	-0.204111340	-1.815071799	0.073164936	0.193947769	None
ENSMUST00000161002.7	Ecel1-204	ENSMUSG00000026247.13	Ecel1	-0.081060743	-0.710862369	0.479293744	0.76469876	-0.235396110	-2.469609938	0.015598833	0.066150974	None
ENSMUST00000027463.10	Ecel1-201	ENSMUSG00000026247.13	Ecel1	-0.078841588	-0.353643569	0.724561880	0.89814436	-0.235396110	-2.469609938	0.015598833	0.066150974	None
ENSMUST00000160810.1	Ecel1-203	ENSMUSG00000026247.13	Ecel1	-0.267168999	-2.344598145	0.021597277	0.15714195	-0.235396110	-2.469609938	0.015598833	0.066150974	None
ENSMUST00000162015.1	Ecel1-205	ENSMUSG00000026247.13	Ecel1	-0.210972341	-1.739380762	0.085919997	0.34099844	-0.235396110	-2.469609938	0.015598833	0.066150974	None
ENSMUST00000159662.1	Ecel1-202	ENSMUSG00000026247.13	Ecel1	-0.365345478	-1.567662929	0.121015497	0.40834555	-0.235396110	-2.469609938	0.015598833	0.066150974	None
ENSMUST00000113232.7	Eif4e2-205	ENSMUSG00000026254.17	Eif4e2	0.115675549	1.576869346	0.118880466	0.40444303	0.033167229	2.011027667	0.047604426	0.144024660	None
ENSMUST00000113233.7	Eif4e2-206	ENSMUSG00000026254.17	Eif4e2	0.035606769	0.654451112	0.514749927	0.78902401	0.033167229	2.011027667	0.047604426	0.144024660	None
ENSMUST00000050876.13	Eif4e2-201	ENSMUSG00000026254.17	Eif4e2	0.015087683	0.336496412	0.737401862	0.90411412	0.033167229	2.011027667	0.047604426	0.144024660	None
ENSMUST00000076362.11	Eif4e2-202	ENSMUSG00000026254.17	Eif4e2	-0.014940074	-0.612856548	0.541757302	0.80528191	0.033167229	2.011027667	0.047604426	0.144024660	None
ENSMUST00000113235.7	Eif4e2-207	ENSMUSG00000026254.17	Eif4e2	0.078077843	1.208320981	0.230581167	0.55766855	0.033167229	2.011027667	0.047604426	0.144024660	None
ENSMUST00000113230.7	Eif4e2-203	ENSMUSG00000026254.17	Eif4e2	-0.012270781	-0.160764444	0.872695348	0.95900377	0.033167229	2.011027667	0.047604426	0.144024660	None
ENSMUST00000123735.7	Eif4e2-208	ENSMUSG00000026254.17	Eif4e2	0.048409639	0.203715621	0.839107270	0.94627955	0.033167229	2.011027667	0.047604426	0.144024660	None
ENSMUST00000113231.3	Eif4e2-204	ENSMUSG00000026254.17	Eif4e2	0.097315400	3.112545245	0.002594028	0.04145147	0.033167229	2.011027667	0.047604426	0.144024660	sig Tx
ENSMUST00000118687.7	Efhd1-202	ENSMUSG00000026255.15	Efhd1	0.176947946	1.949343255	0.054855860	0.26664547	0.262573052	3.690760655	0.000401044	0.004896365	sig Gene
ENSMUST00000027472.6	Efhd1-201	ENSMUSG00000026255.15	Efhd1	0.131970432	2.083425510	0.040494112	0.22469722	0.262573052	3.690760655	0.000401044	0.004896365	sig Gene
ENSMUST00000174846.7	Gigyf2-222	ENSMUSG00000048000.15	Gigyf2	-0.436466031	-6.032411732	0.000000051	0.00003229	-0.138273327	-4.137098972	0.000084573	0.001604604	sig Both
ENSMUST00000027475.14	Gigyf2-201	ENSMUSG00000048000.15	Gigyf2	-0.146194662	-2.850726613	0.005581085	0.06831504	-0.138273327	-4.137098972	0.000084573	0.001604604	sig Gene
ENSMUST00000174583.7	Gigyf2-219	ENSMUSG00000048000.15	Gigyf2	-0.194365322	-3.331741513	0.001322063	0.02682548	-0.138273327	-4.137098972	0.000084573	0.001604604	sig Both
ENSMUST00000164992.8	Gigyf2-202	ENSMUSG00000048000.15	Gigyf2	-0.189593103	-1.191245335	0.237176283	0.56518829	-0.138273327	-4.137098972	0.000084573	0.001604604	sig Gene
ENSMUST00000173173.7	Gigyf2-210	ENSMUSG00000048000.15	Gigyf2	-0.088647770	-0.760008931	0.449544595	0.74730566	-0.138273327	-4.137098972	0.000084573	0.001604604	sig Gene
ENSMUST00000172964.7	Gigyf2-206	ENSMUSG00000048000.15	Gigyf2	0.166878476	1.813080335	0.073673582	0.31388818	-0.138273327	-4.137098972	0.000084573	0.001604604	sig Gene
ENSMUST00000174605.1	Gigyf2-220	ENSMUSG00000048000.15	Gigyf2	-0.048567452	-1.093862255	0.277388232	0.60665304	-0.138273327	-4.137098972	0.000084573	0.001604604	sig Gene
ENSMUST00000173636.1	Gigyf2-212	ENSMUSG00000048000.15	Gigyf2	-0.121268300	-0.809424279	0.420738027	0.72673270	-0.138273327	-4.137098972	0.000084573	0.001604604	sig Gene
ENSMUST00000172776.1	Gigyf2-204	ENSMUSG00000048000.15	Gigyf2	-0.134104651	-1.250712823	0.214785005	0.53993388	-0.138273327	-4.137098972	0.000084573	0.001604604	sig Gene
ENSMUST00000174671.7	Gigyf2-221	ENSMUSG00000048000.15	Gigyf2	-0.171515785	-2.100383920	0.038932521	0.21999292	-0.138273327	-4.137098972	0.000084573	0.001604604	sig Gene
ENSMUST00000174482.1	Gigyf2-216	ENSMUSG00000048000.15	Gigyf2	0.031133412	0.344527661	0.731378412	0.90129587	-0.138273327	-4.137098972	0.000084573	0.001604604	sig Gene
ENSMUST00000113212.3	Kcnj13-201	ENSMUSG00000079436.3	Kcnj13	-0.395901765	-2.232665845	0.028444066	0.18426794	-0.683895192	-1.684513903	0.095880878	0.233722805	None
ENSMUST00000027477.14	Ngef-201	ENSMUSG00000026259.14	Ngef	-0.025749956	-0.596820732	0.552358693	0.81148379	-0.021285880	-0.494923243	0.621976350	0.778503297	None
ENSMUST00000168235.1	Ngef-204	ENSMUSG00000026259.14	Ngef	-0.080704344	-0.922528554	0.359103069	0.67971772	-0.021285880	-0.494923243	0.621976350	0.778503297	None
ENSMUST00000166463.1	Ngef-203	ENSMUSG00000026259.14	Ngef	-0.301729412	-2.106433124	0.038388245	0.21817772	-0.021285880	-0.494923243	0.621976350	0.778503297	None
ENSMUST00000166055.7	Neu2-205	ENSMUSG00000079434.8	Neu2	-0.075290409	-1.041959072	0.300655439	0.62863345	0.110138270	1.158784085	0.249903917	0.442044318	None
ENSMUST00000165109.1	Neu2-204	ENSMUSG00000079434.8	Neu2	-0.000971573	-0.016490635	0.986885160	0.99700954	0.110138270	1.158784085	0.249903917	0.442044318	None
ENSMUST00000070898.5	Neu2-201	ENSMUSG00000079434.8	Neu2	0.103232293	0.951647753	0.344220741	0.66692582	0.110138270	1.158784085	0.249903917	0.442044318	None
ENSMUST00000169754.7	Inpp5d-210	ENSMUSG00000026288.14	Inpp5d	0.113790772	0.989901744	0.325288718	0.65037756	0.002136229	0.056277327	0.955257627	0.979411127	None
ENSMUST00000168783.7	Inpp5d-209	ENSMUSG00000026288.14	Inpp5d	-0.034669085	-0.378535037	0.706063424	0.89002295	0.002136229	0.056277327	0.955257627	0.979411127	None
ENSMUST00000167032.1	Inpp5d-208	ENSMUSG00000026288.14	Inpp5d	-0.003602010	-0.040095874	0.968119334	0.99134452	0.002136229	0.056277327	0.955257627	0.979411127	None
ENSMUST00000163548.1	Inpp5d-204	ENSMUSG00000026288.14	Inpp5d	-0.041891292	-0.483111203	0.630372591	0.85354462	0.002136229	0.056277327	0.955257627	0.979411127	None
ENSMUST00000027512.12	Atg16l1-201	ENSMUSG00000026289.15	Atg16l1	0.132685800	3.025988536	0.003357823	0.04907325	0.097484874	3.804264479	0.000272660	0.003709883	sig Both
ENSMUST00000113186.7	Atg16l1-202	ENSMUSG00000026289.15	Atg16l1	0.185069235	2.134963710	0.035909195	0.20981766	0.097484874	3.804264479	0.000272660	0.003709883	sig Gene
ENSMUST00000113190.2	Atg16l1-203	ENSMUSG00000026289.15	Atg16l1	-0.318611716	-2.071408906	0.041633150	0.22851181	0.097484874	3.804264479	0.000272660	0.003709883	sig Gene
ENSMUST00000151037.7	Atg16l1-211	ENSMUSG00000026289.15	Atg16l1	0.017803902	0.154346265	0.877736129	0.96102873	0.097484874	3.804264479	0.000272660	0.003709883	sig Gene
ENSMUST00000129431.1	Atg16l1-205	ENSMUSG00000026289.15	Atg16l1	-0.185691941	-1.929910468	0.057260416	0.27290179	0.097484874	3.804264479	0.000272660	0.003709883	sig Gene
ENSMUST00000139628.1	Atg16l1-209	ENSMUSG00000026289.15	Atg16l1	-0.235673362	-2.410030638	0.018310933	0.14282041	0.097484874	3.804264479	0.000272660	0.003709883	sig Gene
ENSMUST00000127884.1	Atg16l1-204	ENSMUSG00000026289.15	Atg16l1	0.066206426	1.145824150	0.255377674	0.58561757	0.097484874	3.804264479	0.000272660	0.003709883	sig Gene
ENSMUST00000157343.1	Gm25395-201	ENSMUSG00000087968.1	Gm25395	-0.255847776	-1.768209983	0.080943201	0.33032953	-0.332398451	-1.445880182	0.152017823	0.318515053	None
ENSMUST00000158656.1	Scarna6-201	ENSMUSG00000089281.1	Scarna6	-0.061736739	-0.369926203	0.712441867	0.89292711	0.048676032	0.199140178	0.842645493	0.922448815	None
ENSMUST00000077772.11	Sag-201	ENSMUSG00000056055.13	Sag	0.106547718	1.918293863	0.058740056	0.27687360	0.255803676	1.735941968	0.086325917	0.216562907	None
ENSMUST00000027517.13	Dgkd-201	ENSMUSG00000070738.10	Dgkd	0.037911313	1.749397786	0.084162915	0.33755460	0.050413851	2.638883912	0.009950410	0.048392862	sig Gene
ENSMUST00000190243.1	Dgkd-206	ENSMUSG00000070738.10	Dgkd	-0.308850736	-2.134818729	0.035921432	0.20986827	0.050413851	2.638883912	0.009950410	0.048392862	sig Gene
ENSMUST00000191589.1	Dgkd-207	ENSMUSG00000070738.10	Dgkd	-0.002623451	-0.028898719	0.977019318	0.99416514	0.050413851	2.638883912	0.009950410	0.048392862	sig Gene
ENSMUST00000185260.6	Dgkd-202	ENSMUSG00000070738.10	Dgkd	-0.035319444	-0.324322220	0.746563847	0.90812775	0.050413851	2.638883912	0.009950410	0.048392862	sig Gene
ENSMUST00000190061.6	Dgkd-205	ENSMUSG00000070738.10	Dgkd	0.039198083	0.588526029	0.557882826	0.81446202	0.050413851	2.638883912	0.009950410	0.048392862	sig Gene
ENSMUST00000189726.1	Dgkd-204	ENSMUSG00000070738.10	Dgkd	0.054067336	0.402487339	0.688428375	0.88271023	0.050413851	2.638883912	0.009950410	0.048392862	sig Gene
ENSMUST00000189409.6	Usp40-207	ENSMUSG00000005501.14	Usp40	-0.013180641	-0.259580872	0.795872276	0.92950217	-0.070517414	-2.542640287	0.012879919	0.057951119	None
ENSMUST00000040783.10	Usp40-201	ENSMUSG00000005501.14	Usp40	-0.106375113	-3.513886615	0.000739036	0.01845798	-0.070517414	-2.542640287	0.012879919	0.057951119	sig Tx
ENSMUST00000187758.6	Usp40-204	ENSMUSG00000005501.14	Usp40	0.017049798	0.266928571	0.790229919	0.92754983	-0.070517414	-2.542640287	0.012879919	0.057951119	None
ENSMUST00000058237.13	Ugt1a7c-201	ENSMUSG00000090124.7	Ugt1a7c	0.071549246	1.635584685	0.105963354	0.38190403	0.227119955	1.491758775	0.139595326	0.300987482	None
ENSMUST00000113138.7	Ugt1a6b-202	ENSMUSG00000090145.7	Ugt1a6b	-0.225360294	-1.407462064	0.163270443	0.47482074	-0.982258120	-2.380351750	0.019613054	0.077177135	None
ENSMUST00000119972.3	Dnajb3-201	ENSMUSG00000081984.3	Dnajb3	-0.192232323	-3.319243090	0.001374923	0.02740235	-0.206003909	-3.336492061	0.001276187	0.011209568	sig Both
ENSMUST00000054674.14	Hjurp-201	ENSMUSG00000044783.16	Hjurp	-0.132261995	-3.801701848	0.000283912	0.00968818	-0.110779580	-3.590458092	0.000560660	0.006246383	sig Both
ENSMUST00000065420.11	Hjurp-202	ENSMUSG00000044783.16	Hjurp	-0.289988112	-2.044217261	0.044313096	0.23660253	-0.110779580	-3.590458092	0.000560660	0.006246383	sig Gene
ENSMUST00000147393.1	Hjurp-206	ENSMUSG00000044783.16	Hjurp	0.170993902	0.713544786	0.477642259	0.76389703	-0.110779580	-3.590458092	0.000560660	0.006246383	sig Gene
ENSMUST00000128532.1	Hjurp-205	ENSMUSG00000044783.16	Hjurp	0.042628007	0.472938852	0.637580044	0.85695442	-0.110779580	-3.590458092	0.000560660	0.006246383	sig Gene
ENSMUST00000148384.1	Hjurp-207	ENSMUSG00000044783.16	Hjurp	0.003230242	0.037678880	0.970040162	0.99184542	-0.110779580	-3.590458092	0.000560660	0.006246383	sig Gene
ENSMUST00000126739.1	Hjurp-203	ENSMUSG00000044783.16	Hjurp	0.029302715	0.409912942	0.682995550	0.87970859	-0.110779580	-3.590458092	0.000560660	0.006246383	sig Gene
ENSMUST00000159814.1	Arl4c-202	ENSMUSG00000049866.12	Arl4c	0.043822615	1.775581167	0.079709729	0.32722971	0.052781003	2.276225711	0.025436520	0.093309286	None
ENSMUST00000066279.10	Sh3bp4-201	ENSMUSG00000036206.12	Sh3bp4	-0.113431980	-4.119448562	0.000093924	0.00464284	-0.105490644	-3.617925397	0.000511796	0.005834828	sig Both
ENSMUST00000027521.14	Agap1-201	ENSMUSG00000055013.16	Agap1	-0.293357449	-5.839021446	0.000000115	0.00005441	0.011328929	0.583860833	0.560914811	0.731290192	sig Tx
ENSMUST00000074945.7	Agap1-202	ENSMUSG00000055013.16	Agap1	0.026652940	1.064769333	0.290271466	0.61896106	0.011328929	0.583860833	0.560914811	0.731290192	None
ENSMUST00000212924.1	Agap1-205	ENSMUSG00000055013.16	Agap1	-0.037025018	-0.617371215	0.538791403	0.80342754	0.011328929	0.583860833	0.560914811	0.731290192	None
ENSMUST00000036954.8	Gbx2-201	ENSMUSG00000034486.8	Gbx2	-0.064954831	-0.576513670	0.565931113	0.81939701	-0.040701421	-0.278730774	0.781152363	0.885198123	None
ENSMUST00000187633.1	Gbx2-202	ENSMUSG00000034486.8	Gbx2	0.076943571	0.610628460	0.543224094	0.80607599	-0.040701421	-0.278730774	0.781152363	0.885198123	None
ENSMUST00000238685.1	Asb18-205	ENSMUSG00000067081.13	Asb18	-0.064003607	-1.704683114	0.092241253	0.35440664	-0.111309923	-1.436724931	0.154596426	0.322193225	None
ENSMUST00000065587.4	Ackr3-201	ENSMUSG00000044337.5	Ackr3	0.035515804	0.998723821	0.321022494	0.64661702	0.043557588	1.201078921	0.233174499	0.422327480	None
ENSMUST00000159654.1	Ackr3-202	ENSMUSG00000044337.5	Ackr3	-0.001170347	-0.009741558	0.992252403	0.99870722	0.043557588	1.201078921	0.233174499	0.422327480	None
ENSMUST00000036153.11	Cops8-201	ENSMUSG00000034432.11	Cops8	0.048140072	2.733989680	0.007742975	0.08423179	0.053424300	2.790463825	0.006542804	0.035833826	sig Gene
ENSMUST00000191510.6	Cops8-209	ENSMUSG00000034432.11	Cops8	-0.056355553	-0.700185822	0.485898357	0.76926152	0.053424300	2.790463825	0.006542804	0.035833826	sig Gene
ENSMUST00000189309.6	Cops8-206	ENSMUSG00000034432.11	Cops8	0.005203620	0.050578421	0.959790997	0.98890570	0.053424300	2.790463825	0.006542804	0.035833826	sig Gene
ENSMUST00000190057.6	Cops8-207	ENSMUSG00000034432.11	Cops8	-0.047736038	-0.250653712	0.802742153	0.93244784	0.053424300	2.790463825	0.006542804	0.035833826	sig Gene
ENSMUST00000186152.6	Cops8-202	ENSMUSG00000034432.11	Cops8	-0.132245644	-0.745500983	0.458213745	0.75240430	0.053424300	2.790463825	0.006542804	0.035833826	sig Gene
ENSMUST00000186750.1	Cops8-203	ENSMUSG00000034432.11	Cops8	-0.505391323	-1.477805765	0.143493942	0.44535394	0.053424300	2.790463825	0.006542804	0.035833826	sig Gene
ENSMUST00000190700.1	Cops8-208	ENSMUSG00000034432.11	Cops8	0.011710111	0.149023628	0.881920328	0.96227682	0.053424300	2.790463825	0.006542804	0.035833826	sig Gene
ENSMUST00000189107.1	Cops8-205	ENSMUSG00000034432.11	Cops8	0.136520743	0.909968724	0.365647595	0.68496681	0.053424300	2.790463825	0.006542804	0.035833826	sig Gene
ENSMUST00000186882.1	Cops8-204	ENSMUSG00000034432.11	Cops8	0.025612490	0.372725249	0.710365726	0.89206784	0.053424300	2.790463825	0.006542804	0.035833826	sig Gene
ENSMUST00000097653.10	Col6a3-202	ENSMUSG00000048126.16	Col6a3	-0.079663991	-1.567201676	0.121123264	0.40863334	-0.209722415	-2.085674232	0.040113546	0.127909958	None
ENSMUST00000027528.6	Mlph-201	ENSMUSG00000026303.6	Mlph	0.058729481	2.086570448	0.040200492	0.22383905	0.234905451	2.301540497	0.023895535	0.089013320	None
ENSMUST00000189505.6	Lrrfip1-211	ENSMUSG00000026305.15	Lrrfip1	-0.019037605	-0.512966100	0.609427503	0.84338595	-0.004181341	-0.158166955	0.874713662	0.940916721	None
ENSMUST00000068116.12	Lrrfip1-201	ENSMUSG00000026305.15	Lrrfip1	0.029078146	0.678795333	0.499280411	0.77818515	-0.004181341	-0.158166955	0.874713662	0.940916721	None
ENSMUST00000068167.12	Lrrfip1-202	ENSMUSG00000026305.15	Lrrfip1	-0.181450880	-1.056930372	0.293811922	0.62261989	-0.004181341	-0.158166955	0.874713662	0.940916721	None
ENSMUST00000097649.9	Lrrfip1-203	ENSMUSG00000026305.15	Lrrfip1	0.021676916	0.367583922	0.714180882	0.89374418	-0.004181341	-0.158166955	0.874713662	0.940916721	None
ENSMUST00000097650.9	Lrrfip1-204	ENSMUSG00000026305.15	Lrrfip1	0.024642063	0.388686683	0.698568872	0.88701480	-0.004181341	-0.158166955	0.874713662	0.940916721	None
ENSMUST00000189617.2	Lrrfip1-212	ENSMUSG00000026305.15	Lrrfip1	-0.081016998	-1.556311899	0.123689850	0.41285989	-0.004181341	-0.158166955	0.874713662	0.940916721	None
ENSMUST00000188094.6	Lrrfip1-209	ENSMUSG00000026305.15	Lrrfip1	-0.114969256	-1.127159228	0.263137136	0.59303524	-0.004181341	-0.158166955	0.874713662	0.940916721	None
ENSMUST00000187375.1	Lrrfip1-207	ENSMUSG00000026305.15	Lrrfip1	-0.047783367	-0.256416608	0.798305514	0.93071431	-0.004181341	-0.158166955	0.874713662	0.940916721	None
ENSMUST00000165855.7	Ramp1-202	ENSMUSG00000034353.14	Ramp1	-0.107802706	-1.246354068	0.216371543	0.54135269	0.101974942	2.301611873	0.023891310	0.089013320	None
ENSMUST00000097648.5	Ramp1-201	ENSMUSG00000034353.14	Ramp1	0.093965319	2.301392282	0.024044672	0.16708344	0.101974942	2.301611873	0.023891310	0.089013320	None
ENSMUST00000188576.1	Ube2f-208	ENSMUSG00000034343.14	Ube2f	0.078412312	0.807674358	0.421738903	0.72756221	0.063064872	2.678587870	0.008928993	0.044799724	sig Gene
ENSMUST00000059743.11	Ube2f-201	ENSMUSG00000034343.14	Ube2f	0.062693346	0.426158038	0.671168614	0.87368418	0.063064872	2.678587870	0.008928993	0.044799724	sig Gene
ENSMUST00000178627.7	Ube2f-204	ENSMUSG00000034343.14	Ube2f	-0.007009121	-0.212200167	0.832505444	0.94405197	0.063064872	2.678587870	0.008928993	0.044799724	sig Gene
ENSMUST00000171165.7	Ube2f-203	ENSMUSG00000034343.14	Ube2f	0.087929926	3.039350522	0.003227659	0.04788406	0.063064872	2.678587870	0.008928993	0.044799724	sig Both
ENSMUST00000191368.6	Ube2f-210	ENSMUSG00000034343.14	Ube2f	0.126215759	1.187142992	0.238780779	0.56706927	0.063064872	2.678587870	0.008928993	0.044799724	sig Gene
ENSMUST00000185950.1	Ube2f-206	ENSMUSG00000034343.14	Ube2f	0.002090375	0.022169909	0.982369143	0.99535954	0.063064872	2.678587870	0.008928993	0.044799724	sig Gene
ENSMUST00000185697.1	Ube2f-205	ENSMUSG00000034343.14	Ube2f	0.031832187	0.554269746	0.580982908	0.82858604	0.063064872	2.678587870	0.008928993	0.044799724	sig Gene
ENSMUST00000117121.1	Gm7785-201	ENSMUSG00000083064.1	Gm7785	0.045646436	0.604609224	0.547196721	0.80839229	-0.039376540	-0.315768985	0.752979248	0.867494597	None
ENSMUST00000027532.12	Scly-201	ENSMUSG00000026307.12	Scly	-0.106997876	-2.600399110	0.011137997	0.10605086	-0.110842178	-2.628394608	0.010237403	0.049344087	sig Gene
ENSMUST00000154045.7	Scly-210	ENSMUSG00000026307.12	Scly	-0.139124349	-1.470183714	0.145541884	0.44808486	-0.110842178	-2.628394608	0.010237403	0.049344087	sig Gene
ENSMUST00000187049.6	Ilkap-205	ENSMUSG00000026309.14	Ilkap	0.018190886	0.277295333	0.782288294	0.92413802	0.014425909	0.700936346	0.485324815	0.669975662	None
ENSMUST00000190747.6	Ilkap-212	ENSMUSG00000026309.14	Ilkap	-0.035334068	-0.271728178	0.786550286	0.92630344	0.014425909	0.700936346	0.485324815	0.669975662	None
ENSMUST00000027534.12	Ilkap-201	ENSMUSG00000026309.14	Ilkap	-0.024882633	-1.305844860	0.195450650	0.51587827	0.014425909	0.700936346	0.485324815	0.669975662	None
ENSMUST00000187105.6	Ilkap-206	ENSMUSG00000026309.14	Ilkap	0.126735026	1.920703679	0.058430478	0.27601288	0.014425909	0.700936346	0.485324815	0.669975662	None
ENSMUST00000187231.1	Ilkap-207	ENSMUSG00000026309.14	Ilkap	0.169329469	1.714825457	0.090355293	0.35044097	0.014425909	0.700936346	0.485324815	0.669975662	None
ENSMUST00000185886.6	Ilkap-202	ENSMUSG00000026309.14	Ilkap	-0.143203629	-1.705037281	0.092174858	0.35433710	0.014425909	0.700936346	0.485324815	0.669975662	None
ENSMUST00000191230.6	Ilkap-213	ENSMUSG00000026309.14	Ilkap	-0.011291679	-0.119055533	0.905538021	0.97040071	0.014425909	0.700936346	0.485324815	0.669975662	None
ENSMUST00000186986.6	Ilkap-204	ENSMUSG00000026309.14	Ilkap	0.299411150	2.650044816	0.009743950	0.09741129	0.014425909	0.700936346	0.485324815	0.669975662	None
ENSMUST00000186433.1	Ilkap-203	ENSMUSG00000026309.14	Ilkap	0.158053916	1.823546529	0.072058525	0.31006826	0.014425909	0.700936346	0.485324815	0.669975662	None
ENSMUST00000190519.1	Ilkap-211	ENSMUSG00000026309.14	Ilkap	0.066456412	0.613141053	0.541570152	0.80516171	0.014425909	0.700936346	0.485324815	0.669975662	None
ENSMUST00000189651.1	Ilkap-210	ENSMUSG00000026309.14	Ilkap	0.177588477	1.970998892	0.052277907	0.25986968	0.014425909	0.700936346	0.485324815	0.669975662	None
ENSMUST00000132188.7	Hes6-203	ENSMUSG00000067071.8	Hes6	-0.014567610	-0.093613237	0.925656887	0.97715557	0.070484467	2.323072413	0.022650328	0.085847752	None
ENSMUST00000086851.1	Hes6-201	ENSMUSG00000067071.8	Hes6	0.068759070	2.499752352	0.014531273	0.12430899	0.070484467	2.323072413	0.022650328	0.085847752	None
ENSMUST00000126136.7	Hes6-202	ENSMUSG00000067071.8	Hes6	0.013131296	0.192738839	0.847665392	0.94961110	0.070484467	2.323072413	0.022650328	0.085847752	None
ENSMUST00000069620.9	Per2-201	ENSMUSG00000055866.9	Per2	0.153683647	2.565675047	0.012217825	0.11190711	0.180567396	2.898914454	0.004801680	0.028957960	sig Gene
ENSMUST00000047242.8	Traf3ip1-201	ENSMUSG00000034292.13	Traf3ip1	0.049737996	1.354846535	0.179384886	0.49672755	0.062552999	1.964409807	0.052866115	0.155058413	None
ENSMUST00000187588.1	Traf3ip1-202	ENSMUSG00000034292.13	Traf3ip1	-0.081095494	-0.440567088	0.660747291	0.86885142	0.062552999	1.964409807	0.052866115	0.155058413	None
ENSMUST00000086843.10	Asb1-202	ENSMUSG00000026311.16	Asb1	0.153302824	1.771062115	0.080464073	0.32922998	0.031292913	1.384005984	0.170107842	0.343344184	None
ENSMUST00000027538.8	Asb1-201	ENSMUSG00000026311.16	Asb1	0.010075564	0.377790553	0.706614204	0.89036727	0.031292913	1.384005984	0.170107842	0.343344184	None
ENSMUST00000190484.6	Asb1-207	ENSMUSG00000026311.16	Asb1	-0.074894842	-0.521308673	0.603631513	0.84032505	0.031292913	1.384005984	0.170107842	0.343344184	None
ENSMUST00000186068.1	Asb1-204	ENSMUSG00000026311.16	Asb1	-0.054538739	-0.266805279	0.790324505	0.92754983	0.031292913	1.384005984	0.170107842	0.343344184	None
ENSMUST00000187564.1	Gm29100-201	ENSMUSG00000100980.1	Gm29100	0.011409296	0.480404982	0.632286580	0.85420178	0.150356615	0.947618281	0.346104963	0.544237224	None
ENSMUST00000007949.3	Twist2-201	ENSMUSG00000007805.4	Twist2	0.068782075	1.432258614	0.156072651	0.46389054	0.200338194	1.035500642	0.303475847	0.499269135	None
ENSMUST00000097644.8	Hdac4-202	ENSMUSG00000026313.16	Hdac4	0.173816843	3.930463486	0.000182452	0.00730142	0.189321084	4.502353979	0.000021990	0.000607512	sig Both
ENSMUST00000187308.1	Hdac4-206	ENSMUSG00000026313.16	Hdac4	0.120392853	1.493479037	0.139353610	0.43891573	0.189321084	4.502353979	0.000021990	0.000607512	sig Gene
ENSMUST00000186002.2	Hdac4-205	ENSMUSG00000026313.16	Hdac4	0.022505940	0.283798432	0.777318212	0.92151200	0.189321084	4.502353979	0.000021990	0.000607512	sig Gene
ENSMUST00000027478.6	Ndufa10-201	ENSMUSG00000026260.12	Ndufa10	0.004561563	0.156491148	0.876050984	0.96027753	0.037601236	1.771676337	0.080159115	0.206406878	None
ENSMUST00000189503.6	Ndufa10-207	ENSMUSG00000026260.12	Ndufa10	0.032543082	0.902204635	0.369730931	0.68803958	0.037601236	1.771676337	0.080159115	0.206406878	None
ENSMUST00000153897.1	Ndufa10-202	ENSMUSG00000026260.12	Ndufa10	0.129651386	1.205993510	0.231472202	0.55864953	0.037601236	1.771676337	0.080159115	0.206406878	None
ENSMUST00000187098.1	Ndufa10-205	ENSMUSG00000026260.12	Ndufa10	-0.022885371	-0.071641365	0.943071038	0.98393195	0.037601236	1.771676337	0.080159115	0.206406878	None
ENSMUST00000187141.6	Ndufa10-206	ENSMUSG00000026260.12	Ndufa10	0.411610867	2.388957629	0.019317036	0.14735831	0.037601236	1.771676337	0.080159115	0.206406878	None
ENSMUST00000185466.1	Ndufa10-204	ENSMUSG00000026260.12	Ndufa10	0.053257827	1.075030634	0.285681356	0.61405783	0.037601236	1.771676337	0.080159115	0.206406878	None
ENSMUST00000185251.1	Ndufa10-203	ENSMUSG00000026260.12	Ndufa10	0.182572577	1.241412914	0.218180449	0.54330357	0.037601236	1.771676337	0.080159115	0.206406878	None
ENSMUST00000154129.7	Cops9-205	ENSMUSG00000073616.10	Cops9	0.093908622	0.633216964	0.528447670	0.79693871	0.056918876	1.917291931	0.058679199	0.166367397	None
ENSMUST00000112999.7	Cops9-202	ENSMUSG00000073616.10	Cops9	-0.017265285	-0.152341059	0.879312047	0.96144330	0.056918876	1.917291931	0.058679199	0.166367397	None
ENSMUST00000148508.1	Cops9-204	ENSMUSG00000073616.10	Cops9	0.132315736	2.505618197	0.014310507	0.12303975	0.056918876	1.917291931	0.058679199	0.166367397	None
ENSMUST00000097642.3	Cops9-201	ENSMUSG00000073616.10	Cops9	0.044036506	1.710246355	0.091202821	0.35234552	0.056918876	1.917291931	0.058679199	0.166367397	None
ENSMUST00000129730.1	Cops9-203	ENSMUSG00000073616.10	Cops9	0.039835979	0.393315791	0.695161252	0.88568971	0.056918876	1.917291931	0.058679199	0.166367397	None
ENSMUST00000045970.7	Gpc1-201	ENSMUSG00000034220.7	Gpc1	-0.015665264	-0.723730240	0.471400367	0.75987203	-0.008429675	-0.410384767	0.682592822	0.820248603	None
ENSMUST00000190586.1	Gpc1-203	ENSMUSG00000034220.7	Gpc1	-0.076634572	-1.397612142	0.166199421	0.47894843	-0.008429675	-0.410384767	0.682592822	0.820248603	None
ENSMUST00000190677.1	Gpc1-204	ENSMUSG00000034220.7	Gpc1	0.016663210	0.141115259	0.888143379	0.96426713	-0.008429675	-0.410384767	0.682592822	0.820248603	None
ENSMUST00000190215.1	Gpc1-202	ENSMUSG00000034220.7	Gpc1	-0.199003563	-2.234923065	0.028289039	0.18366909	-0.008429675	-0.410384767	0.682592822	0.820248603	None
ENSMUST00000060913.7	Dusp28-201	ENSMUSG00000047067.7	Dusp28	0.076659374	2.488743582	0.014953874	0.12665046	0.096094912	2.754329327	0.007240689	0.038494949	sig Gene
ENSMUST00000181575.2	5033417F24Rik-201	ENSMUSG00000097251.2	5033417F24Rik	-0.011054372	-0.191935348	0.848292572	0.94986351	0.011387990	0.136531203	0.891735628	0.949884965	None
ENSMUST00000027487.14	Rnpepl1-201	ENSMUSG00000026269.14	Rnpepl1	0.048120768	1.459149026	0.148547085	0.45254199	0.070130233	2.362278386	0.020529799	0.079798784	None
ENSMUST00000179854.7	Rnpepl1-210	ENSMUSG00000026269.14	Rnpepl1	-0.020271426	-0.325336329	0.745799238	0.90784302	0.070130233	2.362278386	0.020529799	0.079798784	None
ENSMUST00000180306.1	Rnpepl1-212	ENSMUSG00000026269.14	Rnpepl1	0.201436760	4.144474162	0.000085907	0.00437306	0.070130233	2.362278386	0.020529799	0.079798784	sig Tx
ENSMUST00000179993.1	Rnpepl1-211	ENSMUSG00000026269.14	Rnpepl1	0.132440910	0.847474495	0.399328462	0.71185574	0.070130233	2.362278386	0.020529799	0.079798784	None
ENSMUST00000178816.7	Rnpepl1-206	ENSMUSG00000026269.14	Rnpepl1	0.124547828	1.523940319	0.131575510	0.42675516	0.070130233	2.362278386	0.020529799	0.079798784	None
ENSMUST00000179127.7	Rnpepl1-207	ENSMUSG00000026269.14	Rnpepl1	-0.007363999	-0.111414698	0.911574240	0.97246405	0.070130233	2.362278386	0.020529799	0.079798784	None
ENSMUST00000178662.7	Rnpepl1-204	ENSMUSG00000026269.14	Rnpepl1	0.122090975	0.717239802	0.475372552	0.76255271	0.070130233	2.362278386	0.020529799	0.079798784	None
ENSMUST00000178361.1	Rnpepl1-203	ENSMUSG00000026269.14	Rnpepl1	0.081310386	0.459353794	0.647260159	0.86213040	0.070130233	2.362278386	0.020529799	0.079798784	None
ENSMUST00000179837.1	Rnpepl1-209	ENSMUSG00000026269.14	Rnpepl1	-0.173927698	-1.053286375	0.295467740	0.62419062	0.070130233	2.362278386	0.020529799	0.079798784	None
ENSMUST00000178778.1	Rnpepl1-205	ENSMUSG00000026269.14	Rnpepl1	-0.069149482	-0.336650784	0.737285927	0.90411412	0.070130233	2.362278386	0.020529799	0.079798784	None
ENSMUST00000179531.1	Rnpepl1-208	ENSMUSG00000026269.14	Rnpepl1	0.124689886	2.716651103	0.008122582	0.08683765	0.070130233	2.362278386	0.020529799	0.079798784	None
ENSMUST00000027488.10	Capn10-201	ENSMUSG00000026270.11	Capn10	0.037382765	1.204891995	0.231894767	0.55914462	0.030527445	1.276210150	0.205480031	0.388660809	None
ENSMUST00000117814.7	Capn10-202	ENSMUSG00000026270.11	Capn10	-0.063682306	-1.556002387	0.123763426	0.41301153	0.030527445	1.276210150	0.205480031	0.388660809	None
ENSMUST00000152983.7	Capn10-205	ENSMUSG00000026270.11	Capn10	0.001790138	0.025892299	0.979409494	0.99495849	0.030527445	1.276210150	0.205480031	0.388660809	None
ENSMUST00000128429.1	Capn10-203	ENSMUSG00000026270.11	Capn10	0.023861146	0.312922522	0.755176230	0.91178224	0.030527445	1.276210150	0.205480031	0.388660809	None
ENSMUST00000153828.1	Capn10-206	ENSMUSG00000026270.11	Capn10	-0.038365073	-0.247580185	0.805111010	0.93308810	0.030527445	1.276210150	0.205480031	0.388660809	None
ENSMUST00000136598.1	Capn10-204	ENSMUSG00000026270.11	Capn10	0.205921214	1.961838638	0.053355492	0.26271761	0.030527445	1.276210150	0.205480031	0.388660809	None
ENSMUST00000185421.1	Gpr35-204	ENSMUSG00000026271.15	Gpr35	-0.182734457	-0.928001961	0.356274675	0.67725529	0.017728377	0.208575039	0.835296638	0.918380307	None
ENSMUST00000189697.1	Gpr35-206	ENSMUSG00000026271.15	Gpr35	-0.024616075	-0.346343210	0.730019068	0.90081953	0.017728377	0.208575039	0.835296638	0.918380307	None
ENSMUST00000171796.7	Kif1a-204	ENSMUSG00000014602.15	Kif1a	-0.062405978	-1.963465859	0.053162701	0.26220827	-0.029330256	-1.130277731	0.261650726	0.454809120	None
ENSMUST00000112958.8	Kif1a-202	ENSMUSG00000014602.15	Kif1a	-0.128520064	-2.005670760	0.048365648	0.24879841	-0.029330256	-1.130277731	0.261650726	0.454809120	None
ENSMUST00000190723.6	Kif1a-210	ENSMUSG00000014602.15	Kif1a	0.001510515	0.027418237	0.978196312	0.99452436	-0.029330256	-1.130277731	0.261650726	0.454809120	None
ENSMUST00000086819.11	Kif1a-201	ENSMUSG00000014602.15	Kif1a	0.186926110	1.641474032	0.104732841	0.37937803	-0.029330256	-1.130277731	0.261650726	0.454809120	None
ENSMUST00000190854.1	Kif1a-211	ENSMUSG00000014602.15	Kif1a	-0.196461434	-1.781247180	0.078772217	0.32517779	-0.029330256	-1.130277731	0.261650726	0.454809120	None
ENSMUST00000188493.1	Kif1a-208	ENSMUSG00000014602.15	Kif1a	-0.026405168	-0.140627414	0.888527496	0.96434797	-0.029330256	-1.130277731	0.261650726	0.454809120	None
ENSMUST00000186828.1	Kif1a-205	ENSMUSG00000014602.15	Kif1a	0.030128806	0.222052543	0.824854425	0.94085585	-0.029330256	-1.130277731	0.261650726	0.454809120	None
ENSMUST00000186861.1	Kif1a-206	ENSMUSG00000014602.15	Kif1a	-0.142606689	-1.271155285	0.207458154	0.53066802	-0.029330256	-1.130277731	0.261650726	0.454809120	None
ENSMUST00000138595.2	Crocc2-201	ENSMUSG00000084989.3	Crocc2	0.113111019	1.258201237	0.212079291	0.53644069	0.285786173	1.652859622	0.102179087	0.243895855	None
ENSMUST00000062202.13	Sned1-201	ENSMUSG00000047793.13	Sned1	-0.050078707	-0.732407247	0.466119258	0.75735508	-0.134483243	-1.060621247	0.291972531	0.487287712	None
ENSMUST00000112944.7	Mterf4-203	ENSMUSG00000026273.13	Mterf4	0.105718044	2.565190323	0.012233546	0.11196375	0.040919860	1.724247356	0.088426934	0.220394257	None
ENSMUST00000027492.13	Mterf4-201	ENSMUSG00000026273.13	Mterf4	-0.008582623	-0.358115919	0.721225706	0.89691712	0.040919860	1.724247356	0.088426934	0.220394257	None
ENSMUST00000112942.1	Mterf4-202	ENSMUSG00000026273.13	Mterf4	0.129472923	2.494501162	0.014731496	0.12547318	0.040919860	1.724247356	0.088426934	0.220394257	None
ENSMUST00000152307.1	Mterf4-205	ENSMUSG00000026273.13	Mterf4	0.156947450	2.703582610	0.008419840	0.08897833	0.040919860	1.724247356	0.088426934	0.220394257	None
ENSMUST00000027493.3	Pask-201	ENSMUSG00000026274.11	Pask	-0.062532106	-2.432825950	0.017275489	0.13806513	-0.079413323	-3.270291247	0.001571452	0.013138628	sig Gene
ENSMUST00000133886.1	Pask-204	ENSMUSG00000026274.11	Pask	0.068828384	0.513444152	0.609094697	0.84335586	-0.079413323	-3.270291247	0.001571452	0.013138628	sig Gene
ENSMUST00000128253.1	Pask-202	ENSMUSG00000026274.11	Pask	0.183896634	1.416095625	0.160735930	0.47097369	-0.079413323	-3.270291247	0.001571452	0.013138628	sig Gene
ENSMUST00000027494.10	Ppp1r7-201	ENSMUSG00000026275.13	Ppp1r7	0.010097765	0.521502493	0.603497157	0.84025759	0.020379354	1.380961036	0.171038806	0.344492196	None
ENSMUST00000185498.6	Ppp1r7-203	ENSMUSG00000026275.13	Ppp1r7	0.089500085	1.645075312	0.103986109	0.37782884	0.020379354	1.380961036	0.171038806	0.344492196	None
ENSMUST00000127141.1	Ppp1r7-202	ENSMUSG00000026275.13	Ppp1r7	0.032974425	0.198917002	0.842846224	0.94761749	0.020379354	1.380961036	0.171038806	0.344492196	None
ENSMUST00000170883.7	Hdlbp-202	ENSMUSG00000034088.15	Hdlbp	-0.091112069	-3.872865890	0.000222590	0.00824539	-0.088695200	-4.826775264	0.000006327	0.000254192	sig Both
ENSMUST00000042498.13	Hdlbp-201	ENSMUSG00000034088.15	Hdlbp	-0.223517099	-2.028508331	0.045927968	0.24135108	-0.088695200	-4.826775264	0.000006327	0.000254192	sig Gene
ENSMUST00000189951.6	Hdlbp-210	ENSMUSG00000034088.15	Hdlbp	-0.075932985	-1.318685539	0.191140183	0.51144704	-0.088695200	-4.826775264	0.000006327	0.000254192	sig Gene
ENSMUST00000189025.6	Hdlbp-209	ENSMUSG00000034088.15	Hdlbp	-0.096501615	-1.513709810	0.134148634	0.43080466	-0.088695200	-4.826775264	0.000006327	0.000254192	sig Gene
ENSMUST00000188165.1	Hdlbp-206	ENSMUSG00000034088.15	Hdlbp	-0.124778991	-0.991913240	0.324312694	0.64966112	-0.088695200	-4.826775264	0.000006327	0.000254192	sig Gene
ENSMUST00000027495.14	Septin2-201	ENSMUSG00000026276.20	Septin2	0.195547771	3.749373787	0.000338970	0.01079499	0.163382761	2.335496311	0.021958273	0.083846594	sig Tx
ENSMUST00000152778.1	Septin2-210	ENSMUSG00000026276.20	Septin2	-0.117313935	-1.031338537	0.305575335	0.63279520	0.163382761	2.335496311	0.021958273	0.083846594	None
ENSMUST00000149532.7	Septin2-207	ENSMUSG00000026276.20	Septin2	-0.056904031	-0.275382105	0.783752241	0.92492530	0.163382761	2.335496311	0.021958273	0.083846594	None
ENSMUST00000142401.7	Septin2-206	ENSMUSG00000026276.20	Septin2	-0.055814560	-0.173137331	0.862992822	0.95569423	0.163382761	2.335496311	0.021958273	0.083846594	None
ENSMUST00000152476.1	Septin2-209	ENSMUSG00000026276.20	Septin2	0.015467710	0.149108381	0.881853675	0.96225321	0.163382761	2.335496311	0.021958273	0.083846594	None
ENSMUST00000120301.7	Farp2-201	ENSMUSG00000034066.13	Farp2	0.019095360	0.595708859	0.553097591	0.81195716	0.089064728	2.024556853	0.046163966	0.140861452	None
ENSMUST00000122402.2	Farp2-202	ENSMUSG00000034066.13	Farp2	0.078845612	1.243527028	0.217405142	0.54246529	0.089064728	2.024556853	0.046163966	0.140861452	None
ENSMUST00000027498.13	Stk25-201	ENSMUSG00000026277.14	Stk25	0.037089082	0.993696673	0.323448960	0.64912256	0.022960901	1.387915804	0.168918130	0.341993571	None
ENSMUST00000151068.7	Stk25-204	ENSMUSG00000026277.14	Stk25	0.000014405	0.000901662	0.999282884	1.00000000	0.022960901	1.387915804	0.168918130	0.341993571	None
ENSMUST00000154008.7	Stk25-205	ENSMUSG00000026277.14	Stk25	0.048112150	0.737447123	0.463067263	0.75531543	0.022960901	1.387915804	0.168918130	0.341993571	None
ENSMUST00000125778.1	Stk25-202	ENSMUSG00000026277.14	Stk25	-0.011870621	-0.159596680	0.873612114	0.95943183	0.022960901	1.387915804	0.168918130	0.341993571	None
ENSMUST00000133769.7	Stk25-203	ENSMUSG00000026277.14	Stk25	0.042261891	1.831992872	0.070776804	0.30702904	0.022960901	1.387915804	0.168918130	0.341993571	None
ENSMUST00000027499.12	Bok-201	ENSMUSG00000026278.14	Bok	0.106315030	4.900740831	0.000005093	0.00062666	0.120775726	4.336891845	0.000040792	0.000948989	sig Both
ENSMUST00000188394.1	Bok-203	ENSMUSG00000026278.14	Bok	0.321515612	4.125740323	0.000091843	0.00456231	0.120775726	4.336891845	0.000040792	0.000948989	sig Both
ENSMUST00000185685.1	Bok-202	ENSMUSG00000026278.14	Bok	-0.035706549	-0.213426687	0.831552073	0.94368193	0.120775726	4.336891845	0.000040792	0.000948989	sig Gene
ENSMUST00000190116.6	Thap4-206	ENSMUSG00000026279.14	Thap4	-0.006703032	-0.200261159	0.841798525	0.94742279	-0.004466929	-0.162919281	0.870982370	0.939763920	None
ENSMUST00000189728.6	Thap4-205	ENSMUSG00000026279.14	Thap4	-0.038058199	-0.776412719	0.439857752	0.74036625	-0.004466929	-0.162919281	0.870982370	0.939763920	None
ENSMUST00000112905.3	Thap4-201	ENSMUSG00000026279.14	Thap4	0.013186385	0.261465873	0.794423718	0.92880842	-0.004466929	-0.162919281	0.870982370	0.939763920	None
ENSMUST00000189472.1	Thap4-204	ENSMUSG00000026279.14	Thap4	-0.032840457	-0.406135423	0.685757242	0.88147719	-0.004466929	-0.162919281	0.870982370	0.939763920	None
ENSMUST00000189173.1	Thap4-203	ENSMUSG00000026279.14	Thap4	-0.001348945	-0.028860549	0.977049663	0.99416514	-0.004466929	-0.162919281	0.870982370	0.939763920	None
ENSMUST00000149436.7	Atg4b-203	ENSMUSG00000026280.17	Atg4b	-0.545354994	-2.072365950	0.041541430	0.22833615	-0.000539812	-0.038253820	0.969578183	0.985414676	None
ENSMUST00000027502.15	Atg4b-201	ENSMUSG00000026280.17	Atg4b	-0.019789290	-1.169178779	0.245898814	0.57494554	-0.000539812	-0.038253820	0.969578183	0.985414676	None
ENSMUST00000187824.6	Atg4b-209	ENSMUSG00000026280.17	Atg4b	0.160418707	1.051035766	0.296493584	0.62523256	-0.000539812	-0.038253820	0.969578183	0.985414676	None
ENSMUST00000185482.6	Atg4b-204	ENSMUSG00000026280.17	Atg4b	0.061222121	0.756679071	0.451525912	0.74893455	-0.000539812	-0.038253820	0.969578183	0.985414676	None
ENSMUST00000135762.7	Atg4b-202	ENSMUSG00000026280.17	Atg4b	0.037363390	0.597577946	0.551855768	0.81129338	-0.000539812	-0.038253820	0.969578183	0.985414676	None
ENSMUST00000186001.1	Atg4b-206	ENSMUSG00000026280.17	Atg4b	-0.029841541	-0.253607267	0.800467502	0.93162481	-0.000539812	-0.038253820	0.969578183	0.985414676	None
ENSMUST00000189872.1	Atg4b-211	ENSMUSG00000026280.17	Atg4b	-0.057130163	-0.513309237	0.609188612	0.84337170	-0.000539812	-0.038253820	0.969578183	0.985414676	None
ENSMUST00000186811.1	Atg4b-208	ENSMUSG00000026280.17	Atg4b	0.181313332	1.397391286	0.166265554	0.47902141	-0.000539812	-0.038253820	0.969578183	0.985414676	None
ENSMUST00000186124.1	Atg4b-207	ENSMUSG00000026280.17	Atg4b	-0.048389875	-0.399191871	0.690844732	0.88370283	-0.000539812	-0.038253820	0.969578183	0.985414676	None
ENSMUST00000185754.1	Atg4b-205	ENSMUSG00000026280.17	Atg4b	-0.223427789	-2.251125663	0.027197858	0.17942271	-0.000539812	-0.038253820	0.969578183	0.985414676	None
ENSMUST00000027503.13	Dtymk-201	ENSMUSG00000026281.15	Dtymk	0.013403518	0.549765154	0.584054134	0.83016600	-0.017310226	-0.723283348	0.471561644	0.657061198	None
ENSMUST00000112893.1	Dtymk-203	ENSMUSG00000026281.15	Dtymk	0.005695411	0.073379479	0.941692345	0.98343028	-0.017310226	-0.723283348	0.471561644	0.657061198	None
ENSMUST00000144106.1	Dtymk-204	ENSMUSG00000026281.15	Dtymk	-0.156496023	-2.870392105	0.005276976	0.06576310	-0.017310226	-0.723283348	0.471561644	0.657061198	None
ENSMUST00000112890.2	Dtymk-202	ENSMUSG00000026281.15	Dtymk	-0.075004689	-2.212761134	0.029843734	0.18881301	-0.017310226	-0.723283348	0.471561644	0.657061198	None
ENSMUST00000027505.12	Ing5-201	ENSMUSG00000026283.13	Ing5	0.112735123	2.652878533	0.009669379	0.09692995	0.137922243	3.054588586	0.003038621	0.020972156	sig Gene
ENSMUST00000097633.9	D2hgdh-201	ENSMUSG00000073609.9	D2hgdh	-0.264539412	-3.366564736	0.001184690	0.02497593	-0.203000796	-4.457724522	0.000026010	0.000676880	sig Both
ENSMUST00000112881.7	D2hgdh-202	ENSMUSG00000073609.9	D2hgdh	-0.115961369	-1.480990771	0.142644878	0.44422220	-0.203000796	-4.457724522	0.000026010	0.000676880	sig Gene
ENSMUST00000149397.7	D2hgdh-204	ENSMUSG00000073609.9	D2hgdh	-0.060213139	-0.667297830	0.506554979	0.78350151	-0.203000796	-4.457724522	0.000026010	0.000676880	sig Gene
ENSMUST00000186783.1	D2hgdh-205	ENSMUSG00000073609.9	D2hgdh	-0.118726611	-0.700068454	0.485971240	0.76930225	-0.203000796	-4.457724522	0.000026010	0.000676880	sig Gene
ENSMUST00000190212.6	Neu4-202	ENSMUSG00000034000.15	Neu4	0.029867669	0.717268344	0.475355044	0.76254547	0.186735685	1.059956702	0.292272949	0.487707592	None
ENSMUST00000050890.7	Neu4-201	ENSMUSG00000034000.15	Neu4	0.034011072	1.524457873	0.131446381	0.42649438	0.186735685	1.059956702	0.292272949	0.487707592	None
ENSMUST00000059975.7	Fam174a-201	ENSMUSG00000051185.9	Fam174a	0.136584166	3.974270677	0.000156669	0.00665848	0.168529584	4.427697206	0.000029105	0.000730190	sig Both
ENSMUST00000117288.1	Gm15427-201	ENSMUSG00000081051.4	Gm15427	0.026872767	0.336324899	0.737530678	0.90419252	0.064915224	1.950318470	0.054550937	0.158250290	None
ENSMUST00000043336.10	St8sia4-201	ENSMUSG00000040710.10	St8sia4	-0.026092785	-0.464577661	0.643530541	0.86035346	-0.018308240	-0.354539980	0.723843370	0.848775829	None
ENSMUST00000071985.5	Slco4c1-201	ENSMUSG00000040693.7	Slco4c1	-0.076607352	-1.872665013	0.064868817	0.29204586	-0.128447862	-1.680917942	0.096580037	0.234959179	None
ENSMUST00000181489.2	Panct2-201	ENSMUSG00000097814.5	Panct2	-0.206827849	-3.810247475	0.000275775	0.00948488	-0.290163068	-3.881430582	0.000208917	0.003069443	sig Both
ENSMUST00000054664.7	Gm6430-201	ENSMUSG00000044757.7	Gm6430	0.012351164	0.152862898	0.878901880	0.96132443	-0.074030598	-0.858731608	0.392989067	0.587718151	None
ENSMUST00000153115.7	D1Ertd622e-204	ENSMUSG00000044768.16	D1Ertd622e	0.046147390	0.847456435	0.399338463	0.71185574	0.051059441	2.477704361	0.015273995	0.065160780	None
ENSMUST00000149927.1	D1Ertd622e-203	ENSMUSG00000044768.16	D1Ertd622e	0.045343168	1.737017236	0.086338959	0.34168246	0.051059441	2.477704361	0.015273995	0.065160780	None
ENSMUST00000142234.1	D1Ertd622e-202	ENSMUSG00000044768.16	D1Ertd622e	-0.039658661	-0.772411410	0.442209300	0.74181659	0.051059441	2.477704361	0.015273995	0.065160780	None
ENSMUST00000137758.1	Ppip5k2-203	ENSMUSG00000040648.14	Ppip5k2	0.024900614	0.289477311	0.772985629	0.91953960	-0.023386104	-0.663486304	0.508878093	0.688686972	None
ENSMUST00000112845.7	Ppip5k2-202	ENSMUSG00000040648.14	Ppip5k2	-0.057597511	-1.230517563	0.222208218	0.54787091	-0.023386104	-0.663486304	0.508878093	0.688686972	None
ENSMUST00000171129.7	Ppip5k2-205	ENSMUSG00000040648.14	Ppip5k2	-0.096513943	-0.947260722	0.346436848	0.66902970	-0.023386104	-0.663486304	0.508878093	0.688686972	None
ENSMUST00000191556.1	Ppip5k2-207	ENSMUSG00000040648.14	Ppip5k2	-0.123405618	-1.049530750	0.297180935	0.62588395	-0.023386104	-0.663486304	0.508878093	0.688686972	None
ENSMUST00000189992.1	Ppip5k2-206	ENSMUSG00000040648.14	Ppip5k2	-0.062073650	-0.904271040	0.368641343	0.68705279	-0.023386104	-0.663486304	0.508878093	0.688686972	None
ENSMUST00000112844.9	Gin1-203	ENSMUSG00000026333.14	Gin1	0.066223906	1.581101874	0.117909066	0.40319487	0.066905695	1.838631168	0.069585703	0.186514336	None
ENSMUST00000112842.7	Gin1-202	ENSMUSG00000026333.14	Gin1	0.050756404	0.835016155	0.406263687	0.71711631	0.066905695	1.838631168	0.069585703	0.186514336	None
ENSMUST00000027571.12	Gin1-201	ENSMUSG00000026333.14	Gin1	-0.001092739	-0.018393082	0.985372326	0.99659598	0.066905695	1.838631168	0.069585703	0.186514336	None
ENSMUST00000122925.1	Gin1-204	ENSMUSG00000026333.14	Gin1	0.136580186	1.395887942	0.166716248	0.47941695	0.066905695	1.838631168	0.069585703	0.186514336	None
ENSMUST00000058762.14	Pam-201	ENSMUSG00000026335.16	Pam	0.080309018	2.089102379	0.039965442	0.22333540	0.068328812	2.985636200	0.003728485	0.024339224	sig Gene
ENSMUST00000097625.9	Pam-202	ENSMUSG00000026335.16	Pam	0.164715643	2.676965640	0.009056150	0.09302558	0.068328812	2.985636200	0.003728485	0.024339224	sig Gene
ENSMUST00000161567.7	Pam-210	ENSMUSG00000026335.16	Pam	-0.138986725	-2.670609986	0.009214424	0.09395766	0.068328812	2.985636200	0.003728485	0.024339224	sig Gene
ENSMUST00000162681.1	Pam-212	ENSMUSG00000026335.16	Pam	-0.026831299	-0.158464107	0.874501418	0.95967580	0.068328812	2.985636200	0.003728485	0.024339224	sig Gene
ENSMUST00000159585.7	Pam-206	ENSMUSG00000026335.16	Pam	0.031927626	0.219456194	0.826869048	0.94177557	0.068328812	2.985636200	0.003728485	0.024339224	sig Gene
ENSMUST00000160210.1	Pam-208	ENSMUSG00000026335.16	Pam	-0.098037985	-0.784183378	0.435311930	0.73675268	0.068328812	2.985636200	0.003728485	0.024339224	sig Gene
ENSMUST00000162803.1	Pam-213	ENSMUSG00000026335.16	Pam	-0.056629163	-0.476944302	0.634737826	0.85560303	0.068328812	2.985636200	0.003728485	0.024339224	sig Gene
ENSMUST00000159131.1	Pam-204	ENSMUSG00000026335.16	Pam	-0.016258289	-0.160759185	0.872699476	0.95900377	0.068328812	2.985636200	0.003728485	0.024339224	sig Gene
ENSMUST00000161071.1	Pam-209	ENSMUSG00000026335.16	Pam	-0.089982156	-0.751695378	0.454500672	0.75010768	0.068328812	2.985636200	0.003728485	0.024339224	sig Gene
ENSMUST00000162698.1	Gm3531-201	ENSMUSG00000089782.1	Gm3531	0.132822083	1.178360937	0.242241800	0.57079361	0.042441594	1.221053244	0.225561186	0.413259873	None
ENSMUST00000160588.1	B230216N24Rik-203	ENSMUSG00000089706.7	B230216N24Rik	-0.106800487	-1.984394899	0.050735472	0.25574290	0.085043451	1.282354632	0.203327559	0.386161896	None
ENSMUST00000159324.7	B230216N24Rik-201	ENSMUSG00000089706.7	B230216N24Rik	0.242723950	3.168606458	0.002189315	0.03706749	0.085043451	1.282354632	0.203327559	0.386161896	sig Tx
ENSMUST00000161661.1	B230216N24Rik-204	ENSMUSG00000089706.7	B230216N24Rik	0.154347688	1.700023970	0.093118358	0.35635364	0.085043451	1.282354632	0.203327559	0.386161896	None
ENSMUST00000086738.9	Cntnap5b-201	ENSMUSG00000067028.11	Cntnap5b	-0.169123360	-2.326551133	0.022591321	0.16142591	-0.213711961	-2.854932262	0.005448721	0.031573180	sig Gene
ENSMUST00000188735.1	Cntnap5b-203	ENSMUSG00000067028.11	Cntnap5b	-0.196838474	-3.269284321	0.001606699	0.03033193	-0.213711961	-2.854932262	0.005448721	0.031573180	sig Both
ENSMUST00000062528.8	Cdh20-201	ENSMUSG00000050840.8	Cdh20	0.138050666	3.977379920	0.000154978	0.00661056	0.163987835	4.405888980	0.000031574	0.000777093	sig Both
ENSMUST00000058688.6	Rnf152-201	ENSMUSG00000047496.6	Rnf152	-0.170584776	-2.271231235	0.025895427	0.17418581	-0.077999259	-2.324806177	0.022552607	0.085509826	None
ENSMUST00000172299.1	Rnf152-202	ENSMUSG00000047496.6	Rnf152	-0.030712473	-0.508326081	0.612662027	0.84525815	-0.077999259	-2.324806177	0.022552607	0.085509826	None
ENSMUST00000181383.2	Gm17634-201	ENSMUSG00000097482.2	Gm17634	-0.033986025	-0.598247074	0.551411538	0.81106677	-0.029996689	-0.318817799	0.750674442	0.866160858	None
ENSMUST00000189938.1	Gm17634-203	ENSMUSG00000097482.2	Gm17634	-0.003936120	-0.029263068	0.976729666	0.99407297	-0.029996689	-0.318817799	0.750674442	0.866160858	None
ENSMUST00000086725.5	Capza1-ps1-201	ENSMUSG00000067017.5	Capza1-ps1	0.095411610	1.811237647	0.073961031	0.31447369	0.019379744	0.339363227	0.735202747	0.856065038	None
ENSMUST00000070699.14	Pign-201	ENSMUSG00000056536.14	Pign	-0.405709239	-3.281533195	0.001546700	0.02955253	-0.113600901	-3.165050619	0.002175685	0.016663010	sig Both
ENSMUST00000186485.6	Pign-205	ENSMUSG00000056536.14	Pign	0.007387165	0.072039436	0.942755268	0.98384010	-0.113600901	-3.165050619	0.002175685	0.016663010	sig Gene
ENSMUST00000190945.6	Pign-211	ENSMUSG00000056536.14	Pign	0.060938840	1.339251973	0.184385443	0.50285896	-0.113600901	-3.165050619	0.002175685	0.016663010	sig Gene
ENSMUST00000185209.1	Pign-202	ENSMUSG00000056536.14	Pign	-0.284614477	-1.706785660	0.091847661	0.35375121	-0.113600901	-3.165050619	0.002175685	0.016663010	sig Gene
ENSMUST00000186807.6	Relch-205	ENSMUSG00000026319.13	Relch	-0.006262018	-0.078646346	0.937515710	0.98156602	0.079407393	2.353302043	0.020999101	0.081160225	None
ENSMUST00000039173.12	Relch-201	ENSMUSG00000026319.13	Relch	0.029932756	0.305722997	0.760631520	0.91360871	0.079407393	2.353302043	0.020999101	0.081160225	None
ENSMUST00000086721.9	Relch-202	ENSMUSG00000026319.13	Relch	0.077341477	1.190286011	0.237550794	0.56564440	0.079407393	2.353302043	0.020999101	0.081160225	None
ENSMUST00000190501.6	Relch-210	ENSMUSG00000026319.13	Relch	0.015576479	0.171684857	0.864130757	0.95608556	0.079407393	2.353302043	0.020999101	0.081160225	None
ENSMUST00000191150.1	Relch-211	ENSMUSG00000026319.13	Relch	0.231487503	1.885551105	0.063085763	0.28723084	0.079407393	2.353302043	0.020999101	0.081160225	None
ENSMUST00000191293.6	Relch-212	ENSMUSG00000026319.13	Relch	-0.029586955	-0.456056966	0.649618617	0.86309728	0.079407393	2.353302043	0.020999101	0.081160225	None
ENSMUST00000185692.6	Relch-203	ENSMUSG00000026319.13	Relch	0.063358028	1.480819006	0.142690566	0.44426021	0.079407393	2.353302043	0.020999101	0.081160225	None
ENSMUST00000190459.6	Relch-209	ENSMUSG00000026319.13	Relch	-0.228106724	-1.470119731	0.145559171	0.44811458	0.079407393	2.353302043	0.020999101	0.081160225	None
ENSMUST00000188588.1	Relch-206	ENSMUSG00000026319.13	Relch	-0.307743326	-2.920402842	0.004571038	0.06014076	0.079407393	2.353302043	0.020999101	0.081160225	None
ENSMUST00000027559.7	Tnfrsf11a-201	ENSMUSG00000026321.7	Tnfrsf11a	0.075258587	2.611517743	0.010810957	0.10407209	0.123945823	2.891000623	0.004912613	0.029357232	sig Gene
ENSMUST00000185535.1	Gm7160-201	ENSMUSG00000099843.1	Gm7160	0.274209168	3.177461705	0.002131061	0.03645536	0.345460677	3.830621818	0.000249044	0.003481032	sig Both
ENSMUST00000188519.1	Gm7160-202	ENSMUSG00000099843.1	Gm7160	0.172871505	2.685547710	0.008846358	0.09191348	0.345460677	3.830621818	0.000249044	0.003481032	sig Gene
ENSMUST00000118196.7	Zcchc2-201	ENSMUSG00000038866.15	Zcchc2	0.001721232	0.037750668	0.969983108	0.99184542	0.040301484	1.322964249	0.189520542	0.368022876	None
ENSMUST00000119166.7	Zcchc2-202	ENSMUSG00000038866.15	Zcchc2	0.039729622	0.314938840	0.753650622	0.91141869	0.040301484	1.322964249	0.189520542	0.368022876	None
ENSMUST00000186983.6	Zcchc2-204	ENSMUSG00000038866.15	Zcchc2	-0.003524993	-0.052812481	0.958016593	0.98845186	0.040301484	1.322964249	0.189520542	0.368022876	None
ENSMUST00000188954.6	Zcchc2-205	ENSMUSG00000038866.15	Zcchc2	0.152550693	0.997412669	0.321654179	0.64706062	0.040301484	1.322964249	0.189520542	0.368022876	None
ENSMUST00000190105.1	Gm20753-201	ENSMUSG00000101583.1	Gm20753	0.116505723	1.378276452	0.172066005	0.48602291	0.214867631	1.446806678	0.151758742	0.318172469	None
ENSMUST00000061047.6	Phlpp1-201	ENSMUSG00000044340.7	Phlpp1	0.047438809	1.668295814	0.099274260	0.36849887	0.061272344	2.436944622	0.016973509	0.070047287	None
ENSMUST00000112751.1	Bcl2-201	ENSMUSG00000057329.7	Bcl2	0.023461693	0.562988961	0.575060145	0.82530851	0.032481403	0.800544917	0.425705872	0.617146834	None
ENSMUST00000010049.5	Kdsr-201	ENSMUSG00000009905.5	Kdsr	0.152374382	3.105223045	0.002651761	0.04201938	0.173234902	3.494822770	0.000767593	0.007822399	sig Both
ENSMUST00000187319.1	Kdsr-202	ENSMUSG00000009905.5	Kdsr	-0.018396200	-0.133374262	0.894241543	0.96645567	0.173234902	3.494822770	0.000767593	0.007822399	sig Gene
ENSMUST00000112736.7	Vps4b-202	ENSMUSG00000009907.17	Vps4b	-0.022101305	-0.551241338	0.583046825	0.82976180	0.098074229	3.425447344	0.000960864	0.009104503	sig Gene
ENSMUST00000094646.5	Vps4b-201	ENSMUSG00000009907.17	Vps4b	0.104127223	3.310043125	0.001415094	0.02790864	0.098074229	3.425447344	0.000960864	0.009104503	sig Both
ENSMUST00000147705.1	Vps4b-205	ENSMUSG00000009907.17	Vps4b	-0.013305964	-0.142275741	0.887229752	0.96389034	0.098074229	3.425447344	0.000960864	0.009104503	sig Gene
ENSMUST00000127606.1	Vps4b-204	ENSMUSG00000009907.17	Vps4b	-0.035694308	-0.249050122	0.803977857	0.93269396	0.098074229	3.425447344	0.000960864	0.009104503	sig Gene
ENSMUST00000000514.10	Serpinb8-201	ENSMUSG00000026315.13	Serpinb8	0.032874857	1.109549329	0.270608710	0.59996362	0.044872166	0.223708517	0.823539892	0.911727403	None
ENSMUST00000112706.3	Serpinb8-202	ENSMUSG00000026315.13	Serpinb8	-0.012464691	-0.756134807	0.451850235	0.74894513	0.044872166	0.223708517	0.823539892	0.911727403	None
ENSMUST00000151283.1	Serpinb8-204	ENSMUSG00000026315.13	Serpinb8	-0.017249294	-0.750810379	0.455030102	0.75034647	0.044872166	0.223708517	0.823539892	0.911727403	None
ENSMUST00000137092.7	Cdh7-206	ENSMUSG00000026312.17	Cdh7	-0.134961858	-2.166492959	0.033332572	0.20141999	-0.102073266	-2.216863070	0.029397916	0.102980352	None
ENSMUST00000112701.7	Cdh7-202	ENSMUSG00000026312.17	Cdh7	-0.090967818	-1.460269323	0.148239796	0.45238625	-0.102073266	-2.216863070	0.029397916	0.102980352	None
ENSMUST00000145188.1	Cdh7-207	ENSMUSG00000026312.17	Cdh7	0.332986191	2.180978044	0.032203899	0.19731279	-0.102073266	-2.216863070	0.029397916	0.102980352	None
ENSMUST00000131464.7	Cdh7-204	ENSMUSG00000026312.17	Cdh7	-0.022712679	-0.392031614	0.696105946	0.88591323	-0.102073266	-2.216863070	0.029397916	0.102980352	None
ENSMUST00000146282.2	Cdh7-208	ENSMUSG00000026312.17	Cdh7	-0.008410948	-0.175911540	0.860820187	0.95495389	-0.102073266	-2.216863070	0.029397916	0.102980352	None
ENSMUST00000172005.7	Cdh7-209	ENSMUSG00000026312.17	Cdh7	-0.257546411	-3.142602661	0.002369093	0.03898051	-0.102073266	-2.216863070	0.029397916	0.102980352	sig Tx
ENSMUST00000094626.4	Cdh19-201	ENSMUSG00000047216.8	Cdh19	0.060316744	1.776202010	0.079606554	0.32694335	0.312581987	2.206402357	0.030149402	0.104804065	None
ENSMUST00000187555.1	Cdh19-202	ENSMUSG00000047216.8	Cdh19	0.025243681	0.597084096	0.552183747	0.81142988	0.312581987	2.206402357	0.030149402	0.104804065	None
ENSMUST00000186365.1	Dsel-202	ENSMUSG00000038702.6	Dsel	-0.002716169	-0.016664236	0.986747110	0.99700708	-0.042240460	-1.088114258	0.279728894	0.474890862	None
ENSMUST00000035462.6	Dsel-201	ENSMUSG00000038702.6	Dsel	-0.064585021	-1.348161407	0.181515813	0.49934655	-0.042240460	-1.088114258	0.279728894	0.474890862	None
ENSMUST00000189370.1	Dsel-203	ENSMUSG00000038702.6	Dsel	0.015608405	0.149702771	0.881386254	0.96212067	-0.042240460	-1.088114258	0.279728894	0.474890862	None
ENSMUST00000185872.1	Gm18406-201	ENSMUSG00000101054.1	Gm18406	-0.125202892	-1.578167007	0.118581965	0.40407049	-0.163621346	-1.957584622	0.053676553	0.156767871	None
ENSMUST00000186137.6	Gm17916-201	ENSMUSG00000100515.6	Gm17916	-0.195129461	-2.972902318	0.003924571	0.05447037	-0.221983454	-2.649352264	0.009671285	0.047416358	sig Gene
ENSMUST00000189918.1	Gm17916-203	ENSMUSG00000100515.6	Gm17916	-0.027070398	-0.206093919	0.837255531	0.94544121	-0.221983454	-2.649352264	0.009671285	0.047416358	sig Gene
ENSMUST00000043725.8	Cntnap5a-201	ENSMUSG00000070695.4	Cntnap5a	-0.115301455	-2.245419228	0.027577866	0.18086235	-0.118128139	-2.429119544	0.017318485	0.071103683	None
ENSMUST00000027623.8	Tsn-201	ENSMUSG00000026374.14	Tsn	0.069914485	2.819135732	0.006103514	0.07239966	0.074689017	3.321515324	0.001338022	0.011645167	sig Gene
ENSMUST00000186608.6	Tsn-203	ENSMUSG00000026374.14	Tsn	0.035993394	0.683187029	0.496516749	0.77652103	0.074689017	3.321515324	0.001338022	0.011645167	sig Gene
ENSMUST00000188512.6	Tsn-204	ENSMUSG00000026374.14	Tsn	0.024881123	0.603641110	0.547837031	0.80858157	0.074689017	3.321515324	0.001338022	0.011645167	sig Gene
ENSMUST00000188882.1	Tsn-205	ENSMUSG00000026374.14	Tsn	0.029785522	0.538155605	0.592004827	0.83411597	0.074689017	3.321515324	0.001338022	0.011645167	sig Gene
ENSMUST00000186163.1	Tsn-202	ENSMUSG00000026374.14	Tsn	-0.065737555	-1.030258551	0.306078664	0.63320885	0.074689017	3.321515324	0.001338022	0.011645167	sig Gene
ENSMUST00000027626.12	Nifk-201	ENSMUSG00000026377.12	Nifk	0.047018197	2.167865117	0.033224194	0.20102413	0.060984233	2.426009137	0.017457340	0.071482761	None
ENSMUST00000112688.9	Nifk-202	ENSMUSG00000026377.12	Nifk	0.364124430	1.402725707	0.164673859	0.47684656	0.060984233	2.426009137	0.017457340	0.071482761	None
ENSMUST00000070989.13	Clasp1-202	ENSMUSG00000064302.13	Clasp1	0.189839001	1.375092490	0.173047007	0.48733976	-0.067596541	-2.682448962	0.008834932	0.044473018	sig Gene
ENSMUST00000190571.6	Clasp1-218	ENSMUSG00000064302.13	Clasp1	-0.058946127	-0.901833859	0.369926652	0.68811539	-0.067596541	-2.682448962	0.008834932	0.044473018	sig Gene
ENSMUST00000189738.6	Clasp1-216	ENSMUSG00000064302.13	Clasp1	-0.246199855	-1.688902796	0.095239566	0.36078511	-0.067596541	-2.682448962	0.008834932	0.044473018	sig Gene
ENSMUST00000165223.7	Clasp1-203	ENSMUSG00000064302.13	Clasp1	-0.071340570	-0.387334628	0.699565332	0.88753335	-0.067596541	-2.682448962	0.008834932	0.044473018	sig Gene
ENSMUST00000189262.6	Clasp1-212	ENSMUSG00000064302.13	Clasp1	0.089076464	0.631256341	0.529721909	0.79768291	-0.067596541	-2.682448962	0.008834932	0.044473018	sig Gene
ENSMUST00000186349.6	Clasp1-206	ENSMUSG00000064302.13	Clasp1	-0.244836471	-2.958231709	0.004096136	0.05597545	-0.067596541	-2.682448962	0.008834932	0.044473018	sig Gene
ENSMUST00000185405.6	Clasp1-205	ENSMUSG00000064302.13	Clasp1	0.190733507	1.769818547	0.080672690	0.32972996	-0.067596541	-2.682448962	0.008834932	0.044473018	sig Gene
ENSMUST00000188710.6	Clasp1-210	ENSMUSG00000064302.13	Clasp1	-0.011808455	-0.340890473	0.734104245	0.90270014	-0.067596541	-2.682448962	0.008834932	0.044473018	sig Gene
ENSMUST00000204904.2	Clasp1-229	ENSMUSG00000064302.13	Clasp1	0.283218859	1.583147924	0.117441761	0.40254156	-0.067596541	-2.682448962	0.008834932	0.044473018	sig Gene
ENSMUST00000191823.5	Clasp1-221	ENSMUSG00000064302.13	Clasp1	0.126345826	1.216815457	0.227350284	0.55384843	-0.067596541	-2.682448962	0.008834932	0.044473018	sig Gene
ENSMUST00000205176.1	Clasp1-230	ENSMUSG00000064302.13	Clasp1	-0.075695076	-1.525035162	0.131302467	0.42621658	-0.067596541	-2.682448962	0.008834932	0.044473018	sig Gene
ENSMUST00000204325.1	Clasp1-226	ENSMUSG00000064302.13	Clasp1	-0.101806634	-2.701971711	0.008457160	0.08927628	-0.067596541	-2.682448962	0.008834932	0.044473018	sig Gene
ENSMUST00000027629.9	Tfcp2l1-201	ENSMUSG00000026380.10	Tfcp2l1	0.028304526	0.891393786	0.375464550	0.69310083	0.077871926	1.128215745	0.262515254	0.455703977	None
ENSMUST00000062483.14	Gli2-201	ENSMUSG00000048402.14	Gli2	-0.087277219	-2.435876277	0.017140978	0.13738296	-0.101963806	-2.351255996	0.021107396	0.081452690	None
ENSMUST00000038765.5	Inhbb-201	ENSMUSG00000037035.5	Inhbb	0.034377896	0.920599543	0.360103309	0.68043086	0.044147304	1.044628789	0.299260861	0.494687539	None
ENSMUST00000004565.14	Ralb-201	ENSMUSG00000004451.14	Ralb	0.035153131	1.228796527	0.222849380	0.54823426	0.045254199	1.459742636	0.148177058	0.313161418	None
ENSMUST00000183952.1	Tmem185b-202	ENSMUSG00000098923.1	Tmem185b	0.029113141	0.790159088	0.431835022	0.73408145	0.034125483	0.868522667	0.387640291	0.582948890	None
ENSMUST00000052404.12	Epb41l5-202	ENSMUSG00000026383.14	Epb41l5	-0.057693274	-1.817486784	0.072989974	0.31247269	-0.053160674	-1.741096681	0.085412963	0.215022392	None
ENSMUST00000064091.11	Ptpn4-201	ENSMUSG00000026384.13	Ptpn4	0.086195430	1.242123664	0.217919570	0.54302256	0.094106993	1.403180740	0.164333994	0.335919327	None
ENSMUST00000163179.7	Ptpn4-202	ENSMUSG00000026384.13	Ptpn4	-0.121541025	-1.257885816	0.212192750	0.53652830	0.094106993	1.403180740	0.164333994	0.335919327	None
ENSMUST00000168303.7	Ptpn4-209	ENSMUSG00000026384.13	Ptpn4	0.034314625	0.277527237	0.782110901	0.92407787	0.094106993	1.403180740	0.164333994	0.335919327	None
ENSMUST00000037906.5	Tmem177-201	ENSMUSG00000036975.5	Tmem177	-0.183207921	-5.003302116	0.000003412	0.00048619	-0.178890542	-4.438830261	0.000027918	0.000713085	sig Both
ENSMUST00000056089.7	Tmem37-201	ENSMUSG00000050777.7	Tmem37	-0.016315881	-0.270764643	0.787288596	0.92650044	-0.031233285	-0.336626034	0.737257838	0.857059018	None
ENSMUST00000027634.12	Dbi-201	ENSMUSG00000026385.16	Dbi	0.038076520	1.172130216	0.244719055	0.57342260	0.051760368	1.643014757	0.104204908	0.247254554	None
ENSMUST00000132118.1	Dbi-204	ENSMUSG00000026385.16	Dbi	0.267138828	2.532436054	0.013339133	0.11801534	0.051760368	1.643014757	0.104204908	0.247254554	None
ENSMUST00000112648.7	Dbi-202	ENSMUSG00000026385.16	Dbi	0.124945546	1.251642613	0.214447680	0.53934254	0.051760368	1.643014757	0.104204908	0.247254554	None
ENSMUST00000128408.7	Dbi-203	ENSMUSG00000026385.16	Dbi	0.200786939	2.005028124	0.048435816	0.24906635	0.051760368	1.643014757	0.104204908	0.247254554	None
ENSMUST00000151708.2	Dbi-207	ENSMUSG00000026385.16	Dbi	0.228433653	3.239100303	0.001764000	0.03213656	0.051760368	1.643014757	0.104204908	0.247254554	sig Tx
ENSMUST00000135937.1	Dbi-205	ENSMUSG00000026385.16	Dbi	0.036041639	0.402868890	0.688148816	0.88256025	0.051760368	1.643014757	0.104204908	0.247254554	None
ENSMUST00000149628.1	Dbi-206	ENSMUSG00000026385.16	Dbi	0.414103297	2.292688314	0.024566383	0.16931361	0.051760368	1.643014757	0.104204908	0.247254554	None
ENSMUST00000112644.8	3110009E18Rik-203	ENSMUSG00000026388.15	3110009E18Rik	-0.096435518	-1.857808205	0.066976971	0.29713374	-0.037666038	-0.805481211	0.422868976	0.614819109	None
ENSMUST00000056038.14	3110009E18Rik-202	ENSMUSG00000026388.15	3110009E18Rik	0.017653644	0.183584472	0.854816731	0.95267483	-0.037666038	-0.805481211	0.422868976	0.614819109	None
ENSMUST00000112640.7	Steap3-202	ENSMUSG00000026389.16	Steap3	-0.025872489	-0.431792115	0.667085955	0.87174573	-0.050295888	-0.648614472	0.518397892	0.697177451	None
ENSMUST00000037286.9	C1ql2-201	ENSMUSG00000036907.9	C1ql2	-0.082122441	-1.072468918	0.286822558	0.61525022	-0.160062912	-1.147802400	0.254384017	0.447316345	None
ENSMUST00000181433.7	Celrr-202	ENSMUSG00000097881.7	Celrr	0.023740190	0.482047824	0.631124370	0.85373041	0.053817641	0.689155248	0.492668838	0.676141773	None
ENSMUST00000190612.1	Celrr-204	ENSMUSG00000097881.7	Celrr	0.038735054	0.450992091	0.653248863	0.86491287	0.053817641	0.689155248	0.492668838	0.676141773	None
ENSMUST00000003818.13	Insig2-201	ENSMUSG00000003721.14	Insig2	0.014552295	0.438428037	0.662290187	0.86927652	0.015274033	0.502550094	0.616626102	0.774670719	None
ENSMUST00000160968.7	Insig2-208	ENSMUSG00000003721.14	Insig2	-0.084906703	-0.386335335	0.700302147	0.88776206	0.015274033	0.502550094	0.616626102	0.774670719	None
ENSMUST00000186915.1	Insig2-214	ENSMUSG00000003721.14	Insig2	-0.006590284	-0.025510079	0.979713382	0.99502434	0.015274033	0.502550094	0.616626102	0.774670719	None
ENSMUST00000159528.1	Insig2-206	ENSMUSG00000003721.14	Insig2	-0.129494770	-0.441205183	0.660287317	0.86859259	0.015274033	0.502550094	0.616626102	0.774670719	None
ENSMUST00000162582.1	Insig2-212	ENSMUSG00000003721.14	Insig2	0.213678266	1.103956131	0.273012535	0.60180724	0.015274033	0.502550094	0.616626102	0.774670719	None
ENSMUST00000161818.1	Insig2-210	ENSMUSG00000003721.14	Insig2	-0.276313714	-1.746488920	0.084670077	0.33863992	0.015274033	0.502550094	0.616626102	0.774670719	None
ENSMUST00000194699.1	Gm37174-201	ENSMUSG00000104253.1	Gm37174	0.162774540	3.622225933	0.000518280	0.01442090	0.305764066	4.229998082	0.000060398	0.001255345	sig Both
ENSMUST00000036025.15	Ccdc93-201	ENSMUSG00000026339.18	Ccdc93	-0.023631199	-0.663238997	0.509136539	0.78513113	-0.007861054	-0.238710108	0.811925267	0.905274329	None
ENSMUST00000055884.7	Htr5b-201	ENSMUSG00000050534.8	Htr5b	0.229022361	3.272887274	0.001588827	0.03007193	0.426105743	3.514382762	0.000720133	0.007441253	sig Both
ENSMUST00000001724.11	Ddx18-201	ENSMUSG00000001674.11	Ddx18	0.055212785	1.552611031	0.124571886	0.41457336	0.064098059	1.863071011	0.066028610	0.179607171	None
ENSMUST00000148809.1	Ddx18-204	ENSMUSG00000001674.11	Ddx18	0.074254684	0.931241561	0.354607367	0.67594314	0.064098059	1.863071011	0.066028610	0.179607171	None
ENSMUST00000134417.2	Ddx18-203	ENSMUSG00000001674.11	Ddx18	0.272444448	1.455422304	0.149572866	0.45415832	0.064098059	1.863071011	0.066028610	0.179607171	None
ENSMUST00000131471.1	Ddx18-202	ENSMUSG00000001674.11	Ddx18	-0.391544546	-3.044449689	0.003179233	0.04750476	0.064098059	1.863071011	0.066028610	0.179607171	sig Tx
ENSMUST00000112606.7	Dpp10-202	ENSMUSG00000036815.17	Dpp10	0.014572397	0.556259020	0.579629079	0.82780178	0.039358945	1.309480782	0.194024624	0.373772264	None
ENSMUST00000112603.3	Dpp10-201	ENSMUSG00000036815.17	Dpp10	0.003145941	0.091047107	0.927689006	0.97776574	0.039358945	1.309480782	0.194024624	0.373772264	None
ENSMUST00000239072.1	Dpp10-206	ENSMUSG00000036815.17	Dpp10	0.137013595	1.434175653	0.155526567	0.46323965	0.039358945	1.309480782	0.194024624	0.373772264	None
ENSMUST00000140361.2	Dpp10-203	ENSMUSG00000036815.17	Dpp10	0.184265513	1.583139522	0.117443677	0.40254156	0.039358945	1.309480782	0.194024624	0.373772264	None
ENSMUST00000027579.16	Actr3-201	ENSMUSG00000026341.16	Actr3	-0.263277895	-0.669247692	0.505317297	0.78248013	0.002480457	0.149051216	0.881878767	0.944637019	None
ENSMUST00000178474.7	Actr3-202	ENSMUSG00000026341.16	Actr3	0.011412894	0.501208057	0.617638919	0.84773619	0.002480457	0.149051216	0.881878767	0.944637019	None
ENSMUST00000186008.6	Actr3-204	ENSMUSG00000026341.16	Actr3	-0.219355866	-1.634203982	0.106253521	0.38241117	0.002480457	0.149051216	0.881878767	0.944637019	None
ENSMUST00000191578.6	Actr3-212	ENSMUSG00000026341.16	Actr3	-0.428124780	-1.223711313	0.224751729	0.55060327	0.002480457	0.149051216	0.881878767	0.944637019	None
ENSMUST00000188362.1	Actr3-206	ENSMUSG00000026341.16	Actr3	-0.078437033	-1.115719088	0.267974293	0.59739146	0.002480457	0.149051216	0.881878767	0.944637019	None
ENSMUST00000189192.1	Actr3-209	ENSMUSG00000026341.16	Actr3	0.140781691	1.345850977	0.182256712	0.50026625	0.002480457	0.149051216	0.881878767	0.944637019	None
ENSMUST00000188497.6	Actr3-207	ENSMUSG00000026341.16	Actr3	0.057297657	0.151397787	0.880053546	0.96157609	0.002480457	0.149051216	0.881878767	0.944637019	None
ENSMUST00000191544.6	Actr3-211	ENSMUSG00000026341.16	Actr3	-0.046662218	-0.186193526	0.852777286	0.95189195	0.002480457	0.149051216	0.881878767	0.944637019	None
ENSMUST00000191004.6	Actr3-210	ENSMUSG00000026341.16	Actr3	0.116819160	0.757964913	0.450760220	0.74830939	0.002480457	0.149051216	0.881878767	0.944637019	None
ENSMUST00000187460.6	Actr3-205	ENSMUSG00000026341.16	Actr3	-0.067556479	-0.344457488	0.731430969	0.90133906	0.002480457	0.149051216	0.881878767	0.944637019	None
ENSMUST00000190037.6	Slc35f5-203	ENSMUSG00000026342.10	Slc35f5	0.155212493	2.820951137	0.006072316	0.07219008	0.079664948	3.417011520	0.000987274	0.009284279	sig Gene
ENSMUST00000027580.10	Slc35f5-201	ENSMUSG00000026342.10	Slc35f5	0.055829769	2.185778317	0.031837300	0.19599509	0.079664948	3.417011520	0.000987274	0.009284279	sig Gene
ENSMUST00000189443.1	Slc35f5-202	ENSMUSG00000026342.10	Slc35f5	0.033434274	0.180285569	0.857396831	0.95353124	0.079664948	3.417011520	0.000987274	0.009284279	sig Gene
ENSMUST00000159417.1	Lypd1-202	ENSMUSG00000026344.9	Lypd1	-0.172639753	-3.910826072	0.000195287	0.00760001	-0.110267528	-2.814103662	0.006120159	0.034222860	sig Both
ENSMUST00000162899.7	Lypd1-205	ENSMUSG00000026344.9	Lypd1	0.048539002	0.461145553	0.645979896	0.86172262	-0.110267528	-2.814103662	0.006120159	0.034222860	sig Gene
ENSMUST00000027582.9	Lypd1-201	ENSMUSG00000026344.9	Lypd1	-0.128592521	-2.157937258	0.034015311	0.20403277	-0.110267528	-2.814103662	0.006120159	0.034222860	sig Gene
ENSMUST00000159529.1	Lypd1-203	ENSMUSG00000026344.9	Lypd1	0.134754038	1.702960297	0.092564790	0.35509184	-0.110267528	-2.814103662	0.006120159	0.034222860	sig Gene
ENSMUST00000161361.2	Lypd1-204	ENSMUSG00000026344.9	Lypd1	-0.275930449	-2.947500356	0.004225999	0.05724361	-0.110267528	-2.814103662	0.006120159	0.034222860	sig Gene
ENSMUST00000161954.7	Nckap5-208	ENSMUSG00000049690.15	Nckap5	-0.101841997	-1.792300144	0.076969683	0.32142167	-0.125221195	-2.640250117	0.009913572	0.048284243	sig Gene
ENSMUST00000112583.7	Nckap5-204	ENSMUSG00000049690.15	Nckap5	-0.094991132	-0.855925463	0.394665627	0.70791768	-0.125221195	-2.640250117	0.009913572	0.048284243	sig Gene
ENSMUST00000162877.7	Nckap5-212	ENSMUSG00000049690.15	Nckap5	0.077517669	0.822190815	0.413479259	0.72188555	-0.125221195	-2.640250117	0.009913572	0.048284243	sig Gene
ENSMUST00000160736.1	Nckap5-207	ENSMUSG00000049690.15	Nckap5	-0.511448624	-3.336498016	0.001302454	0.02657989	-0.125221195	-2.640250117	0.009913572	0.048284243	sig Both
ENSMUST00000057846.14	Nckap5-201	ENSMUSG00000049690.15	Nckap5	-0.155549236	-2.008097708	0.048101440	0.24802030	-0.125221195	-2.640250117	0.009913572	0.048284243	sig Gene
ENSMUST00000094610.4	Nckap5-203	ENSMUSG00000049690.15	Nckap5	-0.146838457	-1.908158834	0.060057296	0.28011307	-0.125221195	-2.640250117	0.009913572	0.048284243	sig Gene
ENSMUST00000038361.10	Mgat5-201	ENSMUSG00000036155.13	Mgat5	-0.037112174	-1.385741988	0.169782458	0.48371509	-0.027676728	-1.399416301	0.165455513	0.337294183	None
ENSMUST00000170338.2	Gm8451-201	ENSMUSG00000099471.1	Gm8451	0.119280475	1.284770564	0.202681847	0.52445497	-0.025957957	-0.374296077	0.709149115	0.838797165	None
ENSMUST00000160616.7	Tmem163-203	ENSMUSG00000026347.13	Tmem163	0.043347529	0.737655312	0.462941434	0.75528622	0.074836080	1.249720435	0.214952833	0.400519904	None
ENSMUST00000185560.1	Tmem163-205	ENSMUSG00000026347.13	Tmem163	0.080469219	1.357579468	0.178519227	0.49545248	0.074836080	1.249720435	0.214952833	0.400519904	None
ENSMUST00000160111.7	Tmem163-202	ENSMUSG00000026347.13	Tmem163	-0.159723375	-1.018477956	0.311605397	0.63819626	0.074836080	1.249720435	0.214952833	0.400519904	None
ENSMUST00000162406.1	Tmem163-204	ENSMUSG00000026347.13	Tmem163	0.177992986	1.207131312	0.231036302	0.55802343	0.074836080	1.249720435	0.214952833	0.400519904	None
ENSMUST00000186537.1	Acmsd-202	ENSMUSG00000026348.7	Acmsd	-0.008809552	-0.351143462	0.726429179	0.89908287	0.491870785	2.185133424	0.031729331	0.108539418	None
ENSMUST00000188163.1	2900009J06Rik-202	ENSMUSG00000102014.1	2900009J06Rik	-0.049899867	-1.228721487	0.222877366	0.54823426	-0.028492096	-0.714823554	0.476745968	0.661494381	None
ENSMUST00000185310.1	2900009J06Rik-201	ENSMUSG00000102014.1	2900009J06Rik	0.015802709	0.159073465	0.874022925	0.95952392	-0.028492096	-0.714823554	0.476745968	0.661494381	None
ENSMUST00000149760.7	Ccnt2-206	ENSMUSG00000026349.14	Ccnt2	0.011013674	0.121715913	0.903437621	0.96979233	-0.073078575	-2.203920616	0.030330136	0.105249155	None
ENSMUST00000143513.1	Ccnt2-205	ENSMUSG00000026349.14	Ccnt2	-0.010039374	-0.111785739	0.911280997	0.97242384	-0.073078575	-2.203920616	0.030330136	0.105249155	None
ENSMUST00000112570.1	Ccnt2-202	ENSMUSG00000026349.14	Ccnt2	0.083124274	0.883776318	0.379537971	0.69628425	-0.073078575	-2.203920616	0.030330136	0.105249155	None
ENSMUST00000027587.14	Ccnt2-201	ENSMUSG00000026349.14	Ccnt2	-0.126191881	-3.801949814	0.000283673	0.00968564	-0.073078575	-2.203920616	0.030330136	0.105249155	sig Tx
ENSMUST00000153359.1	Ccnt2-207	ENSMUSG00000026349.14	Ccnt2	-0.141070838	-1.937443105	0.056317946	0.27023130	-0.073078575	-2.203920616	0.030330136	0.105249155	None
ENSMUST00000208183.2	Map3k19-205	ENSMUSG00000051590.10	Map3k19	0.042753258	0.772555305	0.442124607	0.74181659	0.057768247	0.569304110	0.570704227	0.738293149	None
ENSMUST00000037649.5	Rab3gap1-201	ENSMUSG00000036104.12	Rab3gap1	0.040304851	1.346925896	0.181911727	0.49988038	0.062656039	2.422278029	0.017625215	0.072037252	None
ENSMUST00000186865.6	Rab3gap1-205	ENSMUSG00000036104.12	Rab3gap1	-0.141734206	-3.076337277	0.002891390	0.04460961	0.062656039	2.422278029	0.017625215	0.072037252	sig Tx
ENSMUST00000212506.1	Rab3gap1-207	ENSMUSG00000036104.12	Rab3gap1	0.141615731	1.691097777	0.094817807	0.35982961	0.062656039	2.422278029	0.017625215	0.072037252	None
ENSMUST00000086614.11	Zranb3-201	ENSMUSG00000036086.16	Zranb3	-0.084659629	-2.019595950	0.046866431	0.24424893	-0.063056217	-1.624965284	0.108003335	0.253318296	None
ENSMUST00000112538.3	Zranb3-203	ENSMUSG00000036086.16	Zranb3	-0.026881528	-0.506795176	0.613730904	0.84587784	-0.063056217	-1.624965284	0.108003335	0.253318296	None
ENSMUST00000143389.1	Zranb3-207	ENSMUSG00000036086.16	Zranb3	0.049250893	0.626872819	0.532576575	0.79934502	-0.063056217	-1.624965284	0.108003335	0.253318296	None
ENSMUST00000186230.1	Gm28800-201	ENSMUSG00000099760.1	Gm28800	-0.133855549	-3.246895857	0.001722046	0.03167411	-0.204969497	-3.414315283	0.000995858	0.009329866	sig Both
ENSMUST00000121497.1	Rpl28-ps1-201	ENSMUSG00000058603.10	Rpl28-ps1	0.011611997	0.476391222	0.635129959	0.85572054	0.050794777	1.043134010	0.299948349	0.495137878	None
ENSMUST00000188381.6	R3hdm1-209	ENSMUSG00000056211.13	R3hdm1	-0.131237429	-1.732969944	0.087060291	0.34324106	-0.048209391	-1.743507851	0.084988657	0.214311540	None
ENSMUST00000187900.6	R3hdm1-208	ENSMUSG00000056211.13	R3hdm1	-0.211191309	-2.266676114	0.026185591	0.17534637	-0.048209391	-1.743507851	0.084988657	0.214311540	None
ENSMUST00000036288.10	R3hdm1-201	ENSMUSG00000056211.13	R3hdm1	-0.049454398	-1.469105648	0.145833378	0.44853526	-0.048209391	-1.743507851	0.084988657	0.214311540	None
ENSMUST00000187023.6	R3hdm1-205	ENSMUSG00000056211.13	R3hdm1	-0.065561461	-0.857474866	0.393814396	0.70711418	-0.048209391	-1.743507851	0.084988657	0.214311540	None
ENSMUST00000187557.1	R3hdm1-206	ENSMUSG00000056211.13	R3hdm1	-0.007919562	-0.051519286	0.959043689	0.98857961	-0.048209391	-1.743507851	0.084988657	0.214311540	None
ENSMUST00000185471.1	R3hdm1-203	ENSMUSG00000056211.13	R3hdm1	-0.004668367	-0.069410096	0.944841161	0.98469429	-0.048209391	-1.743507851	0.084988657	0.214311540	None
ENSMUST00000185853.6	R3hdm1-204	ENSMUSG00000056211.13	R3hdm1	-0.028726936	-0.226163110	0.821667261	0.93967726	-0.048209391	-1.743507851	0.084988657	0.214311540	None
ENSMUST00000190056.2	R3hdm1-213	ENSMUSG00000056211.13	R3hdm1	-0.087134855	-1.392238543	0.167814211	0.48107451	-0.048209391	-1.743507851	0.084988657	0.214311540	None
ENSMUST00000190288.1	R3hdm1-214	ENSMUSG00000056211.13	R3hdm1	0.011792589	0.204320203	0.838636457	0.94597831	-0.048209391	-1.743507851	0.084988657	0.214311540	None
ENSMUST00000188570.1	R3hdm1-210	ENSMUSG00000056211.13	R3hdm1	-0.139574891	-1.726369702	0.088247257	0.34534580	-0.048209391	-1.743507851	0.084988657	0.214311540	None
ENSMUST00000027592.5	Ubxn4-201	ENSMUSG00000026353.9	Ubxn4	0.023255329	1.119148791	0.266517641	0.59616296	0.033179614	1.761304795	0.081910248	0.209186342	None
ENSMUST00000187031.1	Ubxn4-202	ENSMUSG00000026353.9	Ubxn4	-0.054911425	-0.398521226	0.691336868	0.88398403	0.033179614	1.761304795	0.081910248	0.209186342	None
ENSMUST00000189895.1	Ubxn4-203	ENSMUSG00000026353.9	Ubxn4	0.373261809	2.282324096	0.025200627	0.17198842	0.033179614	1.761304795	0.081910248	0.209186342	None
ENSMUST00000027601.10	Mcm6-201	ENSMUSG00000026355.11	Mcm6	-0.130464900	-4.528391212	0.000021090	0.00162233	-0.118366183	-4.331682656	0.000041585	0.000962796	sig Both
ENSMUST00000190495.1	Mcm6-203	ENSMUSG00000026355.11	Mcm6	-0.044636253	-1.109035537	0.270828907	0.60004918	-0.118366183	-4.331682656	0.000041585	0.000962796	sig Gene
ENSMUST00000027602.14	Dars-201	ENSMUSG00000026356.15	Dars	-0.060398724	-2.474922113	0.015500057	0.12940378	-0.051959689	-2.310037454	0.023397103	0.087841605	None
ENSMUST00000064309.8	Dars-202	ENSMUSG00000026356.15	Dars	-0.093824691	-0.897027740	0.372469584	0.69043167	-0.051959689	-2.310037454	0.023397103	0.087841605	None
ENSMUST00000187672.1	Gm6170-201	ENSMUSG00000100078.1	Gm6170	-0.004786422	-0.089403996	0.928990440	0.97831191	-0.236884809	-2.304509944	0.023720291	0.088624972	None
ENSMUST00000052172.6	Cxcr4-201	ENSMUSG00000045382.6	Cxcr4	0.107938416	1.952977795	0.054415793	0.26565050	0.129478210	2.382047022	0.019528960	0.076982721	None
ENSMUST00000142893.1	Cxcr4-202	ENSMUSG00000045382.6	Cxcr4	0.174714356	2.172482727	0.032861733	0.19974189	0.129478210	2.382047022	0.019528960	0.076982721	None
ENSMUST00000073527.12	Thsd7b-202	ENSMUSG00000042581.14	Thsd7b	-0.033652618	-0.797191460	0.427764388	0.73153193	-0.030294310	-0.850757274	0.397378863	0.591669430	None
ENSMUST00000140834.1	Thsd7b-204	ENSMUSG00000042581.14	Thsd7b	-0.140258621	-1.015907109	0.312820342	0.63921179	-0.030294310	-0.850757274	0.397378863	0.591669430	None
ENSMUST00000027650.12	Cd55-201	ENSMUSG00000026399.12	Cd55	-0.093055190	-1.564754472	0.121696309	0.40977831	-0.106434552	-1.729625778	0.087455507	0.218545751	None
ENSMUST00000140400.1	Cd55-204	ENSMUSG00000026399.12	Cd55	-0.027510515	-0.416412447	0.678253977	0.87711542	-0.106434552	-1.729625778	0.087455507	0.218545751	None
ENSMUST00000133057.1	Cd55-203	ENSMUSG00000026399.12	Cd55	-0.100208812	-1.116132937	0.267798229	0.59725202	-0.106434552	-1.729625778	0.087455507	0.218545751	None
ENSMUST00000171479.7	Pfkfb2-204	ENSMUSG00000026409.14	Pfkfb2	0.177980719	2.449855969	0.016536421	0.13432592	0.088189578	2.197658135	0.030790423	0.106439584	None
ENSMUST00000185233.6	Pfkfb2-205	ENSMUSG00000026409.14	Pfkfb2	-0.006531356	-0.128177785	0.898338799	0.96798917	0.088189578	2.197658135	0.030790423	0.106439584	None
ENSMUST00000187522.1	Pfkfb2-209	ENSMUSG00000026409.14	Pfkfb2	-0.074069387	-0.906232028	0.367609227	0.68644538	0.088189578	2.197658135	0.030790423	0.106439584	None
ENSMUST00000189534.6	Pfkfb2-211	ENSMUSG00000026409.14	Pfkfb2	0.381551643	2.603444672	0.011047536	0.10551880	0.088189578	2.197658135	0.030790423	0.106439584	None
ENSMUST00000189167.6	Pfkfb2-210	ENSMUSG00000026409.14	Pfkfb2	0.163620586	1.095485112	0.276681457	0.60594098	0.088189578	2.197658135	0.030790423	0.106439584	None
ENSMUST00000187089.6	Pfkfb2-208	ENSMUSG00000026409.14	Pfkfb2	0.170909817	1.936370490	0.056451341	0.27059703	0.088189578	2.197658135	0.030790423	0.106439584	None
ENSMUST00000191347.6	Pfkfb2-213	ENSMUSG00000026409.14	Pfkfb2	0.005837133	0.052447628	0.958306364	0.98845825	0.088189578	2.197658135	0.030790423	0.106439584	None
ENSMUST00000169659.7	Pfkfb2-203	ENSMUSG00000026409.14	Pfkfb2	-0.013014367	-0.199513033	0.842381615	0.94761749	0.088189578	2.197658135	0.030790423	0.106439584	None
ENSMUST00000186867.6	Pfkfb2-207	ENSMUSG00000026409.14	Pfkfb2	0.016718481	0.279655824	0.780483197	0.92321742	0.088189578	2.197658135	0.030790423	0.106439584	None
ENSMUST00000191301.1	Pfkfb2-212	ENSMUSG00000026409.14	Pfkfb2	0.057875244	0.506338020	0.614050252	0.84601810	0.088189578	2.197658135	0.030790423	0.106439584	None
ENSMUST00000186777.1	Pfkfb2-206	ENSMUSG00000026409.14	Pfkfb2	0.124177089	1.864773715	0.065981524	0.29459141	0.088189578	2.197658135	0.030790423	0.106439584	None
ENSMUST00000049813.5	Yod1-201	ENSMUSG00000046404.5	Yod1	0.126461689	3.285773469	0.001526424	0.02932024	0.140226923	3.543178052	0.000655289	0.006943634	sig Both
ENSMUST00000039323.7	AA986860-201	ENSMUSG00000042510.7	AA986860	0.018970871	0.350711962	0.726751629	0.89922615	0.149065936	1.593470365	0.114897926	0.263547447	None
ENSMUST00000038829.6	Fcmr-201	ENSMUSG00000042474.6	Fcmr	-0.005593088	-0.414986672	0.679293018	0.87772422	0.026518606	0.143369919	0.886349373	0.946922256	None
ENSMUST00000016672.10	Mapkapk2-201	ENSMUSG00000016528.10	Mapkapk2	0.068162424	2.619248358	0.010588726	0.10270048	0.080126527	2.972035241	0.003880633	0.025033978	sig Gene
ENSMUST00000016670.8	Dyrk3-201	ENSMUSG00000016526.8	Dyrk3	0.116991669	4.385037439	0.000035904	0.00237846	0.138235103	4.560412918	0.000017653	0.000519293	sig Both
ENSMUST00000189756.1	Dyrk3-202	ENSMUSG00000016526.8	Dyrk3	0.283069878	1.396842012	0.166430115	0.47918973	0.138235103	4.560412918	0.000017653	0.000519293	sig Gene
ENSMUST00000112446.8	Eif2d-203	ENSMUSG00000026427.16	Eif2d	-0.178467321	-2.140286946	0.035462385	0.20845205	-0.084745233	-2.910707025	0.004640654	0.028344618	sig Gene
ENSMUST00000068805.13	Eif2d-202	ENSMUSG00000026427.16	Eif2d	-0.080534608	-2.340929708	0.021796137	0.15813111	-0.084745233	-2.910707025	0.004640654	0.028344618	sig Gene
ENSMUST00000149119.7	Eif2d-206	ENSMUSG00000026427.16	Eif2d	-0.101205519	-1.515784010	0.133623761	0.42976489	-0.084745233	-2.910707025	0.004640654	0.028344618	sig Gene
ENSMUST00000068791.10	Eif2d-201	ENSMUSG00000026427.16	Eif2d	-0.065454734	-1.298964450	0.197790014	0.51896063	-0.084745233	-2.910707025	0.004640654	0.028344618	sig Gene
ENSMUST00000131855.1	Eif2d-204	ENSMUSG00000026427.16	Eif2d	-0.060714129	-1.205175648	0.231785899	0.55910717	-0.084745233	-2.910707025	0.004640654	0.028344618	sig Gene
ENSMUST00000153651.1	Eif2d-208	ENSMUSG00000026427.16	Eif2d	-0.114933213	-1.417294523	0.160386384	0.47045808	-0.084745233	-2.910707025	0.004640654	0.028344618	sig Gene
ENSMUST00000068564.14	Rassf5-202	ENSMUSG00000026430.16	Rassf5	-0.010839489	-0.090663704	0.927992665	0.97788736	0.095797969	2.170282535	0.032874933	0.111088466	None
ENSMUST00000027688.14	Rassf5-201	ENSMUSG00000026430.16	Rassf5	0.053916677	0.749569923	0.455772771	0.75062212	0.095797969	2.170282535	0.032874933	0.111088466	None
ENSMUST00000062108.9	Ikbke-201	ENSMUSG00000042349.13	Ikbke	-0.125581209	-1.517843638	0.133104179	0.42897032	0.061487655	0.917710365	0.361458858	0.558885671	None
ENSMUST00000097588.8	Srgap2-201	ENSMUSG00000026425.15	Srgap2	-0.042696746	-1.219628863	0.226287488	0.55252212	-0.023086906	-0.772927940	0.441784816	0.630616016	None
ENSMUST00000187042.6	Srgap2-205	ENSMUSG00000026425.15	Srgap2	0.019851319	0.233173987	0.816238261	0.93759731	-0.023086906	-0.772927940	0.441784816	0.630616016	None
ENSMUST00000190336.6	Srgap2-212	ENSMUSG00000026425.15	Srgap2	-0.162993611	-1.519884797	0.132590830	0.42814790	-0.023086906	-0.772927940	0.441784816	0.630616016	None
ENSMUST00000186543.6	Srgap2-204	ENSMUSG00000026425.15	Srgap2	0.488754884	2.293986885	0.024487918	0.16900324	-0.023086906	-0.772927940	0.441784816	0.630616016	None
ENSMUST00000189892.1	Srgap2-210	ENSMUSG00000026425.15	Srgap2	0.258220788	1.021191027	0.310326683	0.63749970	-0.023086906	-0.772927940	0.441784816	0.630616016	None
ENSMUST00000188770.6	Srgap2-209	ENSMUSG00000026425.15	Srgap2	-0.007502760	-0.100140725	0.920490025	0.97559004	-0.023086906	-0.772927940	0.441784816	0.630616016	None
ENSMUST00000185596.1	Srgap2-203	ENSMUSG00000026425.15	Srgap2	0.054397417	0.420077232	0.675586112	0.87595026	-0.023086906	-0.772927940	0.441784816	0.630616016	None
ENSMUST00000188437.1	Srgap2-207	ENSMUSG00000026425.15	Srgap2	0.100844911	0.634548031	0.527583497	0.79650251	-0.023086906	-0.772927940	0.441784816	0.630616016	None
ENSMUST00000068613.4	Fam72a-201	ENSMUSG00000055184.4	Fam72a	0.021414984	0.533430285	0.595255360	0.83602113	0.018884494	0.311437797	0.756257341	0.869630635	None
ENSMUST00000073350.12	Ctse-201	ENSMUSG00000004552.16	Ctse	-0.005258240	-0.316136075	0.752745220	0.91102102	0.034642128	0.141514811	0.887809961	0.947836627	None
ENSMUST00000064664.9	Rab7b-201	ENSMUSG00000052688.12	Rab7b	0.026008670	0.456388416	0.649381345	0.86309728	-0.017905594	-0.187590866	0.851660272	0.927723508	None
ENSMUST00000086559.6	Slc41a1-201	ENSMUSG00000013275.9	Slc41a1	0.103310276	2.930229115	0.004443018	0.05908423	0.119835531	3.480833918	0.000803332	0.008058631	sig Gene
ENSMUST00000112386.7	Rab29-202	ENSMUSG00000026433.13	Rab29	-0.154726515	-1.899375130	0.061219019	0.28283465	-0.062186540	-0.909032283	0.365994151	0.562857864	None
ENSMUST00000027693.7	Rab29-201	ENSMUSG00000026433.13	Rab29	0.024784744	0.324183791	0.746668239	0.90816062	-0.062186540	-0.909032283	0.365994151	0.562857864	None
ENSMUST00000189946.6	Nucks1-203	ENSMUSG00000026434.12	Nucks1	-0.067286302	-0.797101310	0.427816426	0.73153193	0.077642414	3.574415604	0.000591213	0.006462154	sig Gene
ENSMUST00000062264.7	Nucks1-201	ENSMUSG00000026434.12	Nucks1	0.070238477	2.863843322	0.005376510	0.06664488	0.077642414	3.574415604	0.000591213	0.006462154	sig Gene
ENSMUST00000177943.7	Slc45a3-202	ENSMUSG00000026435.15	Slc45a3	-0.057515542	-1.319637092	0.190823618	0.51107389	-0.058030684	-0.749049300	0.455968440	0.643458642	None
ENSMUST00000086556.11	Elk4-202	ENSMUSG00000026436.15	Elk4	0.076457140	1.377313572	0.172362227	0.48641486	0.073785116	2.220148157	0.029165329	0.102535195	None
ENSMUST00000147218.1	Elk4-207	ENSMUSG00000026436.15	Elk4	0.018483361	0.404966424	0.686612751	0.88182412	0.073785116	2.220148157	0.029165329	0.102535195	None
ENSMUST00000131159.2	Elk4-204	ENSMUSG00000026436.15	Elk4	-0.034854497	-0.133797833	0.893907696	0.96631595	0.073785116	2.220148157	0.029165329	0.102535195	None
ENSMUST00000126927.7	Mfsd4a-204	ENSMUSG00000059149.17	Mfsd4a	-0.045088515	-0.743343458	0.459511081	0.75318599	0.160783764	2.765867703	0.007010777	0.037694011	sig Gene
ENSMUST00000163016.1	Mfsd4a-212	ENSMUSG00000059149.17	Mfsd4a	-0.057262126	-1.461780461	0.147826086	0.45179375	0.160783764	2.765867703	0.007010777	0.037694011	sig Gene
ENSMUST00000112370.8	Mfsd4a-203	ENSMUSG00000059149.17	Mfsd4a	0.043148338	0.903981958	0.368793650	0.68720572	0.160783764	2.765867703	0.007010777	0.037694011	sig Gene
ENSMUST00000146267.7	Mfsd4a-206	ENSMUSG00000059149.17	Mfsd4a	0.001628946	0.044700518	0.964460473	0.99027093	0.160783764	2.765867703	0.007010777	0.037694011	sig Gene
ENSMUST00000046658.9	Mfsd4a-201	ENSMUSG00000059149.17	Mfsd4a	0.084903198	1.788632355	0.077563995	0.32278067	0.160783764	2.765867703	0.007010777	0.037694011	sig Gene
ENSMUST00000159038.7	Mfsd4a-207	ENSMUSG00000059149.17	Mfsd4a	0.236028751	2.230567620	0.028588842	0.18474897	0.160783764	2.765867703	0.007010777	0.037694011	sig Gene
ENSMUST00000193350.1	Gm37120-201	ENSMUSG00000103966.1	Gm37120	0.118932987	2.388692627	0.019329996	0.14741885	0.186439251	2.590524290	0.011337068	0.053007160	None
ENSMUST00000027697.11	Cdk18-201	ENSMUSG00000026437.11	Cdk18	-0.080498971	-1.631109714	0.106906142	0.38348871	-0.286305145	-2.370462750	0.020110046	0.078590894	None
ENSMUST00000188387.6	Cdk18-204	ENSMUSG00000026437.11	Cdk18	-0.022850293	-0.330011114	0.742277893	0.90590227	-0.286305145	-2.370462750	0.020110046	0.078590894	None
ENSMUST00000112362.2	Cdk18-202	ENSMUSG00000026437.11	Cdk18	-0.195631182	-2.788264952	0.006657053	0.07670247	-0.286305145	-2.370462750	0.020110046	0.078590894	None
ENSMUST00000185601.1	Cdk18-203	ENSMUSG00000026437.11	Cdk18	-0.012976185	-0.123285699	0.902198580	0.96950847	-0.286305145	-2.370462750	0.020110046	0.078590894	None
ENSMUST00000188169.6	Lemd1-205	ENSMUSG00000079330.9	Lemd1	-0.098945177	-2.834695640	0.005840826	0.07048018	-0.074546385	-2.432265929	0.017179028	0.070661841	None
ENSMUST00000112357.8	Lemd1-201	ENSMUSG00000079330.9	Lemd1	-0.042355793	-0.983789686	0.328266366	0.65318296	-0.074546385	-2.432265929	0.017179028	0.070661841	None
ENSMUST00000189062.1	Lemd1-206	ENSMUSG00000079330.9	Lemd1	-0.258844554	-2.555100418	0.012564965	0.11380795	-0.074546385	-2.432265929	0.017179028	0.070661841	None
ENSMUST00000185223.1	Lemd1-202	ENSMUSG00000079330.9	Lemd1	-0.198975777	-1.778687190	0.079194661	0.32602573	-0.074546385	-2.432265929	0.017179028	0.070661841	None
ENSMUST00000187339.6	Lemd1-204	ENSMUSG00000079330.9	Lemd1	-0.095245523	-0.741960509	0.460343759	0.75364582	-0.074546385	-2.432265929	0.017179028	0.070661841	None
ENSMUST00000191418.1	Lemd1-208	ENSMUSG00000079330.9	Lemd1	-0.005268227	-0.050612790	0.959763698	0.98890281	-0.074546385	-2.432265929	0.017179028	0.070661841	None
ENSMUST00000188175.1	Gm29695-201	ENSMUSG00000118219.1	Gm29695	-0.204808353	-4.149602124	0.000084348	0.00430488	-0.243071803	-3.525183643	0.000695130	0.007254193	sig Both
ENSMUST00000046071.4	Klhdc8a-201	ENSMUSG00000042115.4	Klhdc8a	-0.040702669	-0.940094720	0.350076624	0.67212012	-0.035983150	-0.783847635	0.435385305	0.625692764	None
ENSMUST00000072177.13	Nuak2-201	ENSMUSG00000009772.15	Nuak2	0.007442127	0.096116499	0.923675028	0.97634737	-0.064251157	-1.784196853	0.078086532	0.202716453	None
ENSMUST00000082125.5	Nuak2-202	ENSMUSG00000009772.15	Nuak2	-0.126354222	-1.240181409	0.218633010	0.54371540	-0.064251157	-1.784196853	0.078086532	0.202716453	None
ENSMUST00000045473.15	Tmcc2-201	ENSMUSG00000042066.16	Tmcc2	0.030500132	1.669482946	0.099038113	0.36808789	0.064782471	3.461979443	0.000853996	0.008411101	sig Gene
ENSMUST00000138717.1	Tmcc2-205	ENSMUSG00000042066.16	Tmcc2	0.208709560	3.581593207	0.000592504	0.01585765	0.064782471	3.461979443	0.000853996	0.008411101	sig Both
ENSMUST00000132435.1	Tmcc2-203	ENSMUSG00000042066.16	Tmcc2	-0.008232728	-0.166450723	0.868233784	0.95764654	0.064782471	3.461979443	0.000853996	0.008411101	sig Gene
ENSMUST00000045110.13	Dstyk-201	ENSMUSG00000042046.15	Dstyk	0.044493794	1.532998895	0.129329839	0.42281526	0.053505898	2.084276528	0.040243865	0.128139714	None
ENSMUST00000180835.1	6030442K20Rik-201	ENSMUSG00000097760.2	6030442K20Rik	-0.125804622	-2.531393555	0.013375755	0.11820264	-0.150217851	-1.632893511	0.106321347	0.250819873	None
ENSMUST00000190825.6	Rbbp5-206	ENSMUSG00000026439.14	Rbbp5	0.194595105	0.872462014	0.385639178	0.70149136	-0.069704102	-2.927617145	0.004418425	0.027510481	sig Gene
ENSMUST00000190997.6	Rbbp5-207	ENSMUSG00000026439.14	Rbbp5	-0.197445586	-1.944974449	0.055388833	0.26787547	-0.069704102	-2.927617145	0.004418425	0.027510481	sig Gene
ENSMUST00000027700.14	Rbbp5-201	ENSMUSG00000026439.14	Rbbp5	-0.108783261	-3.039699934	0.003224319	0.04784954	-0.069704102	-2.927617145	0.004418425	0.027510481	sig Both
ENSMUST00000188575.6	Rbbp5-204	ENSMUSG00000026439.14	Rbbp5	0.207806025	1.668129850	0.099307311	0.36857493	-0.069704102	-2.927617145	0.004418425	0.027510481	sig Gene
ENSMUST00000189786.2	Rbbp5-205	ENSMUSG00000026439.14	Rbbp5	-0.100572103	-0.748593218	0.456358019	0.75105923	-0.069704102	-2.927617145	0.004418425	0.027510481	sig Gene
ENSMUST00000187834.1	Rbbp5-203	ENSMUSG00000026439.14	Rbbp5	0.061698376	0.662837331	0.509392395	0.78531196	-0.069704102	-2.927617145	0.004418425	0.027510481	sig Gene
ENSMUST00000058167.2	Tmem81-201	ENSMUSG00000048174.2	Tmem81	0.029280601	0.478444272	0.633674873	0.85506222	-0.088444717	-2.104475941	0.038395641	0.123975839	None
ENSMUST00000188789.1	Tmem81-202	ENSMUSG00000048174.2	Tmem81	-0.158258296	-2.278383793	0.025445521	0.17267591	-0.088444717	-2.104475941	0.038395641	0.123975839	None
ENSMUST00000189528.6	Cntn2-207	ENSMUSG00000053024.14	Cntn2	-0.368754256	-4.991474028	0.000003574	0.00050008	-0.150177931	-2.813035329	0.006138706	0.034258061	sig Both
ENSMUST00000186487.6	Cntn2-202	ENSMUSG00000053024.14	Cntn2	-0.113823208	-1.237218699	0.219724580	0.54488317	-0.150177931	-2.813035329	0.006138706	0.034258061	sig Gene
ENSMUST00000086521.10	Cntn2-201	ENSMUSG00000053024.14	Cntn2	-0.156303355	-2.899834661	0.004850101	0.06223590	-0.150177931	-2.813035329	0.006138706	0.034258061	sig Gene
ENSMUST00000190601.6	Cntn2-208	ENSMUSG00000053024.14	Cntn2	-0.101420138	-0.958510180	0.340772729	0.66406814	-0.150177931	-2.813035329	0.006138706	0.034258061	sig Gene
ENSMUST00000188143.1	Cntn2-205	ENSMUSG00000053024.14	Cntn2	-0.053319978	-0.395103706	0.693846789	0.88505313	-0.150177931	-2.813035329	0.006138706	0.034258061	sig Gene
ENSMUST00000186530.2	Cntn2-203	ENSMUSG00000053024.14	Cntn2	0.045300952	0.476354244	0.635156180	0.85572054	-0.150177931	-2.813035329	0.006138706	0.034258061	sig Gene
ENSMUST00000094569.10	Nfasc-202	ENSMUSG00000026442.14	Nfasc	-0.116692792	-3.509695751	0.000749152	0.01861556	-0.100232233	-3.527332709	0.000690254	0.007210843	sig Both
ENSMUST00000043189.13	Nfasc-201	ENSMUSG00000026442.14	Nfasc	0.199912895	1.813934069	0.073540720	0.31351151	-0.100232233	-3.527332709	0.000690254	0.007210843	sig Gene
ENSMUST00000163770.7	Nfasc-203	ENSMUSG00000026442.14	Nfasc	-0.245041677	-1.663977989	0.100137036	0.37023702	-0.100232233	-3.527332709	0.000690254	0.007210843	sig Gene
ENSMUST00000186389.6	Nfasc-205	ENSMUSG00000026442.14	Nfasc	0.087648912	0.821374106	0.413941347	0.72227172	-0.100232233	-3.527332709	0.000690254	0.007210843	sig Gene
ENSMUST00000186330.1	Nfasc-204	ENSMUSG00000026442.14	Nfasc	0.161948208	0.648050172	0.518859162	0.79167600	-0.100232233	-3.527332709	0.000690254	0.007210843	sig Gene
ENSMUST00000188307.1	Nfasc-208	ENSMUSG00000026442.14	Nfasc	-0.038806184	-0.587440029	0.558608108	0.81497354	-0.100232233	-3.527332709	0.000690254	0.007210843	sig Gene
ENSMUST00000186539.1	Nfasc-206	ENSMUSG00000026442.14	Nfasc	0.059290696	0.448037797	0.655370229	0.86596580	-0.100232233	-3.527332709	0.000690254	0.007210843	sig Gene
ENSMUST00000189219.1	Nfasc-209	ENSMUSG00000026442.14	Nfasc	-0.343393147	-2.626602305	0.010381175	0.10156731	-0.100232233	-3.527332709	0.000690254	0.007210843	sig Gene
ENSMUST00000027706.3	Lrrn2-201	ENSMUSG00000026443.3	Lrrn2	0.072397164	2.510916226	0.014113709	0.12201737	0.082676954	2.841400460	0.005663362	0.032384770	sig Gene
ENSMUST00000188090.6	Mdm4-210	ENSMUSG00000054387.13	Mdm4	-0.096662572	-2.605727701	0.010980162	0.10505394	-0.077268330	-2.412237895	0.018084133	0.073357527	None
ENSMUST00000191212.6	Mdm4-214	ENSMUSG00000054387.13	Mdm4	0.173932864	2.055015077	0.043231621	0.23343270	-0.077268330	-2.412237895	0.018084133	0.073357527	None
ENSMUST00000185398.6	Mdm4-203	ENSMUSG00000054387.13	Mdm4	-0.347971690	-3.383418745	0.001123139	0.02417352	-0.077268330	-2.412237895	0.018084133	0.073357527	sig Tx
ENSMUST00000067398.12	Mdm4-201	ENSMUSG00000054387.13	Mdm4	0.274592545	1.861352925	0.066468828	0.29579611	-0.077268330	-2.412237895	0.018084133	0.073357527	None
ENSMUST00000189596.1	Mdm4-211	ENSMUSG00000054387.13	Mdm4	-0.022253900	-0.203614452	0.839186061	0.94629570	-0.077268330	-2.412237895	0.018084133	0.073357527	None
ENSMUST00000186513.1	Mdm4-205	ENSMUSG00000054387.13	Mdm4	0.024958648	0.483490552	0.630104495	0.85339494	-0.077268330	-2.412237895	0.018084133	0.073357527	None
ENSMUST00000185418.1	Mdm4-204	ENSMUSG00000054387.13	Mdm4	0.113464702	0.886113626	0.378285165	0.69542053	-0.077268330	-2.412237895	0.018084133	0.073357527	None
[truncated: 54,202 more rows]
