# Supplementary material for: Molecular impact of nicotine and smoking exposure on the developing and adult mouse brain
Source: bioRxiv. 2024 Nov 5:2024.11.05.622149. Preprint. [Version 1] doi: 10.1101/2024.11.05.622149 (PMC11580964; doi:10.1101/2024.11.05.622149)
Supplement: Supplement 1 [file media-1.zip › SuppTables/TableS11_DE_exons_brain_pup_smoking.tsv]

exon_gencodeID	chr	start	end	strand	gencodeID	gene_Symbol	logFC	t	P.Value	adj.P.Val
ENSMUSE00000381359.7	chr4	138,396,000	138,397,714	+	ENSMUSG00000046109.6	AB041806	0.507982299	9.096215396	0.00000000000003	0.000000009
ENSMUSE00000212749.7	chr8	94,173,336	94,173,568	+	ENSMUSG00000031762.7	Mt2	0.486709990	8.556459930	0.00000000000040	0.000000038
ENSMUSE00001391998.1	chr8	94,173,336	94,173,564	+	ENSMUSG00000031762.7	Mt2	0.486709990	8.556459930	0.00000000000040	0.000000038
ENSMUSE00000169827.1	chr2	152,885,011	152,885,227	+	ENSMUSG00000027469.16	Tpx2	-0.327474810	-8.384804527	0.00000000000089	0.000000052
ENSMUSE00000212752.3	chr8	94,173,127	94,173,192	+	ENSMUSG00000031762.7	Mt2	0.478223016	8.427017453	0.00000000000073	0.000000052
ENSMUSE00000648103.1	chr11	99,003,507	99,003,707	-	ENSMUSG00000020914.17	Top2a	-0.387978998	-8.167636391	0.00000000000244	0.000000086
ENSMUSE00000112505.1	chr11	98,997,829	98,997,919	-	ENSMUSG00000020914.17	Top2a	-0.365283489	-8.184827609	0.00000000000225	0.000000086
ENSMUSE00000874091.1	chr15	81,814,944	81,817,012	+	ENSMUSG00000022389.15	Tef	0.277854038	8.149559624	0.00000000000266	0.000000086
ENSMUSE00001275040.1	chrX	74,338,690	74,338,946	+	ENSMUSG00000031398.13	Plxna3	-0.325125414	-8.212116443	0.00000000000198	0.000000086
ENSMUSE00000334125.1	chr2	152,892,113	152,892,300	+	ENSMUSG00000027469.16	Tpx2	-0.333791098	-8.073210759	0.00000000000379	0.000000110
ENSMUSE00001382857.1	chr7	141,321,926	141,322,012	-	ENSMUSG00000058886.9	Deaf1	0.324162600	7.978873832	0.00000000000588	0.000000154
ENSMUSE00001393269.1	chr8	94,172,860	94,172,952	+	ENSMUSG00000031762.7	Mt2	0.461632524	7.962134985	0.00000000000636	0.000000154
ENSMUSE00000468090.2	chr7	141,321,110	141,321,175	-	ENSMUSG00000058886.9	Deaf1	0.316761487	7.893786453	0.00000000000873	0.000000174
ENSMUSE00000331875.8	chr8	94,172,664	94,172,875	+	ENSMUSG00000031762.7	Mt2	0.451390666	7.892938496	0.00000000000877	0.000000174
ENSMUSE00001062475.1	chr11	98,999,162	98,999,347	-	ENSMUSG00000020914.17	Top2a	-0.328629828	-7.887301160	0.00000000000900	0.000000174
ENSMUSE00000803117.1	chr2	25,057,101	25,057,347	+	ENSMUSG00000006476.19	Nsmf	0.262982017	7.859430867	0.00000000001024	0.000000175
ENSMUSE00000386762.8	chr4	101,150,332	101,152,370	+	ENSMUSG00000035275.14	Raver2	0.261474524	7.867505413	0.00000000000987	0.000000175
ENSMUSE00001339995.1	chr2	25,057,101	25,057,176	+	ENSMUSG00000006476.19	Nsmf	0.265307031	7.811054093	0.00000000001282	0.000000178
ENSMUSE00000817975.1	chr2	25,057,147	25,057,176	+	ENSMUSG00000006476.19	Nsmf	0.276553666	7.830605625	0.00000000001171	0.000000178
ENSMUSE00000478343.2	chr7	141,321,926	141,322,065	-	ENSMUSG00000058886.9	Deaf1	0.317408454	7.834229589	0.00000000001151	0.000000178
ENSMUSE00000397730.3	chr19	37,420,259	37,421,859	+	ENSMUSG00000012443.4	Kif11	-0.338862944	-7.811244767	0.00000000001281	0.000000178
ENSMUSE00000361799.5	chr8	94,180,102	94,180,327	+	ENSMUSG00000031765.8	Mt1	0.439121700	7.762602109	0.00000000001605	0.000000212
ENSMUSE00000488447.4	chr7	135,694,232	135,701,067	-	ENSMUSG00000031004.8	Mki67	-0.352077400	-7.710710130	0.00000000002041	0.000000220
ENSMUSE00000467262.2	chr8	94,179,823	94,179,888	+	ENSMUSG00000031765.8	Mt1	0.423866778	7.734318442	0.00000000001830	0.000000220
ENSMUSE00001433223.1	chr15	3,277,157	3,277,273	+	ENSMUSG00000064373.12	Selenop	0.372137207	7.714047268	0.00000000002010	0.000000220
ENSMUSE00000660025.2	chr15	3,277,157	3,277,274	+	ENSMUSG00000064373.12	Selenop	0.372658175	7.735513754	0.00000000001820	0.000000220
ENSMUSE00000985676.1	chr7	141,314,862	141,314,988	-	ENSMUSG00000058886.9	Deaf1	0.311377662	7.681779844	0.00000000002333	0.000000242
ENSMUSE00001393372.1	chr8	94,179,823	94,180,327	+	ENSMUSG00000031765.8	Mt1	0.423530296	7.647309324	0.00000000002737	0.000000265
ENSMUSE00000863498.1	chr15	3,277,157	3,277,271	+	ENSMUSG00000064373.12	Selenop	0.371175782	7.630169730	0.00000000002962	0.000000278
ENSMUSE00000648106.1	chr11	99,006,003	99,006,151	-	ENSMUSG00000020914.17	Top2a	-0.365386780	-7.584861410	0.00000000003652	0.000000310
ENSMUSE00000811007.1	chr11	99,003,625	99,003,707	-	ENSMUSG00000020914.17	Top2a	-0.354324525	-7.562433255	0.00000000004050	0.000000310
ENSMUSE00001210980.1	chrX	74,339,070	74,339,136	+	ENSMUSG00000031398.13	Plxna3	-0.320046107	-7.588008285	0.00000000003599	0.000000310
ENSMUSE00000790675.1	chrX	74,339,070	74,339,159	+	ENSMUSG00000031398.13	Plxna3	-0.316656960	-7.531183794	0.00000000004678	0.000000340
ENSMUSE00000749332.1	chr11	99,006,003	99,006,522	-	ENSMUSG00000020914.17	Top2a	-0.359832144	-7.503452433	0.00000000005316	0.000000377
ENSMUSE00000660026.3	chr15	3,279,102	3,280,508	+	ENSMUSG00000064373.12	Selenop	0.353971190	7.460844668	0.00000000006469	0.000000428
ENSMUSE00000848711.1	chr15	3,279,102	3,280,507	+	ENSMUSG00000064373.12	Selenop	0.353971190	7.460844668	0.00000000006469	0.000000428
ENSMUSE00000905468.1	chr15	81,814,944	81,815,209	+	ENSMUSG00000022389.15	Tef	0.281510702	7.430384784	0.00000000007443	0.000000451
ENSMUSE00001244844.1	chrX	74,341,536	74,341,748	+	ENSMUSG00000031398.13	Plxna3	-0.394388053	-7.421665171	0.00000000007747	0.000000460
ENSMUSE00001390860.1	chr8	94,179,241	94,180,325	+	ENSMUSG00000031765.8	Mt1	0.392632921	7.401882691	0.00000000008485	0.000000475
ENSMUSE00001446998.1	chr16	73,898,962	73,899,184	-	ENSMUSG00000052516.19	Robo2	-0.530204823	-7.402299383	0.00000000008469	0.000000475
ENSMUSE00000289743.3	chr1	189,652,261	189,655,092	-	ENSMUSG00000026605.14	Cenpf	-0.339485346	-7.362127048	0.00000000010186	0.000000526
ENSMUSE00000901879.2	chr6	30,747,052	30,748,462	+	ENSMUSG00000051855.15	Mest	-0.286587510	-7.372151025	0.00000000009727	0.000000526
ENSMUSE00001360901.1	chr6	30,747,052	30,748,465	+	ENSMUSG00000051855.15	Mest	-0.286470118	-7.366729363	0.00000000009973	0.000000526
ENSMUSE00000798594.1	chrX	74,341,587	74,342,071	+	ENSMUSG00000031398.13	Plxna3	-0.330743115	-7.355707933	0.00000000010491	0.000000526
ENSMUSE00000475090.1	chr16	73,898,912	73,899,184	-	ENSMUSG00000052516.19	Robo2	-0.527081305	-7.341626223	0.00000000011191	0.000000551
ENSMUSE00001278243.1	chrX	74,339,466	74,339,625	+	ENSMUSG00000031398.13	Plxna3	-0.324977789	-7.338030596	0.00000000011377	0.000000551
ENSMUSE00001232777.1	chr15	81,814,944	81,815,261	+	ENSMUSG00000022389.15	Tef	0.270992481	7.316086879	0.00000000012582	0.000000587
ENSMUSE00001257550.1	chrX	74,339,242	74,339,388	+	ENSMUSG00000031398.13	Plxna3	-0.325374797	-7.319785669	0.00000000012371	0.000000587
ENSMUSE00000660024.2	chr15	3,275,567	3,275,779	+	ENSMUSG00000064373.12	Selenop	0.364736800	7.299933373	0.00000000013550	0.000000597
ENSMUSE00000325894.1	chr19	37,417,901	37,418,017	+	ENSMUSG00000012443.4	Kif11	-0.366458785	-7.282077156	0.00000000014706	0.000000617
ENSMUSE00000362649.3	chr19	23,164,683	23,168,134	+	ENSMUSG00000033863.2	Klf9	0.284548575	7.268094569	0.00000000015679	0.000000625
ENSMUSE00001079109.1	chr7	141,314,334	141,314,462	-	ENSMUSG00000058886.9	Deaf1	0.305538624	7.258423856	0.00000000016389	0.000000627
ENSMUSE00001311762.1	chr11	99,004,112	99,004,343	-	ENSMUSG00000020914.17	Top2a	-0.336262351	-7.262422359	0.00000000016091	0.000000627
ENSMUSE00000856644.1	chr15	3,275,567	3,275,664	+	ENSMUSG00000064373.12	Selenop	0.364216893	7.259214330	0.00000000016329	0.000000627
ENSMUSE00000868615.1	chr15	3,275,567	3,275,735	+	ENSMUSG00000064373.12	Selenop	0.365034864	7.247008135	0.00000000017268	0.000000633
ENSMUSE00001387072.1	chr7	141,314,401	141,314,462	-	ENSMUSG00000058886.9	Deaf1	0.306808333	7.232750821	0.00000000018432	0.000000646
ENSMUSE00000908868.1	chr2	180,101,013	180,101,416	-	ENSMUSG00000039059.11	Hrh3	0.451857129	7.223235172	0.00000000019253	0.000000647
ENSMUSE00000648102.1	chr11	99,002,874	99,003,069	-	ENSMUSG00000020914.17	Top2a	-0.386012716	-7.217151532	0.00000000019796	0.000000647
ENSMUSE00000385358.1	chr19	58,990,189	58,990,381	-	ENSMUSG00000041362.17	Shtn1	-0.568234340	-7.167518723	0.00000000024837	0.000000785
ENSMUSE00000747615.1	chr2	148,872,848	148,872,930	-	ENSMUSG00000027447.6	Cst3	0.253149011	7.152247960	0.00000000026631	0.000000824
ENSMUSE00000648126.2	chr11	98,992,943	98,993,413	-	ENSMUSG00000020914.17	Top2a	-0.331876727	-7.128249418	0.00000000029713	0.000000910
ENSMUSE00001258591.1	chr11	99,003,826	99,003,960	-	ENSMUSG00000020914.17	Top2a	-0.339274008	-7.116169074	0.00000000031396	0.000000951
ENSMUSE00000169824.1	chr2	152,884,174	152,884,312	+	ENSMUSG00000027469.16	Tpx2	-0.306690210	-7.095762163	0.00000000034457	0.000001021
ENSMUSE00000785452.1	chr2	152,884,174	152,884,437	+	ENSMUSG00000027469.16	Tpx2	-0.306172231	-7.093746874	0.00000000034775	0.000001021
ENSMUSE00000890358.1	chr2	180,100,984	180,101,416	-	ENSMUSG00000039059.11	Hrh3	0.440859034	7.091739705	0.00000000035095	0.000001021
ENSMUSE00000789698.1	chrX	74,338,266	74,338,601	+	ENSMUSG00000031398.13	Plxna3	-0.307718010	-7.091570943	0.00000000035122	0.000001021
ENSMUSE00000905664.1	chr16	45,407,194	45,407,311	-	ENSMUSG00000022661.14	Cd200	0.502573017	7.064995544	0.00000000039641	0.000001130
ENSMUSE00000477315.2	chr7	141,322,462	141,322,608	-	ENSMUSG00000058886.9	Deaf1	0.271157089	7.040398179	0.00000000044336	0.000001188
ENSMUSE00001222267.1	chr11	98,994,207	98,994,406	-	ENSMUSG00000020914.17	Top2a	-0.329122376	-7.039294434	0.00000000044559	0.000001188
ENSMUSE00000836581.1	chr11	99,000,974	99,001,260	-	ENSMUSG00000020914.17	Top2a	-0.309565065	-7.037465311	0.00000000044932	0.000001188
ENSMUSE00001391722.1	chr8	94,179,211	94,179,338	+	ENSMUSG00000031765.8	Mt1	0.353850195	7.006612008	0.00000000051697	0.000001330
ENSMUSE00000648100.1	chr11	99,000,974	99,001,132	-	ENSMUSG00000020914.17	Top2a	-0.309440443	-7.004461174	0.00000000052205	0.000001332
ENSMUSE00001382533.1	chr7	141,322,481	141,322,608	-	ENSMUSG00000058886.9	Deaf1	0.269974163	7.000107827	0.00000000053248	0.000001346
ENSMUSE00000885723.2	chr8	94,179,082	94,179,338	+	ENSMUSG00000031765.8	Mt1	0.352327417	6.981982785	0.00000000057817	0.000001437
ENSMUSE00000750883.1	chr11	99,000,655	99,000,851	-	ENSMUSG00000020914.17	Top2a	-0.323008494	-6.971676482	0.00000000060586	0.000001493
ENSMUSE00000648099.1	chr11	99,000,768	99,000,851	-	ENSMUSG00000020914.17	Top2a	-0.323364076	-6.966367883	0.00000000062063	0.000001517
ENSMUSE00001234076.1	chrX	74,338,459	74,338,601	+	ENSMUSG00000031398.13	Plxna3	-0.307475163	-6.962168637	0.00000000063257	0.000001533
ENSMUSE00000996558.1	chr7	141,310,762	141,311,009	-	ENSMUSG00000058886.9	Deaf1	0.296547340	6.936767236	0.00000000070980	0.000001626
ENSMUSE00001387487.1	chr7	141,310,293	141,311,009	-	ENSMUSG00000058886.9	Deaf1	0.296146707	6.939852126	0.00000000069994	0.000001626
ENSMUSE00000999620.1	chr7	141,313,220	141,313,348	-	ENSMUSG00000058886.9	Deaf1	0.299539976	6.922932373	0.00000000075573	0.000001704
ENSMUSE00000402560.1	chr19	58,995,018	58,995,138	-	ENSMUSG00000041362.17	Shtn1	-0.565975858	-6.923321614	0.00000000075440	0.000001704
ENSMUSE00001363533.1	chr5	33,990,510	33,993,062	-	ENSMUSG00000106743.1	Gm42847	0.306995436	6.912925132	0.00000000079078	0.000001741
ENSMUSE00000112508.1	chr11	98,995,244	98,995,378	-	ENSMUSG00000020914.17	Top2a	-0.315203423	-6.911865942	0.00000000079458	0.000001741
ENSMUSE00001385460.1	chr7	141,313,225	141,313,348	-	ENSMUSG00000058886.9	Deaf1	0.299863527	6.908098392	0.00000000080825	0.000001754
ENSMUSE00000680715.3	chr15	81,823,466	81,826,863	+	ENSMUSG00000022389.15	Tef	0.259422668	6.904159999	0.00000000082280	0.000001760
ENSMUSE00000916607.1	chr15	81,823,466	81,826,698	+	ENSMUSG00000022389.15	Tef	0.258875156	6.898980129	0.00000000084232	0.000001788
ENSMUSE00001285719.1	chrX	74,340,843	74,341,012	+	ENSMUSG00000031398.13	Plxna3	-0.312521258	-6.888580875	0.00000000088291	0.000001861
ENSMUSE00000661225.1	chr2	165,351,297	165,354,071	-	ENSMUSG00000056824.15	Zfp663	-0.519386779	-6.881117187	0.00000000091324	0.000001867
ENSMUSE00000475876.7	chr2	165,351,298	165,354,071	-	ENSMUSG00000056824.15	Zfp663	-0.519386779	-6.881117187	0.00000000091324	0.000001867
ENSMUSE00000509753.1	chr5	31,069,519	31,069,686	+	ENSMUSG00000013629.16	Cad	-0.364422306	-6.884311102	0.00000000090014	0.000001867
ENSMUSE00000112512.1	chr11	98,995,850	98,995,973	-	ENSMUSG00000020914.17	Top2a	-0.304461067	-6.879887140	0.00000000091833	0.000001867
ENSMUSE00001044639.1	chr11	98,995,244	98,995,375	-	ENSMUSG00000020914.17	Top2a	-0.315157670	-6.881485793	0.00000000091172	0.000001867
ENSMUSE00000112511.1	chr11	98,996,729	98,996,875	-	ENSMUSG00000020914.17	Top2a	-0.334042652	-6.844421853	0.00000000107803	0.000002121
ENSMUSE00000551315.1	chrX	74,338,134	74,338,368	+	ENSMUSG00000031398.13	Plxna3	-0.313356760	-6.842560277	0.00000000108714	0.000002122
ENSMUSE00001302897.1	chrX	74,341,921	74,342,071	+	ENSMUSG00000031398.13	Plxna3	-0.316401446	-6.839673746	0.00000000110141	0.000002135
ENSMUSE00000362397.8	chr9	37,384,509	37,386,575	+	ENSMUSG00000046240.8	Hepacam	0.274706918	6.836095493	0.00000000111935	0.000002154
ENSMUSE00000742232.1	chr11	98,995,244	98,995,370	-	ENSMUSG00000020914.17	Top2a	-0.314597348	-6.834851359	0.00000000112566	0.000002154
ENSMUSE00001388490.1	chr7	141,310,762	141,310,920	-	ENSMUSG00000058886.9	Deaf1	0.300766938	6.820346037	0.00000000120185	0.000002255
ENSMUSE00001311619.1	chrX	20,635,731	20,635,914	+	ENSMUSG00000031060.16	Rbm10	-0.278389197	-6.822914161	0.00000000118799	0.000002255
ENSMUSE00000771823.1	chr11	98,993,071	98,993,325	-	ENSMUSG00000020914.17	Top2a	-0.337527758	-6.809940874	0.00000000125963	0.000002299
ENSMUSE00000787465.1	chrX	74,338,349	74,338,601	+	ENSMUSG00000031398.13	Plxna3	-0.295881990	-6.806830781	0.00000000127743	0.000002299
ENSMUSE00000849789.1	chr5	138,271,279	138,274,569	-	ENSMUSG00000106247.1	Gm43720	-0.261817547	-6.798431518	0.00000000132675	0.000002367
ENSMUSE00000848743.1	chr5	138,273,655	138,274,569	-	ENSMUSG00000029510.15	Gpc2	-0.262014424	-6.792943879	0.00000000135999	0.000002368
ENSMUSE00000860983.1	chr5	138,273,657	138,274,569	-	ENSMUSG00000029510.15	Gpc2	-0.262014424	-6.792943879	0.00000000135999	0.000002368
ENSMUSE00000860635.1	chr5	138,273,660	138,274,569	-	ENSMUSG00000029510.15	Gpc2	-0.262014424	-6.792943879	0.00000000135999	0.000002368
ENSMUSE00000169817.1	chr2	152,888,103	152,888,195	+	ENSMUSG00000027469.16	Tpx2	-0.278839979	-6.787172782	0.00000000139584	0.000002390
ENSMUSE00001385866.1	chr7	141,297,473	141,297,616	-	ENSMUSG00000058886.9	Deaf1	0.285176674	6.786943192	0.00000000139729	0.000002390
ENSMUSE00000607131.1	chr8	71,649,854	71,649,922	-	ENSMUSG00000034799.16	Unc13a	-0.273756779	-6.789031079	0.00000000138420	0.000002390
ENSMUSE00000756420.1	chr11	98,993,467	98,993,935	-	ENSMUSG00000020914.17	Top2a	-0.335405994	-6.779681469	0.00000000144378	0.000002455
ENSMUSE00000432479.3	chr6	30,745,082	30,745,183	+	ENSMUSG00000051855.15	Mest	-0.290486851	-6.773081885	0.00000000148736	0.000002515
ENSMUSE00000812175.1	chr2	158,598,173	158,603,185	-	ENSMUSG00000086496.1	Gm14204	-0.447368333	-6.770583151	0.00000000150420	0.000002528
ENSMUSE00000402303.3	chr14	32,058,146	32,062,197	+	ENSMUSG00000021903.11	Galnt15	0.542570700	6.760397173	0.00000000157482	0.000002632
ENSMUSE00000739850.1	chr2	148,875,153	148,875,383	-	ENSMUSG00000027447.6	Cst3	0.261262734	6.745547667	0.00000000168370	0.000002760
ENSMUSE00001384974.1	chr7	141,327,279	141,327,493	-	ENSMUSG00000058886.9	Deaf1	0.353671979	6.744147234	0.00000000169434	0.000002760
ENSMUSE00000755719.1	chr2	148,875,153	148,875,576	-	ENSMUSG00000027447.6	Cst3	0.260983042	6.740664000	0.00000000172111	0.000002765
ENSMUSE00000377682.7	chr2	148,875,153	148,875,451	-	ENSMUSG00000027447.6	Cst3	0.261003905	6.741487277	0.00000000171474	0.000002765
ENSMUSE00001386953.1	chr7	141,327,279	141,327,672	-	ENSMUSG00000058886.9	Deaf1	0.344933885	6.728032231	0.00000000182174	0.000002848
ENSMUSE00000482809.6	chr7	141,327,279	141,327,690	-	ENSMUSG00000058886.9	Deaf1	0.345228008	6.728108294	0.00000000182112	0.000002848
ENSMUSE00001347482.1	chr5	138,278,839	138,278,997	-	ENSMUSG00000106247.1	Gm43720	-0.267324599	-6.723044694	0.00000000186306	0.000002855
ENSMUSE00000870447.1	chr5	138,278,839	138,279,985	-	ENSMUSG00000029510.15	Gpc2	-0.260835793	-6.721587993	0.00000000187531	0.000002855
ENSMUSE00000902870.2	chr7	141,297,180	141,297,616	-	ENSMUSG00000058886.9	Deaf1	0.281814110	6.723648098	0.00000000185802	0.000002855
ENSMUSE00001387577.1	chr7	141,297,185	141,297,616	-	ENSMUSG00000058886.9	Deaf1	0.281814110	6.723648098	0.00000000185802	0.000002855
ENSMUSE00000648113.1	chr11	99,010,474	99,010,599	-	ENSMUSG00000020914.17	Top2a	-0.377672970	-6.718347799	0.00000000190283	0.000002867
ENSMUSE00001386466.1	chr7	141,327,279	141,327,584	-	ENSMUSG00000058886.9	Deaf1	0.346809730	6.716830199	0.00000000191585	0.000002872
ENSMUSE00001387012.1	chr7	141,327,279	141,327,578	-	ENSMUSG00000058886.9	Deaf1	0.346814033	6.710560130	0.00000000197062	0.000002939
ENSMUSE00000774287.1	chr15	76,119,517	76,120,338	-	ENSMUSG00000044361.16	BC024139	-0.472946202	-6.703637225	0.00000000203288	0.000002986
ENSMUSE00000559368.2	chr15	76,119,521	76,120,338	-	ENSMUSG00000044361.16	BC024139	-0.472946202	-6.703637225	0.00000000203288	0.000002986
ENSMUSE00000738913.1	chrX	74,343,447	74,343,945	+	ENSMUSG00000031398.13	Plxna3	-0.297986143	-6.704461370	0.00000000202537	0.000002986
ENSMUSE00001384367.1	chr7	141,313,220	141,313,264	-	ENSMUSG00000058886.9	Deaf1	0.295543126	6.700703545	0.00000000205986	0.000003010
ENSMUSE00000245638.5	chr9	65,901,558	65,903,266	+	ENSMUSG00000040204.6	Pclaf	-0.324229573	-6.691097574	0.00000000215067	0.000003127
ENSMUSE00001385013.1	chr7	141,324,082	141,324,132	-	ENSMUSG00000058886.9	Deaf1	0.268958487	6.687303662	0.00000000218763	0.000003165
ENSMUSE00001403326.1	chr9	123,017,245	123,017,718	+	ENSMUSG00000036768.6	Kif15	-0.398302383	-6.667037554	0.00000000239594	0.000003399
ENSMUSE00000531413.1	chr12	76,048,501	76,048,653	+	ENSMUSG00000063450.14	Syne2	-0.451934446	-6.663436509	0.00000000243496	0.000003437
ENSMUSE00000476274.2	chr7	141,322,890	141,323,019	-	ENSMUSG00000058886.9	Deaf1	0.263811699	6.662175036	0.00000000244877	0.000003440
ENSMUSE00000955535.1	chr14	116,524,280	116,525,179	+	ENSMUSG00000022112.14	Gpc5	0.362717839	6.658881284	0.00000000248522	0.000003475
ENSMUSE00001297065.1	chrX	74,340,431	74,340,621	+	ENSMUSG00000031398.13	Plxna3	-0.294666452	-6.657344339	0.00000000250240	0.000003482
ENSMUSE00001210006.1	chr1	74,635,715	74,636,894	+	ENSMUSG00000033276.18	Stk36	-0.380698144	-6.652448005	0.00000000255795	0.000003525
ENSMUSE00000966632.1	chr1	74,635,715	74,636,891	+	ENSMUSG00000033276.18	Stk36	-0.380698144	-6.652448005	0.00000000255795	0.000003525
ENSMUSE00001308167.1	chr11	98,993,764	98,993,935	-	ENSMUSG00000020914.17	Top2a	-0.320587192	-6.644849440	0.00000000264658	0.000003585
ENSMUSE00000402823.2	chr19	37,411,331	37,411,610	+	ENSMUSG00000012443.4	Kif11	-0.324018011	-6.639252766	0.00000000271380	0.000003637
ENSMUSE00001283974.1	chrX	74,339,775	74,339,878	+	ENSMUSG00000031398.13	Plxna3	-0.307583877	-6.632001304	0.00000000280342	0.000003706
ENSMUSE00000650785.4	chr5	114,812,793	114,813,205	-	ENSMUSG00000072694.8	1500011B03Rik	0.582493726	6.624207869	0.00000000290300	0.000003789
ENSMUSE00000487112.3	chr7	141,324,082	141,324,179	-	ENSMUSG00000058886.9	Deaf1	0.269191592	6.624033442	0.00000000290527	0.000003789
ENSMUSE00001458575.1	chr19	37,402,181	37,403,649	+	ENSMUSG00000012443.4	Kif11	-0.349127839	-6.605991735	0.00000000314964	0.000004071
ENSMUSE00001350775.1	chr5	138,278,215	138,278,537	-	ENSMUSG00000106247.1	Gm43720	-0.261370605	-6.601499069	0.00000000321359	0.000004117
ENSMUSE00000123085.1	chr14	65,815,172	65,815,301	+	ENSMUSG00000022033.9	Pbk	-0.274646901	-6.601776905	0.00000000320960	0.000004117
ENSMUSE00000648118.1	chr11	99,014,688	99,014,789	-	ENSMUSG00000020914.17	Top2a	-0.402163313	-6.599346677	0.00000000324468	0.000004138
ENSMUSE00001273420.1	chr8	105,637,116	105,637,350	-	ENSMUSG00000098120.1	Gm5914	0.471479628	6.592803645	0.00000000334104	0.000004225
ENSMUSE00001299863.1	chr10	69,993,545	69,993,762	+	ENSMUSG00000069601.14	Ank3	-0.267143898	-6.583077952	0.00000000348953	0.000004374
ENSMUSE00000915220.1	chr2	180,100,279	180,101,416	-	ENSMUSG00000039059.11	Hrh3	0.357911842	6.576184033	0.00000000359873	0.000004472
ENSMUSE00000858096.1	chr5	138,276,584	138,277,487	-	ENSMUSG00000029510.15	Gpc2	-0.254190421	-6.569911867	0.00000000370101	0.000004522
ENSMUSE00000484228.1	chr5	31,066,981	31,067,225	+	ENSMUSG00000013629.16	Cad	-0.370755760	-6.557724277	0.00000000390805	0.000004716
ENSMUSE00000819752.1	chrX	74,343,447	74,344,689	+	ENSMUSG00000031398.13	Plxna3	-0.306417272	-6.554829339	0.00000000395890	0.000004743
ENSMUSE00000752284.1	chrX	74,343,447	74,344,683	+	ENSMUSG00000031398.13	Plxna3	-0.306437880	-6.554595458	0.00000000396303	0.000004743
ENSMUSE00000794783.1	chrX	151,859,455	151,859,688	+	ENSMUSG00000025261.18	Huwe1	-0.738301247	-6.541876144	0.00000000419452	0.000004958
ENSMUSE00000205359.1	chr7	135,693,080	135,693,496	-	ENSMUSG00000031004.8	Mki67	-0.366334040	-6.540647136	0.00000000421759	0.000004965
ENSMUSE00000903635.1	chr2	180,099,465	180,101,416	-	ENSMUSG00000039059.11	Hrh3	0.349882645	6.536144006	0.00000000430317	0.000004986
ENSMUSE00000833160.1	chrX	74,339,242	74,339,316	+	ENSMUSG00000031398.13	Plxna3	-0.300694238	-6.536480573	0.00000000429672	0.000004986
ENSMUSE00000357437.4	chr14	67,676,355	67,678,022	-	ENSMUSG00000048922.18	Cdca2	-0.349925762	-6.529331603	0.00000000443593	0.000005079
ENSMUSE00000136528.3	chr17	53,678,910	53,679,701	-	ENSMUSG00000023940.14	Sgo1	-0.355968186	-6.528321694	0.00000000445595	0.000005082
ENSMUSE00000899445.1	chr2	180,100,500	180,101,416	-	ENSMUSG00000039059.11	Hrh3	0.365339776	6.519959150	0.00000000462522	0.000005234
ENSMUSE00000604824.2	chr4	45,885,251	45,887,008	+	ENSMUSG00000028327.14	Stra6l	-0.488112381	-6.508190085	0.00000000487428	0.000005431
ENSMUSE00000803028.2	chr14	67,676,331	67,678,022	-	ENSMUSG00000048922.18	Cdca2	-0.350008675	-6.509540071	0.00000000484505	0.000005431
ENSMUSE00000217823.3	chr9	70,413,102	70,413,272	-	ENSMUSG00000032218.7	Ccnb2	-0.358599753	-6.504409392	0.00000000495707	0.000005502
ENSMUSE00000734360.1	chr2	152,882,269	152,882,362	+	ENSMUSG00000027469.16	Tpx2	-0.280888726	-6.490751223	0.00000000526791	0.000005803
ENSMUSE00000169820.1	chr2	152,889,146	152,889,322	+	ENSMUSG00000027469.16	Tpx2	-0.300171553	-6.481329101	0.00000000549352	0.000005939
ENSMUSE00000856567.1	chr5	138,275,482	138,275,624	-	ENSMUSG00000029510.15	Gpc2	-0.259161659	-6.478057019	0.00000000557408	0.000006003
ENSMUSE00001352831.1	chr5	50,059,096	50,061,662	+	ENSMUSG00000106430.1	Gm42460	0.368693793	6.471692382	0.00000000573415	0.000006121
ENSMUSE00000495068.1	chrX	6,934,418	6,934,552	+	ENSMUSG00000062393.13	Dgkk	-0.680847611	-6.471200342	0.00000000574671	0.000006121
ENSMUSE00001286306.1	chr1	82,745,524	82,745,556	+	ENSMUSG00000026150.14	Mff	0.372114383	6.456696147	0.00000000612951	0.000006435
ENSMUSE00000498473.2	chr6	77,257,312	77,257,791	+	ENSMUSG00000060780.2	Lrrtm1	0.351112837	6.453695972	0.00000000621179	0.000006498
ENSMUSE00000946931.1	chr17	85,607,927	85,612,990	-	ENSMUSG00000093460.9	Six3os1	-0.470156727	-6.449310504	0.00000000633402	0.000006532
ENSMUSE00001428514.1	chr13	114,452,290	114,453,805	-	ENSMUSG00000021765.9	Fst	0.382249293	6.440487209	0.00000000658720	0.000006721
ENSMUSE00000804537.1	chr4	53,621,595	53,621,987	+	ENSMUSG00000028412.17	Slc44a1	0.465170286	6.428529546	0.00000000694637	0.000007038
ENSMUSE00000432474.3	chr6	30,745,830	30,745,906	+	ENSMUSG00000051855.15	Mest	-0.305611436	-6.410141284	0.00000000753683	0.000007506
ENSMUSE00000394890.1	chr9	37,381,542	37,381,823	+	ENSMUSG00000046240.8	Hepacam	0.283895627	6.408479415	0.00000000759258	0.000007536
ENSMUSE00000217818.3	chr9	70,412,842	70,413,000	-	ENSMUSG00000032218.7	Ccnb2	-0.368142993	-6.403701931	0.00000000775513	0.000007671
ENSMUSE00000169826.1	chr2	152,891,443	152,891,554	+	ENSMUSG00000027469.16	Tpx2	-0.290858065	-6.396102667	0.00000000802080	0.000007907
ENSMUSE00000286714.1	chr4	44,347,124	44,347,355	+	ENSMUSG00000035683.13	Melk	-0.407724881	-6.392619293	0.00000000814556	0.000008002
ENSMUSE00000418620.3	chr14	115,369,532	115,370,226	+	ENSMUSG00000022112.14	Gpc5	0.360402454	6.390499704	0.00000000822242	0.000008031
ENSMUSE00001243385.1	chrX	74,336,972	74,337,142	+	ENSMUSG00000031398.13	Plxna3	-0.291796247	-6.387519014	0.00000000833172	0.000008076
ENSMUSE00000729926.1	chr11	90,336,536	90,340,974	-	ENSMUSG00000003949.16	Hlf	0.316175865	6.384264496	0.00000000845269	0.000008146
ENSMUSE00000869621.1	chr5	138,278,215	138,278,454	-	ENSMUSG00000029510.15	Gpc2	-0.255766504	-6.381799283	0.00000000854549	0.000008174
ENSMUSE00000856527.1	chr15	3,274,661	3,275,122	+	ENSMUSG00000064373.12	Selenop	0.337891047	6.378085459	0.00000000868718	0.000008256
ENSMUSE00001230197.1	chr15	3,274,661	3,274,876	+	ENSMUSG00000064373.12	Selenop	0.337619302	6.368396136	0.00000000906790	0.000008534
ENSMUSE00000812101.1	chr19	30,056,235	30,058,812	+	ENSMUSG00000024817.13	Uhrf2	-0.423531496	-6.368551008	0.00000000906168	0.000008534
ENSMUSE00001258868.1	chr2	5,854,816	5,854,918	+	ENSMUSG00000025817.12	Nudt5	-0.342456609	-6.365546284	0.00000000918298	0.000008614
ENSMUSE00000887068.1	chr15	81,823,466	81,823,779	+	ENSMUSG00000022389.15	Tef	0.265018509	6.364433724	0.00000000922830	0.000008629
ENSMUSE00000305192.1	chr2	119,639,577	119,639,734	+	ENSMUSG00000027306.15	Nusap1	-0.289990066	-6.352799556	0.00000000971566	0.000009027
ENSMUSE00001284809.1	chrX	74,335,043	74,335,157	+	ENSMUSG00000031398.13	Plxna3	-0.325798188	-6.343834967	0.00000001010846	0.000009362
ENSMUSE00000733078.1	chr12	76,048,578	76,048,653	+	ENSMUSG00000063450.14	Syne2	-0.478519407	-6.339913025	0.00000001028521	0.000009495
ENSMUSE00000692225.1	chr19	30,056,235	30,057,163	+	ENSMUSG00000024817.13	Uhrf2	-0.500210914	-6.334706195	0.00000001052460	0.000009655
ENSMUSE00001354587.1	chr5	138,275,455	138,275,624	-	ENSMUSG00000106247.1	Gm43720	-0.255171121	-6.328677454	0.00000001080866	0.000009779
ENSMUSE00000809725.1	chr5	139,392,422	139,396,415	+	ENSMUSG00000044197.8	Gpr146	0.324912455	6.324789161	0.00000001099587	0.000009779
ENSMUSE00000473038.2	chr5	139,392,422	139,396,414	+	ENSMUSG00000044197.8	Gpr146	0.324912455	6.324789161	0.00000001099587	0.000009779
ENSMUSE00000934543.1	chr7	80,315,114	80,316,259	+	ENSMUSG00000038943.16	Prc1	-0.250791584	-6.325335887	0.00000001096935	0.000009779
ENSMUSE00000932226.1	chr7	80,315,114	80,316,251	+	ENSMUSG00000038943.16	Prc1	-0.250791584	-6.325335887	0.00000001096935	0.000009779
ENSMUSE00000940621.1	chr7	80,315,114	80,316,254	+	ENSMUSG00000038943.16	Prc1	-0.250791584	-6.325335887	0.00000001096935	0.000009779
ENSMUSE00000931894.1	chr7	80,315,114	80,316,257	+	ENSMUSG00000038943.16	Prc1	-0.250791584	-6.325335887	0.00000001096935	0.000009779
ENSMUSE00000880168.1	chr15	81,820,943	81,821,419	+	ENSMUSG00000022389.15	Tef	0.250003869	6.330016262	0.00000001074493	0.000009779
ENSMUSE00001287309.1	chr19	30,056,235	30,056,494	+	ENSMUSG00000024817.13	Uhrf2	-0.515215356	-6.328013047	0.00000001084042	0.000009779
ENSMUSE00000960594.1	chr5	48,389,502	48,390,956	-	ENSMUSG00000029088.16	Kcnip4	0.259142048	6.317456423	0.00000001135769	0.000009948
ENSMUSE00000955612.1	chr5	48,389,503	48,390,956	-	ENSMUSG00000029088.16	Kcnip4	0.259142048	6.317456423	0.00000001135769	0.000009948
ENSMUSE00000653536.4	chr5	48,389,507	48,390,956	-	ENSMUSG00000029088.16	Kcnip4	0.259142048	6.317456423	0.00000001135769	0.000009948
ENSMUSE00001357489.1	chr5	48,389,512	48,390,956	-	ENSMUSG00000029088.16	Kcnip4	0.259142048	6.317456423	0.00000001135769	0.000009948
ENSMUSE00000648117.1	chr11	99,014,415	99,014,552	-	ENSMUSG00000020914.17	Top2a	-0.331729431	-6.314058557	0.00000001152931	0.000010068
ENSMUSE00000856245.1	chr5	138,275,528	138,275,624	-	ENSMUSG00000029510.15	Gpc2	-0.250765285	-6.304094459	0.00000001204752	0.000010427
ENSMUSE00000648111.1	chr11	99,009,793	99,009,898	-	ENSMUSG00000020914.17	Top2a	-0.354797737	-6.301477014	0.00000001218742	0.000010500
ENSMUSE00001081694.1	chr17	85,615,594	85,617,634	-	ENSMUSG00000093460.9	Six3os1	-0.440298800	-6.297440902	0.00000001240631	0.000010611
ENSMUSE00000326055.1	chr19	37,403,461	37,403,649	+	ENSMUSG00000012443.4	Kif11	-0.345641462	-6.286124061	0.00000001304097	0.000011042
ENSMUSE00000686195.1	chr5	137,758,185	137,758,559	+	ENSMUSG00000029723.16	Spacdr	0.346809982	6.283892875	0.00000001316983	0.000011101
ENSMUSE00000580473.3	chr11	32,031,770	32,033,414	+	ENSMUSG00000020297.10	Nsg2	-0.307611586	-6.278614219	0.00000001347973	0.000011264
ENSMUSE00001398004.1	chr9	67,983,323	67,987,018	+	ENSMUSG00000035284.10	Vps13c	-0.419402778	-6.276833359	0.00000001358590	0.000011320
ENSMUSE00000233786.1	chr11	109,365,536	109,365,762	+	ENSMUSG00000020611.14	Gna13	0.307107264	6.270037081	0.00000001399871	0.000011631
ENSMUSE00001346178.1	chr8	105,637,280	105,637,393	-	ENSMUSG00000005705.10	Agrp	0.494377640	6.264947134	0.00000001431598	0.000011827
ENSMUSE00001346669.1	chr5	112,393,460	112,393,583	-	ENSMUSG00000029348.11	Asphd2	0.314237223	6.263686430	0.00000001439565	0.000011836
ENSMUSE00000318721.3	chr9	70,409,280	70,409,390	-	ENSMUSG00000032218.7	Ccnb2	-0.362515144	-6.263485646	0.00000001440838	0.000011836
ENSMUSE00001356667.1	chr5	112,393,460	112,394,024	-	ENSMUSG00000029348.11	Asphd2	0.279223137	6.256796798	0.00000001483886	0.000012155
ENSMUSE00001220521.1	chr8	105,637,280	105,637,485	-	ENSMUSG00000098120.1	Gm5914	0.493900745	6.255436245	0.00000001492797	0.000012160
ENSMUSE00000833261.1	chrX	74,333,547	74,333,664	+	ENSMUSG00000031398.13	Plxna3	-0.349671916	-6.255565692	0.00000001491947	0.000012160
ENSMUSE00000348470.1	chr19	37,402,205	37,402,292	+	ENSMUSG00000012443.4	Kif11	-0.384314012	-6.246186480	0.00000001554793	0.000012559
ENSMUSE00000370334.7	chr5	74,198,109	74,199,481	+	ENSMUSG00000049907.8	Rasl11b	0.255543196	6.242881719	0.00000001577554	0.000012708
ENSMUSE00000477984.2	chr12	76,066,513	76,066,638	+	ENSMUSG00000063450.14	Syne2	-0.415583031	-6.237077287	0.00000001618331	0.000012964
ENSMUSE00001033578.1	chr17	85,611,238	85,613,906	-	ENSMUSG00000093460.9	Six3os1	-0.452900422	-6.235885273	0.00000001626833	0.000012997
ENSMUSE00001358829.1	chr5	74,197,891	74,199,472	+	ENSMUSG00000049907.8	Rasl11b	0.255451526	6.235190957	0.00000001631805	0.000013001
ENSMUSE00001039160.1	chrX	74,333,547	74,333,675	+	ENSMUSG00000031398.13	Plxna3	-0.350293795	-6.221148446	0.00000001735660	0.000013790
ENSMUSE00000648112.1	chr11	99,010,028	99,010,138	-	ENSMUSG00000020914.17	Top2a	-0.387248858	-6.217501163	0.00000001763685	0.000013975
ENSMUSE00000549226.1	chr5	31,281,344	31,281,505	-	ENSMUSG00000038564.11	Ift172	-0.296206367	-6.216543919	0.00000001771114	0.000013996
ENSMUSE00000169821.1	chr2	152,882,194	152,882,362	+	ENSMUSG00000027469.16	Tpx2	-0.258702124	-6.215715223	0.00000001777571	0.000014009
ENSMUSE00000470333.1	chr4	116,610,403	116,611,377	-	ENSMUSG00000028693.15	Nasp	-0.382790871	-6.214980428	0.00000001783315	0.000014016
ENSMUSE00001435567.1	chr15	76,119,109	76,120,195	-	ENSMUSG00000115388.2	MGI:MGI:2386306	-0.455026666	-6.212269786	0.00000001804665	0.000014145
ENSMUSE00001296736.1	chr8	105,624,336	105,624,475	-	ENSMUSG00000098120.1	Gm5914	0.476239413	6.207343778	0.00000001844112	0.000014300
ENSMUSE00001262684.1	chr8	105,624,350	105,624,475	-	ENSMUSG00000098120.1	Gm5914	0.476239413	6.207343778	0.00000001844112	0.000014300
ENSMUSE00000126184.3	chr15	81,821,199	81,821,419	+	ENSMUSG00000022389.15	Tef	0.255098672	6.207797561	0.00000001840443	0.000014300
ENSMUSE00000724379.1	chrX	74,335,043	74,335,498	+	ENSMUSG00000031398.13	Plxna3	-0.294007818	-6.206628038	0.00000001849914	0.000014307
ENSMUSE00000648114.1	chr11	99,010,906	99,011,063	-	ENSMUSG00000020914.17	Top2a	-0.335798651	-6.205320428	0.00000001860560	0.000014351
ENSMUSE00000450797.7	chr15	81,811,414	81,811,720	+	ENSMUSG00000022389.15	Tef	0.309394191	6.194780514	0.00000001948614	0.000014834
ENSMUSE00000863162.2	chr17	85,610,493	85,611,910	-	ENSMUSG00000093460.9	Six3os1	-0.440932899	-6.170430070	0.00000002168090	0.000016208
ENSMUSE00000754174.1	chr19	12,586,835	12,589,760	+	ENSMUSG00000024691.13	Fam111a	-0.337392887	-6.166763877	0.00000002203184	0.000016344
ENSMUSE00000785492.1	chr19	12,586,835	12,589,768	+	ENSMUSG00000024691.13	Fam111a	-0.337392887	-6.166763877	0.00000002203184	0.000016344
ENSMUSE00000327625.4	chr19	12,586,835	12,589,762	+	ENSMUSG00000024691.13	Fam111a	-0.337392887	-6.166763877	0.00000002203184	0.000016344
ENSMUSE00000842426.1	chr10	127,790,816	127,792,694	+	ENSMUSG00000099009.1	Rdh16f1	0.616628872	6.156516575	0.00000002304274	0.000016836
ENSMUSE00000481036.4	chr10	127,790,816	127,792,697	+	ENSMUSG00000056148.8	Rdh9	0.616628872	6.156516575	0.00000002304274	0.000016836
ENSMUSE00000648107.1	chr11	99,006,960	99,007,081	-	ENSMUSG00000020914.17	Top2a	-0.340255033	-6.153544703	0.00000002334439	0.000016929
ENSMUSE00000970740.1	chrX	74,330,969	74,331,592	+	ENSMUSG00000031398.13	Plxna3	-0.378270234	-6.148884060	0.00000002382533	0.000017192
ENSMUSE00000724389.1	chr11	86,543,931	86,544,045	-	ENSMUSG00000020516.15	Rps6kb1	0.499104301	6.141533877	0.00000002460375	0.000017463
ENSMUSE00001023103.1	chr15	76,120,254	76,120,338	-	ENSMUSG00000044361.16	BC024139	-0.545958468	-6.141373403	0.00000002462102	0.000017463
ENSMUSE00000744628.1	chr9	65,893,372	65,893,820	+	ENSMUSG00000040204.6	Pclaf	-0.319685572	-6.139603195	0.00000002481234	0.000017556
ENSMUSE00001234449.1	chr6	29,397,479	29,397,586	+	ENSMUSG00000029769.16	Ccdc136	0.258257499	6.137394036	0.00000002505317	0.000017640
ENSMUSE00000245650.3	chr9	65,893,372	65,893,534	+	ENSMUSG00000040204.6	Pclaf	-0.319582528	-6.134278905	0.00000002539669	0.000017668
ENSMUSE00000763525.1	chr11	78,030,012	78,031,931	-	ENSMUSG00000087050.1	Dhrs13os	0.357450193	6.134369161	0.00000002538667	0.000017668
ENSMUSE00001221691.1	chrX	74,332,968	74,333,150	+	ENSMUSG00000031398.13	Plxna3	-0.317577896	-6.134716130	0.00000002534820	0.000017668
ENSMUSE00001387447.1	chr7	141,315,078	141,315,247	-	ENSMUSG00000058886.9	Deaf1	0.598640105	6.122022441	0.00000002679398	0.000018333
ENSMUSE00001304998.1	chrX	74,337,406	74,337,499	+	ENSMUSG00000031398.13	Plxna3	-0.270073672	-6.120628034	0.00000002695767	0.000018337
ENSMUSE00000760841.1	chrX	74,335,770	74,336,191	+	ENSMUSG00000031398.13	Plxna3	-0.278916031	-6.115832070	0.00000002752827	0.000018574
ENSMUSE00001257121.1	chrX	74,337,581	74,337,820	+	ENSMUSG00000031398.13	Plxna3	-0.274538099	-6.111445522	0.00000002806059	0.000018836
ENSMUSE00001305355.1	chrX	74,334,673	74,334,772	+	ENSMUSG00000031398.13	Plxna3	-0.323471049	-6.110125594	0.00000002822275	0.000018867
ENSMUSE00000672875.1	chr11	100,741,289	100,741,998	-	ENSMUSG00000035355.15	Kcnh4	-0.384187678	-6.109001894	0.00000002836153	0.000018871
ENSMUSE00001278903.1	chrX	74,340,065	74,340,161	+	ENSMUSG00000031398.13	Plxna3	-0.284606011	-6.108984972	0.00000002836362	0.000018871
ENSMUSE00000672872.1	chr11	100,741,293	100,741,998	-	ENSMUSG00000035355.15	Kcnh4	-0.383965289	-6.105752274	0.00000002876666	0.000019012
ENSMUSE00001304238.1	chr11	78,313,513	78,313,647	+	ENSMUSG00000002055.9	Spag5	-0.470512031	-6.104527774	0.00000002892080	0.000019028
ENSMUSE00001416708.1	chr12	17,933,418	17,933,756	+	ENSMUSG00000113536.1	Gm49327	0.260154177	6.104812152	0.00000002888493	0.000019028
ENSMUSE00001375762.1	chr7	24,135,986	24,136,910	+	ENSMUSG00000047603.9	Zfp235	0.278190625	6.103522634	0.00000002904793	0.000019068
ENSMUSE00001255993.1	chr11	98,995,681	98,995,724	-	ENSMUSG00000020914.17	Top2a	-0.265101608	-6.098969257	0.00000002963079	0.000019320
ENSMUSE00000168224.1	chr2	119,643,784	119,643,900	+	ENSMUSG00000027306.15	Nusap1	-0.283258653	-6.096009251	0.00000003001587	0.000019461
ENSMUSE00000786993.2	chr11	101,572,227	101,572,572	+	ENSMUSG00000017119.19	Nbr1	-0.285171072	-6.095766056	0.00000003004773	0.000019461
ENSMUSE00000787766.1	chrX	74,334,673	74,334,703	+	ENSMUSG00000031398.13	Plxna3	-0.329803294	-6.094130015	0.00000003026291	0.000019557
ENSMUSE00000837281.1	chrX	74,335,232	74,335,498	+	ENSMUSG00000031398.13	Plxna3	-0.288932002	-6.075547048	0.00000003281633	0.000020567
ENSMUSE00000648115.1	chr11	99,012,021	99,012,159	-	ENSMUSG00000020914.17	Top2a	-0.341570120	-6.062437889	0.00000003474436	0.000021543
ENSMUSE00001363545.1	chr5	150,591,752	150,592,559	-	ENSMUSG00000041132.11	N4bp2l1	0.288270891	6.035094933	0.00000003913261	0.000023463
ENSMUSE00001358106.1	chr5	150,591,755	150,592,559	-	ENSMUSG00000041132.11	N4bp2l1	0.288270891	6.035094933	0.00000003913261	0.000023463
ENSMUSE00000933180.1	chr7	80,315,114	80,315,517	+	ENSMUSG00000038943.16	Prc1	-0.270169900	-6.035867842	0.00000003900136	0.000023463
ENSMUSE00000427598.1	chr6	34,871,771	34,874,695	-	ENSMUSG00000046806.13	Cyren	-0.345874033	-6.026784371	0.00000004057159	0.000024127
ENSMUSE00000598343.4	chr2	118,834,000	118,834,642	+	ENSMUSG00000027331.15	Knstrn	-0.263137514	-6.025128521	0.00000004086448	0.000024153
ENSMUSE00000649606.1	chr11	83,497,262	83,497,296	+	ENSMUSG00000020680.15	Taf15	-0.256657115	-6.025306919	0.00000004083282	0.000024153
ENSMUSE00000878331.1	chr15	81,821,199	81,821,383	+	ENSMUSG00000022389.15	Tef	0.257087773	6.025878548	0.00000004073156	0.000024153
ENSMUSE00000828024.1	chr1	86,178,135	86,179,850	+	ENSMUSG00000062590.13	Armc9	0.529878394	6.024020986	0.00000004106154	0.000024171
ENSMUSE00000217820.3	chr9	70,418,794	70,418,907	-	ENSMUSG00000032218.7	Ccnb2	-0.328279492	-6.024275957	0.00000004101609	0.000024171
ENSMUSE00001226816.1	chrX	74,335,298	74,335,498	+	ENSMUSG00000031398.13	Plxna3	-0.283564914	-6.022446365	0.00000004134333	0.000024288
ENSMUSE00000408269.3	chr4	45,885,251	45,886,618	+	ENSMUSG00000028327.14	Stra6l	-0.464795726	-6.020075448	0.00000004177122	0.000024490
ENSMUSE00001383114.1	chr7	140,955,670	140,955,937	-	ENSMUSG00000110104.1	Gm45717	0.310395419	6.013714200	0.00000004294096	0.000025027
ENSMUSE00000463614.9	chr7	140,955,670	140,955,987	-	ENSMUSG00000060591.9	Ifitm2	0.310089526	6.007496187	0.00000004411557	0.000025658
ENSMUSE00000741748.1	chr4	116,094,264	116,097,371	-	ENSMUSG00000028702.15	Rad54l	-0.308128314	-6.000727624	0.00000004543021	0.000026213
ENSMUSE00001376670.1	chr7	81,455,895	81,458,006	+	ENSMUSG00000109401.1	Cpeb1os1	0.408709490	5.993654709	0.00000004684525	0.000026922
ENSMUSE00000113063.1	chr11	101,572,462	101,572,572	+	ENSMUSG00000017119.19	Nbr1	-0.285868549	-5.990358900	0.00000004751938	0.000027095
ENSMUSE00001429660.1	chr6	34,101,675	34,110,297	+	ENSMUSG00000056215.13	Lrguk	-0.375539038	-5.986317537	0.00000004835908	0.000027275
ENSMUSE00000677482.1	chr7	3,314,133	3,314,220	+	ENSMUSG00000078816.9	Prkcg	0.416668591	5.986132480	0.00000004839787	0.000027275
ENSMUSE00000769560.1	chr15	76,120,459	76,120,686	-	ENSMUSG00000044361.16	BC024139	-0.484741556	-5.984667957	0.00000004870601	0.000027396
ENSMUSE00000701394.1	chr6	34,871,840	34,874,695	-	ENSMUSG00000046806.13	Cyren	-0.341405481	-5.982221391	0.00000004922508	0.000027581
ENSMUSE00000508857.1	chr5	31,070,295	31,070,477	+	ENSMUSG00000013629.16	Cad	-0.309363868	-5.968010057	0.00000005234986	0.000028832
ENSMUSE00000867521.2	chr1	185,429,355	185,432,608	-	ENSMUSG00000051295.8	9630028B13Rik	-0.487713151	-5.961553230	0.00000005383343	0.000029261
ENSMUSE00000432484.3	chr6	30,744,862	30,744,932	+	ENSMUSG00000051855.15	Mest	-0.258014555	-5.959401457	0.00000005433699	0.000029438
ENSMUSE00001092532.1	chr15	76,120,459	76,120,683	-	ENSMUSG00000044361.16	BC024139	-0.485500312	-5.957259061	0.00000005484297	0.000029589
ENSMUSE00000241611.1	chr1	135,271,529	135,271,764	-	ENSMUSG00000041926.15	Rnpep	-0.330268111	-5.955134212	0.00000005534938	0.000029752
ENSMUSE00001330219.1	chr7	59,669,588	59,669,742	-	ENSMUSG00000100826.6	Snhg14	-0.470143379	-5.953344876	0.00000005577941	0.000029927
ENSMUSE00000820811.1	chr5	115,299,556	115,299,897	-	ENSMUSG00000009013.5	Dynll1	0.820716177	5.949121303	0.00000005680756	0.000030367
ENSMUSE00000976318.1	chrX	74,331,967	74,332,506	+	ENSMUSG00000031398.13	Plxna3	-0.306914436	-5.943450041	0.00000005821755	0.000031007
ENSMUSE00001330285.1	chr1	135,271,550	135,271,764	-	ENSMUSG00000041926.15	Rnpep	-0.327138865	-5.938875936	0.00000005937986	0.000031396
ENSMUSE00000217819.8	chr9	70,407,692	70,408,029	-	ENSMUSG00000032218.7	Ccnb2	-0.354379435	-5.937900947	0.00000005963055	0.000031414
ENSMUSE00001351332.1	chr16	9,567,898	9,579,626	-	ENSMUSG00000059003.12	Grin2a	0.354288893	5.938176768	0.00000005955952	0.000031414
ENSMUSE00000577735.2	chr11	90,338,990	90,340,974	-	ENSMUSG00000003949.16	Hlf	0.322822464	5.936397127	0.00000006001926	0.000031507
ENSMUSE00001334422.1	chr13	100,651,625	100,651,828	+	ENSMUSG00000052293.14	Taf9	0.318474626	5.936377918	0.00000006002424	0.000031507
ENSMUSE00000325921.1	chr19	37,413,121	37,413,343	+	ENSMUSG00000012443.4	Kif11	-0.321378193	-5.931286251	0.00000006135909	0.000031977
ENSMUSE00000639943.2	chr2	152,893,584	152,894,654	+	ENSMUSG00000027469.16	Tpx2	-0.268625078	-5.928121436	0.00000006220349	0.000032244
ENSMUSE00000855583.1	chr6	8,511,227	8,511,349	+	ENSMUSG00000029638.17	Glcci1	0.562019160	5.917735158	0.00000006505590	0.000033307
ENSMUSE00001398231.1	chr9	123,017,418	123,017,718	+	ENSMUSG00000036768.6	Kif15	-0.411742871	-5.917798381	0.00000006503816	0.000033307
ENSMUSE00001427315.1	chr17	66,150,803	66,151,389	+	ENSMUSG00000035842.10	Ddx11	-0.404615172	-5.915807852	0.00000006559921	0.000033526
ENSMUSE00000816042.1	chr12	76,015,482	76,015,712	+	ENSMUSG00000063450.14	Syne2	-0.485757970	-5.912837541	0.00000006644530	0.000033780
ENSMUSE00000769059.1	chr1	135,271,529	135,271,638	-	ENSMUSG00000041926.15	Rnpep	-0.336923587	-5.911378478	0.00000006686484	0.000033934
ENSMUSE00000169243.1	chr2	130,394,032	130,394,228	-	ENSMUSG00000027408.7	Cpxm1	0.275469382	5.907470464	0.00000006800147	0.000034377
ENSMUSE00000169236.1	chr2	130,394,310	130,394,433	-	ENSMUSG00000027408.7	Cpxm1	0.256890347	5.906129791	0.00000006839576	0.000034411
ENSMUSE00000649281.1	chr5	134,289,287	134,289,421	-	ENSMUSG00000060261.15	Gtf2i	-0.269853020	-5.906525442	0.00000006827917	0.000034411
ENSMUSE00001447633.1	chr13	114,453,316	114,456,236	-	ENSMUSG00000021765.9	Fst	0.378937704	5.905635851	0.00000006854160	0.000034425
ENSMUSE00000938549.1	chr5	134,289,226	134,289,421	-	ENSMUSG00000060261.15	Gtf2i	-0.269673738	-5.900957292	0.00000006993824	0.000034945
ENSMUSE00000471197.1	chrX	6,906,447	6,906,528	+	ENSMUSG00000062393.13	Dgkk	-0.745202612	-5.893179449	0.00000007232238	0.000036013
ENSMUSE00001270722.1	chr7	80,306,375	80,306,522	+	ENSMUSG00000038943.16	Prc1	-0.296071626	-5.888935336	0.00000007365691	0.000036366
ENSMUSE00001331132.1	chr13	100,651,584	100,651,786	+	ENSMUSG00000052293.14	Taf9	0.316567899	5.886909567	0.00000007430242	0.000036560
ENSMUSE00000727013.1	chr1	135,271,552	135,271,764	-	ENSMUSG00000041926.15	Rnpep	-0.323539288	-5.877358330	0.00000007742181	0.000037538
ENSMUSE00000931271.1	chr7	80,315,114	80,315,584	+	ENSMUSG00000038943.16	Prc1	-0.265270200	-5.873672184	0.00000007865988	0.000037746
ENSMUSE00000195018.1	chr6	89,664,378	89,664,603	+	ENSMUSG00000000811.13	Txnrd3	0.270352605	5.867927152	0.00000008062847	0.000038549
ENSMUSE00001297467.1	chrX	74,337,911	74,338,054	+	ENSMUSG00000031398.13	Plxna3	-0.291212528	-5.868271109	0.00000008050925	0.000038549
ENSMUSE00000829351.1	chr9	65,890,320	65,890,474	+	ENSMUSG00000040204.6	Pclaf	-0.339984396	-5.864603086	0.00000008178957	0.000038809
ENSMUSE00000336669.7	chr9	65,890,362	65,890,474	+	ENSMUSG00000040204.6	Pclaf	-0.339984396	-5.864603086	0.00000008178957	0.000038809
ENSMUSE00001223907.1	chr12	76,064,093	76,064,287	+	ENSMUSG00000063450.14	Syne2	-0.393320028	-5.864548211	0.00000008180887	0.000038809
ENSMUSE00000764840.1	chr11	78,313,513	78,313,939	+	ENSMUSG00000002055.9	Spag5	-0.375341938	-5.864069215	0.00000008197758	0.000038826
ENSMUSE00000820508.1	chr3	32,954,337	32,954,525	-	ENSMUSG00000027674.16	Pex5l	0.264511893	5.862707502	0.00000008245906	0.000038927
ENSMUSE00001445293.1	chr17	6,306,347	6,306,598	-	ENSMUSG00000092074.2	Dynlt1a	-0.564487905	-5.862921354	0.00000008238326	0.000038927
ENSMUSE00000747485.1	chr9	65,890,237	65,890,474	+	ENSMUSG00000040204.6	Pclaf	-0.339686298	-5.851191832	0.00000008664375	0.000040505
ENSMUSE00001415730.1	chr13	73,648,910	73,649,843	+	ENSMUSG00000021611.9	Tert	-0.380960384	-5.848679996	0.00000008758395	0.000040505
ENSMUSE00001077947.1	chrX	74,336,001	74,336,191	+	ENSMUSG00000031398.13	Plxna3	-0.276982658	-5.849241331	0.00000008737297	0.000040505
ENSMUSE00001351780.1	chr5	112,393,785	112,393,958	-	ENSMUSG00000029348.11	Asphd2	0.278025804	5.845582597	0.00000008875717	0.000040904
ENSMUSE00001330114.1	chr1	60,020,791	60,021,384	-	ENSMUSG00000026018.12	Ica1l	0.405459314	5.840457340	0.00000009073259	0.000041506
ENSMUSE00000912990.1	chr2	152,893,584	152,895,321	+	ENSMUSG00000027469.16	Tpx2	-0.259493685	-5.840360015	0.00000009077051	0.000041506
ENSMUSE00000254901.3	chr9	58,234,353	58,234,933	-	ENSMUSG00000036986.16	Pml	-0.378780293	-5.834929972	0.00000009291152	0.000042217
ENSMUSE00001093150.1	chr5	33,608,331	33,608,489	-	ENSMUSG00000037339.17	Fam53a	0.545451630	5.833071377	0.00000009365571	0.000042453
ENSMUSE00001348690.1	chr5	112,393,785	112,393,930	-	ENSMUSG00000029348.11	Asphd2	0.280377138	5.829954591	0.00000009491687	0.000042661
ENSMUSE00000649274.1	chr5	134,279,437	134,279,514	-	ENSMUSG00000060261.15	Gtf2i	-0.257596695	-5.830037333	0.00000009488318	0.000042661
ENSMUSE00001419820.1	chr12	100,969,341	100,970,022	-	ENSMUSG00000021182.16	Ccdc88c	0.675014100	5.829955706	0.00000009491642	0.000042661
ENSMUSE00000662980.3	chr4	53,621,595	53,622,478	+	ENSMUSG00000028412.17	Slc44a1	0.404085372	5.826066009	0.00000009651381	0.000043046
ENSMUSE00001444494.1	chr17	6,306,340	6,306,598	-	ENSMUSG00000092074.2	Dynlt1a	-0.562048992	-5.826322696	0.00000009640758	0.000043046
ENSMUSE00000648101.1	chr11	99,001,350	99,001,441	-	ENSMUSG00000020914.17	Top2a	-0.325568370	-5.824465825	0.00000009717861	0.000043276
ENSMUSE00000241626.1	chr1	135,277,389	135,277,537	-	ENSMUSG00000041926.15	Rnpep	-0.317985031	-5.816823540	0.00000010041637	0.000044385
ENSMUSE00001260617.1	chr6	30,740,670	30,740,824	+	ENSMUSG00000051855.15	Mest	-0.292030352	-5.809467228	0.00000010363320	0.000045250
ENSMUSE00001230711.1	chr4	98,992,369	98,992,458	-	ENSMUSG00000028556.15	Dock7	-0.293901213	-5.807597985	0.00000010446663	0.000045546
ENSMUSE00001420258.1	chr12	100,969,344	100,970,035	-	ENSMUSG00000021182.16	Ccdc88c	0.674175706	5.803970835	0.00000010610273	0.000046052
ENSMUSE00000373918.1	chr3	135,259,979	135,260,182	+	ENSMUSG00000045328.11	Cenpe	-0.411468201	-5.801569992	0.00000010719952	0.000046458
ENSMUSE00000348490.6	chr13	114,452,970	114,453,505	-	ENSMUSG00000021765.9	Fst	0.375605328	5.799798592	0.00000010801591	0.000046673
ENSMUSE00000807497.1	chr4	132,352,004	132,352,243	-	ENSMUSG00000085241.7	Snhg3	0.261465560	5.797300517	0.00000010917762	0.000046966
ENSMUSE00001466538.1	chr17	79,355,825	79,358,022	+	ENSMUSG00000118651.1	Gm17315	0.374058861	5.797512242	0.00000010907868	0.000046966
ENSMUSE00000774291.1	chr1	135,277,349	135,277,537	-	ENSMUSG00000041926.15	Rnpep	-0.315353012	-5.794585141	0.00000011045433	0.000047445
ENSMUSE00000115824.1	chr12	84,357,528	84,357,850	-	ENSMUSG00000021234.9	Fam161b	-0.337703056	-5.793273972	0.00000011107607	0.000047501
ENSMUSE00000960215.1	chr14	76,439,956	76,441,628	+	ENSMUSG00000022010.19	Tsc22d1	-0.298574138	-5.791225919	0.00000011205412	0.000047757
ENSMUSE00000757777.1	chr4	132,352,122	132,352,243	-	ENSMUSG00000085241.7	Snhg3	0.266246689	5.790580005	0.00000011236433	0.000047771
ENSMUSE00000837293.1	chr4	132,351,933	132,352,243	-	ENSMUSG00000085241.7	Snhg3	0.261137947	5.789387925	0.00000011293907	0.000047876
ENSMUSE00000747684.1	chr4	132,351,934	132,352,243	-	ENSMUSG00000085241.7	Snhg3	0.261137947	5.789387925	0.00000011293907	0.000047876
ENSMUSE00000943915.2	chr5	134,289,287	134,289,412	-	ENSMUSG00000060261.15	Gtf2i	-0.265722635	-5.781927903	0.00000011660208	0.000049126
ENSMUSE00000305202.1	chr2	119,638,448	119,638,563	+	ENSMUSG00000027306.15	Nusap1	-0.293219479	-5.780823984	0.00000011715397	0.000049232
ENSMUSE00000156502.3	chr1	74,590,960	74,591,129	+	ENSMUSG00000026172.12	Bcs1l	-0.356275686	-5.780092393	0.00000011752113	0.000049236
ENSMUSE00000846094.2	chr11	82,978,390	82,981,986	-	ENSMUSG00000069793.12	Slfn9	-0.371676402	-5.779790325	0.00000011767306	0.000049236
ENSMUSE00001231872.1	chr6	30,666,267	30,666,336	-	ENSMUSG00000029790.16	Cep41	-0.494770772	-5.778221465	0.00000011846525	0.000049426
ENSMUSE00000515361.6	chr14	18,204,054	18,206,881	-	ENSMUSG00000021775.11	Nr1d2	0.272766621	5.777800123	0.00000011867889	0.000049444
ENSMUSE00000592829.1	chr3	32,954,328	32,954,525	-	ENSMUSG00000027674.16	Pex5l	0.264110105	5.775882416	0.00000011965610	0.000049780
ENSMUSE00000648110.1	chr11	99,009,590	99,009,699	-	ENSMUSG00000020914.17	Top2a	-0.325598548	-5.773757237	0.00000012074827	0.000050162
ENSMUSE00000677483.1	chr7	3,313,698	3,313,832	+	ENSMUSG00000078816.9	Prkcg	0.348363434	5.770552517	0.00000012241383	0.000050494
ENSMUSE00001453281.1	chr17	29,693,460	29,700,252	-	ENSMUSG00000024018.18	Ccdc167	-0.275904996	-5.768431218	0.00000012352872	0.000050738
ENSMUSE00000884011.3	chr7	3,303,522	3,303,959	+	ENSMUSG00000078816.9	Prkcg	0.317078483	5.763218341	0.00000012631110	0.000051589
ENSMUSE00000702641.1	chrX	20,617,783	20,618,051	+	ENSMUSG00000031060.16	Rbm10	-0.254648962	-5.762416070	0.00000012674475	0.000051693
ENSMUSE00000531414.1	chr12	76,046,062	76,046,217	+	ENSMUSG00000063450.14	Syne2	-0.385529031	-5.761874901	0.00000012703810	0.000051740
ENSMUSE00000111638.1	chr11	98,770,188	98,770,831	-	ENSMUSG00000020889.11	Nr1d1	0.282635563	5.755835665	0.00000013035741	0.000052723
ENSMUSE00001319967.1	chr13	100,651,626	100,651,717	+	ENSMUSG00000078941.9	Ak6	0.322901882	5.751248145	0.00000013293572	0.000053395
ENSMUSE00001319678.1	chr13	100,651,579	100,651,717	+	ENSMUSG00000052293.14	Taf9	0.322901882	5.751248145	0.00000013293572	0.000053395
ENSMUSE00000874561.1	chr13	100,651,607	100,651,717	+	ENSMUSG00000052293.14	Taf9	0.322901882	5.751248145	0.00000013293572	0.000053395
ENSMUSE00000254350.3	chr9	123,017,587	123,017,718	+	ENSMUSG00000036768.6	Kif15	-0.400604347	-5.749909665	0.00000013369739	0.000053553
ENSMUSE00000759842.1	chr1	172,496,180	172,496,327	+	ENSMUSG00000037995.15	Igsf9	-0.262346728	-5.742354538	0.00000013807793	0.000054854
ENSMUSE00000452677.6	chr11	90,339,142	90,340,974	-	ENSMUSG00000003949.16	Hlf	0.317513527	5.739079718	0.00000014002029	0.000055399
ENSMUSE00000241618.1	chr1	135,272,362	135,272,478	-	ENSMUSG00000041926.15	Rnpep	-0.329278991	-5.738594286	0.00000014031049	0.000055438
ENSMUSE00000230787.3	chr1	5,101,070	5,101,123	+	ENSMUSG00000033793.12	Atp6v1h	0.265645424	5.735682837	0.00000014206345	0.000056054
ENSMUSE00000800710.2	chr5	35,652,023	35,653,122	-	ENSMUSG00000029096.15	Htra3	-0.374567477	-5.735078341	0.00000014243011	0.000056123
ENSMUSE00000195025.1	chr6	89,663,077	89,663,192	+	ENSMUSG00000000811.13	Txnrd3	0.260637369	5.733368614	0.00000014347219	0.000056381
ENSMUSE00000844288.1	chr2	5,845,253	5,845,385	+	ENSMUSG00000025817.12	Nudt5	-0.351522434	-5.732202161	0.00000014418744	0.000056585
ENSMUSE00000457939.3	chr8	54,587,234	54,587,842	+	ENSMUSG00000031519.4	Asb5	0.492613259	5.731509824	0.00000014461363	0.000056600
ENSMUSE00001465287.1	chr8	54,587,234	54,587,875	+	ENSMUSG00000031519.4	Asb5	0.492613259	5.731509824	0.00000014461363	0.000056600
ENSMUSE00000646690.3	chr7	3,303,645	3,303,959	+	ENSMUSG00000078816.9	Prkcg	0.314208010	5.727765653	0.00000014694004	0.000057150
ENSMUSE00000762277.1	chrX	20,617,785	20,618,051	+	ENSMUSG00000031060.16	Rbm10	-0.253272734	-5.727667189	0.00000014700172	0.000057150
ENSMUSE00000381181.2	chr19	37,404,114	37,404,321	+	ENSMUSG00000012443.4	Kif11	-0.353620888	-5.727077891	0.00000014737136	0.000057188
ENSMUSE00001212828.1	chr7	80,305,918	80,306,067	+	ENSMUSG00000038943.16	Prc1	-0.291421381	-5.726474065	0.00000014775107	0.000057212
ENSMUSE00000648120.1	chr11	99,016,028	99,016,240	-	ENSMUSG00000020914.17	Top2a	-0.340370571	-5.720922593	0.00000015128745	0.000058289
ENSMUSE00000475948.1	chr12	76,072,128	76,072,283	+	ENSMUSG00000063450.14	Syne2	-0.381848268	-5.720850083	0.00000015133418	0.000058289
ENSMUSE00000789033.1	chr12	76,072,016	76,072,283	+	ENSMUSG00000063450.14	Syne2	-0.381848268	-5.720850083	0.00000015133418	0.000058289
ENSMUSE00001459170.1	chr19	37,404,114	37,405,771	+	ENSMUSG00000012443.4	Kif11	-0.357346948	-5.713132726	0.00000015639049	0.000059617
ENSMUSE00001017209.1	chr15	76,119,520	76,119,829	-	ENSMUSG00000044361.16	BC024139	-0.452387818	-5.710101998	0.00000015842132	0.000060207
ENSMUSE00001360840.1	chr5	31,066,981	31,067,180	+	ENSMUSG00000013629.16	Cad	-0.342595017	-5.709105873	0.00000015909444	0.000060238
ENSMUSE00001240263.1	chrX	74,333,746	74,333,846	+	ENSMUSG00000031398.13	Plxna3	-0.374696370	-5.708808260	0.00000015929610	0.000060238
ENSMUSE00000128202.3	chr15	76,662,782	76,662,896	+	ENSMUSG00000004187.11	Kifc2	0.251157777	5.703259212	0.00000016310240	0.000061281
ENSMUSE00000277217.6	chr15	103,242,922	103,243,080	+	ENSMUSG00000046434.16	Hnrnpa1	-0.280045923	-5.702199880	0.00000016383913	0.000061331
ENSMUSE00001071244.1	chrX	74,335,770	74,335,866	+	ENSMUSG00000031398.13	Plxna3	-0.274518623	-5.697190607	0.00000016736752	0.000062238
ENSMUSE00000577186.3	chr11	100,745,615	100,745,967	-	ENSMUSG00000035355.15	Kcnh4	-0.348925685	-5.686264851	0.00000017532462	0.000064579
ENSMUSE00000402659.1	chr19	37,416,490	37,416,632	+	ENSMUSG00000012443.4	Kif11	-0.293779571	-5.685764294	0.00000017569794	0.000064579
ENSMUSE00000653683.4	chr12	81,472,093	81,472,351	-	ENSMUSG00000091803.7	Cox16	0.310523628	5.685203802	0.00000017611690	0.000064584
ENSMUSE00000826952.1	chr1	74,590,671	74,590,908	+	ENSMUSG00000026172.12	Bcs1l	-0.352773323	-5.684640453	0.00000017653898	0.000064657
ENSMUSE00000145391.1	chr19	37,387,311	37,387,435	+	ENSMUSG00000012443.4	Kif11	-0.349390835	-5.683161645	0.00000017765170	0.000064901
ENSMUSE00000674027.1	chr4	53,621,595	53,621,798	+	ENSMUSG00000028412.17	Slc44a1	0.474230833	5.682217467	0.00000017836575	0.000064998
ENSMUSE00000168220.1	chr2	119,647,090	119,647,198	+	ENSMUSG00000027306.15	Nusap1	-0.280660688	-5.680134551	0.00000017995097	0.000065377
ENSMUSE00000346292.3	chr5	135,248,938	135,251,230	-	ENSMUSG00000049551.2	Fzd9	0.253800731	5.679966618	0.00000018007938	0.000065377
ENSMUSE00001424160.1	chr17	66,150,803	66,151,704	+	ENSMUSG00000035842.10	Ddx11	-0.382794173	-5.678383867	0.00000018129406	0.000065654
ENSMUSE00000764497.1	chrX	74,335,770	74,335,839	+	ENSMUSG00000031398.13	Plxna3	-0.275658508	-5.671268990	0.00000018685460	0.000067249
ENSMUSE00000468751.2	chr13	21,481,274	21,481,430	+	ENSMUSG00000054931.7	Zkscan4	0.264324753	5.670472911	0.00000018748711	0.000067310
ENSMUSE00000252768.1	chr5	134,276,372	134,276,428	-	ENSMUSG00000060261.15	Gtf2i	-0.287315509	-5.663982997	0.00000019272264	0.000068671
ENSMUSE00001344670.1	chr2	5,845,290	5,845,385	+	ENSMUSG00000025817.12	Nudt5	-0.347506752	-5.657999943	0.00000019767648	0.000069962
ENSMUSE00000168225.1	chr2	119,627,547	119,627,693	+	ENSMUSG00000027306.15	Nusap1	-0.323699181	-5.653286620	0.00000020166698	0.000070742
ENSMUSE00000677485.1	chr7	3,310,836	3,310,967	+	ENSMUSG00000078816.9	Prkcg	0.335764913	5.653512639	0.00000020147382	0.000070742
ENSMUSE00000747099.1	chr1	135,265,194	135,265,407	-	ENSMUSG00000041926.15	Rnpep	-0.283402594	-5.648513688	0.00000020578863	0.000071755
ENSMUSE00000587325.3	chr7	135,689,784	135,690,133	-	ENSMUSG00000031004.8	Mki67	-0.364260421	-5.645193473	0.00000020870452	0.000072657
ENSMUSE00001238788.1	chrX	74,334,432	74,334,588	+	ENSMUSG00000031398.13	Plxna3	-0.283913677	-5.644953680	0.00000020891668	0.000072657
ENSMUSE00000820085.1	chr2	5,845,019	5,845,385	+	ENSMUSG00000025817.12	Nudt5	-0.349573881	-5.643528465	0.00000021018202	0.000072676
ENSMUSE00001045727.1	chr2	5,845,034	5,845,385	+	ENSMUSG00000025817.12	Nudt5	-0.349573881	-5.643528465	0.00000021018202	0.000072676
ENSMUSE00001020328.1	chr1	172,496,151	172,496,327	+	ENSMUSG00000037995.15	Igsf9	-0.255923649	-5.642484474	0.00000021111368	0.000072733
ENSMUSE00001353317.1	chr3	135,260,045	135,260,182	+	ENSMUSG00000045328.11	Cenpe	-0.411615115	-5.642051098	0.00000021150162	0.000072733
ENSMUSE00000876849.1	chr7	42,609,526	42,614,223	-	ENSMUSG00000074158.9	Zfp976	-0.254218281	-5.642050374	0.00000021150227	0.000072733
ENSMUSE00000246674.1	chr11	100,757,567	100,757,800	-	ENSMUSG00000035355.15	Kcnh4	-0.367516223	-5.641665627	0.00000021184726	0.000072733
ENSMUSE00000740380.1	chr3	103,630,902	103,630,927	+	ENSMUSG00000027849.19	Syt6	-0.298029190	-5.632556071	0.00000022017917	0.000074974
ENSMUSE00000708237.1	chr3	103,630,902	103,630,946	+	ENSMUSG00000027849.19	Syt6	-0.292286687	-5.630682750	0.00000022193209	0.000075131
ENSMUSE00000279551.1	chr4	101,135,997	101,136,253	+	ENSMUSG00000035275.14	Raver2	0.273279622	5.624456068	0.00000022785769	0.000076250
ENSMUSE00000496886.1	chrX	6,936,630	6,936,771	+	ENSMUSG00000062393.13	Dgkk	-0.587700173	-5.617138209	0.00000023502069	0.000078286
ENSMUSE00001446857.1	chr16	18,626,088	18,626,427	-	ENSMUSG00000116594.1	Gm49601	0.379504338	5.613777428	0.00000023838407	0.000079250
ENSMUSE00000823454.1	chr2	158,603,049	158,603,185	-	ENSMUSG00000086496.1	Gm14204	-0.641714520	-5.612204049	0.00000023997487	0.000079663
ENSMUSE00000241588.1	chr1	135,265,183	135,265,407	-	ENSMUSG00000041926.15	Rnpep	-0.281023879	-5.608536687	0.00000024372347	0.000080182
ENSMUSE00000828922.1	chr1	135,272,362	135,272,933	-	ENSMUSG00000041926.15	Rnpep	-0.313168680	-5.608517635	0.00000024374309	0.000080182
ENSMUSE00001285226.1	chr16	48,928,296	48,928,416	-	ENSMUSG00000064061.13	Dzip3	-0.255210770	-5.608776638	0.00000024347646	0.000080182
ENSMUSE00000728913.1	chr1	135,268,083	135,268,195	-	ENSMUSG00000041926.15	Rnpep	-0.299394146	-5.606934335	0.00000024537932	0.000080452
ENSMUSE00000934939.1	chr1	87,354,971	87,355,722	+	ENSMUSG00000048000.15	Gigyf2	-0.378989219	-5.606182715	0.00000024615984	0.000080604
ENSMUSE00000677484.1	chr7	3,312,389	3,312,545	+	ENSMUSG00000078816.9	Prkcg	0.331711246	5.600613054	0.00000025202018	0.000081885
ENSMUSE00000648266.1	chr5	142,114,391	142,114,585	+	ENSMUSG00000039683.16	Sdk1	-0.339180238	-5.599578855	0.00000025312335	0.000082061
ENSMUSE00000156498.3	chr1	74,591,589	74,591,706	+	ENSMUSG00000026172.12	Bcs1l	-0.359931993	-5.599082937	0.00000025365402	0.000082141
ENSMUSE00000928932.1	chr7	80,313,032	80,313,494	+	ENSMUSG00000038943.16	Prc1	-0.276362701	-5.594167589	0.00000025897330	0.000083307
ENSMUSE00000622527.2	chrX	135,744,919	135,747,322	+	ENSMUSG00000072969.2	Armcx5	0.301095844	5.593545225	0.00000025965457	0.000083434
ENSMUSE00001447378.1	chr16	18,626,088	18,626,471	-	ENSMUSG00000072214.7	Septin5	0.380384163	5.585616359	0.00000026848965	0.000084992
ENSMUSE00001053725.1	chr2	152,867,187	152,867,357	+	ENSMUSG00000027469.16	Tpx2	-0.250798865	-5.582880496	0.00000027160622	0.000085587
ENSMUSE00000241607.1	chr1	135,268,083	135,268,196	-	ENSMUSG00000041926.15	Rnpep	-0.298475486	-5.581941892	0.00000027268360	0.000085633
ENSMUSE00001330822.1	chr7	59,667,850	59,667,991	-	ENSMUSG00000100826.6	Snhg14	-0.466881998	-5.582192163	0.00000027239591	0.000085633
ENSMUSE00000737431.1	chr2	152,074,855	152,075,855	-	ENSMUSG00000085946.1	AA387200	-0.509001095	-5.579637920	0.00000027534606	0.000086190
ENSMUSE00001253175.1	chrX	74,336,719	74,336,855	+	ENSMUSG00000031398.13	Plxna3	-0.271209170	-5.576667870	0.00000027881594	0.000087089
ENSMUSE00000277522.4	chr12	81,470,704	81,472,351	-	ENSMUSG00000091803.7	Cox16	0.281365046	5.573278882	0.00000028282776	0.000088058
ENSMUSE00000233306.1	chr6	89,669,818	89,669,974	+	ENSMUSG00000000811.13	Txnrd3	0.275195423	5.569750193	0.00000028706522	0.000088902
ENSMUSE00000440737.3	chr1	89,766,306	89,766,464	+	ENSMUSG00000055013.16	Agap1	-0.355171293	-5.562791036	0.00000029560577	0.000090869
ENSMUSE00000904816.1	chr14	32,058,146	32,060,227	+	ENSMUSG00000021903.11	Galnt15	0.484294181	5.561237854	0.00000029754570	0.000091337
ENSMUSE00000838743.1	chr2	119,627,547	119,627,683	+	ENSMUSG00000027306.15	Nusap1	-0.323528326	-5.559267955	0.00000030002410	0.000091834
ENSMUSE00000671367.1	chr3	103,630,902	103,630,969	+	ENSMUSG00000027849.19	Syt6	-0.282533365	-5.552916318	0.00000030815423	0.000093727
ENSMUSE00001250952.1	chr19	46,253,987	46,254,095	+	ENSMUSG00000025224.16	Gbf1	-0.292766254	-5.551828356	0.00000030956837	0.000093969
ENSMUSE00000417692.1	chr19	37,406,994	37,407,166	+	ENSMUSG00000012443.4	Kif11	-0.326743273	-5.550654946	0.00000031110073	0.000094336
ENSMUSE00000495994.1	chrX	6,935,701	6,935,861	+	ENSMUSG00000062393.13	Dgkk	-0.576395369	-5.548875951	0.00000031343812	0.000094847
ENSMUSE00001455619.1	chr19	23,164,683	23,165,471	+	ENSMUSG00000033863.2	Klf9	0.278410127	5.539801872	0.00000032563144	0.000097862
ENSMUSE00000234404.7	chr9	88,370,154	88,372,092	+	ENSMUSG00000032420.8	Nt5e	0.324174620	5.538872337	0.00000032690650	0.000098005
ENSMUSE00001238802.1	chr2	137,046,717	137,046,805	+	ENSMUSG00000027281.16	Slx4ip	-0.411052897	-5.536512830	0.00000033016514	0.000098778
ENSMUSE00001296650.1	chr6	112,644,588	112,644,747	-	ENSMUSG00000030254.16	Rad18	0.311456008	5.531063662	0.00000033781320	0.000100446
ENSMUSE00000777201.1	chr6	112,644,484	112,644,747	-	ENSMUSG00000030254.16	Rad18	0.311456008	5.531063662	0.00000033781320	0.000100446
ENSMUSE00000648108.1	chr11	99,007,181	99,007,295	-	ENSMUSG00000020914.17	Top2a	-0.334183551	-5.525509805	0.00000034578716	0.000101983
ENSMUSE00001396867.1	chr9	37,380,707	37,380,804	+	ENSMUSG00000046240.8	Hepacam	0.294311715	5.524738191	0.00000034690953	0.000102210
ENSMUSE00000400847.2	chr4	53,543,542	53,543,707	+	ENSMUSG00000028412.17	Slc44a1	0.265649569	5.521301027	0.00000035195274	0.000103102
ENSMUSE00000881320.1	chr12	81,470,603	81,472,351	-	ENSMUSG00000021139.17	Gm20498	0.276650002	5.521224572	0.00000035206574	0.000103102
ENSMUSE00000368426.1	chr9	37,380,463	37,380,804	+	ENSMUSG00000046240.8	Hepacam	0.268575038	5.519190250	0.00000035508541	0.000103674
ENSMUSE00000752929.1	chr8	71,409,227	71,409,868	+	ENSMUSG00000046295.13	Ankle1	-0.509664159	-5.517938363	0.00000035695629	0.000103907
ENSMUSE00000958408.1	chr17	85,615,594	85,616,246	-	ENSMUSG00000093460.9	Six3os1	-0.432268541	-5.518069943	0.00000035675919	0.000103907
ENSMUSE00000728375.1	chrX	74,333,746	74,334,348	+	ENSMUSG00000031398.13	Plxna3	-0.297994500	-5.514735576	0.00000036178684	0.000104998
ENSMUSE00001465637.1	chr5	76,840,788	76,840,923	+	ENSMUSG00000036377.19	Cracd	-0.429486822	-5.508377506	0.00000037156725	0.000107104
ENSMUSE00000913552.1	chr5	76,840,789	76,840,923	+	ENSMUSG00000036377.19	Cracd	-0.428020185	-5.505038987	0.00000037680624	0.000108169
ENSMUSE00001074534.1	chr5	76,840,619	76,840,923	+	ENSMUSG00000036377.19	Cracd	-0.429330938	-5.505140905	0.00000037664523	0.000108169
ENSMUSE00000874801.1	chr2	180,102,729	180,103,335	-	ENSMUSG00000039059.11	Hrh3	0.326690282	5.504273540	0.00000037801760	0.000108317
ENSMUSE00001240274.1	chr7	80,307,559	80,307,695	+	ENSMUSG00000038943.16	Prc1	-0.275359966	-5.504242023	0.00000037806756	0.000108317
ENSMUSE00000753950.1	chr14	8,299,539	8,299,666	-	ENSMUSG00000021750.16	Fam107a	0.603023097	5.503847587	0.00000037869335	0.000108321
ENSMUSE00000318135.3	chr3	103,040,441	103,040,533	+	ENSMUSG00000068823.10	Csde1	-0.256654012	-5.503109890	0.00000037986647	0.000108512
ENSMUSE00001305403.1	chr16	17,648,795	17,649,241	+	ENSMUSG00000041617.10	Ccdc74a	0.324904354	5.500985344	0.00000038326499	0.000108841
ENSMUSE00000784738.1	chr1	74,590,266	74,590,459	+	ENSMUSG00000026172.12	Bcs1l	-0.333003783	-5.498167541	0.00000038781856	0.000109920
ENSMUSE00000714268.1	chr8	71,409,227	71,409,904	+	ENSMUSG00000046295.13	Ankle1	-0.516808000	-5.497744307	0.00000038850707	0.000110008
ENSMUSE00000431446.3	chr12	13,469,841	13,470,070	+	ENSMUSG00000020576.10	Nbas	-0.295703459	-5.496489655	0.00000039055520	0.000110364
ENSMUSE00001374621.1	chr7	24,136,209	24,136,914	+	ENSMUSG00000047603.9	Zfp235	0.279968557	5.494589346	0.00000039367751	0.000110932
ENSMUSE00001236582.1	chr16	17,648,795	17,649,415	+	ENSMUSG00000041617.10	Ccdc74a	0.292855004	5.493358891	0.00000039571228	0.000111289
ENSMUSE00000633992.1	chr7	80,313,032	80,313,208	+	ENSMUSG00000038943.16	Prc1	-0.273429798	-5.487266401	0.00000040594031	0.000113662
ENSMUSE00000305558.5	chr14	8,299,510	8,299,666	-	ENSMUSG00000021750.16	Fam107a	0.604662985	5.481253006	0.00000041628986	0.000115402
ENSMUSE00000195026.1	chr6	89,661,459	89,661,601	+	ENSMUSG00000000811.13	Txnrd3	0.256152556	5.474743591	0.00000042778505	0.000117843
ENSMUSE00001367993.1	chr7	3,303,852	3,303,959	+	ENSMUSG00000078816.9	Prkcg	0.332478635	5.472195229	0.00000043236965	0.000118616
ENSMUSE00000900921.1	chr8	69,901,881	69,902,558	-	ENSMUSG00000036199.9	Ndufa13	0.263324717	5.472347372	0.00000043209459	0.000118616
ENSMUSE00000519398.2	chr13	84,272,171	84,272,327	+	ENSMUSG00000035762.11	Tmem161b	0.267901589	5.471382337	0.00000043384219	0.000118684
ENSMUSE00000780578.1	chr2	119,648,893	119,651,244	+	ENSMUSG00000027306.15	Nusap1	-0.260354160	-5.469897081	0.00000043654543	0.000119199
ENSMUSE00001314368.1	chr7	100,443,353	100,443,562	+	ENSMUSG00000047248.20	C2cd3	-0.285355335	-5.469544308	0.00000043718992	0.000119263
ENSMUSE00001315525.1	chr4	128,483,360	128,483,476	+	ENSMUSG00000028804.20	Csmd2	-0.386336808	-5.469166919	0.00000043788041	0.000119298
ENSMUSE00001399108.1	chr10	39,169,300	39,173,252	-	ENSMUSG00000111055.1	D030034A15Rik	-0.313940425	-5.469026953	0.00000043813678	0.000119298
ENSMUSE00000990307.1	chr7	100,443,357	100,443,562	+	ENSMUSG00000047248.20	C2cd3	-0.285054214	-5.465590945	0.00000044447658	0.000120460
ENSMUSE00000783620.1	chrX	74,331,967	74,332,243	+	ENSMUSG00000031398.13	Plxna3	-0.303378404	-5.463601080	0.00000044818917	0.000121240
ENSMUSE00000930753.1	chr7	80,304,394	80,304,851	+	ENSMUSG00000038943.16	Prc1	-0.250223464	-5.461872169	0.00000045143958	0.000121893
ENSMUSE00000156499.3	chr1	74,590,265	74,590,459	+	ENSMUSG00000026172.12	Bcs1l	-0.331121411	-5.460874180	0.00000045332635	0.000122289
ENSMUSE00001403816.1	chr9	67,983,323	67,983,406	+	ENSMUSG00000035284.10	Vps13c	-0.507233185	-5.455503155	0.00000046361431	0.000124257
ENSMUSE00001270489.1	chrX	74,336,277	74,336,422	+	ENSMUSG00000031398.13	Plxna3	-0.269873659	-5.453688788	0.00000046714114	0.000125087
ENSMUSE00000723308.1	chr1	135,266,870	135,267,402	-	ENSMUSG00000041926.15	Rnpep	-0.275584588	-5.452572819	0.00000046932347	0.000125441
ENSMUSE00001261420.1	chr9	65,890,732	65,890,809	+	ENSMUSG00000040204.6	Pclaf	-0.299662153	-5.450952287	0.00000047251031	0.000125945
ENSMUSE00001298297.1	chr14	76,438,947	76,439,108	+	ENSMUSG00000022010.19	Tsc22d1	-0.340154863	-5.449762333	0.00000047486391	0.000126456
ENSMUSE00000671086.1	chr11	107,086,712	107,086,897	-	ENSMUSG00000040481.17	Bptf	-0.387247519	-5.449218920	0.00000047594254	0.000126628
ENSMUSE00000203786.3	chr7	45,439,479	45,439,664	+	ENSMUSG00000003865.16	Gys1	-0.296336103	-5.444994541	0.00000048441000	0.000127366
ENSMUSE00000840218.1	chr3	100,938,860	100,940,112	-	ENSMUSG00000033222.16	Ttf2	-0.323733844	-5.436593666	0.00000050169047	0.000130727
ENSMUSE00000410660.5	chr16	75,600,613	75,601,213	+	ENSMUSG00000032940.16	Rbm11	0.328803565	5.435214184	0.00000050458527	0.000131246
ENSMUSE00000241599.1	chr1	135,267,170	135,267,282	-	ENSMUSG00000041926.15	Rnpep	-0.302773475	-5.434727865	0.00000050560969	0.000131301
ENSMUSE00001410574.1	chr12	4,850,127	4,851,767	+	ENSMUSG00000051721.6	Wdcp	-0.335654795	-5.433770723	0.00000050763187	0.000131568
ENSMUSE00000856183.1	chr10	62,538,626	62,540,056	-	ENSMUSG00000036955.16	Kifbp	0.672931401	5.431294608	0.00000051290009	0.000132658
ENSMUSE00000739398.1	chr16	8,488,659	8,488,682	+	ENSMUSG00000039345.16	Mettl22	0.251804158	5.431151718	0.00000051320573	0.000132658
ENSMUSE00000193044.3	chr6	49,050,410	49,050,508	+	ENSMUSG00000029816.10	Gpnmb	0.819691591	5.428577359	0.00000051874307	0.000133614
ENSMUSE00001276885.1	chr1	74,611,401	74,611,588	+	ENSMUSG00000033276.18	Stk36	-0.439628742	-5.424133252	0.00000052844040	0.000135751
ENSMUSE00000153451.1	chr2	5,861,027	5,861,076	+	ENSMUSG00000025817.12	Nudt5	-0.311687367	-5.423475686	0.00000052989027	0.000136004
ENSMUSE00000156496.3	chr1	74,590,671	74,590,734	+	ENSMUSG00000026172.12	Bcs1l	-0.351999223	-5.415566240	0.00000054763855	0.000140160
ENSMUSE00000839843.1	chr1	74,633,507	74,634,756	+	ENSMUSG00000033276.18	Stk36	-0.332535348	-5.408143433	0.00000056482449	0.000142703
ENSMUSE00000737331.1	chr9	41,969,739	41,969,856	-	ENSMUSG00000049313.8	Sorl1	-0.254948873	-5.407691557	0.00000056588763	0.000142847
ENSMUSE00000619492.1	chr6	23,024,714	23,024,734	+	ENSMUSG00000068748.7	Ptprz1	-0.403164100	-5.406947985	0.00000056764131	0.000143166
ENSMUSE00000458351.1	chr4	53,542,365	53,542,551	+	ENSMUSG00000028412.17	Slc44a1	0.267116741	5.401608201	0.00000058039250	0.000146002
ENSMUSE00000724842.1	chrX	74,336,277	74,336,336	+	ENSMUSG00000031398.13	Plxna3	-0.272995506	-5.401731924	0.00000058009390	0.000146002
ENSMUSE00000464889.4	chr7	140,954,837	140,955,173	-	ENSMUSG00000060591.9	Ifitm2	0.315271214	5.399979137	0.00000058433826	0.000146741
ENSMUSE00000907665.1	chr2	180,099,651	180,099,969	-	ENSMUSG00000039059.11	Hrh3	0.370846029	5.397598239	0.00000059015240	0.000147818
ENSMUSE00001229229.1	chr7	80,309,393	80,309,488	+	ENSMUSG00000038943.16	Prc1	-0.258914292	-5.391758737	0.00000060465367	0.000150413
ENSMUSE00000244159.3	chr7	30,543,487	30,543,614	-	ENSMUSG00000036864.16	Proser3	-0.393216078	-5.384517575	0.00000062312163	0.000153823
ENSMUSE00000544311.1	chrX	151,906,265	151,906,363	+	ENSMUSG00000025261.18	Huwe1	-0.251989705	-5.383607546	0.00000062548135	0.000154172
ENSMUSE00001261520.1	chr7	142,000,842	142,000,889	+	ENSMUSG00000053046.16	Brsk2	0.321373694	5.382846302	0.00000062746200	0.000154501
ENSMUSE00001356766.1	chr5	24,482,266	24,483,182	+	ENSMUSG00000023353.14	Agap3	0.320416798	5.380964683	0.00000063238411	0.000154988
ENSMUSE00000932214.1	chr7	142,000,842	142,000,886	+	ENSMUSG00000053046.16	Brsk2	0.320314738	5.380807889	0.00000063279598	0.000154988
ENSMUSE00000455041.1	chr11	52,026,759	52,026,918	+	ENSMUSG00000020389.19	Cdkl3	0.262449585	5.380494265	0.00000063362058	0.000154988
ENSMUSE00000956163.1	chr14	76,439,956	76,440,412	+	ENSMUSG00000022010.19	Tsc22d1	-0.302955466	-5.379618141	0.00000063592975	0.000155272
ENSMUSE00000171730.1	chr2	164,772,167	164,772,226	+	ENSMUSG00000001403.13	Ube2c	-0.298338557	-5.376625509	0.00000064387970	0.000156555
ENSMUSE00001353308.1	chr5	24,482,266	24,483,184	+	ENSMUSG00000023353.14	Agap3	0.320165047	5.374797312	0.00000064878417	0.000157222
ENSMUSE00000809036.1	chr3	108,384,970	108,385,409	+	ENSMUSG00000068744.12	Psrc1	-0.266681863	-5.371409629	0.00000065796926	0.000158602
ENSMUSE00000380041.3	chr9	108,093,622	108,093,748	-	ENSMUSG00000032590.14	Apeh	-0.373968935	-5.368939172	0.00000066474771	0.000159759
ENSMUSE00000930252.1	chr7	142,000,842	142,000,950	+	ENSMUSG00000053046.16	Brsk2	0.312471727	5.366996119	0.00000067012712	0.000160521
ENSMUSE00000648119.1	chr11	99,014,886	99,015,059	-	ENSMUSG00000020914.17	Top2a	-0.322152459	-5.363671389	0.00000067943089	0.000161671
ENSMUSE00000809593.1	chr11	30,279,440	30,280,491	+	ENSMUSG00000073073.4	Gm8098	0.389238304	5.355392833	0.00000070315088	0.000165300
ENSMUSE00001261836.1	chr2	120,171,718	120,171,825	-	ENSMUSG00000050211.14	Pla2g4e	0.281064387	5.354689147	0.00000070520413	0.000165382
ENSMUSE00001413195.1	chr12	4,850,127	4,851,942	+	ENSMUSG00000051721.6	Wdcp	-0.327716024	-5.354169982	0.00000070672274	0.000165494
ENSMUSE00000750725.1	chr8	69,859,080	69,859,398	+	ENSMUSG00000031860.17	Pbx4	0.263688679	5.350563532	0.00000071736082	0.000167423
ENSMUSE00000817962.1	chr9	58,218,542	58,220,569	-	ENSMUSG00000036986.16	Pml	-0.281725618	-5.350051038	0.00000071888522	0.000167644
ENSMUSE00001356493.1	chr5	24,482,266	24,482,328	+	ENSMUSG00000023353.14	Agap3	0.308735896	5.345999828	0.00000073104772	0.000168752
ENSMUSE00001221491.1	chr8	69,859,080	69,859,153	+	ENSMUSG00000031860.17	Pbx4	0.265915531	5.346236514	0.00000073033163	0.000168752
ENSMUSE00000828225.1	chr9	65,890,732	65,893,148	+	ENSMUSG00000040204.6	Pclaf	-0.294201322	-5.346534478	0.00000072943112	0.000168752
ENSMUSE00001374855.1	chr3	135,246,487	135,246,645	+	ENSMUSG00000045328.11	Cenpe	-0.387310559	-5.345343400	0.00000073303734	0.000169046
ENSMUSE00001284212.1	chr12	76,061,588	76,061,822	+	ENSMUSG00000063450.14	Syne2	-0.373616876	-5.343976663	0.00000073719692	0.000169871
ENSMUSE00001206939.1	chr11	70,659,028	70,659,161	+	ENSMUSG00000060600.15	Eno3	0.309951174	5.341087971	0.00000074606475	0.000171375
ENSMUSE00001354949.1	chr10	62,539,655	62,540,056	-	ENSMUSG00000036955.16	Kifbp	0.693118525	5.340803775	0.00000074694281	0.000171437
ENSMUSE00001207126.1	chr6	30,667,381	30,667,442	-	ENSMUSG00000029790.16	Cep41	-0.486082438	-5.340449438	0.00000074803900	0.000171553
ENSMUSE00000193043.3	chr6	49,047,736	49,048,101	+	ENSMUSG00000029816.10	Gpnmb	0.680886184	5.339805603	0.00000075003484	0.000171724
ENSMUSE00001366417.1	chr6	49,047,736	49,048,351	+	ENSMUSG00000029816.10	Gpnmb	0.680886184	5.339805603	0.00000075003484	0.000171724
ENSMUSE00000217829.3	chr9	70,410,121	70,410,261	-	ENSMUSG00000032218.7	Ccnb2	-0.317876348	-5.339454792	0.00000075112452	0.000171724
ENSMUSE00000940384.1	chr7	80,309,397	80,309,488	+	ENSMUSG00000038943.16	Prc1	-0.256416757	-5.337042839	0.00000075865858	0.000172978
ENSMUSE00000534725.2	chr12	4,850,146	4,851,942	+	ENSMUSG00000051721.6	Wdcp	-0.326612900	-5.336678792	0.00000075980214	0.000173023
ENSMUSE00000477071.1	chr12	76,074,438	76,074,596	+	ENSMUSG00000063450.14	Syne2	-0.358627611	-5.335802928	0.00000076256038	0.000173380
ENSMUSE00000832392.1	chr3	108,384,857	108,385,408	+	ENSMUSG00000068744.12	Psrc1	-0.265329385	-5.335311857	0.00000076411112	0.000173448
ENSMUSE00001361486.1	chr6	34,762,860	34,766,831	+	ENSMUSG00000029761.16	Cald1	-0.287440653	-5.335140906	0.00000076465170	0.000173448
ENSMUSE00000814315.1	chr2	5,861,027	5,861,235	+	ENSMUSG00000025817.12	Nudt5	-0.305627679	-5.327986487	0.00000078761408	0.000177825
ENSMUSE00000787365.1	chr1	135,267,031	135,267,282	-	ENSMUSG00000041926.15	Rnpep	-0.286262373	-5.324589305	0.00000079875274	0.000179517
ENSMUSE00000592035.1	chr1	176,761,351	176,761,500	-	ENSMUSG00000057335.11	Cep170	-0.361999941	-5.324917279	0.00000079767068	0.000179517
ENSMUSE00000369761.1	chr1	171,253,893	171,254,063	+	ENSMUSG00000006403.13	Adamts4	-0.342480912	-5.322230056	0.00000080657889	0.000180684
ENSMUSE00000497801.1	chrX	6,938,300	6,938,386	+	ENSMUSG00000062393.13	Dgkk	-0.598850236	-5.322070105	0.00000080711219	0.000180684
ENSMUSE00001268078.1	chr2	130,748,685	130,748,788	-	ENSMUSG00000027309.18	Dnaaf9	-0.260526698	-5.320523771	0.00000081228578	0.000181702
ENSMUSE00001446383.1	chr16	21,676,722	21,677,442	-	ENSMUSG00000043391.10	2510009E07Rik	0.386027973	5.320192243	0.00000081339921	0.000181811
ENSMUSE00000549228.1	chr5	31,282,556	31,282,651	-	ENSMUSG00000038564.11	Ift172	-0.279551823	-5.318861561	0.00000081788330	0.000182673
ENSMUSE00001289254.1	chr3	108,384,970	108,385,408	+	ENSMUSG00000068744.12	Psrc1	-0.265605784	-5.318193437	0.00000082014385	0.000182897
ENSMUSE00000900914.1	chr1	189,656,645	189,660,072	-	ENSMUSG00000026605.14	Cenpf	-0.347091375	-5.313859390	0.00000083495715	0.000185631
ENSMUSE00000957281.1	chr14	76,439,956	76,440,382	+	ENSMUSG00000022010.19	Tsc22d1	-0.301216224	-5.313319236	0.00000083682160	0.000185904
ENSMUSE00000794240.1	chr2	130,748,451	130,748,788	-	ENSMUSG00000027309.18	Dnaaf9	-0.260956377	-5.312856607	0.00000083842171	0.000185975
ENSMUSE00001215971.1	chr7	44,999,892	45,000,063	+	ENSMUSG00000003184.15	Irf3	-0.271691166	-5.312953618	0.00000083808593	0.000185975
ENSMUSE00001277108.1	chr1	74,634,010	74,634,756	+	ENSMUSG00000033276.18	Stk36	-0.328079907	-5.311361598	0.00000084361306	0.000186120
ENSMUSE00000639561.6	chr3	34,056,020	34,058,114	-	ENSMUSG00000027679.13	Dnajc19	-0.310145604	-5.311960498	0.00000084152963	0.000186120
ENSMUSE00000751764.1	chr5	148,990,056	148,993,943	-	ENSMUSG00000106951.1	5930430L01Rik	-0.556990575	-5.311266193	0.00000084394541	0.000186120
ENSMUSE00000442984.3	chr7	30,539,919	30,540,837	-	ENSMUSG00000036864.16	Proser3	-0.379161280	-5.309915921	0.00000084866304	0.000186822
ENSMUSE00000332810.2	chr5	31,073,491	31,073,692	+	ENSMUSG00000013629.16	Cad	-0.254826533	-5.308982649	0.00000085193884	0.000187100
ENSMUSE00000435812.7	chr2	119,648,893	119,650,160	+	ENSMUSG00000027306.15	Nusap1	-0.259989967	-5.304726467	0.00000086703579	0.000189574
ENSMUSE00000415959.1	chr10	9,808,420	9,808,598	-	ENSMUSG00000019790.17	Stxbp5	0.262564072	5.303859329	0.00000087014357	0.000189968
ENSMUSE00000753362.1	chrX	152,193,866	152,194,601	+	ENSMUSG00000041115.16	Iqsec2	0.330131481	5.303116375	0.00000087281495	0.000190266
ENSMUSE00000806370.1	chr9	58,218,076	58,220,569	-	ENSMUSG00000036986.16	Pml	-0.284433326	-5.301738405	0.00000087779090	0.000190778
ENSMUSE00001272957.1	chr2	118,823,693	118,823,786	+	ENSMUSG00000027331.15	Knstrn	-0.314532637	-5.301533831	0.00000087853200	0.000190797
ENSMUSE00000485437.6	chrX	6,944,645	6,948,362	+	ENSMUSG00000062393.13	Dgkk	-0.410351478	-5.298735233	0.00000088873205	0.000192020
ENSMUSE00000816278.1	chrX	6,944,645	6,948,363	+	ENSMUSG00000062393.13	Dgkk	-0.410351478	-5.298735233	0.00000088873205	0.000192020
ENSMUSE00001361201.1	chr5	66,295,384	66,297,062	+	ENSMUSG00000029206.13	Nsun7	-0.342116841	-5.297267270	0.00000089412863	0.000193031
ENSMUSE00000392712.1	chr9	37,383,381	37,383,454	+	ENSMUSG00000046240.8	Hepacam	0.253330314	5.295956825	0.00000089897324	0.000193914
ENSMUSE00000476403.1	chrX	6,933,964	6,934,077	+	ENSMUSG00000062393.13	Dgkk	-0.640325573	-5.294956295	0.00000090268941	0.000194302
ENSMUSE00001443887.1	chr16	21,676,725	21,677,994	-	ENSMUSG00000043391.10	2510009E07Rik	0.376433892	5.294512835	0.00000090434132	0.000194385
ENSMUSE00000242595.3	chr1	132,584,364	132,584,480	-	ENSMUSG00000026442.14	Nfasc	-0.254317202	-5.293068955	0.00000090974040	0.000195242
ENSMUSE00001329152.1	chr12	116,772,770	116,773,330	+	ENSMUSG00000056553.14	Ptprn2	0.531011148	5.292303569	0.00000091261518	0.000195570
ENSMUSE00000840687.1	chr9	58,218,087	58,220,564	-	ENSMUSG00000036986.16	Pml	-0.283637568	-5.291009985	0.00000091749411	0.000196193
ENSMUSE00000372167.3	chr12	4,850,127	4,852,913	+	ENSMUSG00000051721.6	Wdcp	-0.321811510	-5.290063613	0.00000092107966	0.000196659
ENSMUSE00001438919.1	chr15	89,144,393	89,144,471	-	ENSMUSG00000053137.7	Mapk11	-0.266412634	-5.289737199	0.00000092231953	0.000196780
ENSMUSE00000648109.1	chr11	99,009,230	99,009,322	-	ENSMUSG00000020914.17	Top2a	-0.318214144	-5.288921568	0.00000092542483	0.000197153
ENSMUSE00000735411.1	chr9	58,218,086	58,220,564	-	ENSMUSG00000036986.16	Pml	-0.283689328	-5.288421300	0.00000092733453	0.000197254
ENSMUSE00000193041.3	chr6	49,047,294	49,047,452	+	ENSMUSG00000029816.10	Gpnmb	0.764065397	5.286977994	0.00000093286581	0.000197724
ENSMUSE00000701778.1	chr6	30,654,378	30,655,850	-	ENSMUSG00000029790.16	Cep41	-0.303690053	-5.286469371	0.00000093482273	0.000197969
ENSMUSE00000356693.1	chr9	37,382,356	37,382,455	+	ENSMUSG00000046240.8	Hepacam	0.261624829	5.284219635	0.00000094352688	0.000198537
ENSMUSE00001326270.1	chr16	50,719,294	50,720,546	-	ENSMUSG00000022639.14	Dubr	-0.330579672	-5.284281648	0.00000094328589	0.000198537
ENSMUSE00000795209.1	chr1	74,635,715	74,636,086	+	ENSMUSG00000033276.18	Stk36	-0.315334668	-5.281013364	0.00000095606915	0.000199601
ENSMUSE00000169828.1	chr2	152,881,015	152,881,166	+	ENSMUSG00000027469.16	Tpx2	-0.257266852	-5.281796794	0.00000095298954	0.000199601
ENSMUSE00000233358.1	chr6	89,654,054	89,654,158	+	ENSMUSG00000000811.13	Txnrd3	0.251114690	5.281250278	0.00000095513682	0.000199601
ENSMUSE00001319971.1	chr16	50,719,299	50,720,546	-	ENSMUSG00000022639.14	Dubr	-0.330396762	-5.281116604	0.00000095566276	0.000199601
ENSMUSE00000764776.1	chr12	76,004,576	76,004,767	+	ENSMUSG00000063450.14	Syne2	-0.472086243	-5.280160408	0.00000095943314	0.000199859
ENSMUSE00000780054.1	chr6	30,654,379	30,655,850	-	ENSMUSG00000029790.16	Cep41	-0.303544672	-5.279559200	0.00000096181121	0.000200167
ENSMUSE00000217821.3	chr9	70,410,655	70,410,891	-	ENSMUSG00000032218.7	Ccnb2	-0.281532600	-5.278844491	0.00000096464576	0.000200167
ENSMUSE00000254380.3	chr9	123,017,245	123,017,410	+	ENSMUSG00000036768.6	Kif15	-0.382590037	-5.279087878	0.00000096367956	0.000200167
ENSMUSE00000326147.1	chr19	37,390,649	37,390,891	+	ENSMUSG00000012443.4	Kif11	-0.340414479	-5.273466077	0.00000098624061	0.000203259
ENSMUSE00000723078.1	chr6	30,653,457	30,655,850	-	ENSMUSG00000029790.16	Cep41	-0.294381069	-5.265201599	0.00000102034899	0.000207669
ENSMUSE00000432520.4	chr6	30,746,262	30,746,325	+	ENSMUSG00000051855.15	Mest	-0.273409899	-5.265076785	0.00000102087286	0.000207669
ENSMUSE00000745840.1	chr12	84,355,924	84,357,850	-	ENSMUSG00000021234.9	Fam161b	-0.277181752	-5.265477713	0.00000101919101	0.000207669
ENSMUSE00000756448.1	chr13	100,779,609	100,779,785	-	ENSMUSG00000041431.16	Ccnb1	-0.260077693	-5.264803863	0.00000102201930	0.000207676
ENSMUSE00001003818.1	chr17	86,000,321	86,000,473	-	ENSMUSG00000024135.10	Srbd1	-0.261998804	-5.264396920	0.00000102373104	0.000207742
ENSMUSE00001429942.1	chr7	14,555,474	14,563,054	-	ENSMUSG00000100586.2	Vmn1r90	-0.587220939	-5.263175552	0.00000102888541	0.000208067
ENSMUSE00000402076.1	chr11	5,131,482	5,131,571	-	ENSMUSG00000034164.17	Emid1	0.277926134	5.263346472	0.00000102816258	0.000208067
ENSMUSE00000993206.1	chr6	30,653,459	30,655,850	-	ENSMUSG00000029790.16	Cep41	-0.294147966	-5.261425374	0.00000103631577	0.000208843
ENSMUSE00000944651.1	chr7	80,313,032	80,313,131	+	ENSMUSG00000038943.16	Prc1	-0.264262457	-5.260641612	0.00000103966023	0.000209372
ENSMUSE00001369031.1	chr6	63,253,137	63,257,625	-	ENSMUSG00000108242.1	9330118I20Rik	0.284791280	5.259997815	0.00000104241534	0.000209782
ENSMUSE00001397419.1	chr9	123,018,068	123,018,518	+	ENSMUSG00000036768.6	Kif15	-0.373392919	-5.258909611	0.00000104708854	0.000210431
ENSMUSE00000777542.1	chr2	119,618,694	119,618,895	+	ENSMUSG00000027306.15	Nusap1	-0.331040769	-5.253514502	0.00000107056197	0.000213965
ENSMUSE00001241787.1	chr2	5,855,980	5,856,047	+	ENSMUSG00000025817.12	Nudt5	-0.315751251	-5.253186671	0.00000107200481	0.000214106
ENSMUSE00000144485.1	chr19	17,654,688	17,654,900	-	ENSMUSG00000024713.16	Pcsk5	0.365079464	5.252097311	0.00000107681294	0.000214919
ENSMUSE00000706104.3	chr2	156,721,492	156,722,102	+	ENSMUSG00000061689.15	Dlgap4	-0.250720718	-5.250899507	0.00000108212409	0.000215388
ENSMUSE00001402004.1	chr9	123,018,068	123,018,733	+	ENSMUSG00000036768.6	Kif15	-0.368772154	-5.250025640	0.00000108601505	0.000215572
ENSMUSE00000254326.4	chr9	123,018,068	123,018,725	+	ENSMUSG00000036768.6	Kif15	-0.368772154	-5.250025640	0.00000108601505	0.000215572
ENSMUSE00000365137.1	chr5	31,076,674	31,076,886	+	ENSMUSG00000013629.16	Cad	-0.279769753	-5.249455223	0.00000108856226	0.000215930
ENSMUSE00000171727.1	chr2	164,771,854	164,772,058	+	ENSMUSG00000001403.13	Ube2c	-0.266637894	-5.248204018	0.00000109417005	0.000216747
ENSMUSE00000325221.3	chr8	72,744,458	72,744,665	+	ENSMUSG00000031622.16	Sin3b	-0.255572000	-5.246974017	0.00000109971036	0.000217400
ENSMUSE00000124500.3	chr14	55,618,898	55,619,040	+	ENSMUSG00000002324.8	Rec8	-0.439502939	-5.246534426	0.00000110169707	0.000217645
ENSMUSE00000714719.1	chr14	8,297,556	8,298,797	-	ENSMUSG00000021750.16	Fam107a	0.530256246	5.245327563	0.00000110716952	0.000218281
ENSMUSE00001270133.1	chr2	120,182,704	120,182,839	-	ENSMUSG00000050211.14	Pla2g4e	0.310060030	5.244683140	0.00000111010250	0.000218563
ENSMUSE00000951301.1	chr14	76,439,956	76,440,340	+	ENSMUSG00000022010.19	Tsc22d1	-0.296538785	-5.240193153	0.00000113075010	0.000221924
ENSMUSE00000960072.1	chr14	67,673,177	67,675,106	-	ENSMUSG00000093726.1	Gm20667	-0.461872928	-5.236939278	0.00000114594779	0.000224247
ENSMUSE00000195014.1	chr6	89,665,700	89,665,792	+	ENSMUSG00000000811.13	Txnrd3	0.260602591	5.236421468	0.00000114838467	0.000224429
ENSMUSE00000171729.1	chr2	164,771,293	164,771,379	+	ENSMUSG00000001403.13	Ube2c	-0.267785002	-5.233214551	0.00000116359018	0.000226185
ENSMUSE00000465533.1	chr2	5,862,301	5,862,408	+	ENSMUSG00000025817.12	Nudt5	-0.292588810	-5.230641384	0.00000117593312	0.000227974
ENSMUSE00000204506.3	chr7	122,085,403	122,088,338	-	ENSMUSG00000030869.11	Ndufab1	-0.341810520	-5.230000340	0.00000117902795	0.000228270
ENSMUSE00000759451.1	chr14	55,623,569	55,624,242	+	ENSMUSG00000002324.8	Rec8	-0.347694585	-5.227484010	0.00000119125356	0.000229614
ENSMUSE00001458434.1	chr19	59,293,812	59,295,243	+	ENSMUSG00000025094.8	Slc18a2	-0.455100492	-5.227588038	0.00000119074569	0.000229614
ENSMUSE00001321797.1	chr1	52,139,194	52,139,352	+	ENSMUSG00000101628.1	Gm28177	-0.536953005	-5.225865175	0.00000119918418	0.000230484
ENSMUSE00000961747.1	chr14	76,438,964	76,438,999	+	ENSMUSG00000022010.19	Tsc22d1	-0.343129912	-5.225159038	0.00000120265968	0.000230695
ENSMUSE00000815724.1	chr6	30,666,314	30,666,336	-	ENSMUSG00000029790.16	Cep41	-0.513712455	-5.219803733	0.00000122934055	0.000234575
ENSMUSE00001329172.1	chr2	163,419,795	163,420,361	+	ENSMUSG00000099632.1	2900093K20Rik	0.264423727	5.219370599	0.00000123152363	0.000234768
ENSMUSE00000195016.1	chr6	89,669,305	89,669,381	+	ENSMUSG00000000811.13	Txnrd3	0.266196201	5.212769188	0.00000126526935	0.000238612
ENSMUSE00000823870.1	chr11	59,442,792	59,442,841	-	ENSMUSG00000009894.15	Snap47	0.386583760	5.211904471	0.00000126975617	0.000239196
ENSMUSE00001235989.1	chr13	73,826,877	73,826,937	-	ENSMUSG00000021567.15	Nkd2	0.274992602	5.210756299	0.00000127573785	0.000239964
ENSMUSE00000241594.1	chr1	135,266,870	135,266,978	-	ENSMUSG00000041926.15	Rnpep	-0.287260135	-5.209278136	0.00000128347932	0.000240953
ENSMUSE00000975512.1	chr14	52,098,015	52,098,040	-	ENSMUSG00000060373.15	Hnrnpc	-0.303553200	-5.208767478	0.00000128616442	0.000241153
ENSMUSE00001314813.1	chr3	88,819,645	88,825,414	-	ENSMUSG00000098912.7	1500004A13Rik	-0.414849320	-5.207874325	0.00000129087394	0.000241621
ENSMUSE00001310650.1	chr16	17,647,608	17,647,861	+	ENSMUSG00000041617.10	Ccdc74a	0.392605717	5.207033888	0.00000129532090	0.000242172
ENSMUSE00001217710.1	chr14	76,438,936	76,439,108	+	ENSMUSG00000022010.19	Tsc22d1	-0.336495478	-5.204451526	0.00000130907882	0.000243557
ENSMUSE00000811173.1	chr2	119,618,298	119,618,895	+	ENSMUSG00000027306.15	Nusap1	-0.325189153	-5.203873243	0.00000131217924	0.000243978
ENSMUSE00000210779.3	chr8	47,847,394	47,847,558	-	ENSMUSG00000031563.8	Wwc2	0.254561341	5.202971353	0.00000131702901	0.000244567
ENSMUSE00000797472.1	chr7	30,542,470	30,543,614	-	ENSMUSG00000036864.16	Proser3	-0.387324321	-5.202756172	0.00000131818870	0.000244626
ENSMUSE00000727079.1	chr11	70,660,660	70,660,805	+	ENSMUSG00000060600.15	Eno3	0.275230939	5.201046763	0.00000132743690	0.000245559
ENSMUSE00000909740.1	chr7	100,454,603	100,455,111	+	ENSMUSG00000047248.20	C2cd3	-0.279619356	-5.198960234	0.00000133881146	0.000247348
ENSMUSE00000955267.1	chr14	76,438,933	76,439,108	+	ENSMUSG00000022010.19	Tsc22d1	-0.336331473	-5.195772779	0.00000135637197	0.000249633
ENSMUSE00000764358.1	chrX	73,865,686	73,865,816	-	ENSMUSG00000031391.18	L1cam	-0.264173145	-5.195577934	0.00000135745270	0.000249633
ENSMUSE00001359972.1	chr5	31,260,927	31,261,244	-	ENSMUSG00000038564.11	Ift172	-0.279306067	-5.194474837	0.00000136358706	0.000250061
ENSMUSE00000531418.1	chr12	76,040,354	76,040,486	+	ENSMUSG00000063450.14	Syne2	-0.421335553	-5.194434656	0.00000136381102	0.000250061
ENSMUSE00000436039.4	chr2	119,618,729	119,618,895	+	ENSMUSG00000027306.15	Nusap1	-0.328674857	-5.193308930	0.00000137010018	0.000250582
ENSMUSE00001338489.1	chr17	26,952,138	26,952,436	+	ENSMUSG00000067629.13	Syngap1	0.376321689	5.193425527	0.00000136944746	0.000250582
ENSMUSE00000820896.1	chr2	119,618,717	119,618,895	+	ENSMUSG00000027306.15	Nusap1	-0.328920977	-5.192522805	0.00000137450889	0.000250827
ENSMUSE00001323591.1	chr7	59,666,434	59,667,991	-	ENSMUSG00000100826.6	Snhg14	-0.443706261	-5.191859354	0.00000137824042	0.000250827
ENSMUSE00001342879.1	chr9	108,093,622	108,094,020	-	ENSMUSG00000032590.14	Apeh	-0.362001310	-5.192038637	0.00000137723108	0.000250827
ENSMUSE00001414080.1	chr12	13,607,789	13,609,740	-	ENSMUSG00000113666.1	Gm35725	-0.831652264	-5.192212827	0.00000137625111	0.000250827
ENSMUSE00000543969.4	chr1	74,635,715	74,636,043	+	ENSMUSG00000033276.18	Stk36	-0.305978607	-5.190408408	0.00000138643574	0.000251827
ENSMUSE00000739261.1	chr6	30,740,782	30,740,824	+	ENSMUSG00000051855.15	Mest	-0.278510712	-5.186406527	0.00000140928725	0.000255340
ENSMUSE00001290383.1	chr3	36,568,980	36,569,089	-	ENSMUSG00000027715.9	Ccna2	-0.250960921	-5.183996679	0.00000142322525	0.000256692
ENSMUSE00000698662.1	chr16	75,600,613	75,602,829	+	ENSMUSG00000032940.16	Rbm11	0.269327957	5.179980569	0.00000144675369	0.000259164
ENSMUSE00000698670.1	chr16	75,600,613	75,602,825	+	ENSMUSG00000032940.16	Rbm11	0.269364775	5.179913984	0.00000144714697	0.000259164
ENSMUSE00000730809.1	chr17	6,121,828	6,122,344	+	ENSMUSG00000034377.10	Tulp4	0.259478426	5.179539012	0.00000144936366	0.000259164
ENSMUSE00000815904.1	chr18	82,584,112	82,585,637	+	ENSMUSG00000041607.17	Mbp	0.322774461	5.179601435	0.00000144899441	0.000259164
ENSMUSE00000469355.4	chr18	82,584,112	82,585,627	+	ENSMUSG00000041607.17	Mbp	0.322774461	5.179601435	0.00000144899441	0.000259164
ENSMUSE00000808493.1	chr18	82,584,112	82,585,631	+	ENSMUSG00000041607.17	Mbp	0.322774461	5.179601435	0.00000144899441	0.000259164
ENSMUSE00001461307.1	chr18	82,584,112	82,585,629	+	ENSMUSG00000041607.17	Mbp	0.322774461	5.179601435	0.00000144899441	0.000259164
ENSMUSE00000812864.1	chr18	82,584,112	82,585,626	+	ENSMUSG00000041607.17	Mbp	0.322774461	5.179601435	0.00000144899441	0.000259164
ENSMUSE00001249914.1	chr11	78,305,143	78,305,320	+	ENSMUSG00000002055.9	Spag5	-0.325197863	-5.178556554	0.00000145518734	0.000259772
ENSMUSE00000513876.1	chr11	102,896,666	102,897,131	-	ENSMUSG00000020932.14	Gfap	0.455571130	5.177622365	0.00000146074612	0.000260604
ENSMUSE00000908554.1	chr11	102,896,666	102,897,200	-	ENSMUSG00000020932.14	Gfap	0.454683003	5.177384756	0.00000146216329	0.000260697
ENSMUSE00001345129.1	chr1	178,339,601	178,341,470	+	ENSMUSG00000104279.1	Gm38300	0.289327344	5.176556817	0.00000146711189	0.000260771
ENSMUSE00001319134.1	chr7	59,676,618	59,678,601	-	ENSMUSG00000100826.6	Snhg14	-0.600618937	-5.176705484	0.00000146622210	0.000260771
ENSMUSE00000696818.1	chr1	74,591,822	74,592,189	+	ENSMUSG00000026172.12	Bcs1l	-0.336498317	-5.171639229	0.00000149684377	0.000264376
ENSMUSE00000346806.6	chr17	56,322,356	56,323,486	+	ENSMUSG00000001228.14	Uhrf1	-0.266499712	-5.171557146	0.00000149734501	0.000264376
ENSMUSE00001400461.1	chr9	70,542,880	70,543,081	+	ENSMUSG00000032212.10	Sltm	-0.279947374	-5.169214240	0.00000151172148	0.000266107
ENSMUSE00000995563.1	chr17	66,134,085	66,134,192	+	ENSMUSG00000035842.10	Ddx11	-0.690970192	-5.168676899	0.00000151503768	0.000266207
ENSMUSE00000124501.3	chr14	55,621,235	55,621,319	+	ENSMUSG00000002324.8	Rec8	-0.399609329	-5.167403373	0.00000152292568	0.000267109
ENSMUSE00001404506.1	chr9	70,542,870	70,543,081	+	ENSMUSG00000032212.10	Sltm	-0.279758070	-5.162132902	0.00000155599933	0.000271763
ENSMUSE00001400025.1	chr9	70,542,859	70,543,081	+	ENSMUSG00000032212.10	Sltm	-0.279542970	-5.154873725	0.00000160270511	0.000278581
ENSMUSE00001337273.1	chr1	34,427,002	34,433,264	-	ENSMUSG00000102336.1	Gm37233	-0.307707329	-5.154519246	0.00000160502061	0.000278748
ENSMUSE00000120637.3	chr13	114,455,684	114,455,902	-	ENSMUSG00000021765.9	Fst	0.390830109	5.153731806	0.00000161017597	0.000279046
ENSMUSE00000755663.1	chr11	59,442,792	59,442,912	-	ENSMUSG00000009894.15	Snap47	0.385726351	5.152019963	0.00000162143932	0.000280831
ENSMUSE00001449606.1	chr17	23,826,586	23,826,666	-	ENSMUSG00000055839.6	Elob	0.450590309	5.151679776	0.00000162368680	0.000280972
ENSMUSE00000848317.2	chr15	3,270,921	3,271,052	+	ENSMUSG00000064373.12	Selenop	0.336723531	5.149791737	0.00000163621576	0.000282046
ENSMUSE00001421879.1	chr13	84,260,143	84,260,240	+	ENSMUSG00000035762.11	Tmem161b	0.264068879	5.147526758	0.00000165137087	0.000283985
ENSMUSE00000531412.1	chr12	76,052,099	76,052,269	+	ENSMUSG00000063450.14	Syne2	-0.388148810	-5.146360788	0.00000165922586	0.000284495
ENSMUSE00000360800.7	chr9	70,542,898	70,543,081	+	ENSMUSG00000032212.10	Sltm	-0.278533977	-5.144722419	0.00000167032512	0.000285892
ENSMUSE00001358479.1	chr5	31,281,344	31,281,440	-	ENSMUSG00000038564.11	Ift172	-0.282872904	-5.143449499	0.00000167899869	0.000286986
ENSMUSE00000388271.4	chr6	48,677,442	48,678,699	+	ENSMUSG00000051124.6	Gimap9	-0.500205131	-5.142950738	0.00000168240920	0.000286986
ENSMUSE00000776625.1	chr1	172,496,151	172,496,210	+	ENSMUSG00000037995.15	Igsf9	-0.250102042	-5.142385951	0.00000168627938	0.000287089
ENSMUSE00000670910.3	chr11	109,380,215	109,380,475	+	ENSMUSG00000020611.14	Gna13	0.506370422	5.142439829	0.00000168590981	0.000287089
ENSMUSE00000111649.1	chr11	98,771,200	98,771,344	-	ENSMUSG00000020889.11	Nr1d1	0.335737221	5.141072666	0.00000169531228	0.000287815
ENSMUSE00000522174.1	chr4	132,310,240	132,310,369	+	ENSMUSG00000064949.1	Snora61	0.299381022	5.140577778	0.00000169872842	0.000288045
ENSMUSE00001209608.1	chr16	17,647,608	17,647,652	+	ENSMUSG00000041617.10	Ccdc74a	0.387995530	5.140573971	0.00000169875473	0.000288045
ENSMUSE00000735572.1	chr17	29,697,575	29,700,252	-	ENSMUSG00000024018.18	Ccdc167	-0.262388425	-5.139886188	0.00000170351365	0.000288516
ENSMUSE00001394344.1	chr10	5,336,941	5,339,385	-	ENSMUSG00000096054.3	Syne1	0.345754456	5.138793870	0.00000171109845	0.000288791
ENSMUSE00000616749.2	chr10	5,336,949	5,339,385	-	ENSMUSG00000096054.3	Syne1	0.345754456	5.138793870	0.00000171109845	0.000288791
ENSMUSE00001317725.1	chr7	100,444,307	100,444,756	+	ENSMUSG00000047248.20	C2cd3	-0.288316218	-5.136341577	0.00000172824705	0.000290505
ENSMUSE00000431468.3	chr12	13,441,467	13,441,580	+	ENSMUSG00000020576.10	Nbas	-0.319751058	-5.136020460	0.00000173050499	0.000290655
ENSMUSE00000178048.1	chr4	52,481,670	52,481,830	+	ENSMUSG00000028312.19	Smc2	-0.258300243	-5.133801738	0.00000174618496	0.000292254
ENSMUSE00001235088.1	chr2	130,793,989	130,794,044	-	ENSMUSG00000027309.18	Dnaaf9	-0.263501076	-5.132943562	0.00000175228697	0.000292517
ENSMUSE00000741834.1	chr5	106,695,360	106,695,699	-	ENSMUSG00000049606.16	Zfp644	-0.523135311	-5.130782839	0.00000176774313	0.000293916
ENSMUSE00001381869.1	chr7	45,000,372	45,000,445	+	ENSMUSG00000003184.15	Irf3	-0.269588913	-5.129582023	0.00000177639038	0.000294680
ENSMUSE00001394296.1	chr9	70,542,794	70,543,081	+	ENSMUSG00000032212.10	Sltm	-0.278374399	-5.128883455	0.00000178143988	0.000295163
ENSMUSE00000460736.2	chr5	31,260,927	31,261,107	-	ENSMUSG00000038564.11	Ift172	-0.273544181	-5.127876452	0.00000178874356	0.000295300
ENSMUSE00000660916.3	chr13	22,040,636	22,041,362	-	ENSMUSG00000060639.5	H4c9	-0.439197253	-5.127804625	0.00000178926564	0.000295300
ENSMUSE00001384274.1	chr7	45,451,025	45,451,658	+	ENSMUSG00000003865.16	Gys1	-0.308025054	-5.126357553	0.00000179981538	0.000296704
ENSMUSE00001431621.1	chr7	14,555,474	14,562,159	-	ENSMUSG00000100586.2	Vmn1r90	-0.580904870	-5.124727498	0.00000181177197	0.000298236
ENSMUSE00001344855.1	chr2	5,862,301	5,862,388	+	ENSMUSG00000025817.12	Nudt5	-0.290904191	-5.123257052	0.00000182262441	0.000299446
ENSMUSE00001393985.1	chr9	70,542,754	70,543,081	+	ENSMUSG00000032212.10	Sltm	-0.278104211	-5.122272754	0.00000182992437	0.000300091
ENSMUSE00000789227.2	chr4	115,915,119	115,918,405	-	ENSMUSG00000028707.15	Dmbx1	0.763345668	5.120468896	0.00000184337678	0.000301154
ENSMUSE00000832254.2	chr4	115,915,120	115,918,405	-	ENSMUSG00000028707.15	Dmbx1	0.763345668	5.120468896	0.00000184337678	0.000301154
ENSMUSE00001220457.1	chr1	74,627,918	74,627,981	+	ENSMUSG00000033276.18	Stk36	-0.524491285	-5.119998108	0.00000184690359	0.000301278
ENSMUSE00001368356.1	chr6	98,245,900	98,248,611	+	ENSMUSG00000107902.1	Gm32592	-0.782022103	-5.119291333	0.00000185221064	0.000301919
ENSMUSE00001314707.1	chr4	128,486,801	128,487,010	+	ENSMUSG00000028804.20	Csmd2	-0.309376551	-5.118925453	0.00000185496382	0.000302029
ENSMUSE00000481157.1	chr5	31,068,363	31,068,587	+	ENSMUSG00000013629.16	Cad	-0.279318821	-5.117706660	0.00000186416391	0.000302183
ENSMUSE00000738572.1	chrX	53,055,856	53,056,164	-	ENSMUSG00000087365.7	C430049B03Rik	-0.724508719	-5.117698954	0.00000186422222	0.000302183
ENSMUSE00001386974.1	chr2	19,429,119	19,430,443	+	ENSMUSG00000109733.1	Gm33940	0.777701152	5.117099801	0.00000186876142	0.000302750
ENSMUSE00001331949.1	chr9	83,843,081	83,843,224	+	ENSMUSG00000038379.15	Ttk	-0.509948791	-5.116195092	0.00000187563598	0.000303525
ENSMUSE00001365785.1	chr6	86,687,823	86,688,428	-	ENSMUSG00000108197.1	Gm44214	0.405950093	5.112871379	0.00000190110459	0.000306793
ENSMUSE00001392026.1	chr8	71,388,756	71,389,005	-	ENSMUSG00000034911.8	Ushbp1	-0.535817072	-5.111585843	0.00000191104565	0.000307472
ENSMUSE00000841625.1	chr5	76,840,788	76,840,881	+	ENSMUSG00000036377.19	Cracd	-0.426232200	-5.110717954	0.00000191778575	0.000308288
ENSMUSE00001299944.1	chr1	74,627,585	74,627,673	+	ENSMUSG00000033276.18	Stk36	-0.395827185	-5.109843554	0.00000192459990	0.000309041
ENSMUSE00001323680.1	chr7	59,676,338	59,676,484	-	ENSMUSG00000100826.6	Snhg14	-0.499009836	-5.109155281	0.00000192998022	0.000309734
ENSMUSE00000677473.1	chr7	3,329,035	3,329,142	+	ENSMUSG00000078816.9	Prkcg	0.308578130	5.108778076	0.00000193293511	0.000310037
ENSMUSE00000156495.4	chr1	74,591,822	74,592,443	+	ENSMUSG00000026172.12	Bcs1l	-0.329688579	-5.107085269	0.00000194625050	0.000311408
ENSMUSE00000840136.1	chr4	94,602,877	94,603,135	-	ENSMUSG00000028577.13	Plaa	0.289757776	5.107547241	0.00000194260783	0.000311408
ENSMUSE00001367899.1	chr7	3,328,838	3,329,142	+	ENSMUSG00000078816.9	Prkcg	0.308029829	5.107256194	0.00000194490197	0.000311408
ENSMUSE00000418605.3	chr14	115,399,146	115,399,279	+	ENSMUSG00000022112.14	Gpc5	0.314523508	5.107010920	0.00000194683737	0.000311408
ENSMUSE00000978272.1	chr7	100,444,307	100,444,440	+	ENSMUSG00000047248.20	C2cd3	-0.287534660	-5.106550714	0.00000195047384	0.000311677
ENSMUSE00001043339.1	chr19	59,293,812	59,296,012	+	ENSMUSG00000025094.8	Slc18a2	-0.445655197	-5.105557007	0.00000195834858	0.000312314
ENSMUSE00000242690.3	chr1	132,582,995	132,583,147	-	ENSMUSG00000026442.14	Nfasc	-0.253618361	-5.103651033	0.00000197353973	0.000313953
ENSMUSE00000210410.1	chr8	54,585,771	54,585,962	+	ENSMUSG00000031519.4	Asb5	0.476480102	5.102912791	0.00000197945461	0.000314721
ENSMUSE00000120638.3	chr13	114,456,363	114,456,554	-	ENSMUSG00000021765.9	Fst	0.404625313	5.102481552	0.00000198291776	0.000315100
ENSMUSE00000856086.1	chr15	3,270,998	3,271,052	+	ENSMUSG00000064373.12	Selenop	0.336454053	5.100205425	0.00000200129499	0.000316981
ENSMUSE00000857757.1	chr15	3,270,999	3,271,052	+	ENSMUSG00000064373.12	Selenop	0.336454053	5.100205425	0.00000200129499	0.000316981
ENSMUSE00000696821.3	chr1	74,591,822	74,592,124	+	ENSMUSG00000026172.12	Bcs1l	-0.334830420	-5.099601554	0.00000200619845	0.000317316
ENSMUSE00001427173.1	chr17	66,150,803	66,152,174	+	ENSMUSG00000035842.10	Ddx11	-0.339742880	-5.099541924	0.00000200668328	0.000317316
ENSMUSE00000732891.1	chrX	53,055,770	53,056,164	-	ENSMUSG00000087365.7	C430049B03Rik	-0.698616173	-5.099277549	0.00000200883422	0.000317447
ENSMUSE00001251219.1	chr6	29,128,429	29,128,685	-	ENSMUSG00000029701.15	Rbm28	-0.272255673	-5.098776989	0.00000201291293	0.000317610
ENSMUSE00000372942.1	chr11	5,130,632	5,130,778	-	ENSMUSG00000034164.17	Emid1	0.260017445	5.095910318	0.00000203642770	0.000320624
ENSMUSE00000435470.5	chr17	66,150,803	66,152,167	+	ENSMUSG00000035842.10	Ddx11	-0.340185131	-5.095634237	0.00000203870646	0.000320809
ENSMUSE00000482013.1	chr12	76,075,742	76,075,908	+	ENSMUSG00000063450.14	Syne2	-0.337441296	-5.095257351	0.00000204182129	0.000321126
ENSMUSE00000672145.2	chr4	94,602,877	94,603,244	-	ENSMUSG00000028577.13	Plaa	0.288128737	5.094671721	0.00000204667053	0.000321714
ENSMUSE00000743678.1	chr4	94,602,877	94,603,181	-	ENSMUSG00000028577.13	Plaa	0.288576966	5.093118982	0.00000205958236	0.000323394
ENSMUSE00001278971.1	chr7	45,451,563	45,451,658	+	ENSMUSG00000003865.16	Gys1	-0.308873304	-5.092787636	0.00000206234796	0.000323654
ENSMUSE00000765243.1	chrX	94,445,260	94,447,727	+	ENSMUSG00000084904.1	Gm14827	-0.631211005	-5.091960045	0.00000206927136	0.000324228
ENSMUSE00001212264.1	chr3	36,567,000	36,567,113	-	ENSMUSG00000027715.9	Ccna2	-0.262405849	-5.088127080	0.00000210163419	0.000326298
ENSMUSE00001328472.1	chr1	52,153,844	52,154,029	+	ENSMUSG00000101628.1	Gm28177	-0.423190634	-5.086679633	0.00000211398359	0.000327332
ENSMUSE00000730421.1	chr6	34,766,103	34,766,638	+	ENSMUSG00000029761.16	Cald1	-0.309062852	-5.086554949	0.00000211505070	0.000327332
ENSMUSE00000684370.3	chr6	29,123,576	29,125,524	-	ENSMUSG00000029701.15	Rbm28	-0.254564682	-5.082405162	0.00000215086807	0.000330763
ENSMUSE00000428497.1	chr6	72,429,967	72,430,712	+	ENSMUSG00000053460.8	Ggcx	-0.256517596	-5.079428232	0.00000217692670	0.000333755
ENSMUSE00001432287.1	chr7	14,555,474	14,562,276	-	ENSMUSG00000100586.2	Vmn1r90	-0.578640379	-5.079242796	0.00000217856008	0.000333755
ENSMUSE00000316596.1	chr11	119,483,837	119,484,015	+	ENSMUSG00000070327.14	Rnf213	-0.572118013	-5.079329392	0.00000217779716	0.000333755
ENSMUSE00000802801.1	chr6	30,738,050	30,738,335	+	ENSMUSG00000051855.15	Mest	-0.323124502	-5.076493757	0.00000220291546	0.000335221
ENSMUSE00000908890.1	chr6	30,738,053	30,738,335	+	ENSMUSG00000051855.15	Mest	-0.323124502	-5.076493757	0.00000220291546	0.000335221
ENSMUSE00000840253.1	chr6	30,738,055	30,738,335	+	ENSMUSG00000051855.15	Mest	-0.323124502	-5.076493757	0.00000220291546	0.000335221
ENSMUSE00000592827.1	chr3	32,952,471	32,952,628	-	ENSMUSG00000027674.16	Pex5l	0.255759842	5.075033806	0.00000221595797	0.000337030
ENSMUSE00000524132.4	chr4	147,512,345	147,513,486	+	ENSMUSG00000078496.9	Zfp982	-0.538268063	-5.071601056	0.00000224692248	0.000340315
ENSMUSE00000483849.6	chr4	147,512,345	147,513,420	+	ENSMUSG00000078496.9	Zfp982	-0.538268063	-5.071601056	0.00000224692248	0.000340315
ENSMUSE00000835936.1	chr6	30,660,982	30,661,014	-	ENSMUSG00000029790.16	Cep41	-0.454519076	-5.070851429	0.00000225374037	0.000340993
ENSMUSE00001222999.1	chrX	73,865,617	73,865,816	-	ENSMUSG00000031391.18	L1cam	-0.253330502	-5.070454249	0.00000225736092	0.000341363
ENSMUSE00000678532.1	chr2	177,947,678	177,948,230	-	ENSMUSG00000078862.10	Gm14326	0.292081298	5.067003118	0.00000228906034	0.000344788
ENSMUSE00000777115.1	chr3	108,384,970	108,385,944	+	ENSMUSG00000068744.12	Psrc1	-0.251043321	-5.062191702	0.00000233398100	0.000349919
ENSMUSE00001433318.1	chr14	52,097,541	52,098,040	-	ENSMUSG00000060373.15	Hnrnpc	-0.278978140	-5.062147831	0.00000233439452	0.000349919
ENSMUSE00001384102.1	chr8	46,471,177	46,472,429	+	ENSMUSG00000018796.13	Acsl1	0.333628239	5.061113281	0.00000234416692	0.000351021
ENSMUSE00000648254.1	chr5	142,173,670	142,173,795	+	ENSMUSG00000039683.16	Sdk1	-0.344201204	-5.059066832	0.00000236361560	0.000353570
ENSMUSE00001275526.1	chr5	29,224,117	29,224,284	+	ENSMUSG00000029130.12	Rnf32	-0.408422399	-5.058677298	0.00000236733540	0.000353944
ENSMUSE00000842900.1	chr5	148,991,082	148,993,524	-	ENSMUSG00000106951.1	5930430L01Rik	-0.577031092	-5.054404559	0.00000240851446	0.000358442
ENSMUSE00001291342.1	chr16	17,648,067	17,648,126	+	ENSMUSG00000041617.10	Ccdc74a	0.358078085	5.053181232	0.00000242043269	0.000359664
ENSMUSE00000954779.1	chr2	118,834,000	118,834,219	+	ENSMUSG00000027331.15	Knstrn	-0.264289132	-5.052474505	0.00000242734419	0.000360322
ENSMUSE00001239719.1	chr11	78,313,348	78,313,440	+	ENSMUSG00000002055.9	Spag5	-0.313974899	-5.050554857	0.00000244621499	0.000362021
ENSMUSE00000531407.1	chr12	76,057,477	76,057,605	+	ENSMUSG00000063450.14	Syne2	-0.330495021	-5.050697790	0.00000244480498	0.000362021
ENSMUSE00000168478.1	chr2	118,817,864	118,817,990	+	ENSMUSG00000027331.15	Knstrn	-0.294443553	-5.049359025	0.00000245804277	0.000362288
ENSMUSE00000942750.1	chr7	14,561,360	14,563,353	-	ENSMUSG00000041596.12	Nlrp5-ps	-0.567189481	-5.049819882	0.00000245347790	0.000362288
ENSMUSE00001431833.1	chr7	14,555,474	14,562,359	-	ENSMUSG00000100586.2	Vmn1r90	-0.574381760	-5.049740179	0.00000245426678	0.000362288
ENSMUSE00000960826.1	chr7	63,697,014	63,697,232	+	ENSMUSG00000033510.14	Otud7a	0.252806966	5.048709713	0.00000246448838	0.000362505
ENSMUSE00001290747.1	chr1	74,622,196	74,622,375	+	ENSMUSG00000033276.18	Stk36	-0.483683946	-5.048182351	0.00000246973556	0.000362910
ENSMUSE00001054738.1	chr12	44,584,835	44,584,987	+	ENSMUSG00000020598.16	Nrcam	-0.598568135	-5.047345875	0.00000247808078	0.000363741
ENSMUSE00000502154.1	chr2	27,093,533	27,093,890	+	ENSMUSG00000036040.14	Adamtsl2	-0.689462215	-5.045073191	0.00000250089379	0.000365641
ENSMUSE00001381849.1	chr7	120,676,408	120,676,694	-	ENSMUSG00000097343.2	9030407P20Rik	0.564411249	5.040721197	0.00000254515253	0.000369880
ENSMUSE00000672874.1	chr11	100,740,376	100,740,621	-	ENSMUSG00000035355.15	Kcnh4	-0.425323885	-5.039142051	0.00000256140042	0.000371129
ENSMUSE00001314804.1	chr11	100,740,382	100,740,621	-	ENSMUSG00000035355.15	Kcnh4	-0.425323885	-5.039142051	0.00000256140042	0.000371129
ENSMUSE00001297282.1	chr3	108,386,293	108,386,407	+	ENSMUSG00000068744.12	Psrc1	-0.299381238	-5.036973727	0.00000258387551	0.000372857
ENSMUSE00000595551.1	chr4	147,868,979	147,870,358	+	ENSMUSG00000070583.1	Fv1	-0.344641711	-5.037064312	0.00000258293274	0.000372857
ENSMUSE00001419028.1	chr13	14,058,924	14,059,211	-	ENSMUSG00000021302.10	Ggps1	0.305084383	5.036755274	0.00000258615047	0.000372857
ENSMUSE00000709569.1	chr14	8,309,485	8,309,777	-	ENSMUSG00000021750.16	Fam107a	0.592370787	5.037321046	0.00000258026258	0.000372857
ENSMUSE00000425489.6	chr14	8,309,485	8,309,779	-	ENSMUSG00000021750.16	Fam107a	0.592370787	5.037321046	0.00000258026258	0.000372857
ENSMUSE00000702437.1	chrX	23,315,130	23,315,201	-	ENSMUSG00000036782.13	Klhl13	-0.373678838	-5.036935070	0.00000258427794	0.000372857
ENSMUSE00000888964.1	chrX	23,315,130	23,315,179	-	ENSMUSG00000036782.13	Klhl13	-0.391310461	-5.037033935	0.00000258324885	0.000372857
ENSMUSE00000124494.3	chr14	55,619,580	55,619,700	+	ENSMUSG00000002324.8	Rec8	-0.388775913	-5.035887103	0.00000259521089	0.000373793
ENSMUSE00001431770.1	chr7	14,555,474	14,562,443	-	ENSMUSG00000100586.2	Vmn1r90	-0.573572384	-5.035363795	0.00000260068721	0.000374211
ENSMUSE00001395179.1	chr9	113,070,983	113,072,255	-	ENSMUSG00000110996.1	Gm36251	0.388958342	5.035158368	0.00000260284005	0.000374335
ENSMUSE00000861451.2	chr5	29,223,786	29,228,457	+	ENSMUSG00000029130.12	Rnf32	-0.278264138	-5.034059128	0.00000261438948	0.000375625
ENSMUSE00001391378.1	chr8	71,388,756	71,389,334	-	ENSMUSG00000034911.8	Ushbp1	-0.517851314	-5.032892562	0.00000262670102	0.000376536
ENSMUSE00001355712.1	chr3	89,864,059	89,871,386	-	ENSMUSG00000027947.11	Il6ra	0.309505177	5.031947451	0.00000263671689	0.000376785
ENSMUSE00000872639.1	chr12	80,642,789	80,642,845	-	ENSMUSG00000021131.14	Erh	0.318092144	5.032200903	0.00000263402726	0.000376785
ENSMUSE00001421807.1	chr13	36,615,307	36,620,439	+	ENSMUSG00000114851.1	Gm46409	-0.284898089	-5.032382672	0.00000263209998	0.000376785
ENSMUSE00001333939.2	chr7	14,555,474	14,562,402	-	ENSMUSG00000100586.2	Vmn1r90	-0.572627635	-5.029540623	0.00000266239210	0.000379335
ENSMUSE00001205465.1	chr2	118,823,420	118,823,525	+	ENSMUSG00000027331.15	Knstrn	-0.305388263	-5.026965326	0.00000269013477	0.000382165
ENSMUSE00001289233.1	chr5	30,669,692	30,669,828	+	ENSMUSG00000029177.9	Cenpa	-0.360530488	-5.020813929	0.00000275754857	0.000389218
ENSMUSE00000778035.1	chrX	74,332,457	74,332,506	+	ENSMUSG00000031398.13	Plxna3	-0.290069450	-5.020627984	0.00000275961184	0.000389218
ENSMUSE00000279540.1	chr4	101,137,711	101,137,819	+	ENSMUSG00000035275.14	Raver2	0.297610001	5.019287249	0.00000277453340	0.000390908
ENSMUSE00001436273.1	chr7	14,555,474	14,562,620	-	ENSMUSG00000100586.2	Vmn1r90	-0.567830242	-5.017626804	0.00000279312236	0.000393146
ENSMUSE00001396139.1	chr9	37,384,509	37,384,731	+	ENSMUSG00000046240.8	Hepacam	0.299558120	5.016607935	0.00000280458890	0.000394198
ENSMUSE00000572971.1	chr10	128,723,185	128,723,249	-	ENSMUSG00000025357.8	Dgka	-0.375680511	-5.014396158	0.00000282963900	0.000395225
ENSMUSE00000770990.1	chr7	100,422,515	100,423,354	+	ENSMUSG00000047248.20	C2cd3	-0.275785679	-5.013092901	0.00000284450154	0.000396539
ENSMUSE00000648122.1	chr11	99,018,796	99,018,941	-	ENSMUSG00000020914.17	Top2a	-0.331687166	-5.012724538	0.00000284871619	0.000396937
ENSMUSE00001413397.1	chr13	61,859,704	61,861,675	+	ENSMUSG00000113626.1	Gm7240	-0.465853073	-5.012244773	0.00000285421461	0.000397322
ENSMUSE00000171732.1	chr2	164,770,367	164,770,394	+	ENSMUSG00000001403.13	Ube2c	-0.284077191	-5.010903323	0.00000286964352	0.000398897
ENSMUSE00001270613.1	chr6	29,135,408	29,135,566	-	ENSMUSG00000029701.15	Rbm28	-0.268276402	-5.007664161	0.00000290723568	0.000402775
ENSMUSE00000203230.1	chr7	45,000,372	45,000,546	+	ENSMUSG00000003184.15	Irf3	-0.251495660	-5.006727053	0.00000291820065	0.000403644
ENSMUSE00001243397.1	chrX	20,641,183	20,641,256	+	ENSMUSG00000031060.16	Rbm10	-0.288531014	-5.006130545	0.00000292520134	0.000404109
ENSMUSE00000488768.2	chr11	100,757,079	100,757,225	-	ENSMUSG00000035355.15	Kcnh4	-0.325123209	-5.005922259	0.00000292764966	0.000404255
ENSMUSE00001434327.1	chr15	96,449,740	96,452,139	-	ENSMUSG00000033228.8	Scaf11	0.925708087	5.005642747	0.00000293093836	0.000404325
ENSMUSE00001228711.1	chr1	172,495,983	172,496,067	+	ENSMUSG00000037995.15	Igsf9	-0.250766545	-5.004688383	0.00000294219448	0.000405493
ENSMUSE00000685528.1	chr14	93,560,476	93,560,577	-	ENSMUSG00000055421.8	Pcdh9	-0.328315516	-5.003922552	0.00000295125747	0.000406112
ENSMUSE00000484656.1	chrX	6,940,810	6,940,920	+	ENSMUSG00000062393.13	Dgkk	-0.523687999	-5.003420728	0.00000295721092	0.000406599
ENSMUSE00000472404.1	chr5	31,055,243	31,055,382	+	ENSMUSG00000013629.16	Cad	-0.366030828	-5.002139007	0.00000297247004	0.000408118
ENSMUSE00000937800.1	chr13	100,779,678	100,779,785	-	ENSMUSG00000041431.16	Ccnb1	-0.254146034	-5.000239596	0.00000299522428	0.000410560
ENSMUSE00000875317.1	chr2	152,854,921	152,855,015	+	ENSMUSG00000027469.16	Tpx2	-0.295047802	-4.999226486	0.00000300743038	0.000411558
ENSMUSE00001323676.1	chr1	46,826,093	46,826,281	-	ENSMUSG00000025986.6	Slc39a10	-0.258362515	-4.998409172	0.00000301731288	0.000412135
ENSMUSE00000801783.1	chr5	106,695,137	106,695,699	-	ENSMUSG00000049606.16	Zfp644	-0.497267189	-4.995613244	0.00000305135987	0.000415809
ENSMUSE00001001313.1	chr7	100,422,515	100,422,695	+	ENSMUSG00000047248.20	C2cd3	-0.276390169	-4.994539110	0.00000306453941	0.000417214
ENSMUSE00000246587.1	chr11	100,746,745	100,746,989	-	ENSMUSG00000035355.15	Kcnh4	-0.331268440	-4.993138531	0.00000308180788	0.000418780
ENSMUSE00001361848.1	chr5	31,070,356	31,070,477	+	ENSMUSG00000013629.16	Cad	-0.283523240	-4.989355078	0.00000312893215	0.000423259
ENSMUSE00000709100.1	chr14	8,296,274	8,298,797	-	ENSMUSG00000021750.16	Fam107a	0.508789010	4.987535594	0.00000315184415	0.000425316
ENSMUSE00000782456.1	chr5	106,695,055	106,695,699	-	ENSMUSG00000049606.16	Zfp644	-0.485765619	-4.981308559	0.00000323150425	0.000433251
ENSMUSE00000506254.2	chr15	102,298,184	102,299,239	+	ENSMUSG00000058290.4	Espl1	-0.303342033	-4.979745631	0.00000325180459	0.000434970
ENSMUSE00001285850.1	chr16	17,648,067	17,648,329	+	ENSMUSG00000041617.10	Ccdc74a	0.334024142	4.978338402	0.00000327018902	0.000436671
ENSMUSE00001232733.1	chr5	29,206,696	29,206,804	+	ENSMUSG00000029130.12	Rnf32	-0.406902189	-4.976648166	0.00000329240481	0.000438384
ENSMUSE00000491236.5	chr7	57,178,382	57,179,737	-	ENSMUSG00000055026.13	Gabrg3	0.380993641	4.976662210	0.00000329221962	0.000438384
ENSMUSE00001258197.1	chr2	120,171,108	120,171,311	-	ENSMUSG00000050211.14	Pla2g4e	0.253566513	4.974991719	0.00000331431933	0.000440214
ENSMUSE00000750290.1	chr2	118,834,000	118,834,249	+	ENSMUSG00000027331.15	Knstrn	-0.255676621	-4.973738000	0.00000333100037	0.000441161
ENSMUSE00000758150.1	chr2	164,769,898	164,770,080	+	ENSMUSG00000001403.13	Ube2c	-0.284441071	-4.972794905	0.00000334360244	0.000442366
ENSMUSE00000551043.6	chr2	164,769,903	164,770,080	+	ENSMUSG00000001403.13	Ube2c	-0.284441071	-4.972794905	0.00000334360244	0.000442366
ENSMUSE00000668808.1	chr11	120,712,440	120,712,539	-	ENSMUSG00000025144.17	Cenpx	0.272725383	4.972406809	0.00000334880185	0.000442781
ENSMUSE00000809210.1	chr5	30,669,738	30,669,828	+	ENSMUSG00000029177.9	Cenpa	-0.364000627	-4.970779047	0.00000337069543	0.000445140
ENSMUSE00000783794.2	chr11	40,701,395	40,702,858	-	ENSMUSG00000020330.16	Hmmr	-0.275320037	-4.970867083	0.00000336950776	0.000445140
ENSMUSE00000120634.3	chr13	114,455,121	114,455,345	-	ENSMUSG00000021765.9	Fst	0.400191470	4.970235992	0.00000337803059	0.000445495
ENSMUSE00000308648.1	chr14	57,382,758	57,382,865	-	ENSMUSG00000021947.11	Cryl1	0.274594213	4.968907841	0.00000339603590	0.000446361
ENSMUSE00001234007.1	chr16	17,646,551	17,646,783	+	ENSMUSG00000041617.10	Ccdc74a	0.386591377	4.966659539	0.00000342672898	0.000448265
ENSMUSE00001259900.1	chr16	17,646,700	17,646,783	+	ENSMUSG00000041617.10	Ccdc74a	0.386286908	4.964644065	0.00000345447349	0.000451083
ENSMUSE00000372123.2	chr16	17,646,470	17,646,783	+	ENSMUSG00000041617.10	Ccdc74a	0.383924643	4.960785772	0.00000350819834	0.000455033
ENSMUSE00001250152.1	chr16	17,646,475	17,646,783	+	ENSMUSG00000041617.10	Ccdc74a	0.383924643	4.960785772	0.00000350819834	0.000455033
ENSMUSE00000237272.3	chr9	67,969,275	67,969,356	+	ENSMUSG00000035284.10	Vps13c	-0.378942211	-4.960411825	0.00000351344850	0.000455308
ENSMUSE00000537184.1	chr5	123,782,842	123,782,961	+	ENSMUSG00000029414.11	Kntc1	-0.559494061	-4.959454224	0.00000352692800	0.000456124
ENSMUSE00000502846.1	chr6	142,679,219	142,679,353	-	ENSMUSG00000030249.15	Abcc9	-0.526556415	-4.958923386	0.00000353442197	0.000456399
ENSMUSE00001407325.1	chr10	25,912,331	25,914,573	-	ENSMUSG00000049420.9	Tmem200a	0.354706609	4.958938248	0.00000353421196	0.000456399
ENSMUSE00000935906.1	chr17	33,906,319	33,906,675	+	ENSMUSG00000092349.1	Smim40	0.678566229	4.958424058	0.00000354148528	0.000457108
ENSMUSE00000759000.1	chr3	108,386,065	108,386,407	+	ENSMUSG00000068744.12	Psrc1	-0.293126537	-4.955653607	0.00000358092588	0.000461175
ENSMUSE00000754894.1	chr2	118,834,075	118,834,219	+	ENSMUSG00000027331.15	Knstrn	-0.283983804	-4.953969734	0.00000360510678	0.000463005
ENSMUSE00001293027.1	chr16	17,646,673	17,646,783	+	ENSMUSG00000041617.10	Ccdc74a	0.384888317	4.954102061	0.00000360320077	0.000463005
ENSMUSE00000701391.1	chr6	34,873,695	34,874,695	-	ENSMUSG00000046806.13	Cyren	-0.309888915	-4.952578653	0.00000362520315	0.000465229
ENSMUSE00000835766.1	chr11	53,873,679	53,873,794	-	ENSMUSG00000018900.7	Slc22a5	0.262683025	4.950277417	0.00000365868827	0.000468080
ENSMUSE00000646684.3	chr7	3,318,860	3,319,012	+	ENSMUSG00000078816.9	Prkcg	0.307753926	4.948155144	0.00000368983658	0.000470616
ENSMUSE00000326121.1	chr19	37,393,685	37,393,780	+	ENSMUSG00000012443.4	Kif11	-0.333008599	-4.947642471	0.00000369739971	0.000471374
ENSMUSE00000766622.1	chr5	35,671,225	35,671,552	-	ENSMUSG00000029096.15	Htra3	0.555621355	4.945270047	0.00000373259585	0.000473922
ENSMUSE00001460992.1	chr19	10,422,395	10,422,517	+	ENSMUSG00000024743.16	Syt7	0.374713282	4.944701303	0.00000374108188	0.000474447
ENSMUSE00001273848.1	chr8	91,252,482	91,252,577	-	ENSMUSG00000033282.14	Rpgrip1l	-0.302650852	-4.944273625	0.00000374747552	0.000475003
ENSMUSE00001227945.1	chr13	73,846,913	73,847,016	-	ENSMUSG00000021567.15	Nkd2	0.302206432	4.943922613	0.00000375273098	0.000475095
ENSMUSE00001419897.1	chr13	73,846,912	73,847,016	-	ENSMUSG00000021567.15	Nkd2	0.302206432	4.943922613	0.00000375273098	0.000475095
ENSMUSE00001322620.1	chr7	59,673,810	59,673,956	-	ENSMUSG00000100826.6	Snhg14	-0.408937308	-4.943700605	0.00000375605867	0.000475310
ENSMUSE00001255171.1	chr2	119,635,478	119,635,587	+	ENSMUSG00000027306.15	Nusap1	-0.278730141	-4.942751019	0.00000377032455	0.000476429
ENSMUSE00001237608.1	chr16	17,646,564	17,646,783	+	ENSMUSG00000041617.10	Ccdc74a	0.385398055	4.942458395	0.00000377473135	0.000476429
ENSMUSE00001223819.1	chr16	17,646,565	17,646,783	+	ENSMUSG00000041617.10	Ccdc74a	0.385398055	4.942458395	0.00000377473135	0.000476429
ENSMUSE00001246913.1	chr16	17,646,613	17,646,783	+	ENSMUSG00000041617.10	Ccdc74a	0.384844681	4.941996815	0.00000378169278	0.000476893
ENSMUSE00001286793.1	chr16	17,646,618	17,646,783	+	ENSMUSG00000041617.10	Ccdc74a	0.384844681	4.941996815	0.00000378169278	0.000476893
ENSMUSE00000745311.1	chr2	154,847,249	154,848,491	+	ENSMUSG00000027593.15	Raly	0.427983793	4.941353481	0.00000379141628	0.000477705
ENSMUSE00000648121.1	chr11	99,016,430	99,016,527	-	ENSMUSG00000020914.17	Top2a	-0.311501683	-4.939825683	0.00000381460555	0.000480003
ENSMUSE00001254779.1	chr16	31,427,876	31,429,776	-	ENSMUSG00000086645.2	Gm15743	0.288758026	4.939187990	0.00000382432547	0.000480395
ENSMUSE00001351323.1	chr3	135,259,242	135,259,681	+	ENSMUSG00000045328.11	Cenpe	-0.333581838	-4.938107159	0.00000384085501	0.000481552
ENSMUSE00000180866.3	chr4	119,205,107	119,205,795	-	ENSMUSG00000028642.7	Tmem269	0.260471918	4.938044135	0.00000384182101	0.000481552
ENSMUSE00000468040.2	chr14	115,552,215	115,552,335	+	ENSMUSG00000022112.14	Gpc5	0.369861992	4.936821109	0.00000386061383	0.000483283
ENSMUSE00000697523.1	chr2	27,453,400	27,453,450	-	ENSMUSG00000026918.16	Brd3	0.468573373	4.936289112	0.00000386881637	0.000484101
ENSMUSE00000933590.1	chr7	80,304,728	80,304,851	+	ENSMUSG00000038943.16	Prc1	-0.263119621	-4.935569739	0.00000387993496	0.000485075
ENSMUSE00000454503.1	chr9	41,996,171	41,996,320	-	ENSMUSG00000049313.8	Sorl1	-0.293905167	-4.934613879	0.00000389475689	0.000486719
ENSMUSE00001318740.1	chr1	52,137,279	52,137,430	+	ENSMUSG00000101628.1	Gm28177	-0.476774566	-4.934003671	0.00000390424788	0.000487486
ENSMUSE00001332121.1	chr1	52,137,279	52,137,852	+	ENSMUSG00000026104.14	Stat1	-0.476774566	-4.934003671	0.00000390424788	0.000487486
ENSMUSE00000277880.1	chr4	102,921,022	102,921,519	+	ENSMUSG00000028524.21	Sgip1	0.254619610	4.929104761	0.00000398126567	0.000494343
ENSMUSE00000825846.1	chr2	5,855,980	5,857,420	+	ENSMUSG00000025817.12	Nudt5	-0.294646273	-4.928567688	0.00000398979878	0.000495191
ENSMUSE00000128783.3	chr15	89,145,096	89,145,175	-	ENSMUSG00000053137.7	Mapk11	-0.250670608	-4.925073249	0.00000404575610	0.000500390
ENSMUSE00001067429.1	chr19	16,664,509	16,664,904	-	ENSMUSG00000046230.11	Vps13a	-0.418726598	-4.924918688	0.00000404824871	0.000500390
ENSMUSE00001326969.1	chr7	90,399,184	90,399,286	+	ENSMUSG00000030616.16	Sytl2	0.420081576	4.924306338	0.00000405813885	0.000501320
ENSMUSE00000968587.1	chr9	22,307,549	22,307,638	-	ENSMUSG00000066829.7	Zfp810	0.336724696	4.922561449	0.00000408645010	0.000503747
ENSMUSE00001398581.1	chr9	22,307,549	22,307,648	-	ENSMUSG00000066829.7	Zfp810	0.336724696	4.922561449	0.00000408645010	0.000503747
ENSMUSE00001419740.1	chr13	73,648,910	73,649,227	+	ENSMUSG00000021611.9	Tert	-0.389027162	-4.921742281	0.00000409980763	0.000504966
ENSMUSE00001426365.1	chr13	114,453,105	114,453,505	-	ENSMUSG00000021765.9	Fst	0.344077154	4.921292438	0.00000410716097	0.000505294
ENSMUSE00000776454.1	chr12	76,020,336	76,020,518	+	ENSMUSG00000063450.14	Syne2	-0.426851796	-4.917692402	0.00000416647378	0.000511660
ENSMUSE00001380401.1	chr5	37,182,081	37,182,254	+	ENSMUSG00000117286.1	Gm1043	-0.403836255	-4.916620959	0.00000418428713	0.000513414
ENSMUSE00000160936.3	chr1	189,651,148	189,651,300	-	ENSMUSG00000026605.14	Cenpf	-0.326546426	-4.914453579	0.00000422054836	0.000516555
ENSMUSE00000484142.2	chr9	67,971,988	67,972,101	+	ENSMUSG00000035284.10	Vps13c	-0.400509152	-4.913242230	0.00000424094802	0.000518040
ENSMUSE00001393825.1	chr9	67,971,954	67,972,101	+	ENSMUSG00000035284.10	Vps13c	-0.400509152	-4.913242230	0.00000424094802	0.000518040
ENSMUSE00001204955.1	chr11	53,874,935	53,875,106	-	ENSMUSG00000018900.7	Slc22a5	0.271679732	4.912328758	0.00000425639483	0.000518040
ENSMUSE00000289163.4	chr14	51,889,147	51,889,217	+	ENSMUSG00000004561.14	Mettl17	-0.310888189	-4.913061682	0.00000424399674	0.000518040
ENSMUSE00000356776.7	chr15	79,483,714	79,485,819	-	ENSMUSG00000044216.7	Kcnj4	0.256745384	4.912456499	0.00000425423143	0.000518040
ENSMUSE00001391844.1	chr4	119,205,055	119,205,795	-	ENSMUSG00000028642.7	Tmem269	0.253563009	4.911803915	0.00000426529472	0.000518614
ENSMUSE00001293163.1	chr3	68,930,822	68,930,985	-	ENSMUSG00000027778.15	Ift80	-0.308411328	-4.911469704	0.00000427097147	0.000518833
ENSMUSE00000762008.1	chrX	135,744,919	135,745,406	+	ENSMUSG00000072969.2	Armcx5	0.306523009	4.911451800	0.00000427127579	0.000518833
ENSMUSE00001028187.1	chr7	100,448,712	100,448,873	+	ENSMUSG00000047248.20	C2cd3	-0.282899039	-4.910689613	0.00000428425039	0.000519758
ENSMUSE00001390047.1	chr8	72,741,810	72,741,915	+	ENSMUSG00000031622.16	Sin3b	-0.296285895	-4.907802171	0.00000433375228	0.000524500
ENSMUSE00000953645.1	chr19	46,254,067	46,254,095	+	ENSMUSG00000025224.16	Gbf1	-0.307622452	-4.906595170	0.00000435460978	0.000525767
ENSMUSE00000776660.1	chr7	55,972,013	55,972,161	+	ENSMUSG00000087178.7	A230056P14Rik	-0.524483333	-4.904093663	0.00000439814887	0.000530038
ENSMUSE00000831458.1	chr14	67,677,796	67,678,022	-	ENSMUSG00000048922.18	Cdca2	-0.405079576	-4.899566505	0.00000447802597	0.000536330
ENSMUSE00000431460.7	chr12	13,441,862	13,441,946	+	ENSMUSG00000020576.10	Nbas	-0.323560992	-4.899012140	0.00000448790382	0.000537071
ENSMUSE00001316737.1	chr7	100,420,505	100,423,080	+	ENSMUSG00000047248.20	C2cd3	-0.272112220	-4.898728686	0.00000449296269	0.000537262
ENSMUSE00000645630.3	chr16	15,887,286	15,891,031	+	ENSMUSG00000071637.5	Cebpd	0.388156694	4.898108020	0.00000450405928	0.000538119
ENSMUSE00000377015.10	chr9	57,599,992	57,602,461	-	ENSMUSG00000039714.9	Cplx3	0.517391749	4.893751043	0.00000458271094	0.000544384
ENSMUSE00000780015.1	chr5	33,608,388	33,608,432	-	ENSMUSG00000037339.17	Fam53a	0.579821410	4.892175096	0.00000461148807	0.000546241
ENSMUSE00001422079.1	chr13	114,455,121	114,455,210	-	ENSMUSG00000021765.9	Fst	0.419968353	4.890913722	0.00000463464785	0.000548314
ENSMUSE00001437412.1	chr15	100,546,066	100,548,335	-	ENSMUSG00000009733.9	Tfcp2	0.655372195	4.890617291	0.00000464010699	0.000548737
ENSMUSE00000915529.2	chr1	189,640,606	189,642,802	-	ENSMUSG00000026605.14	Cenpf	-0.252256735	-4.888802625	0.00000467366304	0.000550689
ENSMUSE00001053430.1	chr17	86,001,431	86,001,607	-	ENSMUSG00000024135.10	Srbd1	-0.258086627	-4.887881496	0.00000469078654	0.000552135
ENSMUSE00000326179.1	chr19	37,390,312	37,390,402	+	ENSMUSG00000012443.4	Kif11	-0.339447805	-4.887411958	0.00000469953862	0.000552395
ENSMUSE00000701474.1	chr6	34,773,223	34,773,694	+	ENSMUSG00000029761.16	Cald1	-0.272394807	-4.885069768	0.00000474343467	0.000556486
ENSMUSE00000990383.1	chr15	76,120,003	76,120,136	-	ENSMUSG00000044361.16	BC024139	-0.417641887	-4.884280692	0.00000475831287	0.000557501
ENSMUSE00001148189.1	chr7	120,676,408	120,676,656	-	ENSMUSG00000097343.2	9030407P20Rik	0.549525461	4.882445228	0.00000479309709	0.000560114
ENSMUSE00000584531.2	chr9	48,831,743	48,833,099	-	ENSMUSG00000066687.5	Zbtb16	0.319737704	4.882291411	0.00000479602334	0.000560114
ENSMUSE00000799682.1	chr11	99,016,593	99,018,941	-	ENSMUSG00000020914.17	Top2a	-0.326665951	-4.882350542	0.00000479489821	0.000560114
ENSMUSE00000698239.1	chr1	63,302,640	63,314,576	+	ENSMUSG00000027520.16	Zdbf2	-0.284797317	-4.881173762	0.00000481733802	0.000561926
ENSMUSE00000465035.3	chr1	63,302,640	63,314,575	+	ENSMUSG00000027520.16	Zdbf2	-0.284797317	-4.881173762	0.00000481733802	0.000561926
ENSMUSE00000697252.1	chrX	95,711,678	95,712,146	+	ENSMUSG00000035045.17	Zc3h12b	0.455060304	4.880346854	0.00000483316735	0.000563095
ENSMUSE00001332787.1	chr7	90,398,218	90,399,286	+	ENSMUSG00000030616.16	Sytl2	0.418866757	4.878309474	0.00000487238508	0.000566756
ENSMUSE00000905228.1	chr8	25,767,623	25,769,704	+	ENSMUSG00000091514.2	Gm17484	-0.434861779	-4.877055446	0.00000489667797	0.000568672
ENSMUSE00001244105.1	chr2	130,778,417	130,778,504	-	ENSMUSG00000027309.18	Dnaaf9	-0.267662543	-4.875510849	0.00000492676196	0.000570570
ENSMUSE00000442394.1	chr2	152,854,921	152,855,002	+	ENSMUSG00000027469.16	Tpx2	-0.293066438	-4.875552622	0.00000492594598	0.000570570
ENSMUSE00001295162.1	chr19	6,090,648	6,091,777	+	ENSMUSG00000024791.10	Cdca5	-0.273494053	-4.870678677	0.00000502204523	0.000577237
ENSMUSE00001381692.1	chr7	90,409,402	90,410,719	+	ENSMUSG00000030616.16	Sytl2	0.339188852	4.868836593	0.00000505883905	0.000580778
ENSMUSE00000193049.3	chr6	49,248,986	49,249,174	-	ENSMUSG00000029817.11	Tra2a	-0.264869274	-4.868036861	0.00000507489453	0.000581932
ENSMUSE00001218609.1	chr6	34,771,048	34,771,128	+	ENSMUSG00000029761.16	Cald1	-0.304306538	-4.866129636	0.00000511338476	0.000585192
ENSMUSE00001285714.1	chr14	52,297,869	52,298,085	-	ENSMUSG00000022160.18	Mettl3	-0.265524391	-4.866152588	0.00000511291987	0.000585192
ENSMUSE00000155608.1	chr1	38,107,568	38,107,694	-	ENSMUSG00000026082.11	Rev1	0.304380814	4.865331350	0.00000512957947	0.000586659
ENSMUSE00000414195.1	chr16	49,004,269	49,004,484	+	ENSMUSG00000033031.13	Cip2a	-0.258912918	-4.865298904	0.00000513023876	0.000586659
ENSMUSE00000562716.4	chr3	135,243,600	135,243,878	+	ENSMUSG00000045328.11	Cenpe	-0.329884050	-4.864427096	0.00000514798431	0.000587994
ENSMUSE00001007562.1	chr7	100,425,977	100,426,149	+	ENSMUSG00000047248.20	C2cd3	-0.287931389	-4.862275369	0.00000519203876	0.000592096
ENSMUSE00000692662.1	chr6	120,969,355	120,969,492	-	ENSMUSG00000051586.17	Mical3	-0.403342093	-4.853970489	0.00000536554271	0.000608294
ENSMUSE00001228033.1	chr11	99,022,840	99,022,992	-	ENSMUSG00000020914.17	Top2a	-0.327390437	-4.853902179	0.00000536699298	0.000608294
ENSMUSE00001272948.1	chr15	79,794,256	79,794,475	-	ENSMUSG00000022421.19	Nptxr	0.276543271	4.853875984	0.00000536754923	0.000608294
ENSMUSE00000651751.3	chr5	100,679,484	100,681,030	-	ENSMUSG00000035273.14	Hpse	0.764431362	4.852768418	0.00000539111945	0.000610252
ENSMUSE00001285030.1	chr1	74,616,576	74,616,719	+	ENSMUSG00000033276.18	Stk36	-0.464367505	-4.851717038	0.00000541358722	0.000612447
ENSMUSE00000545148.5	chr9	48,654,297	48,657,371	-	ENSMUSG00000066687.5	Zbtb16	0.264763958	4.851594444	0.00000541621297	0.000612447
ENSMUSE00000776735.1	chr2	127,804,809	127,805,266	-	ENSMUSG00000027379.13	Bub1	-0.341123959	-4.851350690	0.00000542143742	0.000612492
ENSMUSE00001297073.1	chr6	30,658,357	30,658,424	-	ENSMUSG00000029790.16	Cep41	-0.415180754	-4.850091582	0.00000544850247	0.000614484
ENSMUSE00001287817.1	chr2	120,184,571	120,184,608	-	ENSMUSG00000050211.14	Pla2g4e	0.324916498	4.846848861	0.00000551881343	0.000619412
ENSMUSE00000668795.1	chr11	120,712,440	120,712,712	-	ENSMUSG00000025144.17	Cenpx	0.256236800	4.845338598	0.00000555186089	0.000620954
ENSMUSE00001244035.1	chr6	34,766,103	34,766,198	+	ENSMUSG00000029761.16	Cald1	-0.303390461	-4.844869290	0.00000556216943	0.000621868
ENSMUSE00000661122.1	chr2	181,092,239	181,092,292	-	ENSMUSG00000016346.17	Kcnq2	0.276401737	4.844470818	0.00000557093667	0.000622370
ENSMUSE00001333489.1	chr7	90,409,402	90,410,439	+	ENSMUSG00000030616.16	Sytl2	0.338599704	4.842686154	0.00000561036848	0.000625813
ENSMUSE00001464960.1	chr7	90,409,402	90,410,438	+	ENSMUSG00000030616.16	Sytl2	0.338599704	4.842686154	0.00000561036848	0.000625813
ENSMUSE00001401183.1	chr9	121,908,550	121,911,074	+	ENSMUSG00000044534.8	Ackr2	-0.442746451	-4.842013694	0.00000562529677	0.000626997
ENSMUSE00000368995.4	chr9	121,908,550	121,911,064	+	ENSMUSG00000044534.8	Ackr2	-0.442746451	-4.842013694	0.00000562529677	0.000626997
ENSMUSE00000359321.5	chr4	106,442,329	106,443,558	-	ENSMUSG00000044254.6	Pcsk9	0.344106478	4.840977301	0.00000564837994	0.000628607
ENSMUSE00000454262.5	chr14	55,063,805	55,067,281	-	ENSMUSG00000040721.9	Zfhx2	-0.259110891	-4.840868503	0.00000565080849	0.000628636
ENSMUSE00000531409.1	chr12	76,054,769	76,054,973	+	ENSMUSG00000063450.14	Syne2	-0.357811628	-4.840090866	0.00000566819632	0.000630303
ENSMUSE00001416836.1	chr12	105,030,650	105,030,825	-	ENSMUSG00000113722.1	Snhg10	0.372702904	4.837330804	0.00000573033242	0.000634570
ENSMUSE00000168934.1	chr2	127,804,809	127,804,970	-	ENSMUSG00000027379.13	Bub1	-0.339485629	-4.836325070	0.00000575313856	0.000635643
ENSMUSE00001206113.1	chr2	120,041,395	120,043,033	+	ENSMUSG00000033852.16	Gm28042	-0.358934270	-4.835970158	0.00000576120767	0.000635810
ENSMUSE00000838171.1	chr2	120,041,395	120,043,030	+	ENSMUSG00000098488.7	Pla2g4b	-0.358934270	-4.835970158	0.00000576120767	0.000635810
ENSMUSE00000333571.1	chr12	84,345,317	84,346,935	-	ENSMUSG00000021234.9	Fam161b	-0.278678121	-4.835352425	0.00000577527845	0.000636480
ENSMUSE00000468229.1	chrX	6,908,673	6,908,764	+	ENSMUSG00000062393.13	Dgkk	-0.538192434	-4.831701402	0.00000585912756	0.000642153
ENSMUSE00000193042.3	chr6	49,051,818	49,052,026	+	ENSMUSG00000029816.10	Gpnmb	0.671656028	4.831181162	0.00000587117143	0.000642339
ENSMUSE00000897323.1	chr5	143,979,858	143,979,948	+	ENSMUSG00000075569.10	Rsph10b	0.538156480	4.824428562	0.00000602970200	0.000654512
ENSMUSE00001240739.1	chr12	84,348,606	84,348,770	-	ENSMUSG00000021234.9	Fam161b	-0.311334101	-4.822735819	0.00000607009117	0.000657914
ENSMUSE00000817130.1	chrX	73,865,763	73,865,816	-	ENSMUSG00000031391.18	L1cam	-0.251851528	-4.822753370	0.00000606967107	0.000657914
ENSMUSE00000415966.1	chr10	9,809,029	9,809,249	-	ENSMUSG00000019790.17	Stxbp5	0.267482924	4.822166565	0.00000608373278	0.000659147
ENSMUSE00000212916.2	chr8	94,811,760	94,812,036	+	ENSMUSG00000031780.2	Ccl17	0.628062842	4.820830888	0.00000611585823	0.000661641
ENSMUSE00001279617.1	chr10	69,989,935	69,992,475	+	ENSMUSG00000069601.14	Ank3	-0.252788246	-4.820051632	0.00000613467695	0.000663053
ENSMUSE00001301135.1	chr6	34,764,956	34,765,093	+	ENSMUSG00000029761.16	Cald1	-0.284877691	-4.818493042	0.00000617248558	0.000665060
ENSMUSE00001302410.1	chr11	120,717,825	120,717,902	+	ENSMUSG00000025145.13	Lrrc45	-0.367143433	-4.818041730	0.00000618347588	0.000665737
ENSMUSE00001310311.1	chr2	118,818,835	118,818,882	+	ENSMUSG00000027331.15	Knstrn	-0.312252841	-4.817335533	0.00000620071136	0.000667345
ENSMUSE00001245826.1	chr1	36,438,750	36,438,832	-	ENSMUSG00000001143.13	Lman2l	-0.297484487	-4.814969976	0.00000625878667	0.000672103
ENSMUSE00000818323.1	chr2	25,359,889	25,361,739	-	ENSMUSG00000026956.15	Uap1l1	0.442075697	4.813302612	0.00000630003886	0.000675490
ENSMUSE00000915114.1	chr14	51,889,147	51,889,302	+	ENSMUSG00000004561.14	Mettl17	-0.281148978	-4.813226145	0.00000630193706	0.000675490
ENSMUSE00000835723.1	chr14	52,297,869	52,298,456	-	ENSMUSG00000022160.18	Mettl3	-0.262244323	-4.812144741	0.00000632884127	0.000678116
ENSMUSE00000727052.1	chr6	48,677,511	48,677,915	+	ENSMUSG00000051124.6	Gimap9	-0.557156361	-4.811911546	0.00000633465757	0.000678247
ENSMUSE00000630787.1	chr1	12,838,359	12,838,611	+	ENSMUSG00000016918.15	Sulf1	-0.316306318	-4.811714198	0.00000633958384	0.000678275
ENSMUSE00000326102.1	chr19	37,398,119	37,398,207	+	ENSMUSG00000012443.4	Kif11	-0.300751638	-4.809538431	0.00000639414386	0.000682605
ENSMUSE00000531416.1	chr12	76,041,990	76,042,136	+	ENSMUSG00000063450.14	Syne2	-0.391977064	-4.806723205	0.00000646541773	0.000687438
ENSMUSE00001268500.1	chr6	112,649,595	112,649,837	-	ENSMUSG00000030254.16	Rad18	0.278140958	4.805888233	0.00000648670523	0.000688443
ENSMUSE00001386517.1	chr8	54,583,551	54,583,637	+	ENSMUSG00000031519.4	Asb5	0.472300960	4.806130403	0.00000648052413	0.000688443
ENSMUSE00001030231.1	chr17	85,614,648	85,615,743	-	ENSMUSG00000093460.9	Six3os1	-0.368099274	-4.805637550	0.00000649310968	0.000688503
ENSMUSE00000805031.1	chr7	55,979,431	55,980,868	+	ENSMUSG00000087178.7	A230056P14Rik	-0.351297039	-4.803994772	0.00000653523185	0.000691071
ENSMUSE00001380736.1	chr7	6,142,353	6,143,150	-	ENSMUSG00000046792.8	Zfp787	0.300127152	4.803277032	0.00000655371866	0.000692019
ENSMUSE00000750470.1	chr2	120,207,130	120,207,235	-	ENSMUSG00000050211.14	Pla2g4e	0.556800118	4.800816211	0.00000661748916	0.000694516
ENSMUSE00001408168.1	chr10	127,070,375	127,071,607	+	ENSMUSG00000112639.1	A730063M14Rik	0.280683013	4.800798136	0.00000661795979	0.000694516
ENSMUSE00000752040.1	chr11	72,645,537	72,645,652	+	ENSMUSG00000020794.13	Ube2g1	0.283718813	4.800539587	0.00000662469534	0.000694657
ENSMUSE00001319443.1	chr1	135,277,641	135,279,915	-	ENSMUSG00000041926.15	Rnpep	-0.267229541	-4.799977918	0.00000663935055	0.000695756
ENSMUSE00001099863.2	chr1	166,974,023	166,974,733	-	ENSMUSG00000102548.1	Gm16701	-0.370890640	-4.798892004	0.00000666777401	0.000697562
ENSMUSE00000824024.1	chr12	76,027,956	76,028,165	+	ENSMUSG00000063450.14	Syne2	-0.399609467	-4.795231458	0.00000676446284	0.000704551
ENSMUSE00001417915.1	chr12	105,030,617	105,030,825	-	ENSMUSG00000113722.1	Snhg10	0.369808056	4.793246050	0.00000681747422	0.000707791
ENSMUSE00001348022.1	chr3	144,683,678	144,685,139	-	ENSMUSG00000037062.13	Sh3glb1	0.360885871	4.791395944	0.00000686723675	0.000711687
ENSMUSE00001221196.1	chr16	17,648,067	17,648,473	+	ENSMUSG00000041617.10	Ccdc74a	0.322058312	4.789800807	0.00000691042495	0.000714989
ENSMUSE00000290198.1	chr2	137,004,934	137,005,054	+	ENSMUSG00000027281.16	Slx4ip	-0.466752744	-4.788575813	0.00000694377086	0.000717317
ENSMUSE00000124499.3	chr14	55,623,497	55,623,634	+	ENSMUSG00000002324.8	Rec8	-0.351730180	-4.787407540	0.00000697571859	0.000719851
ENSMUSE00000486160.2	chr11	102,887,336	102,888,721	-	ENSMUSG00000020932.14	Gfap	0.400113585	4.785732970	0.00000702176110	0.000723319
ENSMUSE00001383135.1	chr7	137,452,453	137,452,541	+	ENSMUSG00000031068.8	Glrx3	0.405597143	4.785091285	0.00000703948258	0.000724374
ENSMUSE00000776258.1	chr16	4,034,501	4,034,675	-	ENSMUSG00000084790.1	Gm15879	-0.338782984	-4.783893217	0.00000707268628	0.000726741
ENSMUSE00000641288.2	chr19	45,026,906	45,027,974	-	ENSMUSG00000074818.13	Pdzd7	-0.340933027	-4.783673054	0.00000707880450	0.000726741
ENSMUSE00000295126.1	chr11	94,667,584	94,667,846	-	ENSMUSG00000020868.15	Xylt2	0.255236866	4.783025143	0.00000709683954	0.000727958
ENSMUSE00001404258.1	chr9	41,696,618	41,700,429	-	ENSMUSG00000110862.1	Gm35835	-0.492787436	-4.781870388	0.00000712909386	0.000729465
ENSMUSE00001239300.1	chr2	32,237,360	32,237,511	+	ENSMUSG00000039254.16	Pomt1	-0.361240571	-4.779008354	0.00000720965144	0.000734606
ENSMUSE00001432055.1	chr14	55,623,498	55,623,634	+	ENSMUSG00000002324.8	Rec8	-0.351034270	-4.778695905	0.00000721849935	0.000735250
ENSMUSE00000832757.1	chr11	69,105,390	69,106,296	+	ENSMUSG00000020893.17	Per1	0.307487419	4.778603056	0.00000722113069	0.000735261
ENSMUSE00001281728.1	chr6	29,131,627	29,131,776	-	ENSMUSG00000029701.15	Rbm28	-0.264492192	-4.776502866	0.00000728089979	0.000739587
ENSMUSE00000651891.2	chr11	69,105,390	69,106,458	+	ENSMUSG00000020893.17	Per1	0.304684557	4.776610871	0.00000727781438	0.000739587
ENSMUSE00000113334.1	chr11	102,891,911	102,891,954	-	ENSMUSG00000020932.14	Gfap	0.413548758	4.775511937	0.00000730926739	0.000741897
ENSMUSE00000434244.2	chr12	84,345,309	84,346,409	-	ENSMUSG00000021234.9	Fam161b	-0.281099755	-4.775245143	0.00000731692332	0.000742415
ENSMUSE00000722887.1	chr7	25,619,493	25,620,464	+	ENSMUSG00000057229.11	Dmac2	0.292500979	4.771756639	0.00000741775044	0.000749247
ENSMUSE00000646889.1	chr14	118,873,601	118,873,708	+	ENSMUSG00000022132.15	Cldn10	0.308056546	4.771048478	0.00000743838260	0.000750028
ENSMUSE00000216808.3	chr9	18,309,833	18,309,938	+	ENSMUSG00000001774.8	Chordc1	-0.259809517	-4.770695262	0.00000744869434	0.000750775
ENSMUSE00001233989.1	chr1	74,632,729	74,632,900	+	ENSMUSG00000033276.18	Stk36	-0.351041456	-4.770375719	0.00000745803502	0.000750968
ENSMUSE00001261316.1	chr4	124,931,072	124,931,112	-	ENSMUSG00000028873.16	Cdca8	-0.253880985	-4.769729129	0.00000747697061	0.000751887
ENSMUSE00001314190.1	chr7	100,469,399	100,470,152	+	ENSMUSG00000047248.20	C2cd3	-0.259229958	-4.769380094	0.00000748721163	0.000752603
ENSMUSE00000712186.2	chrX	105,164,632	105,165,361	-	ENSMUSG00000083889.4	E530001F21Rik	-0.646650759	-4.769038733	0.00000749724069	0.000753091
ENSMUSE00000193048.3	chr6	49,045,305	49,045,478	+	ENSMUSG00000029816.10	Gpnmb	0.795730257	4.767661720	0.00000753782967	0.000756384
ENSMUSE00000744319.1	chrX	20,985,979	20,986,723	+	ENSMUSG00000086877.7	A230072C01Rik	-0.290904065	-4.766894859	0.00000756052634	0.000757616
ENSMUSE00000799955.1	chr1	135,278,767	135,279,112	-	ENSMUSG00000041926.15	Rnpep	-0.269313622	-4.766802909	0.00000756325221	0.000757628
ENSMUSE00001295895.1	chr11	72,399,874	72,400,025	-	ENSMUSG00000045667.14	Smtnl2	0.351101510	4.766464393	0.00000757329589	0.000758373
ENSMUSE00000760684.1	chr2	32,237,339	32,237,511	+	ENSMUSG00000039254.16	Pomt1	-0.360827237	-4.764977950	0.00000761755192	0.000761493
ENSMUSE00000935575.1	chr5	134,314,383	134,314,760	-	ENSMUSG00000060261.15	Gtf2i	-0.267265969	-4.763517995	0.00000766126418	0.000762456
ENSMUSE00000506227.4	chr5	134,314,383	134,314,746	-	ENSMUSG00000060261.15	Gtf2i	-0.267265969	-4.763517995	0.00000766126418	0.000762456
ENSMUSE00000934118.1	chr5	134,314,383	134,314,720	-	ENSMUSG00000060261.15	Gtf2i	-0.267265969	-4.763517995	0.00000766126418	0.000762456
ENSMUSE00001364417.1	chr5	134,314,383	134,314,682	-	ENSMUSG00000060261.15	Gtf2i	-0.267265969	-4.763517995	0.00000766126418	0.000762456
ENSMUSE00000936550.1	chr5	134,314,383	134,314,676	-	ENSMUSG00000060261.15	Gtf2i	-0.267265969	-4.763517995	0.00000766126418	0.000762456
ENSMUSE00000934266.1	chr5	134,314,383	134,314,727	-	ENSMUSG00000060261.15	Gtf2i	-0.267265969	-4.763517995	0.00000766126418	0.000762456
ENSMUSE00000751125.1	chr6	30,660,870	30,661,369	-	ENSMUSG00000029790.16	Cep41	-0.382673838	-4.763584704	0.00000765926155	0.000762456
ENSMUSE00001322783.1	chr1	135,275,842	135,277,418	-	ENSMUSG00000041926.15	Rnpep	-0.262622255	-4.762838465	0.00000768169299	0.000763966
ENSMUSE00000963052.1	chr7	118,761,766	118,762,146	+	ENSMUSG00000030982.19	Vps35l	0.504290675	4.761739735	0.00000771483639	0.000767000
ENSMUSE00000698146.1	chr2	26,388,586	26,388,694	-	ENSMUSG00000026927.17	Entr1	0.428871714	4.761441800	0.00000772384760	0.000767339
ENSMUSE00000517463.6	chr6	49,056,161	49,058,182	+	ENSMUSG00000029816.10	Gpnmb	0.609958715	4.761103944	0.00000773407864	0.000767339
ENSMUSE00001038950.2	chr13	84,222,314	84,222,434	+	ENSMUSG00000035762.11	Tmem161b	0.276734339	4.761124673	0.00000773345053	0.000767339
ENSMUSE00001421810.1	chr13	84,222,326	84,222,434	+	ENSMUSG00000035762.11	Tmem161b	0.276734339	4.761124673	0.00000773345053	0.000767339
ENSMUSE00001424024.1	chr13	84,222,329	84,222,434	+	ENSMUSG00000035762.11	Tmem161b	0.276734339	4.761124673	0.00000773345053	0.000767339
ENSMUSE00001455706.1	chr19	45,027,615	45,027,974	-	ENSMUSG00000074818.13	Pdzd7	-0.391757510	-4.761413521	0.00000772470346	0.000767339
ENSMUSE00000199984.3	chr7	65,931,677	65,931,765	+	ENSMUSG00000030513.14	Pcsk6	0.334935934	4.757316284	0.00000784968350	0.000775106
ENSMUSE00000844579.1	chr2	181,384,250	181,384,994	+	ENSMUSG00000085028.2	Slc2a4rg-ps	-0.461050110	-4.755970381	0.00000789116574	0.000777091
ENSMUSE00000822546.1	chr11	75,700,545	75,700,737	+	ENSMUSG00000017776.15	Crk	0.605131838	4.755399630	0.00000790882120	0.000777251
ENSMUSE00001259988.1	chr2	152,880,104	152,880,225	+	ENSMUSG00000027469.16	Tpx2	-0.269954743	-4.754368254	0.00000794082306	0.000780132
ENSMUSE00001368265.1	chr7	3,329,828	3,330,020	+	ENSMUSG00000078816.9	Prkcg	0.293221973	4.753044413	0.00000798208422	0.000782218
ENSMUSE00000363222.1	chr11	102,894,378	102,894,539	-	ENSMUSG00000020932.14	Gfap	0.396925362	4.752695080	0.00000799300684	0.000782352
ENSMUSE00001422598.1	chr13	84,222,312	84,222,434	+	ENSMUSG00000035762.11	Tmem161b	0.276427643	4.752776950	0.00000799044570	0.000782352
ENSMUSE00001425629.1	chr13	84,222,313	84,222,434	+	ENSMUSG00000035762.11	Tmem161b	0.276427643	4.752776950	0.00000799044570	0.000782352
ENSMUSE00001294373.1	chr5	143,983,904	143,984,102	+	ENSMUSG00000075569.10	Rsph10b	0.427650330	4.750905357	0.00000804919480	0.000784375
ENSMUSE00001247893.1	chr5	141,937,531	141,937,721	+	ENSMUSG00000039683.16	Sdk1	-0.331940838	-4.750106925	0.00000807438511	0.000786083
ENSMUSE00000630789.1	chr1	12,821,970	12,822,099	+	ENSMUSG00000016918.15	Sulf1	-0.344204962	-4.749836089	0.00000808294731	0.000786390
ENSMUSE00001463587.1	chr13	106,833,993	106,835,802	-	ENSMUSG00000118423.1	Lrrc70	0.458886273	4.749136065	0.00000810511877	0.000788020
ENSMUSE00000241633.1	chr1	135,278,767	135,278,907	-	ENSMUSG00000041926.15	Rnpep	-0.268432192	-4.748698334	0.00000811901284	0.000788844
ENSMUSE00001385148.1	chr8	25,591,654	25,594,166	-	ENSMUSG00000037363.9	Letm2	-0.264591714	-4.748243505	0.00000813347414	0.000789457
ENSMUSE00000124506.3	chr14	55,622,215	55,622,294	+	ENSMUSG00000002324.8	Rec8	-0.364227117	-4.747895479	0.00000814455654	0.000790269
ENSMUSE00001427860.1	chr13	84,222,300	84,222,434	+	ENSMUSG00000035762.11	Tmem161b	0.276503184	4.747478678	0.00000815784831	0.000791031
ENSMUSE00000541970.4	chr19	53,529,109	53,529,696	+	ENSMUSG00000034765.6	Dusp5	-0.749239044	-4.746860518	0.00000817760027	0.000792345
ENSMUSE00001050291.1	chr15	76,120,870	76,121,163	-	ENSMUSG00000044361.16	BC024139	-0.368622255	-4.746585698	0.00000818639646	0.000792583
ENSMUSE00001008874.1	chr7	100,424,740	100,424,923	+	ENSMUSG00000047248.20	C2cd3	-0.271016605	-4.745577508	0.00000821874461	0.000793520
ENSMUSE00000216819.3	chr9	18,308,750	18,308,820	+	ENSMUSG00000001774.8	Chordc1	-0.268378617	-4.745715043	0.00000821432446	0.000793520
ENSMUSE00000788561.1	chr2	32,237,360	32,237,700	+	ENSMUSG00000039254.16	Pomt1	-0.355069859	-4.745000332	0.00000823731944	0.000794762
ENSMUSE00000677471.1	chr7	3,329,828	3,329,968	+	ENSMUSG00000078816.9	Prkcg	0.292608705	4.744754454	0.00000824524474	0.000795263
ENSMUSE00001292554.1	chr6	30,657,298	30,657,412	-	ENSMUSG00000029790.16	Cep41	-0.422804597	-4.744020683	0.00000826894019	0.000796500
ENSMUSE00001426525.1	chr13	84,222,296	84,222,434	+	ENSMUSG00000035762.11	Tmem161b	0.276361085	4.744060969	0.00000826763754	0.000796500
ENSMUSE00000749410.1	chr2	181,380,403	181,380,738	+	ENSMUSG00000027582.16	Zgpat	-0.253151801	-4.743074815	0.00000829958259	0.000798649
ENSMUSE00000759974.1	chr12	84,348,359	84,348,770	-	ENSMUSG00000021234.9	Fam161b	-0.304483887	-4.742816843	0.00000830795901	0.000799164
ENSMUSE00000817088.2	chr2	27,142,160	27,142,491	-	ENSMUSG00000009216.7	Fam163b	0.289137384	4.741546154	0.00000834933874	0.000802110
ENSMUSE00000879477.2	chr13	73,648,910	73,649,035	+	ENSMUSG00000021611.9	Tert	-0.424460719	-4.740915276	0.00000836995754	0.000803404
ENSMUSE00000120474.4	chr14	8,301,059	8,301,233	-	ENSMUSG00000021750.16	Fam107a	0.549631172	4.739088378	0.00000842994513	0.000806391
ENSMUSE00000936174.1	chr7	80,305,918	80,305,956	+	ENSMUSG00000038943.16	Prc1	-0.266439428	-4.738810551	0.00000843910435	0.000807001
ENSMUSE00001442462.1	chr15	98,094,870	98,095,210	+	ENSMUSG00000033065.14	Pfkm	0.557701844	4.738392891	0.00000845289168	0.000807835
ENSMUSE00001356011.1	chr5	29,198,668	29,198,838	+	ENSMUSG00000029130.12	Rnf32	-0.324474167	-4.737836326	0.00000847129844	0.000809016
ENSMUSE00001204807.1	chr6	30,660,870	30,661,014	-	ENSMUSG00000029790.16	Cep41	-0.388179928	-4.737740443	0.00000847447340	0.000809053
ENSMUSE00001258225.1	chr5	29,205,669	29,205,701	+	ENSMUSG00000029130.12	Rnf32	-0.412809369	-4.737399260	0.00000848578042	0.000809159
ENSMUSE00000488083.2	chr9	67,963,049	67,963,189	+	ENSMUSG00000035284.10	Vps13c	-0.367126340	-4.737605193	0.00000847895391	0.000809159
ENSMUSE00001271282.1	chr4	12,077,336	12,077,435	-	ENSMUSG00000049488.14	Tmem67	-0.317032153	-4.734482647	0.00000858303927	0.000815936
ENSMUSE00000712347.1	chr5	69,576,742	69,577,441	-	ENSMUSG00000029209.15	Gnpda2	0.446188074	4.733832438	0.00000860486872	0.000817367
ENSMUSE00000903536.1	chr5	143,172,186	143,175,058	-	ENSMUSG00000061898.10	Rbak	0.253341959	4.733119060	0.00000862888108	0.000818529
ENSMUSE00000875233.1	chr5	143,172,187	143,175,058	-	ENSMUSG00000061898.10	Rbak	0.253341959	4.733119060	0.00000862888108	0.000818529
ENSMUSE00000777130.1	chr17	34,120,195	34,121,988	-	ENSMUSG00000024335.20	Brd2	0.268637687	4.733202088	0.00000862608300	0.000818529
ENSMUSE00000475110.1	chrX	6,905,493	6,905,632	+	ENSMUSG00000062393.13	Dgkk	-0.694915403	-4.725191871	0.00000890013358	0.000835969
ENSMUSE00000677478.1	chr7	3,319,531	3,319,719	+	ENSMUSG00000078816.9	Prkcg	0.268737674	4.723948554	0.00000894342257	0.000838680
ENSMUSE00001360052.1	chr5	31,263,571	31,263,629	-	ENSMUSG00000038564.11	Ift172	-0.277106366	-4.723623604	0.00000895477016	0.000839474
ENSMUSE00000848477.1	chr5	29,198,671	29,198,838	+	ENSMUSG00000029130.12	Rnf32	-0.324002853	-4.722170519	0.00000900568487	0.000843159
ENSMUSE00001435599.1	chr14	55,624,076	55,624,597	+	ENSMUSG00000002324.8	Rec8	-0.339115131	-4.721901038	0.00000901515812	0.000843775
ENSMUSE00000129911.3	chr16	59,480,291	59,480,419	+	ENSMUSG00000022724.15	Riox2	-0.313969144	-4.720485172	0.00000906509031	0.000845407
ENSMUSE00000669919.1	chr4	117,160,143	117,160,382	-	ENSMUSG00000028678.13	Kif2c	-0.268004990	-4.720170043	0.00000907624024	0.000845681
ENSMUSE00001069127.1	chr11	70,660,660	70,660,844	+	ENSMUSG00000060600.15	Eno3	0.255422328	4.719384412	0.00000910409561	0.000848005
ENSMUSE00000573568.3	chr18	6,489,160	6,489,330	-	ENSMUSG00000024240.13	Epc1	0.485723298	4.717808799	0.00000916021120	0.000852413
ENSMUSE00001344415.1	chr1	58,383,512	58,386,134	-	ENSMUSG00000103839.1	Gm37607	-0.359305151	-4.717429146	0.00000917378279	0.000853017
ENSMUSE00000466876.1	chr14	116,524,280	116,524,437	+	ENSMUSG00000022112.14	Gpc5	0.356130060	4.713750850	0.00000930628786	0.000861679
ENSMUSE00000723812.1	chr6	30,742,076	30,742,220	+	ENSMUSG00000051855.15	Mest	-0.251089383	-4.713249676	0.00000932448529	0.000862730
ENSMUSE00000489307.1	chrX	6,943,577	6,943,703	+	ENSMUSG00000062393.13	Dgkk	-0.468611571	-4.712819642	0.00000934012723	0.000863902
ENSMUSE00000828504.1	chrX	12,817,186	12,818,219	+	ENSMUSG00000085891.7	Gm14634	-0.385528446	-4.712363941	0.00000935673058	0.000864338
ENSMUSE00001210969.1	chr6	30,742,141	30,742,220	+	ENSMUSG00000051855.15	Mest	-0.251106768	-4.710697519	0.00000941769085	0.000867747
ENSMUSE00000836517.1	chrX	20,985,990	20,986,737	+	ENSMUSG00000086877.7	A230072C01Rik	-0.290908642	-4.708519554	0.00000949794633	0.000871944
ENSMUSE00001084733.1	chr11	53,873,668	53,873,794	-	ENSMUSG00000018900.7	Slc22a5	0.251141220	4.707923605	0.00000952002196	0.000871944
ENSMUSE00000798682.1	chr7	100,469,379	100,470,150	+	ENSMUSG00000047248.20	C2cd3	-0.255179186	-4.707222004	0.00000954607511	0.000872956
ENSMUSE00000985052.2	chr7	100,469,379	100,470,152	+	ENSMUSG00000047248.20	C2cd3	-0.255179186	-4.707222004	0.00000954607511	0.000872956
ENSMUSE00000693763.1	chr1	93,065,552	93,065,578	-	ENSMUSG00000014602.15	Kif1a	0.258522036	4.706882002	0.00000955872562	0.000873838
ENSMUSE00000439128.1	chr8	122,335,113	122,335,259	+	ENSMUSG00000049577.15	Zfpm1	0.256606179	4.706361586	0.00000957812037	0.000875060
ENSMUSE00000731520.1	chr4	116,709,240	116,709,619	+	ENSMUSG00000028689.14	Ccdc163	-0.401492614	-4.702255145	0.00000973250558	0.000884386
ENSMUSE00000300836.3	chr12	71,179,040	71,179,158	+	ENSMUSG00000034601.17	2700049A03Rik	-0.339132397	-4.702194229	0.00000973481385	0.000884386
ENSMUSE00001064787.1	chr17	66,135,822	66,135,909	+	ENSMUSG00000035842.10	Ddx11	-0.484974945	-4.701076680	0.00000977725573	0.000887399
ENSMUSE00000771665.1	chr12	76,000,753	76,000,884	+	ENSMUSG00000063450.14	Syne2	-0.414097742	-4.699845264	0.00000982423025	0.000889719
ENSMUSE00000568659.1	chrY	900,479	900,613	+	ENSMUSG00000056673.14	Kdm5d	-0.258278410	-4.699512447	0.00000983696374	0.000889763
ENSMUSE00001329714.1	chrY	900,479	900,934	+	ENSMUSG00000056673.14	Kdm5d	-0.258278410	-4.699512447	0.00000983696374	0.000889763
ENSMUSE00001391214.1	chr8	71,387,050	71,387,577	-	ENSMUSG00000034911.8	Ushbp1	-0.492079186	-4.698371271	0.00000988074673	0.000891172
ENSMUSE00000737186.1	chr4	116,708,943	116,709,094	+	ENSMUSG00000028689.14	Ccdc163	-0.482812002	-4.697704762	0.00000990640590	0.000892436
ENSMUSE00000113335.1	chr11	102,889,435	102,889,520	-	ENSMUSG00000020932.14	Gfap	0.412427794	4.697046841	0.00000993179794	0.000893840
ENSMUSE00000124507.3	chr14	55,619,121	55,619,196	+	ENSMUSG00000002324.8	Rec8	-0.430252313	-4.696619676	0.00000994831795	0.000894826
ENSMUSE00000787778.1	chr9	22,513,980	22,514,047	+	ENSMUSG00000035919.16	Bbs9	-0.251040723	-4.695556758	0.00000998954080	0.000897700
ENSMUSE00000875061.1	chr1	189,658,725	189,660,072	-	ENSMUSG00000026605.14	Cenpf	-0.396740642	-4.694082293	0.00001004699944	0.000900360
ENSMUSE00000254586.3	chr9	123,002,035	123,002,121	+	ENSMUSG00000036768.6	Kif15	-0.443977534	-4.693751493	0.00001005993449	0.000901241
ENSMUSE00000675781.1	chr11	82,980,412	82,981,986	-	ENSMUSG00000069793.12	Slfn9	-0.389384932	-4.692481861	0.00001010973041	0.000903753
ENSMUSE00000795112.1	chr9	65,908,439	65,908,794	-	ENSMUSG00000032386.15	Trip4	-0.354351362	-4.690227802	0.00001019872687	0.000908637
ENSMUSE00000481020.2	chr9	65,908,439	65,908,786	-	ENSMUSG00000032386.15	Trip4	-0.354351362	-4.690227802	0.00001019872687	0.000908637
ENSMUSE00000200453.3	chr7	86,768,136	86,768,237	-	ENSMUSG00000001773.14	Folh1	0.770387953	4.686395627	0.00001035178181	0.000916978
ENSMUSE00000630788.1	chr1	12,836,113	12,836,329	+	ENSMUSG00000016918.15	Sulf1	-0.331097891	-4.681921734	0.00001053329096	0.000928769
ENSMUSE00001331115.1	chr1	12,836,028	12,836,329	+	ENSMUSG00000016918.15	Sulf1	-0.331097891	-4.681921734	0.00001053329096	0.000928769
ENSMUSE00000239445.3	chr7	31,125,055	31,125,221	-	ENSMUSG00000019194.15	Scn1b	0.268082742	4.681142600	0.00001056521552	0.000931020
ENSMUSE00000346030.1	chr3	135,259,192	135,259,386	+	ENSMUSG00000045328.11	Cenpe	-0.287952313	-4.679807206	0.00001062015124	0.000934162
ENSMUSE00000929314.1	chr6	85,193,519	85,194,222	+	ENSMUSG00000033726.8	Emx1	0.269510668	4.677929687	0.00001069785862	0.000939992
ENSMUSE00001019304.1	chr17	33,905,528	33,905,917	+	ENSMUSG00000092349.1	Smim40	0.682953018	4.675739138	0.00001078921998	0.000945099
ENSMUSE00001390759.1	chr8	71,387,233	71,387,577	-	ENSMUSG00000034911.8	Ushbp1	-0.487662635	-4.674616084	0.00001083635272	0.000947196
ENSMUSE00000874239.1	chr15	79,255,482	79,256,674	+	ENSMUSG00000116121.1	Gm49486	0.305112960	4.674434707	0.00001084398356	0.000947261
ENSMUSE00000835874.1	chr10	39,654,522	39,654,688	-	ENSMUSG00000087177.7	E130307A14Rik	0.261305153	4.673007925	0.00001090419291	0.000951072
ENSMUSE00001431129.1	chr14	45,220,671	45,221,157	+	ENSMUSG00000049092.11	Gpr137c	0.267525463	4.672965446	0.00001090599046	0.000951072
ENSMUSE00001034444.1	chr14	123,314,032	123,314,136	-	ENSMUSG00000000197.8	Nalcn	-0.251195376	-4.670154574	0.00001102557817	0.000958551
ENSMUSE00000181500.1	chr4	116,110,318	116,110,606	-	ENSMUSG00000028702.15	Rad54l	-0.533083978	-4.669577516	0.00001105028603	0.000959804
ENSMUSE00000636279.1	chr9	61,937,430	61,937,535	-	ENSMUSG00000032254.10	Kif23	-0.379105165	-4.669197574	0.00001106658333	0.000960672
ENSMUSE00001299743.1	chr11	78,313,820	78,313,939	+	ENSMUSG00000002055.9	Spag5	-0.375094859	-4.668434146	0.00001109940057	0.000962345
ENSMUSE00001334445.1	chr1	12,821,970	12,822,916	+	ENSMUSG00000016918.15	Sulf1	-0.340833793	-4.667206277	0.00001115238096	0.000966099
ENSMUSE00000648260.1	chr5	142,146,260	142,146,361	+	ENSMUSG00000039683.16	Sdk1	-0.311282684	-4.666388551	0.00001118780054	0.000967414
ENSMUSE00001396040.1	chr9	113,098,202	113,098,287	-	ENSMUSG00000110996.1	Gm36251	0.618210457	4.666393557	0.00001118758342	0.000967414
ENSMUSE00001391203.1	chr8	71,387,350	71,387,577	-	ENSMUSG00000034911.8	Ushbp1	-0.489510294	-4.663800687	0.00001130061474	0.000975139
ENSMUSE00000315288.1	chr11	72,247,667	72,247,828	-	ENSMUSG00000020805.14	Slc13a5	0.486881940	4.663585739	0.00001131003462	0.000975662
ENSMUSE00000670019.1	chr4	116,708,929	116,709,094	+	ENSMUSG00000028689.14	Ccdc163	-0.478816942	-4.659456008	0.00001149250365	0.000987303
ENSMUSE00000888115.1	chr4	116,708,930	116,709,094	+	ENSMUSG00000028689.14	Ccdc163	-0.478816942	-4.659456008	0.00001149250365	0.000987303
ENSMUSE00000145357.1	chr19	3,279,807	3,279,996	-	ENSMUSG00000024831.14	Ighmbp2	0.253627042	4.659544101	0.00001148858165	0.000987303
ENSMUSE00000458179.6	chr11	87,376,645	87,379,487	-	ENSMUSG00000007646.13	Rad51c	-0.288567866	-4.658918841	0.00001151644705	0.000987988
ENSMUSE00000809576.1	chr4	129,623,439	129,623,704	-	ENSMUSG00000028795.15	Ccdc28b	0.292822587	4.657996137	0.00001155768833	0.000990562
ENSMUSE00000531415.1	chr12	76,043,707	76,043,883	+	ENSMUSG00000063450.14	Syne2	-0.361806774	-4.657756177	0.00001156843706	0.000991016
ENSMUSE00001400803.1	chr9	123,018,068	123,018,229	+	ENSMUSG00000036768.6	Kif15	-0.387964873	-4.656096122	0.00001164306376	0.000996411
ENSMUSE00000246636.1	chr11	100,755,134	100,755,291	-	ENSMUSG00000035355.15	Kcnh4	-0.341494493	-4.654936618	0.00001169546562	0.001000012
ENSMUSE00000123709.4	chr14	115,428,139	115,428,264	+	ENSMUSG00000022112.14	Gpc5	0.350177168	4.651356510	0.00001185871182	0.001010998
ENSMUSE00001380436.1	chr7	30,551,008	30,552,299	-	ENSMUSG00000036864.16	Proser3	-0.432469754	-4.650623252	0.00001189241895	0.001013574
ENSMUSE00001224733.1	chr4	44,324,200	44,324,268	+	ENSMUSG00000035683.13	Melk	-0.493973319	-4.650226904	0.00001191067734	0.001013991
ENSMUSE00001396898.1	chr9	123,018,068	123,018,237	+	ENSMUSG00000036768.6	Kif15	-0.382183934	-4.650214298	0.00001191125851	0.001013991
ENSMUSE00000809791.1	chr2	165,353,811	165,354,071	-	ENSMUSG00000056824.15	Zfp663	-0.522909773	-4.649760430	0.00001193220110	0.001015477
ENSMUSE00001037732.1	chr12	76,066,513	76,066,516	+	ENSMUSG00000063450.14	Syne2	-0.385110004	-4.648547287	0.00001198835421	0.001018765
ENSMUSE00000946841.1	chr3	27,117,852	27,117,916	-	ENSMUSG00000027699.19	Ect2	-0.274987706	-4.647798646	0.00001202313467	0.001020246
ENSMUSE00001254686.1	chr14	52,297,471	52,297,658	-	ENSMUSG00000022160.18	Mettl3	-0.277444136	-4.647611473	0.00001203184571	0.001020246
ENSMUSE00000934814.1	chr14	52,297,470	52,297,658	-	ENSMUSG00000022160.18	Mettl3	-0.277444136	-4.647611473	0.00001203184571	0.001020246
ENSMUSE00000791643.1	chr17	23,776,959	23,777,099	-	ENSMUSG00000023911.12	Flywch2	0.271546091	4.646784151	0.00001207042263	0.001021337
ENSMUSE00000811170.1	chr17	23,776,992	23,777,099	-	ENSMUSG00000023911.12	Flywch2	0.271546091	4.646784151	0.00001207042263	0.001021337
ENSMUSE00000836017.1	chr9	65,908,439	65,908,719	-	ENSMUSG00000032386.15	Trip4	-0.354199227	-4.645167589	0.00001214614767	0.001026475
ENSMUSE00000314363.3	chr17	23,776,916	23,777,099	-	ENSMUSG00000023911.12	Flywch2	0.271494172	4.644214504	0.00001219100919	0.001029070
ENSMUSE00001355452.1	chr3	144,684,895	144,685,139	-	ENSMUSG00000037062.13	Sh3glb1	0.368346654	4.644067627	0.00001219793695	0.001029356
ENSMUSE00000719499.1	chr16	17,838,041	17,838,364	-	ENSMUSG00000090236.3	Car15	-0.321922671	-4.642819032	0.00001225698409	0.001032621
ENSMUSE00001368943.1	chr6	117,905,808	117,907,759	-	ENSMUSG00000042087.5	4933440N22Rik	0.439948731	4.641013998	0.00001234283657	0.001036532
ENSMUSE00000761258.1	chr2	149,753,888	149,755,058	-	ENSMUSG00000087029.1	Gm14133	-0.328984578	-4.640850902	0.00001235062257	0.001036825
ENSMUSE00000363331.3	chr2	164,163,619	164,165,015	-	ENSMUSG00000040164.3	Kcns1	0.300063663	4.640480056	0.00001236834401	0.001037632
ENSMUSE00001436791.1	chr16	11,060,092	11,062,605	-	ENSMUSG00000022500.15	Litaf	-0.518493298	-4.638858587	0.00001244611888	0.001043035
ENSMUSE00000736258.1	chrX	74,334,326	74,334,348	+	ENSMUSG00000031398.13	Plxna3	-0.258255823	-4.638338234	0.00001247117842	0.001044533
ENSMUSE00000798069.1	chr3	97,168,094	97,168,573	+	ENSMUSG00000028093.15	Acp6	-0.301540020	-4.636950830	0.00001253823374	0.001047042
ENSMUSE00000849757.1	chr10	41,914,990	41,917,219	-	ENSMUSG00000071324.11	Armc2	-0.346718377	-4.636750492	0.00001254794524	0.001047042
ENSMUSE00000848232.1	chr10	41,914,993	41,917,219	-	ENSMUSG00000071324.11	Armc2	-0.346718377	-4.636750492	0.00001254794524	0.001047042
ENSMUSE00000614359.4	chr10	41,915,000	41,917,219	-	ENSMUSG00000071324.11	Armc2	-0.346718377	-4.636750492	0.00001254794524	0.001047042
ENSMUSE00000363872.3	chr16	17,648,795	17,648,960	+	ENSMUSG00000041617.10	Ccdc74a	0.338001843	4.637428396	0.00001251511285	0.001047042
ENSMUSE00000211247.3	chr8	72,741,810	72,741,928	+	ENSMUSG00000031622.16	Sin3b	-0.285308665	-4.636217664	0.00001257380996	0.001048204
ENSMUSE00000352721.7	chr16	38,004,515	38,007,530	+	ENSMUSG00000046961.8	Gpr156	0.308594716	4.634403461	0.00001266226429	0.001053270
ENSMUSE00000229816.1	chr19	17,581,136	17,581,279	-	ENSMUSG00000024713.16	Pcsk5	0.340459981	4.633739898	0.00001269476798	0.001055357
ENSMUSE00000201897.1	chr7	127,033,878	127,034,032	-	ENSMUSG00000030677.8	Kif22	-0.264835104	-4.631623103	0.00001279899835	0.001060032
ENSMUSE00000229474.3	chr12	13,405,374	13,405,486	+	ENSMUSG00000020576.10	Nbas	-0.269853869	-4.631225198	0.00001281868361	0.001061108
ENSMUSE00000254728.3	chr9	122,993,843	122,994,040	+	ENSMUSG00000036768.6	Kif15	-0.429729470	-4.629577920	0.00001290049132	0.001066666
ENSMUSE00001258209.1	chr6	29,139,553	29,139,626	-	ENSMUSG00000029701.15	Rbm28	-0.267453138	-4.628799994	0.00001293930092	0.001067144
ENSMUSE00001416050.1	chr12	105,031,960	105,032,277	-	ENSMUSG00000113722.1	Snhg10	0.342454952	4.627682834	0.00001299523265	0.001070845
ENSMUSE00000775242.1	chr3	108,386,293	108,386,383	+	ENSMUSG00000068744.12	Psrc1	-0.285214005	-4.626375571	0.00001306098014	0.001073510
ENSMUSE00001211400.1	chr10	4,410,713	4,410,789	-	ENSMUSG00000019763.11	Rmnd1	-0.289261590	-4.624608984	0.00001315034193	0.001078471
ENSMUSE00001447334.1	chr17	15,431,767	15,433,438	+	ENSMUSG00000014763.8	Fam120b	-0.258586904	-4.624034949	0.00001317950671	0.001079606
ENSMUSE00001393188.1	chr8	72,741,762	72,741,928	+	ENSMUSG00000031622.16	Sin3b	-0.284882896	-4.623130302	0.00001322559625	0.001082162
ENSMUSE00001383308.1	chr7	123,066,906	123,068,305	+	ENSMUSG00000109814.1	Gm45847	-0.257189184	-4.620226870	0.00001337457804	0.001090975
ENSMUSE00001289319.1	chrX	74,334,225	74,334,348	+	ENSMUSG00000031398.13	Plxna3	-0.256147579	-4.619968861	0.00001338789555	0.001091755
ENSMUSE00000636280.1	chr9	61,944,203	61,944,331	-	ENSMUSG00000032254.10	Kif23	-0.384841484	-4.619314383	0.00001342173529	0.001094208
ENSMUSE00000749381.1	chr2	181,385,281	181,386,309	+	ENSMUSG00000085028.2	Slc2a4rg-ps	-0.431078853	-4.617374934	0.00001352250240	0.001100389
ENSMUSE00000610457.2	chr13	106,833,714	106,834,836	-	ENSMUSG00000118423.1	Lrrc70	0.452533542	4.617272904	0.00001352782382	0.001100389
ENSMUSE00001419382.1	chr13	14,059,100	14,059,211	-	ENSMUSG00000021302.10	Ggps1	0.306901693	4.617146575	0.00001353441540	0.001100617
ENSMUSE00001457665.1	chr17	32,335,111	32,335,170	-	ENSMUSG00000002625.10	Akap8l	-0.406263041	-4.615981533	0.00001359535158	0.001104646
ENSMUSE00000201900.1	chr7	127,034,124	127,034,251	-	ENSMUSG00000030677.8	Kif22	-0.253246393	-4.614999563	0.00001364691910	0.001106363
ENSMUSE00000724551.1	chr9	109,093,844	109,095,832	-	ENSMUSG00000025644.10	Gm7628	0.328318632	4.615043503	0.00001364460760	0.001106363
ENSMUSE00000307932.3	chr13	112,956,382	112,956,466	+	ENSMUSG00000042426.6	Dhx29	-0.259067207	-4.614845532	0.00001365502518	0.001106540
ENSMUSE00000361987.8	chr17	15,431,767	15,433,583	+	ENSMUSG00000014763.8	Fam120b	-0.258321413	-4.610849015	0.00001386698697	0.001118228
ENSMUSE00000129915.3	chr16	59,483,005	59,483,108	+	ENSMUSG00000022724.15	Riox2	-0.310243191	-4.610076728	0.00001390831295	0.001118821
ENSMUSE00001329238.1	chr10	7,791,420	7,792,824	-	ENSMUSG00000040006.13	Ginm1	0.400573663	4.608085440	0.00001401542121	0.001124637
ENSMUSE00001422930.1	chr17	69,265,905	69,266,432	+	ENSMUSG00000024044.19	Epb41l3	-0.279374568	-4.607683902	0.00001403711608	0.001126067
ENSMUSE00000463375.2	chr11	102,221,768	102,221,851	-	ENSMUSG00000008855.17	Hdac5	0.515737592	4.606273033	0.00001411360313	0.001129207
ENSMUSE00001318490.1	chr16	50,725,625	50,728,209	-	ENSMUSG00000022639.14	Dubr	-0.292266477	-4.604240194	0.00001422452037	0.001133596
ENSMUSE00000893727.1	chr1	153,751,859	153,752,059	+	ENSMUSG00000066800.11	Rnasel	-0.250969318	-4.604158307	0.00001422900603	0.001133607
ENSMUSE00000328559.4	chr6	85,194,038	85,194,222	+	ENSMUSG00000033726.8	Emx1	0.264621872	4.603450317	0.00001426784602	0.001135166
ENSMUSE00001246067.1	chr11	102,895,473	102,895,568	-	ENSMUSG00000020932.14	Gfap	0.407599550	4.603169800	0.00001428326343	0.001135166
ENSMUSE00000807091.1	chr2	181,386,385	181,387,586	+	ENSMUSG00000085028.2	Slc2a4rg-ps	-0.474299574	-4.601925569	0.00001435184247	0.001138189
ENSMUSE00000876978.1	chr8	68,895,662	68,895,819	+	ENSMUSG00000015568.16	Lpl	0.286555273	4.600768840	0.00001441588511	0.001141412
ENSMUSE00000216816.3	chr9	18,305,293	18,305,351	+	ENSMUSG00000001774.8	Chordc1	-0.256159911	-4.600706907	0.00001441932187	0.001141412
ENSMUSE00000804892.1	chr11	50,817,289	50,817,359	-	ENSMUSG00000044807.13	Zfp354c	0.416925183	4.600681574	0.00001442072786	0.001141412
ENSMUSE00001413462.1	chr12	4,857,807	4,860,043	+	ENSMUSG00000051721.6	Wdcp	-0.309941065	-4.599815371	0.00001446888258	0.001142870
ENSMUSE00000124509.3	chr14	55,624,076	55,624,242	+	ENSMUSG00000002324.8	Rec8	-0.339558460	-4.599939478	0.00001446197352	0.001142870
ENSMUSE00000145382.1	chr19	37,387,017	37,387,202	+	ENSMUSG00000012443.4	Kif11	-0.306258721	-4.599108031	0.00001450832131	0.001144415
ENSMUSE00000636273.1	chr9	61,929,664	61,929,766	-	ENSMUSG00000032254.10	Kif23	-0.346579205	-4.597610989	0.00001459213524	0.001149037
ENSMUSE00000761911.1	chr6	42,690,299	42,690,523	-	ENSMUSG00000036667.14	Tcaf1	0.524562537	4.596975475	0.00001462785722	0.001150603
ENSMUSE00000630795.1	chr1	12,805,180	12,805,331	+	ENSMUSG00000016918.15	Sulf1	-0.364916043	-4.594716245	0.00001475553567	0.001156036
ENSMUSE00001320849.1	chr1	75,216,435	75,216,975	-	ENSMUSG00000026202.13	Tuba4a	0.257008894	4.592484000	0.00001488275063	0.001162078
ENSMUSE00000662136.1	chr3	108,387,278	108,387,395	+	ENSMUSG00000068744.12	Psrc1	-0.280033794	-4.591802482	0.00001492180169	0.001163965
ENSMUSE00001289422.1	chr14	67,703,968	67,704,043	-	ENSMUSG00000048922.18	Cdca2	-0.424683788	-4.591670346	0.00001492938461	0.001164236
ENSMUSE00000415974.1	chr10	9,811,668	9,811,708	-	ENSMUSG00000019790.17	Stxbp5	0.306801237	4.590299342	0.00001500828345	0.001168494
ENSMUSE00001428814.1	chr14	57,398,408	57,398,529	-	ENSMUSG00000021947.11	Cryl1	0.339797580	4.589956308	0.00001502808759	0.001168494
ENSMUSE00001424943.1	chr14	57,398,408	57,398,511	-	ENSMUSG00000021947.11	Cryl1	0.339797580	4.589956308	0.00001502808759	0.001168494
ENSMUSE00001423179.1	chr14	57,398,408	57,398,456	-	ENSMUSG00000021947.11	Cryl1	0.339797580	4.589956308	0.00001502808759	0.001168494
ENSMUSE00000893151.2	chr14	57,398,408	57,398,496	-	ENSMUSG00000021947.11	Cryl1	0.339797580	4.589956308	0.00001502808759	0.001168494
ENSMUSE00001379786.1	chr5	37,187,073	37,187,255	+	ENSMUSG00000117286.1	Gm1043	-0.366941366	-4.586451357	0.00001523189492	0.001181498
ENSMUSE00001255487.1	chr2	75,659,280	75,659,389	+	ENSMUSG00000059005.13	Hnrnpa3	-0.261868639	-4.585598251	0.00001528190592	0.001183483
ENSMUSE00000616120.2	chr14	55,073,213	55,075,284	-	ENSMUSG00000040721.9	Zfhx2	-0.272489310	-4.585483078	0.00001528866981	0.001183691
ENSMUSE00001322144.1	chr1	75,215,956	75,216,448	-	ENSMUSG00000026202.13	Tuba4a	0.262447179	4.585066443	0.00001531316224	0.001184957
ENSMUSE00000786536.1	chr13	67,754,579	67,755,714	+	ENSMUSG00000044081.7	Zfp85os	-0.366163188	-4.584434355	0.00001535039304	0.001187206
ENSMUSE00001394148.1	chr9	18,305,296	18,305,351	+	ENSMUSG00000001774.8	Chordc1	-0.256820518	-4.583596101	0.00001539990269	0.001189769
ENSMUSE00000777509.1	chr11	99,021,711	99,022,210	-	ENSMUSG00000020914.17	Top2a	-0.341139494	-4.583077548	0.00001543060745	0.001190876
ENSMUSE00000383948.1	chr4	106,444,677	106,444,858	-	ENSMUSG00000044254.6	Pcsk9	0.429885877	4.582971800	0.00001543687629	0.001191044
ENSMUSE00001358738.1	chr5	75,957,365	75,959,458	-	ENSMUSG00000062960.10	Kdr	-0.333960224	-4.582558358	0.00001546140935	0.001191926
ENSMUSE00000670883.1	chr11	109,489,768	109,490,650	+	ENSMUSG00000020604.13	Arsg	0.291574323	4.582502774	0.00001546471055	0.001191926
ENSMUSE00000863478.1	chr5	29,206,696	29,207,651	+	ENSMUSG00000029130.12	Rnf32	-0.328201789	-4.579956004	0.00001561669970	0.001200776
ENSMUSE00001437775.1	chr15	98,939,304	98,940,553	+	ENSMUSG00000116223.1	Gm41396	0.310171564	4.580072645	0.00001560970710	0.001200776
ENSMUSE00000759308.1	chr4	116,709,399	116,709,506	+	ENSMUSG00000028689.14	Ccdc163	-0.454191003	-4.579280637	0.00001565724742	0.001202305
ENSMUSE00000676695.1	chr11	75,700,545	75,700,789	+	ENSMUSG00000017776.15	Crk	0.585660461	4.579366641	0.00001565207828	0.001202305
ENSMUSE00001004372.1	chr8	68,896,599	68,896,841	+	ENSMUSG00000015568.16	Lpl	0.293459503	4.578893534	0.00001568053436	0.001203140
ENSMUSE00001299485.1	chr11	115,993,277	115,993,456	+	ENSMUSG00000020758.15	Itgb4	1.078220120	4.578597834	0.00001569834544	0.001203351
ENSMUSE00000735469.1	chr2	23,506,220	23,511,460	-	ENSMUSG00000026771.14	Spopl	0.280925150	4.578313953	0.00001571546302	0.001204174
ENSMUSE00001399054.1	chr9	18,305,293	18,305,704	+	ENSMUSG00000001774.8	Chordc1	-0.252996764	-4.578225456	0.00001572080299	0.001204174
ENSMUSE00000576526.1	chr11	102,893,035	102,893,255	-	ENSMUSG00000020932.14	Gfap	0.392491411	4.577620068	0.00001575737950	0.001206172
ENSMUSE00000738669.1	chr12	76,029,799	76,029,900	+	ENSMUSG00000063450.14	Syne2	-0.435440553	-4.577256222	0.00001577940215	0.001207540
ENSMUSE00001244392.1	chr6	29,127,798	29,127,900	-	ENSMUSG00000029701.15	Rbm28	-0.264514642	-4.576493887	0.00001582564116	0.001210123
ENSMUSE00000689913.1	chr2	75,659,261	75,659,389	+	ENSMUSG00000059005.13	Hnrnpa3	-0.261069642	-4.575381159	0.00001589336905	0.001213647
ENSMUSE00001265002.1	chr16	17,650,367	17,650,738	+	ENSMUSG00000041617.10	Ccdc74a	0.271341712	4.575325316	0.00001589677540	0.001213647
ENSMUSE00001208482.1	chr16	17,650,367	17,650,737	+	ENSMUSG00000041617.10	Ccdc74a	0.271341712	4.575325316	0.00001589677540	0.001213647
ENSMUSE00000885995.1	chr2	75,659,318	75,659,389	+	ENSMUSG00000059005.13	Hnrnpa3	-0.261250845	-4.574775719	0.00001593033806	0.001214934
ENSMUSE00000375453.4	chr17	85,988,325	85,988,509	-	ENSMUSG00000024135.10	Srbd1	-0.254330359	-4.574204376	0.00001596530151	0.001216470
ENSMUSE00000307862.3	chr13	112,955,400	112,955,517	+	ENSMUSG00000042426.6	Dhx29	-0.259115405	-4.573428775	0.00001601288367	0.001219310
ENSMUSE00000531405.1	chr12	76,059,432	76,059,586	+	ENSMUSG00000063450.14	Syne2	-0.343131665	-4.572201061	0.00001608848370	0.001223631
ENSMUSE00001405625.1	chr9	21,588,682	21,589,760	-	ENSMUSG00000032182.15	Yipf2	-0.285113118	-4.570174766	0.00001621401625	0.001229795
ENSMUSE00001327513.1	chr1	52,159,283	52,161,007	+	ENSMUSG00000026104.14	Stat1	-0.314975906	-4.569351297	0.00001626530260	0.001232182
ENSMUSE00000747201.1	chr8	99,024,882	99,024,957	-	ENSMUSG00000036510.17	Cdh8	0.312489662	4.569329338	0.00001626667234	0.001232182
ENSMUSE00000399286.4	chr15	79,255,574	79,256,092	+	ENSMUSG00000091135.1	Lgals1-ps2	0.331655227	4.568923719	0.00001629199452	0.001232816
ENSMUSE00001263694.1	chr3	27,148,993	27,149,072	-	ENSMUSG00000027699.19	Ect2	-0.357930507	-4.566305740	0.00001645635264	0.001240618
ENSMUSE00000950448.1	chr3	27,148,993	27,149,069	-	ENSMUSG00000027699.19	Ect2	-0.357930507	-4.566305740	0.00001645635264	0.001240618
ENSMUSE00001387521.1	chr8	91,251,262	91,251,303	-	ENSMUSG00000033282.14	Rpgrip1l	-0.327260655	-4.566262407	0.00001645908659	0.001240618
ENSMUSE00001395208.1	chr9	21,588,686	21,589,760	-	ENSMUSG00000032182.15	Yipf2	-0.284762569	-4.563956180	0.00001660522731	0.001247430
ENSMUSE00000891280.1	chr2	180,100,496	180,100,916	-	ENSMUSG00000039059.11	Hrh3	0.293787898	4.562589478	0.00001669242518	0.001251394
ENSMUSE00000150078.2	chr10	128,723,519	128,723,679	-	ENSMUSG00000025357.8	Dgka	-0.333180373	-4.562454528	0.00001670105927	0.001251719
ENSMUSE00000600183.3	chr5	37,185,897	37,187,255	+	ENSMUSG00000117286.1	Gm1043	-0.366544740	-4.560416801	0.00001683196027	0.001257834
ENSMUSE00000463497.2	chr5	48,509,659	48,509,760	-	ENSMUSG00000029088.16	Kcnip4	0.363192790	4.560601112	0.00001682007955	0.001257834
ENSMUSE00000355393.1	chr11	65,151,910	65,152,644	-	ENSMUSG00000020548.10	1700086D15Rik	0.785344654	4.557937103	0.00001699259498	0.001265349
ENSMUSE00001272692.1	chr2	103,087,113	103,087,161	+	ENSMUSG00000010911.12	Apip	-0.304254883	-4.555857628	0.00001712844822	0.001271777
ENSMUSE00001132584.1	chr11	40,705,892	40,706,068	-	ENSMUSG00000020330.16	Hmmr	-0.375492623	-4.555843886	0.00001712934944	0.001271777
ENSMUSE00000405407.3	chr14	67,700,183	67,700,418	-	ENSMUSG00000048922.18	Cdca2	-0.418886638	-4.555636023	0.00001714298771	0.001272379
ENSMUSE00000729977.1	chr4	104,177,846	104,178,521	+	ENSMUSG00000028519.16	Dab1	0.418110089	4.555173524	0.00001717337079	0.001273186
ENSMUSE00000853474.1	chr5	29,225,043	29,225,522	+	ENSMUSG00000029130.12	Rnf32	-0.300553438	-4.555137308	0.00001717575219	0.001273186
ENSMUSE00000849811.1	chr5	29,225,043	29,225,524	+	ENSMUSG00000029130.12	Rnf32	-0.300553438	-4.555137308	0.00001717575219	0.001273186
ENSMUSE00000648123.1	chr11	99,021,711	99,021,774	-	ENSMUSG00000020914.17	Top2a	-0.339655154	-4.555155552	0.00001717455254	0.001273186
ENSMUSE00000973008.1	chr17	85,615,594	85,615,743	-	ENSMUSG00000093460.9	Six3os1	-0.407635103	-4.554795471	0.00001719824516	0.001274204
ENSMUSE00000399269.3	chr1	38,108,404	38,108,467	-	ENSMUSG00000026082.11	Rev1	0.325896268	4.554527789	0.00001721587865	0.001275185
ENSMUSE00001392159.1	chr7	31,125,055	31,125,420	-	ENSMUSG00000019194.15	Scn1b	0.262621026	4.553192300	0.00001730411590	0.001280417
ENSMUSE00001291289.1	chr2	69,205,026	69,205,178	-	ENSMUSG00000005233.16	Spc25	-0.277824978	-4.552308745	0.00001736273417	0.001284100
ENSMUSE00001056116.1	chr8	68,899,417	68,899,537	+	ENSMUSG00000015568.16	Lpl	0.313530532	4.552005494	0.00001738289723	0.001285265
ENSMUSE00000757689.1	chr8	99,024,471	99,024,957	-	ENSMUSG00000036510.17	Cdh8	0.297468865	4.550836145	0.00001746085982	0.001288082
ENSMUSE00000412693.7	chr1	72,159,442	72,161,019	-	ENSMUSG00000039395.8	Mreg	0.329728854	4.549772411	0.00001753207518	0.001291370
ENSMUSE00000890930.1	chr12	81,472,093	81,472,171	-	ENSMUSG00000091803.7	Cox16	0.286922765	4.549542331	0.00001754751568	0.001291987
ENSMUSE00000951791.2	chr17	85,618,057	85,618,398	-	ENSMUSG00000093460.9	Six3os1	-0.518308343	-4.549448971	0.00001755378473	0.001291987
ENSMUSE00000292918.1	chr17	56,309,337	56,309,579	+	ENSMUSG00000001228.14	Uhrf1	-0.254095002	-4.549306637	0.00001756334658	0.001292364
ENSMUSE00000488598.1	chrX	6,924,164	6,924,263	+	ENSMUSG00000062393.13	Dgkk	-0.538566402	-4.548401291	0.00001762428500	0.001294882
ENSMUSE00000699628.2	chr1	52,159,283	52,161,865	+	ENSMUSG00000026104.14	Stat1	-0.312687708	-4.546712208	0.00001773852471	0.001298766
ENSMUSE00001323782.1	chr1	52,159,283	52,161,863	+	ENSMUSG00000026104.14	Stat1	-0.312687708	-4.546712208	0.00001773852471	0.001298766
ENSMUSE00001334552.1	chr1	52,159,283	52,160,730	+	ENSMUSG00000026104.14	Stat1	-0.314638629	-4.545738313	0.00001780471916	0.001300254
ENSMUSE00000316634.1	chr11	119,480,751	119,480,931	+	ENSMUSG00000070327.14	Rnf213	-0.542046386	-4.545821846	0.00001779903213	0.001300254
ENSMUSE00000573195.1	chr10	128,039,171	128,045,086	+	ENSMUSG00000061315.14	Naca	0.523037293	4.545657311	0.00001781023552	0.001300331
ENSMUSE00000336545.1	chr19	37,409,476	37,409,601	+	ENSMUSG00000012443.4	Kif11	-0.274800000	-4.544810145	0.00001786802837	0.001303912
ENSMUSE00000869202.1	chr5	29,198,625	29,198,838	+	ENSMUSG00000029130.12	Rnf32	-0.302209111	-4.544381019	0.00001789737227	0.001304727
ENSMUSE00001227859.1	chr4	116,709,240	116,709,273	+	ENSMUSG00000028689.14	Ccdc163	-0.739140874	-4.543581675	0.00001795215646	0.001305194
ENSMUSE00000676892.1	chr7	19,160,595	19,160,754	-	ENSMUSG00000030406.7	Gipr	-0.316298007	-4.543567187	0.00001795315090	0.001305194
ENSMUSE00000660799.1	chr4	44,344,913	44,345,023	+	ENSMUSG00000035683.13	Melk	-0.345844531	-4.543463164	0.00001796029259	0.001305387
ENSMUSE00001359046.1	chr5	31,066,688	31,066,968	+	ENSMUSG00000013629.16	Cad	-0.294418001	-4.542831480	0.00001800372000	0.001307563
ENSMUSE00000168125.1	chr2	119,750,477	119,750,548	+	ENSMUSG00000027296.7	Itpka	0.354936465	4.542577347	0.00001802121995	0.001308507
ENSMUSE00000229479.3	chr12	13,393,303	13,393,532	+	ENSMUSG00000020576.10	Nbas	-0.271790614	-4.541820812	0.00001807341371	0.001310661
ENSMUSE00000809134.1	chr2	69,205,026	69,205,215	-	ENSMUSG00000005233.16	Spc25	-0.277672782	-4.540479764	0.00001816629364	0.001315428
ENSMUSE00000714544.1	chr9	65,908,439	65,908,676	-	ENSMUSG00000032386.15	Trip4	-0.346581229	-4.539961064	0.00001820234225	0.001317054
ENSMUSE00001318633.1	chr13	106,833,716	106,834,612	-	ENSMUSG00000118423.1	Lrrc70	0.456773656	4.538912106	0.00001827545487	0.001320701
ENSMUSE00000946471.1	chr3	27,121,961	27,122,692	-	ENSMUSG00000027699.19	Ect2	-0.252873483	-4.538589929	0.00001829796778	0.001320880
ENSMUSE00001322741.1	chr1	52,152,253	52,152,378	+	ENSMUSG00000026104.14	Stat1	-0.403490618	-4.537102432	0.00001840225911	0.001326897
ENSMUSE00000113329.1	chr11	102,893,461	102,893,586	-	ENSMUSG00000020932.14	Gfap	0.392277226	4.536500423	0.00001844463069	0.001328306
ENSMUSE00000829021.1	chr11	102,894,487	102,894,539	-	ENSMUSG00000020932.14	Gfap	0.387700341	4.536206948	0.00001846532079	0.001329137
ENSMUSE00001445473.1	chr16	35,022,430	35,022,635	+	ENSMUSG00000035376.10	Hacd2	0.285046691	4.535116347	0.00001854240590	0.001333696
ENSMUSE00000531404.1	chr12	76,059,682	76,059,826	+	ENSMUSG00000063450.14	Syne2	-0.358777418	-4.533736471	0.00001864038429	0.001338095
ENSMUSE00000503623.1	chr6	142,681,989	142,682,144	-	ENSMUSG00000030249.15	Abcc9	-0.505079327	-4.533037800	0.00001869018474	0.001340677
ENSMUSE00000863677.1	chr6	29,502,621	29,502,667	-	ENSMUSG00000059022.15	Kcp	-0.496655467	-4.532793872	0.00001870760200	0.001340876
ENSMUSE00000960265.1	chr14	55,066,207	55,067,281	-	ENSMUSG00000040721.9	Zfhx2	-0.259707627	-4.532740759	0.00001871139652	0.001340876
ENSMUSE00001209163.1	chr2	120,173,653	120,173,790	-	ENSMUSG00000050211.14	Pla2g4e	0.265742465	4.532204677	0.00001874973731	0.001342631
ENSMUSE00001345889.1	chr1	121,328,092	121,331,149	+	ENSMUSG00000104253.1	Gm37174	0.319742165	4.530737151	0.00001885508525	0.001346674
ENSMUSE00000387909.4	chr13	67,754,579	67,756,838	+	ENSMUSG00000044081.7	Zfp85os	-0.306111049	-4.530685917	0.00001885877350	0.001346674
ENSMUSE00000431457.3	chr12	13,453,053	13,453,129	+	ENSMUSG00000020576.10	Nbas	-0.289386035	-4.530137230	0.00001889831617	0.001348621
ENSMUSE00000391357.3	chr12	13,379,647	13,379,769	+	ENSMUSG00000020576.10	Nbas	-0.275347622	-4.529126440	0.00001897137213	0.001351111
ENSMUSE00000259564.3	chr3	152,247,933	152,248,103	-	ENSMUSG00000039103.12	Nexn	-0.350619990	-4.528200394	0.00001903854325	0.001353976
ENSMUSE00001299645.1	chr12	72,500,726	72,500,943	+	ENSMUSG00000021090.16	Lrrc9	-0.608383818	-4.527541332	0.00001908648888	0.001356059
ENSMUSE00001268811.1	chr11	102,895,750	102,895,810	-	ENSMUSG00000020932.14	Gfap	0.423268055	4.526463227	0.00001916517146	0.001359988
ENSMUSE00001321126.1	chr6	83,761,756	83,762,865	-	ENSMUSG00000099354.6	1700124L16Rik	0.363841125	4.526116744	0.00001919052527	0.001361123
ENSMUSE00000961765.1	chr17	85,615,594	85,615,834	-	ENSMUSG00000093460.9	Six3os1	-0.386834790	-4.525219782	0.00001925631137	0.001364126
ENSMUSE00001053751.1	chr15	90,948,324	90,948,338	-	ENSMUSG00000022629.17	Kif21a	-0.504351667	-4.524497773	0.00001930942447	0.001366556
ENSMUSE00000812799.1	chr2	120,041,395	120,041,595	+	ENSMUSG00000033852.16	Gm28042	-0.333139081	-4.523442418	0.00001938731492	0.001371068
ENSMUSE00000246625.1	chr11	100,752,245	100,752,452	-	ENSMUSG00000035355.15	Kcnh4	-0.369908644	-4.523307809	0.00001939727165	0.001371439
ENSMUSE00000768640.1	chr12	76,059,674	76,059,826	+	ENSMUSG00000063450.14	Syne2	-0.358450363	-4.522198143	0.00001947953977	0.001376251
ENSMUSE00000714220.2	chr7	100,454,603	100,454,830	+	ENSMUSG00000047248.20	C2cd3	-0.254107602	-4.521970802	0.00001949643595	0.001377110
ENSMUSE00000112958.1	chr11	101,181,638	101,181,809	+	ENSMUSG00000017167.6	Cntnap1	-0.871490032	-4.521883724	0.00001950291143	0.001377233
ENSMUSE00001314417.1	chr7	100,454,603	100,454,789	+	ENSMUSG00000047248.20	C2cd3	-0.257703403	-4.521349161	0.00001954270956	0.001379374
ENSMUSE00001236327.1	chr9	37,544,954	37,545,331	-	ENSMUSG00000053310.11	Nrgn	0.352464214	4.520301652	0.00001962092456	0.001383887
ENSMUSE00000223521.6	chr16	35,022,428	35,022,635	+	ENSMUSG00000035376.10	Hacd2	0.284376966	4.519268694	0.00001969835000	0.001386505
ENSMUSE00001439161.1	chr17	26,952,319	26,952,436	+	ENSMUSG00000067629.13	Syngap1	0.394190403	4.515738539	0.00001996519395	0.001396315
ENSMUSE00000634290.1	chr7	66,025,566	66,025,604	+	ENSMUSG00000030513.14	Pcsk6	0.494065511	4.515649696	0.00001997195453	0.001396452
ENSMUSE00000698652.3	chr1	59,482,424	59,486,955	+	ENSMUSG00000041075.8	Fzd7	0.258403963	4.514903136	0.00002002885247	0.001398218
ENSMUSE00001361969.1	chr5	31,054,928	31,055,036	+	ENSMUSG00000013629.16	Cad	-0.436301815	-4.514930131	0.00002002679235	0.001398218
ENSMUSE00001277300.1	chr10	90,576,570	90,576,675	+	ENSMUSG00000058589.14	Anks1b	0.411598654	4.513828415	0.00002011103655	0.001401677
ENSMUSE00000531411.1	chr12	76,052,727	76,052,857	+	ENSMUSG00000063450.14	Syne2	-0.326749394	-4.513661781	0.00002012380832	0.001401677
ENSMUSE00000773653.1	chr11	98,769,347	98,769,888	-	ENSMUSG00000020889.11	Nr1d1	0.293671645	4.513373650	0.00002014591077	0.001402545
ENSMUSE00001205046.1	chr5	31,066,688	31,066,800	+	ENSMUSG00000013629.16	Cad	-0.292106642	-4.512397352	0.00002022097742	0.001404074
ENSMUSE00000582394.4	chr8	46,471,037	46,471,230	+	ENSMUSG00000018796.13	Acsl1	0.337427162	4.512793991	0.00002019044760	0.001404074
ENSMUSE00001387262.1	chr8	46,471,055	46,471,230	+	ENSMUSG00000018796.13	Acsl1	0.337427162	4.512793991	0.00002019044760	0.001404074
ENSMUSE00000763260.2	chr8	46,471,072	46,471,230	+	ENSMUSG00000018796.13	Acsl1	0.337427162	4.512793991	0.00002019044760	0.001404074
ENSMUSE00000279218.1	chr11	98,769,049	98,769,259	-	ENSMUSG00000020889.11	Nr1d1	0.316738692	4.512504896	0.00002021269518	0.001404074
ENSMUSE00001409145.1	chr12	44,583,667	44,583,792	+	ENSMUSG00000020598.16	Nrcam	-0.511914658	-4.512599662	0.00002020539980	0.001404074
ENSMUSE00000724695.1	chr7	143,815,338	143,815,675	-	ENSMUSG00000031090.14	Nadsyn1	-0.510117287	-4.511674405	0.00002027673873	0.001406446
ENSMUSE00001340497.1	chr1	38,107,683	38,107,694	-	ENSMUSG00000026082.11	Rev1	0.354464053	4.511331432	0.00002030324441	0.001407769
ENSMUSE00000689905.1	chr2	75,659,267	75,659,323	+	ENSMUSG00000059005.13	Hnrnpa3	-0.259105887	-4.510654398	0.00002035566576	0.001410868
ENSMUSE00000963657.1	chr2	75,659,318	75,659,323	+	ENSMUSG00000059005.13	Hnrnpa3	-0.259276276	-4.510566401	0.00002036248875	0.001410868
ENSMUSE00000779431.1	chr18	82,584,112	82,584,287	+	ENSMUSG00000041607.17	Mbp	0.373221237	4.509693317	0.00002043030541	0.001413035
ENSMUSE00000254567.3	chr9	123,003,570	123,003,674	+	ENSMUSG00000036768.6	Kif15	-0.404825621	-4.508832949	0.00002049734833	0.001415585
ENSMUSE00000849535.1	chr5	29,225,043	29,225,481	+	ENSMUSG00000029130.12	Rnf32	-0.300313269	-4.508131986	0.00002055212739	0.001416012
ENSMUSE00000598245.1	chr5	75,959,117	75,959,458	-	ENSMUSG00000062960.10	Kdr	-0.327390502	-4.506834704	0.00002065388193	0.001421237
ENSMUSE00000677486.1	chr7	3,310,564	3,310,675	+	ENSMUSG00000078816.9	Prkcg	0.297075571	4.504916975	0.00002080519680	0.001428270
ENSMUSE00001078183.1	chr11	98,771,793	98,772,134	-	ENSMUSG00000020889.11	Nr1d1	0.273450254	4.504529180	0.00002083592530	0.001429880
ENSMUSE00000243015.2	chr11	101,180,310	101,180,571	+	ENSMUSG00000017167.6	Cntnap1	-0.651334942	-4.503463589	0.00002092058820	0.001433331
ENSMUSE00000673786.1	chr7	51,862,015	51,862,444	+	ENSMUSG00000030498.15	Gas2	0.353450119	4.502386251	0.00002100652313	0.001438356
ENSMUSE00000186951.1	chr5	71,012,701	71,012,783	-	ENSMUSG00000000560.9	Gabra2	-0.388225970	-4.501878495	0.00002104714317	0.001440120
ENSMUSE00000750277.2	chr19	45,027,490	45,027,974	-	ENSMUSG00000074818.13	Pdzd7	-0.368407091	-4.500153463	0.00002118571351	0.001446538
ENSMUSE00000254921.3	chr9	58,246,975	58,247,438	-	ENSMUSG00000036986.16	Pml	-0.307854555	-4.499592755	0.00002123094467	0.001448540
ENSMUSE00001335732.2	chr2	75,315,024	75,317,820	+	ENSMUSG00000100303.3	2600014E21Rik	-0.398593528	-4.498648451	0.00002130733115	0.001451913
ENSMUSE00001335738.1	chr7	59,681,404	59,681,550	-	ENSMUSG00000100826.6	Snhg14	-0.527032311	-4.498623351	0.00002130936517	0.001451913
ENSMUSE00000722752.2	chr17	13,759,206	13,759,608	-	ENSMUSG00000038347.15	Tcte2	-0.368830903	-4.498700362	0.00002130312506	0.001451913
ENSMUSE00001334557.1	chr8	106,048,653	106,048,774	+	ENSMUSG00000031901.12	Dus2	-0.267420566	-4.498005366	0.00002135950381	0.001454193
ENSMUSE00000463394.4	chr9	37,552,537	37,552,904	-	ENSMUSG00000053310.11	Nrgn	0.335121391	4.497964265	0.00002136284248	0.001454193
ENSMUSE00001325137.1	chr1	12,858,812	12,861,192	+	ENSMUSG00000016918.15	Sulf1	-0.252509370	-4.497034240	0.00002143852454	0.001457980
ENSMUSE00000994366.1	chr8	68,895,662	68,895,895	+	ENSMUSG00000015568.16	Lpl	0.279754236	4.496907706	0.00002144884139	0.001458341
ENSMUSE00000168947.1	chr2	127,804,474	127,804,631	-	ENSMUSG00000027379.13	Bub1	-0.330272444	-4.496345480	0.00002149474059	0.001459755
ENSMUSE00000252303.1	chr1	106,747,488	106,747,583	-	ENSMUSG00000009905.5	Kdsr	0.261832324	4.494850527	0.00002161724911	0.001465840
ENSMUSE00000434310.3	chr9	61,926,360	61,926,518	-	ENSMUSG00000032254.10	Kif23	-0.311571479	-4.494276768	0.00002166444695	0.001467663
ENSMUSE00001396599.1	chr9	18,309,833	18,309,844	+	ENSMUSG00000001774.8	Chordc1	-0.267477461	-4.493604780	0.00002171985201	0.001469507
ENSMUSE00001424989.1	chr13	38,960,163	38,960,499	-	ENSMUSG00000021432.15	Slc35b3	0.303570632	4.493561862	0.00002172339521	0.001469507
ENSMUSE00000543724.1	chr1	75,216,827	75,216,975	-	ENSMUSG00000026202.13	Tuba4a	0.259890694	4.491714627	0.00002187643091	0.001475207
ENSMUSE00000869754.1	chr17	85,612,873	85,612,990	-	ENSMUSG00000093460.9	Six3os1	-0.565676966	-4.489351756	0.00002207370726	0.001482114
ENSMUSE00001464665.1	chr4	119,390,498	119,393,277	-	ENSMUSG00000028637.16	Ccdc30	-0.476797753	-4.488223894	0.00002216847889	0.001482771
ENSMUSE00001402517.1	chr9	61,926,360	61,926,688	-	ENSMUSG00000032254.10	Kif23	-0.311112909	-4.487770345	0.00002220670057	0.001483508
ENSMUSE00000879512.3	chr8	69,832,491	69,832,851	+	ENSMUSG00000031860.17	Pbx4	0.264084187	4.487605602	0.00002222059959	0.001483677
ENSMUSE00001440784.1	chr16	4,960,110	4,960,568	-	ENSMUSG00000022515.6	Anks3	-0.388880493	-4.487566895	0.00002222386647	0.001483677
ENSMUSE00001463030.1	chr19	22,988,794	22,989,310	+	ENSMUSG00000052387.16	Trpm3	-0.262019077	-4.487558886	0.00002222454250	0.001483677
ENSMUSE00000769775.1	chr4	129,623,298	129,623,704	-	ENSMUSG00000028795.15	Ccdc28b	0.256998430	4.486781584	0.00002229024710	0.001485676
ENSMUSE00000187692.3	chr5	106,974,601	106,974,696	+	ENSMUSG00000029283.17	Cdc7	-0.348457586	-4.486390572	0.00002232337003	0.001485840
ENSMUSE00000993256.1	chr8	68,901,148	68,901,330	+	ENSMUSG00000015568.16	Lpl	0.314807607	4.486571103	0.00002230807118	0.001485840
ENSMUSE00001316035.2	chr14	55,074,661	55,075,873	+	ENSMUSG00000093452.4	Zfhx2os	-0.435471756	-4.485749043	0.00002237781774	0.001488783
ENSMUSE00000694864.1	chr17	48,351,691	48,351,930	+	ENSMUSG00000023992.14	Trem2	0.312061041	4.485099260	0.00002243309703	0.001490415
ENSMUSE00000280910.3	chr12	79,065,661	79,065,771	+	ENSMUSG00000060716.7	Plekhh1	-0.585620490	-4.484388799	0.00002249368971	0.001493417
ENSMUSE00000100313.1	chr10	63,018,760	63,018,898	-	ENSMUSG00000020069.16	Hnrnph3	-0.261646734	-4.484209202	0.00002250903198	0.001494094
ENSMUSE00000836349.1	chr16	4,032,839	4,033,052	-	ENSMUSG00000084790.1	Gm15879	-0.375891033	-4.483039444	0.00002260920802	0.001500059
ENSMUSE00001046899.1	chr7	46,151,536	46,151,670	-	ENSMUSG00000040136.10	Abcc8	-0.279887821	-4.482846473	0.00002262577510	0.001500473
ENSMUSE00000672882.1	chr11	100,746,165	100,746,203	-	ENSMUSG00000035355.15	Kcnh4	-0.338549068	-4.482891813	0.00002262188151	0.001500473
ENSMUSE00000308199.4	chr1	20,812,961	20,813,114	-	ENSMUSG00000041859.10	Mcm3	-0.282608034	-4.480461157	0.00002283153450	0.001511532
ENSMUSE00001448892.1	chr17	28,799,494	28,801,623	-	ENSMUSG00000117255.1	Gm49864	0.493125396	4.479605591	0.00002290577686	0.001514208
ENSMUSE00001400682.1	chr9	50,753,081	50,753,477	+	ENSMUSG00000032060.10	Cryab	0.293834853	4.479252583	0.00002293647746	0.001515886
ENSMUSE00000193054.3	chr6	49,246,849	49,246,964	-	ENSMUSG00000029817.11	Tra2a	-0.262572630	-4.478718987	0.00002298295915	0.001516208
ENSMUSE00000943975.1	chr7	42,579,783	42,580,908	-	ENSMUSG00000092335.1	Zfp977	-0.403427413	-4.478907169	0.00002296655617	0.001516208
ENSMUSE00000754978.2	chr8	69,832,690	69,832,851	+	ENSMUSG00000031860.17	Pbx4	0.263268681	4.478092866	0.00002303761706	0.001518528
ENSMUSE00000645848.3	chr16	10,839,829	10,843,238	+	ENSMUSG00000037991.9	Rmi2	-0.529573298	-4.478116335	0.00002303556605	0.001518528
ENSMUSE00000501317.1	chr3	135,239,757	135,239,948	+	ENSMUSG00000045328.11	Cenpe	-0.411912202	-4.477821557	0.00002306134029	0.001519655
ENSMUSE00000885548.1	chr12	81,472,095	81,472,171	-	ENSMUSG00000091803.7	Cox16	0.283221697	4.476476129	0.00002317933442	0.001525011
ENSMUSE00000286028.1	chr4	45,278,826	45,279,641	+	ENSMUSG00000035615.12	Frmpd1	0.258007560	4.475686309	0.00002324887364	0.001527168
ENSMUSE00000306115.1	chr9	110,632,735	110,632,894	-	ENSMUSG00000056724.15	Nbeal2	-0.533047045	-4.475730290	0.00002324499613	0.001527168
ENSMUSE00000584062.3	chr9	69,378,797	69,388,246	+	ENSMUSG00000032238.17	Rora	0.271314352	4.475560807	0.00002325994198	0.001527550
ENSMUSE00001347112.1	chr3	34,054,335	34,055,429	-	ENSMUSG00000105135.1	Gm43667	-0.259464740	-4.475375074	0.00002327633160	0.001528281
ENSMUSE00000885983.1	chr3	86,098,147	86,098,259	+	ENSMUSG00000028082.14	Sh3d19	-0.277373979	-4.473310390	0.00002345927992	0.001536131
ENSMUSE00001316171.1	chr7	100,448,805	100,448,873	+	ENSMUSG00000047248.20	C2cd3	-0.292206622	-4.472889807	0.00002349671742	0.001537544
ENSMUSE00000225406.3	chr13	73,627,351	73,628,674	+	ENSMUSG00000021611.9	Tert	-0.341887322	-4.472910022	0.00002349491668	0.001537544
ENSMUSE00000862895.1	chr5	29,225,043	29,225,301	+	ENSMUSG00000029130.12	Rnf32	-0.314898935	-4.472392240	0.00002354108210	0.001538716
ENSMUSE00000865424.1	chr5	29,203,055	29,203,195	+	ENSMUSG00000029130.12	Rnf32	-0.404092968	-4.471617942	0.00002361028244	0.001541817
ENSMUSE00000531419.1	chr12	76,038,889	76,039,085	+	ENSMUSG00000063450.14	Syne2	-0.355376162	-4.471222866	0.00002364566689	0.001543470
ENSMUSE00000762725.1	chr5	45,696,033	45,696,544	+	ENSMUSG00000015880.13	Ncapg	-0.280826716	-4.470955906	0.00002366960588	0.001544686
ENSMUSE00001393771.1	chr9	50,753,186	50,753,477	+	ENSMUSG00000032060.10	Cryab	0.304435758	4.470701551	0.00002369243637	0.001544789
ENSMUSE00001238240.1	chr15	31,609,566	31,609,616	+	ENSMUSG00000039065.11	Atpsckmt	-0.639953614	-4.470441234	0.00002371582402	0.001545275
ENSMUSE00000344629.8	chr17	3,519,256	3,519,795	-	ENSMUSG00000036983.7	Tfb1m	-0.272126171	-4.469467886	0.00002380347077	0.001549944
ENSMUSE00000246595.1	chr11	100,747,563	100,747,812	-	ENSMUSG00000035355.15	Kcnh4	-0.330628272	-4.468990772	0.00002384654766	0.001551359
ENSMUSE00000901758.2	chr9	50,752,907	50,753,477	+	ENSMUSG00000032060.10	Cryab	0.294764984	4.468421116	0.00002389807878	0.001553669
ENSMUSE00000788397.1	chr11	69,050,781	69,051,139	+	ENSMUSG00000020897.12	Aurkb	-0.254266599	-4.467619898	0.00002397073940	0.001557000
ENSMUSE00000319241.8	chr14	55,060,262	55,063,571	-	ENSMUSG00000040721.9	Zfhx2	-0.261098306	-4.465145672	0.00002419647364	0.001566763
ENSMUSE00000769616.1	chr2	120,041,395	120,041,965	+	ENSMUSG00000098488.7	Pla2g4b	-0.341541427	-4.464126858	0.00002429002129	0.001571581
ENSMUSE00001347620.1	chr3	152,214,825	152,214,887	+	ENSMUSG00000028034.15	Fubp1	0.295957027	4.463718130	0.00002432764902	0.001573156
ENSMUSE00001361625.1	chr5	149,282,752	149,286,874	-	ENSMUSG00000107317.1	Gm19719	-0.600882691	-4.463545765	0.00002434353393	0.001573483
ENSMUSE00001310297.1	chr1	74,603,397	74,603,474	+	ENSMUSG00000033276.18	Stk36	-0.386904284	-4.463206257	0.00002437485193	0.001574457
ENSMUSE00000350601.3	chr16	37,948,215	37,948,351	+	ENSMUSG00000046961.8	Gpr156	0.422029851	4.461813707	0.00002450371644	0.001581025
ENSMUSE00001303290.1	chr3	27,115,396	27,115,550	-	ENSMUSG00000027699.19	Ect2	-0.255461317	-4.461386559	0.00002454337610	0.001582531
ENSMUSE00001396399.1	chr9	48,494,283	48,494,387	-	ENSMUSG00000042396.10	Rbm7	0.360963943	4.459915497	0.00002468043652	0.001587496
ENSMUSE00000531417.1	chr12	76,041,348	76,041,530	+	ENSMUSG00000063450.14	Syne2	-0.365822689	-4.458861455	0.00002477909797	0.001590863
ENSMUSE00001322261.1	chr1	132,509,427	132,510,793	-	ENSMUSG00000053024.14	Cntn2	-0.352766886	-4.458200592	0.00002484115122	0.001593139
ENSMUSE00000327398.2	chr4	149,125,034	149,125,473	-	ENSMUSG00000028971.4	Cort	0.320486627	4.458161065	0.00002484486749	0.001593139
ENSMUSE00001291790.1	chr5	29,203,055	29,203,197	+	ENSMUSG00000029130.12	Rnf32	-0.402918064	-4.458264483	0.00002483514550	0.001593139
ENSMUSE00000773103.1	chr2	120,041,395	120,041,964	+	ENSMUSG00000098488.7	Pla2g4b	-0.341386136	-4.457837376	0.00002487532032	0.001593382
ENSMUSE00001326131.1	chr1	52,152,233	52,152,378	+	ENSMUSG00000101628.1	Gm28177	-0.395647951	-4.456634309	0.00002498882233	0.001598142
ENSMUSE00001332825.1	chr1	52,152,233	52,152,399	+	ENSMUSG00000026104.14	Stat1	-0.395647951	-4.456634309	0.00002498882233	0.001598142
ENSMUSE00000407282.3	chr11	119,486,005	119,487,415	+	ENSMUSG00000070327.14	Rnf213	-0.381255616	-4.455728123	0.00002507464612	0.001601678
ENSMUSE00000725132.1	chr11	119,486,005	119,487,418	+	ENSMUSG00000070327.14	Rnf213	-0.381255616	-4.455728123	0.00002507464612	0.001601678
ENSMUSE00000902374.1	chr11	119,486,005	119,487,417	+	ENSMUSG00000070327.14	Rnf213	-0.381255616	-4.455728123	0.00002507464612	0.001601678
ENSMUSE00001188100.1	chr14	20,687,236	20,688,613	-	ENSMUSG00000097577.2	6230400D17Rik	-0.259142478	-4.455699201	0.00002507738998	0.001601678
ENSMUSE00000553558.1	chr15	90,949,006	90,949,044	-	ENSMUSG00000022629.17	Kif21a	-0.366940148	-4.455397153	0.00002510606305	0.001602820
ENSMUSE00001054063.1	chr17	86,003,847	86,003,953	-	ENSMUSG00000024135.10	Srbd1	-0.259819759	-4.454213072	0.00002521877245	0.001608017
ENSMUSE00001043170.1	chr17	85,618,057	85,618,365	-	ENSMUSG00000093460.9	Six3os1	-0.509913542	-4.453728658	0.00002526502349	0.001609787
ENSMUSE00001394021.1	chr9	113,122,982	113,123,029	-	ENSMUSG00000110996.1	Gm36251	0.414858917	4.452054490	0.00002542550325	0.001616472
ENSMUSE00000193047.3	chr6	49,051,024	49,051,126	+	ENSMUSG00000029816.10	Gpnmb	0.685987849	4.451620080	0.00002546730516	0.001618067
ENSMUSE00000737463.1	chr8	69,832,624	69,832,851	+	ENSMUSG00000031860.17	Pbx4	0.261486446	4.450850480	0.00002554152464	0.001621366
ENSMUSE00000379155.1	chr4	128,962,084	128,962,204	-	ENSMUSG00000028789.16	Azin2	0.321835638	4.449241437	0.00002569737602	0.001628386
ENSMUSE00001327339.1	chr7	59,683,936	59,684,082	-	ENSMUSG00000100826.6	Snhg14	-0.593955909	-4.449130940	0.00002570811240	0.001628386
ENSMUSE00000254750.2	chr13	23,738,808	23,740,367	+	ENSMUSG00000036181.2	H1f2	-0.648005371	-4.447952978	0.00002582283882	0.001633865
ENSMUSE00000490181.2	chr9	67,957,501	67,957,736	+	ENSMUSG00000035284.10	Vps13c	-0.308530613	-4.446600651	0.00002595515822	0.001639748
ENSMUSE00001435108.1	chr15	58,098,359	58,098,776	-	ENSMUSG00000022360.8	Atad2	-0.323112533	-4.444664933	0.00002614570212	0.001646538
ENSMUSE00000428282.2	chr9	37,545,948	37,546,174	-	ENSMUSG00000053310.11	Nrgn	0.344498457	4.443509605	0.00002626007185	0.001649693
ENSMUSE00001353862.1	chr5	44,192,081	44,192,122	-	ENSMUSG00000046985.11	Tapt1	0.263214871	4.443448347	0.00002626614954	0.001649718
ENSMUSE00000109421.1	chr11	72,260,195	72,260,382	-	ENSMUSG00000020805.14	Slc13a5	0.451450643	4.442270993	0.00002638322386	0.001654078
ENSMUSE00001365776.1	chr6	49,263,838	49,264,010	-	ENSMUSG00000029817.11	Tra2a	-0.255875407	-4.441646813	0.00002644549601	0.001654906
ENSMUSE00001364985.1	chr6	49,263,838	49,264,011	-	ENSMUSG00000029817.11	Tra2a	-0.255875407	-4.441646813	0.00002644549601	0.001654906
ENSMUSE00000810743.1	chr2	69,205,026	69,205,130	-	ENSMUSG00000005233.16	Spc25	-0.273338040	-4.439310163	0.00002667988012	0.001666346
ENSMUSE00000623869.2	chr15	58,098,359	58,098,748	-	ENSMUSG00000022360.8	Atad2	-0.322424473	-4.438485901	0.00002676303848	0.001667601
ENSMUSE00000477817.6	chr6	49,263,838	49,264,030	-	ENSMUSG00000029817.11	Tra2a	-0.255612882	-4.437761736	0.00002683630512	0.001668819
ENSMUSE00001367853.1	chr6	49,263,838	49,264,033	-	ENSMUSG00000029817.11	Tra2a	-0.255612882	-4.437761736	0.00002683630512	0.001668819
ENSMUSE00000333308.5	chr13	113,662,896	113,663,676	-	ENSMUSG00000051456.4	Hspb3	0.287376104	4.437327025	0.00002688037971	0.001670309
ENSMUSE00000144493.1	chr19	17,675,421	17,675,593	-	ENSMUSG00000024713.16	Pcsk5	0.337257240	4.436840990	0.00002692974090	0.001672255
ENSMUSE00001433923.1	chr7	14,555,474	14,561,932	-	ENSMUSG00000100586.2	Vmn1r90	-0.512221927	-4.435931890	0.00002702230354	0.001677286
ENSMUSE00000493318.1	chr7	6,143,062	6,143,150	-	ENSMUSG00000046792.8	Zfp787	0.278398934	4.435453774	0.00002707110774	0.001679484
ENSMUSE00001267868.2	chr12	109,633,937	109,634,354	+	ENSMUSG00000097451.11	Rian	-0.477945387	-4.435374189	0.00002707923979	0.001679484
ENSMUSE00000244824.1	chr19	6,254,359	6,254,429	+	ENSMUSG00000024773.15	Atg2a	-0.284076520	-4.435358799	0.00002708081259	0.001679484
ENSMUSE00001462321.1	chr19	17,673,452	17,675,593	-	ENSMUSG00000024713.16	Pcsk5	0.335904347	4.434730681	0.00002714508033	0.001681676
ENSMUSE00001446299.1	chr13	114,453,342	114,453,505	-	ENSMUSG00000021765.9	Fst	0.360692134	4.434348735	0.00002718423231	0.001682347
ENSMUSE00000498528.1	chr3	135,238,315	135,238,470	+	ENSMUSG00000045328.11	Cenpe	-0.425048374	-4.433950801	0.00002722508133	0.001684043
ENSMUSE00000761243.2	chr9	90,238,280	90,241,178	-	ENSMUSG00000037410.13	Tbc1d2b	0.356325086	4.433349737	0.00002728689471	0.001685077
ENSMUSE00001032683.2	chr9	21,588,682	21,589,558	-	ENSMUSG00000032182.15	Yipf2	-0.288911436	-4.432967235	0.00002732630192	0.001687131
ENSMUSE00000742628.1	chr14	52,296,989	52,297,658	-	ENSMUSG00000022160.18	Mettl3	-0.260971791	-4.432633315	0.00002736074900	0.001687846
ENSMUSE00000911680.1	chr4	44,325,641	44,325,739	+	ENSMUSG00000035683.13	Melk	-0.394656150	-4.432078987	0.00002741802595	0.001690304
ENSMUSE00000769974.1	chr12	55,045,661	55,045,943	-	ENSMUSG00000062198.5	2700097O09Rik	-0.322552592	-4.431587927	0.00002746886249	0.001692003
ENSMUSE00000113963.5	chr12	55,045,676	55,045,943	-	ENSMUSG00000062198.5	2700097O09Rik	-0.322552592	-4.431587927	0.00002746886249	0.001692003
ENSMUSE00001236108.1	chr16	20,372,120	20,372,219	-	ENSMUSG00000022822.16	Abcc5	-0.253371492	-4.431303680	0.00002749833059	0.001692542
ENSMUSE00000524847.1	chr4	128,962,084	128,962,201	-	ENSMUSG00000028789.16	Azin2	0.324685112	4.430644879	0.00002756674655	0.001695518
ENSMUSE00000520343.4	chr15	64,697,084	64,699,620	-	ENSMUSG00000022376.8	Adcy8	0.299009760	4.429965828	0.00002763743785	0.001697353
ENSMUSE00000755941.1	chr8	46,471,177	46,471,230	+	ENSMUSG00000018796.13	Acsl1	0.334585434	4.429453577	0.00002769088068	0.001698944
ENSMUSE00001280900.1	chr12	3,773,551	3,773,640	+	ENSMUSG00000071454.13	Dtnb	0.325227890	4.429461137	0.00002769009123	0.001698944
ENSMUSE00001297926.1	chr17	48,351,746	48,351,930	+	ENSMUSG00000023992.14	Trem2	0.312020983	4.429437536	0.00002769255584	0.001698944
ENSMUSE00001431364.1	chr15	27,657,176	27,657,263	-	ENSMUSG00000056069.10	Otulinl	0.505769132	4.428924911	0.00002774614083	0.001700438
ENSMUSE00000292931.4	chr16	4,960,397	4,960,568	-	ENSMUSG00000022515.6	Anks3	-0.408559718	-4.427459406	0.00002789988500	0.001708420
ENSMUSE00000237307.3	chr9	67,967,040	67,967,179	+	ENSMUSG00000035284.10	Vps13c	-0.313036430	-4.427044414	0.00002794357066	0.001710735
ENSMUSE00000246377.5	chr3	97,168,441	97,168,573	+	ENSMUSG00000028093.15	Acp6	-0.301751019	-4.426724528	0.00002797728984	0.001712078
ENSMUSE00001395146.1	chr9	21,588,686	21,589,558	-	ENSMUSG00000032182.15	Yipf2	-0.288513491	-4.426521555	0.00002799870563	0.001712917
ENSMUSE00000227850.6	chr8	4,735,976	4,736,407	-	ENSMUSG00000022322.8	Shcbp1	-0.310360927	-4.425804091	0.00002807453282	0.001715088
ENSMUSE00001335161.1	chr16	50,726,751	50,728,209	-	ENSMUSG00000022639.14	Dubr	-0.285923280	-4.424855921	0.00002817504751	0.001718394
ENSMUSE00001464292.1	chr12	109,603,825	109,604,066	+	ENSMUSG00000097451.11	Rian	-0.439767712	-4.424461259	0.00002821698779	0.001719149
ENSMUSE00001324478.1	chr6	83,761,756	83,762,060	-	ENSMUSG00000099354.6	1700124L16Rik	0.418094366	4.423919628	0.00002827464458	0.001721580
ENSMUSE00000834564.1	chr16	36,859,362	36,859,572	+	ENSMUSG00000022837.14	Iqcb1	0.258730238	4.423620553	0.00002830653008	0.001723161
ENSMUSE00001363527.1	chr5	31,261,353	31,261,503	-	ENSMUSG00000038564.11	Ift172	-0.279876705	-4.423313147	0.00002833933999	0.001723497
ENSMUSE00000764084.1	chr9	58,229,848	58,230,086	-	ENSMUSG00000036986.16	Pml	-0.339647864	-4.423142990	0.00002835751689	0.001723497
ENSMUSE00000858461.1	chr17	85,618,057	85,618,358	-	ENSMUSG00000093460.9	Six3os1	-0.508339615	-4.423128535	0.00002835906159	0.001723497
ENSMUSE00000940487.1	chr8	109,805,473	109,805,668	+	ENSMUSG00000031731.16	Ap1g1	0.755590651	4.421209761	0.00002856482639	0.001732718
ENSMUSE00000702243.1	chrX	36,041,238	36,041,294	+	ENSMUSG00000031093.14	Dock11	-0.251491871	-4.420193359	0.00002867440727	0.001737553
ENSMUSE00000721875.2	chr16	94,394,335	94,397,195	+	ENSMUSG00000040785.19	Ttc3	0.723593804	4.419543903	0.00002874463952	0.001739434
ENSMUSE00000518776.2	chr15	102,316,519	102,316,891	+	ENSMUSG00000058290.4	Espl1	-0.311976866	-4.418832660	0.00002882174423	0.001741488
ENSMUSE00001437158.1	chr15	102,316,485	102,316,891	+	ENSMUSG00000058290.4	Espl1	-0.311976866	-4.418832660	0.00002882174423	0.001741488
ENSMUSE00000836519.1	chr8	69,832,637	69,832,851	+	ENSMUSG00000031860.17	Pbx4	0.259752354	4.418313421	0.00002887816033	0.001744085
ENSMUSE00001205166.1	chr7	45,448,253	45,448,379	+	ENSMUSG00000003865.16	Gys1	-0.269945394	-4.418062063	0.00002890550919	0.001744764
ENSMUSE00001387008.1	chr7	45,448,254	45,448,379	+	ENSMUSG00000003865.16	Gys1	-0.269945394	-4.418062063	0.00002890550919	0.001744764
ENSMUSE00000738850.1	chr17	6,124,657	6,124,710	+	ENSMUSG00000034377.10	Tulp4	0.277270708	4.417633250	0.00002895222360	0.001746744
ENSMUSE00001305013.1	chr3	100,954,191	100,954,341	-	ENSMUSG00000033222.16	Ttf2	-0.434433286	-4.415703842	0.00002916331627	0.001755473
ENSMUSE00001223989.1	chr4	152,315,392	152,315,517	-	ENSMUSG00000058498.12	Rnf207	-0.962645667	-4.415214456	0.00002921709516	0.001756662
ENSMUSE00001350193.1	chr5	23,674,739	23,675,546	-	ENSMUSG00000105565.1	Gm43566	0.313256482	4.415348829	0.00002920231930	0.001756662
ENSMUSE00001415451.1	chr12	105,032,075	105,032,279	-	ENSMUSG00000113722.1	Snhg10	0.372907643	4.415034502	0.00002923689452	0.001756993
ENSMUSE00001336044.1	chr8	48,868,642	48,869,901	+	ENSMUSG00000100706.6	Gm19744	0.429924422	4.414872932	0.00002925468225	0.001757699
ENSMUSE00000865195.1	chr17	85,618,057	85,618,372	-	ENSMUSG00000093460.9	Six3os1	-0.502043330	-4.414517809	0.00002929381557	0.001759686
ENSMUSE00000842837.1	chr7	102,075,880	102,075,952	+	ENSMUSG00000070425.13	Xntrpc	-0.250687664	-4.412661252	0.00002949922724	0.001768008
ENSMUSE00000346117.10	chr10	80,930,073	80,930,359	+	ENSMUSG00000015312.9	Gadd45b	0.459092109	4.412347497	0.00002953407869	0.001769732
ENSMUSE00001223316.1	chr5	29,198,574	29,198,838	+	ENSMUSG00000029130.12	Rnf32	-0.289449485	-4.411198402	0.00002966205901	0.001775937
ENSMUSE00000698487.1	chr9	57,539,246	57,539,294	+	ENSMUSG00000032305.15	Fam219b	0.315612412	4.410484457	0.00002974184448	0.001779249
ENSMUSE00001376230.1	chr7	44,997,689	44,997,908	+	ENSMUSG00000003184.15	Irf3	-0.325827306	-4.409220699	0.00002988358223	0.001784791
ENSMUSE00000502640.2	chr1	91,439,887	91,440,029	-	ENSMUSG00000055866.9	Per2	0.495986551	4.409135412	0.00002989317117	0.001784997
ENSMUSE00000532256.1	chr9	67,972,861	67,972,936	+	ENSMUSG00000035284.10	Vps13c	-0.363300786	-4.408060956	0.00003001422857	0.001790357
ENSMUSE00000909363.1	chr5	29,225,043	29,225,291	+	ENSMUSG00000029130.12	Rnf32	-0.310659485	-4.407916967	0.00003003048757	0.001790622
ENSMUSE00001238528.1	chr2	180,102,729	180,102,895	-	ENSMUSG00000039059.11	Hrh3	0.318533928	4.407758971	0.00003004833812	0.001790952
ENSMUSE00001355544.1	chr5	44,188,697	44,188,699	-	ENSMUSG00000046985.11	Tapt1	0.268488827	4.407700549	0.00003005494124	0.001790979
ENSMUSE00000636268.2	chr9	61,917,280	61,917,679	-	ENSMUSG00000032254.10	Kif23	-0.308351605	-4.404456994	0.00003042375317	0.001806294
ENSMUSE00000833964.1	chr6	30,658,382	30,658,424	-	ENSMUSG00000029790.16	Cep41	-0.385870590	-4.403170199	0.00003057127864	0.001810995
ENSMUSE00001314002.1	chr2	36,087,356	36,087,498	-	ENSMUSG00000098312.1	ENSMUSG00000098312	-0.266130452	-4.402851016	0.00003060797848	0.001812790
ENSMUSE00000279223.1	chr11	98,769,703	98,769,888	-	ENSMUSG00000020889.11	Nr1d1	0.286403469	4.401956546	0.00003071105231	0.001815198
ENSMUSE00000872181.1	chr5	29,203,055	29,203,135	+	ENSMUSG00000029130.12	Rnf32	-0.414706663	-4.400899855	0.00003083325204	0.001820201
ENSMUSE00000130609.1	chr16	33,066,311	33,066,408	+	ENSMUSG00000022802.2	Lmln	0.383008747	4.400210775	0.00003091319289	0.001822700
ENSMUSE00000946126.1	chrX	151,859,562	151,859,637	+	ENSMUSG00000093219.1	Mir3113	-0.760937053	-4.400249037	0.00003090874883	0.001822700
ENSMUSE00001358586.1	chr5	31,054,955	31,055,036	+	ENSMUSG00000013629.16	Cad	-0.431722909	-4.399147331	0.00003103695738	0.001828514
ENSMUSE00001151577.2	chr12	109,634,194	109,634,354	+	ENSMUSG00000097451.11	Rian	-0.467707097	-4.399062435	0.00003104685828	0.001828727
ENSMUSE00001263655.1	chr8	68,894,627	68,894,738	+	ENSMUSG00000015568.16	Lpl	0.284886896	4.397984480	0.00003117283938	0.001833177
ENSMUSE00000758253.1	chr7	44,997,648	44,997,908	+	ENSMUSG00000003184.15	Irf3	-0.325208551	-4.396130939	0.00003139061971	0.001837438
ENSMUSE00000739721.1	chr7	83,630,766	83,631,842	-	ENSMUSG00000087088.2	Gm16638	-0.335757711	-4.396135792	0.00003139004752	0.001837438
ENSMUSE00001377027.1	chr7	83,630,766	83,631,880	-	ENSMUSG00000087088.2	Gm16638	-0.335757711	-4.396135792	0.00003139004752	0.001837438
ENSMUSE00000796721.1	chr8	69,832,660	69,832,851	+	ENSMUSG00000031860.17	Pbx4	0.258487954	4.395228538	0.00003149717816	0.001842563
ENSMUSE00000211256.3	chr8	72,741,474	72,741,563	+	ENSMUSG00000031622.16	Sin3b	-0.258510903	-4.394760715	0.00003155255789	0.001845431
ENSMUSE00000636272.1	chr9	61,927,554	61,927,633	-	ENSMUSG00000032254.10	Kif23	-0.362056156	-4.394559384	0.00003157641979	0.001845900
ENSMUSE00001395508.1	chr9	61,927,552	61,927,633	-	ENSMUSG00000032254.10	Kif23	-0.362056156	-4.394559384	0.00003157641979	0.001845900
ENSMUSE00000203777.3	chr7	45,443,528	45,443,634	+	ENSMUSG00000003865.16	Gys1	-0.296895313	-4.392906383	0.00003177299608	0.001852735
ENSMUSE00000635993.2	chr7	28,737,339	28,737,546	+	ENSMUSG00000030598.15	Fbxo17	-0.610292174	-4.392163569	0.00003186171692	0.001856047
ENSMUSE00001308136.1	chr9	87,206,843	87,207,055	-	ENSMUSG00000056919.9	Cep162	-0.289919377	-4.390486978	0.00003206284796	0.001864775
ENSMUSE00000553316.3	chr1	12,858,812	12,860,371	+	ENSMUSG00000016918.15	Sulf1	-0.255858774	-4.389336623	0.00003220155877	0.001865833
ENSMUSE00001308786.1	chr3	27,122,397	27,122,475	-	ENSMUSG00000027699.19	Ect2	-0.299327719	-4.389531839	0.00003217797866	0.001865833
ENSMUSE00000772222.1	chr3	108,386,500	108,386,622	+	ENSMUSG00000068744.12	Psrc1	-0.270486140	-4.389719162	0.00003215536770	0.001865833
ENSMUSE00000886935.1	chr5	143,977,047	143,977,166	+	ENSMUSG00000075569.10	Rsph10b	0.431031958	4.389454086	0.00003218736851	0.001865833
ENSMUSE00000890575.1	chr7	28,737,339	28,737,482	+	ENSMUSG00000030598.15	Fbxo17	-0.592547104	-4.389974956	0.00003212451660	0.001865833
ENSMUSE00001387819.1	chr8	46,471,183	46,471,230	+	ENSMUSG00000018796.13	Acsl1	0.331702035	4.389731187	0.00003215391673	0.001865833
ENSMUSE00001411886.1	chr10	116,582,986	116,583,514	+	ENSMUSG00000052291.8	5330438D12Rik	0.259302201	4.389678347	0.00003216029306	0.001865833
ENSMUSE00001173410.1	chr15	98,093,283	98,095,771	+	ENSMUSG00000097150.1	Gm26513	0.430057080	4.389523580	0.00003217897602	0.001865833
ENSMUSE00001457159.1	chr19	4,190,664	4,190,928	-	ENSMUSG00000040247.6	Tbc1d10c	0.623163381	4.389629101	0.00003216623670	0.001865833
ENSMUSE00000201924.1	chr7	126,992,275	126,992,472	-	ENSMUSG00000030681.18	Mvp	0.572348376	4.388628393	0.00003228724614	0.001869012
ENSMUSE00000199980.3	chr7	65,929,107	65,929,183	+	ENSMUSG00000030513.14	Pcsk6	0.336814830	4.387951759	0.00003236931653	0.001871528
ENSMUSE00001375731.1	chr7	19,160,331	19,160,754	-	ENSMUSG00000030406.7	Gipr	-0.306935353	-4.387641903	0.00003240696687	0.001872492
ENSMUSE00001248585.1	chr15	31,608,096	31,608,233	+	ENSMUSG00000039065.11	Atpsckmt	-0.571404569	-4.385421279	0.00003267803462	0.001882110
ENSMUSE00000648279.1	chr5	142,034,353	142,034,545	+	ENSMUSG00000039683.16	Sdk1	-0.296278950	-4.385225353	0.00003270205587	0.001882375
ENSMUSE00001396250.1	chr9	18,309,833	18,309,857	+	ENSMUSG00000001774.8	Chordc1	-0.258414335	-4.385255127	0.00003269840433	0.001882375
ENSMUSE00001218017.1	chr8	46,599,719	46,599,866	-	ENSMUSG00000038225.15	Primpol	-0.351577526	-4.383754418	0.00003288294392	0.001887184
ENSMUSE00001275317.1	chr2	36,087,368	36,087,471	-	ENSMUSG00000026890.19	Lhx6	-0.265186263	-4.382180465	0.00003307757143	0.001893496
ENSMUSE00000298964.3	chr10	81,514,237	81,514,421	-	ENSMUSG00000034792.8	Gna15	1.056222959	4.382284242	0.00003306470464	0.001893496
ENSMUSE00000129914.3	chr16	59,487,428	59,487,599	+	ENSMUSG00000022724.15	Riox2	-0.295618259	-4.381975657	0.00003310297877	0.001894577
ENSMUSE00001256235.1	chr4	12,085,912	12,086,000	-	ENSMUSG00000049488.14	Tmem67	-0.326641301	-4.381165636	0.00003320365016	0.001897911
ENSMUSE00000533161.1	chr9	61,921,019	61,921,246	-	ENSMUSG00000032254.10	Kif23	-0.255903278	-4.380893355	0.00003323755633	0.001898687
ENSMUSE00000817284.1	chr14	67,698,936	67,700,418	-	ENSMUSG00000048922.18	Cdca2	-0.395305993	-4.380597796	0.00003327439913	0.001898937
ENSMUSE00000802605.1	chr8	69,832,662	69,832,851	+	ENSMUSG00000031860.17	Pbx4	0.257589664	4.379554094	0.00003340481725	0.001904730
ENSMUSE00001397447.1	chr9	61,921,019	61,921,244	-	ENSMUSG00000032254.10	Kif23	-0.255915334	-4.378398407	0.00003354980511	0.001911123
ENSMUSE00001459880.1	chr19	4,190,664	4,190,833	-	ENSMUSG00000040247.6	Tbc1d10c	0.618583405	4.378261072	0.00003356707499	0.001911694
ENSMUSE00000465474.4	chr9	37,544,492	37,545,331	-	ENSMUSG00000053310.11	Nrgn	0.334761356	4.377189761	0.00003370208737	0.001917169
ENSMUSE00000796880.1	chr1	172,493,961	172,494,214	+	ENSMUSG00000037995.15	Igsf9	-0.265924823	-4.376610027	0.00003377536739	0.001920211
ENSMUSE00001420065.1	chr13	73,627,351	73,629,675	+	ENSMUSG00000021611.9	Tert	-0.338498994	-4.374931067	0.00003398846206	0.001928179
ENSMUSE00001420866.1	chr12	84,612,325	84,612,896	-	ENSMUSG00000021240.6	Abcd4	-0.292506361	-4.373892197	0.00003412096610	0.001932303
ENSMUSE00000771102.1	chr3	108,386,500	108,386,704	+	ENSMUSG00000068744.12	Psrc1	-0.257451454	-4.372603244	0.00003428606126	0.001938256
ENSMUSE00000851121.1	chr7	31,040,183	31,040,424	-	ENSMUSG00000009687.14	Fxyd5	-0.370919654	-4.372450762	0.00003430564295	0.001938986
ENSMUSE00001319827.1	chr16	50,726,874	50,726,998	-	ENSMUSG00000022639.14	Dubr	-0.357436667	-4.372135486	0.00003434616468	0.001940145
ENSMUSE00001424580.1	chr13	46,648,281	46,648,526	+	ENSMUSG00000021373.16	Cap2	-0.252116280	-4.371581476	0.00003441748231	0.001941533
ENSMUSE00000620680.2	chr19	22,988,794	22,989,884	+	ENSMUSG00000052387.16	Trpm3	-0.255509177	-4.371204046	0.00003446615090	0.001943148
ENSMUSE00001234561.1	chr2	23,545,153	23,545,274	-	ENSMUSG00000026771.14	Spopl	0.391839314	4.369937362	0.00003462997262	0.001949360
ENSMUSE00000772326.1	chr1	172,493,934	172,494,214	+	ENSMUSG00000037995.15	Igsf9	-0.265316155	-4.369800698	0.00003464769240	0.001949980
ENSMUSE00000781971.1	chr16	73,906,817	73,906,999	-	ENSMUSG00000052516.19	Robo2	-0.321163406	-4.365935457	0.00003515250193	0.001971523
ENSMUSE00000335497.1	chr19	22,978,292	22,978,442	+	ENSMUSG00000052387.16	Trpm3	-0.284966311	-4.365982935	0.00003514625828	0.001971523
ENSMUSE00000789880.1	chr4	116,709,243	116,709,273	+	ENSMUSG00000028689.14	Ccdc163	-0.707698453	-4.365325099	0.00003523286302	0.001975268
ENSMUSE00001324120.1	chr1	12,858,812	12,860,377	+	ENSMUSG00000016918.15	Sulf1	-0.254865856	-4.364988097	0.00003527730950	0.001977379
ENSMUSE00000500486.1	chr15	58,118,345	58,118,449	-	ENSMUSG00000022360.8	Atad2	-0.487994597	-4.364616158	0.00003532642648	0.001978606
ENSMUSE00001251680.1	chr1	139,464,236	139,464,303	+	ENSMUSG00000033952.14	Aspm	-0.622371819	-4.364235925	0.00003537670711	0.001979897
ENSMUSE00000356152.3	chr2	127,633,226	127,635,054	-	ENSMUSG00000027375.14	Mal	0.265367176	4.364239344	0.00003537625479	0.001979897
ENSMUSE00000246647.1	chr11	100,755,670	100,755,913	-	ENSMUSG00000035355.15	Kcnh4	-0.334467917	-4.364357393	0.00003536063710	0.001979897
ENSMUSE00001309484.1	chr11	79,243,400	79,243,575	-	ENSMUSG00000017677.11	Wsb1	-0.351168448	-4.363834391	0.00003542987967	0.001981688
ENSMUSE00001355433.1	chr5	71,012,701	71,013,684	-	ENSMUSG00000000560.9	Gabra2	-0.375484253	-4.362920100	0.00003555124125	0.001985081
ENSMUSE00001434827.1	chr16	20,645,060	20,645,915	+	ENSMUSG00000115293.2	Gm49333	-0.276523698	-4.362818262	0.00003556478395	0.001985456
ENSMUSE00000120635.4	chr13	114,454,280	114,454,507	-	ENSMUSG00000021765.9	Fst	0.339212551	4.362760339	0.00003557248892	0.001985505
ENSMUSE00001425224.1	chr13	107,026,399	107,026,455	+	ENSMUSG00000071181.2	3830408C21Rik	0.282138596	4.362550810	0.00003560037417	0.001986680
ENSMUSE00001447000.1	chr16	17,117,794	17,118,197	-	ENSMUSG00000049916.12	2610318N02Rik	-0.305221489	-4.362360616	0.00003562570437	0.001986702
ENSMUSE00001241486.1	chr10	90,576,612	90,576,675	+	ENSMUSG00000058589.14	Anks1b	0.404885115	4.361995271	0.00003567441032	0.001988522
ENSMUSE00001446421.1	chr16	17,082,557	17,082,694	+	ENSMUSG00000022773.19	Ypel1	0.443868393	4.361638933	0.00003572197744	0.001990410
ENSMUSE00000946149.1	chr2	75,659,244	75,659,317	+	ENSMUSG00000093242.1	Gm24574	-0.261245784	-4.361255313	0.00003577325491	0.001992504
ENSMUSE00000301768.1	chr11	74,787,555	74,787,695	+	ENSMUSG00000010554.14	Mettl16	-0.280029896	-4.360679702	0.00003585032870	0.001995268
ENSMUSE00000815928.1	chr17	13,759,406	13,759,560	-	ENSMUSG00000038347.15	Tcte2	-0.419986524	-4.360480326	0.00003587706233	0.001996374
ENSMUSE00000417723.2	chr19	37,376,403	37,376,667	+	ENSMUSG00000012443.4	Kif11	-0.276521786	-4.360266317	0.00003590577955	0.001997590
ENSMUSE00001227437.1	chr1	153,751,952	153,752,059	+	ENSMUSG00000066800.11	Rnasel	-0.253004167	-4.359105547	0.00003606192681	0.002005126
ENSMUSE00000712141.1	chr16	20,645,060	20,645,920	+	ENSMUSG00000115293.2	Gm49333	-0.276492551	-4.357448438	0.00003628597882	0.002014118
ENSMUSE00000786615.1	chr18	82,584,112	82,584,217	+	ENSMUSG00000041607.17	Mbp	0.379062894	4.356953842	0.00003635311173	0.002017074
ENSMUSE00001399650.1	chr9	18,309,833	18,309,853	+	ENSMUSG00000001774.8	Chordc1	-0.257331360	-4.356580605	0.00003640385155	0.002019119
ENSMUSE00001382996.1	chr7	45,447,731	45,448,011	+	ENSMUSG00000003865.16	Gys1	-0.277974196	-4.356433003	0.00003642393619	0.002019848
ENSMUSE00000414305.1	chr19	12,583,923	12,584,122	+	ENSMUSG00000024691.13	Fam111a	-0.416799152	-4.354853801	0.00003663949427	0.002029090
ENSMUSE00001013374.1	chr19	59,287,049	59,287,168	+	ENSMUSG00000025094.8	Slc18a2	-0.521911816	-4.354812031	0.00003664521250	0.002029090
ENSMUSE00000412268.5	chr14	32,028,989	32,030,031	+	ENSMUSG00000021903.11	Galnt15	0.449926230	4.354700354	0.00003666050511	0.002029097
ENSMUSE00000388926.4	chr16	37,947,368	37,947,819	+	ENSMUSG00000046961.8	Gpr156	0.365405730	4.354365838	0.00003670634911	0.002030697
ENSMUSE00001309778.1	chr9	37,546,088	37,546,138	-	ENSMUSG00000053310.11	Nrgn	0.337214941	4.353832922	0.00003677949750	0.002032974
ENSMUSE00001463553.1	chr12	109,604,028	109,604,066	+	ENSMUSG00000097451.11	Rian	-0.437719819	-4.351305577	0.00003712832406	0.002046809
ENSMUSE00000735398.1	chr11	99,022,085	99,022,430	-	ENSMUSG00000020914.17	Top2a	-0.356042129	-4.350320704	0.00003726512050	0.002051628
ENSMUSE00000494383.1	chr3	135,235,457	135,235,611	+	ENSMUSG00000045328.11	Cenpe	-0.419305974	-4.349923926	0.00003732036957	0.002054280
ENSMUSE00000460861.1	chr5	31,061,457	31,061,678	+	ENSMUSG00000013629.16	Cad	-0.269730853	-4.349502198	0.00003737917929	0.002057128
ENSMUSE00001329540.1	chr1	57,040,589	57,042,515	+	ENSMUSG00000087022.4	9130024F11Rik	0.390079639	4.349293977	0.00003740824868	0.002057949
ENSMUSE00001262400.1	chr2	121,183,489	121,183,690	+	ENSMUSG00000027263.12	Tubgcp4	-0.299464035	-4.348443613	0.00003752719319	0.002061724
ENSMUSE00000619153.1	chr6	29,502,585	29,502,667	-	ENSMUSG00000059022.15	Kcp	-0.425248349	-4.348625852	0.00003750167185	0.002061724
ENSMUSE00001229433.1	chr8	46,605,085	46,605,214	-	ENSMUSG00000038225.15	Primpol	-0.355411541	-4.347429931	0.00003766945916	0.002067625
ENSMUSE00000648272.1	chr5	142,081,617	142,081,726	+	ENSMUSG00000039683.16	Sdk1	-0.305579641	-4.347322275	0.00003768459883	0.002068066
ENSMUSE00001022567.1	chr17	85,618,057	85,618,385	-	ENSMUSG00000093460.9	Six3os1	-0.498868811	-4.346120330	0.00003785402736	0.002075014
ENSMUSE00000161520.1	chr1	171,256,528	171,256,714	+	ENSMUSG00000006403.13	Adamts4	-0.373475354	-4.345997301	0.00003787141121	0.002075060
ENSMUSE00001275943.1	chr11	90,345,758	90,345,978	-	ENSMUSG00000003949.16	Hlf	0.291908348	4.344361322	0.00003810330745	0.002083573
ENSMUSE00001392269.1	chr8	95,629,173	95,629,709	-	ENSMUSG00000110483.1	Gm45702	0.482080962	4.344279183	0.00003811498653	0.002083820
ENSMUSE00001333502.1	chr1	52,147,901	52,147,999	+	ENSMUSG00000101628.1	Gm28177	-0.448156285	-4.343421243	0.00003823718109	0.002088930
ENSMUSE00001321873.1	chr1	52,147,883	52,147,999	+	ENSMUSG00000026104.14	Stat1	-0.448156285	-4.343421243	0.00003823718109	0.002088930
ENSMUSE00001463523.1	chr12	109,604,037	109,604,066	+	ENSMUSG00000097451.11	Rian	-0.436686901	-4.343421897	0.00003823708784	0.002088930
ENSMUSE00001356170.1	chr5	44,188,682	44,188,699	-	ENSMUSG00000046985.11	Tapt1	0.253711411	4.342927378	0.00003830769287	0.002091347
ENSMUSE00000336323.3	chr19	42,170,700	42,170,785	+	ENSMUSG00000018820.13	Zfyve27	0.257005804	4.342825878	0.00003832220012	0.002091347
ENSMUSE00000648124.1	chr11	99,022,340	99,022,430	-	ENSMUSG00000020914.17	Top2a	-0.355438414	-4.341783203	0.00003847153544	0.002096612
ENSMUSE00001135971.1	chr12	109,603,945	109,604,066	+	ENSMUSG00000097451.11	Rian	-0.438616609	-4.341676753	0.00003848681311	0.002097052
ENSMUSE00001425827.1	chr13	114,453,709	114,454,510	-	ENSMUSG00000021765.9	Fst	0.327000382	4.340176420	0.00003870276492	0.002104481
ENSMUSE00000278926.4	chr13	46,525,415	46,525,536	+	ENSMUSG00000021373.16	Cap2	-0.350020833	-4.340060393	0.00003871951408	0.002104998
ENSMUSE00001434220.1	chr15	58,097,252	58,097,385	-	ENSMUSG00000022360.8	Atad2	-0.374575135	-4.339091640	0.00003885963221	0.002111264
ENSMUSE00000168227.1	chr2	119,624,118	119,624,186	+	ENSMUSG00000027306.15	Nusap1	-0.293278114	-4.338599620	0.00003893098412	0.002112940
ENSMUSE00000781823.1	chr2	119,624,103	119,624,186	+	ENSMUSG00000027306.15	Nusap1	-0.293472002	-4.338617288	0.00003892841973	0.002112940
ENSMUSE00000816075.1	chr3	108,386,500	108,386,712	+	ENSMUSG00000068744.12	Psrc1	-0.251206865	-4.338286232	0.00003897649714	0.002114620
ENSMUSE00000124512.3	chr14	55,622,427	55,622,562	+	ENSMUSG00000002324.8	Rec8	-0.344758000	-4.338132480	0.00003899884513	0.002114869
ENSMUSE00000260949.1	chr9	120,558,336	120,558,569	+	ENSMUSG00000041608.8	Entpd3	-0.335458681	-4.337974541	0.00003902181451	0.002115168
ENSMUSE00001342724.1	chr2	23,544,746	23,544,897	-	ENSMUSG00000026771.14	Spopl	0.354648029	4.336140738	0.00003928946733	0.002123676
ENSMUSE00000720820.1	chr10	86,055,125	86,055,664	-	ENSMUSG00000059602.14	Syn3	-0.261372036	-4.332827872	0.00003977749720	0.002143283
ENSMUSE00000229356.3	chr7	45,447,898	45,448,011	+	ENSMUSG00000003865.16	Gys1	-0.275982312	-4.331576694	0.00003996333105	0.002149711
ENSMUSE00001239575.1	chr12	84,353,800	84,353,927	-	ENSMUSG00000021234.9	Fam161b	-0.305983654	-4.331170293	0.00004002387265	0.002150744
ENSMUSE00000700498.1	chr17	28,637,783	28,638,692	-	ENSMUSG00000036196.16	Slc26a8	0.346333720	4.331173613	0.00004002337779	0.002150744
ENSMUSE00001449438.1	chr17	28,637,788	28,638,692	-	ENSMUSG00000036196.16	Slc26a8	0.346333720	4.331173613	0.00004002337779	0.002150744
ENSMUSE00000341784.3	chr1	189,672,509	189,672,634	-	ENSMUSG00000026605.14	Cenpf	-0.469036576	-4.331013628	0.00004004723476	0.002151041
ENSMUSE00000807787.1	chr14	67,700,272	67,700,418	-	ENSMUSG00000048922.18	Cdca2	-0.440979786	-4.330954358	0.00004005607654	0.002151119
ENSMUSE00001462931.1	chr19	4,190,664	4,190,835	-	ENSMUSG00000117905.1	Gm50230	0.611470385	4.330445543	0.00004013205878	0.002153894
ENSMUSE00001457153.1	chr19	4,190,664	4,190,837	-	ENSMUSG00000040247.6	Tbc1d10c	0.611470385	4.330445543	0.00004013205878	0.002153894
ENSMUSE00000463949.2	chr15	102,315,188	102,316,176	+	ENSMUSG00000058290.4	Espl1	-0.303989142	-4.330050876	0.00004019109077	0.002154537
ENSMUSE00000792735.1	chrX	153,723,939	153,724,125	+	ENSMUSG00000086316.8	Nbdy	0.472545293	4.330032605	0.00004019382568	0.002154537
ENSMUSE00001238570.1	chr5	76,878,404	76,878,526	-	ENSMUSG00000055923.16	Aasdh	-0.367982957	-4.328895734	0.00004036435263	0.002161686
ENSMUSE00001367727.1	chr6	128,376,981	128,377,769	+	ENSMUSG00000108176.1	Gm43965	-0.407719783	-4.328663625	0.00004039925393	0.002162758
ENSMUSE00000777562.1	chr6	34,753,443	34,753,507	+	ENSMUSG00000029761.16	Cald1	-0.297361769	-4.328235212	0.00004046374931	0.002164617
ENSMUSE00000139982.3	chr17	57,255,018	57,255,164	+	ENSMUSG00000019487.11	Trip10	-0.395175406	-4.327940201	0.00004050821949	0.002166199
ENSMUSE00000700529.2	chr17	28,619,304	28,620,453	-	ENSMUSG00000004865.16	Srpk1	0.686650514	4.326862037	0.00004067114425	0.002173313
ENSMUSE00000800259.1	chr6	39,602,713	39,603,310	+	ENSMUSG00000002416.13	Ndufb2	-0.322665784	-4.325263040	0.00004091393917	0.002183078
ENSMUSE00000144498.1	chr19	17,617,651	17,617,754	-	ENSMUSG00000024713.16	Pcsk5	0.387726256	4.324750790	0.00004099201577	0.002186040
ENSMUSE00000902740.1	chr1	189,642,696	189,642,802	-	ENSMUSG00000026605.14	Cenpf	-0.278394868	-4.324029303	0.00004110222794	0.002187678
ENSMUSE00001378758.1	chr7	89,510,625	89,510,870	-	ENSMUSG00000039405.7	Prss23	0.250114615	4.324098633	0.00004109162490	0.002187678
ENSMUSE00001464495.1	chr12	109,603,938	109,604,066	+	ENSMUSG00000097451.11	Rian	-0.437093782	-4.323910198	0.00004112044960	0.002187678
ENSMUSE00001239179.2	chr12	109,603,936	109,604,066	+	ENSMUSG00000097451.11	Rian	-0.437093782	-4.323910198	0.00004112044960	0.002187678
ENSMUSE00000956582.1	chr17	85,613,201	85,613,906	-	ENSMUSG00000093460.9	Six3os1	-0.471051136	-4.324139374	0.00004108539547	0.002187678
ENSMUSE00000193038.3	chr6	49,055,621	49,055,714	+	ENSMUSG00000029816.10	Gpnmb	0.627268032	4.323577151	0.00004117144309	0.002188785
ENSMUSE00000701812.1	chr16	32,431,230	32,431,438	+	ENSMUSG00000005615.15	Pcyt1a	0.542408819	4.322899196	0.00004127543503	0.002193500
ENSMUSE00000296656.3	chr15	99,233,867	99,234,116	+	ENSMUSG00000037579.7	Kcnh3	0.319005543	4.322393834	0.00004135311756	0.002196837
ENSMUSE00001463288.1	chr12	109,634,144	109,635,457	+	ENSMUSG00000097451.11	Rian	-0.452126306	-4.321903599	0.00004142860969	0.002198912
ENSMUSE00001383455.1	chr7	45,447,898	45,448,028	+	ENSMUSG00000003865.16	Gys1	-0.275102934	-4.320127986	0.00004170315464	0.002208976
ENSMUSE00001224628.1	chr1	74,628,142	74,628,252	+	ENSMUSG00000033276.18	Stk36	-0.449363152	-4.319847284	0.00004174671715	0.002210478
ENSMUSE00001311479.2	chr12	109,633,975	109,634,354	+	ENSMUSG00000097451.11	Rian	-0.467246417	-4.319474697	0.00004180460742	0.002212335
ENSMUSE00000830308.1	chr2	26,015,955	26,016,035	-	ENSMUSG00000036352.16	Ubac1	0.378922711	4.318182378	0.00004200600066	0.002219761
ENSMUSE00000487458.1	chrX	6,928,449	6,928,545	+	ENSMUSG00000062393.13	Dgkk	-0.510483537	-4.316233250	0.00004231152249	0.002231041
ENSMUSE00000105734.1	chr11	85,178,257	85,178,452	+	ENSMUSG00000018479.12	1700125H20Rik	0.511884873	4.315987465	0.00004235020075	0.002232045
ENSMUSE00000814508.1	chr9	120,558,034	120,558,569	+	ENSMUSG00000041608.8	Entpd3	-0.334687186	-4.315809302	0.00004237825888	0.002232131
ENSMUSE00000744454.1	chr10	23,824,487	23,824,760	+	ENSMUSG00000037455.16	Slc18b1	-0.250455474	-4.315573613	0.00004241540417	0.002233683
ENSMUSE00000852387.1	chr7	31,040,183	31,040,272	-	ENSMUSG00000009687.14	Fxyd5	-0.367634727	-4.315296589	0.00004245910400	0.002235580
ENSMUSE00001319082.1	chr7	59,676,393	59,676,484	-	ENSMUSG00000100826.6	Snhg14	-0.420415945	-4.314892802	0.00004252287848	0.002237379
ENSMUSE00001377023.1	chr7	121,039,138	121,043,552	+	ENSMUSG00000109206.1	Gm45137	0.545169770	4.314936397	0.00004251598859	0.002237379
ENSMUSE00000480928.1	chr3	135,246,817	135,247,101	+	ENSMUSG00000045328.11	Cenpe	-0.302754801	-4.314553010	0.00004257661700	0.002239740
ENSMUSE00000432617.4	chr15	82,274,893	82,275,053	+	ENSMUSG00000022456.18	Septin3	0.343620821	4.314411731	0.00004259897980	0.002240134
ENSMUSE00000676193.1	chr7	28,737,339	28,738,144	+	ENSMUSG00000030598.15	Fbxo17	-0.329426230	-4.314196607	0.00004263305312	0.002241156
ENSMUSE00001422587.1	chr13	67,226,997	67,228,115	-	ENSMUSG00000114771.1	Gm49064	-0.312609064	-4.314139643	0.00004264208011	0.002241156
ENSMUSE00000712218.1	chr7	105,391,577	105,391,667	-	ENSMUSG00000044465.19	Fhip1b	0.654947612	4.313486887	0.00004274565173	0.002243450
ENSMUSE00001212175.1	chr7	6,329,255	6,329,316	-	ENSMUSG00000030443.16	Zfp583	0.362711899	4.313007278	0.00004282190520	0.002244852
ENSMUSE00001371503.2	chr7	37,318,024	37,321,100	-	ENSMUSG00000043456.17	Zfp536	-0.300459572	-4.312922963	0.00004283532417	0.002244852
ENSMUSE00001463550.1	chr12	109,603,819	109,604,066	+	ENSMUSG00000097451.11	Rian	-0.426843362	-4.312919238	0.00004283591701	0.002244852
ENSMUSE00000357389.3	chr16	37,987,467	37,987,592	+	ENSMUSG00000046961.8	Gpr156	0.400889239	4.312453308	0.00004291014488	0.002247527
ENSMUSE00001464441.1	chr12	109,603,975	109,604,066	+	ENSMUSG00000097451.11	Rian	-0.435153442	-4.311946774	0.00004299098208	0.002249735
ENSMUSE00000290232.1	chrX	100,677,287	100,677,419	+	ENSMUSG00000034311.3	Kif4	-0.432419477	-4.311136632	0.00004312057754	0.002255158
ENSMUSE00000648262.1	chr5	142,143,772	142,143,907	+	ENSMUSG00000039683.16	Sdk1	-0.295210492	-4.310958291	0.00004314915671	0.002255577
ENSMUSE00000648261.1	chr5	142,144,970	142,145,029	+	ENSMUSG00000039683.16	Sdk1	-0.345119324	-4.310089076	0.00004328871016	0.002261193
ENSMUSE00001282003.1	chr7	30,543,691	30,543,773	-	ENSMUSG00000036864.16	Proser3	-0.415114209	-4.310022521	0.00004329941373	0.002261193
ENSMUSE00000429768.3	chr17	45,514,492	45,514,637	+	ENSMUSG00000023938.8	Aars2	-0.281761323	-4.308029187	0.00004362116940	0.002272082
ENSMUSE00000766597.1	chr16	94,394,335	94,396,382	+	ENSMUSG00000040785.19	Ttc3	0.711883966	4.307814036	0.00004365603578	0.002273491
ENSMUSE00000782790.1	chr1	74,634,010	74,634,100	+	ENSMUSG00000033276.18	Stk36	-0.366958983	-4.306626721	0.00004384893118	0.002278724
ENSMUSE00000459022.3	chr3	89,869,324	89,871,386	-	ENSMUSG00000027947.11	Il6ra	0.309588531	4.306482657	0.00004387239218	0.002278724
ENSMUSE00000644199.1	chr16	34,010,522	34,010,645	-	ENSMUSG00000061751.16	Kalrn	-0.327086346	-4.305280484	0.00004406864049	0.002285052
ENSMUSE00000739145.1	chr17	6,121,195	6,121,884	+	ENSMUSG00000034377.10	Tulp4	0.255792070	4.305244824	0.00004407447471	0.002285052
ENSMUSE00000551092.1	chr15	99,233,249	99,233,448	+	ENSMUSG00000037579.7	Kcnh3	0.344622523	4.304592947	0.00004418125783	0.002287733
ENSMUSE00001334951.1	chr7	90,401,398	90,401,568	+	ENSMUSG00000030616.16	Sytl2	0.317434678	4.303101138	0.00004442656902	0.002297980
ENSMUSE00001054248.1	chr17	85,618,057	85,618,340	-	ENSMUSG00000093460.9	Six3os1	-0.498022737	-4.302652720	0.00004450056297	0.002300218
ENSMUSE00001424879.1	chr13	38,955,821	38,955,936	-	ENSMUSG00000021432.15	Slc35b3	0.251269493	4.299331718	0.00004505227819	0.002317976
ENSMUSE00001233123.1	chr3	127,012,673	127,012,771	-	ENSMUSG00000032826.19	Ank2	-0.444940343	-4.298131862	0.00004525322765	0.002323793
ENSMUSE00001272881.1	chr16	44,376,798	44,377,022	+	ENSMUSG00000043065.12	Spice1	-0.291328680	-4.296886256	0.00004546275390	0.002332493
ENSMUSE00000480279.1	chr5	31,068,674	31,068,856	+	ENSMUSG00000013629.16	Cad	-0.266343687	-4.296706348	0.00004549309399	0.002332559
ENSMUSE00001377762.1	chr5	37,192,805	37,192,853	+	ENSMUSG00000117286.1	Gm1043	-0.444938144	-4.296702349	0.00004549376851	0.002332559
ENSMUSE00000600182.3	chr5	37,192,805	37,193,021	+	ENSMUSG00000117286.1	Gm1043	-0.444938144	-4.296702349	0.00004549376851	0.002332559
ENSMUSE00001438004.1	chr15	98,991,779	98,996,446	+	ENSMUSG00000097587.2	4930578M01Rik	-0.360026961	-4.296688361	0.00004549612838	0.002332559
ENSMUSE00001236048.1	chr3	27,102,395	27,102,502	-	ENSMUSG00000027699.19	Ect2	-0.283766904	-4.295649103	0.00004567178467	0.002339502
ENSMUSE00001454649.1	chr17	32,333,906	32,334,480	-	ENSMUSG00000002625.10	Akap8l	-0.277443802	-4.294887223	0.00004580097378	0.002344055
ENSMUSE00000124503.3	chr14	55,624,723	55,624,786	+	ENSMUSG00000002324.8	Rec8	-0.358734373	-4.294735019	0.00004582682478	0.002344966
ENSMUSE00000824988.1	chr10	21,898,736	21,899,145	+	ENSMUSG00000019970.15	Sgk1	0.540445388	4.294129291	0.00004592984327	0.002349520
ENSMUSE00001292218.1	chr5	141,936,044	141,936,155	+	ENSMUSG00000039683.16	Sdk1	-0.368857506	-4.293540299	0.00004603022983	0.002351927
ENSMUSE00001349012.1	chr5	99,276,430	99,279,284	+	ENSMUSG00000105686.1	Gm35394	-0.268455039	-4.293028829	0.00004611757527	0.002355285
ENSMUSE00000873801.1	chr16	17,649,730	17,649,913	+	ENSMUSG00000041617.10	Ccdc74a	0.292704894	4.292703406	0.00004617323212	0.002356466
ENSMUSE00001244538.1	chr4	101,096,253	101,096,319	+	ENSMUSG00000035275.14	Raver2	0.334696337	4.292296244	0.00004624295988	0.002357779
ENSMUSE00000731158.1	chr12	75,937,328	75,937,486	+	ENSMUSG00000063450.14	Syne2	-0.552651611	-4.292269767	0.00004624749760	0.002357779
ENSMUSE00000723506.1	chr14	52,300,356	52,300,401	-	ENSMUSG00000022160.18	Mettl3	-0.256893419	-4.292064742	0.00004628265062	0.002358744
ENSMUSE00001379331.1	chrX	135,848,678	135,848,739	+	ENSMUSG00000072964.14	Bhlhb9	-0.657955023	-4.291811713	0.00004632606971	0.002360130
ENSMUSE00000246232.3	chr7	30,415,632	30,415,675	+	ENSMUSG00000030579.10	Tyrobp	0.257685920	4.291290516	0.00004641562973	0.002362623
ENSMUSE00000767194.1	chr17	29,699,999	29,700,252	-	ENSMUSG00000024018.18	Ccdc167	-0.362153543	-4.290811037	0.00004649816858	0.002365168
ENSMUSE00000677481.1	chr7	3,314,512	3,314,541	+	ENSMUSG00000078816.9	Prkcg	0.302047916	4.290207149	0.00004660232489	0.002368809
ENSMUSE00000357285.4	chr7	30,540,921	30,541,096	-	ENSMUSG00000036864.16	Proser3	-0.364180497	-4.289996573	0.00004663869725	0.002370243
ENSMUSE00000636276.1	chr9	61,935,380	61,935,550	-	ENSMUSG00000032254.10	Kif23	-0.299075089	-4.289164949	0.00004678260955	0.002375067
ENSMUSE00001463337.1	chr12	109,603,967	109,604,066	+	ENSMUSG00000097451.11	Rian	-0.434141856	-4.289220016	0.00004677306692	0.002375067
ENSMUSE00000785339.2	chr2	4,166,802	4,171,425	+	ENSMUSG00000026657.17	Frmd4a	0.301988076	4.286674077	0.00004721622157	0.002391653
ENSMUSE00001398388.1	chr9	57,911,109	57,911,282	+	ENSMUSG00000055720.10	Ubl7	-0.517405680	-4.286584065	0.00004723196333	0.002392033
ENSMUSE00000150715.3	chr18	77,242,104	77,242,190	+	ENSMUSG00000025425.18	St8sia5	0.348907062	4.286331419	0.00004727617411	0.002393855
ENSMUSE00001374974.1	chr7	116,039,397	116,039,771	+	ENSMUSG00000030663.12	1110004F10Rik	0.346018491	4.285306595	0.00004745591929	0.002400449
ENSMUSE00001024842.2	chr7	3,330,146	3,331,099	+	ENSMUSG00000078816.9	Prkcg	0.252407097	4.283813674	0.00004771894459	0.002411237
ENSMUSE00000753448.1	chr4	44,325,641	44,325,693	+	ENSMUSG00000035683.13	Melk	-0.422756907	-4.283679132	0.00004774271741	0.002411633
ENSMUSE00000829151.1	chr12	76,005,373	76,005,447	+	ENSMUSG00000063450.14	Syne2	-0.437986890	-4.282847970	0.00004788983234	0.002415009
ENSMUSE00000765125.1	chr5	30,669,692	30,669,759	+	ENSMUSG00000029177.9	Cenpa	-0.344170852	-4.282402404	0.00004796887699	0.002417950
ENSMUSE00000225384.3	chr13	73,635,420	73,635,600	+	ENSMUSG00000021611.9	Tert	-0.577607235	-4.282265785	0.00004799313877	0.002417950
ENSMUSE00000296644.3	chr15	99,239,595	99,239,926	+	ENSMUSG00000037579.7	Kcnh3	0.267167407	4.281384250	0.00004814997312	0.002424171
ENSMUSE00001421629.1	chr13	114,454,280	114,454,551	-	ENSMUSG00000021765.9	Fst	0.330374485	4.279571628	0.00004847401209	0.002435846
ENSMUSE00000729331.1	chr2	167,191,830	167,192,259	+	ENSMUSG00000085151.7	1110018N20Rik	0.266315158	4.279343214	0.00004851499422	0.002436643
ENSMUSE00001277301.1	chr2	121,188,132	121,188,182	+	ENSMUSG00000027263.12	Tubgcp4	-0.303145141	-4.279025123	0.00004857212175	0.002437556
ENSMUSE00001351587.1	chrX	135,746,716	135,746,769	+	ENSMUSG00000106264.1	Mir7646	0.313025219	4.279095009	0.00004855956502	0.002437556
ENSMUSE00000744542.1	chr2	120,172,173	120,173,790	-	ENSMUSG00000050211.14	Pla2g4e	0.252360263	4.278215690	0.00004871778480	0.002443873
ENSMUSE00000800181.1	chr2	152,854,921	152,854,949	+	ENSMUSG00000027469.16	Tpx2	-0.273283430	-4.278069422	0.00004874415167	0.002444352
ENSMUSE00000378209.7	chr4	128,766,985	128,769,298	+	ENSMUSG00000028794.13	A3galt2	-0.383308682	-4.277748129	0.00004880211751	0.002445572
ENSMUSE00000837527.1	chr3	108,386,500	108,386,602	+	ENSMUSG00000068744.12	Psrc1	-0.259553166	-4.277294512	0.00004888406971	0.002448835
ENSMUSE00000347816.3	chr16	17,117,794	17,117,864	-	ENSMUSG00000049916.12	2610318N02Rik	-0.304183141	-4.277144650	0.00004891117337	0.002449349
ENSMUSE00000543870.3	chr5	74,195,286	74,195,590	+	ENSMUSG00000049907.8	Rasl11b	0.263034740	4.276726056	0.00004898695646	0.002452299
ENSMUSE00000799251.1	chr11	99,024,046	99,024,189	-	ENSMUSG00000020914.17	Top2a	-0.343027291	-4.275960298	0.00004912588388	0.002457562
ENSMUSE00000413238.5	chr11	99,024,046	99,024,178	-	ENSMUSG00000020914.17	Top2a	-0.343027291	-4.275960298	0.00004912588388	0.002457562
ENSMUSE00000176282.3	chr3	95,508,823	95,509,362	+	ENSMUSG00000028111.4	Ctsk	0.478913452	4.272996348	0.00004966720792	0.002476606
ENSMUSE00001283126.1	chr5	29,206,174	29,206,298	+	ENSMUSG00000029130.12	Rnf32	-0.369182801	-4.272383708	0.00004977981325	0.002480036
ENSMUSE00001316943.1	chr2	120,039,629	120,039,766	+	ENSMUSG00000033852.16	Gm28042	-0.435930205	-4.271190586	0.00004999982019	0.002488439
ENSMUSE00000818342.1	chr11	120,189,440	120,189,852	-	ENSMUSG00000075389.3	2810410L24Rik	0.268401244	4.270860112	0.00005006092377	0.002490627
ENSMUSE00001309657.1	chr6	34,762,251	34,762,329	+	ENSMUSG00000029761.16	Cald1	-0.274747384	-4.270485907	0.00005013020020	0.002491516
ENSMUSE00000803889.1	chr12	76,008,131	76,008,244	+	ENSMUSG00000063450.14	Syne2	-0.440419335	-4.270509832	0.00005012576820	0.002491516
ENSMUSE00000475176.4	chr19	53,329,413	53,329,720	+	ENSMUSG00000025025.14	Mxi1	0.281064222	4.270494416	0.00005012862397	0.002491516
ENSMUSE00001461134.1	chr19	53,329,461	53,329,720	+	ENSMUSG00000025025.14	Mxi1	0.281064222	4.270494416	0.00005012862397	0.002491516
ENSMUSE00000712406.1	chrX	107,292,059	107,295,319	+	ENSMUSG00000073008.11	Gpr174	-0.537816228	-4.270631999	0.00005010314333	0.002491516
ENSMUSE00000407916.4	chr9	120,335,598	120,335,740	+	ENSMUSG00000041794.13	Myrip	0.392680375	4.270158669	0.00005019085745	0.002493214
ENSMUSE00001253259.1	chr15	79,297,299	79,297,449	-	ENSMUSG00000042632.17	Pla2g6	-0.255493287	-4.269257385	0.00005035828650	0.002499435
ENSMUSE00001264872.1	chr9	58,229,828	58,230,086	-	ENSMUSG00000036986.16	Pml	-0.320180076	-4.267696076	0.00005064960196	0.002511322
ENSMUSE00001256009.1	chr12	84,354,710	84,355,047	-	ENSMUSG00000021234.9	Fam161b	-0.262508259	-4.267531897	0.00005068032931	0.002511989
ENSMUSE00001280154.1	chr6	30,656,479	30,656,694	-	ENSMUSG00000029790.16	Cep41	-0.329022599	-4.267208248	0.00005074095548	0.002514126
ENSMUSE00000809670.1	chr12	76,022,255	76,022,383	+	ENSMUSG00000063450.14	Syne2	-0.388521224	-4.266810097	0.00005081563345	0.002516122
ENSMUSE00001260379.1	chr16	44,378,856	44,379,340	+	ENSMUSG00000043065.12	Spice1	-0.279015955	-4.265449927	0.00005107154980	0.002524066
ENSMUSE00000168932.1	chr2	127,804,182	127,804,350	-	ENSMUSG00000027379.13	Bub1	-0.297921201	-4.263593141	0.00005142291135	0.002535829
ENSMUSE00001156004.1	chr9	22,084,943	22,086,122	+	ENSMUSG00000096981.2	Gm16845	0.365864612	4.263324572	0.00005147392539	0.002537484
ENSMUSE00000577254.3	chr10	13,652,451	13,653,011	-	ENSMUSG00000019806.13	Aig1	0.487242102	4.263119227	0.00005151296324	0.002538978
ENSMUSE00001438259.1	chr15	82,274,993	82,275,053	+	ENSMUSG00000022456.18	Septin3	0.338884166	4.262943426	0.00005154640713	0.002539657
ENSMUSE00001463283.1	chr12	109,634,259	109,634,354	+	ENSMUSG00000097451.11	Rian	-0.463522775	-4.262093169	0.00005170845325	0.002545585
ENSMUSE00000465095.2	chr15	102,459,464	102,459,581	+	ENSMUSG00000023048.13	Prr13	-0.411615080	-4.262048163	0.00005171704442	0.002545585
ENSMUSE00000721867.1	chrX	107,292,059	107,295,307	+	ENSMUSG00000073008.11	Gpr174	-0.536051498	-4.261474290	0.00005182671107	0.002547533
ENSMUSE00000790486.1	chr2	127,804,504	127,804,631	-	ENSMUSG00000027379.13	Bub1	-0.323518406	-4.261119714	0.00005189458238	0.002549577
ENSMUSE00000817004.1	chrX	105,372,994	105,375,837	-	ENSMUSG00000087620.7	5330434G04Rik	-0.328000807	-4.260438036	0.00005202530658	0.002553411
ENSMUSE00001443343.1	chr15	99,238,075	99,238,236	+	ENSMUSG00000037579.7	Kcnh3	0.273857703	4.258333274	0.00005243094000	0.002567253
ENSMUSE00000275504.1	chr13	49,287,286	49,287,422	-	ENSMUSG00000037946.11	Fgd3	-0.255552321	-4.257755437	0.00005254283423	0.002571866
ENSMUSE00001247700.1	chr1	74,605,389	74,605,519	+	ENSMUSG00000033276.18	Stk36	-0.390487490	-4.257670314	0.00005255933707	0.002572153
ENSMUSE00000757901.1	chr2	121,188,102	121,188,182	+	ENSMUSG00000027263.12	Tubgcp4	-0.302417993	-4.254991001	0.00005308134089	0.002586904
ENSMUSE00000229468.3	chr12	13,408,194	13,408,307	+	ENSMUSG00000020576.10	Nbas	-0.267176119	-4.254737710	0.00005313094668	0.002588454
ENSMUSE00001297484.1	chr2	118,828,959	118,829,014	+	ENSMUSG00000027331.15	Knstrn	-0.263921637	-4.254620138	0.00005315398769	0.002588709
ENSMUSE00000822619.1	chr4	116,110,318	116,110,474	-	ENSMUSG00000028702.15	Rad54l	-0.557251435	-4.254528650	0.00005317192366	0.002589149
ENSMUSE00001303690.1	chr7	143,815,586	143,815,675	-	ENSMUSG00000031090.14	Nadsyn1	-0.500181631	-4.252583282	0.00005355469136	0.002599951
ENSMUSE00000670003.1	chr4	116,709,008	116,709,094	+	ENSMUSG00000028689.14	Ccdc163	-0.484269055	-4.250746050	0.00005391862029	0.002613298
ENSMUSE00000835861.1	chr6	30,656,479	30,656,809	-	ENSMUSG00000029790.16	Cep41	-0.327943539	-4.249256036	0.00005421551984	0.002622646
ENSMUSE00000296650.3	chr15	99,238,075	99,238,292	+	ENSMUSG00000037579.7	Kcnh3	0.268110539	4.248882148	0.00005429026746	0.002623604
ENSMUSE00000173808.3	chr3	98,280,435	98,280,587	+	ENSMUSG00000027875.12	Hmgcs2	0.326581310	4.247963982	0.00005447424905	0.002627103
ENSMUSE00000797231.1	chr7	143,815,586	143,815,722	-	ENSMUSG00000031090.14	Nadsyn1	-0.502785098	-4.248247231	0.00005441742784	0.002627103
ENSMUSE00000282197.1	chr17	3,536,078	3,536,197	-	ENSMUSG00000036983.7	Tfb1m	-0.306123486	-4.248196153	0.00005442766999	0.002627103
ENSMUSE00000780853.1	chr4	116,708,704	116,709,094	+	ENSMUSG00000028689.14	Ccdc163	-0.387296062	-4.247650117	0.00005453727883	0.002628423
ENSMUSE00000188742.3	chr5	123,818,451	123,818,540	+	ENSMUSG00000029414.11	Kntc1	-0.438447675	-4.247144462	0.00005463897151	0.002631503
ENSMUSE00000696703.1	chr1	74,605,389	74,605,525	+	ENSMUSG00000033276.18	Stk36	-0.391358741	-4.246749782	0.00005471847278	0.002634023
ENSMUSE00000747227.1	chr3	103,736,952	103,737,968	-	ENSMUSG00000027848.12	Olfml3	-0.376031136	-4.246105781	0.00005484843475	0.002636787
ENSMUSE00000634673.1	chr7	46,435,158	46,435,346	+	ENSMUSG00000058975.7	Kcnc1	-0.302725323	-4.245987181	0.00005487240107	0.002637067
ENSMUSE00001424598.1	chr13	114,454,280	114,454,510	-	ENSMUSG00000021765.9	Fst	0.328634174	4.245291384	0.00005501320954	0.002640683
ENSMUSE00000332278.2	chr2	27,089,584	27,089,759	+	ENSMUSG00000036040.14	Adamtsl2	-0.634737813	-4.244873308	0.00005509798300	0.002643976
ENSMUSE00000558518.3	chr6	87,811,347	87,811,779	-	ENSMUSG00000030055.16	Rab43	0.306512796	4.244733299	0.00005512640071	0.002644903
ENSMUSE00000796446.1	chr4	99,765,402	99,767,576	-	ENSMUSG00000028549.17	Itgb3bp	-0.276825618	-4.244483850	0.00005517706664	0.002645599
ENSMUSE00001422473.1	chr19	16,664,509	16,664,648	-	ENSMUSG00000046230.11	Vps13a	-0.443232110	-4.244561658	0.00005516125825	0.002645599
ENSMUSE00000960319.1	chr11	90,345,548	90,345,978	-	ENSMUSG00000003949.16	Hlf	0.282141194	4.244129251	0.00005524916705	0.002646863
ENSMUSE00000500030.1	chr5	31,058,677	31,058,819	+	ENSMUSG00000013629.16	Cad	-0.280950189	-4.243231608	0.00005543209051	0.002653441
ENSMUSE00001362280.1	chr5	31,058,674	31,058,819	+	ENSMUSG00000013629.16	Cad	-0.280950189	-4.243231608	0.00005543209051	0.002653441
ENSMUSE00000605991.1	chr17	86,119,914	86,120,049	-	ENSMUSG00000024135.10	Srbd1	-0.257026722	-4.242162385	0.00005565074054	0.002661187
ENSMUSE00000531408.1	chr12	76,056,763	76,056,942	+	ENSMUSG00000063450.14	Syne2	-0.298281421	-4.241843812	0.00005571604742	0.002662213
ENSMUSE00001076697.1	chr16	91,842,628	91,842,642	+	ENSMUSG00000022957.20	Itsn1	-0.474833367	-4.241325835	0.00005582238942	0.002665542
ENSMUSE00001283228.1	chr3	27,150,029	27,150,180	-	ENSMUSG00000027699.19	Ect2	-0.313988711	-4.241142226	0.00005586013191	0.002666382
ENSMUSE00000385515.1	chr1	171,256,148	171,256,434	+	ENSMUSG00000006403.13	Adamts4	-0.279536481	-4.239605917	0.00005617689836	0.002675441
ENSMUSE00001218151.1	chr15	76,436,005	76,436,117	+	ENSMUSG00000022558.16	Mroh1	-0.273469551	-4.239728335	0.00005615159413	0.002675441
ENSMUSE00000787990.1	chr16	4,034,371	4,034,675	-	ENSMUSG00000084790.1	Gm15879	-0.301023848	-4.237311009	0.00005665330431	0.002693563
ENSMUSE00000647296.2	chr11	102,890,166	102,891,520	-	ENSMUSG00000020932.14	Gfap	0.404357296	4.236810223	0.00005675778002	0.002696922
ENSMUSE00000432473.1	chr12	69,250,753	69,250,823	+	ENSMUSG00000051890.13	Klhdc1	-0.346719087	-4.236873855	0.00005674449460	0.002696922
ENSMUSE00001303810.1	chr7	100,419,651	100,419,897	+	ENSMUSG00000047248.20	C2cd3	-0.250527399	-4.236373442	0.00005684905425	0.002699495
ENSMUSE00000757967.1	chr11	78,313,820	78,314,084	+	ENSMUSG00000002055.9	Spag5	-0.339955577	-4.235824949	0.00005696387345	0.002702784
ENSMUSE00001297229.1	chr12	109,604,046	109,604,066	+	ENSMUSG00000097451.11	Rian	-0.429113065	-4.234834484	0.00005717177968	0.002709510
ENSMUSE00000324761.3	chr5	123,816,667	123,816,796	+	ENSMUSG00000029414.11	Kntc1	-0.413834716	-4.234285699	0.00005728728848	0.002712152
ENSMUSE00001237167.1	chr11	75,511,780	75,511,902	+	ENSMUSG00000038195.6	Rilp	0.433136881	4.234171007	0.00005731145736	0.002712152
ENSMUSE00000161047.1	chr1	194,958,417	194,958,573	+	ENSMUSG00000016494.9	Cd34	-0.269746422	-4.234119331	0.00005732235013	0.002712226
ENSMUSE00001450836.1	chr17	22,688,877	22,690,460	+	ENSMUSG00000117055.1	Gm9805	-0.387649867	-4.232426567	0.00005768027378	0.002723400
ENSMUSE00000305827.3	chr6	25,757,225	25,757,287	-	ENSMUSG00000029676.15	Pot1a	-0.275379880	-4.231236189	0.00005793326011	0.002729964
ENSMUSE00000277048.1	chr1	155,223,275	155,223,431	-	ENSMUSG00000033722.9	BC034090	-0.493296116	-4.230777452	0.00005803103860	0.002733305
ENSMUSE00000900604.1	chr7	29,003,097	29,003,279	+	ENSMUSG00000037337.11	Map4k1	0.262036807	4.229712113	0.00005825872661	0.002739981
ENSMUSE00000124504.3	chr14	55,623,921	55,623,987	+	ENSMUSG00000002324.8	Rec8	-0.327118545	-4.229357472	0.00005833471259	0.002742317
ENSMUSE00000431451.3	chr12	13,453,485	13,453,622	+	ENSMUSG00000020576.10	Nbas	-0.266650109	-4.228805075	0.00005845326018	0.002745632
ENSMUSE00000752695.1	chr2	120,041,395	120,041,690	+	ENSMUSG00000098488.7	Pla2g4b	-0.310974679	-4.228163893	0.00005859115288	0.002749888
ENSMUSE00001382874.1	chr8	46,492,800	46,492,887	+	ENSMUSG00000018796.13	Acsl1	0.255972132	4.228101181	0.00005860465640	0.002750078
ENSMUSE00001226819.1	chr8	106,044,798	106,044,884	+	ENSMUSG00000031901.12	Dus2	-0.257305806	-4.228013689	0.00005862350091	0.002750112
ENSMUSE00000794040.1	chr12	75,945,286	75,945,577	+	ENSMUSG00000063450.14	Syne2	-0.432939030	-4.227973625	0.00005863213213	0.002750112
ENSMUSE00001239126.1	chr14	47,410,308	47,410,378	-	ENSMUSG00000037544.14	Dlgap5	-0.316802652	-4.227966098	0.00005863375383	0.002750112
ENSMUSE00000246615.1	chr11	100,750,232	100,750,426	-	ENSMUSG00000035355.15	Kcnh4	-0.337506271	-4.227452149	0.00005874458744	0.002754422
ENSMUSE00001211774.1	chr4	116,709,438	116,709,619	+	ENSMUSG00000028689.14	Ccdc163	-0.374439508	-4.226712507	0.00005890444624	0.002759248
ENSMUSE00000576188.1	chr11	107,095,002	107,095,190	-	ENSMUSG00000040481.17	Bptf	-0.351858514	-4.226131134	0.00005903039256	0.002762478
ENSMUSE00000648273.1	chr5	142,051,162	142,051,283	+	ENSMUSG00000039683.16	Sdk1	-0.308230621	-4.224948074	0.00005928748769	0.002769162
ENSMUSE00001035968.1	chr16	91,842,635	91,842,642	+	ENSMUSG00000022957.20	Itsn1	-0.471406351	-4.224814259	0.00005931663536	0.002769634
ENSMUSE00000277233.1	chr9	53,450,518	53,450,634	-	ENSMUSG00000034218.16	Atm	-0.284104690	-4.224522441	0.00005938024710	0.002770403
ENSMUSE00000489119.2	chr9	67,961,594	67,961,735	+	ENSMUSG00000035284.10	Vps13c	-0.348986637	-4.224520174	0.00005938074147	0.002770403
ENSMUSE00000640769.2	chr2	133,552,159	133,553,351	+	ENSMUSG00000027358.6	Bmp2	0.384923024	4.224173898	0.00005945631017	0.002771614
ENSMUSE00000742168.1	chr12	76,024,016	76,024,157	+	ENSMUSG00000063450.14	Syne2	-0.387182950	-4.223938150	0.00005950781104	0.002772772
ENSMUSE00000736415.1	chr12	76,024,019	76,024,157	+	ENSMUSG00000063450.14	Syne2	-0.387182950	-4.223938150	0.00005950781104	0.002772772
ENSMUSE00000504560.2	chr7	29,001,749	29,001,838	+	ENSMUSG00000037337.11	Map4k1	0.250152974	4.223804039	0.00005953712777	0.002772805
ENSMUSE00000195129.1	chr6	91,496,088	91,496,169	-	ENSMUSG00000030094.8	Xpc	0.252802836	4.223569910	0.00005958834168	0.002774364
ENSMUSE00001377888.1	chr7	29,003,097	29,003,274	+	ENSMUSG00000037337.11	Map4k1	0.262039880	4.223563786	0.00005958968196	0.002774364
ENSMUSE00000438157.3	chr5	31,261,439	31,261,503	-	ENSMUSG00000038564.11	Ift172	-0.267708617	-4.222553786	0.00005981110381	0.002780222
ENSMUSE00001402509.1	chr9	61,917,491	61,917,679	-	ENSMUSG00000032254.10	Kif23	-0.299741321	-4.222188055	0.00005989147809	0.002783513
ENSMUSE00000126007.1	chr15	64,754,784	64,754,884	-	ENSMUSG00000022376.8	Adcy8	0.357944841	4.221208916	0.00006010716951	0.002790416
ENSMUSE00000827655.1	chr16	4,037,344	4,037,519	-	ENSMUSG00000084790.1	Gm15879	-0.287218109	-4.220388089	0.00006028856345	0.002796605
ENSMUSE00000240258.3	chr7	31,040,183	31,040,257	-	ENSMUSG00000009687.14	Fxyd5	-0.362593635	-4.219533041	0.00006047808061	0.002803125
ENSMUSE00000840568.1	chr2	60,206,593	60,206,963	-	ENSMUSG00000026987.16	Baz2b	0.393231075	4.218924273	0.00006061336058	0.002806299
ENSMUSE00000745627.1	chr2	60,206,594	60,206,963	-	ENSMUSG00000026987.16	Baz2b	0.393231075	4.218924273	0.00006061336058	0.002806299
ENSMUSE00000785393.1	chr11	116,158,020	116,158,159	-	ENSMUSG00000020776.18	Fbf1	-0.634416043	-4.217354117	0.00006096362626	0.002817581
ENSMUSE00000363117.3	chr1	172,494,098	172,494,214	+	ENSMUSG00000037995.15	Igsf9	-0.259017452	-4.217161512	0.00006100672606	0.002818677
ENSMUSE00001445633.1	chr16	17,117,480	17,117,776	-	ENSMUSG00000049916.12	2610318N02Rik	-0.280617482	-4.216785710	0.00006109090482	0.002820774
ENSMUSE00000854094.2	chr1	191,225,209	191,225,835	+	ENSMUSG00000073478.6	D730003I15Rik	0.254677421	4.216334850	0.00006119204407	0.002823711
ENSMUSE00001430769.1	chr14	30,872,550	30,872,552	+	ENSMUSG00000006526.13	Stimate	0.252874563	4.215623138	0.00006135202734	0.002828967
ENSMUSE00001403051.1	chr9	15,916,936	15,916,995	-	ENSMUSG00000074505.6	Fat3	-0.250246756	-4.214536127	0.00006159715053	0.002835052
ENSMUSE00000609957.5	chr13	114,833,081	114,836,565	-	ENSMUSG00000015533.9	Itga2	-0.371199277	-4.214338086	0.00006164191075	0.002835411
ENSMUSE00001353188.1	chr3	152,248,021	152,248,103	-	ENSMUSG00000039103.12	Nexn	-0.332297981	-4.214156822	0.00006168290655	0.002836848
ENSMUSE00000998463.1	chr7	100,451,569	100,451,789	+	ENSMUSG00000047248.20	C2cd3	-0.252283909	-4.213444634	0.00006184423356	0.002842469
ENSMUSE00001316767.1	chr7	100,451,338	100,451,789	+	ENSMUSG00000047248.20	C2cd3	-0.252283909	-4.213444634	0.00006184423356	0.002842469
ENSMUSE00000637373.2	chr4	101,068,983	101,069,329	+	ENSMUSG00000035275.14	Raver2	0.389862620	4.213208082	0.00006189790797	0.002844427
ENSMUSE00001455998.1	chr19	4,984,355	4,985,096	-	ENSMUSG00000045903.9	Npas4	-0.434079617	-4.212254179	0.00006211480711	0.002851300
ENSMUSE00000646890.1	chr14	118,861,949	118,862,030	+	ENSMUSG00000022132.15	Cldn10	0.331440712	4.209991527	0.00006263222191	0.002870520
ENSMUSE00001294201.1	chr8	68,892,595	68,892,774	+	ENSMUSG00000015568.16	Lpl	0.276627157	4.209713791	0.00006269601872	0.002871634
ENSMUSE00000472975.1	chr13	59,778,752	59,778,815	-	ENSMUSG00000035248.9	Tut7	-0.310216531	-4.209723954	0.00006269368308	0.002871634
ENSMUSE00001072716.1	chr9	37,545,700	37,545,717	-	ENSMUSG00000053310.11	Nrgn	0.375784175	4.207675889	0.00006316605019	0.002885890
ENSMUSE00000513546.1	chr18	71,810,731	71,810,881	-	ENSMUSG00000060534.16	Dcc	-0.318688314	-4.206663933	0.00006340071168	0.002893883
ENSMUSE00000834670.1	chr9	58,229,828	58,230,127	-	ENSMUSG00000036986.16	Pml	-0.315473156	-4.206276690	0.00006349073102	0.002896173
ENSMUSE00000388495.7	chr1	135,166,875	135,167,681	-	ENSMUSG00000026424.8	Gpr37l1	0.365971361	4.205344805	0.00006370786398	0.002903678
ENSMUSE00000136521.7	chr17	53,674,786	53,676,711	-	ENSMUSG00000023940.14	Sgo1	-0.263195152	-4.205195105	0.00006374281128	0.002904483
ENSMUSE00001377458.1	chr7	29,003,097	29,003,276	+	ENSMUSG00000037337.11	Map4k1	0.260512982	4.204621414	0.00006387690974	0.002906131
ENSMUSE00001378506.1	chr7	29,003,097	29,003,278	+	ENSMUSG00000037337.11	Map4k1	0.260780469	4.202415404	0.00006439509269	0.002922299
ENSMUSE00000124511.3	chr14	55,618,742	55,618,810	+	ENSMUSG00000002324.8	Rec8	-0.386301707	-4.200241312	0.00006490973760	0.002941981
ENSMUSE00000838802.1	chr2	120,040,143	120,040,448	+	ENSMUSG00000098488.7	Pla2g4b	-0.378081264	-4.199846286	0.00006500367124	0.002945321
ENSMUSE00000246237.3	chr7	30,414,504	30,414,650	+	ENSMUSG00000030579.10	Tyrobp	0.265046455	4.199046156	0.00006519433603	0.002951580
ENSMUSE00001409361.1	chr10	116,582,986	116,583,249	+	ENSMUSG00000052291.8	5330438D12Rik	0.266321558	4.198570096	0.00006530803303	0.002954642
ENSMUSE00000675823.1	chr7	30,539,134	30,539,578	-	ENSMUSG00000036864.16	Proser3	-0.320249844	-4.198384133	0.00006535249830	0.002955600
ENSMUSE00001355053.1	chr5	110,447,989	110,449,946	+	ENSMUSG00000105482.1	Gm42596	0.705913640	4.198143689	0.00006541003342	0.002957742
ENSMUSE00000897325.1	chr2	180,099,878	180,099,911	-	ENSMUSG00000039059.11	Hrh3	0.427693241	4.197924797	0.00006546245404	0.002959192
ENSMUSE00000732850.1	chr4	135,454,873	135,455,335	-	ENSMUSG00000028803.18	Nipal3	-0.285423037	-4.197954276	0.00006545539184	0.002959192
ENSMUSE00000139998.3	chr17	57,254,260	57,254,388	+	ENSMUSG00000019487.11	Trip10	-0.398493812	-4.197495176	0.00006556545761	0.002963387
ENSMUSE00000223335.3	chr6	113,574,574	113,574,692	+	ENSMUSG00000034023.16	Fancd2	-0.522936679	-4.196739719	0.00006574696076	0.002968487
ENSMUSE00001238226.1	chr7	44,542,765	44,542,878	-	ENSMUSG00000038644.14	Pold1	-0.335252141	-4.193950491	0.00006642128930	0.002992467
ENSMUSE00000718498.1	chr13	46,502,125	46,502,211	+	ENSMUSG00000021373.16	Cap2	-0.387637266	-4.192375938	0.00006680489130	0.003006321
ENSMUSE00001265422.1	chr16	36,800,587	36,800,844	-	ENSMUSG00000022838.14	Eaf2	0.611764808	4.191900394	0.00006692116492	0.003009228
ENSMUSE00001458033.1	chr18	34,628,675	34,628,953	+	ENSMUSG00000003779.16	Kif20a	-0.253633854	-4.191688225	0.00006697310452	0.003010167
ENSMUSE00001269588.1	chr4	43,498,586	43,498,704	-	ENSMUSG00000051517.14	Arhgef39	-0.432113132	-4.191276614	0.00006707397850	0.003013769
ENSMUSE00000254552.3	chr9	123,004,571	123,004,693	+	ENSMUSG00000036768.6	Kif15	-0.373959807	-4.190319451	0.00006730911785	0.003021533
ENSMUSE00000156500.3	chr1	74,589,486	74,589,878	+	ENSMUSG00000026172.12	Bcs1l	-0.255867202	-4.188954109	0.00006764590559	0.003031577
ENSMUSE00000281124.5	chr10	24,597,315	24,598,678	+	ENSMUSG00000019997.11	Ccn2	0.290662776	4.188554105	0.00006774488098	0.003032656
ENSMUSE00001154895.1	chr11	40,703,782	40,703,935	-	ENSMUSG00000020330.16	Hmmr	-0.356323187	-4.188536285	0.00006774929357	0.003032656
ENSMUSE00000633989.1	chr9	110,632,290	110,632,427	-	ENSMUSG00000056724.15	Nbeal2	-0.444238778	-4.187393120	0.00006803294068	0.003041350
ENSMUSE00000736272.1	chr9	110,632,294	110,632,427	-	ENSMUSG00000056724.15	Nbeal2	-0.444238778	-4.187393120	0.00006803294068	0.003041350
ENSMUSE00000782377.1	chr2	23,544,746	23,544,826	-	ENSMUSG00000026771.14	Spopl	0.344179474	4.186659500	0.00006821557176	0.003046704
ENSMUSE00000630793.1	chr1	12,817,338	12,817,488	+	ENSMUSG00000016918.15	Sulf1	-0.306550707	-4.186326938	0.00006829851662	0.003047767
ENSMUSE00000606007.2	chr17	85,391,573	85,391,633	+	ENSMUSG00000071037.6	Camkmt	-0.278240022	-4.186279910	0.00006831025403	0.003047767
ENSMUSE00000458281.3	chr14	67,680,162	67,680,330	-	ENSMUSG00000048922.18	Cdca2	-0.389416201	-4.185644776	0.00006846896021	0.003052395
ENSMUSE00000899834.1	chr12	84,952,191	84,952,416	-	ENSMUSG00000042350.13	Arel1	0.495862583	4.184625917	0.00006872429261	0.003060494
ENSMUSE00001445689.1	chr16	17,117,525	17,117,584	-	ENSMUSG00000049916.12	2610318N02Rik	-0.317150461	-4.183057097	0.00006911924173	0.003073375
ENSMUSE00000825491.1	chr5	135,930,761	135,930,949	-	ENSMUSG00000051391.9	Ywhag	0.549832728	4.182968461	0.00006914162069	0.003073537
ENSMUSE00000716003.1	chr4	86,817,794	86,818,577	-	ENSMUSG00000082969.1	Gm12630	0.580673415	4.181818547	0.00006943258783	0.003080714
ENSMUSE00000829223.1	chr5	33,733,254	33,733,283	+	ENSMUSG00000054252.18	Fgfr3	0.258560852	4.181078896	0.00006962036697	0.003085750
ENSMUSE00001461732.1	chr19	4,191,019	4,191,284	-	ENSMUSG00000040247.6	Tbc1d10c	0.636576648	4.181093471	0.00006961666213	0.003085750
ENSMUSE00001239149.1	chr5	33,727,647	33,727,916	+	ENSMUSG00000054252.18	Fgfr3	0.254295849	4.179690708	0.00006997411415	0.003098595
ENSMUSE00001019829.1	chr18	77,002,541	77,002,549	-	ENSMUSG00000025420.13	Katnal2	-0.709189254	-4.179716246	0.00006996759083	0.003098595
ENSMUSE00000715192.1	chr4	128,962,301	128,962,420	-	ENSMUSG00000028789.16	Azin2	0.379135730	4.178910918	0.00007017358379	0.003103608
ENSMUSE00000668459.1	chr4	128,962,301	128,962,428	-	ENSMUSG00000028789.16	Azin2	0.379135730	4.178910918	0.00007017358379	0.003103608
ENSMUSE00000870291.1	chr4	128,962,301	128,962,439	-	ENSMUSG00000028789.16	Azin2	0.379135730	4.178910918	0.00007017358379	0.003103608
ENSMUSE00000750731.1	chr4	128,962,301	128,962,442	-	ENSMUSG00000028789.16	Azin2	0.379135730	4.178910918	0.00007017358379	0.003103608
ENSMUSE00001404524.1	chr7	30,539,134	30,539,582	-	ENSMUSG00000036864.16	Proser3	-0.317844568	-4.178810065	0.00007019942173	0.003103845
ENSMUSE00000648271.1	chr5	142,084,462	142,084,612	+	ENSMUSG00000039683.16	Sdk1	-0.284012570	-4.178715807	0.00007022357836	0.003104442
ENSMUSE00001262966.1	chr7	143,816,174	143,816,227	-	ENSMUSG00000031090.14	Nadsyn1	-0.571063626	-4.178499816	0.00007027896329	0.003105002
ENSMUSE00000174182.3	chr3	107,300,702	107,301,220	+	ENSMUSG00000027896.15	Slc16a4	-0.448848386	-4.178454260	0.00007029065023	0.003105046
ENSMUSE00000966930.1	chr2	152,847,964	152,848,109	+	ENSMUSG00000027469.16	Tpx2	-0.290265650	-4.177325006	0.00007058094784	0.003113141
ENSMUSE00000681702.1	chr2	152,847,978	152,848,109	+	ENSMUSG00000027469.16	Tpx2	-0.290265650	-4.177325006	0.00007058094784	0.003113141
ENSMUSE00000598246.1	chr5	75,960,710	75,960,818	-	ENSMUSG00000062960.10	Kdr	-0.331651908	-4.176870324	0.00007069815861	0.003116893
ENSMUSE00001463884.1	chr12	109,634,276	109,634,354	+	ENSMUSG00000097451.11	Rian	-0.470769333	-4.176227186	0.00007086427055	0.003121377
ENSMUSE00000250587.2	chr11	69,148,560	69,149,115	+	ENSMUSG00000020892.10	Aloxe3	0.277929528	4.175894385	0.00007095037525	0.003124429
ENSMUSE00001240333.1	chr6	30,671,323	30,671,370	-	ENSMUSG00000029790.16	Cep41	-0.369448911	-4.174317602	0.00007135970132	0.003137022
ENSMUSE00000549224.1	chr5	31,280,962	31,281,015	-	ENSMUSG00000038564.11	Ift172	-0.285222475	-4.173331062	0.00007161695782	0.003145478
ENSMUSE00000939140.1	chr1	87,354,981	87,357,784	+	ENSMUSG00000048000.15	Gigyf2	-0.250803299	-4.172533294	0.00007182564116	0.003149886
ENSMUSE00000644192.1	chr16	33,988,770	33,988,901	-	ENSMUSG00000061751.16	Kalrn	-0.282139284	-4.172473213	0.00007184138131	0.003150102
ENSMUSE00000785056.1	chr2	61,803,537	61,804,558	+	ENSMUSG00000035033.15	Tbr1	-0.316564141	-4.172055691	0.00007195085470	0.003154426
ENSMUSE00000343752.7	chr2	10,251,252	10,256,529	+	ENSMUSG00000025780.7	Itih5	0.261536665	4.171890649	0.00007199417251	0.003155849
ENSMUSE00001423048.1	chr13	55,523,231	55,524,111	-	ENSMUSG00000035711.5	Dok3	-0.453217498	-4.171110869	0.00007219917778	0.003161500
ENSMUSE00000247680.3	chr13	55,523,235	55,524,111	-	ENSMUSG00000035711.5	Dok3	-0.453217498	-4.171110869	0.00007219917778	0.003161500
ENSMUSE00000995215.1	chr13	73,634,152	73,634,347	+	ENSMUSG00000021611.9	Tert	-0.527022946	-4.170023258	0.00007248605081	0.003172151
ENSMUSE00001218589.1	chr3	27,126,879	27,126,975	-	ENSMUSG00000027699.19	Ect2	-0.283839244	-4.169594623	0.00007259941063	0.003176156
ENSMUSE00000864906.1	chr18	50,051,677	50,052,501	-	ENSMUSG00000086600.8	C030005K06Rik	0.308703817	4.168988420	0.00007276002247	0.003180617
ENSMUSE00000547682.1	chr1	52,147,294	52,147,377	+	ENSMUSG00000026104.14	Stat1	-0.371304625	-4.167295995	0.00007321023774	0.003193286
ENSMUSE00000479613.1	chrX	6,903,724	6,903,907	+	ENSMUSG00000062393.13	Dgkk	-0.521278544	-4.167297944	0.00007320971767	0.003193286
ENSMUSE00000988610.1	chr14	21,020,479	21,020,781	+	ENSMUSG00000021823.10	Vcl	-0.251973410	-4.166524022	0.00007341648520	0.003200347
ENSMUSE00000967216.1	chr7	104,260,891	104,261,742	+	ENSMUSG00000056144.14	Trim34a	-0.452312813	-4.165148364	0.00007378540580	0.003212095
ENSMUSE00001298275.1	chr16	17,650,367	17,650,447	+	ENSMUSG00000041617.10	Ccdc74a	0.280411965	4.164744248	0.00007389411906	0.003212500
ENSMUSE00000308455.1	chr3	89,424,190	89,424,243	+	ENSMUSG00000042626.13	Shc1	-0.414152686	-4.164109884	0.00007406508363	0.003214646
ENSMUSE00000804558.1	chr3	89,424,190	89,424,244	+	ENSMUSG00000042626.13	Shc1	-0.414152686	-4.164109884	0.00007406508363	0.003214646
ENSMUSE00001282105.1	chr2	91,163,963	91,164,022	-	ENSMUSG00000040687.16	Madd	-0.401696664	-4.163310164	0.00007428115461	0.003220011
ENSMUSE00000883507.1	chr17	31,519,849	31,519,965	-	ENSMUSG00000024037.13	Wdr4	-0.443927047	-4.163242668	0.00007429941878	0.003220011
ENSMUSE00001459920.1	chr17	31,519,849	31,519,980	-	ENSMUSG00000024037.13	Wdr4	-0.443927047	-4.163242668	0.00007429941878	0.003220011
ENSMUSE00000882212.1	chr17	31,519,849	31,519,974	-	ENSMUSG00000024037.13	Wdr4	-0.443927047	-4.163242668	0.00007429941878	0.003220011
ENSMUSE00001462264.1	chr19	53,329,696	53,329,795	+	ENSMUSG00000025025.14	Mxi1	0.274792690	4.161616846	0.00007474066476	0.003233351
ENSMUSE00000238099.3	chr9	67,923,680	67,923,842	+	ENSMUSG00000035284.10	Vps13c	-0.400585635	-4.160749854	0.00007497699478	0.003240201
ENSMUSE00000873834.1	chr14	32,029,410	32,030,031	+	ENSMUSG00000021903.11	Galnt15	0.524323770	4.160271085	0.00007510780869	0.003243444
ENSMUSE00000497495.2	chr5	75,936,295	75,936,380	-	ENSMUSG00000062960.10	Kdr	-0.325197361	-4.159651031	0.00007527755196	0.003249326
ENSMUSE00001300665.1	chr12	72,486,171	72,486,391	+	ENSMUSG00000021090.16	Lrrc9	-0.518938195	-4.157922857	0.00007575259966	0.003262692
ENSMUSE00000509057.5	chr9	110,523,727	110,524,234	+	ENSMUSG00000032489.17	Kif9	-0.449972509	-4.157489698	0.00007587211944	0.003265515
ENSMUSE00000936771.1	chr18	71,258,990	71,259,079	-	ENSMUSG00000060534.16	Dcc	-0.273080055	-4.157282990	0.00007592921955	0.003265821
ENSMUSE00000492940.1	chr5	31,060,828	31,060,959	+	ENSMUSG00000013629.16	Cad	-0.253770093	-4.157081990	0.00007598478241	0.003266263
ENSMUSE00001216409.1	chr4	12,063,035	12,063,158	-	ENSMUSG00000049488.14	Tmem67	-0.256188589	-4.156575007	0.00007612510279	0.003269894
ENSMUSE00000459120.3	chr17	71,900,660	71,900,812	-	ENSMUSG00000055471.7	Alk	-0.438442826	-4.156367392	0.00007618263744	0.003270309
ENSMUSE00001414626.1	chr13	73,788,565	73,788,711	+	ENSMUSG00000017756.9	Slc12a7	-0.363058191	-4.155399576	0.00007645139281	0.003276649
ENSMUSE00000829157.1	chr12	75,952,684	75,953,025	+	ENSMUSG00000063450.14	Syne2	-0.444157449	-4.153103659	0.00007709260496	0.003296358
ENSMUSE00001326474.1	chr1	132,204,309	132,209,546	+	ENSMUSG00000118219.1	Gm29695	-0.267016011	-4.151532082	0.00007753449994	0.003309899
ENSMUSE00000833046.1	chr5	135,930,685	135,930,949	-	ENSMUSG00000051391.9	Ywhag	0.541962588	4.150806305	0.00007773939512	0.003313781
ENSMUSE00000349744.8	chr11	50,803,569	50,807,573	+	ENSMUSG00000036545.9	Adamts2	0.341080475	4.149665663	0.00007806246374	0.003321224
ENSMUSE00001143502.1	chr1	136,413,164	136,413,677	-	ENSMUSG00000097403.2	9230116N13Rik	0.355657572	4.148255683	0.00007846360363	0.003333064
ENSMUSE00001449865.1	chr17	43,154,257	43,154,402	-	ENSMUSG00000117011.1	E130008D07Rik	-0.265336891	-4.146361730	0.00007900555481	0.003349587
ENSMUSE00001412090.1	chr10	76,385,704	76,385,870	-	ENSMUSG00000001151.10	Pcnt	-0.304404645	-4.145613041	0.00007922078231	0.003354799
ENSMUSE00001235650.1	chr2	121,175,340	121,175,462	+	ENSMUSG00000027263.12	Tubgcp4	-0.326472525	-4.145510793	0.00007925021960	0.003355102
ENSMUSE00001266678.1	chr3	27,123,903	27,123,984	-	ENSMUSG00000027699.19	Ect2	-0.280403297	-4.145311831	0.00007930753087	0.003356595
ENSMUSE00000759522.1	chr11	79,243,288	79,243,575	-	ENSMUSG00000017677.11	Wsb1	-0.338391409	-4.145057070	0.00007938097336	0.003358772
ENSMUSE00001312012.1	chr11	75,510,822	75,511,007	+	ENSMUSG00000038195.6	Rilp	0.506701975	4.144409268	0.00007956801684	0.003361182
ENSMUSE00001324063.1	chr1	52,135,603	52,135,681	+	ENSMUSG00000101628.1	Gm28177	-0.360593248	-4.144044476	0.00007967353146	0.003364662
ENSMUSE00001360106.1	chr5	150,601,899	150,602,478	-	ENSMUSG00000107096.3	Gm43597	-0.314121737	-4.143055197	0.00007996035457	0.003373346
ENSMUSE00000300379.8	chr13	23,553,262	23,560,686	+	ENSMUSG00000052565.7	H1f3	-0.979915179	-4.142679300	0.00008006959901	0.003375720
ENSMUSE00000806121.1	chr6	142,356,951	142,359,992	-	ENSMUSG00000030243.16	Recql	-0.323019342	-4.142193443	0.00008021101314	0.003378470
ENSMUSE00000123784.1	chr14	118,018,592	118,018,793	-	ENSMUSG00000022129.4	Dct	-0.664392309	-4.141027821	0.00008055126037	0.003385994
ENSMUSE00001449856.1	chr17	43,154,257	43,154,414	-	ENSMUSG00000117011.1	E130008D07Rik	-0.264908686	-4.140384053	0.00008073977224	0.003390487
ENSMUSE00000677488.1	chr7	3,304,306	3,304,337	+	ENSMUSG00000078816.9	Prkcg	0.278583552	4.139864455	0.00008089223295	0.003394212
ENSMUSE00001314148.1	chr2	120,040,143	120,040,322	+	ENSMUSG00000033852.16	Gm28042	-0.375695924	-4.138858978	0.00008118804754	0.003400653
ENSMUSE00000161043.1	chr1	194,958,810	194,958,862	+	ENSMUSG00000016494.9	Cd34	-0.286683524	-4.137324298	0.00008164156166	0.003411277
ENSMUSE00000138628.3	chr17	86,139,069	86,139,249	-	ENSMUSG00000024135.10	Srbd1	-0.250364790	-4.136209218	0.00008197260674	0.003420808
ENSMUSE00000562514.2	chr16	17,117,480	17,117,584	-	ENSMUSG00000049916.12	2610318N02Rik	-0.274895285	-4.135637284	0.00008214290285	0.003425664
ENSMUSE00001032159.1	chr5	138,640,064	138,640,823	+	ENSMUSG00000056014.15	A430033K04Rik	0.940775417	4.135116271	0.00008229833312	0.003428704
ENSMUSE00001243661.1	chr7	100,410,332	100,410,450	+	ENSMUSG00000047248.20	C2cd3	-0.262744825	-4.134395463	0.00008251383337	0.003435713
ENSMUSE00000286705.1	chr4	44,349,844	44,349,940	+	ENSMUSG00000035683.13	Melk	-0.337709592	-4.134001262	0.00008263191718	0.003438169
ENSMUSE00001287444.1	chr6	30,658,773	30,658,924	-	ENSMUSG00000029790.16	Cep41	-0.337677929	-4.133759491	0.00008270442037	0.003440693
ENSMUSE00000742028.2	chr8	79,965,851	79,966,428	-	ENSMUSG00000064325.4	Hhip	0.576564869	4.131707013	0.00008332239562	0.003458670
ENSMUSE00000264904.6	chr9	27,333,078	27,334,763	+	ENSMUSG00000034275.18	Igsf9b	-0.306709219	-4.131277173	0.00008345237589	0.003460672
ENSMUSE00000519738.1	chr19	22,901,046	22,901,335	+	ENSMUSG00000052387.16	Trpm3	-0.252727348	-4.130645107	0.00008364386216	0.003465399
ENSMUSE00000299757.6	chr12	72,497,049	72,497,239	+	ENSMUSG00000021090.16	Lrrc9	-0.534738542	-4.129286289	0.00008405695161	0.003475581
ENSMUSE00001349536.1	chr5	29,203,055	29,203,084	+	ENSMUSG00000029130.12	Rnf32	-0.420877611	-4.128561151	0.00008427820021	0.003482301
ENSMUSE00001317319.1	chr5	74,195,445	74,195,590	+	ENSMUSG00000049907.8	Rasl11b	0.284027513	4.128453505	0.00008431109191	0.003483118
ENSMUSE00000492081.2	chr5	108,174,866	108,174,997	+	ENSMUSG00000056531.11	Ccdc18	-0.790361599	-4.127663746	0.00008455278462	0.003491615
ENSMUSE00000117404.1	chr13	46,639,823	46,639,946	+	ENSMUSG00000021373.16	Cap2	-0.260081778	-4.127439188	0.00008462162836	0.003492969
ENSMUSE00001367451.1	chr7	3,304,306	3,304,311	+	ENSMUSG00000078816.9	Prkcg	0.286564498	4.127200539	0.00008469485131	0.003495000
ENSMUSE00000129917.3	chr16	59,479,170	59,479,289	+	ENSMUSG00000022724.15	Riox2	-0.319599604	-4.126585776	0.00008488375488	0.003500311
ENSMUSE00000764692.1	chr2	156,612,467	156,612,574	-	ENSMUSG00000086118.1	Gm14169	0.901562640	4.125947219	0.00008508039871	0.003504445
ENSMUSE00000469256.1	chrX	6,904,696	6,904,804	+	ENSMUSG00000062393.13	Dgkk	-0.544877392	-4.125388673	0.00008525276227	0.003509049
ENSMUSE00001398484.1	chr9	27,333,078	27,334,733	+	ENSMUSG00000034275.18	Igsf9b	-0.306426403	-4.124783784	0.00008543980550	0.003513774
ENSMUSE00000890896.1	chr9	58,153,153	58,153,996	+	ENSMUSG00000032327.14	Stra6	-0.285297744	-4.124548025	0.00008551281336	0.003515914
ENSMUSE00000459106.3	chr17	71,899,170	71,899,274	-	ENSMUSG00000055471.7	Alk	-0.447295396	-4.124529813	0.00008551845555	0.003515914
ENSMUSE00000794293.1	chr5	136,111,431	136,111,530	+	ENSMUSG00000004952.13	Rasa4	-0.436448804	-4.123982303	0.00008568824641	0.003518825
ENSMUSE00000145354.1	chr19	3,281,419	3,281,588	-	ENSMUSG00000024831.14	Ighmbp2	0.251552070	4.123919196	0.00008570783748	0.003518825
ENSMUSE00001172162.1	chr11	33,474,887	33,475,080	-	ENSMUSG00000040594.19	Ranbp17	0.297290729	4.123539556	0.00008582578547	0.003521182
ENSMUSE00000893071.1	chr2	180,100,500	180,100,868	-	ENSMUSG00000039059.11	Hrh3	0.273014260	4.123330524	0.00008589079500	0.003522855
ENSMUSE00001271340.1	chr11	72,400,329	72,400,446	-	ENSMUSG00000045667.14	Smtnl2	0.348898858	4.120922860	0.00008664300496	0.003544708
ENSMUSE00001291334.1	chr7	44,533,373	44,533,425	-	ENSMUSG00000038644.14	Pold1	-0.304924328	-4.119483244	0.00008709579513	0.003558227
ENSMUSE00001062322.1	chr7	46,122,109	46,122,189	-	ENSMUSG00000040136.10	Abcc8	-0.307479606	-4.118191263	0.00008750408688	0.003571896
ENSMUSE00000876900.2	chr19	47,014,698	47,015,153	-	ENSMUSG00000025041.17	Nt5c2	0.281840070	4.118026229	0.00008755637323	0.003573027
ENSMUSE00000838742.1	chr2	121,173,651	121,173,686	+	ENSMUSG00000027263.12	Tubgcp4	-0.321824413	-4.117578663	0.00008769832305	0.003576389
ENSMUSE00000248904.1	chr3	96,559,938	96,560,094	+	ENSMUSG00000038393.14	Txnip	-0.557629580	-4.117414394	0.00008775047778	0.003577936
ENSMUSE00000203779.3	chr7	45,444,632	45,444,691	+	ENSMUSG00000003865.16	Gys1	-0.285300385	-4.116763476	0.00008795743564	0.003582858
ENSMUSE00001410220.1	chr12	44,584,943	44,584,987	+	ENSMUSG00000020598.16	Nrcam	-0.595942224	-4.116193317	0.00008813910195	0.003587745
ENSMUSE00001419233.1	chr13	73,637,103	73,637,364	+	ENSMUSG00000021611.9	Tert	-0.699002875	-4.116217714	0.00008813132103	0.003587745
ENSMUSE00000282160.1	chr17	3,521,645	3,521,772	-	ENSMUSG00000036983.7	Tfb1m	-0.320077422	-4.115185287	0.00008846116693	0.003595366
ENSMUSE00000380683.8	chr14	65,819,038	65,820,098	-	ENSMUSG00000022034.10	Esco2	-0.271873858	-4.114888975	0.00008855605328	0.003597767
ENSMUSE00000188738.3	chr5	123,812,010	123,812,105	+	ENSMUSG00000029414.11	Kntc1	-0.473841783	-4.114289684	0.00008874826001	0.003599389
ENSMUSE00001029140.2	chr9	99,436,881	99,436,926	-	ENSMUSG00000032470.17	Mras	0.727914258	4.114372739	0.00008872159841	0.003599389
ENSMUSE00000237529.3	chr9	67,955,667	67,955,793	+	ENSMUSG00000035284.10	Vps13c	-0.293977110	-4.113674216	0.00008894607270	0.003604895
ENSMUSE00000589636.4	chr11	61,707,365	61,709,951	+	ENSMUSG00000042377.8	Fam83g	-0.503406787	-4.113639931	0.00008895710436	0.003604895
ENSMUSE00001302269.1	chr11	78,313,115	78,313,189	+	ENSMUSG00000002055.9	Spag5	-0.270190804	-4.113409161	0.00008903139225	0.003606398
ENSMUSE00000105569.1	chr11	86,565,685	86,565,868	+	ENSMUSG00000020513.15	Tubd1	-0.326161019	-4.111324080	0.00008970531596	0.003624608
ENSMUSE00001321449.1	chr1	74,603,210	74,603,278	+	ENSMUSG00000033276.18	Stk36	-0.405857046	-4.111086590	0.00008978238598	0.003626715
ENSMUSE00000147829.1	chr19	56,865,775	56,866,002	+	ENSMUSG00000025081.13	Tdrd1	-0.528215845	-4.110181608	0.00009007665313	0.003633301
ENSMUSE00000293788.1	chr2	118,622,135	118,622,247	+	ENSMUSG00000040084.9	Bub1b	-0.272411974	-4.109636830	0.00009025424196	0.003635674
ENSMUSE00001463890.1	chr12	109,633,191	109,634,354	+	ENSMUSG00000097451.11	Rian	-0.443886871	-4.109699054	0.00009023394086	0.003635674
ENSMUSE00000799363.1	chr12	75,965,650	75,967,753	+	ENSMUSG00000063450.14	Syne2	-0.348327227	-4.109038882	0.00009044955039	0.003642028
ENSMUSE00000274927.1	chr3	108,460,939	108,461,117	-	ENSMUSG00000040412.17	Elapor1	-0.257500043	-4.107772783	0.00009086443967	0.003651655
ENSMUSE00001333867.1	chr7	59,678,859	59,679,005	-	ENSMUSG00000100826.6	Snhg14	-0.441054347	-4.106154884	0.00009139727252	0.003665976
ENSMUSE00000863190.1	chr5	29,198,625	29,198,747	+	ENSMUSG00000029130.12	Rnf32	-0.286976082	-4.105719192	0.00009154127399	0.003670233
ENSMUSE00001275497.1	chr2	120,185,000	120,185,086	-	ENSMUSG00000050211.14	Pla2g4e	0.271473599	4.105540913	0.00009160026012	0.003670368
ENSMUSE00001318098.1	chr1	52,132,544	52,132,633	+	ENSMUSG00000101628.1	Gm28177	-0.357509759	-4.104622685	0.00009190464843	0.003677198
ENSMUSE00000809365.1	chr2	158,603,188	158,603,850	-	ENSMUSG00000086496.1	Gm14204	-0.471033947	-4.104218608	0.00009203890595	0.003681050
ENSMUSE00000738369.1	chr12	75,997,404	75,997,586	+	ENSMUSG00000063450.14	Syne2	-0.442579472	-4.104256460	0.00009202632121	0.003681050
ENSMUSE00001026090.1	chr7	100,430,050	100,430,318	+	ENSMUSG00000047248.20	C2cd3	-0.253562309	-4.103811238	0.00009217444794	0.003683146
ENSMUSE00000848831.2	chr18	62,660,942	62,668,070	+	ENSMUSG00000044176.12	Spink10	-0.330048600	-4.103794631	0.00009217997766	0.003683146
ENSMUSE00000488093.1	chr3	135,235,066	135,235,222	+	ENSMUSG00000045328.11	Cenpe	-0.412150765	-4.103352436	0.00009232733264	0.003688020
ENSMUSE00000490058.2	chr18	71,374,473	71,374,611	-	ENSMUSG00000060534.16	Dcc	-0.290225284	-4.103177987	0.00009238552748	0.003689331
ENSMUSE00000150061.1	chr10	128,722,454	128,722,544	-	ENSMUSG00000025357.8	Dgka	-0.335400171	-4.102531278	0.00009260157205	0.003695929
ENSMUSE00001215489.1	chr3	114,181,342	114,181,395	+	ENSMUSG00000027966.20	Col11a1	-0.361517791	-4.102311919	0.00009267496300	0.003698096
[truncated: 3,984 more rows]
