# Supplementary material for: Molecular impact of nicotine and smoking exposure on the developing and adult mouse brain
Source: bioRxiv. 2024 Nov 5:2024.11.05.622149. Preprint. [Version 1] doi: 10.1101/2024.11.05.622149 (PMC11580964; doi:10.1101/2024.11.05.622149)
Supplement: Supplement 1 [file media-1.zip › SuppTables/TableS16_human_vs_mice_results.tsv]

mmusculus_homolog_ensembl_gene	mmusculus_homolog_associated_gene_name	human_ensembl_gene_id	gene_symbol_human	logFC_human_prenatal_brain_smoking	t_human_prenatal_brain_smoking	P.Value_human_prenatal_brain_smoking	adj.P.Val_human_prenatal_brain_smoking	logFC_human_adult_brain_smoking	t_human_adult_brain_smoking	P.Value_human_adult_brain_smoking	adj.P.Val_human_adult_brain_smoking	logFC_mouse_blood_adult_smoking	t_mouse_blood_adult_smoking	P.Value_mouse_blood_adult_smoking	adj.P.Val_mouse_blood_adult_smoking	logFC_mouse_brain_adult_nicotine	t_mouse_brain_adult_nicotine	P.Value_mouse_brain_adult_nicotine	adj.P.Val_mouse_brain_adult_nicotine	logFC_mouse_brain_adult_smoking	t_mouse_brain_adult_smoking	P.Value_mouse_brain_adult_smoking	adj.P.Val_mouse_brain_adult_smoking	logFC_mouse_brain_pup_nicotine	t_mouse_brain_pup_nicotine	P.Value_mouse_brain_pup_nicotine	adj.P.Val_mouse_brain_pup_nicotine	logFC_mouse_brain_pup_smoking	t_mouse_brain_pup_smoking	P.Value_mouse_brain_pup_smoking	adj.P.Val_mouse_brain_pup_smoking
ENSMUSG00000067377	Tspan6	ENSG00000000003	TSPAN6	-0.060516295	-1.073284889	0.293739842	0.595083388	-0.013759411	-0.544252045	0.586912895	0.991165746	-0.744744158	-3.762980650	0.001468128	0.593628226	-0.097509236	-1.371731761	0.194376334	0.999652396	-0.048082663	-0.471457814	0.643786125	0.999266765	0.021561833	0.748102481	0.459412577	0.710317360	-0.032023610	-1.401944922	0.164701530	0.336373154
ENSMUSG00000078919	Dpm1	ENSG00000000419	DPM1	-0.161350310	-2.633597798	0.014504031	0.203766971	0.005046032	0.284979158	0.775973771	0.994065461	-0.066115242	-0.319031927	0.753450570	0.921711410	0.172596899	2.793427830	0.015766359	0.999652396	0.063773372	0.818794769	0.425134235	0.999266765	0.100598712	1.549415666	0.130307843	0.376231406	0.056392843	1.306208582	0.195129656	0.374972245
ENSMUSG00000026584	Scyl3	ENSG00000000457	SCYL3	0.027058225	0.599027210	0.554726954	0.785660756	0.007494174	0.347166012	0.728854886	0.993164194	0.211367100	2.040735852	0.056539470	0.653991600	-0.061135423	-1.128249522	0.280500999	0.999652396	0.108246484	1.624739965	0.124081751	0.999266765	-0.024970549	-0.593194451	0.556877817	0.776100859	0.117971862	3.608591746	0.000527929	0.005967839
ENSMUSG00000041406	Firrm	ENSG00000000460	C1orf112	-0.012111210	-0.192399005	0.849036677	0.936335597	0.022494390	0.575106562	0.565906802	0.991165746	-0.024153219	-0.120344552	0.905570841	0.972551742	0.019156073	0.127035472	0.900942359	0.999652396	0.128923787	0.462237530	0.650239642	0.999266765	-0.153873517	-2.409320143	0.021397805	0.148867908	-0.095235706	-2.118057233	0.037194679	0.121214965
ENSMUSG00000028874	Fgr	ENSG00000000938	FGR	0.059561427	0.341054133	0.736009080	0.884225500	-0.041760529	-0.656237811	0.512473432	0.991165746	0.118108823	0.619108959	0.543761179	0.893769404	0.123423815	0.258118374	0.800535768	0.999652396	-0.203374470	-0.301029375	0.767334469	0.999266765	-0.296455110	-0.754375345	0.455686600	0.706722894	-0.263525464	-1.102869501	0.273306442	0.468220084
ENSMUSG00000019810	Fuca2	ENSG00000001036	FUCA2	-0.077585968	-1.251653872	0.222671474	0.530581713	0.026147802	1.190173294	0.235478891	0.990913209	0.191396602	1.024886903	0.319271884	0.792486221	-0.082077941	-2.012453493	0.066335956	0.999652396	0.028079625	0.479543648	0.638150784	0.999266765	-0.044086613	-1.224171199	0.229091486	0.505007543	-0.026051489	-1.013666775	0.313720088	0.510488394
ENSMUSG00000032350	Gclc	ENSG00000001084	GCLC	-0.069085937	-0.877444240	0.388881894	0.672674333	-0.027381033	-1.255134291	0.210987791	0.990913209	-0.052169121	-0.505969895	0.619144657	0.916711945	0.045121616	1.095340819	0.294117692	0.999652396	-0.020674126	-0.506864800	0.619280312	0.999266765	0.080136498	1.993107184	0.054117722	0.239253517	0.041971630	1.593017424	0.114999594	0.263659537
ENSMUSG00000023994	Nfya	ENSG00000001167	NFYA	-0.061527352	-0.948986988	0.352017785	0.644171510	-0.004108661	-0.210053004	0.833853751	0.996455702	0.082764608	0.544182981	0.593130783	0.911095184	-0.145448849	-2.020348382	0.065412903	0.999652396	-0.023784269	-0.287237104	0.777679921	0.999266765	0.102767540	1.697637180	0.098481948	0.325244451	-0.162863044	-3.481577322	0.000801394	0.008051835
ENSMUSG00000028801	Stpg1	ENSG00000001460	STPG1	-0.161966242	-1.159329013	0.257644689	0.560017637	0.014685403	0.719512762	0.472718429	0.990913209	-0.591780018	-0.989103204	0.335991849	0.800126324	0.156112787	0.781380845	0.449192008	0.999652396	0.629252792	1.827428207	0.086666699	0.999266765	-0.352753241	-2.287569061	0.028340961	0.170202939	0.019086789	0.099143773	0.921265816	0.965798741
ENSMUSG00000028803	Nipal3	ENSG00000001461	NIPAL3	-0.004994605	-0.049218855	0.961149253	0.983776345	-0.008432042	-0.379170928	0.704988806	0.993164194	-0.138481874	-0.640008578	0.530395805	0.887577565	-0.072788668	-1.780397276	0.099425087	0.999652396	0.082397106	1.248912542	0.229963182	0.999266765	0.037943179	0.656972700	0.515509847	0.749387125	-0.094097394	-2.233248514	0.028253775	0.100184786
ENSMUSG00000057421	Las1l	ENSG00000001497	LAS1L	-0.049137523	-0.819076278	0.420744095	0.697201097	-0.014236649	-0.801632030	0.423777799	0.990913209	0.292515792	1.702672618	0.106191015	0.679473643	0.036902067	0.571006280	0.578163652	0.999652396	-0.135050342	-2.032180112	0.059376898	0.999266765	0.085462310	2.005005449	0.052771224	0.236175763	-0.003737480	-0.112406410	0.910775579	0.961157527
ENSMUSG00000023961	Enpp4	ENSG00000001561	ENPP4	-0.232238844	-2.157997360	0.041074112	0.279189607	0.007928831	0.354630367	0.723263965	0.993164194	-0.002589722	-0.018027939	0.985818987	0.996007606	-0.037725311	-0.611019675	0.552186289	0.999652396	0.092745979	1.185675189	0.253351979	0.999266765	-0.120052675	-2.151698838	0.038425396	0.199042754	0.133172314	3.030702421	0.003262927	0.022054517
ENSMUSG00000034684	Sema3f	ENSG00000001617	SEMA3F	0.126464691	1.793592162	0.085397471	0.358418674	0.064301440	1.230532178	0.220035146	0.990913209	-0.476097339	-0.726347210	0.477157791	0.861686152	0.061321554	0.531817930	0.604218453	0.999652396	0.001287433	0.011311090	0.991117454	0.999860795	0.090442360	1.942110938	0.060232979	0.251745873	-0.119273925	-3.847115910	0.000235272	0.003339965
ENSMUSG00000041301	Cftr	ENSG00000001626	CFTR	-0.509822440	-3.687007582	0.001147004	0.129704591	0.002093094	0.047021180	0.962546254	0.998634319	-0.337825611	-0.751414251	0.462315144	0.852421554	0.123198605	0.513696247	0.616464641	0.999652396	-0.182092381	-0.591306509	0.562716208	0.999266765	-0.523172338	-3.985901221	0.000326542	0.017984831	-0.152400047	-1.966575000	0.052611201	0.154574225
ENSMUSG00000040351	Ankib1	ENSG00000001629	ANKIB1	0.040988831	0.724488100	0.475719633	0.734977477	-0.014838736	-0.946838403	0.344936421	0.990913209	-0.222331732	-1.850248197	0.081107387	0.666146418	-0.022465906	-0.441982278	0.666086703	0.999652396	-0.048882781	-0.780484289	0.446691819	0.999266765	-0.003360450	-0.085688539	0.932203958	0.974146796	0.039068978	1.221130616	0.225532051	0.413259873
ENSMUSG00000001467	Cyp51	ENSG00000001630	CYP51A1	0.142557026	1.818960194	0.081326506	0.353502535	0.034898433	0.991052428	0.322933682	0.990913209	-0.012574472	-0.065340396	0.948638066	0.987703124	-0.105624371	-1.393583336	0.187837374	0.999652396	-0.007957589	-0.083940480	0.934162671	0.999266765	0.156952117	1.903443410	0.065260040	0.261485262	-0.081383123	-2.381409502	0.019560546	0.077061608
ENSMUSG00000000600	Krit1	ENSG00000001631	KRIT1	-0.092932778	-1.896089677	0.069961785	0.335991378	-0.011311592	-0.770370579	0.442046999	0.990913209	0.076510232	0.865463544	0.398406749	0.819306680	0.044739320	0.842418060	0.415454278	0.999652396	-0.014587870	-0.196612145	0.846648653	0.999266765	0.105877837	2.996829619	0.004998551	0.071952755	-0.047818372	-1.281126106	0.203756581	0.386597293
ENSMUSG00000030166	Rad52	ENSG00000002016	RAD52	-0.168915899	-2.965263703	0.006706396	0.173198026	-0.003810007	-0.118412090	0.905867558	0.997331338	-0.319498031	-2.337205139	0.031442650	0.649467934	0.090872665	1.431417824	0.176947604	0.999652396	0.047990289	0.619873058	0.544216480	0.999266765	-0.057954234	-1.229496972	0.227114245	0.502543703	-0.029185066	-0.835724745	0.405735603	0.598714465
ENSMUSG00000024959	Bad	ENSG00000002330	BAD	0.029900114	0.390734559	0.699415402	0.866392737	0.014364467	0.646754400	0.518579659	0.991165746	0.000276834	0.002267337	0.998216383	0.999166827	-0.010432154	-0.204616482	0.841180917	0.999652396	0.028549947	0.394712623	0.698355015	0.999266765	0.112549905	1.924608872	0.062465353	0.255987477	0.064410495	2.234602268	0.028161018	0.099999095
ENSMUSG00000039682	Lap3	ENSG00000002549	LAP3	-0.178200569	-3.146833779	0.004342149	0.152878101	0.004512007	0.180124075	0.857249151	0.996803528	0.061764674	0.424863360	0.676075448	0.916711945	-0.039148461	-0.878821725	0.396153273	0.999652396	-0.040455158	-0.617463506	0.545764017	0.999266765	0.031294630	0.874135941	0.388022806	0.654647142	-0.049021952	-1.954062194	0.054098930	0.157540754
ENSMUSG00000051022	Hs3st1	ENSG00000002587	HS3ST1	0.677673988	4.360673619	0.000208173	0.105816757	0.044136943	1.148760918	0.252113916	0.990913209	-0.232143676	-0.923678484	0.368121552	0.810943371	0.149333019	0.899483084	0.385473481	0.999652396	0.104126400	0.893075139	0.385275692	0.999266765	-0.069188347	-1.194291178	0.240422107	0.517477496	0.026292860	0.814098025	0.417943983	0.610234877
ENSMUSG00000029671	Wnt16	ENSG00000002745	WNT16	0.995749274	2.379703042	0.025557612	0.241374482	-0.024046604	-0.375960463	0.707370149	0.993164194	-0.290857630	-0.505288813	0.619613192	0.916711945	-0.237447245	-0.753934604	0.464918303	0.999652396	0.070600575	0.265627624	0.793975645	0.999266765	-0.847430400	-1.714849714	0.095245257	0.318824998	-0.274471613	-1.098244355	0.275308468	0.470242120
ENSMUSG00000021301	Hecw1	ENSG00000002746	HECW1	-0.081920331	-1.202013993	0.241000089	0.546248728	-0.014570507	-0.724597162	0.469599935	0.990913209	-0.538892929	-0.931479334	0.364184566	0.809260287	-0.010525423	-0.237920920	0.815815535	0.999652396	-0.031674579	-0.453204441	0.656590189	0.999266765	0.016258132	0.331607292	0.742169930	0.890069180	-0.113494747	-2.577894969	0.011726881	0.054291699
ENSMUSG00000029554	Mad1l1	ENSG00000002822	MAD1L1	0.101053326	1.793690935	0.085381287	0.358418674	0.004111986	0.184438193	0.853868491	0.996455702	-0.020868213	-0.143628190	0.887422731	0.967208614	-0.023916564	-0.387234353	0.705125222	0.999652396	0.041467644	0.579171761	0.570674482	0.999266765	0.141227987	3.765857377	0.000613190	0.024440228	-0.029640642	-1.115467909	0.267904632	0.462220533
ENSMUSG00000038366	Lasp1	ENSG00000002834	LASP1	0.114833254	2.389614510	0.025009675	0.240464139	0.006625737	0.473598381	0.636335771	0.991165746	0.134164232	1.136662623	0.270891202	0.764666602	-0.058079475	-1.905874809	0.080029342	0.999652396	-0.108910688	-1.751703986	0.099292451	0.999266765	0.103590061	3.049897417	0.004352089	0.066868178	-0.006600836	-0.366261472	0.715112203	0.842146757
ENSMUSG00000020876	Snx11	ENSG00000002919	SNX11	0.007223091	0.129347917	0.898152475	0.958334107	-0.006173190	-0.349749065	0.726918475	0.993164194	0.057248766	0.461785127	0.649881530	0.916711945	0.028389201	0.728127665	0.480015343	0.999652396	0.047069866	0.907194438	0.377991371	0.999266765	0.083025489	2.599218027	0.013602746	0.119886748	0.022714872	1.102820418	0.273327635	0.468220084
ENSMUSG00000023367	Tmem176a	ENSG00000002933	TMEM176A	-0.189792520	-0.551038879	0.586663884	0.806027102	-0.020074431	-0.319976241	0.749341632	0.993917769	0.167767946	0.548004143	0.590559655	0.909068754	0.048503762	0.708749792	0.491546715	0.999652396	-0.039309686	-0.468849010	0.645609135	0.999266765	-0.193695689	-2.228121691	0.032418095	0.181327090	-0.086271351	-1.132856062	0.260572532	0.453447966
ENSMUSG00000007458	M6pr	ENSG00000003056	M6PR	-0.010163952	-0.264977180	0.793273197	0.912182762	0.015672764	0.915558944	0.361071023	0.990913209	-0.106448378	-1.157962669	0.262323470	0.761909117	-0.010809564	-0.254160740	0.803523264	0.999652396	-0.012157993	-0.308799575	0.761525954	0.999266765	-0.002330899	-0.092277336	0.927005616	0.971726016	0.048062634	2.706697714	0.008264528	0.042338668
ENSMUSG00000036782	Klhl13	ENSG00000003096	KLHL13	0.248904605	1.382256594	0.179530963	0.484478850	0.014274446	0.413892730	0.679424412	0.993164194	-1.718884040	-3.001556202	0.007788851	0.633163832	-0.000155968	-0.002851565	0.997769996	0.999982254	0.099516386	1.332489620	0.201680395	0.999266765	0.029041820	0.536193270	0.595227990	0.802448965	-0.157471398	-4.093956654	0.000098744	0.001797914
ENSMUSG00000063415	Cyp26b1	ENSG00000003137	CYP26B1	-0.772511357	-2.978514940	0.006498731	0.173198026	0.025644631	0.595923784	0.551942852	0.991165746	-2.031530759	-1.786301508	0.091256795	0.668254320	-0.215741190	-1.334920742	0.205815196	0.999652396	-0.061195658	-0.245501710	0.809242106	0.999266765	-0.015495693	-0.168375762	0.867260161	0.949941444	-0.096214154	-1.338198955	0.184526401	0.362269543
ENSMUSG00000062995	Ica1	ENSG00000003147	ICA1	-0.145496154	-1.808568933	0.082973381	0.355822473	0.006353898	0.290122361	0.772042352	0.994065461	-0.584579383	-2.516827237	0.021762461	0.633163832	0.116407733	2.392456699	0.033315059	0.999652396	-0.026465734	-0.558539425	0.584339481	0.999266765	0.041206825	1.516993041	0.138279575	0.388029815	0.121103472	5.393857202	0.000000651	0.000052380
ENSMUSG00000031970	Dbndd1	ENSG00000003249	DBNDD1	0.083401128	1.372125349	0.182622813	0.488806868	0.006827011	0.244960006	0.806754545	0.995583546	-0.071730978	-0.155754825	0.877995478	0.964582898	-0.056280695	-0.927980997	0.371070298	0.999652396	0.088007444	1.546393303	0.141888558	0.999266765	0.099631199	1.921100630	0.062921318	0.256603071	-0.151957311	-3.792374876	0.000283999	0.003815065
ENSMUSG00000026024	Als2	ENSG00000003393	ALS2	-0.006267444	-0.108347483	0.914614279	0.964559998	-0.003094385	-0.207110295	0.836147857	0.996455702	0.073714840	0.627239332	0.538540196	0.891749637	-0.055397466	-1.164899342	0.265908724	0.999652396	0.060544226	1.756325109	0.098478072	0.999266765	0.027011219	1.032082312	0.309136443	0.585783329	-0.092058954	-4.916970633	0.000004441	0.000201134
ENSMUSG00000026031	Cflar	ENSG00000003402	CFLAR	0.081960635	1.198066444	0.242504826	0.547529953	-0.011714307	-0.533484922	0.594328034	0.991165746	-0.089369225	-0.536032450	0.598633548	0.913872401	-0.053324674	-0.531547387	0.604400374	0.999652396	-0.011812456	-0.113690788	0.910921230	0.999266765	-0.177393789	-2.723283201	0.010026002	0.102908199	0.096436014	2.732153566	0.007702008	0.040165126
ENSMUSG00000027082	Tfpi	ENSG00000003436	TFPI	0.301391669	2.196045196	0.037917628	0.271848329	-0.004021568	-0.076817937	0.938850063	0.997331338	-0.583641190	-1.491967845	0.153382183	0.698859469	-0.098863506	-0.865037571	0.403389003	0.999652396	0.130739135	0.760350880	0.458290301	0.999266765	-0.073166352	-0.521964237	0.604994131	0.808610976	-0.177268716	-2.782318382	0.006694515	0.036457434
ENSMUSG00000024082	Ndufaf7	ENSG00000003509	NDUFAF7	-0.084296494	-1.077182528	0.292030312	0.593288165	0.034317012	1.523236551	0.129379695	0.984241184	0.188756737	1.175944002	0.255250323	0.755986055	-0.023078550	-0.561381350	0.584507680	0.999652396	-0.061475391	-1.114924557	0.281626518	0.999266765	0.051579741	1.567007974	0.126140607	0.369054122	-0.029787244	-1.273855066	0.206309496	0.389866719
ENSMUSG00000032580	Rbm5	ENSG00000003756	RBM5	0.004419748	0.113051229	0.910923454	0.962773724	0.007619054	0.463164135	0.643782383	0.991899575	-0.109538820	-0.944525436	0.357664523	0.806743882	0.081936965	1.036814689	0.319553537	0.999652396	0.034866164	0.608347551	0.551640349	0.999266765	0.064056888	1.142362052	0.261084167	0.539330824	-0.124249915	-3.066772973	0.002929799	0.020425764
ENSMUSG00000039431	Mtmr7	ENSG00000003987	MTMR7	0.080051280	1.135211806	0.267416240	0.567914354	-0.013612761	-0.665042045	0.506838524	0.991165746	0.348732551	0.666037230	0.514007116	0.880280476	0.004480342	0.073448272	0.942617040	0.999652396	0.050016233	0.909116521	0.377006988	0.999266765	0.071566362	2.363540003	0.023803828	0.156432686	0.028522205	1.703295594	0.092295939	0.227202255
ENSMUSG00000031596	Slc7a2	ENSG00000003989	SLC7A2	0.364904637	1.783147303	0.087123838	0.361051713	-0.060853413	-1.157841281	0.248397502	0.990913209	0.164421840	0.313729694	0.757407341	0.923300482	0.054112358	0.576817356	0.574351125	0.999652396	-0.088535942	-0.976576604	0.343558614	0.999266765	0.080226062	1.429890410	0.161644586	0.420785737	0.022886382	0.639023753	0.524586492	0.702822226
ENSMUSG00000020440	Arf5	ENSG00000004059	ARF5	0.048393503	0.878244270	0.388456278	0.672494006	0.003474879	0.224856829	0.822334845	0.996279627	-0.059604678	-0.305888960	0.763271116	0.924719656	-0.002986816	-0.067024383	0.947627332	0.999652396	-0.020128815	-0.348947070	0.731755820	0.999266765	0.058674721	1.822287022	0.076993798	0.283723647	0.070108418	2.610249339	0.010751635	0.051192646
ENSMUSG00000050132	Sarm1	ENSG00000004139	SARM1	0.157707445	2.586263363	0.016147401	0.208724152	-0.027647557	-1.217958527	0.224765966	0.990913209	-1.001762016	-1.996679621	0.061535503	0.653991600	-0.044074265	-1.032749100	0.321378986	0.999652396	-0.058593921	-1.099751473	0.287986000	0.999266765	0.053048027	1.332520307	0.191328806	0.460089306	-0.062238950	-2.445735664	0.016593284	0.068890926
ENSMUSG00000001100	Poldip2	ENSG00000004142	POLDIP2	-0.002726433	-0.058208440	0.954061049	0.980657733	0.002190828	0.153374374	0.878267538	0.997331338	-0.041245080	-0.321783713	0.751399823	0.921655793	0.008114971	0.208103763	0.838515676	0.999652396	-0.033372449	-0.642231386	0.529971854	0.999266765	0.064422904	2.925670526	0.006008330	0.078822719	0.006245637	0.346991014	0.729486004	0.853019222
ENSMUSG00000030123	Plxnd1	ENSG00000004399	PLXND1	-0.231923882	-1.771071964	0.089156919	0.364387634	0.015801741	0.589506252	0.556229420	0.991165746	0.016078661	0.066847922	0.947454892	0.987294659	0.050956776	1.028983311	0.323076644	0.999652396	-0.089349798	-0.971650399	0.345928688	0.999266765	0.077421083	1.131535369	0.265548976	0.543673149	0.085037629	2.062821690	0.042290612	0.132900045
ENSMUSG00000028792	Ak2	ENSG00000004455	AK2	-0.004492222	-0.100596042	0.920700732	0.967066766	-0.007595838	-0.411490824	0.681181345	0.993164194	0.087430824	0.789130072	0.440518121	0.839846363	-0.037697380	-0.684830029	0.506009085	0.999652396	-0.065805284	-1.146285875	0.268814759	0.999266765	0.040103577	1.178394291	0.246615697	0.523815740	-0.031259580	-1.494949005	0.138761992	0.299631193
ENSMUSG00000029084	Cd38	ENSG00000004468	CD38	-0.007507505	-0.022470722	0.982256904	0.991886953	0.023635028	0.380443063	0.704046011	0.993164194	0.245847141	1.225520848	0.236496460	0.744456098	-0.090366927	-0.821098196	0.427043552	0.999652396	-0.150028671	-0.660463191	0.518511828	0.999266765	-0.145317041	-1.103606024	0.277319274	0.555194464	0.019150155	0.225932837	0.821815211	0.910824771
ENSMUSG00000030357	Fkbp4	ENSG00000004478	FKBP4	0.068541451	0.875230277	0.390061298	0.673345831	-0.017417334	-0.734192279	0.463746164	0.990913209	0.272523048	1.352038486	0.193451202	0.715916960	-0.002045840	-0.040871750	0.968046706	0.999652396	-0.095454504	-1.865642617	0.080851399	0.999266765	0.081345761	2.774482931	0.008822304	0.096375181	-0.033832040	-1.627446445	0.107474661	0.252552809
ENSMUSG00000036940	Kdm1a	ENSG00000004487	KDM1A	0.009155946	0.261831000	0.795669640	0.912923477	-0.010575653	-0.724392443	0.469725277	0.990913209	-0.046331783	-0.614531526	0.546712616	0.894258606	-0.033094121	-0.887175226	0.391811375	0.999652396	-0.023048165	-0.537629183	0.598357085	0.999266765	0.052104408	1.910121949	0.064366805	0.259414463	-0.033498211	-1.774522100	0.079684087	0.205687511
ENSMUSG00000032582	Rbm6	ENSG00000004534	RBM6	0.068294284	1.088817708	0.286969356	0.588231831	0.023242875	0.899170511	0.369711964	0.990913209	-0.044319783	-0.503432786	0.620890857	0.916711945	0.032178441	0.776734995	0.451829954	0.999652396	-0.004815656	-0.098646087	0.922665332	0.999266765	-0.006174086	-0.203649842	0.839810537	0.937744615	-0.139983771	-6.197834911	0.000000022	0.000005249
ENSMUSG00000020785	Camkk1	ENSG00000004660	CAMKK1	0.063122134	0.984894324	0.334430660	0.630526612	0.001299570	0.050325634	0.959916319	0.998484734	-0.893331331	-3.275294889	0.004294445	0.633163832	0.063034114	1.312228562	0.213136673	0.999652396	-0.059543462	-1.207011111	0.245264820	0.999266765	0.127005663	3.094647955	0.003869206	0.062590528	0.065730241	2.849540249	0.005533337	0.031938928
ENSMUSG00000030243	Recql	ENSG00000004700	RECQL	-0.163645893	-2.477781305	0.020590750	0.226423053	-0.034702218	-1.609011842	0.109291524	0.980164212	0.004124403	0.036594575	0.971219368	0.994062806	-0.061048918	-1.250224902	0.234220908	0.999652396	0.039278833	0.597167472	0.558893594	0.999266765	0.051801726	1.398580602	0.170766932	0.432313017	-0.072595892	-2.612371860	0.010690298	0.050997854
ENSMUSG00000001376	Vps50	ENSG00000004766	CCDC132	-0.131517692	-2.289649604	0.031064932	0.253666662	-0.029040978	-1.656098872	0.099369768	0.977746693	-0.219626528	-2.256974715	0.036954158	0.651590767	-0.004927262	-0.102268799	0.920173129	0.999652396	0.041221993	1.055485124	0.307144856	0.999266765	0.095958926	1.763513005	0.086572273	0.302571231	-0.099123964	-3.265654552	0.001594368	0.013279276
ENSMUSG00000036854	Hspb6	ENSG00000004776	HSPB6	0.134351022	0.604853654	0.550911662	0.783664358	0.089154268	2.010168585	0.045842565	0.971146284	-0.454945589	-1.288375917	0.214264626	0.731820597	-0.184405052	-1.740896801	0.106351974	0.999652396	-0.032601322	-0.237166885	0.815588278	0.999266765	-0.083641097	-1.292465899	0.204692006	0.477853918	0.075612320	1.942767582	0.055472374	0.160093223
ENSMUSG00000036882	Arhgap33	ENSG00000004777	ARHGAP33	0.073737771	0.938482309	0.357278632	0.648478305	0.038545321	1.617768686	0.107388855	0.980020341	-0.441988877	-1.582278751	0.131356150	0.693526517	-0.124181210	-1.715402826	0.111047822	0.999652396	0.004117850	0.059627393	0.953203320	0.999266765	0.078841317	2.411922270	0.021267922	0.148338373	0.022307355	1.071485658	0.287091070	0.482198063
ENSMUSG00000030869	Ndufab1	ENSG00000004779	NDUFAB1	-0.073653174	-1.113027758	0.276641203	0.577563092	-0.025124080	-1.401142701	0.162819809	0.984241184	0.017883315	0.136951733	0.892620509	0.968495363	0.032905747	0.518893635	0.612939852	0.999652396	0.046498471	0.808811216	0.430686964	0.999266765	-0.022788975	-0.587225253	0.560834381	0.779086516	-0.017541736	-0.651590365	0.516485480	0.695297782
ENSMUSG00000019577	Pdk4	ENSG00000004799	PDK4	-0.055415352	-0.406015164	0.688302758	0.859522113	-0.163712769	-2.175294965	0.030855963	0.963036073	0.243665602	0.315461834	0.756113972	0.922682543	-0.057255822	-0.786264167	0.446429835	0.999652396	-0.086433904	-0.619824604	0.544247576	0.999266765	-0.005328656	-0.075462534	0.940277832	0.977160683	0.203340348	4.166747482	0.000075992	0.001483736
ENSMUSG00000010044	Zmynd10	ENSG00000004838	ZMYND10	0.000556876	0.004392474	0.996531368	0.998354898	-0.002736712	-0.069854843	0.944383436	0.997438064	-0.203757693	-0.407823189	0.688312435	0.916711945	0.188134795	1.496391922	0.159481705	0.999652396	0.254712570	2.008024718	0.062131936	0.999266765	-0.019464288	-0.172102880	0.864351254	0.949159175	-0.051056998	-0.548498513	0.584838255	0.749396621
ENSMUSG00000035277	Arx	ENSG00000004848	ARX	0.145108926	1.163776121	0.255871957	0.559394803	-0.028208338	-0.795659982	0.427233057	0.990913209	0.145992589	0.568303578	0.576995160	0.902872070	0.075144093	1.261806400	0.230160763	0.999652396	-0.049464981	-0.563774723	0.580856297	0.999266765	0.104521296	1.942172445	0.060225257	0.251745873	-0.060128271	-2.194957532	0.030990793	0.106928675
ENSMUSG00000015112	Slc25a13	ENSG00000004864	SLC25A13	-0.204570502	-2.397898108	0.024560042	0.238878880	0.026212537	1.004791246	0.316288760	0.990913209	-0.250208013	-0.886236422	0.387417205	0.816192986	0.111768213	0.723168315	0.482950681	0.999652396	-0.035473660	-0.165914852	0.870337570	0.999266765	-0.068835543	-1.006237532	0.321230592	0.597553614	-0.142994808	-3.618883449	0.000510167	0.005822441
ENSMUSG00000029534	St7	ENSG00000004866	ST7	0.067736722	1.120355948	0.273568675	0.574917443	0.022126380	1.103459813	0.271237832	0.990913209	-0.146632364	-1.089809810	0.290466703	0.774769303	0.029781339	0.333166318	0.744556028	0.999652396	-0.173071797	-1.524632773	0.147201406	0.999266765	0.125690674	2.740215632	0.009611980	0.100573009	-0.072623541	-2.142695333	0.035098971	0.116378957
ENSMUSG00000020687	Cdc27	ENSG00000004897	CDC27	-0.072516447	-1.450205484	0.159851914	0.457523974	0.010739167	0.946695478	0.345009074	0.990913209	-0.141090549	-1.242674239	0.230259898	0.740507244	0.016220079	0.366923875	0.719840494	0.999652396	0.042839061	0.962044005	0.350583295	0.999266765	-0.051704382	-1.541602198	0.132194100	0.378782743	0.009570099	0.343713133	0.731940800	0.854258826
ENSMUSG00000031352	Hccs	ENSG00000004961	HCCS	-0.032507614	-0.587547754	0.562283945	0.789902092	-0.003906114	-0.246771452	0.805354334	0.995319946	0.006997362	0.053841261	0.957666947	0.990364539	0.002758558	0.058842356	0.954012225	0.999652396	-0.011379448	-0.215009047	0.832522891	0.999266765	0.061810103	1.549248842	0.130347888	0.376292630	0.047162184	1.708356289	0.091348958	0.225538207
ENSMUSG00000020888	Dvl2	ENSG00000004975	DVL2	0.055588469	0.931636629	0.360735202	0.651462924	0.002173185	0.131242217	0.895724026	0.997331338	0.125361360	0.574113523	0.573142389	0.902872070	0.067688350	0.685380027	0.505673736	0.999652396	0.109848523	1.944451162	0.069945036	0.999266765	-0.014705945	-0.343335341	0.733406911	0.885821044	-0.045888282	-1.582511844	0.117377980	0.267349065
ENSMUSG00000058301	Upf1	ENSG00000005007	UPF1	0.123845898	2.821166956	0.009413143	0.186482391	0.016858195	0.951004714	0.342822870	0.990913209	-0.063276102	-0.654042955	0.521523481	0.883488249	0.085183115	1.569035139	0.141710942	0.999652396	-0.036290282	-0.568419786	0.577774769	0.999266765	-0.073389088	-2.088663549	0.044102915	0.213240919	-0.015878947	-0.674135410	0.502119107	0.683691196
ENSMUSG00000059182	Skap2	ENSG00000005020	SKAP2	0.058399831	0.263259004	0.794581675	0.912632366	0.010331329	0.476049196	0.634592020	0.991165746	-0.253643273	-1.388111587	0.182392961	0.706282925	-0.036132713	-0.539580069	0.599010772	0.999652396	0.092319257	1.172567284	0.258420550	0.999266765	-0.008530395	-0.115544289	0.908676308	0.962952249	-0.145098626	-3.546636470	0.000647884	0.006890756
ENSMUSG00000016319	Slc25a5	ENSG00000005022	SLC25A5	-0.112540126	-1.930617693	0.065339853	0.328645635	-0.012430096	-0.668043356	0.504925145	0.991165746	0.074564559	0.784224014	0.443316772	0.841436698	-0.031230023	-0.667914088	0.516387192	0.999652396	-0.043163780	-1.000936497	0.332006255	0.999266765	0.058623439	2.165267702	0.037291559	0.196104204	-0.010455976	-0.557543313	0.578673429	0.744264203
ENSMUSG00000027994	Mcub	ENSG00000005059	CCDC109B	-0.298794421	-1.566255457	0.130285586	0.419219444	-0.106059388	-2.368163685	0.018891350	0.963036073	-0.336868580	-1.440499043	0.167246902	0.698859469	0.121357141	0.728738781	0.479654394	0.999652396	0.276121327	1.630711224	0.122806501	0.999266765	0.024202817	0.277598263	0.782959400	0.910929116	0.085434253	1.542296453	0.126847710	0.281579923
ENSMUSG00000039771	Polr2j	ENSG00000005075	POLR2J	-0.001123236	-0.014966994	0.988181343	0.994319401	-0.007869798	-0.308955280	0.757697627	0.994011571	0.111357652	0.808418220	0.429622416	0.833279509	-0.013206616	-0.204633554	0.841167864	0.999652396	-0.032224295	-0.549836842	0.590153051	0.999266765	0.097037967	2.740127711	0.009614088	0.100573009	0.081073521	3.415512439	0.000992038	0.009302803
ENSMUSG00000040620	Dhx33	ENSG00000005100	DHX33	-0.027926873	-0.658162521	0.516652612	0.761864410	-0.008015322	-0.496717691	0.619968412	0.991165746	0.019877078	0.147089660	0.884729951	0.966390388	0.084161399	1.984547932	0.069695929	0.999652396	0.049531875	0.840556431	0.413190634	0.999266765	-0.046654727	-1.247601082	0.220487883	0.495338138	-0.010029163	-0.364143040	0.716687424	0.843405091
ENSMUSG00000032625	Thsd7a	ENSG00000005108	THSD7A	-0.385149629	-2.910058422	0.007641666	0.176946057	-0.019976417	-0.498462438	0.618740747	0.991165746	-1.726142540	-2.369278050	0.029461504	0.648119123	0.145092085	2.863577831	0.013815553	0.999652396	-0.008364990	-0.116486639	0.908741017	0.999266765	-0.021435597	-0.337044167	0.738103160	0.888178355	-0.154341534	-3.081523729	0.002802905	0.019817777
ENSMUSG00000020697	Lig3	ENSG00000005156	LIG3	0.064344208	1.076996677	0.292111666	0.593320008	-0.003047452	-0.138849177	0.889717939	0.997331338	0.107940246	1.065156700	0.301173641	0.782369919	0.077755064	1.224146594	0.243571808	0.999652396	0.053497243	0.975364802	0.344140573	0.999266765	-0.011461641	-0.373801004	0.710814770	0.871673269	-0.091144152	-4.104847193	0.000094965	0.001754707
ENSMUSG00000022466	Rpap3	ENSG00000005175	RPAP3	-0.129099418	-1.642091384	0.113516736	0.397895123	0.011031789	0.685520391	0.493859946	0.990913209	0.076382916	0.462821072	0.649153120	0.916711945	0.032635356	0.599163666	0.559815931	0.999652396	0.093857141	1.615661827	0.126042228	0.999266765	0.025308101	1.125692222	0.267981303	0.545925616	0.028627533	1.439091025	0.153926788	0.321234319
ENSMUSG00000030924	Rexo5	ENSG00000005189	NA	-0.030382149	-0.415146267	0.681696057	0.857137077	-0.035802052	-1.068762699	0.286546843	0.990913209	-0.063895482	-0.410526616	0.686364994	0.916711945	-0.325591963	-1.324502496	0.209150721	0.999652396	-0.185829068	-0.741526797	0.469300596	0.999266765	-0.048523071	-0.539378051	0.593052428	0.800736971	-0.111853758	-2.027411867	0.045864814	0.140313033
ENSMUSG00000031781	Ciapin1	ENSG00000005194	CIAPIN1	-0.039161366	-1.114879994	0.275862255	0.577434378	-0.009397237	-0.618263857	0.537149650	0.991165746	0.032887075	0.253952898	0.802469536	0.937778312	-0.030782237	-0.771394862	0.454874258	0.999652396	0.010647578	0.322550585	0.751282831	0.999266765	-0.007571028	-0.244764423	0.808072974	0.923525181	0.018138799	0.834539817	0.406398832	0.599380511
ENSMUSG00000035206	Sppl2b	ENSG00000005206	SPPL2B	-0.078883003	-0.891833481	0.381272919	0.667195421	0.019287375	0.974931446	0.330846928	0.990913209	0.007571516	0.052589768	0.958649972	0.990379437	0.007026632	0.140110031	0.890815748	0.999652396	-0.141766824	-2.434927930	0.027198420	0.999266765	0.034112940	1.010874113	0.319037461	0.594983669	0.015943010	0.619573952	0.537254151	0.712336957
ENSMUSG00000036002	Atosb	ENSG00000005238	FAM214B	-0.047846209	-0.955844059	0.348611956	0.642035902	0.006925667	0.382177044	0.702761675	0.993164194	0.158635624	0.734425729	0.472343607	0.859288459	0.018109003	0.420827090	0.681059232	0.999652396	0.035920849	0.622842273	0.542312800	0.999266765	0.117372350	2.135722294	0.039799525	0.202846571	-0.053510836	-1.985424530	0.050435876	0.150090315
ENSMUSG00000018672	Copz2	ENSG00000005243	COPZ2	0.390746231	2.101476006	0.046200510	0.288525620	-0.018866974	-0.446355335	0.655854231	0.993164194	-0.540628258	-0.822827460	0.421594778	0.829853155	0.006351079	0.068721978	0.946303063	0.999652396	-0.205626317	-2.297642786	0.035660020	0.999266765	-0.266696022	-1.560728534	0.127615472	0.372115538	-0.086492391	-0.996868772	0.321757519	0.519630069
ENSMUSG00000002997	Prkar2b	ENSG00000005249	PRKAR2B	-0.077364941	-1.143412214	0.264063714	0.565265299	0.037210596	2.112918308	0.035927341	0.963036073	-0.372357665	-2.078038706	0.052599121	0.653991600	-0.050608487	-1.353729122	0.199903536	0.999652396	0.027539131	0.534416902	0.600525278	0.999266765	0.112311967	2.245789228	0.031154760	0.178050122	-0.037083539	-1.274733281	0.205999898	0.389349164
ENSMUSG00000047669	Msl3l2	ENSG00000005302	MSL3	-0.022558405	-0.563246992	0.578453724	0.799739882	0.010395350	0.789013384	0.431097977	0.990913209	0.356416855	0.917760924	0.371127209	0.812512421	0.024846911	0.317535881	0.756102834	0.999652396	-0.116138889	-1.784947168	0.093563253	0.999266765	0.055757360	1.332181446	0.191438982	0.460089306	-0.009507336	-0.339787822	0.734884132	0.855936308
ENSMUSG00000022521	Crebbp	ENSG00000005339	CREBBP	0.136108883	2.293048624	0.030838777	0.252960601	0.017919987	1.081088312	0.281042531	0.990913209	-0.015204859	-0.161380568	0.873628309	0.963083667	0.065751113	1.180390179	0.259920250	0.999652396	-0.050500306	-0.647722835	0.526505258	0.999266765	0.086644726	1.712952293	0.095597638	0.319497617	-0.034404393	-0.819800599	0.414703644	0.606967874
ENSMUSG00000034156	Tspoap1	ENSG00000005379	BZRAP1	-0.111239127	-1.538070383	0.137017886	0.428287568	-0.012310759	-0.398415550	0.690775963	0.993164194	-0.209983252	-0.498277391	0.624446280	0.916711945	0.061284637	0.712207106	0.489477147	0.999652396	-0.010669910	-0.188111526	0.853194355	0.999266765	0.071786393	1.160518051	0.253718881	0.531158256	0.009226635	0.171687965	0.864105362	0.935634006
ENSMUSG00000009350	Mpo	ENSG00000005381	MPO	0.184368205	0.743068471	0.464600180	0.726873178	-0.080737588	-1.321464103	0.187952427	0.990144775	0.331184876	0.257115118	0.800066158	0.936966470	0.057753075	0.090863467	0.929047583	0.999652396	-0.628139719	-0.483323155	0.635524516	0.999266765	-0.716506067	-1.334105227	0.190814136	0.459527556	0.211561899	0.847909431	0.398953843	0.593262661
ENSMUSG00000035125	Gcfc2	ENSG00000005436	GCFC2	-0.132648840	-1.913397049	0.067610499	0.332791604	-0.002612773	-0.125159040	0.900531364	0.997331338	0.252848813	1.594339434	0.128626344	0.691512883	0.215805989	2.041366880	0.063013126	0.999652396	-0.003003324	-0.022518467	0.982317542	0.999860795	-0.159465671	-2.608011872	0.013314816	0.118568942	0.092138014	2.126681627	0.036449066	0.119486892
ENSMUSG00000030032	Wdr54	ENSG00000005448	WDR54	-0.023039316	-0.367628690	0.716348954	0.875483769	-0.029508393	-1.454090231	0.147588538	0.984241184	-0.444900175	-0.672101901	0.510230041	0.879273060	-0.026395881	-0.387513360	0.704923922	0.999652396	-0.001385255	-0.020128119	0.984194260	0.999860795	0.002188478	0.039908003	0.968394008	0.988484338	-0.015931667	-0.500696645	0.617924409	0.775741068
ENSMUSG00000003623	Crot	ENSG00000005469	CROT	-0.117312054	-1.593567293	0.124024465	0.411524337	0.027420129	1.073348186	0.284490566	0.990913209	-0.014430933	-0.174194872	0.863696619	0.959975153	-0.046255411	-1.148245119	0.272465419	0.999652396	-0.120290335	-1.469985065	0.161282358	0.999266765	-0.012294000	-0.313076280	0.756086963	0.896609692	0.039279019	1.450660026	0.150684881	0.316652269
ENSMUSG00000042476	Abcb4	ENSG00000005471	ABCB4	-0.096915532	-0.633782035	0.532174079	0.771601349	-0.206927482	-2.691433817	0.007756109	0.949331718	0.020273878	0.156074080	0.877747536	0.964423102	-0.093502066	-1.186472431	0.257597835	0.999652396	-0.010234463	-0.080778503	0.936636873	0.999266765	0.155998189	1.473674545	0.149536846	0.404502839	0.267353784	4.053505707	0.000114084	0.001986681
ENSMUSG00000029004	Kmt2e	ENSG00000005483	KMT2E	0.020542387	0.427675633	0.672672738	0.852468144	0.007095702	0.464823999	0.642595348	0.991381681	-0.009853644	-0.118581674	0.906947210	0.972805186	0.046716340	1.105113959	0.290022695	0.999652396	0.034630608	0.896917620	0.383284036	0.999266765	-0.029031241	-0.681561305	0.500016669	0.738483565	-0.008397317	-0.193513582	0.847034770	0.925128172
ENSMUSG00000039917	Rhbdd2	ENSG00000005486	RHBDD2	-0.017508094	-0.293737204	0.771465656	0.901556921	-0.009171541	-0.468900703	0.639683840	0.991175037	0.119982283	0.645033570	0.527209528	0.885848251	-0.025946161	-0.536919203	0.600793391	0.999652396	-0.018407646	-0.436789455	0.668200169	0.999266765	0.019585588	0.649966787	0.519971403	0.752070603	0.038286878	1.634004129	0.106087426	0.250501270
ENSMUSG00000024176	Sox8	ENSG00000005513	SOX8	0.050022965	0.435417041	0.667122414	0.850177098	-0.022139073	-0.793799140	0.428313059	0.990913209	-0.237118761	-0.851473432	0.405921920	0.822290515	-0.185527993	-1.861912280	0.086395479	0.999652396	-0.010281034	-0.059553592	0.953261168	0.999266765	-0.011713134	-0.209651715	0.835159166	0.936419995	0.028203058	0.788377922	0.432746386	0.623209884
ENSMUSG00000035941	Ibtk	ENSG00000005700	IBTK	-0.047066406	-0.875623350	0.389851734	0.673321402	0.004179536	0.232544623	0.816367971	0.996279627	0.027239865	0.250309728	0.805240971	0.939263585	-0.023917780	-0.474926652	0.643067395	0.999652396	0.074775536	1.585332656	0.132784863	0.999266765	-0.028941782	-0.952701311	0.347296678	0.621252359	-0.064283773	-2.909914451	0.004651319	0.028359414
ENSMUSG00000051037	Zfp455	ENSG00000005801	ZNF195	-0.030350912	-0.453913692	0.653939588	0.842823877	0.008658445	0.321318029	0.748326301	0.993917769	-0.065206005	-0.371560935	0.714646836	0.916711945	-0.161315302	-1.491846846	0.160654091	0.999652396	0.084784999	0.635811253	0.534040795	0.999266765	-0.184158581	-1.488569734	0.145586336	0.399184361	-0.156862301	-1.943847512	0.055339786	0.159826038
ENSMUSG00000078994	Zfp429	ENSG00000005801	ZNF195	-0.030350912	-0.453913692	0.653939588	0.842823877	0.008658445	0.321318029	0.748326301	0.993917769	0.127222384	0.672165668	0.510190411	0.879273060	-0.113482392	-0.831852295	0.421171438	0.999652396	-0.042550111	-0.377683134	0.710713241	0.999266765	-0.487746903	-4.349476423	0.000112928	0.011056981	-0.110562371	-1.333161163	0.186166762	0.364201264
ENSMUSG00000069206	Zfp874a	ENSG00000005801	ZNF195	-0.030350912	-0.453913692	0.653939588	0.842823877	0.008658445	0.321318029	0.748326301	0.993917769	-0.138897341	-1.321556597	0.203206957	0.724263255	0.008225380	0.146303640	0.886025491	0.999652396	0.087661513	1.067161676	0.302003178	0.999266765	-0.247644809	-3.455989143	0.001459535	0.037519627	0.049670783	0.847604733	0.399122581	0.593329993
ENSMUSG00000090659	Zfp493	ENSG00000005801	ZNF195	-0.030350912	-0.453913692	0.653939588	0.842823877	0.008658445	0.321318029	0.748326301	0.993917769	0.077490875	0.309077610	0.760884646	0.923997441	-0.096095426	-0.967360345	0.351792390	0.999652396	0.136939837	1.273044368	0.221494626	0.999266765	-0.346920476	-4.425365994	0.000090238	0.010013374	-0.173558381	-2.252914759	0.026932287	0.097049523
ENSMUSG00000058900	Rsl1	ENSG00000005801	ZNF195	-0.030350912	-0.453913692	0.653939588	0.842823877	0.008658445	0.321318029	0.748326301	0.993917769	0.267983880	0.953339410	0.353305026	0.803971434	0.062900753	0.533023821	0.603407912	0.999652396	0.067523863	0.651020756	0.524429498	0.999266765	-0.278349003	-3.088662882	0.003930714	0.063024794	0.039582830	0.676645745	0.500532870	0.682526184
ENSMUSG00000030446	Zfp273	ENSG00000005801	ZNF195	-0.030350912	-0.453913692	0.653939588	0.842823877	0.008658445	0.321318029	0.748326301	0.993917769	0.280263992	1.283168344	0.216042157	0.732813288	0.077960319	0.878309731	0.396420451	0.999652396	0.179008025	1.661226197	0.116463676	0.999266765	-0.049140820	-0.943891759	0.351717022	0.624423481	-0.093054942	-2.677464836	0.008956522	0.044904006
ENSMUSG00000060314	Zfp941	ENSG00000005801	ZNF195	-0.030350912	-0.453913692	0.653939588	0.842823877	0.008658445	0.321318029	0.748326301	0.993917769	-0.150619124	-0.327051528	0.747479356	0.920994954	0.060595278	0.608592958	0.553743262	0.999652396	0.126361907	1.098632208	0.288459296	0.999266765	-0.207382322	-2.436828439	0.020060513	0.144288326	-0.032781793	-0.470672346	0.639122932	0.791042350
ENSMUSG00000097333	Zfp87	ENSG00000005801	ZNF195	-0.030350912	-0.453913692	0.653939588	0.842823877	0.008658445	0.321318029	0.748326301	0.993917769	0.314111265	2.826680238	0.011338144	0.633163832	-0.044325802	-0.670327439	0.514899019	0.999652396	-0.011160663	-0.180432627	0.859116880	0.999266765	-0.120722897	-1.921252063	0.062901577	0.256603071	0.083740417	1.906679865	0.060060556	0.168774556
ENSMUSG00000059839	Zfp874b	ENSG00000005801	ZNF195	-0.030350912	-0.453913692	0.653939588	0.842823877	0.008658445	0.321318029	0.748326301	0.993917769	-0.002819928	-0.027843869	0.978099384	0.994640830	-0.112374523	-1.133736464	0.278278150	0.999652396	0.008690737	0.100620572	0.921122905	0.999266765	-0.227322726	-3.162550360	0.003232339	0.056683706	-0.003763525	-0.068934716	0.945209219	0.977655679
ENSMUSG00000071291	Zfp58	ENSG00000005801	ZNF195	-0.030350912	-0.453913692	0.653939588	0.842823877	0.008658445	0.321318029	0.748326301	0.993917769	-0.094586986	-0.399001448	0.694682846	0.916711945	-0.110522422	-0.937346102	0.366419967	0.999652396	-0.020705280	-0.138992145	0.891220153	0.999266765	-0.369868549	-3.159294002	0.003260460	0.056778052	0.066157202	0.972300032	0.333757496	0.531320015
ENSMUSG00000058331	Zfp85	ENSG00000005801	ZNF195	-0.030350912	-0.453913692	0.653939588	0.842823877	0.008658445	0.321318029	0.748326301	0.993917769	0.088810363	0.561532367	0.581502060	0.905802260	0.010733346	0.130515480	0.898245146	0.999652396	0.048756593	0.455844948	0.654730981	0.999266765	-0.115343079	-1.697871908	0.098437201	0.325215106	0.050694316	1.139136968	0.257959126	0.451101295
ENSMUSG00000069184	Zfp72	ENSG00000005801	ZNF195	-0.030350912	-0.453913692	0.653939588	0.842823877	0.008658445	0.321318029	0.748326301	0.993917769	0.585768937	2.368659559	0.029498581	0.648119123	0.056639931	0.685259609	0.505747147	0.999652396	0.153442535	1.816105467	0.088459508	0.999266765	-0.390418601	-4.217557692	0.000166438	0.013004358	0.029332599	0.446274833	0.656573667	0.802965673
ENSMUSG00000078995	Zfp456	ENSG00000005801	ZNF195	-0.030350912	-0.453913692	0.653939588	0.842823877	0.008658445	0.321318029	0.748326301	0.993917769	0.094529401	0.554245218	0.586372278	0.906376712	-0.001433208	-0.008931106	0.993015714	0.999652396	-0.319926915	-1.264288816	0.224538449	0.999266765	-0.609432764	-3.852720596	0.000478770	0.021933357	-0.050423790	-0.531969496	0.596183864	0.758917628
ENSMUSG00000033004	Mycbp2	ENSG00000005810	MYCBP2	0.103128542	1.140880481	0.265095445	0.566333146	-0.019683125	-0.972531290	0.332035809	0.990913209	0.096113018	0.605887160	0.552309763	0.895440038	0.062650116	1.215770505	0.246637045	0.999652396	0.006667145	0.103262324	0.919059732	0.999266765	0.128592783	3.152797821	0.003317254	0.057187056	-0.085164457	-2.146097702	0.034817786	0.115773342
ENSMUSG00000022124	Fbxl3	ENSG00000005812	FBXL3	-0.050568493	-1.081274090	0.290243383	0.591787293	0.004823807	0.296378341	0.767268284	0.994065461	-0.100923590	-1.089333588	0.290670860	0.775044689	-0.017409286	-0.368760318	0.718505041	0.999652396	0.018244067	0.389900597	0.701838379	0.999266765	0.020456639	0.655554293	0.516411450	0.749676743	0.087284657	2.491148326	0.014747856	0.063572938
ENSMUSG00000030830	Itgal	ENSG00000005844	ITGAL	0.282614346	1.257810348	0.220474181	0.527911780	0.077861310	1.158250410	0.248230967	0.990913209	-0.036549286	-0.215347116	0.831967849	0.948657470	0.406612788	1.527915625	0.151548929	0.999652396	-0.458883312	-1.214124029	0.242613342	0.999266765	0.111554749	0.861730683	0.394720977	0.660204053	0.128609755	1.760865760	0.081985067	0.209314359
ENSMUSG00000038967	Pdk2	ENSG00000005882	PDK2	0.106597349	1.644285769	0.113059699	0.397814181	0.001697882	0.076888722	0.938793827	0.997331338	-0.165198690	-0.800947915	0.433822008	0.835357254	-0.022013339	-0.499069956	0.626437253	0.999652396	0.022372868	0.359811735	0.723772776	0.999266765	0.035681936	0.607422196	0.547504828	0.770673815	0.043424209	1.324386321	0.189050118	0.367359379
ENSMUSG00000001507	Itga3	ENSG00000005884	ITGA3	-0.073176694	-1.134864190	0.267559038	0.567914354	0.019868233	1.025092550	0.306636567	0.990913209	-0.143557796	-0.345298539	0.733954810	0.916711945	-0.006658027	-0.122250001	0.904653478	0.999652396	0.062846670	1.041968302	0.313175976	0.999266765	0.000749583	0.012754830	0.989896064	0.995643736	-0.125883492	-2.567021966	0.012072140	0.055320712
ENSMUSG00000079509	Zfx	ENSG00000005889	ZFX	0.036534288	0.804497511	0.428950376	0.702551576	0.029973206	1.537800270	0.125778643	0.984241184	-0.127629385	-1.444237672	0.166206393	0.698859469	0.003338961	0.058673346	0.954144150	0.999652396	0.017644613	0.221501534	0.827551609	0.999266765	-0.020518479	-0.452484002	0.653721926	0.837803743	0.034202133	0.930884444	0.354642797	0.552481469
ENSMUSG00000016534	Lamp2	ENSG00000005893	LAMP2	-0.088798390	-1.400860380	0.173961329	0.477820877	0.020088559	0.768691622	0.443040874	0.990913209	-0.150135192	-0.756866621	0.459124119	0.850088942	-0.029594902	-0.705765103	0.493337608	0.999652396	0.016944390	0.328545552	0.746832067	0.999266765	0.022654204	0.447723986	0.657120628	0.839698511	0.006308203	0.293064261	0.770212557	0.877994842
ENSMUSG00000034664	Itga2b	ENSG00000005961	ITGA2B	-0.021059491	-0.182050006	0.857061326	0.939452168	0.000732215	0.019440721	0.984510141	0.999255188	-0.367244435	-1.593223725	0.128876847	0.691799556	0.130198640	0.718381336	0.485794367	0.999652396	0.169979904	0.788813426	0.441947608	0.999266765	-0.242514917	-2.693717928	0.010788860	0.106787264	-0.013391555	-0.178165515	0.859031913	0.932212508
ENSMUSG00000042607	Asb4	ENSG00000005981	ASB4	-0.579729158	-2.088054312	0.047499041	0.292005684	0.022928138	0.285294902	0.775732251	0.994065461	0.337775151	0.602759863	0.554342166	0.895440038	-0.669248421	-2.092582427	0.057503732	0.999652396	0.019286466	0.045878124	0.963984745	0.999272193	-0.102813346	-0.771743509	0.445463262	0.698863855	-0.289388557	-2.036747966	0.044898146	0.138158174
ENSMUSG00000033917	Gde1	ENSG00000006007	GDE1	-0.039841551	-0.592937529	0.558729247	0.788115288	-0.013200875	-0.804658540	0.422033056	0.990913209	0.073472834	0.689203576	0.499664599	0.874005435	-0.065990434	-1.178715641	0.260562499	0.999652396	-0.024155648	-0.465338786	0.648065742	0.999266765	0.058081227	2.451712807	0.019369072	0.141869395	0.100243076	4.138352318	0.000084192	0.001604604
ENSMUSG00000058833	Rex1bd	ENSG00000006015	C19orf60	0.067104757	0.875773615	0.389771641	0.673321402	-0.023535707	-1.015881992	0.310991056	0.990913209	0.060047244	0.341092027	0.737064887	0.917945030	0.047374775	0.756856577	0.463227823	0.999652396	-0.018182221	-0.240738117	0.812867472	0.999266765	0.029132687	0.588600346	0.559921670	0.778333596	0.038815909	1.192903886	0.236343398	0.426059183
ENSMUSG00000007888	Crlf1	ENSG00000006016	CRLF1	-0.072895833	-0.638076683	0.529421839	0.769727500	-0.042198342	-0.738201358	0.461312500	0.990913209	-1.062430921	-1.643165620	0.118060041	0.683440836	0.166166916	0.826585013	0.424040879	0.999652396	0.246619123	0.893340104	0.385138132	0.999266765	-0.061537329	-0.668943225	0.507934926	0.743839423	0.121384723	1.723562330	0.088551294	0.220586864
ENSMUSG00000038534	Osbpl7	ENSG00000006025	OSBPL7	-0.003267689	-0.040350105	0.968145382	0.986405999	0.016110705	0.779975992	0.436385770	0.990913209	0.311774968	1.183886601	0.252172266	0.753939198	-0.048583426	-0.718394540	0.485786510	0.999652396	-0.073378246	-1.254420129	0.228008462	0.999266765	-0.029272181	-0.753060212	0.456466294	0.707562559	0.048341629	1.601290777	0.113153869	0.260835013
ENSMUSG00000035413	Tmem98	ENSG00000006042	TMEM98	0.168409314	2.139233410	0.042716283	0.281536576	0.024057505	0.556099870	0.578803771	0.991165746	-0.533269294	-1.023600263	0.319862642	0.792672011	0.142046177	0.915316162	0.377424379	0.999652396	-0.025292266	-0.190105653	0.851657808	0.999266765	0.022884140	0.556145020	0.581661885	0.792414667	-0.150322657	-4.054663941	0.000113615	0.001981962
ENSMUSG00000018554	Ybx2	ENSG00000006047	YBX2	-0.395121281	-2.280079073	0.031709858	0.255547484	0.014575757	0.329351442	0.742256667	0.993637849	-0.293624039	-0.796177518	0.436517239	0.836675495	0.148357134	0.977295489	0.347043149	0.999652396	0.019299820	0.103836886	0.918611086	0.999266765	-0.193299964	-2.197534973	0.034713787	0.188212047	-0.161116918	-2.614255196	0.010636139	0.050812304
ENSMUSG00000020941	Map3k14	ENSG00000006062	MAP3K14	0.030926746	0.482971143	0.633461071	0.830653300	-0.019238656	-0.583473331	0.560273958	0.991165746	0.291269768	1.515579679	0.147346676	0.698859469	-0.096384515	-0.519546160	0.612498027	0.999652396	-0.115222505	-0.716451753	0.484213917	0.999266765	-0.058533059	-0.917269688	0.365299995	0.635425061	0.076851765	1.602085829	0.112977758	0.260678582
ENSMUSG00000040136	Abcc8	ENSG00000006071	ABCC8	-0.052354689	-0.352384181	0.727603581	0.880188409	0.054212633	2.025640305	0.044215180	0.971146284	-0.411870076	-0.541530649	0.594918718	0.911599543	0.146394598	2.780257593	0.016161808	0.999652396	-0.056496051	-0.694696939	0.497378307	0.999266765	-0.042771290	-0.875447447	0.387318910	0.653857903	-0.213279046	-5.670435785	0.000000206	0.000023423
ENSMUSG00000066189	Cacng3	ENSG00000006116	CACNG3	-0.229421798	-2.045545553	0.051829387	0.300760071	0.017001900	0.765144114	0.445145084	0.990913209	-0.366760783	-1.231222240	0.234409316	0.743189154	-0.006715440	-0.152445222	0.881280093	0.999652396	-0.087577318	-1.238606501	0.233656040	0.999266765	-0.083954352	-1.332669360	0.191280358	0.460089306	-0.051149527	-1.588083055	0.116111847	0.265114087
ENSMUSG00000024736	Tmem132a	ENSG00000006118	TMEM132A	0.059427406	0.703966279	0.488179402	0.743064615	0.028896041	1.000781129	0.318218880	0.990913209	-0.585373424	-0.999150114	0.331236620	0.798750531	-0.051799431	-1.649573785	0.124032016	0.999652396	0.080537780	2.013208204	0.061531136	0.999266765	0.033972063	1.368692741	0.179845667	0.445631727	-0.008720910	-0.369890109	0.712416898	0.840613944
ENSMUSG00000035152	Ap2b1	ENSG00000006125	AP2B1	0.002677047	0.047747436	0.962309780	0.984324988	-0.009193655	-0.591110163	0.555156561	0.991165746	0.005421243	0.063034759	0.950447870	0.988453908	-0.004070018	-0.101445487	0.920813387	0.999652396	-0.077445914	-1.597628056	0.130015295	0.999266765	0.047618984	1.946058872	0.059739068	0.251044724	-0.054495960	-3.267972788	0.001582872	0.013200951
ENSMUSG00000061762	Tac1	ENSG00000006128	TAC1	-0.257863852	-0.799974637	0.431516250	0.704124448	-0.013448356	-0.336102322	0.737168496	0.993334778	-0.153601297	-0.620542763	0.542838465	0.893355484	0.015069042	0.260516576	0.798727031	0.999652396	-0.128320668	-1.258634031	0.226521678	0.999266765	0.033131415	0.417832382	0.678630559	0.852039883	-0.168011966	-3.532230624	0.000679262	0.007122088
ENSMUSG00000022529	Zfp263	ENSG00000006194	ZNF263	0.061854701	1.380860618	0.179954514	0.484879952	-0.037461602	-2.013715454	0.045465063	0.971146284	0.301674414	2.132358282	0.047306273	0.653991600	0.035975370	0.604481665	0.556386561	0.999652396	0.016272688	0.247655791	0.807604197	0.999266765	0.052887741	1.787344908	0.082573542	0.294414700	0.019517037	0.895652696	0.373057027	0.569200251
ENSMUSG00000031778	Cx3cl1	ENSG00000006210	CX3CL1	0.255975746	2.206158505	0.037116324	0.269985131	0.009751656	0.457471657	0.647860249	0.993164194	-0.169744991	-0.332629586	0.743335726	0.920437040	-0.055729271	-1.042874015	0.316847069	0.999652396	-0.128763206	-2.488640771	0.024435725	0.999266765	0.041606572	0.714024815	0.479962577	0.724787773	0.094707054	2.305807131	0.023644094	0.088390003
ENSMUSG00000020867	Spata20	ENSG00000006282	SPATA20	0.187642952	2.720411370	0.011889786	0.193842288	0.013007387	0.369061316	0.712497297	0.993164194	-0.064522347	-0.343929199	0.734966711	0.916711945	-0.537567686	-1.346966633	0.202012829	0.999652396	-0.288413496	-0.820564519	0.424154729	0.999266765	-0.046255791	-0.396290475	0.694304570	0.861636500	-0.021407478	-0.229383053	0.819141738	0.909238615
ENSMUSG00000020866	Cacna1g	ENSG00000006283	CACNA1G	0.493627852	3.122964240	0.004599516	0.154379286	0.064462698	2.204337827	0.028714250	0.963036073	-0.319009473	-1.268318581	0.221174278	0.737641513	0.035562440	0.564758764	0.582277399	0.999652396	-0.141535279	-1.447512011	0.167388690	0.999266765	-0.111686101	-2.128384833	0.040445064	0.204307255	-0.010888250	-0.274790646	0.784167453	0.886689190
ENSMUSG00000029754	Dlx6	ENSG00000006377	DLX6	0.275171954	0.963407336	0.344881255	0.638615316	-0.042695962	-0.961834067	0.337368308	0.990913209	-0.569320050	-1.860593695	0.079562325	0.666146418	0.215658995	2.427424632	0.031231549	0.999652396	-0.137833210	-1.032099021	0.317633328	0.999266765	0.081658850	1.206684168	0.235673566	0.512390151	-0.117928789	-2.604880423	0.010908210	0.051682565
ENSMUSG00000042724	Map3k9	ENSG00000006432	MAP3K9	-0.002911427	-0.046654924	0.963171513	0.984598868	-0.017878236	-0.758362587	0.449183500	0.990913209	-0.238281708	-0.686733733	0.501182637	0.874337352	-0.023893499	-0.375830481	0.713372706	0.999652396	0.076798210	1.492344717	0.155391185	0.999266765	0.098837318	2.526980818	0.016194066	0.129864436	0.097753415	2.164281553	0.033347984	0.112193470
ENSMUSG00000008859	Rala	ENSG00000006451	RALA	-0.117009242	-1.923813809	0.066228880	0.330175822	0.029160821	2.076503254	0.039207234	0.966852655	0.119669000	1.000829481	0.330446406	0.798492199	-0.052090617	-1.460586578	0.168917132	0.999652396	-0.026528895	-0.673283674	0.510538086	0.999266765	0.114774801	3.431274187	0.001562261	0.038957045	0.020498075	1.115876400	0.267730743	0.462000333
ENSMUSG00000038859	Baiap2l1	ENSG00000006453	BAIAP2L1	0.057118360	0.311827130	0.757845249	0.894608959	0.063184591	1.306648736	0.192928037	0.990913209	-0.263056503	-0.499300446	0.623739969	0.916711945	0.726538156	1.653839240	0.123151948	0.999652396	0.094686119	0.356042279	0.726538785	0.999266765	-0.543590935	-1.372420363	0.178693330	0.444264447	-0.294098982	-1.599697034	0.113507561	0.261383969
ENSMUSG00000042599	Kdm7a	ENSG00000006459	KDM7A	0.161027832	1.430637381	0.165333181	0.466949286	-0.010590756	-0.479209770	0.632346290	0.991165746	0.187046944	1.266830687	0.221693691	0.737671219	0.011582945	0.135192462	0.894622295	0.999652396	-0.097695925	-1.311822726	0.208402372	0.999266765	0.011733837	0.185123338	0.854204472	0.944210300	0.012106849	0.197335532	0.844052752	0.923432638
ENSMUSG00000004151	Etv1	ENSG00000006468	ETV1	-0.436523538	-3.201868478	0.003800519	0.148104677	-0.003298395	-0.100330218	0.920189070	0.997331338	-1.498914320	-1.832729383	0.083784131	0.666146418	-0.034966803	-0.646927537	0.529433475	0.999652396	0.100481865	1.042985852	0.312718992	0.999266765	0.101313356	1.973457556	0.056406943	0.244389152	-0.088157312	-2.658687972	0.009428376	0.046610669
ENSMUSG00000029916	Agk	ENSG00000006530	AGK	-0.072492375	-1.501761393	0.146108205	0.440176800	0.010326743	0.694756444	0.488065602	0.990913209	0.199568523	1.022269834	0.320474322	0.793226528	-0.057384848	-1.053673010	0.312065552	0.999652396	-0.003633412	-0.075523512	0.940750302	0.999266765	0.035207558	0.946515253	0.350396767	0.623670025	-0.050730249	-2.068029991	0.041785679	0.131644660
ENSMUSG00000024885	Aldh3b1	ENSG00000006534	ALDH3B1	0.003641046	0.017050267	0.986536446	0.993852681	0.039613680	0.721159316	0.471707266	0.990913209	-0.117637280	-0.798680546	0.435101746	0.836128754	-0.098868294	-1.097656936	0.293143306	0.999652396	-0.099613883	-0.847688901	0.409323954	0.999266765	-0.191111184	-2.140177279	0.039412046	0.201750564	-0.035729514	-0.484132358	0.629581000	0.784139858
ENSMUSG00000034919	Ttc22	ENSG00000006555	TTC22	0.123077347	0.480060698	0.635499191	0.832040818	-0.026491213	-0.345604211	0.730026553	0.993164194	-1.431603369	-1.827802159	0.084550843	0.666146418	0.021548323	0.143863444	0.887912238	0.999652396	0.148172134	0.525269456	0.606720796	0.999266765	-0.307391916	-2.397029759	0.022021065	0.150788050	-0.004040242	-0.050881017	0.959543931	0.981188557
ENSMUSG00000039987	Phtf2	ENSG00000006576	PHTF2	-0.055305462	-0.785339526	0.439883485	0.709929474	-0.014808628	-0.702807423	0.483045035	0.990913209	-0.261612654	-1.534695152	0.142606156	0.698498083	-0.007149756	-0.135497805	0.894385857	0.999652396	-0.121747940	-2.076031126	0.054658031	0.999266765	0.082575542	1.958282092	0.058232029	0.248213093	0.069991325	2.285763910	0.024845910	0.091715433
ENSMUSG00000034066	Farp2	ENSG00000006607	FARP2	0.015812494	0.240987514	0.811596824	0.919833425	-0.010871073	-0.422804741	0.672920890	0.993164194	-0.809920386	-2.034279205	0.057247990	0.653991600	0.048429164	0.655522398	0.524067770	0.999652396	0.133088423	1.229798176	0.236848657	0.999266765	-0.173080962	-2.973819520	0.005306130	0.074166998	0.089064728	2.024556853	0.046163966	0.140861452
ENSMUSG00000030838	Ush1c	ENSG00000006611	USH1C	-0.401126709	-1.251836257	0.222606140	0.530557793	0.023003778	0.326093131	0.744716557	0.993637849	-0.615630328	-1.655429358	0.115525273	0.681179368	0.595105511	0.781254214	0.449263780	0.999652396	0.083226321	0.145135425	0.886447231	0.999266765	-0.254163603	-2.117343873	0.041433887	0.207262822	-0.124927880	-1.632886558	0.106322813	0.250819873
ENSMUSG00000002797	Ggct	ENSG00000006625	GGCT	-0.317710258	-3.161106422	0.004194941	0.150993920	0.012600855	0.625428979	0.532447934	0.991165746	-0.197972773	-0.699171782	0.493564887	0.870812212	0.002529152	0.031989227	0.974988097	0.999652396	0.015450467	0.202116638	0.842416204	0.999266765	-0.039159347	-0.716460241	0.478476773	0.723748206	-0.077104977	-2.036985218	0.044873811	0.138127523
ENSMUSG00000002297	Dbf4	ENSG00000006634	DBF4	-0.083533183	-0.951825116	0.350605411	0.643254801	-0.031125698	-1.076896651	0.282906247	0.990913209	-0.179950656	-2.162661456	0.044569348	0.653991600	0.128463983	0.825910435	0.424409294	0.999652396	-0.052020523	-0.223646193	0.825911103	0.999266765	0.052968063	0.992073116	0.327993963	0.604312463	-0.091545018	-2.325244072	0.022527984	0.085432686
ENSMUSG00000034881	Tbxa2r	ENSG00000006638	TBXA2R	0.303979942	1.819296738	0.081273643	0.353502535	0.043002330	0.653516822	0.514221563	0.991165746	0.011206406	0.051388427	0.959593668	0.990402637	0.419859532	1.350131316	0.201023471	0.999652396	0.038317896	0.174618703	0.863606818	0.999266765	-0.218883920	-1.930650174	0.061686849	0.254450023	-0.155135022	-1.898210871	0.061182562	0.170798112
ENSMUSG00000001627	Ifrd1	ENSG00000006652	IFRD1	-0.125250677	-2.198659363	0.037709016	0.271288939	-0.003125746	-0.139182156	0.889455178	0.997331338	-0.382976087	-2.644104858	0.016688535	0.633163832	0.094524794	2.140401338	0.052768546	0.999652396	-0.037221464	-0.537795535	0.598244909	0.999266765	0.028867018	0.600463773	0.552078731	0.773327474	-0.065300830	-2.327085443	0.022424706	0.085073331
ENSMUSG00000042148	Cox10	ENSG00000006695	COX10	0.101580640	1.352105543	0.188855655	0.494986510	0.007547960	0.294942677	0.768363089	0.994065461	0.202827546	1.057584241	0.304519087	0.783728047	-0.039600999	-0.856832890	0.407737903	0.999652396	-0.075129016	-1.289586621	0.215832472	0.999266765	-0.053096281	-1.462284179	0.152615015	0.408842853	0.072567169	2.806130959	0.006259817	0.034737813
ENSMUSG00000023079	Gtf2ird1	ENSG00000006704	GTF2IRD1	0.126348073	2.517630330	0.018840929	0.219805077	0.027607987	1.228578444	0.220765473	0.990913209	-0.140519687	-0.294287421	0.771974501	0.928185634	-0.021760172	-0.428795895	0.675402282	0.999652396	0.001325230	0.020658667	0.983777705	0.999860795	0.010729810	0.216720499	0.829688672	0.934013500	0.053010144	1.413705564	0.161229334	0.331589242
ENSMUSG00000003437	Paf1	ENSG00000006712	PAF1	0.064740342	1.425439082	0.166814296	0.469061366	-0.006273585	-0.311475308	0.755784405	0.993917769	0.320389593	1.957274465	0.066336702	0.653991600	0.016056741	0.370757931	0.717053483	0.999652396	-0.039072883	-0.691330482	0.499433994	0.999266765	0.068870558	2.169097416	0.036976964	0.195132862	0.030014653	1.550468522	0.124875871	0.278517568
ENSMUSG00000041236	Vps41	ENSG00000006715	VPS41	-0.098548527	-1.395070783	0.175679742	0.479746962	-0.024961716	-1.525242159	0.128879045	0.984241184	-0.014589504	-0.207008951	0.838374559	0.950262398	-0.034080719	-0.596955682	0.561243153	0.999652396	0.032702671	0.875744165	0.394344859	0.999266765	0.028083448	1.056876806	0.297832430	0.574816453	-0.062599742	-3.125485850	0.002454390	0.017978754
ENSMUSG00000033389	Arhgap44	ENSG00000006740	ARHGAP44	-0.215683202	-2.991833456	0.006296209	0.173198026	-0.000981290	-0.053412048	0.957460314	0.998473650	0.104420134	0.134641439	0.894420308	0.969183004	-0.059255410	-1.578998512	0.139411721	0.999652396	-0.073236851	-2.067312066	0.055568093	0.999266765	-0.042260003	-0.995730739	0.326238315	0.602411400	0.123401739	4.168710970	0.000075454	0.001480474
ENSMUSG00000020549	Elac2	ENSG00000006744	ELAC2	-0.008305465	-0.200600163	0.842689215	0.933468182	0.006459264	0.351676796	0.725474477	0.993164194	0.146198048	1.186430867	0.251192236	0.753043339	-0.067857607	-1.645318105	0.124915554	0.999652396	-0.118822147	-1.879177568	0.078876541	0.999266765	0.018316262	0.497136772	0.622211636	0.819834102	-0.033717873	-1.587306407	0.116287693	0.265424566
ENSMUSG00000030168	Adipor2	ENSG00000006831	ADIPOR2	0.011352588	0.274702046	0.785878984	0.908562507	-0.031813959	-1.104232194	0.270903593	0.990913209	0.025044498	0.317201671	0.754815603	0.922036119	0.012231451	0.218605357	0.830502278	0.999652396	0.039772077	0.448725040	0.659749520	0.999266765	0.036892244	0.906500922	0.370890244	0.639627157	0.010580927	0.377121833	0.707056191	0.837449025
ENSMUSG00000020389	Cdkl3	ENSG00000006837	CDKL3	0.030326561	0.370097871	0.714532091	0.874531791	-0.065998760	-1.726025486	0.085985603	0.977746693	-0.069624843	-0.456743428	0.653431714	0.916711945	-0.044016882	-0.800114527	0.438654927	0.999652396	0.075756081	1.058790438	0.305682969	0.999266765	0.114878938	2.287479981	0.028346709	0.170202939	0.164930519	5.168344963	0.000001630	0.000097160
ENSMUSG00000026839	Upp2	ENSG00000007001	UPP2	-0.144682215	-0.984545213	0.334598705	0.630561678	-0.018467935	-0.332942216	0.739548853	0.993334778	0.820268725	1.930544123	0.069781713	0.660586576	-0.044481870	-0.685598079	0.505540821	0.999652396	0.063165337	1.146384008	0.268775369	0.999266765	-0.046879913	-0.647609177	0.521477454	0.753142679	-0.086893643	-1.917120897	0.058701247	0.166382675
ENSMUSG00000030397	Mark4	ENSG00000007047	MARK4	0.120055196	2.878180619	0.008236985	0.178637145	-0.013816121	-0.866038771	0.387572667	0.990913209	-0.388426297	-1.890642860	0.075221057	0.665130768	-0.044143946	-1.183191323	0.258848660	0.999652396	-0.030883351	-0.710014029	0.488087826	0.999266765	0.111130783	3.139766370	0.003434031	0.058361461	0.083153907	3.245509260	0.001697616	0.013823149
ENSMUSG00000029086	Prom1	ENSG00000007062	PROM1	0.082264520	0.503631574	0.619078668	0.822963307	-0.018787607	-0.394085038	0.693964852	0.993164194	0.924089619	2.501691706	0.022454896	0.633163832	0.062243782	0.369133723	0.718233620	0.999652396	0.007359024	0.059129114	0.953593892	0.999266765	0.068811401	1.231926569	0.226216464	0.501427516	-0.027642260	-0.826930399	0.410673667	0.603384339
ENSMUSG00000007721	Ccdc124	ENSG00000007080	CCDC124	0.052130177	0.951294073	0.350869390	0.643373314	0.012212983	0.687252753	0.492770309	0.990913209	-0.032628182	-0.332526279	0.743412394	0.920437040	0.008722574	0.143497542	0.888195213	0.999652396	-0.113809533	-1.892224141	0.077013794	0.999266765	0.031567428	0.784278435	0.438170350	0.693228877	-0.011013888	-0.317075762	0.751991091	0.866970854
ENSMUSG00000020745	Pafah1b1	ENSG00000007168	PAFAH1B1	-0.066676418	-1.255335179	0.221355593	0.528765710	-0.023710030	-1.684587866	0.093727322	0.977746693	-0.066051244	-0.869814303	0.396088296	0.819306680	-0.031940348	-1.060904406	0.308893682	0.999652396	0.015794317	0.459255887	0.652332782	0.999266765	0.065328676	2.157245675	0.037958249	0.197823600	0.028251112	1.417772033	0.160041943	0.330064819
ENSMUSG00000020826	Nos2	ENSG00000007171	NOS2	-0.105379963	-1.131223405	0.269057994	0.569218096	-0.002631471	-0.053317035	0.957535914	0.998473650	-0.162079527	-0.440456547	0.664958395	0.916711945	0.445417346	1.535160275	0.149774271	0.999652396	-0.430234014	-1.313272142	0.207925200	0.999266765	-0.262179682	-2.278095609	0.028958175	0.171890220	-0.094517428	-1.218581172	0.226493509	0.414272129
ENSMUSG00000056752	Dnah9	ENSG00000007174	DNAH9	0.025127954	0.181434010	0.857539476	0.939698305	-0.023102357	-0.778632095	0.437175292	0.990913209	1.031713269	2.391731439	0.028144592	0.645079694	0.049682447	0.457981544	0.654861374	0.999652396	0.350391959	2.205469415	0.042661770	0.999266765	-0.154702258	-1.878075970	0.068750677	0.268575402	-0.016840427	-0.228387120	0.819913239	0.909678778
ENSMUSG00000010277	Bltp2	ENSG00000007202	KIAA0100	0.024614349	0.516959339	0.609881886	0.818628235	-0.003467962	-0.198199860	0.843102833	0.996455702	-0.269754032	-1.550548703	0.138771681	0.695202225	-0.015560445	-0.527774642	0.606940156	0.999652396	-0.032166166	-0.830751766	0.418544595	0.999266765	0.060254424	1.932285719	0.061477533	0.254024047	-0.070688945	-4.099320871	0.000096865	0.001779929
ENSMUSG00000033066	Gas7	ENSG00000007237	GAS7	0.064621834	1.078442238	0.291479317	0.593039118	0.004493250	0.208629870	0.834963035	0.996455702	-0.361977117	-1.139636413	0.269682648	0.764439266	-0.030969350	-0.840388703	0.416548354	0.999652396	-0.026889321	-0.578862228	0.570878250	0.999266765	0.088128524	2.104516109	0.042609504	0.209647099	0.071727610	2.980018397	0.003790647	0.024630573
ENSMUSG00000002043	Trappc6a	ENSG00000007255	TRAPPC6A	0.011164155	0.094146924	0.925768380	0.968604200	-0.039164607	-1.443997642	0.150403890	0.984241184	-0.106992027	-1.035440983	0.314455295	0.789678342	0.106010210	1.242590560	0.236928339	0.999652396	-0.009696068	-0.089457928	0.929847034	0.999266765	-0.080430977	-1.341475897	0.188434627	0.456518617	0.109299588	2.870410445	0.005212389	0.030576286
ENSMUSG00000004933	Matk	ENSG00000007264	MATK	0.269218762	2.556043738	0.017285837	0.214286906	-0.029836460	-1.506683098	0.133570186	0.984241184	0.260783634	1.455238345	0.163175418	0.698859469	0.067297952	1.349553295	0.201203877	0.999652396	0.044136195	0.711963593	0.486912739	0.999266765	-0.067091125	-1.221812316	0.229971317	0.506053441	0.033479713	0.739889575	0.461477685	0.648210639
ENSMUSG00000045576	St7l	ENSG00000007341	ST7L	-0.049800405	-0.931291418	0.360910098	0.651515104	-0.019453662	-0.721512379	0.471490603	0.990913209	-0.120115105	-1.141139895	0.269073161	0.764292771	-0.042408553	-0.778828704	0.450639914	0.999652396	0.044993221	0.748699355	0.465086495	0.999266765	-0.034494687	-0.765768668	0.448964729	0.701311593	0.037255301	1.376258982	0.172484038	0.346459793
ENSMUSG00000027168	Pax6	ENSG00000007372	PAX6	-0.129523401	-0.777733988	0.444270573	0.713096445	-0.048886097	-1.440799421	0.151304600	0.984241184	-0.391775265	-0.983770393	0.338535197	0.800126324	-0.120329021	-0.914484090	0.377844464	0.999652396	0.008714505	0.073962310	0.941972698	0.999266765	0.004615176	0.105986528	0.916200197	0.966391421	-0.063647923	-1.949056331	0.054704045	0.158399770
ENSMUSG00000041199	Rpusd1	ENSG00000007376	RPUSD1	0.152945893	1.694995575	0.102920302	0.382465754	0.007417625	0.310019800	0.756889253	0.993917769	-0.011544647	-0.022497907	0.982303416	0.994640830	-0.004794730	-0.085007730	0.933607851	0.999652396	-0.014424605	-0.241729505	0.812112603	0.999266765	-0.027120118	-0.652911651	0.518093505	0.751135928	0.071490835	2.797894669	0.006407155	0.035303866
ENSMUSG00000020282	Rhbdf1	ENSG00000007384	RHBDF1	-0.144079003	-0.858698925	0.398940656	0.679637921	0.038394211	1.217382797	0.224984324	0.990913209	-0.720422993	-3.300057292	0.004067862	0.633163832	0.059509190	0.708247833	0.491847629	0.999652396	-0.199047408	-1.494651912	0.154793625	0.999266765	0.004267883	0.077838625	0.938401202	0.976626084	0.120307301	3.899565537	0.000196154	0.002941431
ENSMUSG00000024188	Luc7l	ENSG00000007392	LUC7L	-0.080863235	-1.401542344	0.173759797	0.477680805	0.022936750	1.273271890	0.204493558	0.990913209	-0.135334007	-1.120088131	0.277701033	0.766514472	0.029082085	0.479767309	0.639716547	0.999652396	-0.050512241	-0.966664362	0.348339166	0.999266765	0.108192472	2.800251104	0.008268771	0.092943409	0.032676754	1.213163515	0.228546520	0.416817767
ENSMUSG00000010066	Cacna2d2	ENSG00000007402	CACNA2D2	-0.209236167	-2.224079964	0.035733902	0.266149808	0.028357214	1.078033671	0.282399867	0.990913209	0.030041020	0.044696675	0.964851364	0.992107104	0.080401711	1.759784655	0.102987765	0.999652396	-0.052755194	-0.904554584	0.379346187	0.999266765	-0.074810345	-1.264721744	0.214355589	0.488815907	-0.184098272	-3.813851445	0.000263833	0.003624343
ENSMUSG00000047507	Baiap3	ENSG00000007516	BAIAP3	-0.008839612	-0.049195049	0.961168029	0.983776345	0.071235156	1.529122851	0.127914637	0.984241184	0.344171433	2.156483607	0.045115268	0.653991600	-0.140607953	-0.875179352	0.398056659	0.999652396	0.384900179	1.450573049	0.166545893	0.999266765	-0.190533751	-1.729516133	0.092557934	0.313666810	-0.288902730	-2.590794204	0.011328866	0.052981215
ENSMUSG00000015126	Tsr3	ENSG00000007520	TSR3	0.084048317	1.239747367	0.226968199	0.534645621	-0.028468831	-1.105287284	0.270447476	0.990913209	0.273628199	1.562098962	0.136032677	0.695110422	0.017278094	0.311554630	0.760537850	0.999652396	-0.003510474	-0.070250781	0.944879362	0.999266765	0.035343854	1.055264636	0.298558561	0.575174449	0.075971039	2.499727259	0.014420673	0.062753493
ENSMUSG00000025728	Pigq	ENSG00000007541	PIGQ	0.103583249	1.234507313	0.228878988	0.536528970	0.024424205	0.835813932	0.404320494	0.990913209	-0.046703751	-0.310512485	0.759811552	0.923661755	-0.038151568	-0.985462232	0.343173728	0.999652396	-0.016791105	-0.389981503	0.701779755	0.999266765	0.027399339	0.820438599	0.417537494	0.678526720	-0.008680280	-0.292364609	0.770745496	0.878351716
ENSMUSG00000038002	Cramp1	ENSG00000007545	CRAMP1L	0.046280877	1.116530420	0.275169518	0.576869222	-0.016126228	-0.814560980	0.416354172	0.990913209	0.008341242	0.087398572	0.931339571	0.980964502	-0.013116879	-0.193749796	0.849499038	0.999652396	-0.087369016	-1.832633361	0.085853378	0.999266765	-0.046472375	-1.132311306	0.265227173	0.543301836	0.051507408	1.215164350	0.227786741	0.415849773
ENSMUSG00000002249	Tead3	ENSG00000007866	TEAD3	0.077330463	0.700670550	0.490197703	0.744484705	-0.022826652	-0.514293727	0.607650611	0.991165746	-0.900793044	-0.996711161	0.332386615	0.798847161	-0.105896681	-0.753139698	0.465378855	0.999652396	0.082995783	0.314757916	0.757081823	0.999266765	0.034173312	0.523342195	0.604045093	0.808171792	-0.015885589	-0.351793037	0.725894882	0.850402129
ENSMUSG00000039768	Dnajc11	ENSG00000007923	DNAJC11	0.104023744	2.599303204	0.015678112	0.206906321	0.000738830	0.038264816	0.969517141	0.998646911	-0.056382260	-0.612814979	0.547821632	0.894335045	0.012379702	0.310644620	0.761213391	0.999652396	-0.007636726	-0.176213359	0.862374819	0.999266765	0.008755857	0.317674890	0.752625427	0.895024276	0.024883458	1.493154624	0.139230228	0.300452094
ENSMUSG00000026691	Fmo3	ENSG00000007933	FMO3	0.020190391	0.035234186	0.972182308	0.988010912	-0.051397159	-0.512467192	0.608925567	0.991165746	1.051571758	2.008908631	0.060110306	0.653991600	-0.252337085	-0.498760292	0.626649232	0.999652396	-0.332440975	-0.491361605	0.629955573	0.999266765	-0.437521906	-1.381114028	0.176028094	0.440378900	0.014805994	0.109682474	0.912928878	0.962368000
ENSMUSG00000038175	Mylip	ENSG00000007944	MYLIP	0.486387597	3.247648659	0.003400190	0.145393060	-0.029629969	-0.839233027	0.402404335	0.990913209	0.135586489	0.974964390	0.342764331	0.800380500	-0.115437940	-1.703259609	0.113348513	0.999652396	0.016057228	0.226456176	0.823762937	0.999266765	-0.021107511	-0.254556971	0.800560005	0.920309959	0.182476634	4.173294374	0.000074213	0.001463314
ENSMUSG00000018983	E2f2	ENSG00000007968	E2F2	0.437438511	2.125044668	0.043996956	0.284337051	-0.071235689	-0.323605268	0.746596560	0.993917769	0.109758205	0.659355466	0.518186760	0.881746545	-0.195192466	-1.189511630	0.256443440	0.999652396	-0.063907104	-0.255898850	0.801344993	0.999266765	0.063444002	0.647510795	0.521540351	0.753142679	-0.089973886	-1.656001237	0.101539382	0.242804694
ENSMUSG00000014769	Psmb1	ENSG00000008018	PSMB1	-0.041687601	-0.759436910	0.454933000	0.721052243	0.000695340	0.034732298	0.972330052	0.998646911	-0.010359912	-0.135866551	0.893465829	0.968746395	-0.011477499	-0.208877038	0.837924962	0.999652396	0.056353079	1.047901625	0.310518100	0.999266765	0.082516605	2.711441270	0.010325333	0.104410630	0.061714757	2.806052843	0.006261200	0.034737813
ENSMUSG00000037217	Syn1	ENSG00000008056	SYN1	0.106222216	1.492453854	0.148515851	0.443656728	0.002910822	0.101299731	0.919420475	0.997331338	-0.549439080	-1.055300767	0.305533149	0.784915642	-0.037816770	-1.010754358	0.331387302	0.999652396	-0.073169932	-1.325167074	0.204041980	0.999266765	-0.046266833	-1.039455461	0.305744452	0.582500923	-0.113877747	-2.952606133	0.004107957	0.026114681
ENSMUSG00000038518	Jarid2	ENSG00000008083	JARID2	0.051178563	1.035665596	0.310606914	0.610222802	-0.006339125	-0.338866523	0.735088435	0.993334778	-0.075520202	-0.543479951	0.593604434	0.911209266	0.078881563	1.336134630	0.205429394	0.999652396	-0.061097718	-0.845154529	0.410695183	0.999266765	0.096361436	2.501412591	0.017214803	0.133749063	-0.026504465	-0.788496961	0.432677173	0.623209884
ENSMUSG00000031292	Cdkl5	ENSG00000008086	CDKL5	0.215145637	1.039545831	0.308836327	0.608768094	-0.042788852	-1.147011392	0.252834429	0.990913209	0.081115569	0.287827359	0.776834429	0.929860024	-0.023432872	-0.568365059	0.579900918	0.999652396	0.060900504	1.090595755	0.291874518	0.999266765	0.007048587	0.116013993	0.908306770	0.962775141	0.001396994	0.025645464	0.979602361	0.990257250
ENSMUSG00000016179	Camk1g	ENSG00000008118	CAMK1G	-0.274687432	-1.648988994	0.112085323	0.396394318	-0.026717386	-0.708804360	0.479323812	0.990913209	0.209306582	0.935002704	0.362415778	0.807769441	-0.002660100	-0.039668280	0.968987030	0.999652396	-0.319312439	-2.711184448	0.015587730	0.999266765	-0.008329743	-0.268145598	0.790166597	0.915511316	0.028303282	1.280605155	0.203938709	0.386697529
ENSMUSG00000029062	Cdk11b	ENSG00000008128	CDK11A	0.111231840	0.811990683	0.424720227	0.699410174	-0.000673194	-0.013929709	0.988900830	0.999255188	0.159784599	0.963435186	0.348356573	0.802908950	0.024168550	0.774462159	0.453124068	0.999652396	-0.074846186	-1.532788734	0.145190869	0.999266765	0.061893273	1.961109181	0.057888197	0.247410833	-0.005659208	-0.274501069	0.784389175	0.886689190
ENSMUSG00000029063	Nadk	ENSG00000008130	NADK	-0.003203622	-0.062744576	0.950485778	0.978727212	-0.004316764	-0.252010923	0.801307883	0.995319946	0.046308080	0.325007548	0.748999712	0.921214184	-0.021956284	-0.652642070	0.525862439	0.999652396	-0.086981331	-1.734200810	0.102430686	0.999266765	0.046954662	1.449296102	0.156186111	0.414242648	-0.061664097	-2.948600799	0.004156324	0.026355051
ENSMUSG00000038060	Dlec1	ENSG00000008226	DLEC1	0.029332552	0.287543884	0.776146293	0.903724519	-0.074607435	-1.139164291	0.256083913	0.990913209	0.599697713	1.130302499	0.273489498	0.766514472	0.212281350	1.473949994	0.165341850	0.999652396	0.061400247	0.426616169	0.675439756	0.999266765	-0.511211179	-3.401940304	0.001693204	0.040794136	-0.130694202	-0.707832603	0.481054035	0.665644150
ENSMUSG00000018001	Cyth3	ENSG00000008256	CYTH3	-0.039165180	-0.647879888	0.523168365	0.765660822	-0.013358946	-0.582130205	0.561176356	0.991165746	-0.165202931	-0.994933250	0.333226686	0.798847161	0.020709665	0.449539973	0.660773405	0.999652396	0.028761554	0.574376585	0.573835436	0.999266765	0.089514814	2.501154948	0.017225382	0.133771298	0.126362306	4.552041400	0.000018223	0.000528274
ENSMUSG00000040537	Adam22	ENSG00000008277	ADAM22	0.069306640	0.960706885	0.346210175	0.639389699	-0.004419367	-0.256128904	0.798131321	0.995319946	-0.532817671	-0.880187613	0.390596327	0.817795706	0.028633381	0.754384065	0.464658020	0.999652396	-0.043354627	-1.101596209	0.287207185	0.999266765	0.104332527	2.904128378	0.006349996	0.081044611	-0.000421404	-0.015083787	0.988001933	0.994335016
ENSMUSG00000020570	Sypl	ENSG00000008282	SYPL1	-0.164982983	-2.395653779	0.024681123	0.239481126	0.072331354	2.533955346	0.012094225	0.949331718	-0.133961169	-1.322862229	0.202781246	0.723883913	-0.035352239	-0.778847995	0.450628959	0.999652396	0.040279446	0.694553515	0.497465786	0.999266765	0.032725282	0.939110692	0.354131505	0.626667899	0.021269073	0.765573671	0.446125536	0.634523756
ENSMUSG00000019590	Cyb561	ENSG00000008283	CYB561	-0.127370978	-2.176017064	0.039550793	0.275613739	-0.023283874	-0.654238029	0.513757911	0.991165746	-0.097017127	-0.188799300	0.852406071	0.955589658	-0.032292913	-0.685574392	0.505555258	0.999652396	-0.028322893	-0.762323053	0.457146032	0.999266765	-0.078537217	-1.166707719	0.251242754	0.528697238	0.050003323	1.129549651	0.261955759	0.455220491
ENSMUSG00000020859	Spag9	ENSG00000008294	SPAG9	0.056006514	1.331869392	0.195324050	0.502265815	-0.001361779	-0.070667215	0.943737722	0.997331338	0.054706078	0.566495189	0.578197067	0.903781874	0.027111396	0.829963541	0.422198893	0.999652396	0.031118853	0.699548533	0.494424458	0.999266765	0.078029148	2.898954181	0.006434735	0.081760425	-0.006228166	-0.213076163	0.831795804	0.917090729
ENSMUSG00000023473	Celsr3	ENSG00000008300	CELSR3	0.153128652	2.340734164	0.027820542	0.245853529	0.047373629	2.015275710	0.045299839	0.971146284	-0.072751368	-0.141693483	0.888928415	0.967479626	0.199471784	1.487636008	0.161746784	0.999652396	0.047694927	0.537571194	0.598396191	0.999266765	0.038071627	0.744855719	0.461348072	0.711833185	-0.112384785	-2.849600661	0.005532382	0.031938928
ENSMUSG00000029695	Aass	ENSG00000008311	AASS	-0.057127700	-0.679755950	0.503116355	0.752191348	0.046333460	1.357094452	0.176378114	0.990144775	-1.322736734	-3.356502247	0.003594454	0.621499561	0.163655128	1.615078166	0.131353835	0.999652396	0.032172549	0.304376548	0.764830549	0.999266765	-0.321296283	-1.949234682	0.059344301	0.250177939	-0.319263859	-2.654329382	0.009541085	0.046997199
ENSMUSG00000032526	Ss18l2	ENSG00000008324	SS18L2	-0.102491818	-1.649452659	0.111989647	0.396340245	0.003481413	0.166653534	0.867821756	0.997331338	-0.343146788	-1.381086106	0.184505811	0.708427306	0.055320142	0.752411691	0.465800897	0.999652396	0.085655091	1.296225453	0.213592506	0.999266765	-0.034942780	-0.907702797	0.370263596	0.639040733	0.019207766	0.719300945	0.473998185	0.659156453
ENSMUSG00000003199	Mpnd	ENSG00000008382	MPND	0.036296600	0.625288191	0.537639987	0.774851758	-0.015800240	-0.760123457	0.448132888	0.990913209	-0.054777160	-0.303782162	0.764849243	0.925234702	0.051107091	1.363074291	0.197018456	0.999652396	-0.011149647	-0.195333897	0.847632209	0.999266765	-0.011987256	-0.337464784	0.737788856	0.887907129	-0.140330019	-4.595524846	0.000015446	0.000470086
ENSMUSG00000008540	Mgst1	ENSG00000008394	MGST1	-0.207547990	-0.937878732	0.357582500	0.648775764	-0.073324297	-1.457315368	0.146697491	0.984241184	0.067863057	0.401803885	0.692656563	0.916711945	-0.010928821	-0.132233580	0.896914002	0.999652396	0.000416551	0.001562696	0.998772795	0.999897458	-0.015646051	-0.242713537	0.809648808	0.924364039	0.023880838	0.658817089	0.511856884	0.691780865
ENSMUSG00000020038	Cry1	ENSG00000008405	CRY1	-0.171694714	-2.975843429	0.006540096	0.173198026	0.008780967	0.216486976	0.828842883	0.996455702	0.085281512	0.449287765	0.658697371	0.916711945	0.071252539	0.787937114	0.445486064	0.999652396	-0.022227010	-0.164309432	0.871580197	0.999266765	-0.033388741	-0.561460955	0.578072936	0.789499911	0.167699711	3.766179955	0.000310589	0.004068009
ENSMUSG00000001911	Nfix	ENSG00000008441	NFIX	-0.010268296	-0.076868396	0.939360853	0.974837992	0.022523250	1.107616463	0.269442447	0.990913209	-0.107163950	-0.849413646	0.407036118	0.822706022	-0.016420337	-0.412766079	0.686802232	0.999652396	-0.123234498	-2.262069810	0.038224607	0.999266765	0.139495854	1.837209126	0.074710478	0.279975064	0.087998944	1.371810607	0.173859845	0.348347531
ENSMUSG00000013846	St3gal1	ENSG00000008513	ST3GAL1	0.009019771	0.121002273	0.904689301	0.960511348	-0.019390075	-0.779647700	0.436578561	0.990913209	-0.081063429	-0.470105154	0.644041747	0.916711945	-0.127085534	-2.295226830	0.039831852	0.999652396	-0.005393257	-0.087116415	0.931678250	0.999266765	-0.128110327	-1.926522272	0.062217873	0.255655173	-0.018567396	-0.427367134	0.670230830	0.812045918
ENSMUSG00000023903	Mmp25	ENSG00000008516	MMP25	0.054631547	0.446537760	0.659183079	0.846069476	-0.010889790	-0.163930243	0.869962145	0.997331338	0.368088032	0.813549520	0.426752668	0.832356274	0.181701102	0.353805798	0.729407641	0.999652396	-0.988150148	-1.511138299	0.150579201	0.999266765	0.029880700	0.323233687	0.748448051	0.893609587	-0.085962243	-1.575187811	0.119059228	0.269655179
ENSMUSG00000032855	Pkd1	ENSG00000008710	PKD1	0.151532618	1.930187339	0.065395774	0.328835358	0.061978416	2.257038785	0.025156015	0.963036073	-0.031230877	-0.191075271	0.850649431	0.954818877	0.124062002	1.489084347	0.161370238	0.999652396	0.006324128	0.086644610	0.932047280	0.999266765	-0.012999324	-0.298757692	0.766897529	0.902120804	-0.014151828	-0.422844292	0.673514447	0.814352081
ENSMUSG00000022619	Mapk8ip2	ENSG00000008735	MAPK8IP2	0.075343141	1.426094511	0.166626967	0.468808383	-0.014270722	-0.872608319	0.383989619	0.990913209	-0.848411392	-1.628694084	0.121111948	0.685464207	-0.062144309	-1.869669878	0.085239718	0.999652396	0.004653873	0.105544655	0.917277744	0.999266765	0.081639954	2.939203876	0.005802603	0.077219430	0.022347155	1.205646903	0.231417226	0.420055145
ENSMUSG00000017210	Med24	ENSG00000008838	MED24	0.023751808	0.347541023	0.731192417	0.881638305	0.017130779	0.848724388	0.397113944	0.990913209	0.008868676	0.083056038	0.934742575	0.982197577	-0.007774704	-0.170304226	0.867508911	0.999652396	0.000697919	0.014484784	0.988625332	0.999860795	0.146672874	4.805029677	0.000029075	0.005718263	-0.024253184	-1.188911997	0.237901999	0.427860270
ENSMUSG00000022075	Rhobtb2	ENSG00000008853	RHOBTB2	-0.008343428	-0.137319702	0.891915324	0.955362542	-0.000051682	-0.002437256	0.998057937	0.999654108	0.316752326	1.906461421	0.073021163	0.663526062	-0.026473266	-0.517934558	0.613589530	0.999652396	-0.155276555	-1.891988679	0.077047061	0.999266765	0.028170549	0.697511235	0.490106133	0.731309355	-0.081918081	-3.053776128	0.003046009	0.021008629
ENSMUSG00000039414	Heatr5b	ENSG00000008869	HEATR5B	0.037893448	0.683983211	0.500489901	0.750215800	-0.008080727	-0.581631789	0.561511405	0.991165746	0.187689325	1.391836781	0.181280575	0.706282925	0.015897607	0.252552007	0.804738573	0.999652396	-0.031081805	-0.487820516	0.632405981	0.999266765	0.088404132	1.611942213	0.115986880	0.353914136	-0.195959476	-4.728744015	0.000009261	0.000327399
ENSMUSG00000027706	Sec62	ENSG00000008952	SEC62	-0.092165539	-1.720607891	0.098098137	0.376208417	0.005587779	0.282091552	0.778183578	0.994065461	-0.027959404	-0.223419093	0.825777202	0.946084469	-0.052607598	-1.615389369	0.131286132	0.999652396	0.019285124	0.422753044	0.678197568	0.999266765	0.006656990	0.179452186	0.858620988	0.946107774	0.005750675	0.244752519	0.807258798	0.902304826
ENSMUSG00000028234	Rps20	ENSG00000008988	RPS20	-0.089527637	-1.336895893	0.193701443	0.500229269	-0.011346473	-0.538958647	0.590552974	0.991165746	-0.045017958	-0.449616549	0.658464772	0.916711945	-0.018483497	-0.463458228	0.651038733	0.999652396	0.024329873	0.336531279	0.740917722	0.999266765	0.073421475	2.114783657	0.041666206	0.207781187	0.051552691	1.923811173	0.057843993	0.164747742
ENSMUSG00000068823	Csde1	ENSG00000009307	CSDE1	-0.029563387	-0.678945598	0.503620720	0.752191348	-0.008411225	-0.601096190	0.548499905	0.991165746	-0.020313150	-0.186772208	0.853971294	0.955784918	0.025390089	0.738022914	0.474191335	0.999652396	-0.020039551	-0.497942437	0.625413556	0.999266765	0.082441956	3.225627685	0.002731050	0.052250952	-0.000987819	-0.051016050	0.959436659	0.981148260
ENSMUSG00000039000	Ube3c	ENSG00000009335	UBE3C	0.047781898	1.426373154	0.166547379	0.468766396	-0.002083127	-0.192414709	0.847625039	0.996455702	0.140398744	1.869414877	0.078265501	0.666146418	-0.022971502	-0.565376403	0.581870023	0.999652396	-0.031130363	-0.824965481	0.421725211	0.999266765	-0.022484978	-0.794436755	0.432313047	0.687951788	0.039433327	1.981578951	0.050873335	0.150987220
ENSMUSG00000019841	Rev3l	ENSG00000009413	REV3L	0.016412772	0.199698294	0.843386713	0.933668367	-0.019735960	-0.996848075	0.320119448	0.990913209	-0.106735825	-0.842090346	0.411013534	0.824604556	0.101698746	1.861955236	0.086389040	0.999652396	0.061779593	1.438880513	0.169784147	0.999266765	-0.049632708	-1.353131025	0.184718646	0.452049828	0.010621182	0.258750556	0.796475379	0.894886861
ENSMUSG00000016150	Tenm1	ENSG00000009694	TENM1	0.030951472	0.279918980	0.781920734	0.906569676	-0.005367538	-0.184998795	0.853429385	0.996455702	-0.342717450	-0.559362725	0.582949946	0.905953650	-0.030616980	-0.315418654	0.757671705	0.999652396	0.127517612	1.436697661	0.170394390	0.999266765	-0.060489194	-0.860818173	0.395216549	0.660479865	-0.151827022	-2.802808213	0.006318879	0.034949342
ENSMUSG00000028979	Masp2	ENSG00000009724	MASP2	0.197718324	1.857008129	0.075534897	0.344568456	-0.036586086	-1.133005795	0.258654545	0.990913209	0.119827472	0.328832762	0.746155307	0.920886067	-0.171899773	-0.629526294	0.540392473	0.999652396	0.121281766	0.323388421	0.750660257	0.999266765	0.112713025	0.564564590	0.575982615	0.787991558	-0.127978657	-1.188263526	0.238155886	0.427991358
ENSMUSG00000028878	Fam76a	ENSG00000009780	FAM76A	-0.003263917	-0.056433574	0.955460227	0.981214898	0.026487444	1.142041507	0.254889079	0.990913209	-0.187126078	-1.145790965	0.267194203	0.764292771	-0.000810439	-0.019450053	0.984790525	0.999652396	0.017012200	0.461290035	0.650904464	0.999266765	-0.019359089	-0.526772963	0.601685262	0.806689584	0.112708483	4.413868148	0.000030648	0.000758258
ENSMUSG00000037318	Traf3ip3	ENSG00000009790	TRAF3IP3	-0.087178138	-0.791911522	0.436113935	0.707615397	0.032470971	0.795683918	0.427219176	0.990913209	0.340234626	1.760860138	0.095593668	0.676368374	0.042164561	0.263078547	0.796796121	0.999652396	-0.045182649	-0.185880643	0.854914055	0.999266765	0.078813056	0.414462045	0.681073503	0.852846978	0.157786016	1.393345921	0.167276369	0.339481630
ENSMUSG00000034126	Pomt2	ENSG00000009830	POMT2	0.065366152	0.892979553	0.380671084	0.666691011	0.005948167	0.297194019	0.766646475	0.994065461	-0.019283770	-0.104900503	0.917638786	0.976113216	0.028607463	0.637926763	0.535086110	0.999652396	0.020859723	0.336330973	0.741065868	0.999266765	0.062887011	1.812121900	0.078582980	0.286848781	0.018394056	0.858765003	0.392970747	0.587718151
ENSMUSG00000019868	Vta1	ENSG00000009844	VTA1	-0.120847382	-2.376057404	0.025761915	0.241561098	0.009100032	0.656641009	0.512214659	0.991165746	-0.073530009	-0.817381772	0.424617371	0.831337714	-0.004799323	-0.104937212	0.918098412	0.999652396	-0.047607056	-1.036390559	0.315689521	0.999266765	0.064724103	2.498716063	0.017325818	0.134064386	-0.007492211	-0.392199366	0.695927291	0.830055963
ENSMUSG00000005373	Mlxipl	ENSG00000009950	MLXIPL	-0.647026040	-1.967399143	0.060712728	0.320829197	0.041568308	1.437889494	0.152127712	0.984241184	-1.226937341	-2.345467469	0.030920738	0.648933419	-0.031920618	-0.194580598	0.848862404	0.999652396	0.148793961	0.743667974	0.468040166	0.999266765	0.095382411	0.667229479	0.509015631	0.744677230	-0.046896460	-0.619741941	0.537144073	0.712336957
ENSMUSG00000002748	Baz1b	ENSG00000009954	BAZ1B	0.099774794	2.327842974	0.028608637	0.248376862	0.013065591	0.746580706	0.456249217	0.990913209	0.139091217	1.444764330	0.166060243	0.698859469	0.102010642	2.313311015	0.038534193	0.999652396	-0.068120028	-1.458802667	0.164297375	0.999266765	0.047331544	1.105726660	0.276412758	0.554212852	-0.145225236	-4.381836114	0.000034531	0.000826025
ENSMUSG00000038546	Ranbp9	ENSG00000010017	RANBP9	-0.052481243	-1.218679154	0.234724624	0.541743713	0.004768624	0.389941614	0.697021095	0.993164194	-0.308822604	-2.909528549	0.009495837	0.633163832	0.017475213	0.512546182	0.617245948	0.999652396	-0.034452363	-0.721242061	0.481343251	0.999266765	0.041815599	1.296901032	0.203178323	0.476209129	-0.035922178	-1.922114695	0.058060361	0.165175566
ENSMUSG00000031986	Sprtn	ENSG00000010072	SPRTN	0.035091436	0.496220436	0.624220398	0.826059794	-0.006571342	-0.256421986	0.797905369	0.995319946	0.037842330	0.250141007	0.805369385	0.939263585	0.010404409	0.193780963	0.849475153	0.999652396	0.031026495	0.399879919	0.694622229	0.999266765	0.039188751	0.835173267	0.409304027	0.672211696	0.068446470	2.212851943	0.029684109	0.103637545
ENSMUSG00000026694	Mettl13	ENSG00000010165	METTL13	0.076847777	1.525328506	0.140153728	0.432148659	-0.011991341	-0.624886438	0.532803210	0.991165746	-0.032832105	-0.201487019	0.842623839	0.951771638	-0.003101206	-0.044459345	0.965243861	0.999652396	0.018931434	0.294598113	0.772152971	0.999266765	0.006237958	0.166517625	0.868711087	0.950618269	0.072692300	2.992673876	0.003651943	0.024018411
ENSMUSG00000017421	Zfp207	ENSG00000010244	ZNF207	-0.014455719	-0.371162844	0.713748997	0.874057574	0.014809226	1.238770452	0.216974808	0.990913209	-0.150437246	-1.344491763	0.195831074	0.717351897	0.024226322	0.428174246	0.675842848	0.999652396	-0.061102057	-1.314761932	0.207435644	0.999266765	0.331591654	4.329275039	0.000119860	0.011187260	0.070838537	1.438310288	0.154147499	0.321620900
ENSMUSG00000025651	Uqcrc1	ENSG00000010256	UQCRC1	0.028066502	0.619621804	0.541302989	0.777387040	-0.009458924	-0.576225857	0.565151662	0.991165746	0.066096787	0.880707044	0.390322651	0.817651953	-0.010826151	-0.265518662	0.794958349	0.999652396	-0.026730170	-0.539388955	0.597170947	0.999266765	0.084105355	3.263172412	0.002468807	0.049586311	0.031910914	1.458886553	0.148412039	0.313392755
ENSMUSG00000003062	Stard3nl	ENSG00000010270	STARD3NL	-0.145040599	-2.552103140	0.017439683	0.214487917	0.008143595	0.469200638	0.639469853	0.991175037	-0.316446565	-2.383817111	0.028602363	0.645079694	-0.009086904	-0.203916841	0.841715882	0.999652396	-0.027840383	-0.635988692	0.533928105	0.999266765	-0.007165851	-0.215306155	0.830782546	0.934402307	-0.014266131	-0.622244411	0.535505651	0.711041008
ENSMUSG00000030342	Cd9	ENSG00000010278	CD9	-0.000885601	-0.006870588	0.994574488	0.997334588	0.024826416	0.709421646	0.478941670	0.990913209	-0.285241722	-1.348334435	0.194616382	0.716019086	-0.003534944	-0.045325746	0.964567047	0.999652396	-0.060444925	-0.628863054	0.538463855	0.999266765	0.057564244	1.020207751	0.314653670	0.590883651	0.155860389	4.842979770	0.000005938	0.000247106
ENSMUSG00000032523	Hhatl	ENSG00000010282	HHATL	-0.210184995	-0.714772175	0.481595413	0.738318862	0.062758230	0.925836618	0.355717721	0.990913209	-0.024558629	-0.044398981	0.965085302	0.992107104	-0.077527166	-0.876017963	0.397617880	0.999652396	-0.187387174	-2.174238031	0.045310174	0.999266765	-0.259098297	-1.012093654	0.318462313	0.594821315	-0.037696929	-0.220903743	0.825715880	0.913275873
ENSMUSG00000038252	Ncapd2	ENSG00000010292	NCAPD2	0.176577241	2.132496517	0.043320120	0.283015950	0.050592365	2.590325786	0.010339903	0.949331718	0.088659091	0.947967541	0.355957654	0.806325369	0.023339422	0.403629936	0.693335849	0.999652396	-0.082029302	-1.112844502	0.282492098	0.999266765	0.124448251	2.455047494	0.019217171	0.141573219	-0.199227087	-6.261042923	0.000000017	0.000004303
ENSMUSG00000038271	Iffo1	ENSG00000010295	IFFO1	0.050408436	1.099811409	0.282245540	0.583047126	-0.007394035	-0.480722193	0.631272853	0.991165746	0.025185361	0.152491320	0.880530741	0.965197315	-0.021428182	-0.464245478	0.650490089	0.999652396	-0.067531612	-1.144399206	0.269572892	0.999266765	-0.069245295	-2.073318230	0.045592251	0.217289338	0.077973025	3.273318337	0.001556658	0.013047710
ENSMUSG00000030406	Gipr	ENSG00000010310	GIPR	-0.636926295	-2.244890146	0.034187310	0.261705623	0.084529032	0.832566949	0.406145281	0.990913209	-0.240275558	-0.432639741	0.670521529	0.916711945	-0.025848038	-0.106822721	0.916632788	0.999652396	-0.014545575	-0.070125369	0.944977592	0.999266765	-0.032664140	-0.460106142	0.648295234	0.834814124	-0.272949325	-4.405742234	0.000031591	0.000777093
ENSMUSG00000021902	Phf7	ENSG00000010318	PHF7	-0.022826139	-0.280892513	0.781182744	0.906047216	-0.047459487	-1.747378406	0.082204372	0.977746693	0.279470061	1.846522131	0.081670308	0.666146418	-0.068453403	-0.529206724	0.605975459	0.999652396	-0.059307067	-0.471070563	0.644056584	0.999266765	0.031365569	0.570609830	0.571921822	0.785340744	0.043321572	1.313989123	0.192509815	0.371778843
ENSMUSG00000021904	Sema3g	ENSG00000010319	SEMA3G	0.144042397	1.143787762	0.263910922	0.565186868	0.105054863	1.811843056	0.071606049	0.977746693	0.041152792	0.120205336	0.905679523	0.972551742	0.016653966	0.098979388	0.922731519	0.999652396	0.114510612	0.782449422	0.445569635	0.999266765	-0.311971169	-2.619660743	0.012942057	0.116706382	-0.152871754	-1.834361079	0.070223350	0.187820192
ENSMUSG00000021910	Nisch	ENSG00000010322	NISCH	0.065520372	1.055691206	0.301545279	0.602851472	-0.022075803	-1.329876190	0.185170122	0.990144775	0.088549085	0.658046565	0.519007749	0.882494320	-0.019768559	-0.419869267	0.681740546	0.999652396	0.013183081	0.285196337	0.779214417	0.999266765	0.052954638	1.958128529	0.058250756	0.248239941	-0.101874674	-4.624636280	0.000013821	0.000434741
ENSMUSG00000042286	Stab1	ENSG00000010327	STAB1	0.086785999	0.705366276	0.487323488	0.742429671	0.230487455	3.896696907	0.000135499	0.349722449	-0.896986090	-2.659917684	0.016143162	0.633163832	-0.054802148	-0.590673599	0.565314641	0.999652396	-0.119571526	-0.861184080	0.402072786	0.999266765	-0.108034638	-1.171326183	0.249406668	0.526378782	-0.027126938	-0.500502753	0.618060297	0.775750256
ENSMUSG00000011658	Fuz	ENSG00000010361	FUZ	0.010912947	0.142930897	0.887529342	0.953651605	-0.019339362	-0.943040397	0.346870416	0.990913209	0.071214966	0.303880884	0.764775270	0.925234702	-0.031510490	-0.434458753	0.671394762	0.999652396	0.031239614	0.284752032	0.779548626	0.999266765	-0.151514530	-2.722635083	0.010042173	0.102981369	-0.238050665	-4.476778027	0.000024213	0.000646575
ENSMUSG00000030108	Slc6a13	ENSG00000010379	SLC6A13	0.103372525	0.481537816	0.634464430	0.831201460	-0.117800261	-2.082501867	0.038649923	0.966852655	-0.220223484	-0.601433042	0.555205656	0.895753888	-0.449640637	-2.677413705	0.019604244	0.999652396	0.074452816	0.192447480	0.849854136	0.999266765	-0.359259391	-0.705710038	0.485054988	0.727593845	-0.135758753	-0.451948305	0.652498100	0.799521321
ENSMUSG00000035847	Ids	ENSG00000010404	IDS	-0.083402241	-1.716852212	0.098793017	0.377553240	-0.033930978	-1.242385281	0.215641767	0.990913209	-0.058846474	-0.398360211	0.695146823	0.916711945	-0.097695101	-2.149928141	0.051869908	0.999652396	0.080580881	1.904937570	0.075236538	0.999266765	0.090865120	1.774458901	0.084715845	0.299179000	0.012600466	0.404738505	0.686722403	0.823473211
ENSMUSG00000071517	Gm10334	ENSG00000010438	PRSS3	-0.666938938	-2.656636747	0.013762086	0.200817097	-0.057669036	-1.288095478	0.199295720	0.990913209	-0.064522347	-0.343929199	0.734966711	0.916711945	-0.311390584	-1.044453817	0.316144217	0.999652396	-0.155818196	-0.556101484	0.585965142	0.999266765	-0.124632839	-0.363042254	0.718764044	0.876466429	-0.046283462	-0.448680015	0.654844612	0.801413289
ENSMUSG00000071281	Zfp65	ENSG00000010539	ZNF200	0.042163435	0.648025652	0.523075687	0.765587203	-0.010066503	-0.320036139	0.749296298	0.993917769	-0.023866119	-0.162698850	0.872605549	0.963083667	0.085478000	1.494867196	0.159874190	0.999652396	0.030111909	0.387829126	0.703340016	0.999266765	-0.172787401	-3.688112410	0.000764043	0.027300534	-0.069396945	-1.733694445	0.086726482	0.217283011
ENSMUSG00000023274	Cd4	ENSG00000010610	CD4	0.145706041	0.828026059	0.415755189	0.694154791	0.061788879	1.147102255	0.252796973	0.990913209	0.103059158	0.577986002	0.570581802	0.902478482	-0.031899239	-0.135963644	0.894025163	0.999652396	-0.160362982	-0.547081566	0.591999732	0.999266765	0.193166159	0.735810436	0.466765244	0.715868380	0.183344132	1.573562530	0.119434909	0.270260889
ENSMUSG00000030125	Lrrc23	ENSG00000010626	LRRC23	-0.044472716	-0.376351775	0.709938076	0.871683380	-0.024038295	-0.966713819	0.334928936	0.990913209	0.373785313	0.978667028	0.340981664	0.800380500	-0.011842455	-0.032958169	0.974230787	0.999652396	-0.039144982	-0.142873751	0.888203886	0.999266765	-0.334171831	-2.643010018	0.012223723	0.113561225	0.106319740	0.624498061	0.534032335	0.709934233
ENSMUSG00000031264	Btk	ENSG00000010671	BTK	0.129734912	0.615627810	0.543892823	0.779016302	0.012374998	0.231043632	0.817532133	0.996279627	0.089347462	0.843873247	0.410042905	0.824593501	0.103421415	0.622074367	0.545124333	0.999652396	0.031115628	0.179785125	0.859616684	0.999266765	-0.327645224	-2.286826653	0.028388900	0.170282247	0.246238012	2.510535842	0.014017743	0.061590499
ENSMUSG00000006611	Hfe	ENSG00000010704	HFE	0.234997957	1.460335727	0.157072206	0.454197110	0.021704623	0.511862662	0.609347805	0.991165746	-0.328941469	-1.956782417	0.066398718	0.653991600	0.060530060	0.592043690	0.564425310	0.999652396	-0.141668981	-0.886200459	0.388856306	0.999266765	-0.260422152	-1.880087017	0.068468223	0.268035578	0.085625208	1.090258987	0.278788932	0.473917458
ENSMUSG00000000085	Scmh1	ENSG00000010803	SCMH1	0.079070484	1.388494452	0.177647959	0.482496343	-0.008157053	-0.405110733	0.685856672	0.993164194	-0.178470100	-1.374793269	0.186414996	0.710782298	-0.042942392	-1.000681144	0.336045879	0.999652396	-0.100380810	-2.510981708	0.023366925	0.999266765	0.034584437	0.842558293	0.405215583	0.668894160	-0.032350166	-1.506441415	0.135792322	0.295165963
ENSMUSG00000019843	Fyn	ENSG00000010810	FYN	-0.044331511	-0.935219800	0.358923188	0.649780263	0.026658835	1.913804072	0.057164081	0.971146284	-0.086345796	-0.523079899	0.607429799	0.916513280	0.003557616	0.107153536	0.916375675	0.999652396	-0.030911250	-0.761601858	0.457564270	0.999266765	0.102651770	4.242871147	0.000154533	0.012579139	0.060011923	3.570408100	0.000599089	0.006510443
ENSMUSG00000015501	Hivep2	ENSG00000010818	HIVEP2	0.225471728	2.148718637	0.041878926	0.280439791	-0.027901708	-1.150961938	0.251209513	0.990913209	0.061384712	0.425927901	0.675314007	0.916711945	0.041128069	0.681235902	0.508203756	0.999652396	-0.150230243	-2.039561700	0.058557432	0.999266765	0.040268823	0.921594962	0.363070203	0.633912958	-0.020503129	-0.424426379	0.672365115	0.813632667
ENSMUSG00000028668	Eloa	ENSG00000011007	TCEB3	0.089868980	2.456530841	0.021584317	0.228940385	-0.001105178	-0.075798537	0.939659972	0.997331338	-0.045813892	-0.385058110	0.704799507	0.916711945	-0.055022359	-1.333885148	0.206144799	0.999652396	0.023345405	0.379537247	0.709363585	0.999266765	-0.018300771	-0.694236227	0.492132034	0.732641071	0.029294421	1.158853875	0.249875626	0.442044318
ENSMUSG00000028670	Lypla2	ENSG00000011009	LYPLA2	0.024858692	0.429589495	0.671298783	0.851548740	0.010899229	0.608760760	0.543417816	0.991165746	0.167253595	1.297432972	0.211200455	0.728964556	-0.020751446	-0.492969380	0.630619760	0.999652396	-0.093139323	-2.026523459	0.060011917	0.999266765	0.038259084	1.288969651	0.205891272	0.479532681	0.064148204	2.752237480	0.007283101	0.038614144
ENSMUSG00000029016	Clcn6	ENSG00000011021	CLCN6	0.066434002	1.761457247	0.090804630	0.366736158	0.005477533	0.299913752	0.764574258	0.994065461	0.336972157	1.683121591	0.109972197	0.679777204	-0.020342440	-0.621497042	0.545491889	0.999652396	-0.014991381	-0.389977182	0.701782886	0.999266765	0.000562993	0.018755370	0.985143126	0.993911814	-0.022919264	-1.148744885	0.253997302	0.446872379
ENSMUSG00000020695	Mrc2	ENSG00000011028	MRC2	0.239307159	2.315538477	0.029379866	0.250113631	0.041662966	1.186488866	0.236926374	0.990913209	-1.070203603	-1.301396669	0.209870338	0.728251895	0.012760526	0.079084766	0.938222967	0.999652396	-0.143919611	-0.580673538	0.569686394	0.999266765	-0.122317100	-1.120408565	0.270194448	0.547738141	-0.141624617	-2.866626882	0.005269272	0.030765401
ENSMUSG00000052026	Slc6a7	ENSG00000011083	SLC6A7	-0.417203452	-1.922881705	0.066351494	0.330221580	0.035014811	1.281333820	0.201654474	0.990913209	-0.285037561	-1.058267706	0.304216042	0.783446521	-0.041985720	-0.818387943	0.428531873	0.999652396	0.003722373	0.050622999	0.960263147	0.999266765	-0.153782625	-1.413718523	0.166307313	0.427134149	-0.017005110	-0.170600864	0.864957384	0.936079355
ENSMUSG00000030352	Tspan9	ENSG00000011105	TSPAN9	0.306248706	1.954760456	0.062269109	0.322888446	-0.038315562	-1.145096261	0.253624801	0.990913209	-0.318635090	-1.545695720	0.139936201	0.695979610	-0.009400760	-0.155993940	0.878540286	0.999652396	-0.095248998	-1.824226097	0.087170421	0.999266765	0.001157644	0.015814585	0.987472421	0.994585041	-0.065184140	-1.970530187	0.052148247	0.153637147
ENSMUSG00000041702	Btbd7	ENSG00000011114	BTBD7	0.049260263	0.915010258	0.369222857	0.658644289	0.006883571	0.373622704	0.709105987	0.993164194	-0.064183726	-0.629198882	0.537285953	0.891424373	0.024893316	0.411979970	0.687363386	0.999652396	0.042652404	0.810141351	0.429944502	0.999266765	-0.055546589	-1.319733540	0.195520091	0.464896792	0.017158035	0.369270717	0.712876717	0.840691630
ENSMUSG00000004931	Apba3	ENSG00000011132	APBA3	0.023380029	0.301352470	0.765722491	0.899156533	0.000594613	0.028981610	0.976909996	0.998646911	-0.211439993	-1.311938080	0.206364971	0.726697778	0.037785388	0.512292478	0.617418369	0.999652396	-0.099200599	-0.938150401	0.362348806	0.999266765	-0.083978283	-1.562099064	0.127292384	0.371498843	-0.037509455	-1.179610337	0.241562403	0.431996367
ENSMUSG00000034121	Mks1	ENSG00000011143	MKS1	0.003976238	0.067221325	0.946958351	0.977644542	-0.030254213	-1.242942306	0.215436882	0.990913209	0.444660407	1.828625968	0.084422225	0.666146418	-0.146195244	-1.169044179	0.264296030	0.999652396	0.191935542	1.612369709	0.126759691	0.999266765	-0.129329533	-1.920274876	0.063029057	0.256603071	0.015983308	0.481779361	0.631244588	0.785085891
ENSMUSG00000032540	Abhd5	ENSG00000011198	ABHD5	0.045898367	0.550421494	0.587080607	0.806183388	0.014098191	0.471143802	0.638084239	0.991165746	-0.187779561	-1.332020123	0.199815060	0.719766638	-0.041505948	-0.760473284	0.461140752	0.999652396	-0.048872123	-0.876533391	0.393928803	0.999266765	0.065856995	1.942940422	0.060128913	0.251626842	0.030525957	1.326749166	0.188270424	0.366521146
ENSMUSG00000002625	Akap8l	ENSG00000011243	AKAP8L	-0.094514538	-1.514327006	0.142908235	0.436504326	0.011569585	0.554467685	0.579917747	0.991165746	0.267550322	2.233366031	0.038738772	0.653298387	0.205697953	2.101569960	0.056584499	0.999652396	0.064851103	1.088406398	0.292810071	0.999266765	0.069028929	1.397809576	0.170996553	0.432613699	-0.071897830	-2.051121524	0.043444116	0.135321932
ENSMUSG00000059474	Mbtd1	ENSG00000011258	MBTD1	-0.001115172	-0.020322684	0.983952760	0.992713067	0.008475524	0.424037432	0.672023261	0.993164194	-0.062006695	-0.747020222	0.464896532	0.854106267	0.047314544	0.565264448	0.581943854	0.999652396	0.168773291	2.872594913	0.011196860	0.999266765	0.146234888	3.237255761	0.002647117	0.051085518	-0.026673488	-0.674716741	0.501751533	0.683534655
ENSMUSG00000054079	Utp18	ENSG00000011260	UTP18	0.005329143	0.096258462	0.924108792	0.967989002	-0.008672970	-0.389402371	0.697419214	0.993164194	-0.056964325	-0.446975294	0.660334344	0.916711945	0.044844519	0.730956175	0.478346115	0.999652396	-0.076872976	-1.377316142	0.187697161	0.999266765	0.033461954	0.988032891	0.329940679	0.605664473	0.055674627	1.902768888	0.060576520	0.169675873
ENSMUSG00000045078	Rnf216	ENSG00000011275	RNF216	0.094998834	2.549315988	0.017549265	0.214616593	0.032062746	2.117853004	0.035501549	0.963036073	-0.126123081	-1.514867919	0.147525687	0.698859469	-0.028142914	-0.635254311	0.536771022	0.999652396	-0.019020804	-0.406068900	0.690162074	0.999266765	0.105308119	2.825251098	0.007762864	0.090043817	-0.023032457	-0.969049777	0.335366748	0.532827884
ENSMUSG00000042298	Ttc19	ENSG00000011295	TTC19	-0.135840795	-2.754355029	0.010993782	0.190745518	-0.011176246	-0.644846229	0.519812866	0.991165746	-0.076008387	-0.392868209	0.699125709	0.916711945	-0.001138577	-0.027279567	0.978669438	0.999652396	-0.033414475	-0.795177913	0.438343863	0.999266765	0.066220550	1.965546932	0.057352027	0.246354705	0.020410580	1.042717664	0.300140028	0.495290558
ENSMUSG00000006498	Ptbp1	ENSG00000011304	PTBP1	0.106509537	1.618024446	0.118631491	0.404094064	0.015606967	0.812255427	0.417672293	0.990913209	0.004047066	0.044193793	0.965246548	0.992107104	0.015295607	0.200047163	0.844676227	0.999652396	-0.097906079	-1.383068256	0.185960999	0.999266765	0.068437860	1.613899679	0.115560237	0.353476289	-0.033487150	-1.448446566	0.151301011	0.317562960
ENSMUSG00000030584	Dpf1	ENSG00000011332	DPF1	0.085907492	1.290570759	0.209059055	0.516175690	-0.010705435	-0.493263823	0.622401823	0.991165746	0.097986754	0.191149121	0.850592445	0.954818877	-0.021103154	-0.221336171	0.828421694	0.999652396	-0.206293160	-1.716031057	0.105779662	0.999266765	0.140069267	3.992567399	0.000320316	0.017921540	0.000495475	0.021426023	0.982957807	0.992078653
ENSMUSG00000024743	Syt7	ENSG00000011347	SYT7	-0.112955502	-1.744311555	0.093807562	0.370666954	-0.002821311	-0.165776539	0.868510930	0.997331338	-0.323737044	-0.469033919	0.644792314	0.916711945	-0.057594096	-1.509819284	0.156060559	0.999652396	-0.015370584	-0.395623669	0.697696302	0.999266765	0.060462866	1.960841837	0.057920636	0.247410833	0.066847500	3.359246627	0.001187358	0.010601824
ENSMUSG00000035202	Lars2	ENSG00000011376	LARS2	0.082895023	1.333870809	0.194676707	0.501529169	-0.010768487	-0.351379189	0.725697340	0.993164194	-0.203603278	-0.545358897	0.592338956	0.910456199	0.024031747	0.408200831	0.690063775	0.999652396	-0.071110539	-1.201112503	0.247480514	0.999266765	0.051265154	0.637984486	0.527649959	0.758003472	-0.054286944	-1.296656670	0.198382244	0.379420356
ENSMUSG00000030660	Pik3c2a	ENSG00000011405	PIK3C2A	-0.045767504	-0.694753917	0.493832986	0.745993782	0.000171723	0.007426186	0.994082689	0.999356074	0.106019728	0.811903034	0.427672162	0.832471089	0.093840221	1.112018054	0.287155938	0.999652396	0.113711353	1.729001757	0.103379381	0.999266765	0.054540569	0.974626954	0.336455937	0.612111384	0.167606509	3.192655114	0.001999042	0.015585034
ENSMUSG00000046223	Plaur	ENSG00000011422	PLAUR	0.139899361	0.989121220	0.332400627	0.629017199	-0.105431298	-1.461659154	0.145503944	0.984241184	0.028317621	0.116551716	0.908532477	0.973479867	-0.227373435	-1.332587505	0.206558413	0.999652396	-0.594655246	-2.447243631	0.026539985	0.999266765	-0.016631374	-0.096001792	0.924068567	0.970125815	0.056176297	0.505302427	0.614700396	0.773039041
ENSMUSG00000036777	Anln	ENSG00000011426	ANLN	-0.159479137	-0.884106873	0.385346575	0.670266349	0.023123204	0.651977939	0.515211619	0.991165746	-0.203119692	-1.644675514	0.117745426	0.683279240	0.053312545	0.313898096	0.758799137	0.999652396	0.011355797	0.036464492	0.971370705	0.999619736	-0.124554710	-1.825757993	0.076457453	0.282755261	0.079598181	1.723120780	0.088631529	0.220674225
ENSMUSG00000024050	Wiz	ENSG00000011451	WIZ	0.088084673	1.485067599	0.150449339	0.445991655	-0.017621476	-0.778634385	0.437173946	0.990913209	-0.135734622	-0.709025777	0.487577870	0.868070271	-0.043239270	-0.829230193	0.422598269	0.999652396	-0.010099964	-0.171955052	0.865665511	0.999266765	0.076273224	2.386871323	0.022548596	0.152579941	-0.002204888	-0.098641051	0.921663736	0.965827761
ENSMUSG00000035437	Rabgap1	ENSG00000011454	RABGAP1	-0.051267903	-1.502325316	0.145963357	0.440033369	0.004516895	0.347499976	0.728604428	0.993164194	-0.154406202	-1.487978666	0.154421784	0.698859469	-0.024048024	-0.538804477	0.599530093	0.999652396	0.021802701	0.559177925	0.583914099	0.999266765	-0.059749547	-2.199853487	0.034534826	0.187700305	0.006816233	0.251668974	0.801925888	0.898324526
ENSMUSG00000019929	Dcn	ENSG00000011465	DCN	0.021642437	0.189635545	0.851177884	0.937229532	0.006705107	0.178954112	0.858166424	0.996803528	-2.744643833	-2.106911158	0.049722250	0.653991600	-0.000171667	-0.000874249	0.999316312	0.999982254	0.053537120	0.180738135	0.858881081	0.999266765	-0.532106554	-1.007977868	0.320406201	0.596606084	0.090079508	0.335596515	0.738031300	0.857452677
ENSMUSG00000030407	Qpctl	ENSG00000011478	QPCTL	0.187566753	2.433446046	0.022713764	0.233052358	-0.039445712	-1.844975832	0.066614025	0.977746693	0.196420557	0.907013189	0.376628429	0.815667656	-0.029400302	-0.557535530	0.587052704	0.999652396	0.000264111	0.003801215	0.997014864	0.999897458	0.020820935	0.690992658	0.494143100	0.733993773	0.004002449	0.194690727	0.846116081	0.924567024
ENSMUSG00000003099	Ppp5c	ENSG00000011485	PPP5C	0.011545422	0.294151621	0.771152771	0.901307873	-0.001152780	-0.075178723	0.940152442	0.997331338	0.172635781	0.992596514	0.334333067	0.799660961	-0.013423626	-0.253390986	0.804104704	0.999652396	0.000465764	0.012264686	0.990368638	0.999860795	0.017767701	0.689634906	0.494986288	0.734809076	0.060577061	3.106647391	0.002598476	0.018720238
ENSMUSG00000044066	Cep68	ENSG00000011523	CEP68	0.065134647	1.187965846	0.246386950	0.552058187	-0.025163817	-1.850452964	0.065817299	0.977746693	0.193463809	1.369582722	0.188007801	0.711764182	-0.026310962	-0.650316644	0.527313936	0.999652396	-0.025084687	-0.569607209	0.576988392	0.999266765	0.054685856	1.882151275	0.068179331	0.267533030	-0.032523613	-1.383475470	0.170269763	0.343592532
ENSMUSG00000024242	Map4k3	ENSG00000011566	MAP4K3	-0.116541142	-1.867204782	0.074044870	0.342825212	0.009590731	0.532721811	0.594855210	0.991165746	-0.084695295	-0.493197376	0.627959041	0.916711945	0.022420488	0.523105707	0.610090649	0.999652396	-0.024125094	-0.432075165	0.671550829	0.999266765	0.078365621	2.407234190	0.021502445	0.148944079	0.041080937	1.326689020	0.188290241	0.366521146
ENSMUSG00000030579	Tyrobp	ENSG00000011600	TYROBP	0.183700369	0.873996024	0.390719800	0.673710120	-0.049887056	-1.261772195	0.208593837	0.990913209	0.024412140	0.128823019	0.898955655	0.970280220	-0.069898115	-1.273897744	0.225982089	0.999652396	0.013294991	0.124493496	0.902501480	0.999266765	-0.101013240	-1.033000708	0.308712528	0.585475127	0.257994919	4.668885647	0.000011665	0.000378232
ENSMUSG00000030917	Ldaf1	ENSG00000011638	TMEM159	-0.222153276	-2.141476712	0.042516897	0.281536576	0.025804839	0.517887637	0.605145506	0.991165746	-0.713888230	-1.989985277	0.062328482	0.653991600	-0.171186301	-2.230387367	0.044834413	0.999652396	0.075053295	1.017360407	0.324374513	0.999266765	0.106899934	0.992716726	0.327684569	0.604188274	0.025188620	0.415975212	0.678513575	0.817593872
ENSMUSG00000031343	Gabra3	ENSG00000011677	GABRA3	-0.319234204	-2.746990849	0.011182588	0.191107644	-0.005776038	-0.231164417	0.817438437	0.996279627	0.032120458	0.083608535	0.934309540	0.982064458	-0.025043492	-0.593462656	0.563505053	0.999652396	0.099433591	2.018663378	0.060904547	0.999266765	-0.012482165	-0.310040490	0.758374917	0.897332031	-0.031831836	-0.920711881	0.359898608	0.557559513
ENSMUSG00000017146	Brca1	ENSG00000012048	BRCA1	0.292780540	3.197651550	0.003839603	0.148104677	-0.010490096	-0.321412743	0.748254647	0.993917769	-0.265215841	-2.113625947	0.049074051	0.653991600	-0.237786113	-1.963078621	0.072386953	0.999652396	0.030560005	0.192375946	0.849909218	0.999266765	-0.150104646	-1.732175737	0.092077482	0.312887995	-0.168488382	-3.582798994	0.000575056	0.006328462
ENSMUSG00000003549	Ercc1	ENSG00000012061	ERCC1	0.022913107	0.524224618	0.604895816	0.815853688	0.007729881	0.396379961	0.692274239	0.993164194	0.081040662	0.369758863	0.715965562	0.916711945	0.035070799	0.658885185	0.521976964	0.999652396	-0.100161980	-1.986919023	0.064633536	0.999266765	0.067773319	1.516503278	0.138402935	0.388266886	-0.080045747	-2.946800642	0.004178233	0.026451988
ENSMUSG00000030577	Cd22	ENSG00000012124	CD22	-0.200148011	-0.492617215	0.626727324	0.827553335	0.046312785	1.006051719	0.315683682	0.990913209	0.444943826	2.077534249	0.052650703	0.653991600	0.249881503	1.024137991	0.325270619	0.999652396	-0.887043565	-1.715512857	0.105876556	0.999266765	0.133785653	0.297372729	0.767945734	0.902397229	0.152968793	0.721470249	0.472670074	0.658040773
ENSMUSG00000057969	Sema3b	ENSG00000012171	SEMA3B	0.148512441	1.243735840	0.225521922	0.533312116	0.044642003	1.679557964	0.094704260	0.977746693	-0.867552763	-1.313158668	0.205962086	0.726697778	0.172500587	0.522883151	0.610241029	0.999652396	0.208356729	0.816971747	0.426144740	0.999266765	-0.350826171	-2.547660885	0.015409390	0.127357419	-0.166898466	-1.976008734	0.051512718	0.152262157
ENSMUSG00000046873	Mbtps2	ENSG00000012174	MBTPS2	0.013599626	0.194460760	0.847439940	0.935632938	0.006119936	0.264998752	0.791300721	0.995135267	-0.154554527	-1.032927127	0.315597815	0.790464431	-0.054916507	-1.156526962	0.269189494	0.999652396	0.048394389	0.958170722	0.352472305	0.999266765	0.036253119	1.003831089	0.322372896	0.598833320	-0.057829205	-1.961705273	0.053186004	0.155706213
ENSMUSG00000031145	Prickle3	ENSG00000012211	PRICKLE3	0.082468210	0.458398670	0.650760086	0.840895724	0.036239303	0.655370458	0.513030334	0.991165746	-0.209034503	-0.939351910	0.360240485	0.807750724	-0.037020281	-0.217860191	0.831070247	0.999652396	-0.014610907	-0.077352303	0.939318583	0.999266765	-0.126854188	-1.189251145	0.242373256	0.519523394	-0.240669657	-3.290325881	0.001475940	0.012544860
ENSMUSG00000032496	Ltf	ENSG00000012223	LTF	0.315154735	0.862503409	0.396885800	0.678128973	0.056348853	0.301071841	0.763692403	0.994065461	0.590676311	1.651083325	0.116418180	0.682125057	-0.390479710	-0.776354821	0.452046255	0.999652396	-4.980047761	-3.141354006	0.006413959	0.999266765	-0.007716109	-0.017684027	0.985991686	0.994149515	-0.407149977	-1.755092351	0.082974209	0.210936343
ENSMUSG00000021978	Extl3	ENSG00000012232	EXTL3	0.135839416	2.141843762	0.042484353	0.281536576	0.004929143	0.284162228	0.776598761	0.994065461	-0.021028216	-0.231107615	0.819891561	0.944435642	0.029476440	0.847559304	0.412691059	0.999652396	-0.036347578	-0.913549627	0.374743221	0.999266765	-0.005589772	-0.245428498	0.807562894	0.923206344	0.021494044	1.459484311	0.148247934	0.313244920
ENSMUSG00000032349	Elovl5	ENSG00000012660	ELOVL5	-0.147196686	-2.524912498	0.018536481	0.218524874	0.011534485	0.356980206	0.721506958	0.993164194	0.133595539	1.003282588	0.329294499	0.798114782	-0.052253726	-0.829772514	0.422302901	0.999652396	-0.099812603	-1.624264044	0.124183877	0.999266765	-0.044865663	-1.668240114	0.104221515	0.334327430	-0.001346685	-0.057757133	0.954082438	0.978882392
ENSMUSG00000025701	Alox5	ENSG00000012779	ALOX5	0.442927327	1.934524701	0.064834085	0.327970712	0.024516268	0.278290281	0.781095344	0.994065461	0.167549520	0.919681840	0.370149724	0.812512421	0.212821872	1.158824954	0.268285916	0.999652396	0.033089608	0.122949038	0.903704535	0.999266765	0.095530067	0.256724015	0.798899992	0.919671975	0.191819553	0.776088184	0.439927130	0.629089644
ENSMUSG00000056673	Kdm5d	ENSG00000012817	KDM5D	0.101989260	0.279072388	0.782562664	0.906842811	-0.020079109	-0.520544166	0.603296798	0.991165746	-0.064522347	-0.343929199	0.734966711	0.916711945	0.089520820	0.197894230	0.846324315	0.999652396	0.022171225	0.052502312	0.958789383	0.999266765	-0.146133071	-1.849002128	0.072947020	0.276374009	-0.113910361	-3.336701037	0.001275343	0.011207563
ENSMUSG00000023055	Calcoco1	ENSG00000012822	CALCOCO1	0.019569273	0.345819925	0.732469283	0.882329461	-0.006170255	-0.395410252	0.692988411	0.993164194	-0.103762129	-0.700671961	0.492650666	0.870044954	0.021945718	0.564999683	0.582118478	0.999652396	0.017561611	0.326612406	0.748266263	0.999266765	0.137390907	1.860647594	0.071240618	0.273494282	-0.081877813	-2.018862659	0.046765611	0.142240950
ENSMUSG00000041712	Ubr7	ENSG00000012963	UBR7	-0.020506813	-0.622497187	0.539442560	0.775949284	-0.008760878	-0.560803582	0.575599141	0.991165746	-0.061814915	-0.605983675	0.552247101	0.895440038	-0.049136471	-1.151919398	0.271008273	0.999652396	-0.033837576	-0.557830531	0.584811946	0.999266765	0.017890175	0.601250306	0.551560748	0.773059741	0.063446095	2.795935357	0.006442670	0.035431135
ENSMUSG00000034761	Map4k5	ENSG00000012983	MAP4K5	-0.102213619	-1.772919784	0.088843200	0.364104166	-0.007458138	-0.361150589	0.718392355	0.993164194	0.017559623	0.125969573	0.901181182	0.971231687	0.032691541	0.650709636	0.527068475	0.999652396	0.048158248	0.836436724	0.415434810	0.999266765	0.014149014	0.423598969	0.674458897	0.849806444	0.051338366	1.360393281	0.177429225	0.352809491
ENSMUSG00000024065	Ehd3	ENSG00000013016	EHD3	-0.103296011	-1.768518374	0.089592023	0.364716910	-0.012112969	-0.702533290	0.483215517	0.990913209	-0.195243892	-1.146598195	0.266869096	0.764255520	-0.017444225	-0.416833530	0.683901841	0.999652396	-0.058299247	-1.236183943	0.234530753	0.999266765	-0.007525934	-0.247874691	0.805684697	0.922077032	0.060468751	2.589854537	0.011357442	0.053089996
ENSMUSG00000030603	Psmc4	ENSG00000013275	PSMC4	0.037137259	0.896915066	0.378609155	0.665598467	-0.013179517	-1.011411959	0.313119111	0.990913209	0.164882965	1.162287788	0.260608833	0.760245484	0.000472672	0.010177706	0.992040884	0.999652396	-0.051413649	-1.282529970	0.218233721	0.999266765	0.066077901	2.240657069	0.031517121	0.179351277	0.003006603	0.155743492	0.876617545	0.942035367
ENSMUSG00000029119	Man2b2	ENSG00000013288	MAN2B2	-0.068307221	-0.891536401	0.381429026	0.667195421	0.006202296	0.300567521	0.764076392	0.994065461	0.342865207	2.057410423	0.054746217	0.653991600	-0.039168207	-0.817378135	0.429087270	0.999652396	-0.066549163	-0.859265650	0.403098405	0.999266765	-0.169464895	-2.196013427	0.034831680	0.188442031	0.095660013	1.898875546	0.061093869	0.170645914
ENSMUSG00000069072	Slc7a14	ENSG00000013293	SLC7A14	-0.199114941	-1.622447518	0.117677334	0.403267045	-0.027897927	-0.941968881	0.347417302	0.990913209	0.331224597	0.680015177	0.505325468	0.877301230	0.015605503	0.193496906	0.849692846	0.999652396	-0.023859495	-0.262041718	0.796689589	0.999266765	-0.103009493	-1.715580155	0.095109892	0.318576300	0.066544426	1.491687650	0.139613949	0.300987482
ENSMUSG00000037625	Cldn11	ENSG00000013297	CLDN11	0.156124494	1.326976865	0.196913563	0.503154201	0.049633156	0.955347317	0.340628786	0.990913209	-0.499453205	-0.797420434	0.435813994	0.836229192	-0.123349647	-1.301597297	0.216638771	0.999652396	0.000185920	0.000864295	0.999321258	0.999897458	-0.489436608	-1.179236438	0.246284688	0.523499279	-0.300253327	-1.354498754	0.179293641	0.354997144
ENSMUSG00000018677	Slc25a39	ENSG00000013306	SLC25A39	-0.100122685	-1.250818955	0.222970740	0.530922426	0.018766206	0.927553700	0.354828294	0.990913209	-0.005528807	-0.033768140	0.973441351	0.994091987	0.021145686	0.512884929	0.617015766	0.999652396	-0.078577883	-1.491410644	0.155633654	0.999266765	-0.048598341	-1.528028147	0.135523445	0.383680589	-0.073279918	-2.289901449	0.024593495	0.091085700
ENSMUSG00000030681	Mvp	ENSG00000013364	MVP	0.234327992	2.209590773	0.036847878	0.269945617	0.015547961	0.436888461	0.662693576	0.993164194	-0.020025071	-0.129575588	0.898368836	0.969999413	0.024185564	0.287379773	0.778551977	0.999652396	0.072196287	0.651352353	0.524221040	0.999266765	0.001928082	0.024504640	0.980589728	0.992435539	0.203409951	3.567866978	0.000604133	0.006547598
ENSMUSG00000028954	Nub1	ENSG00000013374	NUB1	0.105209696	2.178177556	0.039371615	0.275387907	-0.008114512	-0.525594900	0.599789018	0.991165746	0.059650052	0.842339851	0.410877612	0.824604556	0.044208014	1.364047626	0.196719943	0.999652396	-0.030263229	-0.655922528	0.521352773	0.999266765	0.089879044	3.160739312	0.003247950	0.056711502	0.003599227	0.189835472	0.849906666	0.926841873
ENSMUSG00000056131	Pgm3	ENSG00000013375	PGM3	-0.078919619	-1.472398348	0.153813197	0.449739930	-0.044819734	-2.717711689	0.007187926	0.949331718	-0.045029426	-0.236079715	0.816091207	0.943485893	-0.084089957	-1.357115466	0.198854108	0.999652396	0.042902666	0.609459502	0.550921738	0.999266765	0.117025825	2.422194621	0.020762149	0.146648017	-0.017807888	-0.734310141	0.464851988	0.651210100
ENSMUSG00000032417	Rwdd2a	ENSG00000013392	RWDD2A	-0.134143147	-2.138957202	0.042740890	0.281536576	-0.021521730	-1.211403293	0.227261219	0.990913209	0.223841614	0.584417301	0.566342385	0.901175286	-0.068588626	-0.877694515	0.396741655	0.999652396	0.213212534	2.204488822	0.042742696	0.999266765	-0.007682907	-0.102615684	0.918855639	0.967639719	0.168355708	3.176443691	0.002101083	0.016216012
ENSMUSG00000026034	Clk1	ENSG00000013441	CLK1	-0.150133290	-2.088266879	0.047478223	0.292005684	0.017866964	0.485260519	0.628056498	0.991165746	0.022266504	0.262604361	0.795899069	0.935134588	0.076470890	0.456851696	0.655651262	0.999652396	0.187699994	1.764965467	0.096971071	0.999266765	-0.088843168	-1.403608424	0.169275484	0.430653699	0.028134821	0.422227176	0.673962971	0.814382117
ENSMUSG00000034453	Polr3b	ENSG00000013503	POLR3B	0.084209566	1.395927411	0.175424641	0.479412644	0.011678539	0.572838549	0.567438427	0.991165746	-0.072016128	-0.773359918	0.449553351	0.844561572	0.022279109	0.353716725	0.729472767	0.999652396	-0.078751162	-1.100805234	0.287540929	0.999266765	-0.077543710	-1.666339105	0.104602029	0.334988124	-0.112281463	-4.427413727	0.000029136	0.000730190
ENSMUSG00000021257	Angel1	ENSG00000013523	ANGEL1	0.069905455	1.270429322	0.216022098	0.523805026	-0.029764300	-1.485378410	0.139118349	0.984241184	0.132373050	0.436221188	0.667970190	0.916711945	-0.021553803	-0.225562205	0.825204585	0.999652396	0.057359521	0.532166924	0.602046264	0.999266765	0.128936428	2.503396584	0.017133539	0.133577403	-0.057000194	-1.865600946	0.065669263	0.178897690
ENSMUSG00000060450	Rnf14	ENSG00000013561	RNF14	-0.074598539	-1.600880491	0.122390933	0.408806985	-0.002561463	-0.199288277	0.842252604	0.996455702	-0.198628760	-1.708772634	0.105034414	0.679473643	-0.037602465	-0.871059954	0.400216776	0.999652396	0.037563726	0.856791225	0.404423804	0.999266765	0.016665942	0.624383009	0.536438698	0.763358132	0.026809663	1.420161937	0.159347249	0.329102581
ENSMUSG00000019088	Dnase1l1	ENSG00000013563	DNASE1L1	-0.073564319	-0.758466131	0.455502963	0.721392867	0.003922839	0.108229578	0.913928994	0.997331338	-0.336903445	-1.866239521	0.078730150	0.666146418	-0.227887896	-1.260158845	0.230734897	0.999652396	-0.045898220	-0.243365271	0.810867507	0.999266765	-0.151687663	-0.821175491	0.417123327	0.678249864	-0.072563453	-0.884773370	0.378862981	0.574595336
ENSMUSG00000035842	Ddx11	ENSG00000013573	DDX11	0.194199013	0.844459050	0.406692078	0.686508994	0.034335244	0.304296705	0.761238381	0.994065461	0.243380976	1.374262880	0.186576633	0.710927445	0.205865450	1.153083830	0.270547736	0.999652396	0.305550727	1.130156029	0.275348332	0.999266765	0.133245066	1.858094983	0.071611701	0.274226585	-0.343092981	-6.795981073	0.000000002	0.000000791
ENSMUSG00000042770	Hebp1	ENSG00000013583	HEBP1	-0.213237106	-2.459550809	0.021440464	0.228940385	-0.019277539	-0.691124167	0.490339933	0.990913209	0.157292251	0.926442442	0.366723336	0.810728491	-0.083223380	-1.273947064	0.225965170	0.999652396	0.031906078	0.499628980	0.624252022	0.999266765	-0.319615449	-4.082367723	0.000246934	0.015533928	-0.056214545	-0.715578228	0.476282202	0.661194099
ENSMUSG00000059401	Mamld1	ENSG00000013619	MAMLD1	-0.024366301	-0.265751934	0.792683385	0.911901351	-0.003073683	-0.123112469	0.902149539	0.997331338	-0.638008866	-1.044311066	0.310447571	0.788421577	0.102362750	1.424624871	0.178863020	0.999652396	-0.172349313	-1.716443861	0.105702529	0.999266765	0.110194724	1.803355861	0.079975713	0.289710176	-0.125188872	-3.192835792	0.001997931	0.015582457
ENSMUSG00000024670	Cd6	ENSG00000013725	CD6	-0.082627735	-0.261781738	0.795707179	0.912923477	0.300191992	2.536500092	0.012009629	0.949331718	0.185166284	0.965581442	0.347310782	0.802059366	-0.001147171	-0.010387987	0.991876448	0.999652396	0.030602220	0.230768207	0.820469312	0.999266765	-0.294213058	-0.671507361	0.506320307	0.742801454	0.140892600	0.550102236	0.583742912	0.748519029
ENSMUSG00000037313	Tacc3	ENSG00000013810	TACC3	0.283289117	2.239387235	0.034590260	0.262691145	0.066702137	1.522220886	0.129633811	0.984241184	-0.295318251	-2.242360825	0.038049663	0.651590767	0.119078144	1.311745497	0.213294801	0.999652396	-0.037865057	-0.290254721	0.775412657	0.999266765	0.030635810	0.549594973	0.586098913	0.795673193	-0.065168106	-2.013918381	0.047293458	0.143322642
ENSMUSG00000040359	Ufl1	ENSG00000014123	UFL1	-0.168998660	-2.114372505	0.044982806	0.286264306	0.026837577	1.464391914	0.144756910	0.984241184	0.079941764	0.712138414	0.485695605	0.867462998	0.044551372	1.033105015	0.321218875	0.999652396	0.090834436	1.692572007	0.110244126	0.999266765	0.033769908	1.020430896	0.314549372	0.590878317	-0.003399531	-0.153853904	0.878102518	0.942462935
ENSMUSG00000024833	Pola2	ENSG00000014138	POLA2	0.064187425	0.680084576	0.502911898	0.752099102	-0.008351854	-0.325934173	0.744836631	0.993637849	0.066467091	0.686697948	0.501204651	0.874337352	0.108704868	1.075727543	0.302466909	0.999652396	0.140287353	1.649440683	0.118879190	0.999266765	0.066071490	1.083166702	0.286164934	0.564529225	-0.101711613	-3.012189167	0.003447240	0.023007074
ENSMUSG00000075600	Zc3h3	ENSG00000014164	ZC3H3	0.161773609	1.959144594	0.061725298	0.322041576	0.020427607	0.842151745	0.400772952	0.990913209	0.397211447	1.808267895	0.087651498	0.667718641	0.030446940	0.318739730	0.755211282	0.999652396	-0.144395432	-1.600854390	0.129296753	0.999266765	0.014993063	0.291112582	0.772689209	0.905202009	-0.053445327	-1.425740856	0.157734621	0.326859695
ENSMUSG00000024942	Capn1	ENSG00000014216	CAPN1	0.051241026	0.819573191	0.420466123	0.697075204	-0.002827382	-0.161276510	0.872048788	0.997331338	0.003226858	0.029862320	0.976512252	0.994640830	-0.025621232	-0.435491703	0.670664885	0.999652396	-0.118530685	-1.962703980	0.067615689	0.999266765	-0.223848312	-2.685899138	0.010999421	0.107486516	-0.139984185	-2.037508225	0.044820205	0.138047613
ENSMUSG00000020321	Mdh1	ENSG00000014641	MDH1	-0.148568107	-3.184346208	0.003965478	0.148331856	-0.004142941	-0.213015539	0.831545630	0.996455702	-0.038363768	-0.452095404	0.656712260	0.916711945	0.007024744	0.136995498	0.893226295	0.999652396	-0.019989053	-0.375970058	0.711961118	0.999266765	-0.004661606	-0.144185901	0.886183472	0.959851888	-0.010235810	-0.522790082	0.602528461	0.763539112
ENSMUSG00000029221	Slc30a9	ENSG00000014824	SLC30A9	-0.136021983	-2.644613828	0.014144714	0.202226367	-0.008797834	-0.502996567	0.615555393	0.991165746	-0.092013390	-0.805746778	0.431121269	0.833681348	-0.018381950	-0.572402775	0.577246219	0.999652396	-0.011432097	-0.272847564	0.788519668	0.999266765	0.044629567	1.750458524	0.088831014	0.307077477	-0.008215529	-0.534924154	0.594148288	0.757195042
ENSMUSG00000045934	Mtmr11	ENSG00000014914	MTMR11	-0.011999868	-0.120802423	0.904845922	0.960592405	0.031220892	0.990489427	0.323207927	0.990913209	-0.343877758	-0.841298597	0.411445045	0.824905408	-0.021987166	-0.225422512	0.825310876	0.999652396	-0.145317286	-1.670686131	0.114555515	0.999266765	-0.010506570	-0.144111954	0.886241429	0.959862613	-0.093003392	-2.539212684	0.012997301	0.058338895
ENSMUSG00000040018	Cox15	ENSG00000014919	COX15	0.023061142	0.597778287	0.555546562	0.785979467	0.002035772	0.140232224	0.888626627	0.997331338	0.101994537	0.604058528	0.553497692	0.895440038	-0.037956135	-0.623688175	0.544097630	0.999652396	0.051546650	0.850328992	0.407898708	0.999266765	-0.027607489	-0.995619439	0.326291645	0.602412904	0.023173388	1.500724472	0.137263288	0.297493156
ENSMUSG00000021182	Ccdc88c	ENSG00000015133	CCDC88C	0.211514767	1.954589067	0.062290453	0.322888446	0.033519439	0.643951934	0.520391353	0.991165746	0.266616341	1.667682136	0.113039337	0.680554697	0.076907112	0.878092019	0.396534098	0.999652396	-0.114723935	-1.075397948	0.298414393	0.999266765	0.026829738	0.533025941	0.597395393	0.803689337	-0.056264134	-1.526812048	0.130651555	0.287217977
ENSMUSG00000022634	Yaf2	ENSG00000015153	YAF2	-0.153767148	-2.541395788	0.017864173	0.216176839	0.025787234	1.362598406	0.174638994	0.990144775	-0.244364637	-1.309697606	0.207106113	0.727154389	-0.052179950	-1.196429427	0.253830874	0.999652396	-0.036366992	-0.776970348	0.448702841	0.999266765	0.102795032	2.825781448	0.007752452	0.089975293	0.115141242	4.321179388	0.000043229	0.000987238
ENSMUSG00000021156	Zmynd11	ENSG00000015171	ZMYND11	-0.039369190	-0.896520632	0.378815481	0.665604507	0.015211058	1.132284267	0.258956895	0.990913209	-0.090792437	-0.816070375	0.425347304	0.831925504	-0.004430650	-0.141532726	0.889715004	0.999652396	0.023007617	0.689014503	0.500851090	0.999266765	0.110171295	4.604450972	0.000052994	0.007877667	-0.028633118	-1.550400056	0.124892289	0.278517568
ENSMUSG00000031165	Was	ENSG00000015285	WAS	-0.140717377	-1.074716681	0.293111021	0.594508899	-0.042254827	-1.038818709	0.300223131	0.990913209	0.141282125	0.860624378	0.400995881	0.820308453	-0.131158618	-1.087960851	0.297238705	0.999652396	-0.060805080	-0.404375483	0.691381289	0.999266765	0.160712733	0.775361696	0.443350794	0.697300196	0.087775745	0.742345012	0.459997124	0.646900862
ENSMUSG00000019278	Dpep1	ENSG00000015413	DPEP1	0.275933164	1.281079568	0.212318413	0.519144237	0.157355403	0.667417082	0.505324087	0.991165746	-1.719348874	-1.741728085	0.098972090	0.678437091	0.752068011	0.785449022	0.446890152	0.999652396	-2.182316519	-2.326264816	0.033714304	0.999266765	-1.079592912	-1.811492947	0.078682216	0.286997551	-0.900041753	-2.467492716	0.015684814	0.066320929
ENSMUSG00000004446	Bid	ENSG00000015475	BID	-0.015644250	-0.255212107	0.800717914	0.915291498	-0.019354933	-0.991484388	0.322723373	0.990913209	-0.287901251	-1.955077908	0.066613950	0.653991600	-0.001112497	-0.010779063	0.991570633	0.999652396	0.234190685	2.453755213	0.026197983	0.999266765	-0.113343694	-2.735526589	0.009725013	0.101381736	0.044451271	1.830556286	0.070795622	0.188971235
ENSMUSG00000037236	Matr3	ENSG00000015479	MATR3	-0.097593314	-1.947395086	0.063192197	0.324871962	0.005001817	0.362373726	0.717479761	0.993164194	0.024673450	0.263425239	0.795276451	0.934840000	-0.040873887	-0.854159814	0.409161532	0.999652396	0.049638342	0.722796966	0.480413641	0.999266765	0.183642956	2.722136313	0.010054635	0.103043246	0.020934094	0.576055325	0.566153728	0.734776185
ENSMUSG00000020868	Xylt2	ENSG00000015532	XYLT2	0.024109494	0.387443835	0.701817632	0.867609934	0.021253494	1.141830908	0.254976402	0.990913209	0.216597731	1.276708968	0.218262980	0.733929807	0.001384992	0.026468583	0.979303404	0.999652396	-0.010959813	-0.178484563	0.860620769	0.999266765	-0.090178213	-2.123419716	0.040887126	0.205557375	0.160325696	4.705758499	0.000010121	0.000346830
ENSMUSG00000022044	Stmn4	ENSG00000015592	STMN4	0.101133721	2.184076164	0.038886143	0.273553350	0.019265877	0.487624885	0.626383661	0.991165746	-0.378241372	-1.209280606	0.242519867	0.746122409	0.011876706	0.176658170	0.862619982	0.999652396	0.022080297	0.263359523	0.795691911	0.999266765	-0.099472647	-1.831037888	0.075647684	0.281270819	-0.078996371	-1.940350979	0.055770049	0.160581080
ENSMUSG00000053838	Nudcd3	ENSG00000015676	NUDCD3	0.088971635	2.094203075	0.046900161	0.290647881	-0.004602784	-0.280799796	0.779172710	0.994065461	-0.128030704	-1.425955616	0.171345190	0.698859469	-0.020207529	-0.518748541	0.613038117	0.999652396	-0.013626689	-0.289589189	0.775912519	0.999266765	0.075423488	3.247814898	0.002573034	0.050189248	-0.005621372	-0.367182638	0.714427629	0.841836910
ENSMUSG00000015970	Chdh	ENSG00000016391	CHDH	0.118445853	1.146886684	0.262652595	0.563998753	0.030491516	0.869960013	0.385431547	0.990913209	-0.876577453	-1.556076032	0.137455234	0.695202225	0.123145829	0.889488326	0.390614854	0.999652396	0.065090572	0.369038186	0.717019208	0.999266765	-0.042313875	-0.416655185	0.679483435	0.852405611	-0.158216146	-2.247823900	0.027269053	0.097804285
ENSMUSG00000021916	Glt8d1	ENSG00000016864	GLT8D1	-0.083969516	-1.563493288	0.130933077	0.419426931	-0.022747622	-1.485239518	0.139155098	0.984241184	-0.081280723	-0.612094945	0.548287186	0.894434585	0.030384974	0.421146860	0.680831839	0.999652396	-0.041025448	-0.598571311	0.557980046	0.999266765	0.023960504	0.602074858	0.551017995	0.772678561	-0.124778705	-4.384262145	0.000034221	0.000822548
ENSMUSG00000032570	Atp2c1	ENSG00000017260	ATP2C1	-0.078766522	-1.564636028	0.130664882	0.419340911	0.021489856	1.305796513	0.193217188	0.990913209	-0.273452881	-1.443843773	0.166315771	0.698859469	0.028670204	0.703408147	0.494754617	0.999652396	0.008731110	0.235684314	0.816718520	0.999266765	0.046065113	0.855562994	0.398078198	0.662535120	-0.077602443	-2.100794280	0.038726930	0.124702836
ENSMUSG00000020053	Igf1	ENSG00000017427	IGF1	0.107091351	0.636189299	0.530630427	0.770651120	0.013924678	0.290671984	0.771622571	0.994065461	-1.610825068	-1.697393787	0.107200753	0.679473643	0.063282370	0.553902958	0.589461896	0.999652396	0.101182309	1.063829732	0.303463927	0.999266765	-0.116342696	-1.551411624	0.129829507	0.375501677	0.153316660	4.059168528	0.000111807	0.001958973
ENSMUSG00000031170	Slc38a5	ENSG00000017483	SLC38A5	0.046182558	0.470641099	0.642115612	0.835562777	0.052142899	1.048138395	0.295920324	0.990913209	0.288837331	1.588753119	0.129884738	0.692577854	0.057699069	0.274576434	0.788147763	0.999652396	-0.148182539	-0.735972888	0.472579560	0.999266765	0.226455072	3.674983841	0.000792837	0.027828702	-0.070125360	-1.261470859	0.210712006	0.395594178
ENSMUSG00000024096	Ralbp1	ENSG00000017797	RALBP1	0.033401196	0.989183106	0.332370968	0.629017199	-0.011945339	-0.850868179	0.395924896	0.990913209	-0.163202688	-1.227517057	0.235764077	0.744309319	-0.000303829	-0.007316945	0.994277990	0.999768110	-0.006065851	-0.145969958	0.885799198	0.999266765	-0.067365357	-1.858517786	0.071550122	0.274097074	-0.022466328	-0.794183047	0.429378684	0.620355142
ENSMUSG00000029291	Rufy3	ENSG00000018189	RUFY3	-0.087057149	-1.845358463	0.077269015	0.347546689	-0.016019046	-1.163155671	0.246240432	0.990913209	0.039003639	0.227207333	0.822875912	0.945129507	-0.011788130	-0.348434848	0.733338552	0.999652396	-0.025059749	-0.640413316	0.531122350	0.999266765	0.100547306	3.831965378	0.000508012	0.022449192	-0.070028058	-4.740364592	0.000008854	0.000319188
ENSMUSG00000055022	Cntn1	ENSG00000018236	CNTN1	-0.200331619	-2.622589653	0.014871617	0.204877786	0.011195072	0.571557421	0.568304477	0.991165746	-1.094441287	-1.605826231	0.126071116	0.688958680	-0.041568224	-1.219099687	0.245415108	0.999652396	0.026257449	0.648995358	0.525703767	0.999266765	0.016340255	0.282698042	0.779079079	0.908177307	-0.012827959	-0.369041561	0.713046863	0.840691630
ENSMUSG00000026177	Slc11a1	ENSG00000018280	SLC11A1	0.055528353	0.184467478	0.855185369	0.938791716	-0.095941272	-1.078428822	0.282224029	0.990913209	-0.134528246	-0.679945757	0.505368376	0.877301230	0.267462119	2.133309315	0.053446978	0.999652396	0.017600310	0.116929049	0.908396092	0.999266765	-0.242938845	-1.780012056	0.083786945	0.297257626	-0.058481973	-0.593306798	0.554606978	0.726312601
ENSMUSG00000027803	Wwtr1	ENSG00000018408	WWTR1	0.031939653	0.258282949	0.798374647	0.914315083	0.035679564	0.991029934	0.322944637	0.990913209	-0.798342434	-3.219641175	0.004849946	0.633163832	-0.050646994	-0.536244092	0.601246102	0.999652396	-0.089216469	-1.643499637	0.120113095	0.999266765	0.092437295	2.026985063	0.050360537	0.230130717	0.004000543	0.116733404	0.907356425	0.959678964
ENSMUSG00000042410	Agps	ENSG00000018510	AGPS	-0.172001029	-2.912591633	0.007596157	0.176946057	-0.000783918	-0.051215741	0.959207979	0.998482268	0.131350109	1.425960915	0.171343682	0.698859469	-0.028231104	-0.720462003	0.484557105	0.999652396	-0.017151712	-0.447374380	0.660703456	0.999266765	-0.101552764	-3.108517885	0.003730152	0.061321855	-0.035686630	-1.233279236	0.220991263	0.407466028
ENSMUSG00000006423	Steep1	ENSG00000018610	CXorf56	-0.002459385	-0.032583329	0.974274379	0.988732609	-0.026508928	-1.105984322	0.270146437	0.990913209	-0.184856736	-1.859768025	0.079684675	0.666146418	-0.020975240	-0.582036187	0.570938595	0.999652396	0.056146878	1.113089592	0.282390005	0.999266765	0.012102377	0.332671710	0.741373152	0.889897411	-0.153194685	-4.610061279	0.000014613	0.000451812
ENSMUSG00000007097	Atp1a2	ENSG00000018625	ATP1A2	0.107851060	1.149207227	0.261713218	0.563169689	-0.029391975	-1.014728502	0.311539277	0.990913209	-1.364811373	-1.706508816	0.105462375	0.679473643	0.023887727	0.372609607	0.715708995	0.999652396	-0.091740117	-1.318744509	0.206131443	0.999266765	0.050735490	0.825231992	0.414847917	0.675815373	0.073154832	2.405196137	0.018412327	0.074176648
ENSMUSG00000024078	Ttc27	ENSG00000018699	TTC27	-0.072934542	-0.920250641	0.366533532	0.656086355	-0.011341753	-0.311957686	0.755418352	0.993917769	-0.058487486	-0.681269171	0.504550738	0.876567490	0.006206300	0.102953118	0.919641006	0.999652396	-0.043392378	-0.775233868	0.449698705	0.999266765	0.080213524	2.299553200	0.027577121	0.168919369	-0.047402664	-1.764628381	0.081345684	0.208227438
ENSMUSG00000109398	Gm3854	ENSG00000018869	ZNF582	0.067017666	0.936258902	0.358398852	0.649512956	-0.025337859	-0.982570412	0.327081583	0.990913209	-0.018242267	-0.030579198	0.975948586	0.994640830	0.083323559	0.930546286	0.369792401	0.999652396	0.141309287	1.396142733	0.182063172	0.999266765	-0.262250143	-3.231650332	0.002687266	0.051687412	0.045551460	1.044543818	0.299299912	0.494687539
ENSMUSG00000001943	Vsig2	ENSG00000019102	VSIG2	-0.120834443	-0.497010225	0.623671521	0.825813584	0.016836821	0.326612623	0.744324185	0.993637849	-0.069072406	-0.135173445	0.894005804	0.969148840	-0.012230643	-0.062736769	0.950972755	0.999652396	-0.071826428	-0.776834820	0.448780516	0.999266765	0.107747572	0.606966550	0.547803734	0.770949954	-0.183288929	-1.656930789	0.101350727	0.242498734
ENSMUSG00000048537	Phldb1	ENSG00000019144	PHLDB1	0.059168436	1.032527487	0.312044062	0.610669417	0.021094463	0.873660618	0.383417598	0.990913209	-0.731947999	-1.667023754	0.113171741	0.680554697	0.005103803	0.062575549	0.951098567	0.999652396	-0.057218154	-0.689081478	0.500810077	0.999266765	0.126769921	3.497718914	0.001300655	0.035394113	0.035590955	1.254479916	0.213227608	0.398671557
ENSMUSG00000026390	Marco	ENSG00000019169	MARCO	0.896053358	1.525439385	0.140126189	0.432148659	-1.603276589	-6.145143082	0.000000005	0.000084371	1.231260267	1.373184929	0.186905487	0.711311534	0.089520820	0.197894230	0.846324315	0.999652396	-0.074041357	-0.156060388	0.877970537	0.999266765	-2.118616596	-4.953520366	0.000018601	0.004952765	-0.158863597	-0.661811527	0.509945476	0.689897787
ENSMUSG00000075028	Prdm11	ENSG00000019485	PRDM11	0.274348167	2.452152676	0.021794451	0.229196938	0.031483039	1.140668717	0.255458675	0.990913209	-0.160066841	-1.154014961	0.263895867	0.762703641	-0.117517739	-1.626412054	0.128907630	0.999652396	0.127719191	1.357561354	0.193759878	0.999266765	-0.168021014	-3.154408656	0.003303084	0.057187056	0.116494198	2.548758094	0.012672780	0.057265748
ENSMUSG00000027220	Syt13	ENSG00000019505	SYT13	0.231729381	2.689935838	0.012752426	0.197089883	0.028848875	1.378327426	0.169740143	0.987529601	-0.554870488	-3.744625251	0.001528841	0.593628226	-0.039335442	-1.016132947	0.328919156	0.999652396	-0.114429302	-2.362572556	0.031389207	0.999266765	-0.186437897	-1.538949279	0.132839540	0.379427568	-0.007530086	-0.086917607	0.930948661	0.970038300
ENSMUSG00000022676	Snai2	ENSG00000019549	SNAI2	0.277534817	1.790416457	0.085919229	0.359024010	-0.077566766	-1.264420919	0.207644137	0.990913209	-0.698191568	-1.056784872	0.304873800	0.784098461	0.170517684	0.588037231	0.567028045	0.999652396	-0.034706407	-0.084321256	0.933864766	0.999266765	-0.126399866	-0.657666128	0.515069383	0.749198650	0.097261949	1.052948381	0.295454037	0.490868423
ENSMUSG00000024610	Cd74	ENSG00000019582	CD74	0.329839346	2.347717309	0.027401983	0.244721513	-0.058862174	-1.215986538	0.225514520	0.990913209	0.401628841	1.981836042	0.063306181	0.653991600	0.111141965	0.489676576	0.632882835	0.999652396	0.284183642	0.914767656	0.374122853	0.999266765	0.085303166	0.446041468	0.658323742	0.840214595	0.178854188	1.210795751	0.229448005	0.417982677
ENSMUSG00000028864	Hgf	ENSG00000019991	HGF	-0.254986194	-1.175742611	0.251146575	0.555653339	0.142046410	2.090805816	0.037889640	0.963746034	0.116452051	0.514633146	0.613199693	0.916711945	-0.002241063	-0.024229296	0.981053984	0.999652396	0.115086046	1.139775838	0.271437538	0.999266765	0.183239644	2.248259823	0.030981655	0.177517949	0.051638928	0.680927190	0.497833756	0.680238845
ENSMUSG00000030967	Zranb1	ENSG00000019995	ZRANB1	-0.053278789	-1.366398595	0.184388976	0.490626751	0.004147551	0.353884493	0.723821973	0.993164194	-0.179077974	-1.716032519	0.103672066	0.679473643	0.028464077	0.552937940	0.590102776	0.999652396	0.025572016	0.565181171	0.579922370	0.999266765	0.049686171	2.001240274	0.053194127	0.237214208	0.091072150	4.400744278	0.000032185	0.000788790
ENSMUSG00000028833	Ncdn	ENSG00000020129	NCDN	0.056880921	0.821467821	0.419407323	0.696393445	0.031781111	1.384547936	0.167831662	0.987165544	-0.113187927	-0.713951524	0.484601158	0.866778437	0.015637897	0.348742424	0.733113229	0.999652396	-0.031395361	-0.573656676	0.574310782	0.999266765	0.051633854	1.445378175	0.157276243	0.415368991	0.110703062	4.257789105	0.000054567	0.001168062
ENSMUSG00000031486	Adgra2	ENSG00000020181	GPR124	0.211011566	1.873168598	0.073185269	0.341399591	0.014336354	0.525190076	0.600069829	0.991165746	-1.251228138	-1.853576892	0.080607395	0.666146418	0.007008533	0.057806796	0.954820577	0.999652396	-0.087329852	-0.640101174	0.531320017	0.999266765	-0.009777213	-0.097371996	0.922988314	0.969742180	-0.019736178	-0.473326081	0.637236786	0.789784535
ENSMUSG00000027551	Zfp64	ENSG00000020256	ZFP64	0.037222296	0.737416960	0.467965983	0.729532146	-0.008391888	-0.401520475	0.688492964	0.993164194	0.033020436	0.150212878	0.882301547	0.965372888	0.098226601	1.700724529	0.113834106	0.999652396	0.018179547	0.314646760	0.757164651	0.999266765	-0.089390392	-2.116547207	0.041506055	0.207416047	0.030190946	1.236582026	0.219768397	0.406186171
ENSMUSG00000021103	Mnat1	ENSG00000020426	MNAT1	-0.202696348	-2.954052098	0.006887030	0.173919410	0.016203706	0.741908644	0.459068451	0.990913209	-0.129284842	-0.957694443	0.351164505	0.803455394	-0.031411118	-0.492104046	0.631214110	0.999652396	0.006310542	0.095254451	0.925315550	0.999266765	-0.104739089	-2.610223266	0.013243300	0.118287320	-0.043545710	-1.513113348	0.134091343	0.292586901
ENSMUSG00000021838	Samd4	ENSG00000020577	SAMD4A	-0.023403971	-0.240458390	0.812002258	0.919833425	0.023726107	0.772528157	0.440771691	0.990913209	-0.028597001	-0.136768450	0.892763271	0.968495363	0.048059989	0.750898493	0.466678897	0.999652396	-0.068456130	-0.809476586	0.430315462	0.999266765	-0.042340114	-0.663004208	0.511685489	0.746396404	-0.011705211	-0.317711214	0.751510725	0.866567095
ENSMUSG00000031928	Mre11a	ENSG00000020922	MRE11A	-0.021191768	-0.260088878	0.796997496	0.913580711	-0.021747487	-0.761398059	0.447373284	0.990913209	-0.050220083	-0.589202629	0.563198658	0.900278995	-0.016695036	-0.273182204	0.789194922	0.999652396	-0.053214361	-0.744373070	0.467625553	0.999266765	0.059169218	1.926349300	0.062240210	0.255690748	-0.074245093	-3.263374501	0.001605751	0.013332517
ENSMUSG00000030701	Plekhb1	ENSG00000021300	PLEKHB1	-0.368374559	-2.703672169	0.012356562	0.196765825	0.018048039	0.487173139	0.626703132	0.991165746	0.257057375	0.515776191	0.612417352	0.916711945	-0.016740284	-0.241485942	0.813112595	0.999652396	0.012682195	0.094602434	0.925825141	0.999266765	0.049820942	0.815986648	0.420045067	0.679859337	0.100798155	2.458035801	0.016074070	0.067379481
ENSMUSG00000044734	Serpinb1a	ENSG00000021355	SERPINB1	0.022964942	0.186258232	0.853796306	0.938350134	0.058319751	1.407039688	0.161066504	0.984241184	0.180970286	0.948451455	0.355718139	0.806208342	-0.221505637	-1.242531297	0.236949453	0.999652396	-0.281473877	-0.840646276	0.413141779	0.999266765	0.022871998	0.127046142	0.899633408	0.959957150	0.160496458	1.315541410	0.191990298	0.371302693
ENSMUSG00000051029	Serpinb1b	ENSG00000021355	SERPINB1	0.022964942	0.186258232	0.853796306	0.938350134	0.058319751	1.407039688	0.161066504	0.984241184	0.207168629	0.519549751	0.609838006	0.916711945	-0.048324334	-0.160939266	0.874724955	0.999652396	0.318678831	1.495878461	0.154476731	0.999266765	-0.518368706	-2.775517157	0.008799438	0.096375181	-0.321494030	-2.562282957	0.012225471	0.055853513
ENSMUSG00000024068	Spast	ENSG00000021574	SPAST	-0.041572272	-1.005964835	0.324395384	0.621577199	0.033722412	1.961302496	0.051320280	0.971146284	-0.098628773	-1.112089681	0.281032275	0.766514472	-0.034055927	-0.703399423	0.494759866	0.999652396	-0.015505334	-0.315470792	0.756550699	0.999266765	0.106621305	2.869474873	0.006938114	0.085176334	-0.036471404	-1.394736277	0.166857974	0.338942456
ENSMUSG00000066392	Nrxn3	ENSG00000021645	NRXN3	0.042019678	0.409856210	0.685520495	0.858478273	0.005992171	0.298022006	0.766015437	0.994065461	-1.268523089	-1.894200317	0.074721259	0.665130768	0.001094572	0.023980274	0.981248666	0.999652396	-0.077373654	-1.700349995	0.108746122	0.999266765	0.026071028	0.413106368	0.682057134	0.853276287	-0.143161644	-3.543637906	0.000654300	0.006940516
ENSMUSG00000037606	Osbpl5	ENSG00000021762	OSBPL5	0.093448116	1.173837620	0.251894465	0.556354194	-0.001285380	-0.051840084	0.958711151	0.998473650	-0.124861366	-0.724522808	0.478249024	0.862688161	-0.073727053	-1.494538098	0.159959012	0.999652396	0.000657955	0.008305194	0.993477902	0.999897458	0.002475825	0.059104650	0.953206060	0.982365015	0.016275626	0.746292962	0.457622303	0.644517550
ENSMUSG00000040383	Aqr	ENSG00000021776	AQR	0.056820494	0.786015248	0.439494991	0.709688053	-0.005605087	-0.313355010	0.754358305	0.993917769	0.135987595	1.301062768	0.209982132	0.728251895	-0.027899254	-0.598742519	0.560088004	0.999652396	-0.072351195	-1.578097926	0.134437807	0.999266765	-0.080696090	-1.963198241	0.057635257	0.246638528	-0.100397584	-3.394519080	0.001061076	0.009802925
ENSMUSG00000025991	Cps1	ENSG00000021826	CPS1	-0.046889894	-0.307260577	0.761276198	0.896503683	-0.103445117	-1.574188341	0.117125093	0.981429085	-0.104029313	-0.353989046	0.727544562	0.916711945	0.230653354	0.683142233	0.507039000	0.999652396	0.021382312	0.090199755	0.929266961	0.999266765	-0.051902327	-0.251221511	0.803116891	0.921028463	0.289391851	3.230894663	0.001776403	0.014306185
ENSMUSG00000050035	Fhl4	ENSG00000022267	FHL1	-0.049657556	-1.095057754	0.284281190	0.584978161	0.017087088	1.076178857	0.283226240	0.990913209	0.475288638	1.061597446	0.302742762	0.782854456	-0.372972577	-1.547216051	0.146860554	0.999652396	0.067443201	0.220163794	0.828575301	0.999266765	-0.261204228	-3.174166881	0.003133889	0.056076891	-0.134426487	-2.624906624	0.010334486	0.049692112
ENSMUSG00000027502	Rtf2	ENSG00000022277	RTFDC1	-0.079521174	-1.413740892	0.170186140	0.473536283	-0.003277459	-0.199521699	0.842070287	0.996455702	-0.143960186	-1.442874516	0.166585163	0.698859469	0.010138613	0.191545297	0.851188852	0.999652396	-0.023459997	-0.489713067	0.631095796	0.999266765	0.041828019	1.602068485	0.118158654	0.356456874	0.073252666	3.606004895	0.000532485	0.006005559
ENSMUSG00000010803	Gabra1	ENSG00000022355	GABRA1	0.167770580	1.099713050	0.282287553	0.583067248	0.038638032	1.943053639	0.053502933	0.971146284	-0.138668937	-0.298160381	0.769065501	0.927447583	-0.001323366	-0.025573538	0.980003099	0.999652396	0.043737129	0.664246908	0.516151203	0.999266765	-0.162824721	-2.386058197	0.022591313	0.152755210	0.093875798	2.053029241	0.043254210	0.134930437
ENSMUSG00000079020	Slc45a4	ENSG00000022567	SLC45A4	0.123114606	2.316519504	0.029317687	0.250113631	-0.021090277	-0.747650944	0.455604793	0.990913209	-0.300585020	-2.040376770	0.056578665	0.653991600	-0.009967767	-0.243929333	0.811261499	0.999652396	0.027589179	0.492956864	0.628853123	0.999266765	-0.001897617	-0.061405279	0.951386931	0.981262363	0.045788813	2.263320975	0.026255263	0.095314906
ENSMUSG00000041740	Rnf10	ENSG00000022840	RNF10	0.043729650	1.216093055	0.235690311	0.542086015	0.002881160	0.272425473	0.785593837	0.994065461	0.052790822	0.283985570	0.779729145	0.930496347	-0.032808525	-1.060981457	0.308860015	0.999652396	-0.041695010	-1.014061708	0.325897191	0.999266765	0.046716343	2.205869125	0.034074321	0.186363772	0.028279591	1.780127645	0.078755200	0.204051982
ENSMUSG00000021271	Zfp839	ENSG00000022976	ZNF839	0.067798601	1.212296659	0.237113348	0.543242846	-0.003667382	-0.202536147	0.839716599	0.996455702	0.499060161	3.022042262	0.007451577	0.633163832	-0.113184470	-1.513914600	0.155029639	0.999652396	0.014881620	0.196587990	0.846667237	0.999266765	-0.132317168	-1.760807440	0.087036385	0.303555921	0.113479997	3.026133352	0.003307546	0.022274080
ENSMUSG00000024982	Zdhhc6	ENSG00000023041	ZDHHC6	-0.041112580	-0.919402749	0.366967781	0.656650705	-0.023326011	-1.508532061	0.133096936	0.984241184	0.245269201	1.538287663	0.141729580	0.697974080	-0.076567901	-1.430782733	0.177125951	0.999652396	-0.059425969	-1.071402876	0.300151243	0.999266765	-0.085189237	-2.225995598	0.032573170	0.181736454	0.056010339	2.206465104	0.030144845	0.104804065
ENSMUSG00000040111	Gramd1b	ENSG00000023171	GRAMD1B	0.191589412	2.182438970	0.039020344	0.273893205	-0.021065400	-1.217209364	0.225050132	0.990913209	0.228418922	1.291100981	0.213339042	0.731416756	0.064510788	1.378757343	0.192253769	0.999652396	-0.188683873	-3.241247328	0.005207076	0.999266765	-0.048008767	-1.362186726	0.181870694	0.448258298	0.096023220	3.120325306	0.002493102	0.018147674
ENSMUSG00000038650	Rnh1	ENSG00000023191	RNH1	0.015951307	0.237192948	0.814505538	0.920711816	0.018246365	0.799885248	0.424786729	0.990913209	0.086920821	0.516880018	0.611662310	0.916711945	0.060529095	1.154104898	0.270144397	0.999652396	-0.048739751	-0.905290685	0.378968078	0.999266765	0.001601417	0.043461298	0.965581648	0.987568220	-0.006594127	-0.236516526	0.813621034	0.906082151
ENSMUSG00000025968	Ndufs1	ENSG00000023228	NDUFS1	0.006919395	0.124646107	0.901834352	0.959427616	-0.026490371	-1.343835353	0.180621065	0.990144775	0.039964718	0.482948694	0.635073751	0.916711945	-0.017016145	-0.377680341	0.712032258	0.999652396	0.000214462	0.004797297	0.996232635	0.999897458	0.045936451	1.657873685	0.106310503	0.338079380	-0.033515227	-2.420716375	0.017695906	0.072222728
ENSMUSG00000025907	Rb1cc1	ENSG00000023287	RB1CC1	-0.041933660	-0.618330721	0.542139452	0.778088805	-0.035281680	-1.202902725	0.230526523	0.990913209	-0.043463119	-0.340105797	0.737794734	0.918135694	-0.016069263	-0.369836782	0.717722690	0.999652396	0.047088298	0.962957289	0.350138913	0.999266765	0.022569521	0.605540633	0.548739684	0.771542056	0.014442792	0.397710247	0.691876074	0.827338744
ENSMUSG00000028343	Erp44	ENSG00000023318	ERP44	-0.057061664	-1.219024683	0.234595824	0.541654026	0.022248443	1.445563390	0.149964435	0.984241184	0.004655685	0.040713843	0.967981472	0.992645789	-0.017301909	-0.347802967	0.733801536	0.999652396	-0.055846502	-1.401619296	0.180450347	0.999266765	0.019525921	0.666798147	0.509287831	0.745020884	-0.055449037	-2.676177260	0.008988179	0.044994958
ENSMUSG00000032786	Alas1	ENSG00000023330	ALAS1	-0.006308916	-0.195264021	0.846818030	0.935460798	-0.015861607	-0.879847413	0.380065151	0.990913209	0.402891755	1.434790555	0.168845899	0.698859469	-0.036609060	-0.707255378	0.492442912	0.999652396	-0.118500511	-2.837826361	0.012027358	0.999266765	-0.023474851	-0.628037865	0.534069541	0.761475124	0.044055805	2.081131152	0.040538471	0.128710128
ENSMUSG00000032000	Birc3	ENSG00000023445	BIRC3	0.202619137	1.018241883	0.318645203	0.616198749	-0.060608371	-1.129628149	0.260072045	0.990913209	0.244078504	1.754670012	0.096675612	0.678039021	0.037850608	0.267931142	0.793142649	0.999652396	0.187363789	1.232703764	0.235791792	0.999266765	-0.258277973	-1.952197412	0.058978060	0.249179909	0.057344624	0.797388509	0.427525780	0.618713738
ENSMUSG00000022016	Akap11	ENSG00000023516	AKAP11	0.011728568	0.152537537	0.880028895	0.949869726	-0.009793611	-0.513614167	0.608124817	0.991165746	0.060743504	0.387908023	0.702727041	0.916711945	-0.025621029	-0.621749061	0.545331423	0.999652396	0.048452049	1.188705309	0.252191168	0.999266765	0.060136400	1.612953489	0.115766304	0.353681429	0.004906414	0.145939656	0.884326785	0.946041626
ENSMUSG00000021113	Snapc1	ENSG00000023608	SNAPC1	-0.191321394	-1.910547124	0.067992860	0.333722603	0.053966062	1.723694863	0.086406756	0.977746693	0.005483509	0.034109971	0.973172611	0.994091987	-0.046830078	-1.068257461	0.305693076	0.999652396	-0.021760994	-0.375044341	0.712635802	0.999266765	-0.069856480	-1.637831290	0.110447554	0.345841695	-0.044650296	-1.673151355	0.098104261	0.237538757
ENSMUSG00000030225	Dera	ENSG00000023697	DERA	-0.297539780	-3.130422793	0.004517560	0.154203547	0.007735485	0.299061055	0.765223762	0.994065461	0.099222793	0.884521013	0.388317041	0.816593430	-0.143911382	-1.254582684	0.232686546	0.999652396	0.133737310	0.746731370	0.466240443	0.999266765	-0.093514079	-1.766922325	0.085990410	0.301487176	0.010913237	0.267556428	0.789711833	0.890364876
ENSMUSG00000030224	Strap	ENSG00000023734	STRAP	-0.110341362	-2.717252779	0.011976573	0.194338970	-0.004602848	-0.369726563	0.712002338	0.993164194	-0.108940996	-1.197414695	0.246994492	0.749846315	-0.066274916	-1.721030946	0.109995608	0.999652396	0.023786351	0.674740434	0.509636519	0.999266765	0.121126579	4.566208933	0.000059392	0.008295748	0.100364803	4.246193672	0.000056931	0.001207150
ENSMUSG00000002257	Def6	ENSG00000023892	DEF6	-0.019124820	-0.109632727	0.913605606	0.964254731	-0.000381158	-0.008587718	0.993157182	0.999356074	0.063895486	0.356986325	0.725338494	0.916711945	0.183890931	1.330067297	0.207363646	0.999652396	0.161144574	0.742388678	0.468792991	0.999266765	0.066698861	0.896626416	0.376064708	0.644212391	0.013798788	0.285834292	0.775725051	0.881714602
ENSMUSG00000015745	Plekho1	ENSG00000023902	PLEKHO1	0.026017408	0.507534815	0.616378585	0.821126707	0.009472036	0.437722232	0.662090068	0.993164194	-0.160643504	-1.099048560	0.286526774	0.771799678	0.071314199	0.997445623	0.337552227	0.999652396	-0.121155256	-1.478988936	0.158888163	0.999266765	0.146512452	4.539976688	0.000064216	0.008550964	-0.040470522	-1.530368969	0.129769896	0.285779923
ENSMUSG00000028124	Gclm	ENSG00000023909	GCLM	-0.121337063	-1.772021283	0.088995627	0.364104166	0.002189203	0.099494345	0.920851780	0.997331338	-0.050748381	-0.354683135	0.727033477	0.916711945	-0.092179738	-2.092171874	0.057546054	0.999652396	0.016535827	0.318720776	0.754130920	0.999266765	0.014048687	0.377653963	0.707975857	0.869625290	0.110863078	3.677124557	0.000419872	0.005070451
ENSMUSG00000023977	Ubr2	ENSG00000024048	UBR2	0.022798326	0.377594016	0.709026873	0.871190731	0.003399141	0.249815266	0.803002945	0.995319946	0.082014850	1.028751260	0.317502242	0.791368925	0.043381735	0.781792148	0.448958942	0.999652396	-0.033915039	-0.648587347	0.525960676	0.999266765	-0.046154096	-1.068460253	0.292651391	0.570173515	-0.042744732	-1.028214378	0.306869033	0.503276300
ENSMUSG00000074364	Ehd2	ENSG00000024422	EHD2	0.221234235	1.547894679	0.134639544	0.424999741	0.055352665	1.507833374	0.133275614	0.984241184	-0.451833863	-0.924295334	0.367809191	0.810943371	0.015959853	0.120144886	0.906286736	0.999652396	-0.048547232	-0.275494287	0.786522420	0.999266765	-0.069485007	-0.638110742	0.527568738	0.757941305	-0.224948694	-4.165361857	0.000076374	0.001487435
ENSMUSG00000028175	Depdc1a	ENSG00000024526	DEPDC1	0.158961637	1.338371445	0.193227121	0.499925640	-0.020958487	-0.245017191	0.806710333	0.995583546	-0.223159944	-1.107033874	0.283153103	0.768469462	0.056798946	0.102256809	0.920182453	0.999652396	-1.200268631	-1.347084367	0.197038735	0.999266765	0.094060411	1.036365151	0.307162991	0.583978068	-0.296971605	-4.827741633	0.000006303	0.000253816
ENSMUSG00000059554	Ccdc28a	ENSG00000024862	CCDC28A	0.073561375	1.089599786	0.286631446	0.587802647	-0.013035661	-0.699669724	0.484998326	0.990913209	0.134395933	0.560896353	0.581926307	0.905953650	0.025722670	0.486502601	0.635067907	0.999652396	0.132337573	1.983609546	0.065033967	0.999266765	0.014734182	0.188568600	0.851523726	0.942962460	-0.019662035	-0.435479705	0.664357122	0.808497481
ENSMUSG00000028278	Rragd	ENSG00000025039	RRAGD	-0.035423387	-0.689757673	0.496914674	0.747560458	-0.011724323	-0.547023426	0.585011304	0.991165746	0.096080351	0.561716728	0.581379113	0.905737962	0.001237749	0.029101746	0.977245052	0.999652396	-0.031327043	-0.547278111	0.591867904	0.999266765	0.140120105	2.467689178	0.018651132	0.138696098	0.007224879	0.295470284	0.768380687	0.876899398
ENSMUSG00000019878	Hsf2	ENSG00000025156	HSF2	-0.106921666	-1.905978330	0.068609776	0.334812823	0.016039287	0.850446228	0.396158758	0.990913209	-0.366248433	-1.611632970	0.124795838	0.688300254	0.043240607	0.708586158	0.491644798	0.999652396	0.036120501	0.594839911	0.560410008	0.999266765	0.083829554	2.550954071	0.015287706	0.126906150	0.009288545	0.342117429	0.733136832	0.855095691
ENSMUSG00000038116	Phf20	ENSG00000025293	PHF20	0.045287065	1.143077355	0.264200006	0.565315588	-0.003285289	-0.223656175	0.823267676	0.996402403	-0.120808243	-1.031793236	0.316114124	0.790706019	0.018171255	0.354067162	0.729216556	0.999652396	0.019196871	0.409197443	0.687911931	0.999266765	0.081292952	2.617075915	0.013023929	0.117180162	0.042475385	2.071340910	0.041467401	0.130951759
ENSMUSG00000002108	Nr1h3	ENSG00000025434	NR1H3	0.095635316	1.156940511	0.258600538	0.560746030	0.009773065	0.376096467	0.707269210	0.993164194	0.564881095	1.513448595	0.147883194	0.698859469	0.017639886	0.153183030	0.880710331	0.999652396	-0.047335256	-0.408800231	0.688197450	0.999266765	-0.200205991	-1.637082804	0.110604588	0.345855050	-0.295263998	-3.986454823	0.000144675	0.002369810
ENSMUSG00000022615	Tymp	ENSG00000025708	TYMP	0.044821634	0.318316543	0.752978340	0.891554595	0.036945949	0.446053837	0.656071605	0.993164194	0.039455931	0.103991252	0.918349945	0.976269190	-0.254613444	-0.610309563	0.552641644	0.999652396	-0.318264527	-1.463469628	0.163033441	0.999266765	-0.025142795	-0.122269364	0.903387391	0.960618598	-0.006765445	-0.036174579	0.971230974	0.986205344
ENSMUSG00000008690	Ncaph2	ENSG00000025770	NCAPH2	0.064188823	1.062643072	0.298443705	0.600054989	-0.008196495	-0.500682594	0.617180117	0.991165746	0.015893493	0.161252836	0.873727420	0.963083667	-0.006453115	-0.209322091	0.837585027	0.999652396	-0.004512976	-0.095030581	0.925490515	0.999266765	0.004593250	0.196669166	0.845227808	0.940595318	0.007733783	0.383973605	0.701990740	0.834517500
ENSMUSG00000018322	Tomm34	ENSG00000025772	TOMM34	-0.076419391	-1.429003681	0.165797522	0.467523016	-0.065266291	-2.607230028	0.009860266	0.949331718	0.120152024	0.913283835	0.373412189	0.814385970	-0.033893703	-0.644943405	0.530676604	0.999652396	-0.098230424	-1.770291961	0.096052165	0.999266765	0.025951103	0.699746851	0.488725886	0.730462351	0.003306515	0.135244783	0.892749405	0.950571811
ENSMUSG00000019802	Sec63	ENSG00000025796	SEC63	-0.094344983	-2.393851414	0.024778758	0.239682896	-0.010476139	-0.786569371	0.432524266	0.990913209	-0.012263024	-0.098440954	0.922692564	0.977907915	0.010455986	0.316351915	0.756980018	0.999652396	0.020201691	0.492214068	0.629366341	0.999266765	0.055978498	2.129433126	0.040352274	0.204101370	0.015481356	0.544752628	0.587400480	0.751529739
ENSMUSG00000003731	Kpna6	ENSG00000025800	KPNA6	0.051579133	1.052598697	0.302932308	0.603959172	-0.013990353	-0.960468706	0.338052903	0.990913209	0.091828468	0.817510018	0.424546030	0.831337714	-0.021989899	-0.701001365	0.496204102	0.999652396	-0.059734657	-1.255094055	0.227770171	0.999266765	-0.045295686	-1.654171417	0.107064910	0.339147450	-0.026039370	-1.410454926	0.162183370	0.332763290
ENSMUSG00000026728	Vim	ENSG00000026025	VIM	-0.082723326	-0.920174921	0.366572298	0.656086355	-0.003597962	-0.075317031	0.940042548	0.997331338	-0.019719021	-0.126634122	0.900662796	0.971163718	-0.068841467	-0.590212642	0.565614020	0.999652396	-0.059052524	-0.407006209	0.689487617	0.999266765	-0.036673770	-0.535453069	0.595734174	0.802594196	-0.120060596	-3.089369541	0.002737511	0.019417276
ENSMUSG00000024778	Fas	ENSG00000026103	FAS	0.147275212	0.602855035	0.552218858	0.784526495	-0.044130559	-0.766108034	0.444572765	0.990913209	0.108076355	0.705703750	0.489591470	0.868956572	0.171107919	0.707948514	0.492027117	0.999652396	0.240892043	0.937805484	0.362520615	0.999266765	-0.028460169	-0.158009312	0.875360620	0.953974957	0.148686473	1.537006766	0.128137162	0.283528489
ENSMUSG00000094724	Rnaset2b	ENSG00000026297	RNASET2	-0.061534080	-0.694140998	0.494210449	0.746189218	0.005265909	0.124486639	0.901062970	0.997331338	0.771911983	1.622696785	0.122396238	0.687820388	0.140790377	0.544868271	0.595476019	0.999652396	-0.419979433	-1.350948414	0.195824297	0.999266765	0.193575919	1.374063050	0.178187341	0.443811528	-0.115951810	-1.072462024	0.286655145	0.481794838
ENSMUSG00000095687	Rnaset2a	ENSG00000026297	RNASET2	-0.061534080	-0.694140998	0.494210449	0.746189218	0.005265909	0.124486639	0.901062970	0.997331338	0.941227766	2.154130426	0.045324818	0.653991600	0.255813509	0.698090119	0.497960801	0.999652396	0.757418593	1.392803679	0.183052254	0.999266765	0.139444975	0.751495437	0.457395011	0.708327488	0.087318547	0.592698509	0.555012115	0.726717622
ENSMUSG00000005087	Cd44	ENSG00000026508	CD44	-0.077613226	-0.344181857	0.733685282	0.882775454	0.099969607	0.875222846	0.382569353	0.990913209	-0.173456816	-0.981479719	0.339631789	0.800126324	0.117361929	0.932612343	0.368765433	0.999652396	-0.040785889	-0.212329946	0.834576430	0.999266765	-0.165472729	-2.099908873	0.043038869	0.210597346	-0.061656606	-1.246158533	0.216250645	0.401691656
ENSMUSG00000074575	Kcng1	ENSG00000026559	KCNG1	-0.421786477	-3.423258995	0.002210419	0.136765895	0.058417645	1.158687396	0.248053181	0.990913209	-0.651645448	-2.006984413	0.060332571	0.653991600	-0.099954738	-1.133851911	0.278231525	0.999652396	-0.261109323	-1.659598541	0.116794737	0.999266765	-0.177675762	-1.969294572	0.056902596	0.245374018	-0.032948370	-0.685370600	0.495040898	0.677892138
ENSMUSG00000023827	Agpat4	ENSG00000026652	AGPAT4	0.068384663	1.609588435	0.120469204	0.406897644	-0.011376139	-0.515077774	0.607103700	0.991165746	-0.188042125	-1.485982299	0.154944227	0.698859469	-0.047469514	-0.949743551	0.360326977	0.999652396	-0.103709541	-1.480592461	0.158464884	0.999266765	-0.038602988	-0.881792409	0.383925003	0.650615547	-0.083836378	-2.301640810	0.023889597	0.089013320
ENSMUSG00000021993	Mipep	ENSG00000027001	MIPEP	0.040954116	0.377486506	0.709105715	0.871213107	-0.037008504	-1.146609938	0.252999965	0.990913209	0.030697532	0.279218375	0.783325752	0.931457732	-0.049349301	-0.953874815	0.358312540	0.999652396	0.079998815	1.413224959	0.177071013	0.999266765	-0.000863447	-0.026861438	0.978723336	0.991551499	0.019076957	0.895146198	0.373326077	0.569396386
ENSMUSG00000021108	Prkch	ENSG00000027075	PRKCH	0.158364106	1.203497314	0.240436483	0.545518766	0.008414386	0.209234488	0.834491716	0.996455702	0.081692392	0.651796626	0.522937980	0.884209194	0.207198931	1.420413105	0.180059296	0.999652396	0.208135699	1.809936001	0.089450100	0.999266765	-0.022720376	-0.260609221	0.795926200	0.917601837	-0.018587850	-0.442904670	0.658999586	0.804477309
ENSMUSG00000005640	Insrr	ENSG00000027644	INSRR	0.140059320	0.714571600	0.481717153	0.738333352	-0.202491541	-1.229491084	0.220424100	0.990913209	-0.239583246	-0.606441597	0.551949854	0.895440038	-0.305732045	-0.529415036	0.605835197	0.999652396	0.032283144	0.053711353	0.957841331	0.999266765	0.004623825	0.040222600	0.968144994	0.988484338	-0.519938345	-4.098062310	0.000097303	0.001784689
ENSMUSG00000020009	Ifngr1	ENSG00000027697	IFNGR1	-0.141834194	-2.680568038	0.013029198	0.198816325	-0.060581417	-2.158601681	0.032148490	0.963036073	0.163744783	1.220429298	0.238372400	0.745076322	-0.000296626	-0.004414289	0.996547908	0.999982254	-0.007391148	-0.141156212	0.889538312	0.999266765	-0.101418871	-2.284376408	0.028547635	0.170670597	-0.013490793	-0.377540190	0.706746522	0.837280844
ENSMUSG00000021504	B4galt7	ENSG00000027847	B4GALT7	0.119100621	2.104054311	0.045954730	0.288280020	-0.022944933	-1.099310410	0.273038309	0.990913209	-0.093542453	-0.576517343	0.571552221	0.902872070	0.001209526	0.020426225	0.984027294	0.999652396	-0.019283026	-0.337494751	0.740205287	0.999266765	-0.010560005	-0.354790601	0.724882556	0.879903019	-0.001846605	-0.092131000	0.926818414	0.968164374
ENSMUSG00000064090	Vrk2	ENSG00000028116	VRK2	-0.015890350	-0.178322756	0.859955348	0.940940726	0.048195475	1.479968168	0.140555379	0.984241184	-0.172909708	-1.203427751	0.244719176	0.747798818	-0.011605443	-0.093890710	0.926691075	0.999652396	0.010521348	0.072434305	0.943169246	0.999266765	-0.338924174	-3.543160663	0.001146594	0.033433674	-0.008221494	-0.140448140	0.888649962	0.948183064
ENSMUSG00000028599	Tnfrsf1b	ENSG00000028137	TNFRSF1B	0.209936172	1.648568383	0.112172174	0.396442620	0.024386971	0.469649602	0.639149597	0.991165746	0.206628614	1.027778336	0.317947123	0.791646571	0.015134033	0.119890428	0.906484188	0.999652396	-0.074966759	-0.734473763	0.473466995	0.999266765	-0.244149520	-2.875376790	0.006834471	0.084513931	-0.017997465	-0.363507777	0.717160032	0.843905907
ENSMUSG00000036099	Vezt	ENSG00000028203	VEZT	-0.074150986	-1.114222062	0.276138763	0.577458710	0.004885661	0.326806890	0.744177473	0.993637849	0.025914488	0.208345296	0.837346969	0.950262398	0.039921841	0.758792664	0.462109841	0.999652396	0.006625046	0.155073009	0.878736032	0.999266765	-0.004961679	-0.082539016	0.934689908	0.975197930	-0.144344981	-3.116981532	0.002518488	0.018279172
ENSMUSG00000008496	Pou2f2	ENSG00000028277	POU2F2	-0.069009674	-1.137682452	0.266402921	0.567371879	0.080625609	1.904750237	0.058339059	0.971146284	0.269167978	1.157706784	0.262425177	0.761982918	-0.058855306	-0.607844189	0.554224158	0.999652396	0.050112021	0.460917386	0.651166022	0.999266765	-0.008869608	-0.140023997	0.889446421	0.959957150	-0.097417994	-1.969393806	0.052280904	0.153902621
ENSMUSG00000057649	Brd9	ENSG00000028310	BRD9	-0.002084251	-0.042229283	0.966662752	0.985857020	0.003128013	0.189454526	0.849940958	0.996455702	0.015430560	0.115607893	0.909269678	0.973604900	0.082109893	1.450286917	0.171717004	0.999652396	0.097667515	1.628459455	0.123286074	0.999266765	0.027359597	1.045108499	0.303161293	0.580103548	-0.069924330	-3.585914319	0.000569159	0.006284341
ENSMUSG00000032382	Snx1	ENSG00000028528	SNX1	0.012089885	0.299477116	0.767135561	0.899556139	0.003160478	0.207322896	0.835982068	0.996455702	-0.019637321	-0.205159983	0.839796828	0.950713642	0.062255547	1.460396457	0.168968464	0.999652396	0.016978008	0.280591132	0.782680633	0.999266765	-0.053371550	-1.733511642	0.091836944	0.312336304	-0.059740198	-2.546823445	0.012737957	0.057497845
ENSMUSG00000071359	Tbpl1	ENSG00000028839	TBPL1	-0.171213905	-3.059543545	0.005356552	0.163474365	0.000322712	0.017788196	0.985826683	0.999255188	-0.214400213	-1.549293820	0.139072023	0.695673574	0.056917101	1.516432265	0.154398751	0.999652396	-0.024401880	-0.484298257	0.634847761	0.999266765	0.006662322	0.272992213	0.786468905	0.913615698	0.044084533	2.149638481	0.034527245	0.115210023
ENSMUSG00000040187	Bmal2	ENSG00000029153	ARNTL2	0.087777203	0.581362246	0.566377712	0.792232811	-0.072670485	-1.540293804	0.125170055	0.984241184	-0.313881977	-0.383788578	0.705723483	0.916711945	0.231649538	1.995097682	0.068407641	0.999652396	-0.169044687	-1.131701957	0.274717025	0.999266765	0.004354616	0.046295575	0.963338694	0.986492678	-0.139251173	-2.339209124	0.021755124	0.083292477
ENSMUSG00000037608	Bclaf1	ENSG00000029363	BCLAF1	-0.037318233	-0.643087112	0.526220639	0.768066754	-0.008201898	-0.620247975	0.535845579	0.991165746	0.045530164	0.496872686	0.625416692	0.916711945	0.017932545	0.489988057	0.632668595	0.999652396	0.030987667	0.802965410	0.433959679	0.999266765	0.084723549	2.480096276	0.018110433	0.137081745	0.030918658	1.031595086	0.305291480	0.501512626
ENSMUSG00000048833	Slc39a9	ENSG00000029364	SLC39A9	-0.004256358	-0.108486076	0.914505503	0.964559998	0.016617031	1.131641830	0.259226310	0.990913209	0.189791225	1.374324900	0.186557726	0.710927445	-0.006443624	-0.191464129	0.851251084	0.999652396	-0.050866465	-1.241175382	0.232731268	0.999266765	-0.017149568	-0.622294063	0.537795272	0.764277677	0.031382123	1.764757941	0.081323742	0.208210420
ENSMUSG00000031543	Ank1	ENSG00000029534	ANK1	-0.343451777	-2.537956078	0.018002568	0.216774726	-0.024954245	-0.567460879	0.571078031	0.991165746	0.119186356	0.749194225	0.463618269	0.852934633	0.062244049	1.091811683	0.295607083	0.999652396	-0.119213066	-1.531923008	0.145403180	0.999266765	0.003919509	0.083824758	0.933674977	0.975017177	-0.030201590	-0.931963391	0.354088251	0.552145850
ENSMUSG00000036983	Tfb1m	ENSG00000029639	TFB1M	0.049989828	0.461712033	0.648415494	0.839214966	-0.027121426	-0.751094120	0.453535058	0.990913209	0.313725894	1.671366986	0.112300739	0.680554697	-0.226743300	-2.000418704	0.067766230	0.999652396	-0.053371166	-0.454641389	0.655578129	0.999266765	-0.059692504	-0.712175531	0.481092540	0.725671530	-0.281815580	-6.222179110	0.000000020	0.000004782
ENSMUSG00000020817	Rabep1	ENSG00000029725	RABEP1	-0.053470911	-1.028425974	0.313929429	0.612435265	-0.005853290	-0.348239193	0.728050153	0.993164194	-0.088060215	-0.931813828	0.364016393	0.809042333	0.008034688	0.240550153	0.813821854	0.999652396	-0.002254365	-0.059891871	0.952996016	0.999266765	0.015742223	0.508827688	0.614076450	0.814338269	-0.011663665	-0.644362103	0.521137067	0.699918758
ENSMUSG00000015217	Hmgb3	ENSG00000029993	HMGB3	-0.089923437	-1.324303807	0.197786245	0.504219570	-0.009837650	-0.324438585	0.745966678	0.993917769	-0.205676228	-0.955190642	0.352394042	0.803781958	-0.034065013	-0.501140498	0.625020760	0.999652396	-0.134207806	-1.448006912	0.167252191	0.999266765	0.144937975	4.687378251	0.000041366	0.006885346	0.100004771	3.841080173	0.000240225	0.003383820
ENSMUSG00000051329	Nup160	ENSG00000030066	NUP160	0.006582643	0.209275556	0.835986525	0.930894826	-0.011303465	-0.665030625	0.506845811	0.991165746	0.069073852	0.788347358	0.440963879	0.839846363	-0.001911287	-0.023177290	0.981876434	0.999652396	0.021633276	0.236771741	0.815889476	0.999266765	-0.117912371	-2.664592122	0.011592703	0.110684825	-0.003513885	-0.089168483	0.929165193	0.969449726
ENSMUSG00000057789	Bak1	ENSG00000030110	BAK1	0.053839720	0.860875199	0.397764388	0.678846323	0.017557494	0.750128155	0.454115171	0.990913209	0.015993747	0.088141641	0.930757403	0.980793900	0.031880197	0.478217735	0.640788315	0.999652396	-0.136254244	-1.355173798	0.194503191	0.999266765	0.013498385	0.401669459	0.690377658	0.859058269	0.087208847	3.738658258	0.000341076	0.004344802
ENSMUSG00000025997	Ikzf2	ENSG00000030419	IKZF2	-0.181422555	-1.234283153	0.228960999	0.536528970	-0.063894898	-1.430168340	0.154328398	0.984241184	0.117925851	0.693203545	0.497211736	0.873035102	-0.170535553	-1.363970768	0.196743501	0.999652396	0.180313627	1.035768146	0.315970904	0.999266765	0.112617988	1.816619564	0.077876426	0.285566126	-0.189221605	-3.689374811	0.000402920	0.004913265
ENSMUSG00000034708	Grn	ENSG00000030582	GRN	0.027271310	0.342318082	0.735069696	0.883611348	0.008094962	0.315632283	0.752631705	0.993917769	-0.317109325	-1.905770128	0.073116094	0.663526062	-0.047809635	-0.992565262	0.339833570	0.999652396	-0.016085983	-0.408367947	0.688508235	0.999266765	0.053371345	1.204142099	0.236641907	0.513403353	0.067958609	2.315747525	0.023067334	0.086949789
ENSMUSG00000036501	Fam13b	ENSG00000031003	FAM13B	-0.020164324	-0.280769763	0.781275784	0.906047216	0.019741180	0.772313793	0.440898303	0.990913209	-0.142028099	-1.098394225	0.286804524	0.771799678	0.051091803	0.957495376	0.356553684	0.999652396	0.055886076	0.850088433	0.408028439	0.999266765	0.051313341	1.136232384	0.263605281	0.542038167	-0.117872727	-3.533115394	0.000677294	0.007112655
ENSMUSG00000022799	Arhgap31	ENSG00000031081	ARHGAP31	0.014321597	0.122309534	0.903664907	0.960333247	-0.016592428	-0.555341067	0.579321532	0.991165746	-0.242273500	-1.568002246	0.134650383	0.694464525	0.026853798	0.254942617	0.802932791	0.999652396	-0.135809357	-1.046134498	0.311307984	0.999266765	0.003739700	0.082363771	0.934828251	0.975197930	0.052862165	1.795078851	0.076321454	0.199632010
ENSMUSG00000023919	Cenpq	ENSG00000031691	CENPQ	-0.135105965	-1.374079476	0.182023208	0.488032579	0.089187160	1.617951778	0.107349357	0.980020341	-0.166647606	-0.668886608	0.512230557	0.879629547	-0.046239234	-0.521176442	0.611394856	0.999652396	0.120305096	1.137499632	0.272359107	0.999266765	-0.069459608	-1.158106561	0.254688362	0.531824116	-0.066942653	-1.850539119	0.067833031	0.183069444
ENSMUSG00000068739	Sars	ENSG00000031698	SARS	0.049224525	1.211455534	0.237429507	0.543336149	-0.003662006	-0.256874366	0.797556638	0.995319946	-0.006222750	-0.055153701	0.956636125	0.990063801	0.000548120	0.014363925	0.988767408	0.999652396	-0.039567755	-0.998073648	0.333349480	0.999266765	0.056813354	2.169424486	0.036950206	0.195132862	-0.016283887	-0.783221501	0.435750773	0.625899701
ENSMUSG00000002372	Ranbp3	ENSG00000031823	RANBP3	0.070462251	1.683573591	0.105134547	0.385941453	0.005070253	0.388350120	0.698196324	0.993164194	0.098654062	1.089882602	0.290435506	0.774769303	0.052134152	1.207184055	0.249810706	0.999652396	-0.043890170	-1.057389541	0.306301944	0.999266765	0.013149010	0.485194058	0.630572043	0.825131610	0.061160171	2.863900796	0.005310610	0.030943442
ENSMUSG00000048118	Arid4a	ENSG00000032219	ARID4A	-0.118052179	-1.649923618	0.111892536	0.396261239	-0.007007984	-0.311949604	0.755424485	0.993917769	-0.029618840	-0.307941213	0.761734873	0.924119848	-0.128114967	-2.129050098	0.053858340	0.999652396	0.037816617	0.584779788	0.566989286	0.999266765	-0.154665367	-2.778978294	0.008723315	0.096050941	0.062813040	1.190519204	0.237273591	0.427195124
ENSMUSG00000036613	Eipr1	ENSG00000032389	TSSC1	0.070116219	1.509481138	0.144135454	0.437904869	0.019977389	1.580378086	0.115701123	0.981429085	-0.199532600	-1.439017437	0.167660720	0.698859469	0.006089736	0.114087339	0.910988957	0.999652396	0.011215034	0.237704009	0.815178903	0.999266765	0.109711083	2.849380248	0.007302141	0.087340828	0.027586629	1.173311763	0.244063842	0.435261713
ENSMUSG00000004565	Pnpla6	ENSG00000032444	PNPLA6	0.128572920	1.810015176	0.082742464	0.355490116	0.009839959	0.520140337	0.603577662	0.991165746	0.275084518	1.841092175	0.082496810	0.666146418	0.056562460	1.163529759	0.266443278	0.999652396	0.006896977	0.103845585	0.918604293	0.999266765	-0.006720296	-0.158069389	0.875313634	0.953974957	-0.052218257	-2.084213472	0.040249753	0.128139714
ENSMUSG00000040040	Ift88	ENSG00000032742	IFT88	-0.203479631	-2.212236563	0.036642144	0.269220666	-0.037676619	-1.299269670	0.195442329	0.990913209	-0.050258010	-0.292524706	0.773299643	0.928573228	-0.011952459	-0.169630371	0.868027735	0.999652396	-0.022587106	-0.428993294	0.673745141	0.999266765	0.030586212	0.570075414	0.572280234	0.785508892	-0.096757730	-3.590427499	0.000560717	0.006246383
ENSMUSG00000039427	Alg1	ENSG00000033011	ALG1	0.049492871	0.663476148	0.513303144	0.759214477	0.014428264	0.577407365	0.564355080	0.991165746	0.045582845	0.313594381	0.757508409	0.923300482	-0.050436644	-1.169741022	0.264025645	0.999652396	0.115174069	1.638346068	0.121192342	0.999266765	0.038934517	1.022710581	0.313485206	0.589714995	0.054909355	2.092978551	0.039438422	0.126418560
ENSMUSG00000029427	Zcchc8	ENSG00000033030	ZCCHC8	-0.015431505	-0.330488465	0.743877916	0.887779833	-0.010241934	-0.512432463	0.608949820	0.991165746	-0.233228333	-1.426850237	0.171090751	0.698859469	0.117213014	2.323768866	0.037802269	0.999652396	-0.048747001	-0.896543514	0.383477640	0.999266765	0.036481162	1.085818646	0.285006129	0.563579093	-0.076080273	-2.965962089	0.003950408	0.025396027
ENSMUSG00000028953	Abcf2	ENSG00000033050	ABCF2	-0.025352271	-0.733478413	0.470320083	0.731388616	0.000148066	0.011952208	0.990476418	0.999255188	0.050232918	0.447148866	0.660211413	0.916711945	0.001149172	0.030589913	0.976081822	0.999652396	-0.024380231	-0.619449637	0.544488249	0.999266765	0.102676933	2.689409093	0.010904431	0.107320104	-0.007087988	-0.335352133	0.738214940	0.857522838
ENSMUSG00000038181	Chpf2	ENSG00000033100	CHPF2	0.231933817	3.063272251	0.005308917	0.162944908	0.026125955	1.122846954	0.262934259	0.990913209	-0.113289103	-0.638070624	0.531627470	0.888352808	0.059825705	1.142869842	0.274607992	0.999652396	0.100038701	1.219413869	0.240655834	0.999266765	0.033888729	1.017347746	0.315992535	0.592220046	-0.058252441	-2.086857519	0.040003504	0.127738000
ENSMUSG00000028176	Lrrc7	ENSG00000033122	LRRC7	-0.103932212	-1.622709179	0.117621089	0.403267045	0.014128956	0.676309511	0.499675255	0.991165746	-0.314578289	-0.707406485	0.488558774	0.868507763	0.034331757	0.430765990	0.674006893	0.999652396	0.063912064	0.994462736	0.335049173	0.999266765	0.107618787	1.550734125	0.129991712	0.375861965	-0.175700919	-3.046326106	0.003114539	0.021326636
ENSMUSG00000021065	Fut8	ENSG00000033170	FUT8	0.027416504	0.441625289	0.662685243	0.847927357	-0.020132395	-1.122949090	0.262890987	0.990913209	-0.176571370	-1.189309662	0.250086833	0.752231569	-0.020913148	-0.439020070	0.668174401	0.999652396	-0.019476294	-0.334002809	0.742788547	0.999266765	0.021925325	0.463528445	0.645864981	0.833581489	0.037906413	1.389583415	0.168412634	0.341232902
ENSMUSG00000035898	Uba6	ENSG00000033178	UBA6	-0.146077138	-2.430540685	0.022859715	0.233336991	0.003769953	0.241468369	0.809455270	0.996144412	0.131500636	1.610549907	0.125032868	0.688559830	0.065603825	0.724675348	0.482057541	0.999652396	0.009287029	0.097537027	0.923531848	0.999266765	-0.109309025	-2.048767306	0.048067043	0.224006326	-0.018889352	-0.318952346	0.750572781	0.866160858
ENSMUSG00000004508	Gab2	ENSG00000033327	GAB2	0.104069757	2.105942148	0.045775512	0.288148917	0.008179807	0.252655565	0.800810393	0.995319946	-0.256274900	-1.635692309	0.119627812	0.684827629	-0.001109604	-0.020194591	0.984208398	0.999652396	0.006144620	0.122037506	0.904414686	0.999266765	0.128298092	3.443278505	0.001511527	0.038163591	0.104326220	3.661132013	0.000443025	0.005267250
ENSMUSG00000019302	Atp6v0a1	ENSG00000033627	ATP6V0A1	0.014130707	0.327735357	0.745933026	0.888237325	0.011648180	0.655277192	0.513090236	0.991165746	-0.130536470	-1.049297240	0.308210844	0.786506946	-0.018293365	-0.516365619	0.614653064	0.999652396	-0.044438862	-1.167248207	0.260499206	0.999266765	0.228333632	5.289064524	0.000006747	0.003049696	-0.014454890	-0.371817285	0.710986900	0.839863525
ENSMUSG00000032405	Pias1	ENSG00000033800	PIAS1	0.084075935	1.293505971	0.208058915	0.515325311	-0.049779191	-2.050749927	0.041678697	0.966852655	-0.181618517	-1.248329977	0.228231687	0.740507244	0.020260847	0.470311736	0.646269599	0.999652396	0.038837051	1.051213035	0.309041851	0.999266765	0.023076294	0.521289164	0.605459327	0.808926061	0.071326335	1.938902000	0.055949182	0.161004027
ENSMUSG00000021733	Slc4a7	ENSG00000033867	SLC4A7	-0.027792662	-0.426620836	0.673430470	0.853037110	0.022712521	0.815426535	0.415859960	0.990913209	0.403863716	2.721881925	0.014165606	0.633163832	0.063383800	0.790324940	0.444141219	0.999652396	-0.016201599	-0.124082484	0.902821614	0.999266765	0.077780927	1.795855842	0.081183862	0.292035847	0.124760427	2.391988780	0.019042225	0.075857480
ENSMUSG00000030519	Apba2	ENSG00000034053	APBA2	0.057924557	1.254333461	0.221713069	0.529239322	0.038522475	1.789554661	0.075135014	0.977746693	-1.041915653	-1.743934720	0.098577220	0.678437091	-0.018824807	-0.452116968	0.658966064	0.999652396	-0.023515038	-0.682177728	0.505047977	0.999266765	0.087737093	3.321780073	0.002106896	0.044721730	0.020041208	1.041479799	0.300710413	0.496026904
ENSMUSG00000018932	Map2k3	ENSG00000034152	MAP2K3	-0.010850090	-0.148184473	0.883426204	0.951896059	0.024801547	0.965565505	0.335501942	0.990913209	-0.123169607	-1.035422071	0.314463880	0.789678342	-0.051957990	-0.390849552	0.702518698	0.999652396	-0.140640580	-1.031943896	0.317703751	0.999266765	-0.027357806	-0.709374591	0.482806866	0.726830293	0.028099192	0.940967197	0.349482345	0.547194510
ENSMUSG00000068617	Clxn	ENSG00000034239	EFCAB1	-0.184593952	-1.171048351	0.252992496	0.557181243	0.053827844	0.520174321	0.603554023	0.991165746	0.116038123	0.181985729	0.857669648	0.957685882	-0.068794209	-0.820093224	0.427595031	0.999652396	0.005685373	0.054561232	0.957174948	0.999266765	-0.204144416	-2.241330597	0.031469352	0.179130476	-0.052821522	-0.686519987	0.494319854	0.677569637
ENSMUSG00000091955	Tmsb10b	ENSG00000034510	TMSB10	-0.064693072	-0.630985758	0.533970214	0.772772760	-0.054359661	-1.973203091	0.049937770	0.971146284	-0.374834491	-1.133620703	0.272131613	0.765463575	-0.023794119	-0.102465761	0.920019968	0.999652396	0.250976715	1.090410745	0.291953491	0.999266765	-0.051868027	-0.686379998	0.497010908	0.736227816	-0.098626347	-2.399334688	0.018689549	0.075030416
ENSMUSG00000032567	Aste1	ENSG00000034533	ASTE1	0.020648689	0.317529588	0.753567987	0.891773945	-0.001931572	-0.064534249	0.948613399	0.998165867	0.093268186	0.649558541	0.524349414	0.885281355	-0.043155283	-0.411858408	0.687450179	0.999652396	-0.080541507	-0.676249802	0.508703359	0.999266765	-0.032605691	-0.490986172	0.626511061	0.822588770	0.129430898	3.890434869	0.000202484	0.003009240
ENSMUSG00000022280	Rnf19a	ENSG00000034677	RNF19A	0.188105315	3.684632514	0.001153848	0.129704591	-0.030715463	-1.667970522	0.096986153	0.977746693	-0.022305638	-0.186264343	0.854363540	0.955972066	-0.061180936	-1.109080488	0.288373054	0.999652396	0.073366912	1.306059138	0.210308460	0.999266765	0.067746880	2.450664195	0.019417064	0.142041068	0.019438133	0.810114653	0.420216414	0.612337522
ENSMUSG00000019809	Pex3	ENSG00000034693	PEX3	0.016647435	0.240330617	0.812100170	0.919833425	-0.004503522	-0.222826352	0.823912543	0.996455702	-0.245952545	-1.185863345	0.251410590	0.753100649	-0.027797524	-0.501827722	0.624550962	0.999652396	0.067299380	1.250376532	0.229442319	0.999266765	-0.013577607	-0.427082723	0.671943721	0.848707557	0.046341783	2.020213842	0.046622241	0.141891307
ENSMUSG00000031950	Gabarapl2	ENSG00000034713	GABARAPL2	-0.075791586	-1.642172008	0.113499916	0.397895123	0.000329395	0.029574361	0.976437882	0.998646911	0.022920605	0.156675581	0.877280431	0.964283077	-0.025070236	-0.592756722	0.563962778	0.999652396	0.022351689	0.364705129	0.720187931	0.999266765	0.076107954	2.547886853	0.015401012	0.127357419	0.046695407	2.654116851	0.009546612	0.047012830
ENSMUSG00000020669	Sh3yl1	ENSG00000035115	SH3YL1	-0.099387150	-2.213158370	0.036570710	0.268976119	0.005826405	0.411316944	0.681308602	0.993164194	0.064475124	0.440529145	0.664906821	0.916711945	-0.082102042	-1.241435091	0.237340271	0.999652396	-0.003270194	-0.046577239	0.963436345	0.999272193	0.179826493	2.706797192	0.010444972	0.104890832	-0.078523307	-2.147113536	0.034734215	0.115639107
ENSMUSG00000057497	Fam136a	ENSG00000035141	FAM136A	-0.038066205	-0.735912419	0.468864439	0.730319322	-0.031625653	-1.373081983	0.171362177	0.987529601	0.117181202	0.693799720	0.496846747	0.872747949	-0.027685141	-0.318388579	0.755471301	0.999652396	0.017688451	0.249941251	0.805867403	0.999266765	-0.121801936	-2.390841716	0.022341063	0.151885767	-0.152951384	-3.343814145	0.001246943	0.011030309
ENSMUSG00000021823	Vcl	ENSG00000035403	VCL	0.020302817	0.287510353	0.776171659	0.903724519	0.015711448	0.755506268	0.450890695	0.990913209	-0.177557146	-0.820542620	0.422861290	0.830217794	0.112338640	1.265798639	0.228774296	0.999652396	-0.168327883	-1.660527072	0.116605777	0.999266765	-0.024435497	-0.322251664	0.749185475	0.893639312	-0.188862748	-4.990925649	0.000003314	0.000164024
ENSMUSG00000021697	Depdc1b	ENSG00000035499	DEPDC1B	0.007530163	0.075882470	0.940137057	0.975033043	-0.000123198	-0.002212606	0.998236943	0.999654108	-0.163729398	-1.176948069	0.254859649	0.755763012	-0.491381603	-1.052816124	0.312442997	0.999652396	0.040458994	0.080405878	0.936928492	0.999266765	-0.004227729	-0.041137736	0.967420651	0.988300946	-0.207906197	-3.740070746	0.000339444	0.004332306
ENSMUSG00000032380	Dapk2	ENSG00000035664	DAPK2	0.417937007	1.905570074	0.068665139	0.334927935	-0.011136090	-0.358723451	0.720204466	0.993164194	0.241812252	1.338261729	0.197813246	0.718821935	0.140068073	0.929347577	0.370389154	0.999652396	-0.138609917	-0.652670719	0.523392716	0.999266765	-0.304255894	-1.976563072	0.056039639	0.243386771	0.215167241	2.194376194	0.031034074	0.107041027
ENSMUSG00000028245	Nsmaf	ENSG00000035681	NSMAF	-0.026269334	-0.476567544	0.637949250	0.833511251	-0.013961479	-0.872621979	0.383982191	0.990913209	-0.071398538	-0.775135462	0.448530409	0.844227893	0.131293786	2.518088043	0.026397773	0.999652396	0.035291749	0.587593438	0.565145082	0.999266765	0.088394676	2.789546239	0.008494670	0.094525096	-0.019261043	-0.910844133	0.365044277	0.561919212
ENSMUSG00000015961	Adss	ENSG00000035687	ADSS	-0.113817469	-2.344936277	0.027567977	0.244978812	-0.015682517	-0.967780474	0.334397249	0.990913209	0.121584717	1.434838082	0.168832535	0.698859469	0.020952618	0.508069892	0.620291586	0.999652396	0.029240266	0.753004636	0.462568135	0.999266765	0.050013278	2.211915669	0.033616977	0.185201736	0.112928592	6.077464227	0.000000037	0.000007430
ENSMUSG00000017466	Timp2	ENSG00000035862	TIMP2	0.020680920	0.389859614	0.700053801	0.866826950	-0.031117887	-1.146049952	0.253230998	0.990913209	-1.023188522	-2.188446431	0.042355551	0.653991600	-0.067395843	-1.185049710	0.258139625	0.999652396	-0.015572673	-0.300784934	0.767517432	0.999266765	0.068894924	2.436413536	0.020080105	0.144325301	0.173649035	6.637069475	0.000000003	0.000001389
ENSMUSG00000029191	Rfc1	ENSG00000035928	RFC1	0.007148498	0.157366247	0.876263119	0.947901562	-0.002660208	-0.148182567	0.882357488	0.997331338	-0.046506014	-0.498219722	0.624486106	0.916711945	-0.004517210	-0.119352431	0.906901680	0.999652396	0.027865074	0.683636295	0.504150904	0.999266765	-0.098618314	-3.534888119	0.001173265	0.033730119	-0.097125162	-5.335469204	0.000000827	0.000060820
ENSMUSG00000022749	Tbc1d23	ENSG00000036054	TBC1D23	-0.113283368	-1.723366344	0.097590411	0.375277683	0.014801872	1.058256220	0.291296350	0.990913209	0.094628718	0.643719751	0.528041577	0.886311131	0.023678243	0.592065100	0.564411419	0.999652396	0.062795188	1.072104455	0.299845698	0.999266765	0.096937998	3.364158374	0.001877429	0.042468595	0.002096432	0.096967703	0.922988387	0.966271901
ENSMUSG00000004364	Cul3	ENSG00000036257	CUL3	-0.098791543	-1.861497088	0.074875754	0.343808404	-0.005201127	-0.464872030	0.642561013	0.991381681	-0.118003536	-1.135423271	0.271396067	0.765111072	0.001410900	0.044240544	0.965414788	0.999652396	-0.015783180	-0.533040357	0.601455596	0.999266765	0.076026892	2.427715652	0.020494855	0.145824484	0.035493341	1.394056481	0.167062442	0.339185324
ENSMUSG00000021259	Cyp46a1	ENSG00000036530	CYP46A1	-0.007873055	-0.102642777	0.919093134	0.966456869	0.027020706	1.221595126	0.223390232	0.990913209	-0.116971140	-0.375481825	0.711780795	0.916711945	-0.009071221	-0.227693646	0.823583254	0.999652396	-0.017817318	-0.361148958	0.722792477	0.999266765	0.014882525	0.357094927	0.723172057	0.878845488	0.137621085	4.283133959	0.000049726	0.001091460
ENSMUSG00000039068	Zzz3	ENSG00000036549	ZZZ3	-0.035007794	-0.703200901	0.488647693	0.743444031	0.000210278	0.011710261	0.990669193	0.999255188	-0.083860146	-0.972765764	0.343825938	0.800380500	0.020519345	0.551443218	0.591096151	0.999652396	0.032096898	0.691902647	0.499084259	0.999266765	-0.001126863	-0.030100152	0.976158739	0.990862626	0.046225382	1.766766496	0.080984194	0.207648048
ENSMUSG00000032010	Usp2	ENSG00000036672	USP2	0.388252813	2.908138484	0.007676331	0.176946057	0.007540840	0.198480194	0.842883828	0.996455702	-1.278666670	-1.958566963	0.066174046	0.653991600	0.126351542	1.246778720	0.235439993	0.999652396	0.022266263	0.182053685	0.857865865	0.999266765	-0.105249194	-1.882932751	0.068070237	0.267533030	0.086379611	2.646811581	0.009738368	0.047640009
ENSMUSG00000045007	Tubg2	ENSG00000037042	TUBG2	-0.053535855	-0.885395335	0.384665308	0.669726137	0.026613935	1.087060136	0.278401851	0.990913209	0.624891377	1.542627648	0.140676621	0.697932150	0.012251176	0.280198735	0.783929428	0.999652396	0.014594325	0.272720139	0.788615863	0.999266765	-0.012898616	-0.425518045	0.673072904	0.849386108	0.051357441	1.884101746	0.063091038	0.174491886
ENSMUSG00000020357	Flt4	ENSG00000037280	FLT4	-0.000399760	-0.003477439	0.997253946	0.998786097	0.073953750	1.404094595	0.161940340	0.984241184	-1.229593154	-1.649614792	0.116721224	0.682125057	0.082377304	0.371984886	0.716162490	0.999652396	-0.046769584	-0.299098110	0.768780405	0.999266765	-0.093743763	-1.193298867	0.240805345	0.517667343	-0.146347619	-2.595431493	0.011188790	0.052484444
ENSMUSG00000021595	Nsun2	ENSG00000037474	NSUN2	0.150009294	1.396055140	0.175386629	0.479412644	0.032381185	0.817097223	0.414907024	0.990913209	0.072423959	0.839364328	0.412500470	0.825248837	0.010021660	0.305789644	0.764820904	0.999652396	0.017106347	0.377006771	0.711205831	0.999266765	0.088228767	3.093806480	0.003877798	0.062590528	0.049489282	2.492494656	0.014696073	0.063467972
ENSMUSG00000028920	Fbxo42	ENSG00000037637	FBXO42	0.075083303	2.268994929	0.032472009	0.258331921	0.007238126	0.472062629	0.637429494	0.991165746	0.002818187	0.025222131	0.980161028	0.994640830	-0.070044277	-1.721171497	0.109969445	0.999652396	-0.018159468	-0.409976691	0.687351943	0.999266765	-0.078028909	-1.795641966	0.081218540	0.292035847	0.003823356	0.148120292	0.882611051	0.945066642
ENSMUSG00000020522	Mfap3	ENSG00000037749	MFAP3	0.021742632	0.344542384	0.733417589	0.882775454	-0.009094008	-0.447828030	0.654792874	0.993164194	-0.023612799	-0.199282661	0.844321554	0.952096128	-0.035873542	-0.389598242	0.703420438	0.999652396	-0.062557304	-0.689950117	0.500278327	0.999266765	0.027133288	0.890684138	0.379200901	0.646921660	-0.052021532	-2.125632657	0.036539055	0.119683681
ENSMUSG00000004996	Mri1	ENSG00000037757	MRI1	0.173571512	2.079751675	0.048318541	0.293250261	0.009221132	0.228514587	0.819494565	0.996279627	-0.023891545	-0.160319350	0.874451799	0.963453090	0.018181749	0.250323344	0.806423081	0.999652396	0.076281078	0.703576560	0.491979872	0.999266765	0.001341044	0.030923943	0.975506454	0.990786174	0.047270884	1.582963365	0.117274956	0.267250425
ENSMUSG00000006732	Mettl1	ENSG00000037897	METTL1	0.042417667	0.640523495	0.527857238	0.768690878	0.013444559	0.450139592	0.653128369	0.993164194	-0.265545770	-0.968433121	0.345924626	0.801892196	-0.141724581	-1.843740987	0.089158516	0.999652396	0.094843741	1.144695600	0.269453684	0.999266765	-0.137694045	-2.585506188	0.014063167	0.121706111	-0.074461600	-1.909169854	0.059733996	0.168250324
ENSMUSG00000031521	Aga	ENSG00000038002	AGA	0.012073417	0.076296986	0.939810708	0.974940288	0.017316770	0.420255640	0.674778602	0.993164194	-0.028789906	-0.202888078	0.841545208	0.951320776	0.084139431	0.863087697	0.404419698	0.999652396	0.004058502	0.037296727	0.970717613	0.999538066	-0.192909196	-2.462510501	0.018881145	0.139782059	-0.088707911	-1.637724633	0.105306828	0.249188317
ENSMUSG00000029186	Pi4k2b	ENSG00000038210	PI4K2B	-0.082751028	-1.140277597	0.265341567	0.566596138	0.016670752	0.515691112	0.606676021	0.991165746	-0.289641795	-2.527071483	0.021305296	0.633163832	-0.025385943	-0.172953656	0.865469649	0.999652396	-0.069209493	-0.331601884	0.744566545	0.999266765	-0.104919425	-1.421902436	0.163934675	0.423929466	0.136775277	2.953654446	0.004095384	0.026051336
ENSMUSG00000061755	Bod1l	ENSG00000038219	BOD1L1	-0.015117198	-0.217410721	0.829712691	0.928148233	0.002137831	0.101792215	0.919030080	0.997331338	0.386433514	2.340740027	0.031218363	0.648933419	0.072592707	1.464893160	0.167757882	0.999652396	-0.056153693	-0.829644267	0.419152165	0.999266765	-0.103152549	-2.318936345	0.026380835	0.165285693	-0.012974655	-0.276260826	0.783042043	0.886296922
ENSMUSG00000042032	Mat2b	ENSG00000038274	MAT2B	-0.080829968	-1.333328733	0.194851872	0.501765788	0.000741713	0.048108035	0.961681206	0.998634319	-0.285451967	-1.571287826	0.133886165	0.694464525	0.059698881	0.866515392	0.402609012	0.999652396	0.063888924	0.607549866	0.552156173	0.999266765	-0.030964882	-1.084949242	0.285385662	0.563770211	0.104766975	3.295877193	0.001450455	0.012372423
ENSMUSG00000053626	Tll1	ENSG00000038295	TLL1	0.079125725	0.334524043	0.740868986	0.886528885	-0.086316387	-1.755048226	0.080879807	0.977746693	-0.086371702	-0.103370696	0.918835347	0.976377774	-0.045817503	-0.213693217	0.834248153	0.999652396	-0.130887040	-0.627129316	0.539570650	0.999266765	-0.035813796	-0.287986943	0.775060920	0.906886709	-0.175781552	-2.989555330	0.003685679	0.024184545
ENSMUSG00000036270	Edc4	ENSG00000038358	EDC4	0.061509084	0.977500995	0.338001809	0.633388219	-0.001237652	-0.063092165	0.949760136	0.998302959	0.087729017	0.615093831	0.546349590	0.894258606	0.040413689	0.698949191	0.497442034	0.999652396	-0.045140404	-0.783280860	0.445095376	0.999266765	0.021612376	0.493371209	0.624842276	0.821467159	0.040170093	1.362071014	0.176901261	0.352215490
ENSMUSG00000022263	Trio	ENSG00000038382	TRIO	0.135954832	2.268636573	0.032496926	0.258416357	0.008063935	0.515871398	0.606550334	0.991165746	-0.203141101	-0.886405449	0.387328615	0.816192986	0.037300748	0.640002775	0.533779309	0.999652396	-0.070060567	-1.224175597	0.238904215	0.999266765	-0.009030650	-0.235869791	0.814913114	0.927151660	-0.072596945	-2.218100643	0.029310104	0.102798951
ENSMUSG00000021614	Vcan	ENSG00000038427	VCAN	0.056506350	0.375909989	0.710262240	0.871700828	0.005331736	0.097734219	0.922247452	0.997331338	-0.347790352	-0.854521832	0.404276590	0.821801406	0.099679993	0.766062908	0.457926826	0.999652396	-0.053721919	-0.536100387	0.599388490	0.999266765	0.105169608	1.904838647	0.065072554	0.260995824	-0.142874622	-2.926654943	0.004430802	0.027556672
ENSMUSG00000068663	Clec16a	ENSG00000038532	CLEC16A	0.203528582	3.487558159	0.001885473	0.132793737	0.011056451	0.581689724	0.561472454	0.991165746	0.004752516	0.040594193	0.968075513	0.992645789	0.032363162	0.853051245	0.409752909	0.999652396	-0.011238276	-0.296367352	0.770826430	0.999266765	0.087129473	2.901548231	0.006392120	0.081322418	-0.051573527	-2.722164483	0.007918444	0.040996114
ENSMUSG00000025044	Msr1	ENSG00000038945	MSR1	-0.210037657	-0.522147229	0.606319518	0.816928251	-0.142971624	-1.619743744	0.106963394	0.980020341	-0.298493978	-1.055726390	0.305343951	0.784733248	0.266219140	0.874203909	0.398567444	0.999652396	-0.137034202	-0.349308020	0.731490086	0.999266765	-0.096757787	-0.280469316	0.780774172	0.909287116	-0.060803481	-0.271916938	0.786368574	0.887963780
ENSMUSG00000000303	Cdh1	ENSG00000039068	CDH1	-0.004820303	-0.015098059	0.988077856	0.994296682	0.057813269	0.883284230	0.378210709	0.990913209	-0.297423970	-0.492071711	0.628738668	0.916711945	-0.117212488	-0.337821423	0.741129414	0.999652396	0.196234058	0.434187682	0.670048475	0.999266765	-0.102617154	-0.198554569	0.843763899	0.940137451	0.239571072	0.697218602	0.487635819	0.671912104
ENSMUSG00000016018	Mtrex	ENSG00000039123	SKIV2L2	-0.089658016	-1.790390368	0.085923527	0.359024010	-0.014549999	-0.843976968	0.399754803	0.990913209	0.109803571	1.117061400	0.278958172	0.766514472	0.027567246	0.651469408	0.526594111	0.999652396	-0.020743424	-0.523768252	0.607740543	0.999266765	0.040266822	1.065583646	0.293932109	0.571553732	-0.063888623	-2.651199989	0.009622762	0.047248045
ENSMUSG00000022262	Dnah5	ENSG00000039139	DNAH5	-0.134016471	-0.958836956	0.347132416	0.640486251	-0.052042115	-1.102466354	0.271668158	0.990913209	1.070721673	2.776889967	0.012606287	0.633163832	0.195509445	1.837825251	0.090075137	0.999652396	0.272998511	1.665153375	0.115668224	0.999266765	-0.182617967	-2.355051501	0.024275979	0.158305060	-0.107168014	-1.599877032	0.113467571	0.261347009
ENSMUSG00000038604	Ripor1	ENSG00000039523	FAM65A	0.088596648	1.514680833	0.142818963	0.436504326	-0.009507451	-0.678553203	0.498255327	0.991165746	-0.005790160	-0.029231733	0.977008080	0.994640830	-0.003169123	-0.067480694	0.947271355	0.999652396	-0.104082137	-1.622246950	0.124617516	0.999266765	0.005028711	0.133361915	0.894673566	0.959957150	0.036261243	1.239109102	0.218836086	0.405091829
ENSMUSG00000022246	Rai14	ENSG00000039560	RAI14	-0.104952089	-1.634778016	0.115051109	0.400280492	0.079686574	1.833570999	0.068298722	0.977746693	-0.964755359	-1.857820937	0.079973857	0.666146418	-0.199249467	-1.643988685	0.125192688	0.999652396	0.046266994	0.354471534	0.727692550	0.999266765	0.147100538	2.627267786	0.012703857	0.115571316	-0.166591430	-3.664545090	0.000437984	0.005225983
ENSMUSG00000002963	Pnkp	ENSG00000039650	PNKP	0.025644021	0.284943370	0.778114238	0.904354451	0.001519109	0.058619957	0.953317070	0.998473650	-0.003944910	-0.025497419	0.979944544	0.994640830	-0.025748021	-0.426503549	0.677027497	0.999652396	0.019389012	0.336724556	0.740774785	0.999266765	-0.035028942	-0.798042267	0.430245531	0.686125687	-0.041605330	-1.491181396	0.139746564	0.301175859
ENSMUSG00000031732	Phlpp2	ENSG00000040199	PHLPP2	0.046731982	0.794395688	0.434694243	0.706705740	0.001469146	0.092380328	0.926494226	0.997331338	-0.095635854	-0.870854554	0.395535276	0.819306680	-0.022066236	-0.457788587	0.654996241	0.999652396	0.004405092	0.068670017	0.946117576	0.999266765	0.006311822	0.180657744	0.857681746	0.945907746	0.074979412	2.309870460	0.023406810	0.087848106
ENSMUSG00000069910	Spdl1	ENSG00000040275	SPDL1	-0.170555822	-2.215408679	0.036396855	0.268510403	0.039412675	1.454640993	0.147436078	0.984241184	0.061168558	0.429960849	0.672432615	0.916711945	0.291921657	0.921225625	0.374450205	0.999652396	0.276886934	0.937673827	0.362586210	0.999266765	-0.135574123	-1.662002135	0.105474445	0.336531661	-0.200915452	-3.436463599	0.000927377	0.008917360
ENSMUSG00000025920	Stau2	ENSG00000040341	STAU2	-0.092951130	-1.782721210	0.087194895	0.361235994	-0.010880448	-0.633730136	0.527027138	0.991165746	-0.104102245	-0.568359366	0.576958103	0.902872070	-0.016992059	-0.463084404	0.651299331	0.999652396	-0.003870144	-0.088666029	0.930466306	0.999266765	0.154946097	5.283085848	0.000006871	0.003049696	-0.019650459	-1.047421013	0.297979514	0.493421141
ENSMUSG00000028744	Slc66a1	ENSG00000040487	PQLC2	0.221893513	3.265292676	0.003257048	0.142725234	0.012465520	0.601247486	0.548399357	0.991165746	0.210282365	1.110037355	0.281891775	0.767935941	0.043498905	0.524337727	0.609258517	0.999652396	-0.031721381	-0.466821309	0.647027693	0.999266765	-0.004155147	-0.073079903	0.942159975	0.977290369	0.122567504	3.184769795	0.002048083	0.015886758
ENSMUSG00000005949	Ctns	ENSG00000040531	CTNS	0.115163215	1.578528951	0.127440378	0.415832636	0.030870881	1.208143316	0.228509515	0.990913209	0.062277845	0.456247780	0.653781194	0.916711945	0.026788813	0.412174933	0.687224196	0.999652396	-0.046499125	-0.613168133	0.548528653	0.999266765	0.037312857	0.811359956	0.422660826	0.681704404	-0.039207538	-1.269614921	0.207809120	0.391693815
ENSMUSG00000043811	Rtn4r	ENSG00000040608	RTN4R	0.138934828	1.564794379	0.130627753	0.419340911	0.003767236	0.111979111	0.910959427	0.997331338	-1.222655369	-2.188474784	0.042353173	0.653991600	-0.017313748	-0.353867157	0.729362779	0.999652396	-0.100560090	-2.000946553	0.062960936	0.999266765	-0.035373427	-0.746446585	0.460399115	0.710940233	0.057249343	1.632537552	0.106396408	0.250934215
ENSMUSG00000018572	Phf23	ENSG00000040633	PHF23	-0.007483432	-0.133368433	0.895005948	0.957092185	0.006463920	0.341512028	0.733099526	0.993164194	0.013426428	0.124463764	0.902355971	0.971304347	-0.035224808	-0.635799979	0.536426749	0.999652396	-0.082893874	-1.451146818	0.166388307	0.999266765	0.013446057	0.319635823	0.751150937	0.894289134	0.001604434	0.051627368	0.958951028	0.981060048
ENSMUSG00000022321	Cdh10	ENSG00000040731	CDH10	0.232567627	2.659177563	0.013682477	0.200817097	0.004782313	0.209579705	0.834222635	0.996455702	-0.450551185	-1.295490759	0.211854626	0.729732677	-0.120489440	-2.484979453	0.028072654	0.999652396	0.050023698	0.936467610	0.363187561	0.999266765	0.053148777	1.193960991	0.240549578	0.517584538	0.026532806	0.849133547	0.398276386	0.592563939
ENSMUSG00000026113	Inpp4a	ENSG00000040933	INPP4A	0.001444869	0.023017478	0.981825259	0.991883881	-0.004628844	-0.355045319	0.722953592	0.993164194	-0.019771378	-0.118100372	0.907323040	0.973020839	-0.035346046	-0.913484727	0.378349437	0.999652396	-0.037196629	-1.011673935	0.327002563	0.999266765	0.074360287	2.396694752	0.022038281	0.150836560	-0.038133629	-1.889177211	0.062398811	0.173297253
ENSMUSG00000024511	Rab27b	ENSG00000041353	RAB27B	0.223373956	1.234309569	0.228951333	0.536528970	0.020724191	0.809824983	0.419064497	0.990913209	-0.359715759	-1.802053298	0.088658617	0.667718641	-0.075851148	-1.688092323	0.116281309	0.999652396	0.014383430	0.265777846	0.793862012	0.999266765	-0.153193252	-2.262942899	0.029970524	0.174754743	-0.185523267	-4.166369549	0.000076096	0.001484314
ENSMUSG00000032301	Psma4	ENSG00000041357	PSMA4	-0.090540323	-1.509068638	0.144240315	0.438001688	0.007340528	0.422221486	0.673345772	0.993164194	-0.041727631	-0.313279565	0.757743568	0.923319371	-0.026525902	-0.655766018	0.523916138	0.999652396	-0.005847841	-0.155823837	0.878153919	0.999266765	0.069193356	2.147107050	0.038815959	0.200338494	0.029453399	1.560633817	0.122457141	0.274950420
ENSMUSG00000039057	Myo16	ENSG00000041515	MYO16	0.346509771	3.106817735	0.004781864	0.156025967	-0.033230893	-1.091097570	0.276626212	0.990913209	-0.638990604	-1.586206110	0.130461923	0.692699266	0.231987663	4.189454767	0.001162625	0.999652396	0.029291609	0.281935710	0.781668111	0.999266765	0.014827736	0.317747075	0.752571133	0.895019697	-0.051758013	-1.812807917	0.073516812	0.194493350
ENSMUSG00000022538	Lsg1	ENSG00000041802	LSG1	0.051650056	1.337507623	0.193504690	0.500078562	-0.013909087	-0.680176039	0.497229661	0.991165746	0.226078785	2.192735424	0.041997261	0.653991600	0.099060226	1.552806604	0.145525999	0.999652396	-0.031339938	-0.415614007	0.683306442	0.999266765	0.046435302	1.292191410	0.204785967	0.477905703	0.002673396	0.106403996	0.915521410	0.963062178
ENSMUSG00000023249	Parp3	ENSG00000041880	PARP3	-0.025568200	-0.271438906	0.788357833	0.909680349	0.070862340	2.321685302	0.021321476	0.963036073	0.032776781	0.180634356	0.858714428	0.957835595	0.018980855	0.205763562	0.840304004	0.999652396	-0.060447176	-0.516708870	0.612547099	0.999266765	-0.213476308	-1.620713899	0.114085062	0.350844500	0.159542138	1.804104833	0.074882681	0.196959002
ENSMUSG00000028364	Tnc	ENSG00000041982	TNC	0.164012517	0.860750597	0.397831675	0.678846323	-0.039231199	-0.339110912	0.734904627	0.993334778	-1.705068724	-1.788334105	0.090917832	0.668222752	-0.202416628	-1.128480295	0.280407237	0.999652396	-0.345476800	-1.284524803	0.217552789	0.999266765	-0.060899835	-1.327864451	0.192846862	0.461639366	-0.126321864	-3.245720268	0.001696503	0.013819718
ENSMUSG00000039759	Thap3	ENSG00000041988	THAP3	0.055015273	0.882745767	0.386067101	0.671067378	-0.007167212	-0.383894719	0.701490260	0.993164194	0.143158867	0.847799331	0.407910731	0.823298331	0.028675183	0.331774395	0.745581729	0.999652396	-0.003096772	-0.033721508	0.973523395	0.999619736	0.041790683	0.678876470	0.501695748	0.739438523	-0.080872205	-1.887547645	0.062620362	0.173767589
ENSMUSG00000074577	Ripor3	ENSG00000042062	FAM65C	0.028789019	0.170624802	0.865938711	0.943544702	-0.026202745	-0.500255297	0.617480345	0.991165746	-0.796279261	-3.949280164	0.000973112	0.565537824	0.175019389	0.469535827	0.646808714	0.999652396	0.086745833	0.171561027	0.865970132	0.999266765	-0.097704209	-0.368723209	0.714562556	0.874011719	0.379860837	2.168569603	0.033009362	0.111397831
ENSMUSG00000021177	Tdp1	ENSG00000042088	TDP1	0.017309906	0.249396057	0.805161178	0.917349393	-0.027141625	-0.965772095	0.335398807	0.990913209	0.057826704	0.324973580	0.749024987	0.921214184	0.012326114	0.143022057	0.888562960	0.999652396	-0.073864536	-0.862004234	0.401634845	0.999266765	0.177323748	3.740804255	0.000658336	0.025280759	-0.039750705	-1.378148339	0.171902208	0.345743097
ENSMUSG00000020085	Aifm2	ENSG00000042286	AIFM2	0.097545411	1.222437595	0.233326481	0.541235771	-0.006965722	-0.194265800	0.846177498	0.996455702	0.233050702	0.806135766	0.430902816	0.833681348	-0.096578377	-1.470523842	0.166252342	0.999652396	-0.137825130	-1.540129625	0.143401034	0.999266765	-0.078071554	-1.314405693	0.197287060	0.467229278	-0.073950635	-1.654488158	0.101847073	0.243278335
ENSMUSG00000021007	Spata7	ENSG00000042317	SPATA7	-0.143818047	-1.864311960	0.074464980	0.343808404	0.023989598	0.632470185	0.527848076	0.991165746	0.025330937	0.089931720	0.929355108	0.980614843	0.048632859	0.823983263	0.425462959	0.999652396	0.110641463	1.510563445	0.150724520	0.999266765	-0.128636696	-2.976970866	0.005262976	0.073898540	0.167127165	4.892633497	0.000004887	0.000213609
ENSMUSG00000031935	Med17	ENSG00000042429	MED17	0.005370944	0.099586315	0.921493945	0.967265283	0.007670887	0.342876739	0.732074231	0.993164194	0.109448993	0.911478917	0.374336040	0.814965054	0.044746193	0.797702754	0.440002458	0.999652396	-0.017844841	-0.325336691	0.749213238	0.999266765	-0.079610562	-2.210679314	0.033710043	0.185335648	0.053174762	1.714603361	0.090190962	0.223424813
ENSMUSG00000056666	Retsat	ENSG00000042445	RETSAT	0.006422675	0.097454123	0.923169204	0.967858227	0.052773743	1.444756572	0.150190759	0.984241184	-0.099820497	-0.461448434	0.650118349	0.916711945	0.071021326	1.265350205	0.228929699	0.999652396	0.020862436	0.332053179	0.744232226	0.999266765	-0.104841925	-1.507935003	0.140575435	0.392048833	0.013277291	0.242461969	0.809026946	0.903270219
ENSMUSG00000056737	Capg	ENSG00000042493	CAPG	0.053131273	0.212037725	0.833855076	0.929647902	0.066381504	0.949623603	0.343522575	0.990913209	0.123898516	0.631872173	0.535577444	0.890221214	0.283321671	1.744994725	0.105613865	0.999652396	-0.098841753	-0.464165488	0.648887808	0.999266765	-0.284006907	-2.773873568	0.008835802	0.096387940	-0.013514225	-0.212417297	0.832308038	0.917314884
ENSMUSG00000008036	Ap2s1	ENSG00000042753	AP2S1	0.037256675	0.616597482	0.543263455	0.778670435	-0.027395081	-1.559779437	0.120493631	0.982258706	-0.013865124	-0.121343793	0.904790819	0.972151255	-0.025088947	-0.472181812	0.644971095	0.999652396	-0.004256988	-0.080035468	0.937218385	0.999266765	0.050353876	1.449839268	0.156035452	0.414062990	0.089498874	3.212422616	0.001880884	0.014908241
ENSMUSG00000053469	Tg	ENSG00000042832	TG	0.306784872	2.888611179	0.008037501	0.177466760	-0.065747985	-0.818528816	0.414091500	0.990913209	-0.461996251	-1.572085761	0.133701119	0.694464525	-0.262054801	-0.488660439	0.633581988	0.999652396	-0.233014033	-0.392502213	0.699954242	0.999266765	0.007358973	0.033141084	0.973750990	0.990708392	-0.009215661	-0.083651561	0.933537118	0.971575156
ENSMUSG00000014725	Adam28	ENSG00000042980	ADAM28	0.328208833	1.274555849	0.214581247	0.522440313	-0.007451995	-0.112533276	0.910520643	0.997331338	0.747169554	1.449586938	0.164726829	0.698859469	0.199636928	0.389284380	0.703646692	0.999652396	-0.022116625	-0.039595280	0.968913947	0.999330331	-0.701360933	-1.824789559	0.076606778	0.282971109	0.138184001	0.613556107	0.541205054	0.715369733
ENSMUSG00000032033	Barx2	ENSG00000043039	BARX2	-0.383524237	-0.567316638	0.575729630	0.798227859	-0.052846569	-0.698898813	0.485478895	0.990913209	-0.494949893	-0.703998052	0.490627243	0.868967421	0.243207886	1.646357937	0.124699163	0.999652396	-0.020978234	-0.143385960	0.887805997	0.999266765	-0.123897456	-0.903228042	0.372600176	0.640910171	0.096152905	1.139791296	0.257687937	0.450824109
ENSMUSG00000113255	Tes3-ps	ENSG00000043093	DCUN1D1	-0.125291001	-2.137022607	0.042913601	0.281832075	0.027880139	1.681180622	0.094388203	0.977746693	0.410274728	1.324536385	0.202236408	0.722753624	0.449007466	0.603988365	0.556704185	0.999652396	1.196865203	2.291517072	0.036089869	0.999266765	-0.299524698	-0.827456638	0.413603305	0.675054128	-0.290365753	-1.759383191	0.082238137	0.209678906
ENSMUSG00000027708	Dcun1d1	ENSG00000043093	DCUN1D1	-0.125291001	-2.137022607	0.042913601	0.281832075	0.027880139	1.681180622	0.094388203	0.977746693	-0.069781933	-0.499900983	0.623325537	0.916711945	-0.030881856	-0.702978287	0.495013313	0.999652396	0.042702645	0.881903816	0.391105429	0.999266765	0.072540037	1.953713235	0.058791438	0.249003430	0.009049918	0.365237531	0.715873430	0.842894123
ENSMUSG00000020387	Jade2	ENSG00000043143	JADE2	-0.069513920	-0.683754678	0.500631694	0.750232753	-0.008707649	-0.419097418	0.675623342	0.993164194	0.185395136	1.171233647	0.257089125	0.757820067	-0.010966150	-0.093823438	0.926743434	0.999652396	-0.126369401	-1.237630157	0.234008263	0.999266765	0.006998357	0.096238515	0.923881926	0.970017746	0.108150005	1.982834409	0.050730164	0.150660708
ENSMUSG00000061524	Zic2	ENSG00000043355	ZIC2	0.040900883	0.312149323	0.757603369	0.894493789	-0.043537049	-0.837634775	0.403299357	0.990913209	-0.689322550	-1.204220705	0.244420322	0.747634229	-0.084858048	-0.580041780	0.572241432	0.999652396	0.007679282	0.068234092	0.946459062	0.999266765	-0.123218869	-0.782784444	0.439035787	0.693609176	0.008504583	0.059798156	0.952461725	0.977820235
ENSMUSG00000002699	Lcp2	ENSG00000043462	LCP2	-0.092667587	-0.553041675	0.585313040	0.805018687	-0.004968182	-0.112026669	0.910921769	0.997331338	0.091323989	0.783882924	0.443511756	0.841459847	-0.101948775	-1.103979916	0.290495642	0.999652396	0.077441388	0.600579334	0.556674714	0.999266765	-0.187450617	-2.167634176	0.037096884	0.195713988	-0.100172706	-1.544823470	0.126235347	0.280631964
ENSMUSG00000028653	Trit1	ENSG00000043514	TRIT1	-0.081334595	-1.255460017	0.221311074	0.528752601	-0.002779960	-0.117526541	0.906568266	0.997331338	0.013755444	0.110954659	0.912905453	0.974839536	0.116472144	1.487354847	0.161819967	0.999652396	0.049076455	0.592249699	0.562100109	0.999266765	0.115201007	3.569284769	0.001066151	0.032216800	0.066414471	2.363410876	0.020471257	0.079618483
ENSMUSG00000035283	Adrb1	ENSG00000043591	ADRB1	0.609492288	2.368577868	0.026185776	0.241561098	0.013367128	0.445837881	0.656227322	0.993164194	0.633903948	1.477008519	0.157310677	0.698859469	-0.070246747	-1.068654804	0.305520829	0.999652396	-0.029207498	-0.269238401	0.791245643	0.999266765	0.118748190	1.489256359	0.145406258	0.399014169	0.073883949	1.653630590	0.102021799	0.243579179
ENSMUSG00000038545	Cul7	ENSG00000044090	CUL7	-0.072471366	-1.077440814	0.291917278	0.593194029	0.013915076	0.691503211	0.490102329	0.990913209	-0.548178520	-2.636650972	0.016951662	0.633163832	-0.006097320	-0.117889865	0.908036793	0.999652396	0.010527667	0.181190032	0.858532321	0.999266765	0.061338236	1.544286434	0.131543622	0.377543224	-0.096975001	-4.390566147	0.000033428	0.000807370
ENSMUSG00000037815	Ctnna1	ENSG00000044115	CTNNA1	0.017335010	0.311532601	0.758066383	0.894698498	0.013581486	0.766232244	0.444499048	0.990913209	-0.361848876	-2.346121601	0.030879765	0.648933419	0.068314528	1.319203432	0.210864090	0.999652396	-0.049057546	-0.985382131	0.339350551	0.999266765	0.040575465	1.094343573	0.281303487	0.559340040	-0.100406976	-4.563760949	0.000017430	0.000516536
ENSMUSG00000031295	Phka2	ENSG00000044446	PHKA2	0.123648956	1.968010944	0.060638264	0.320763789	0.008759043	0.463485289	0.643552641	0.991899575	-0.224624008	-1.427127330	0.171012005	0.698859469	0.134483905	1.574229480	0.140508205	0.999652396	-0.052348381	-0.836500227	0.415400157	0.999266765	0.156346004	3.092785580	0.003888247	0.062682683	-0.022283417	-0.472942598	0.637509200	0.789948083
ENSMUSG00000038070	Cntln	ENSG00000044459	CNTLN	-0.155329320	-2.215083082	0.036421964	0.268585966	-0.031432470	-0.842730679	0.400449840	0.990913209	-0.256459921	-1.682838489	0.110027788	0.679777204	0.016236147	0.294954276	0.772892782	0.999652396	0.087901693	1.197756494	0.248747979	0.999266765	0.021736746	0.586078059	0.561596401	0.779553697	0.013464503	0.467496705	0.641383150	0.792366838
ENSMUSG00000052504	Epha3	ENSG00000044524	EPHA3	0.556569463	2.746247913	0.011201804	0.191107644	-0.069998484	-1.740997082	0.083319883	0.977746693	-2.081591255	-2.142331686	0.046388981	0.653991600	-0.177846274	-1.758115411	0.103281210	0.999652396	0.232526877	1.985060646	0.064858115	0.999266765	0.103599953	1.783896112	0.083142367	0.295811480	0.087906017	1.760608543	0.082028927	0.209359287
ENSMUSG00000026864	Hspa5	ENSG00000044574	HSPA5	-0.066073840	-0.815540421	0.422725356	0.697987480	-0.015004745	-0.470181278	0.638770428	0.991165746	0.103717497	0.757776339	0.458593011	0.850067921	-0.013515438	-0.196233010	0.847596510	0.999652396	-0.237487956	-1.727505084	0.103653902	0.999266765	0.163077201	2.623354743	0.012825876	0.116219599	-0.070513583	-1.866638017	0.065522435	0.178670930
ENSMUSG00000044393	Dsg2	ENSG00000046604	DSG2	0.106503832	0.927649750	0.362758531	0.652972277	0.090382039	1.010879683	0.313373155	0.990913209	0.570831441	0.755998582	0.459631244	0.850173578	-0.111188863	-0.567842568	0.580244913	0.999652396	0.050364485	0.236184917	0.816336837	0.999266765	-0.275062542	-2.570253752	0.014592147	0.124041540	-0.213879018	-2.979419489	0.003797330	0.024665975
ENSMUSG00000040621	Gemin8	ENSG00000046647	GEMIN8	-0.023381113	-0.460081754	0.649568646	0.840068484	-0.084940375	-2.717919704	0.007183583	0.949331718	-0.176232166	-0.489563019	0.630477789	0.916711945	0.024314714	0.293410358	0.774045212	0.999652396	-0.060183180	-0.654816223	0.522046282	0.999266765	0.128998372	1.872960694	0.069473630	0.270079076	-0.143262990	-3.445300860	0.000901313	0.008742648
ENSMUSG00000040586	Ofd1	ENSG00000046651	OFD1	-0.029717915	-0.406529849	0.687929684	0.859327564	-0.012429135	-0.515095098	0.607091618	0.991165746	-0.172932697	-1.677869006	0.111007545	0.679777204	0.089448477	1.000786239	0.335997033	0.999652396	0.009252737	0.074553154	0.941510059	0.999266765	0.051223154	1.330079435	0.192123512	0.460682019	-0.013523587	-0.506428068	0.613913603	0.772469715
ENSMUSG00000031342	Gpm6b	ENSG00000046653	GPM6B	-0.112765208	-1.839889121	0.078094980	0.349347540	0.035886453	1.915122478	0.056994649	0.971146284	-0.374530447	-1.870341192	0.078130411	0.666146418	-0.060021599	-1.997819420	0.068078858	0.999652396	-0.025558702	-0.653247742	0.523030407	0.999266765	0.059925450	1.485156781	0.146484081	0.400037330	0.020596101	0.685107116	0.495206270	0.677964824
ENSMUSG00000048960	Prex2	ENSG00000046889	PREX2	-0.403002996	-3.139228165	0.004422611	0.153368872	0.018032026	0.552727912	0.581106267	0.991165746	-1.578731670	-3.059301892	0.006874219	0.633163832	-0.003430278	-0.042332079	0.966905753	0.999652396	-0.074619978	-0.806701547	0.431866224	0.999266765	-0.005240828	-0.075631538	0.940144342	0.977160683	0.066437163	1.325681318	0.188622494	0.366813912
ENSMUSG00000021147	Wdr37	ENSG00000047056	WDR37	0.040891921	0.906221545	0.373762363	0.661387327	-0.015850111	-0.881386824	0.379233818	0.990913209	-0.038306066	-0.466100811	0.646849424	0.916711945	-0.034649079	-0.968546092	0.351223153	0.999652396	0.024697997	0.468380943	0.645936465	0.999266765	-0.038615235	-1.315813704	0.196818914	0.466784730	0.018488458	0.765049563	0.446435822	0.634714862
ENSMUSG00000034653	Ythdc2	ENSG00000047188	YTHDC2	-0.152672799	-2.557934389	0.017212474	0.213882815	0.010524695	0.562049950	0.574751411	0.991165746	-0.021454534	-0.166673805	0.869523076	0.961577973	0.068138629	1.011292880	0.331139578	0.999652396	0.000056829	0.000855323	0.999328304	0.999897458	-0.056206899	-1.227318577	0.227921455	0.503372748	0.010172408	0.214556201	0.830645414	0.916363243
ENSMUSG00000031360	Ctps2	ENSG00000047230	CTPS2	-0.028260274	-0.642962324	0.526300239	0.768066754	0.005454811	0.224956451	0.822257456	0.996279627	0.087583735	0.732320606	0.473595292	0.859513066	0.065787427	1.180399684	0.259916609	0.999652396	0.094088962	1.886170737	0.077873137	0.999266765	0.042466319	1.252053826	0.218880498	0.493784363	-0.035237044	-1.541914543	0.126940461	0.281702895
ENSMUSG00000033793	Atp6v1h	ENSG00000047249	ATP6V1H	-0.116970373	-2.775782456	0.010461389	0.189262158	0.015642271	0.745625460	0.456824836	0.990913209	-0.179358039	-1.568729244	0.134480970	0.694464525	-0.021740691	-0.414435777	0.685610984	0.999652396	0.016825390	0.375204349	0.712519168	0.999266765	0.083497661	4.030859449	0.000286733	0.016552638	0.055504799	3.303310396	0.001416977	0.012157512
ENSMUSG00000029250	Polr2b	ENSG00000047315	POLR2B	-0.002915826	-0.071326531	0.943724648	0.975974426	-0.015649406	-1.001802376	0.317726604	0.990913209	0.073802906	0.654720505	0.521097253	0.883488249	0.003831123	0.081404371	0.936415265	0.999652396	0.005553485	0.130564347	0.897775003	0.999266765	0.069639044	2.536896117	0.015813381	0.128774303	0.002240156	0.126927427	0.899308216	0.954401057
ENSMUSG00000034858	Atosa	ENSG00000047346	FAM214A	-0.023945981	-0.357317383	0.723954538	0.879091607	0.014634010	0.604114192	0.546495960	0.991165746	-0.025378550	-0.168649018	0.867992148	0.960931616	0.089328903	1.178344106	0.260705164	0.999652396	-0.020931986	-0.265232241	0.794274752	0.999266765	0.080687376	1.731040518	0.092282301	0.313051406	-0.009732821	-0.310865508	0.756690818	0.869812617
ENSMUSG00000037999	Arap2	ENSG00000047365	ARAP2	0.085437553	0.466638639	0.644936191	0.837434394	-0.011135866	-0.531627575	0.595611511	0.991165746	0.094823926	0.731560595	0.474047674	0.859701562	-0.001368021	-0.033658936	0.973683095	0.999652396	0.062055183	1.032388890	0.317501764	0.999266765	0.066899516	1.254837539	0.217880083	0.492582782	0.045655942	1.221071687	0.225554241	0.413259873
ENSMUSG00000006005	Tpr	ENSG00000047410	TPR	-0.087208203	-1.354310411	0.188161136	0.494114426	-0.000698622	-0.034269811	0.972698352	0.998646911	0.070298689	0.754240507	0.460659388	0.850939666	0.049021090	1.091900249	0.295569636	0.999652396	-0.057461917	-1.053431095	0.308055877	0.999266765	0.044417256	1.138037739	0.262860930	0.541429044	-0.083467548	-3.179440112	0.002081864	0.016086322
ENSMUSG00000003617	Cp	ENSG00000047457	CP	-0.257930621	-0.961336596	0.345899978	0.639389699	0.027284058	0.189538177	0.849875495	0.996455702	0.570134895	1.433634198	0.169171318	0.698859469	0.005058340	0.033611347	0.973720289	0.999652396	0.063864673	0.575545780	0.573063870	0.999266765	-0.189012488	-0.634265442	0.530045429	0.759381112	0.303921831	2.844466920	0.005614053	0.032241255
ENSMUSG00000032743	Katnip	ENSG00000047578	KIAA0556	0.178219785	1.707117826	0.100613547	0.380228213	0.003230391	0.152181132	0.879207253	0.997331338	-0.024464363	-0.225312182	0.824327021	0.945367061	0.066672668	1.486099758	0.162147000	0.999652396	-0.012388241	-0.246203475	0.808708400	0.999266765	0.091790457	2.443640443	0.019741324	0.143386620	-0.042186209	-1.658966287	0.100938612	0.242023353
ENSMUSG00000057531	Dtnbp1	ENSG00000047579	DTNBP1	0.031174957	0.417248212	0.680178863	0.856274393	-0.040282758	-1.745416681	0.082545992	0.977746693	-0.288709329	-1.969569405	0.064803823	0.653991600	0.043387974	0.847692845	0.412619449	0.999652396	-0.033601866	-0.684230937	0.503785441	0.999266765	0.071726952	2.132099267	0.040117125	0.203427128	0.005532866	0.264656168	0.791937689	0.891767019
ENSMUSG00000015342	Xk	ENSG00000047597	XK	-0.062827291	-0.458900968	0.650404413	0.840698840	0.023945800	1.100771246	0.272403497	0.990913209	-0.002927233	-0.023170540	0.981774429	0.994640830	-0.046552163	-0.977684860	0.346857958	0.999652396	0.034324385	0.619258281	0.544611094	0.999266765	0.067864379	1.191583356	0.241468947	0.518501477	0.088032471	2.378152015	0.019722652	0.077501523
ENSMUSG00000038115	Ano2	ENSG00000047617	ANO2	-0.208145113	-1.216692050	0.235466372	0.541936077	0.019493701	0.332725770	0.739711985	0.993334778	-0.184265597	-0.769540605	0.451758633	0.845713140	0.332664524	1.333054251	0.206409563	0.999652396	0.261703621	0.498978690	0.624699759	0.999266765	-0.087936352	-0.509907247	0.613327705	0.813923088	-0.027261461	-0.212048023	0.832595162	0.917379511
ENSMUSG00000030347	D6Wsu163e	ENSG00000047621	C12orf4	-0.084239393	-1.605140766	0.121447587	0.407825615	-0.011082862	-0.586699461	0.558109338	0.991165746	0.049542604	0.461012078	0.650425326	0.916711945	-0.047221701	-0.853229405	0.409657829	0.999652396	-0.038699068	-0.701972736	0.492952369	0.999266765	-0.046856573	-1.392876159	0.172471506	0.434918666	0.001140419	0.048516487	0.961422466	0.981920604
ENSMUSG00000031355	Arhgap6	ENSG00000047648	ARHGAP6	0.449143940	1.818781332	0.081354613	0.353502535	0.091963000	2.257245258	0.025142867	0.963036073	-0.429310339	-2.537095455	0.020866761	0.633163832	0.402223252	3.328868670	0.005742303	0.999652396	0.016295909	0.113160777	0.911334617	0.999266765	-0.060245128	-0.497155740	0.622198397	0.819834102	0.008517778	0.107114206	0.914959717	0.962927729
ENSMUSG00000015879	Fam184b	ENSG00000047662	FAM184B	-0.339103157	-2.349149610	0.027316849	0.244562001	0.004211531	0.105319433	0.916234617	0.997331338	0.591439078	1.096675883	0.287534858	0.771855419	-0.021676355	-0.227910734	0.823418168	0.999652396	0.036938554	0.408817497	0.688185038	0.999266765	-0.023998627	-0.489145457	0.627800355	0.823570491	0.079775864	2.041391426	0.044423909	0.137165429
ENSMUSG00000032479	Map4	ENSG00000047849	MAP4	0.114333587	1.675247749	0.106773784	0.388614416	0.033776763	1.157983407	0.248339641	0.990913209	-0.134457081	-0.559072808	0.583143557	0.905953650	-0.045498270	-1.349008420	0.201374060	0.999652396	-0.006330600	-0.144476557	0.886958914	0.999266765	0.121073181	3.887665940	0.000433193	0.020872986	0.082048807	4.487763644	0.000023233	0.000630473
ENSMUSG00000019861	Gopc	ENSG00000047932	GOPC	-0.090530033	-1.804354793	0.083649406	0.357257562	0.016201821	1.179910050	0.239526703	0.990913209	0.053403637	0.582939349	0.567315174	0.901443098	-0.082580019	-2.245572978	0.043611985	0.999652396	-0.008063290	-0.175294896	0.863084361	0.999266765	0.019938504	0.550698350	0.585350334	0.795143333	0.061405631	2.491952302	0.014716914	0.063487941
ENSMUSG00000032267	Usp28	ENSG00000048028	USP28	-0.051678932	-1.043812211	0.306897739	0.606456143	-0.024885093	-1.265356206	0.207309546	0.990913209	0.225099155	1.301756316	0.209749976	0.728251895	0.069926921	0.822359178	0.426352246	0.999652396	0.106595765	1.733336592	0.102587856	0.999266765	-0.049354522	-1.466573417	0.151450022	0.406911332	-0.129439456	-4.154003093	0.000079573	0.001535635
ENSMUSG00000004698	Hdac9	ENSG00000048052	HDAC9	0.082787399	0.810341114	0.425649234	0.700014404	0.014844508	0.611048203	0.541905689	0.991165746	0.610015848	3.032314952	0.007287844	0.633163832	-0.059244702	-1.094414710	0.294507987	0.999652396	0.037438809	0.448256333	0.660080487	0.999266765	0.076428103	2.127479540	0.040525349	0.204491061	0.033530238	0.981907515	0.329030392	0.526691220
ENSMUSG00000025875	Tspan17	ENSG00000048140	TSPAN17	-0.009780291	-0.194642033	0.847299583	0.935632938	0.011481859	0.478734945	0.632683457	0.991165746	-0.212538457	-0.938105325	0.360863063	0.807769441	-0.047340596	-0.726217035	0.481144909	0.999652396	-0.003361592	-0.064637358	0.949277001	0.999266765	-0.248103363	-3.061257342	0.004224377	0.065510644	-0.128734700	-1.811853254	0.073665617	0.194861214
ENSMUSG00000025869	Nop16	ENSG00000048162	NOP16	-0.027771070	-0.556279640	0.583132354	0.803435693	-0.011673441	-0.521580700	0.602576157	0.991165746	0.207226814	1.476403107	0.157471395	0.698859469	-0.041684245	-0.727349685	0.480475090	0.999652396	0.048942747	0.817283060	0.425972070	0.999266765	0.030181783	0.699407707	0.488935129	0.730592547	0.025789961	0.907373298	0.366865260	0.563717725
ENSMUSG00000039765	Cc2d2a	ENSG00000048342	CC2D2A	0.053557859	0.997809946	0.328254348	0.625631201	-0.010264844	-0.481632343	0.630627254	0.991165746	0.192948515	0.416645735	0.681965393	0.916711945	0.017970117	0.340216921	0.739368334	0.999652396	0.151672738	2.375001627	0.030628508	0.999266765	-0.144633338	-3.166382738	0.003199539	0.056455473	-0.070706046	-1.859788034	0.066497376	0.180464482
ENSMUSG00000022292	Rrm2b	ENSG00000048392	RRM2B	-0.042683661	-0.681528764	0.502013940	0.751440894	0.000172473	0.009868998	0.992136270	0.999255188	0.168712727	1.289795525	0.213782056	0.731805104	-0.060423733	-1.477624883	0.164369945	0.999652396	0.035457119	0.564610870	0.580300975	0.999266765	-0.074801461	-1.237366022	0.224216070	0.499583963	-0.006526104	-0.159015885	0.874046913	0.940700775
ENSMUSG00000039841	Zfp800	ENSG00000048405	ZNF800	0.007173246	0.094525851	0.925470532	0.968516920	-0.026724041	-1.236426974	0.217842201	0.990913209	-0.034128722	-0.332080958	0.743742916	0.920437040	-0.034432112	-0.386391990	0.705733119	0.999652396	-0.008627846	-0.090822315	0.928780181	0.999266765	0.059930139	1.087454129	0.284293134	0.562726296	0.048443079	1.046362213	0.298464956	0.493913755
ENSMUSG00000071669	Snx29	ENSG00000048471	SNX29	0.110607287	1.469046972	0.154713126	0.451421520	-0.034672415	-1.336603208	0.182967346	0.990144775	0.162160298	1.349405110	0.194279007	0.715916960	-0.027816009	-0.374331658	0.714459516	0.999652396	0.105545758	1.369443876	0.190094500	0.999266765	0.043229737	1.050928898	0.300517517	0.577222510	-0.059747658	-1.959673012	0.053427459	0.156223109
ENSMUSG00000030226	Lmo3	ENSG00000048540	LMO3	-0.297288928	-2.904939650	0.007734418	0.176946057	0.005242962	0.249092905	0.803560817	0.995319946	-0.614331290	-1.828531369	0.084436985	0.666146418	-0.004037862	-0.089324054	0.930246184	0.999652396	0.043490796	0.601052506	0.556367362	0.999266765	0.149064594	2.744015747	0.009521272	0.100199302	0.082862817	2.270060688	0.025824812	0.094421526
ENSMUSG00000034729	Mrps10	ENSG00000048544	MRPS10	-0.077928918	-1.451241447	0.159565846	0.457019045	-0.007170751	-0.373749286	0.709011957	0.993164194	0.100929847	0.586576307	0.564922890	0.900821100	0.027780935	0.530496151	0.605107519	0.999652396	-0.038016322	-0.650930130	0.524486478	0.999266765	-0.030722142	-0.920411943	0.363679196	0.634055425	0.038340803	1.583365425	0.117183279	0.267102456
ENSMUSG00000035623	Rsf1	ENSG00000048649	RSF1	0.032493554	0.496188231	0.624242784	0.826059794	-0.001286714	-0.087981188	0.929985265	0.997331338	0.133289911	1.228702052	0.235330142	0.743982948	-0.011442897	-0.190447459	0.852030665	0.999652396	0.084698396	1.354402191	0.194743905	0.999266765	-0.044868136	-1.065259590	0.294076629	0.571562513	-0.052783849	-1.263449742	0.210003916	0.394750444
ENSMUSG00000020220	Vps13d	ENSG00000048707	VPS13D	0.105944822	1.363598787	0.185257331	0.491290072	0.055615662	2.622083657	0.009455409	0.949331718	0.032021020	0.433884759	0.669634137	0.916711945	0.042717389	0.682049791	0.507706282	0.999652396	0.015078883	0.244845999	0.809740874	0.999266765	0.068990094	1.685762565	0.100767894	0.328503005	-0.086839653	-2.681461538	0.008858901	0.044548762
ENSMUSG00000002107	Celf2	ENSG00000048740	CELF2	0.112709233	2.154397414	0.041384695	0.279978118	0.021015775	1.313515225	0.190609989	0.990913209	0.043487312	0.386109747	0.704034475	0.916711945	-0.008031459	-0.185893647	0.855524503	0.999652396	-0.003191542	-0.060829836	0.952260845	0.999266765	0.096593003	2.037090997	0.049284823	0.227023304	-0.045258134	-1.250843765	0.214544726	0.399898876
ENSMUSG00000056211	R3hdm1	ENSG00000048991	R3HDM1	-0.056692673	-0.702425618	0.489122307	0.743915542	0.032113083	1.767282537	0.078803156	0.977746693	-0.126064661	-1.091126079	0.289902962	0.774099076	0.092556789	1.524405368	0.152415257	0.999652396	-0.064434639	-1.288003491	0.216369358	0.999266765	0.114903823	3.103473341	0.003780169	0.061800702	-0.048209391	-1.743507851	0.084988657	0.214311540
ENSMUSG00000028626	Col9a2	ENSG00000049089	COL9A2	0.000985841	0.003291108	0.997401087	0.998795908	0.022715449	0.790506816	0.430227787	0.990913209	-1.009219509	-1.473902265	0.158136722	0.698859469	-0.001039177	-0.009303362	0.992724612	0.999652396	-0.024169172	-0.152453090	0.880767800	0.999266765	-0.158877228	-1.378780821	0.176740336	0.441441974	0.048027725	0.587473435	0.558498212	0.729590798
ENSMUSG00000019966	Kitl	ENSG00000049130	KITLG	0.095888281	0.951324944	0.350854040	0.643373314	-0.000035576	-0.001213638	0.999032944	0.999844332	-0.862934812	-1.202234212	0.245169530	0.748150693	0.108908957	1.489777418	0.161190313	0.999652396	-0.050414671	-0.510717750	0.616640721	0.999266765	-0.135735687	-1.405220297	0.168799503	0.430215807	0.035890170	0.757419503	0.450967172	0.638656998
ENSMUSG00000021694	Ercc8	ENSG00000049167	ERCC8	-0.048425046	-0.796158368	0.433688601	0.705705840	0.009617969	0.425515760	0.670947383	0.993164194	0.114496222	0.923188432	0.368369833	0.810943371	0.042336656	0.595244100	0.562350866	0.999652396	0.023056704	0.362317357	0.721936349	0.999266765	0.089707767	2.776741340	0.008772443	0.096375181	0.075836431	3.212753258	0.001878964	0.014900848
ENSMUSG00000046169	Adamts6	ENSG00000049192	ADAMTS6	-0.104789133	-1.020440664	0.317622898	0.615586023	0.049474453	0.882480459	0.378643904	0.990913209	-0.020530271	-0.204840765	0.840042436	0.950744349	0.041556015	0.315644722	0.757504135	0.999652396	-0.079107845	-0.470975944	0.644122675	0.999266765	-0.157726588	-2.416327624	0.021049662	0.147822579	-0.192805933	-4.055173684	0.000113409	0.001980097
ENSMUSG00000028980	H6pd	ENSG00000049239	H6PD	0.091065853	1.351912649	0.188916511	0.494986510	0.051345268	1.684155798	0.093810920	0.977746693	0.245546992	1.687413681	0.109132339	0.679567865	0.095949179	0.843034113	0.415122527	0.999652396	-0.058007453	-0.426570369	0.675472424	0.999266765	-0.155164907	-2.523197397	0.016341527	0.130515732	-0.089730491	-2.232285091	0.028319950	0.100314295
ENSMUSG00000028955	Vamp3	ENSG00000049245	VAMP3	-0.064146693	-0.998766040	0.327800285	0.625328049	0.011077294	0.496384422	0.620203033	0.991165746	-0.332793704	-2.177889183	0.043249462	0.653991600	-0.041894624	-0.671253983	0.514328339	0.999652396	-0.046552286	-0.853863795	0.405995543	0.999266765	0.080913617	2.351719689	0.024463605	0.158904296	0.037898219	1.733892176	0.086691180	0.217242684
ENSMUSG00000028957	Per3	ENSG00000049246	PER3	0.005169878	0.056774977	0.955191079	0.981214898	-0.068187722	-1.467720451	0.143851018	0.984241184	-0.541134412	-1.647849493	0.117086398	0.682125057	0.150071127	2.175991872	0.049484288	0.999652396	0.048659184	0.708497904	0.489002820	0.999266765	0.005326632	0.063489844	0.949738874	0.980619502	0.167975216	3.187612776	0.002030273	0.015773114
ENSMUSG00000010080	Epn3	ENSG00000049283	EPN3	0.005292865	0.026410825	0.979146458	0.990598300	-0.042473860	-0.669780069	0.503819722	0.991165746	-0.951546358	-1.189372391	0.250062788	0.752231569	0.538128743	1.132110838	0.278935309	0.999652396	0.208950613	0.420199423	0.680023154	0.999266765	-0.749964925	-2.351814626	0.024458240	0.158904296	-0.187088329	-1.096497651	0.276067186	0.471054671
ENSMUSG00000001870	Ltbp1	ENSG00000049323	LTBP1	0.097663968	0.525351500	0.604124194	0.815747826	0.091920259	1.833260749	0.068345040	0.977746693	-0.281807023	-1.199887670	0.246056785	0.749312126	0.024917592	0.202117823	0.843091840	0.999652396	-0.055158376	-0.594548840	0.560599796	0.999266765	-0.008422775	-0.081355319	0.935624385	0.975570112	-0.113325560	-2.006737525	0.048069162	0.145122951
ENSMUSG00000005973	Rcn1	ENSG00000049449	RCN1	-0.186316125	-2.576513379	0.016506827	0.210532796	0.033446735	0.955705198	0.340448373	0.990913209	-0.169624624	-0.967031244	0.346605577	0.801970137	-0.039727066	-0.678220705	0.510049240	0.999652396	0.095967391	1.411817078	0.177478183	0.999266765	-0.206381299	-4.113564255	0.000225513	0.014915193	-0.118333495	-2.691881158	0.008608932	0.043676608
ENSMUSG00000029675	Eln	ENSG00000049540	ELN	0.004375321	0.034721198	0.972587145	0.988244126	0.034175083	0.682693832	0.495640609	0.991165746	-1.157862056	-1.721415365	0.102671824	0.679473643	0.170527902	1.032123614	0.321660508	0.999652396	-0.233407485	-0.791973852	0.440155767	0.999266765	-0.041472243	-0.576641256	0.567884510	0.783097198	0.097023227	2.946818320	0.004178017	0.026451988
ENSMUSG00000023104	Rfc2	ENSG00000049541	RFC2	0.056508514	0.962450139	0.345351906	0.639054147	-0.017337109	-0.933411520	0.351804676	0.990913209	0.076016691	0.712931777	0.485216529	0.867422801	0.103246162	2.640941093	0.020990111	0.999652396	0.056951969	0.824145949	0.422176948	0.999266765	0.000728893	0.020020640	0.984140988	0.993688664	-0.104473051	-3.702305541	0.000385734	0.004761834
ENSMUSG00000069729	Arid1b	ENSG00000049618	ARID1B	0.050134258	1.039286892	0.308954262	0.608768094	-0.001415987	-0.084536250	0.932720026	0.997331338	0.065134295	0.733812572	0.472707979	0.859451520	0.033717898	0.821714831	0.426705404	0.999652396	-0.018415786	-0.417411140	0.682018856	0.999266765	0.129688576	2.850146094	0.007287946	0.087340828	0.034376621	1.260741215	0.210973533	0.395939617
ENSMUSG00000021610	Clptm1l	ENSG00000049656	CLPTM1L	0.006098065	0.138146242	0.891269036	0.955245193	-0.000735973	-0.054546699	0.956557520	0.998473650	0.028461901	0.282723572	0.780680763	0.930773796	-0.019413020	-0.479225227	0.640091384	0.999652396	-0.064316750	-1.811212131	0.089244399	0.999266765	0.071547210	2.912158070	0.006220564	0.080057691	0.032708010	2.115299947	0.037435831	0.121723399
ENSMUSG00000024589	Nedd4l	ENSG00000049759	NEDD4L	0.110064338	2.014907590	0.055164662	0.308372506	-0.008338038	-0.414025947	0.679327018	0.993164194	0.210132348	1.126564778	0.275025080	0.766514472	0.065026256	1.531755118	0.150606173	0.999652396	-0.066533175	-1.105700290	0.285480112	0.999266765	0.089521551	1.984289034	0.055134859	0.241399314	-0.125090603	-4.244584668	0.000057266	0.001212979
ENSMUSG00000039556	Ppp1r3f	ENSG00000049769	PPP1R3F	0.014879716	0.260312300	0.796827168	0.913580711	-0.010364987	-0.692924058	0.489212223	0.990913209	0.469467008	1.130099738	0.273572635	0.766514472	-0.014455932	-0.148634606	0.884223878	0.999652396	0.110145097	0.911983410	0.375541955	0.999266765	-0.060518611	-0.908081584	0.370066242	0.638923254	0.096399085	2.026874166	0.045921027	0.140406762
ENSMUSG00000021665	Hexb	ENSG00000049860	HEXB	-0.107676834	-1.418176616	0.168901266	0.471863178	0.010974907	0.549957974	0.583000907	0.991165746	0.123543968	0.893971569	0.383376835	0.815667656	0.030482720	0.753152970	0.465371163	0.999652396	0.038780978	0.489226953	0.631432204	0.999266765	-0.024077569	-0.639426197	0.526722892	0.757325298	0.041447021	1.116282041	0.267558145	0.461822190
ENSMUSG00000021650	Ptcd2	ENSG00000049883	PTCD2	-0.035864162	-0.541191436	0.593328024	0.810131304	-0.036180401	-1.347089814	0.179572618	0.990144775	0.203294286	1.157357286	0.262564141	0.761983449	0.000263691	0.005839820	0.995433118	0.999982254	-0.072016334	-1.442818649	0.168687738	0.999266765	0.013232023	0.442458237	0.660889068	0.841810840	0.037535776	1.788795956	0.077336463	0.201189721
ENSMUSG00000046449	Nexmif	ENSG00000050030	KIAA2022	0.021165482	0.283996135	0.778831437	0.904784363	-0.008225947	-0.404889574	0.686018956	0.993164194	-0.723522693	-1.419816481	0.173099532	0.699304977	0.006733693	0.100270839	0.921726964	0.999652396	0.033712016	0.357542193	0.725437685	0.999266765	0.097479419	2.012004472	0.051992883	0.234425699	0.004348945	0.100467671	0.920218005	0.965326163
ENSMUSG00000005078	Jkamp	ENSG00000050130	JKAMP	-0.145373387	-2.751561394	0.011065050	0.190903356	-0.006959815	-0.453569643	0.650661672	0.993164194	0.161757027	1.348624236	0.194525018	0.715916960	-0.024705636	-0.450265244	0.660264520	0.999652396	0.011340617	0.235054048	0.817199133	0.999266765	0.001514230	0.051116266	0.959524464	0.985374892	-0.033854423	-1.569939418	0.120275788	0.271640502
ENSMUSG00000030772	Dkk3	ENSG00000050165	DKK3	-0.044091865	-0.842546981	0.407740137	0.687498224	-0.020739641	-1.067128232	0.287282229	0.990913209	-1.347152158	-1.455830372	0.163013591	0.698859469	-0.100471496	-2.728693913	0.017806212	0.999652396	0.011119681	0.277212693	0.785226514	0.999266765	0.011153706	0.208450872	0.836089328	0.936468807	0.146070937	2.708414429	0.008225446	0.042213532
ENSMUSG00000029832	Nfe2l3	ENSG00000050344	NFE2L3	-0.183967183	-1.638140872	0.114343428	0.399273815	-0.016689848	-0.385403365	0.700374262	0.993164194	-1.477349346	-1.677813321	0.111018566	0.679777204	-0.157148450	-0.913397696	0.378393435	0.999652396	0.208932371	0.984779673	0.339637298	0.999266765	0.128515712	2.442465938	0.019796025	0.143481241	0.064364991	2.050152598	0.043540844	0.135443827
ENSMUSG00000021371	Mcur1	ENSG00000050393	MCUR1	0.066129077	0.572572456	0.572221106	0.795983939	-0.019348610	-0.961596263	0.337487479	0.990913209	-0.320562156	-2.272570165	0.035817293	0.650722520	-0.017478098	-0.329459197	0.747288910	0.999652396	-0.119235376	-1.881176727	0.078588524	0.999266765	-0.021814442	-0.432504575	0.668036911	0.846499351	0.150046318	4.080453018	0.000103630	0.001854758
ENSMUSG00000023022	Lima1	ENSG00000050405	LIMA1	-0.103401205	-1.412632290	0.170508477	0.473953456	0.006905761	0.246790705	0.805339455	0.995319946	-0.325005837	-1.095139981	0.288188805	0.771855419	0.033882234	0.324989386	0.750588799	0.999652396	0.031658246	0.411888522	0.685978848	0.999266765	0.010397559	0.192085273	0.848789261	0.942367170	-0.181875154	-4.319166032	0.000043551	0.000991889
ENSMUSG00000037353	Letmd1	ENSG00000050426	LETMD1	-0.043492154	-0.914117768	0.369682173	0.659084231	-0.042529646	-2.715552563	0.007233150	0.949331718	-0.036396575	-0.259625465	0.798159684	0.935807269	-0.009078845	-0.263434246	0.796528147	0.999652396	0.067822077	1.801506987	0.090819324	0.999266765	0.012159819	0.566274800	0.574832369	0.787442681	-0.001259548	-0.076170462	0.939468808	0.974838396
ENSMUSG00000023032	Slc4a8	ENSG00000050438	SLC4A8	0.062774139	0.659882272	0.515567244	0.761071443	-0.012360658	-0.448949222	0.653985311	0.993164194	0.179671079	0.536843924	0.598084561	0.913770181	-0.048410637	-0.923365499	0.373377256	0.999652396	-0.016530168	-0.280710387	0.782590813	0.999266765	0.000821947	0.024011220	0.980980491	0.992558854	-0.067604658	-2.601793568	0.010999164	0.051937896
ENSMUSG00000026840	Lamc3	ENSG00000050555	LAMC3	-0.123379996	-0.782667966	0.441421498	0.711179080	0.056809661	1.373617064	0.171196182	0.987529601	-1.800024157	-2.200298558	0.041372239	0.653991600	0.136092135	0.812338306	0.431866216	0.999652396	-0.017452965	-0.123731899	0.903094696	0.999266765	0.037538186	0.289052910	0.774251825	0.906288440	-0.048880950	-0.692684805	0.490462261	0.674257202
ENSMUSG00000040016	Ptger3	ENSG00000050628	PTGER3	-0.554323265	-1.517000338	0.142234868	0.435257006	-0.018099374	-0.144758956	0.885056245	0.997331338	-0.470962311	-2.288147978	0.034714119	0.649730593	-0.161182286	-1.219640124	0.245217198	0.999652396	0.260734810	1.528886289	0.146149970	0.999266765	0.000372543	0.004867922	0.996143708	0.998716565	0.106149607	2.012779755	0.047415737	0.143595311
ENSMUSG00000044162	Tnip3	ENSG00000050730	TNIP3	0.161530427	0.383602486	0.704625830	0.869105588	-0.184880397	-1.893911192	0.059772247	0.971146284	-0.575411483	-1.838668478	0.082868097	0.666146418	-0.132585852	-0.186342865	0.855179705	0.999652396	0.428581396	0.840700862	0.413112100	0.999266765	-0.126382846	-0.319962986	0.750905024	0.894156250	-0.269928387	-1.235232799	0.220267352	0.406732005
ENSMUSG00000020366	Mapk9	ENSG00000050748	MAPK9	-0.101909055	-1.757530359	0.091485045	0.367629072	-0.003426343	-0.215853357	0.829336046	0.996455702	0.025273066	0.279371311	0.783210291	0.931457732	-0.000736846	-0.016666137	0.986967245	0.999652396	-0.052914604	-1.164448623	0.261598350	0.999266765	0.056683378	2.043111347	0.048653598	0.225424952	0.080251054	3.779622696	0.000296660	0.003940944
ENSMUSG00000063564	Col23a1	ENSG00000050767	COL23A1	-0.154338516	-1.161625637	0.256728068	0.559554448	-0.038727260	-0.935998804	0.350474456	0.990913209	-0.667438022	-2.009890831	0.059997137	0.653991600	0.076000687	0.553783431	0.589541256	0.999652396	0.331353092	1.374258181	0.188625478	0.999266765	0.174521550	2.684319732	0.011042414	0.107612024	0.017378134	0.433784126	0.665583046	0.809299066
ENSMUSG00000031955	Bcar1	ENSG00000050820	BCAR1	0.107762361	1.353987857	0.188262614	0.494210603	0.010585003	0.478751473	0.632671720	0.991165746	-1.258832401	-1.909466805	0.072609724	0.663526062	-0.029145129	-0.685209803	0.505777512	0.999652396	-0.029661460	-0.501010068	0.623301618	0.999266765	0.112446854	2.739535748	0.009628293	0.100573009	-0.073108015	-2.601356291	0.011012104	0.051980127
ENSMUSG00000044465	Fhip1b	ENSG00000051009	FAM160A2	0.086843928	1.498792619	0.146872688	0.441081924	-0.007891916	-0.354059113	0.723691322	0.993164194	-0.002688311	-0.014107564	0.988902559	0.997388949	-0.043658404	-1.040629951	0.317847430	0.999652396	-0.050212494	-0.874165253	0.395178088	0.999266765	0.053424847	1.556811745	0.128542482	0.373628483	0.025363266	1.113152962	0.268891567	0.463345015
ENSMUSG00000031770	Herpud1	ENSG00000051108	HERPUD1	0.055563291	0.839110648	0.409627985	0.688377714	-0.064204815	-2.150655943	0.032779969	0.963036073	0.047202868	0.475334753	0.640383276	0.916711945	0.083515542	1.395376949	0.187308835	0.999652396	-0.146465527	-2.361447386	0.031458941	0.999266765	-0.064006160	-0.912980715	0.367519864	0.637004666	0.050079107	1.601410307	0.113127378	0.260829420
ENSMUSG00000003573	Homer3	ENSG00000051128	HOMER3	0.072547456	0.817126861	0.421835702	0.697730076	-0.005714274	-0.138967504	0.889624563	0.997331338	-0.268702716	-1.088377757	0.291080943	0.775098448	-0.109726904	-1.114180379	0.286262519	0.999652396	-0.122688610	-0.926526967	0.368169467	0.999266765	0.081713452	1.924702238	0.062453258	0.255987477	-0.062555096	-1.869566559	0.065109300	0.178044188
ENSMUSG00000027323	Rad51	ENSG00000051180	RAD51	0.075070567	0.625837174	0.537285805	0.774588464	-0.118821654	-1.674868502	0.095622468	0.977746693	-0.119351786	-0.539673936	0.596171917	0.912485660	-0.235271536	-1.506624593	0.156868814	0.999652396	0.194413485	0.939861823	0.361497148	0.999266765	-0.125434944	-1.788315184	0.082414104	0.294163565	-0.079793074	-2.132520915	0.035951630	0.118361276
ENSMUSG00000034206	Polq	ENSG00000051341	POLQ	0.155583223	1.486278460	0.150130983	0.445546341	-0.059647522	-1.161386436	0.246957076	0.990913209	0.123504279	0.830869358	0.417156330	0.827095542	0.052353713	0.256510313	0.801749251	0.999652396	0.179834941	0.952097492	0.355448444	0.999266765	-0.150876199	-1.878341991	0.068713257	0.268481729	-0.060800576	-1.207559104	0.230684466	0.419231198
ENSMUSG00000032462	Pik3cb	ENSG00000051382	PIK3CB	-0.083270597	-1.170124448	0.253356982	0.557602871	-0.022969532	-1.589415217	0.113646777	0.981429085	-0.322951327	-2.015663705	0.059335860	0.653991600	-0.008780724	-0.193854840	0.849418538	0.999652396	0.009787413	0.181595040	0.858219774	0.999266765	-0.093824280	-1.820378093	0.077290132	0.284268082	0.102225330	2.577778832	0.011730522	0.054291699
ENSMUSG00000006519	Cyba	ENSG00000051523	CYBA	0.008328305	0.056134169	0.955696272	0.981222057	-0.003257536	-0.078785718	0.937286851	0.997331338	0.003865362	0.028138239	0.977867912	0.994640830	-0.073137932	-0.687672473	0.504277388	0.999652396	-0.069888502	-0.504091758	0.621183421	0.999266765	-0.044630200	-0.449650703	0.655744035	0.839227997	0.145727750	2.831741701	0.005821290	0.033035696
ENSMUSG00000025872	Thoc3	ENSG00000051596	THOC3	-0.002069288	-0.015845486	0.987487703	0.994048649	0.033338497	0.563019768	0.574092191	0.991165746	-0.137685779	-1.221582282	0.237946595	0.745076322	-0.028690446	-0.579680485	0.572477616	0.999652396	-0.042630655	-0.626512946	0.539964433	0.999266765	0.009151618	0.276537264	0.783767406	0.911497535	0.102251330	3.536861600	0.000669021	0.007055456
ENSMUSG00000019853	Hebp2	ENSG00000051620	HEBP2	-0.005692746	-0.034532202	0.972736298	0.988271197	-0.051301731	-1.315975404	0.189784509	0.990913209	-1.754507077	-1.586916903	0.130300631	0.692699266	-0.034947129	-0.396846082	0.698203932	0.999652396	-0.229159915	-2.427591834	0.027597942	0.999266765	-0.165979746	-1.780953433	0.083630332	0.297018538	-0.142584106	-2.376132348	0.019823757	0.077761139
ENSMUSG00000038126	Mphosph9	ENSG00000051825	MPHOSPH9	0.016062498	0.331692123	0.742980031	0.887211487	-0.014124151	-0.840633045	0.401621311	0.990913209	-0.043770421	-0.440621198	0.664841429	0.916711945	-0.029181019	-0.478717775	0.640442368	0.999652396	0.021033918	0.234288633	0.817782905	0.999266765	-0.112477131	-2.211253846	0.033666767	0.185301736	0.067430019	1.507162977	0.135607548	0.294928698
ENSMUSG00000030231	Plekha5	ENSG00000052126	PLEKHA5	-0.114433491	-1.532745182	0.138321381	0.430152791	0.008824221	0.520359540	0.603425199	0.991165746	-0.277135577	-1.106716738	0.283286528	0.768469462	0.094500821	1.888029110	0.082560209	0.999652396	0.047207281	0.902842751	0.380226477	0.999266765	0.036349454	0.864772223	0.393071992	0.659008717	0.033928651	0.868633882	0.387579795	0.582901802
ENSMUSG00000027854	Sike1	ENSG00000052723	SIKE1	-0.076509895	-1.480050299	0.151774305	0.446970175	0.012889803	0.786702531	0.432446485	0.990913209	0.158889123	1.393551713	0.180770319	0.706282925	0.013939914	0.214859129	0.833358671	0.999652396	-0.046922767	-0.883908767	0.390054839	0.999266765	-0.036065563	-1.273667991	0.211202689	0.485632232	-0.036196878	-1.755978385	0.082821770	0.210736566
ENSMUSG00000035049	Rrp12	ENSG00000052749	RRP12	0.043452433	0.741007639	0.465825864	0.728103290	-0.003474313	-0.116480739	0.907395872	0.997331338	0.276170623	2.369467394	0.029450162	0.648119123	-0.025724570	-0.478165084	0.640824745	0.999652396	-0.114179469	-1.647934728	0.119190929	0.999266765	-0.069188873	-1.342401310	0.188137492	0.456050760	-0.025029892	-0.882748938	0.379949574	0.575455929
ENSMUSG00000061175	Fnip2	ENSG00000052795	FNIP2	0.006207412	0.090262618	0.928822186	0.969946105	-0.017753473	-0.930986179	0.353054558	0.990913209	-0.083654194	-0.712440091	0.485513403	0.867462998	-0.064783630	-1.039405119	0.318394417	0.999652396	0.152728590	1.673996270	0.113894230	0.999266765	-0.022232751	-0.478533528	0.635256321	0.828076078	0.046234870	1.446129532	0.151948063	0.318435694
ENSMUSG00000031604	Msmo1	ENSG00000052802	MSMO1	-0.260766766	-3.864502660	0.000734053	0.126369339	0.040745583	1.108261859	0.269164420	0.990913209	-0.134044674	-0.762069845	0.456091449	0.848424715	-0.129400280	-1.926560572	0.077184397	0.999652396	-0.029286349	-0.241439891	0.812333102	0.999266765	0.023966170	0.206540599	0.837569499	0.937128231	0.030734674	0.698245645	0.486996790	0.671282048
ENSMUSG00000027194	Ttc17	ENSG00000052841	TTC17	-0.006258023	-0.155925542	0.877386377	0.948637922	0.011613651	0.874214149	0.383116914	0.990913209	-0.097533061	-0.810124819	0.428666628	0.833184138	-0.007192339	-0.183734998	0.857181810	0.999652396	0.003641338	0.079388372	0.937724844	0.999266765	-0.131072636	-3.940817806	0.000371860	0.019146704	0.029523023	1.273599658	0.206399600	0.389944727
ENSMUSG00000040310	Alx4	ENSG00000052850	ALX4	0.422308385	2.567663224	0.016839530	0.212214915	0.097542254	1.058947028	0.290982438	0.990913209	-0.559001767	-1.845021656	0.081897965	0.666146418	-0.092813452	-0.341603907	0.738349376	0.999652396	0.097056951	0.261770167	0.796895219	0.999266765	-0.309921496	-0.870884647	0.389771306	0.656322042	-0.052500090	-0.250574165	0.802769419	0.898997330
ENSMUSG00000036264	Fstl4	ENSG00000053108	FSTL4	0.291901242	1.352670167	0.188677611	0.494774679	0.055536888	2.126061427	0.034802896	0.963036073	-0.019688798	-0.034661648	0.972738901	0.994091987	-0.016672616	-0.235036353	0.818004373	0.999652396	-0.100323611	-0.919244923	0.371848479	0.999266765	-0.106027576	-1.252106557	0.218861516	0.493784363	0.003238608	0.056975485	0.954703172	0.979126223
ENSMUSG00000033713	Foxn3	ENSG00000053254	FOXN3	0.247845008	4.180412484	0.000329535	0.111116277	0.007312642	0.417947368	0.676462529	0.993164194	0.037151064	0.266164197	0.793200036	0.933665950	0.010497926	0.131418225	0.897545680	0.999652396	-0.040038177	-0.513889829	0.614471657	0.999266765	0.213546149	7.703817391	0.000000005	0.000049339	0.001368795	0.050549176	0.959807553	0.981234331
ENSMUSG00000045555	Mettl24	ENSG00000053328	METTL24	-0.161045169	-0.856967790	0.399877916	0.680252731	-0.039402487	-0.632465018	0.527851444	0.991165746	-0.555409436	-1.523339172	0.145406805	0.698859469	-0.096987555	-0.629108936	0.540656877	0.999652396	0.078420577	0.465131690	0.648210809	0.999266765	-0.309815571	-1.578552984	0.123465168	0.365184846	0.038133215	0.323117013	0.747428226	0.863854380
ENSMUSG00000028741	Mrto4	ENSG00000053372	MRTO4	0.062740421	1.048697805	0.304688331	0.604947943	-0.000677590	-0.029159967	0.976767938	0.998646911	0.191815220	0.915598148	0.372229849	0.813216136	0.048506895	0.724258659	0.482304390	0.999652396	-0.036617130	-0.626312514	0.540092518	0.999266765	-0.020092795	-0.556424267	0.581473086	0.792414667	0.060273278	2.046659898	0.043891057	0.136024822
ENSMUSG00000002395	Use1	ENSG00000053501	USE1	-0.042677146	-0.837278431	0.410636820	0.689111595	-0.028852265	-1.468317840	0.143688897	0.984241184	-0.122173805	-1.196140849	0.247478571	0.750210497	0.038703568	0.913974617	0.378101840	0.999652396	0.064821974	1.137569746	0.272330685	0.999266765	0.039634490	1.191363915	0.241553929	0.518516730	0.045066995	1.801451795	0.075303225	0.197766932
ENSMUSG00000001520	Nrip2	ENSG00000053702	NRIP2	0.252410271	2.639673758	0.014304803	0.202226367	-0.025299053	-0.645994936	0.519070301	0.991165746	-0.391906832	-1.474696951	0.157925052	0.698859469	0.003021721	0.040940815	0.967992744	0.999652396	0.041585271	0.513712242	0.614592993	0.999266765	0.131436112	1.322441696	0.194626590	0.463771251	-0.116231851	-1.942601469	0.055492792	0.160107965
ENSMUSG00000024421	Lama3	ENSG00000053747	LAMA3	0.167600023	1.607312556	0.120969022	0.407523275	0.022865067	0.582130295	0.561176296	0.991165746	-1.999753032	-2.248943064	0.037552575	0.651590767	-0.039822191	-0.285282526	0.780121262	0.999652396	-0.082239534	-0.564231328	0.580553012	0.999266765	-0.274180032	-2.953552177	0.005591731	0.075927423	-0.181006298	-2.593030139	0.011261130	0.052726162
ENSMUSG00000036291	Ap5m1	ENSG00000053770	AP5M1	-0.112050807	-2.007697412	0.055976690	0.310421826	0.023078938	0.939417004	0.348721968	0.990913209	0.057937597	0.465637587	0.647174572	0.916711945	0.026704016	0.583296833	0.570115905	0.999652396	-0.073384783	-1.341615034	0.198768035	0.999266765	0.009173704	0.231062959	0.818615833	0.928772091	0.017023209	0.519609169	0.604734236	0.765557209
ENSMUSG00000029176	Anapc4	ENSG00000053900	ANAPC4	-0.117086641	-1.643012664	0.113324668	0.397895123	-0.005722847	-0.268387579	0.788695240	0.994650069	0.177252661	1.260792062	0.223811485	0.738019675	-0.002848962	-0.077531645	0.939433538	0.999652396	-0.073444458	-2.119685982	0.050303304	0.999266765	-0.062781557	-2.399942133	0.021871903	0.150385334	-0.023221570	-1.106902911	0.271568847	0.466086625
ENSMUSG00000009545	Kcnq1	ENSG00000053918	KCNQ1	0.319280997	2.422964726	0.023244375	0.234255897	0.016830284	0.259225868	0.795744574	0.995319946	0.231551547	0.396862172	0.696231234	0.916711945	-0.256777898	-1.240396107	0.237711160	0.999652396	-0.245096770	-0.828703512	0.419668707	0.999266765	0.026223149	0.181782594	0.856805572	0.945672459	-0.092167083	-0.955528828	0.342115694	0.540020457
ENSMUSG00000028847	Trappc3	ENSG00000054116	TRAPPC3	-0.057177127	-1.211913808	0.237257214	0.543242846	0.013842648	0.921216596	0.358117866	0.990913209	-0.080406281	-0.880706404	0.390322988	0.817651953	-0.008062307	-0.149850999	0.883283990	0.999652396	0.035374666	0.868237923	0.398316496	0.999266765	0.093853898	3.210900408	0.002840997	0.053282693	0.068480366	3.123648742	0.002468106	0.018051248
ENSMUSG00000043962	Thrap3	ENSG00000054118	THRAP3	0.062312408	1.467260668	0.155194528	0.451601108	0.031579081	1.910289978	0.057617752	0.971146284	0.184870552	1.613055849	0.124485016	0.688166518	0.002968126	0.086141650	0.932724592	0.999652396	-0.003451499	-0.105362072	0.917420284	0.999266765	0.060168506	2.001793047	0.053131855	0.237099123	-0.018936576	-0.856805720	0.394046500	0.588583988
ENSMUSG00000036504	Phpt1	ENSG00000054148	PHPT1	0.021076217	0.362613688	0.720044325	0.877285858	-0.035060234	-1.593579606	0.112709915	0.981429085	0.765835143	1.962971794	0.065622394	0.653991600	-0.087489671	-1.013518353	0.330117273	0.999652396	0.113644550	1.135737995	0.273073953	0.999266765	0.037846328	0.584248742	0.562812597	0.780350706	0.049922091	1.135648427	0.259408370	0.452502234
ENSMUSG00000015085	Entpd2	ENSG00000054179	ENTPD2	0.051253469	0.279501178	0.782237513	0.906696936	-0.076846106	-1.332221126	0.184400033	0.990144775	-1.300696471	-1.701070663	0.106496569	0.679473643	0.214590171	2.752397361	0.017030806	0.999652396	-0.084094848	-0.598380207	0.558104360	0.999266765	0.091171626	1.267686387	0.213306867	0.487593427	0.098081715	1.871497763	0.064838060	0.177626759
ENSMUSG00000026980	Ly75	ENSG00000054219	LY75	-0.324496169	-1.464035189	0.156066842	0.452871396	-0.000336154	-0.005181467	0.995871299	0.999356074	0.388029752	2.083272241	0.052066681	0.653991600	0.575925692	2.403573807	0.032638595	0.999652396	0.037180349	0.158382697	0.876170596	0.999266765	0.086616657	0.966551441	0.340422031	0.615801234	0.064834591	1.175589918	0.243156957	0.434104688
ENSMUSG00000039219	Arid4b	ENSG00000054267	ARID4B	-0.011828255	-0.194728080	0.847232961	0.935632938	0.007542628	0.427579496	0.669446602	0.993164194	0.082484632	0.995294872	0.333055697	0.798847161	0.032402497	0.556354283	0.587835567	0.999652396	0.129727868	2.224315703	0.041133783	0.999266765	0.045547804	1.094312574	0.281316889	0.559340040	0.035267448	0.802308613	0.424690977	0.616455492
ENSMUSG00000026525	Opn3	ENSG00000054277	OPN3	0.039674767	0.435087805	0.667358074	0.850177098	-0.048564032	-1.388971849	0.166484299	0.987165544	0.530347513	1.003531300	0.329177869	0.798037938	-0.187790881	-1.305551239	0.215330883	0.999652396	0.043733355	0.311098102	0.759810525	0.999266765	-0.249192981	-2.852331180	0.007247586	0.087154294	0.002829640	0.051684875	0.958905346	0.981060048
ENSMUSG00000026504	Sdccag8	ENSG00000054282	SDCCAG8	-0.137020613	-2.163613479	0.040593772	0.278311834	-0.004414341	-0.309921873	0.756963606	0.993917769	-0.273507415	-2.148470201	0.045832512	0.653991600	0.102138612	1.636843038	0.126691523	0.999652396	-0.029871727	-0.235494244	0.816863451	0.999266765	0.167963149	2.516982812	0.016586416	0.131310772	-0.125263771	-2.000293068	0.048774561	0.146613669
ENSMUSG00000026204	Ptprn	ENSG00000054356	PTPRN	0.050041233	0.742389962	0.465003514	0.727252293	0.001035063	0.046666074	0.962828899	0.998634319	-0.314447639	-0.994313044	0.333520086	0.798847161	-0.027783966	-0.609499687	0.553161226	0.999652396	-0.060071274	-1.636089310	0.121667560	0.999266765	-0.080699223	-1.754995080	0.088040525	0.305411497	0.004797043	0.096885175	0.923053723	0.966271901
ENSMUSG00000037375	Hhat	ENSG00000054392	HHAT	-0.008067058	-0.074890909	0.940917759	0.975033043	-0.028439059	-0.748137777	0.455311827	0.990913209	0.254358015	0.670541363	0.511200434	0.879273060	0.070373383	0.378534410	0.711413718	0.999652396	0.513911814	2.431223250	0.027399487	0.999266765	-0.176502411	-1.896030132	0.066264013	0.263647104	-0.007716967	-0.133905127	0.893805323	0.951136111
ENSMUSG00000063077	Kif1b	ENSG00000054523	KIF1B	0.046509935	0.728272631	0.473442263	0.733526143	-0.002583874	-0.134953097	0.892793320	0.997331338	-0.201171648	-1.215854153	0.240067791	0.745417122	0.034893225	0.828610369	0.422936014	0.999652396	-0.008456075	-0.207554453	0.838239925	0.999266765	0.080507056	2.239123202	0.031626151	0.179616747	-0.055378594	-1.913386233	0.059184441	0.167395926
ENSMUSG00000050295	Foxc1	ENSG00000054598	FOXC1	0.150965673	1.597747180	0.123088613	0.409924787	0.029752659	0.588131838	0.557149579	0.991165746	-1.076642350	-1.902442234	0.073574630	0.664851061	-0.344771336	-1.651080031	0.123720613	0.999652396	0.053041082	0.324185998	0.750067764	0.999266765	-0.008047854	-0.046809962	0.962931658	0.986287726	-0.028392356	-0.397539658	0.692001346	0.827338744
ENSMUSG00000051864	Tbc1d22a	ENSG00000054611	TBC1D22A	0.119959010	2.333452064	0.028263251	0.247519222	0.016063993	0.898067197	0.370298314	0.990913209	-0.276374533	-2.016433953	0.059248127	0.653991600	-0.047096851	-0.936642307	0.366768018	0.999652396	0.005444690	0.102659879	0.919530182	0.999266765	0.087173006	2.290845431	0.028130266	0.170202939	0.023750046	0.954734357	0.342514986	0.540479880
ENSMUSG00000063450	Syne2	ENSG00000054654	SYNE2	0.115798852	1.561416668	0.131421609	0.420098056	-0.011808040	-0.584717983	0.559438355	0.991165746	-0.083268852	-0.293742902	0.772383773	0.928366438	0.034485012	0.506702083	0.621223701	0.999652396	0.082832239	1.391452705	0.183453674	0.999266765	0.045835236	0.948843891	0.349227647	0.622797459	-0.244909024	-6.133410113	0.000000029	0.000006323
ENSMUSG00000060716	Plekhh1	ENSG00000054690	PLEKHH1	-0.213306135	-2.747759645	0.011162735	0.191045739	-0.007022516	-0.237491988	0.812533723	0.996279627	-0.086262442	-0.160869443	0.874024916	0.963134375	-0.034859308	-0.350466121	0.731850965	0.999652396	0.068216596	0.333723172	0.742995554	0.999266765	-0.209708766	-2.707629911	0.010423425	0.104727113	-0.173060915	-3.841529336	0.000239853	0.003383084
ENSMUSG00000027546	Atp9a	ENSG00000054793	ATP9A	0.107690007	1.717892256	0.098600170	0.377257365	-0.006569915	-0.395579673	0.692863616	0.993164194	-0.448276364	-1.156580900	0.262873036	0.762179677	-0.026296318	-0.920190846	0.374969820	0.999652396	0.007092203	0.171032117	0.866379067	0.999266765	0.036094003	1.625999404	0.112951512	0.349024367	0.052131376	2.533084312	0.013209576	0.059105752
ENSMUSG00000067578	Cbln4	ENSG00000054803	CBLN4	-0.870765162	-2.656265064	0.013773767	0.200817097	0.080862547	2.263387085	0.024754507	0.963036073	-0.130619697	-0.555399215	0.585599658	0.905953650	0.091401213	0.754726471	0.464459795	0.999652396	-0.377261492	-2.653013688	0.017545747	0.999266765	-0.219630683	-2.324802509	0.026028120	0.163995141	-0.005099648	-0.062500357	0.950316301	0.977655679
ENSMUSG00000029461	Fam168a	ENSG00000054965	FAM168A	0.074982659	1.731590473	0.096089893	0.373386873	0.012811781	0.758451035	0.449130694	0.990913209	-0.100043365	-0.789345734	0.440395350	0.839846363	-0.053049083	-1.675822039	0.118702727	0.999652396	-0.050490903	-1.516458859	0.149239746	0.999266765	0.131657354	5.008137563	0.000015777	0.004594398	-0.002289830	-0.124133148	0.901513294	0.955979324
ENSMUSG00000008318	Relt	ENSG00000054967	RELT	-0.036570372	-0.359865913	0.722072018	0.877964543	0.022960225	0.689318791	0.491472494	0.990913209	0.037964510	0.300509360	0.767302888	0.926349795	0.032559850	0.337697116	0.741220841	0.999652396	-0.225265229	-2.259996348	0.038379273	0.999266765	0.084249116	1.404652087	0.168967174	0.430423458	0.145922806	3.010150019	0.003468121	0.023106155
ENSMUSG00000021003	Galc	ENSG00000054983	GALC	-0.127802702	-1.824293234	0.080492291	0.352201103	0.041024968	2.127870287	0.034650537	0.963036073	-0.348161776	-1.344281369	0.195897755	0.717351897	0.083617223	1.300490362	0.217006072	0.999652396	0.036450628	0.655558137	0.521581141	0.999266765	0.072174248	2.016160936	0.051535411	0.233388032	0.041876520	1.828742045	0.071069867	0.189475376
ENSMUSG00000026020	Nop58	ENSG00000055044	NOP58	-0.115505240	-1.866633798	0.074127628	0.343049142	0.008689646	0.421378867	0.673959779	0.993164194	0.038885528	0.422087469	0.678062670	0.916711945	-0.082917510	-1.986138650	0.069500256	0.999652396	-0.062328735	-1.224916128	0.238632697	0.999266765	-0.063266081	-1.654433989	0.107011260	0.339089171	0.027132463	1.125061333	0.263841686	0.457479971
ENSMUSG00000040842	Szrd1	ENSG00000055070	SZRD1	0.176454612	4.025405933	0.000488575	0.120918887	0.004463517	0.209724747	0.834109587	0.996455702	-0.077656634	-0.750368543	0.462928684	0.852634411	-0.008713958	-0.193027829	0.850052362	0.999652396	-0.083539496	-1.277388187	0.219996606	0.999266765	0.024182551	0.957025992	0.345140248	0.619670230	-0.005632135	-0.325342045	0.745749952	0.862643523
ENSMUSG00000038319	Kcnh2	ENSG00000055118	KCNH2	0.191044231	2.223515936	0.035776689	0.266327747	-0.015284861	-0.713571127	0.476377220	0.990913209	0.183590908	0.353836395	0.727656983	0.916711945	-0.032478036	-0.524077531	0.609434212	0.999652396	-0.089936293	-1.690486411	0.110648830	0.999266765	-0.035981777	-0.926457703	0.360573970	0.631810638	0.045061040	1.208298327	0.230401645	0.418976917
ENSMUSG00000029686	Cul1	ENSG00000055130	CUL1	0.009488443	0.203468079	0.840472068	0.931869215	0.005292432	0.404133973	0.686573518	0.993164194	-0.144672645	-1.369263307	0.188105797	0.711803491	0.000984927	0.023387801	0.981711856	0.999652396	0.006699133	0.161581143	0.873692743	0.999266765	0.113813103	4.853223389	0.000025156	0.005461542	-0.006163087	-0.370385380	0.712049300	0.840451534
ENSMUSG00000020523	Fam114a2	ENSG00000055147	FAM114A2	-0.105659367	-1.730227922	0.096337130	0.373823654	-0.024495741	-1.137635192	0.256720502	0.990913209	-0.109211893	-1.070700031	0.298741565	0.780267881	0.011871059	0.231005148	0.821065961	0.999652396	-0.098220683	-2.004484551	0.062545317	0.999266765	0.065246691	2.067204170	0.046197859	0.219181955	-0.135218491	-5.383751395	0.000000678	0.000052892
ENSMUSG00000020340	Cyfip2	ENSG00000055163	CYFIP2	0.017455481	0.360755490	0.721415336	0.877875050	-0.045394486	-2.797427084	0.005687214	0.949331718	0.381090309	2.509994735	0.022072507	0.633163832	-0.001273906	-0.038808095	0.969659161	0.999652396	0.003796347	0.088550715	0.930556486	0.999266765	0.110434726	3.383531224	0.001780690	0.041309529	0.033798972	1.464939979	0.146756681	0.311180250
ENSMUSG00000015755	Tab2	ENSG00000055208	TAB2	0.021290510	0.452144047	0.655195973	0.843662294	-0.012413878	-0.573360469	0.567085789	0.991165746	-0.128725198	-1.255423485	0.225707458	0.738435281	-0.019213075	-0.551477915	0.591073081	0.999652396	-0.013223323	-0.264993445	0.794455417	0.999266765	-0.017982981	-0.568872790	0.573087196	0.786184317	0.038158433	1.359760218	0.177628753	0.352925167
ENSMUSG00000040006	Ginm1	ENSG00000055211	GINM1	-0.119299601	-1.813421951	0.082200702	0.354528546	0.000353443	0.018266563	0.985445571	0.999255188	-0.101223524	-0.788681942	0.440773298	0.839846363	0.039169929	0.525734509	0.608315787	0.999652396	-0.012652372	-0.167722296	0.868938994	0.999266765	0.042597659	0.898818579	0.374911967	0.643130574	0.133350029	4.187020554	0.000070614	0.001412017
ENSMUSG00000024079	Eif2ak2	ENSG00000055332	EIF2AK2	0.019128045	0.264738913	0.793454612	0.912225445	-0.013129590	-0.754977686	0.451207029	0.990913209	-0.159648357	-1.414242126	0.174705092	0.700843513	-0.008480797	-0.078349643	0.938795934	0.999652396	-0.075484404	-0.882513044	0.390785996	0.999266765	-0.370685104	-3.714928424	0.000708343	0.026200804	-0.030180532	-0.492164030	0.623916984	0.779613252
ENSMUSG00000033909	Usp36	ENSG00000055483	USP36	0.042377692	0.656530857	0.517683550	0.762336597	0.007068347	0.392608350	0.695053503	0.993164194	0.368115612	2.204526484	0.041026578	0.653991600	0.007295191	0.135710462	0.894221196	0.999652396	-0.064318223	-1.207865460	0.244945170	0.999266765	-0.079704080	-1.278757890	0.209424554	0.483533238	0.076512938	2.541384744	0.012922805	0.058090704
ENSMUSG00000038056	Kmt2c	ENSG00000055609	KMT2C	0.075110853	0.855116531	0.400881769	0.681081794	0.013811325	0.696371742	0.487056037	0.990913209	-0.017988862	-0.149913151	0.882534543	0.965483590	0.128821052	1.427965552	0.177918890	0.999652396	-0.011293716	-0.137088513	0.892700036	0.999266765	-0.020122293	-0.376196976	0.709048889	0.870523235	-0.005994671	-0.110882824	0.911979908	0.961717263
ENSMUSG00000032878	Ccdc85a	ENSG00000055813	CCDC85A	0.549697728	3.167765997	0.004127910	0.150840642	-0.048585396	-1.585048148	0.114635867	0.981429085	0.917469762	1.754460686	0.096712385	0.678039021	-0.057667430	-1.102700645	0.291029856	0.999652396	0.074420083	1.087901270	0.293026235	0.999266765	0.148816415	2.432085056	0.020285540	0.145279087	0.023475561	0.512765711	0.609492230	0.769337575
ENSMUSG00000020594	Pum2	ENSG00000055917	PUM2	-0.051788381	-1.107913410	0.278800287	0.580042008	-0.014941365	-0.811226184	0.418261527	0.990913209	-0.023413273	-0.269824238	0.790427832	0.933042109	-0.017440150	-0.459007808	0.654144278	0.999652396	0.040923668	0.947598018	0.357664569	0.999266765	0.061243543	1.426655797	0.162568870	0.422079586	0.006696334	0.204989099	0.838088054	0.919778615
ENSMUSG00000025208	Mrpl43	ENSG00000055950	MRPL43	0.053450079	0.815882410	0.422533474	0.697987480	0.004479902	0.272088647	0.785852414	0.994065461	-0.000527393	-0.004638107	0.996351409	0.998841356	-0.025167364	-0.436642501	0.669852150	0.999652396	-0.021513526	-0.302961969	0.765888426	0.999266765	0.002736604	0.095484081	0.924476762	0.970387243	0.029719968	1.070578425	0.287496537	0.482478225
ENSMUSG00000038005	Hpf1	ENSG00000056050	C4orf27	-0.244604416	-3.465423346	0.001991701	0.132793737	0.002760268	0.103993272	0.917285533	0.997331338	-0.044549437	-0.449442133	0.658588158	0.916711945	0.030389092	0.769754366	0.455812075	0.999652396	0.035788743	0.870017355	0.397372594	0.999266765	0.069297862	2.034964620	0.049509477	0.227647857	-0.027449390	-1.143385379	0.256201943	0.449247442
ENSMUSG00000022201	Zfr	ENSG00000056097	ZFR	-0.047960570	-1.033405076	0.311641687	0.610278600	0.004769649	0.314783541	0.753275065	0.993917769	-0.265052647	-1.556313831	0.137398833	0.695202225	-0.014739328	-0.425976185	0.677401624	0.999652396	0.037545733	1.012124322	0.326793861	0.999266765	0.030570051	0.756070184	0.454682946	0.705659454	-0.009317095	-0.355481429	0.723140727	0.848151079
ENSMUSG00000036916	Zfp280c	ENSG00000056277	ZNF280C	-0.072255358	-1.457919244	0.157731720	0.454576327	-0.046451377	-1.730312524	0.085215285	0.977746693	-0.201825796	-1.558283338	0.136932450	0.695202225	0.172646145	1.511945961	0.155524480	0.999652396	0.101626294	1.044601626	0.311994336	0.999266765	0.197928501	3.874848352	0.000449397	0.021319129	0.041624201	0.843915281	0.401169217	0.594918252
ENSMUSG00000016624	Phf21b	ENSG00000056487	PHF21B	0.217802272	3.005640865	0.006092628	0.173198026	-0.007411654	-0.212884618	0.831647599	0.996455702	0.240840295	0.486160864	0.632839851	0.916711945	0.078773030	0.560344777	0.585193078	0.999652396	-0.163674606	-1.284447352	0.217579195	0.999266765	0.089867893	1.537661972	0.133153651	0.379714500	-0.131620429	-2.919545201	0.004523250	0.027962676
ENSMUSG00000026875	Traf1	ENSG00000056558	TRAF1	0.136086737	1.075852039	0.292613073	0.593975111	0.007433919	0.152674361	0.878818799	0.997331338	0.212778633	0.995313738	0.333046779	0.798847161	-0.029121106	-0.089505120	0.930105194	0.999652396	-0.246488618	-0.628793289	0.538508368	0.999266765	0.094311485	0.610612319	0.545414457	0.768814986	-0.102260776	-0.793396173	0.429834259	0.620788829
ENSMUSG00000075376	Rc3h2	ENSG00000056586	RC3H2	-0.014010488	-0.242782519	0.810221827	0.919400772	-0.023901583	-1.164224073	0.245808378	0.990913209	-0.047041594	-0.561518837	0.581511083	0.905802260	0.045778915	0.651457815	0.526601347	0.999652396	-0.046871824	-0.753180600	0.462465383	0.999266765	-0.044979889	-0.951574807	0.347859856	0.621822845	0.082609217	1.855005595	0.067185238	0.181812484
ENSMUSG00000015966	Il17rb	ENSG00000056736	IL17RB	-0.016150527	-0.198506509	0.844308629	0.934182835	-0.041936369	-1.209276426	0.228075073	0.990913209	0.054087667	0.096127984	0.924503007	0.978584577	0.059957314	0.353290952	0.729784105	0.999652396	0.263014350	1.019927820	0.323192920	0.999266765	-0.244833888	-1.727569006	0.092911009	0.314596455	-0.184987086	-2.468016157	0.015663518	0.066288615
ENSMUSG00000019842	Traf3ip2	ENSG00000056972	TRAF3IP2	-0.026632711	-0.354986362	0.725677947	0.879802039	-0.001954388	-0.061143840	0.951309601	0.998302959	0.186269919	0.862142466	0.400182468	0.819620538	0.730221118	2.716661203	0.018213004	0.999652396	0.087384880	0.747656217	0.465697933	0.999266765	-0.047300849	-0.225124064	0.823196413	0.930545733	0.064768810	0.427555561	0.670094169	0.812016073
ENSMUSG00000035107	Dcbld2	ENSG00000057019	DCBLD2	-0.002915656	-0.047595580	0.962429556	0.984387159	0.030368396	1.526608499	0.128538843	0.984241184	-0.009340606	-0.047447907	0.962689511	0.991326509	0.029855498	0.583051457	0.570275986	0.999652396	0.024326741	0.354045311	0.728005742	0.999266765	-0.012108930	-0.322434151	0.749048423	0.893609587	-0.025412816	-0.992953507	0.323650381	0.521648190
ENSMUSG00000026600	Soat1	ENSG00000057252	SOAT1	0.054720639	0.870372427	0.392657219	0.675117813	0.020135596	0.995268276	0.320884955	0.990913209	0.115382429	0.731564844	0.474045144	0.859701562	0.017626557	0.266466869	0.794244553	0.999652396	-0.145071475	-2.564945962	0.020965790	0.999266765	0.018032868	0.389833992	0.699029431	0.864270215	-0.111906444	-3.578293572	0.000583686	0.006401977
ENSMUSG00000041957	Pkp2	ENSG00000057294	PKP2	0.163003954	1.180609263	0.249243430	0.554140094	-0.034325653	-0.651296573	0.515650300	0.991165746	0.281143642	0.478889153	0.637902127	0.916711945	0.070663570	0.511296860	0.618095237	0.999652396	-0.073032554	-0.338162407	0.739711735	0.999266765	-0.207744736	-1.381404742	0.175939506	0.440284900	-0.071966315	-0.819898521	0.414648134	0.606931103
ENSMUSG00000005493	Msh4	ENSG00000057468	MSH4	-0.127386923	-0.498015390	0.622973287	0.825528706	-0.000778502	-0.008651959	0.993105995	0.999356074	0.078789054	0.318764846	0.753649711	0.921711410	0.266502926	0.455968929	0.656268716	0.999652396	0.255950653	0.537969013	0.598127938	0.999266765	-0.161349102	-0.709415391	0.482781868	0.726830293	0.042587686	0.318778350	0.750704250	0.866160858
ENSMUSG00000031443	F7	ENSG00000057593	F7	-0.572872153	-2.370607262	0.026070143	0.241561098	0.032372088	0.629689168	0.529662408	0.991165746	0.803259774	1.120174332	0.277665290	0.766514472	0.049520408	0.105278567	0.917833051	0.999652396	-0.050698874	-0.077452672	0.939240013	0.999266765	0.112598922	0.268271944	0.790070139	0.915511316	-0.134443370	-0.706236963	0.482040342	0.666685624
ENSMUSG00000021218	Gdi2	ENSG00000057608	GDI2	-0.075559188	-1.181355641	0.248952502	0.554064398	0.006589724	0.409400772	0.682711586	0.993164194	-0.114641693	-1.226675648	0.236072566	0.744456098	0.012754969	0.335314524	0.742974025	0.999652396	-0.034290775	-0.995664817	0.334482662	0.999266765	0.083088151	3.943224435	0.000369293	0.019146375	-0.023891989	-1.619789006	0.109113019	0.255201808
ENSMUSG00000038151	Prdm1	ENSG00000057657	PRDM1	-0.004065437	-0.024182286	0.980905701	0.991719267	-0.132444897	-1.861725320	0.064202479	0.971146284	-0.590229414	-0.925267916	0.367317059	0.810943371	0.055455764	0.277385660	0.786039156	0.999652396	0.021528778	0.102615448	0.919564879	0.999266765	-0.347515986	-2.367498195	0.023586518	0.156148357	-0.065261005	-0.625705814	0.533243629	0.709255889
ENSMUSG00000038160	Atg5	ENSG00000057663	ATG5	-0.144899364	-3.064945626	0.005287672	0.162944908	0.000708687	0.044041174	0.964918321	0.998634319	-0.081907021	-0.832359416	0.416337243	0.827041274	-0.043994322	-0.733186216	0.477032586	0.999652396	0.062253903	1.328797664	0.202868337	0.999266765	0.054658258	1.626075379	0.112935286	0.349024367	0.066183461	2.784078822	0.006661456	0.036324305
ENSMUSG00000020023	Tmcc3	ENSG00000057704	TMCC3	0.120511509	0.709155738	0.485011060	0.740592869	0.040328045	1.508033056	0.133224529	0.984241184	-0.495485113	-1.760574960	0.095643281	0.676419052	-0.006108357	-0.083129850	0.935070814	0.999652396	-0.018876124	-0.162451291	0.873018870	0.999266765	-0.083053650	-1.863393210	0.070843313	0.272945586	0.055342816	1.780154818	0.078750719	0.204051982
ENSMUSG00000028669	Pithd1	ENSG00000057757	PITHD1	-0.005594355	-0.117373499	0.907533754	0.961009754	-0.010387592	-0.729554454	0.466570471	0.990913209	-0.036609209	-0.256405465	0.800605336	0.937136133	-0.004346109	-0.099809143	0.922086078	0.999652396	0.048351276	0.989380114	0.337451983	0.999266765	0.003838806	0.130914078	0.896595379	0.959957150	0.138620858	4.805814726	0.000006866	0.000269960
ENSMUSG00000055817	Mta3	ENSG00000057935	MTA3	0.058193032	1.041491528	0.307951163	0.607641169	-0.017760239	-0.863245833	0.389102145	0.990913209	0.061530389	0.464921568	0.647677305	0.916711945	-0.015181425	-0.379784736	0.710508584	0.999652396	0.068341753	1.458264842	0.164443551	0.999266765	0.032879543	1.224380021	0.229013719	0.504953749	0.013829265	0.730115105	0.467398219	0.653082339
ENSMUSG00000056900	Usp13	ENSG00000058056	USP13	0.080764054	1.568415893	0.129780993	0.418855521	0.004920871	0.216662505	0.828706276	0.996455702	-1.470163078	-2.885390779	0.010000410	0.633163832	-0.019782252	-0.344501041	0.736222646	0.999652396	-0.176953021	-3.296779419	0.004636315	0.999266765	-0.065432903	-1.426332560	0.162661462	0.422167366	0.026894935	0.963953301	0.337900320	0.535594284
ENSMUSG00000037400	Atp11b	ENSG00000058063	ATP11B	-0.008088874	-0.117424071	0.907494104	0.961009754	-0.037354741	-2.341577296	0.020249697	0.963036073	0.014470587	0.172342666	0.865130761	0.960461215	0.162796395	1.740793435	0.106370651	0.999652396	0.170125359	1.977251972	0.065809503	0.999266765	-0.047861405	-1.070166972	0.291893379	0.569752600	0.080072904	1.804247751	0.074860082	0.196951432
ENSMUSG00000026479	Lamc2	ENSG00000058085	LAMC2	-0.050899721	-0.181360522	0.857596523	0.939698305	0.211179792	1.328588483	0.185594030	0.990144775	-0.318637141	-0.517332720	0.611352781	0.916711945	0.018365044	0.216464481	0.832134330	0.999652396	-0.102695188	-1.517895698	0.148879737	0.999266765	-0.063787454	-0.682987960	0.499125715	0.737828377	0.042373956	0.961744485	0.339002250	0.536735633
ENSMUSG00000028926	Cdk14	ENSG00000058091	CDK14	0.116836054	1.102642171	0.281038329	0.582235375	-0.017319545	-1.051075795	0.294572822	0.990913209	0.035951569	0.120081710	0.905776036	0.972551742	-0.070144137	-1.768590544	0.101452025	0.999652396	0.051798040	1.171719343	0.258751071	0.999266765	-0.002342477	-0.063177724	0.949985622	0.980671498	-0.004487310	-0.226762641	0.821172026	0.910569592
ENSMUSG00000030082	Sec61a1	ENSG00000058262	SEC61A1	0.044500308	1.190323967	0.245476497	0.550934643	0.006951992	0.410616751	0.681821141	0.993164194	0.053613791	0.575435899	0.572267333	0.902872070	-0.024365041	-0.506500970	0.621360810	0.999652396	-0.026368699	-0.573058097	0.574706170	0.999266765	0.020410491	0.859722615	0.395812050	0.660876130	0.012224731	0.628389152	0.531493462	0.707878270
ENSMUSG00000019907	Ppp1r12a	ENSG00000058272	PPP1R12A	-0.088339646	-1.936746690	0.064547980	0.327121556	-0.011626705	-0.728681871	0.467102924	0.990913209	-0.024517886	-0.324104805	0.749671529	0.921285918	-0.025341076	-0.566728014	0.580979066	0.999652396	0.006588852	0.138347006	0.891721637	0.999266765	0.020351331	0.482449160	0.632500638	0.826209388	0.016889691	0.433276045	0.665950572	0.809499558
ENSMUSG00000032356	Rasgrf1	ENSG00000058335	RASGRF1	-0.315753610	-1.868567603	0.073847669	0.342455297	0.017963056	0.630254711	0.529293190	0.991165746	0.140979767	0.271386851	0.789245147	0.932633776	-0.014129445	-0.371763876	0.716322951	0.999652396	-0.001625069	-0.043021886	0.966225431	0.999330331	0.139505951	2.295569554	0.027828949	0.169468119	0.001894607	0.039450722	0.968626824	0.984929405
ENSMUSG00000057897	Camk2b	ENSG00000058404	CAMK2B	0.332033210	3.440228669	0.002119717	0.134848310	0.012900592	0.536443134	0.592286464	0.991165746	-0.364420312	-0.587787125	0.564127622	0.900384797	0.004550291	0.140148546	0.890785945	0.999652396	-0.090058159	-2.196551683	0.043402982	0.999266765	0.054401728	2.038893718	0.049095062	0.226419943	0.082320969	3.916786189	0.000184728	0.002827776
ENSMUSG00000040860	Crocc	ENSG00000058453	CROCC	0.145666068	1.529416980	0.139141199	0.431267550	0.058894700	1.487650691	0.138518214	0.984241184	0.440966243	2.478302944	0.023565920	0.634312141	0.150068039	1.377352920	0.192676535	0.999652396	0.061105347	0.524543434	0.607213868	0.999266765	-0.012752214	-0.286982597	0.775823476	0.907011888	-0.142830205	-3.607524856	0.000529803	0.005985457
ENSMUSG00000030880	Polr3e	ENSG00000058600	POLR3E	0.026372632	0.700830195	0.490099826	0.744484705	-0.005106970	-0.373960110	0.708855360	0.993164194	-0.031676592	-0.288581196	0.776266821	0.929844258	0.042823440	1.045672381	0.315602865	0.999652396	0.062359364	1.046027978	0.311355644	0.999266765	-0.002425730	-0.064649764	0.948821937	0.980109818	0.021367239	1.012324297	0.314357442	0.511047748
ENSMUSG00000026463	Atp2b4	ENSG00000058668	ATP2B4	-0.009619644	-0.115412054	0.909071781	0.961918633	0.003603583	0.153465987	0.878195397	0.997331338	0.003071189	0.022840480	0.982034001	0.994640830	-0.067644994	-0.927748070	0.371186483	0.999652396	-0.020654581	-0.229650779	0.821322497	0.999266765	-0.002147716	-0.048604184	0.961511961	0.985996504	-0.136126663	-3.943036220	0.000168527	0.002642194
ENSMUSG00000102976	Zc3h11a	ENSG00000058673	ZC3H11A	-0.027076176	-0.695276361	0.493511371	0.745993782	0.018620545	1.263267571	0.208057281	0.990913209	0.196338883	0.827581569	0.418967284	0.828149681	0.156897320	1.048291615	0.314441578	0.999652396	-0.003884708	-0.020203342	0.984135198	0.999860795	0.300870464	3.630008519	0.000899654	0.029555413	-0.047371691	-0.756887330	0.451284206	0.638743674
ENSMUSG00000116564	Riok2	ENSG00000058729	RIOK2	-0.125127313	-1.803461398	0.083793331	0.357257562	-0.034502218	-1.476263381	0.141546037	0.984241184	0.028334477	0.200485004	0.843395456	0.951826551	0.065645710	1.355686317	0.199296448	0.999652396	0.005570785	0.091548671	0.928212281	0.999266765	-0.120127302	-2.498608943	0.017330242	0.134064386	0.094949714	2.730582706	0.007735683	0.040283306
ENSMUSG00000057375	Yipf1	ENSG00000058799	YIPF1	-0.155659316	-2.298717188	0.030464955	0.252369937	0.011617743	0.553701666	0.580440908	0.991165746	0.018801411	0.168534315	0.868081036	0.960931646	-0.016076403	-0.301513417	0.768003137	0.999652396	0.003394343	0.044640714	0.964955442	0.999272193	0.039776823	1.145184522	0.259929161	0.538236063	-0.009429315	-0.372467422	0.710504720	0.839641538
ENSMUSG00000028614	Ndc1	ENSG00000058804	NDC1	-0.019307489	-0.416961206	0.680385944	0.856274393	0.039948884	2.137044738	0.033886595	0.963036073	0.096672044	0.623404334	0.540999462	0.892608892	-0.036796349	-0.718773915	0.485560774	0.999652396	-0.028988709	-0.392145934	0.700212146	0.999266765	0.066840793	1.663411277	0.105190327	0.336171850	0.067984859	2.163976627	0.033372178	0.112237059
ENSMUSG00000022861	Dgkg	ENSG00000058866	DGKG	-0.300114175	-1.438751278	0.163042389	0.463304001	-0.040216597	-1.053693016	0.293375696	0.990913209	-0.093643896	-0.447132781	0.660222805	0.916711945	-0.027989063	-0.532110880	0.604021496	0.999652396	0.099376079	1.043790405	0.312358008	0.999266765	0.040967995	0.757426276	0.453880830	0.705175379	-0.007937379	-0.207684422	0.835989729	0.918750815
ENSMUSG00000040097	Flywch1	ENSG00000059122	FLYWCH1	0.265268422	1.957603445	0.061915985	0.322581678	0.029543680	0.753903000	0.451850574	0.990913209	-0.044068007	-0.515396717	0.612677024	0.916711945	0.026074210	0.589486987	0.566085487	0.999652396	0.038949916	0.933197648	0.364821221	0.999266765	0.134149888	4.360123542	0.000109435	0.011036695	0.001359680	0.058458456	0.953525518	0.978459732
ENSMUSG00000015127	Unkl	ENSG00000059145	UNKL	0.152442948	2.648253060	0.014027856	0.201623923	0.013774597	0.752674110	0.452587099	0.990913209	0.268243797	1.852877516	0.080712220	0.666146418	-0.054230251	-1.048836527	0.314200379	0.999652396	0.070528344	0.885196681	0.389380969	0.999266765	-0.048825520	-1.212846456	0.233338335	0.509885477	0.075465950	2.250766219	0.027073967	0.097331788
ENSMUSG00000029925	Tbxas1	ENSG00000059377	TBXAS1	-0.039510862	-0.318803904	0.752613249	0.891487660	-0.033667878	-0.804589119	0.422073029	0.990913209	-0.345866874	-1.893269315	0.074851773	0.665130768	0.012634595	0.109281773	0.914721822	0.999652396	-0.133867153	-0.802741922	0.434085109	0.999266765	-0.044513228	-0.372785820	0.711563470	0.872216554	-0.067372839	-0.764071041	0.447015468	0.635132093
ENSMUSG00000038507	Parp12	ENSG00000059378	PARP12	0.009722519	0.074792776	0.940995026	0.975033043	-0.004623884	-0.123894486	0.901531168	0.997331338	0.009627330	0.053194825	0.958174702	0.990364539	0.047899297	0.454100139	0.657576715	0.999652396	0.141817688	1.924487264	0.072575223	0.999266765	-0.176686842	-1.717902401	0.094680602	0.317892961	0.064924391	1.346488149	0.181851093	0.358567989
ENSMUSG00000025007	Aldh18a1	ENSG00000059573	ALDH18A1	0.014746939	0.392227778	0.698326403	0.865761434	-0.022590105	-1.353250880	0.177600288	0.990144775	-0.084784413	-0.643801739	0.527989632	0.886298421	-0.070252969	-1.295617724	0.218628892	0.999652396	-0.146597766	-2.073948687	0.054874141	0.999266765	-0.144560776	-1.332225409	0.191424685	0.460089306	-0.167806385	-3.684574214	0.000409484	0.004968588
ENSMUSG00000090290	Tarbp1	ENSG00000059588	TARBP1	-0.355500455	-2.656243209	0.013774455	0.200817097	0.016165110	0.572303443	0.567800085	0.991165746	0.129111014	0.856334594	0.403300237	0.820966751	0.140030823	0.881139488	0.394945306	0.999652396	0.121368118	0.943406365	0.359737655	0.999266765	0.061364629	1.060823812	0.296059877	0.573213082	-0.008380333	-0.177586473	0.859485201	0.932400468
ENSMUSG00000028085	Gatb	ENSG00000059691	PET112	0.101588002	1.898288625	0.069659144	0.335779570	-0.011951965	-0.525517474	0.599842721	0.991165746	0.113781979	0.451633182	0.657038889	0.916711945	-0.023360050	-0.412226459	0.687187413	0.999652396	-0.001105287	-0.012808783	0.989941387	0.999860795	0.030579445	0.798428978	0.430024134	0.686031907	0.018769792	0.610349884	0.543316057	0.717379020
ENSMUSG00000001156	Mxd1	ENSG00000059728	MXD1	0.019974324	0.394679561	0.696539760	0.864549590	-0.002007004	-0.054250154	0.956793463	0.998473650	0.133983983	0.892735915	0.384020377	0.815667656	0.017248205	0.329391131	0.747339121	0.999652396	0.063416992	0.668881400	0.513268142	0.999266765	0.038536677	0.837389752	0.408074271	0.671189756	0.111430600	2.613594861	0.010655100	0.050871739
ENSMUSG00000020015	Cdk17	ENSG00000059758	CDK17	-0.171133818	-2.130066098	0.043539836	0.283539449	0.023452268	1.467423402	0.143931684	0.984241184	0.008981133	0.098831609	0.922386828	0.977802489	0.014028427	0.294201816	0.773454372	0.999652396	0.022383946	0.540786824	0.596229580	0.999266765	0.109116323	3.240930232	0.002621109	0.050779859	0.019628018	0.752839285	0.453699965	0.641027311
ENSMUSG00000070972	Dnajc25	ENSG00000059769	DNAJC25	-0.093695075	-1.133041532	0.268308685	0.568491256	0.013529530	0.563485553	0.573775709	0.991165746	-0.348586082	-1.163366960	0.260182325	0.760245484	0.000014113	0.000149369	0.999883189	0.999982254	-0.014558244	-0.119017205	0.906768324	0.999266765	0.044249637	0.891090875	0.378985701	0.646787679	0.078740172	2.209216474	0.029945604	0.104313479
ENSMUSG00000037126	Psd	ENSG00000059915	PSD	0.110505693	2.132225344	0.043344585	0.283015950	-0.032187870	-1.281269503	0.201677008	0.990913209	-0.111766330	-0.161283675	0.873703491	0.963083667	-0.011458402	-0.323456492	0.751721662	0.999652396	0.004013393	0.074985605	0.941171457	0.999266765	0.100859081	2.657724772	0.011790145	0.111606234	0.146092700	5.796581651	0.000000121	0.000016952
ENSMUSG00000033323	Ctdp1	ENSG00000060069	CTDP1	0.165222013	2.280108556	0.031707852	0.255547484	0.013099868	0.726870433	0.468209352	0.990913209	0.068985202	0.795493268	0.436904692	0.837177122	0.013569720	0.237535730	0.816107728	0.999652396	-0.018387062	-0.253815958	0.802925294	0.999266765	0.023064759	0.577689541	0.567184264	0.782925950	0.043119419	1.556140240	0.123521706	0.276718545
ENSMUSG00000030189	Ybx3	ENSG00000060138	YBX3	0.010236816	0.090767184	0.928425436	0.969708889	-0.005986564	-0.128848532	0.897615227	0.997331338	-0.084905423	-0.476911501	0.639282085	0.916711945	0.033413314	0.418106468	0.682995216	0.999652396	-0.129310561	-2.039024008	0.058616774	0.999266765	0.029107738	0.802538605	0.427675595	0.684815803	0.035770560	1.424092693	0.158209719	0.327406721
ENSMUSG00000032899	Styk1	ENSG00000060140	STYK1	-0.425758900	-2.698719463	0.012497941	0.196867320	-0.003028760	-0.102403940	0.918545190	0.997331338	-0.220588231	-0.997398586	0.332062203	0.798847161	-0.241803687	-0.366559111	0.720105863	0.999652396	-0.558424777	-1.008706002	0.328380230	0.999266765	0.086575562	0.950567941	0.348363735	0.622255892	-0.183470636	-3.457410506	0.000866719	0.008495748
ENSMUSG00000045962	Wnk1	ENSG00000060237	WNK1	0.079730047	1.372194114	0.182601687	0.488806868	0.039455627	1.239854359	0.216574470	0.990913209	0.023213879	0.216246700	0.831277361	0.948613526	0.023497523	0.353813888	0.729401726	0.999652396	-0.062221424	-1.243678778	0.231832815	0.999266765	0.106060025	3.128110005	0.003541782	0.059249207	-0.097881161	-3.303861716	0.001414523	0.012146893
ENSMUSG00000020074	Ccar1	ENSG00000060339	CCAR1	-0.100353257	-2.224978110	0.035665864	0.266149808	0.025672027	1.197047164	0.232795275	0.990913209	-0.130888149	-1.232352810	0.233997130	0.742657407	0.000776287	0.012501236	0.990223942	0.999652396	-0.108464812	-1.616822049	0.125790204	0.999266765	0.123608371	2.912955327	0.006207848	0.080007898	0.074171449	2.117722211	0.037223908	0.121270647
ENSMUSG00000049401	Ogfr	ENSG00000060491	OGFR	0.098696157	1.559397639	0.131898032	0.421068488	0.007168800	0.324473459	0.745940321	0.993917769	-0.003263036	-0.032774527	0.974222528	0.994383994	-0.009412829	-0.234929146	0.818085754	0.999652396	-0.018198508	-0.285379700	0.779076504	0.999266765	0.068260532	2.847437715	0.007338264	0.087611762	0.103302436	4.307838984	0.000045408	0.001027148
ENSMUSG00000034792	Gna15	ENSG00000060558	GNA15	0.357096979	1.926286480	0.065904572	0.329833212	0.090766782	1.268740620	0.206102096	0.990913209	-0.051722687	-0.224141968	0.825223374	0.945747808	0.057418479	0.548047973	0.593355797	0.999652396	-0.032919868	-0.179885739	0.859539016	0.999266765	-0.268552848	-1.751116853	0.088715932	0.307019792	0.381357517	3.358396265	0.001190570	0.010621011
ENSMUSG00000035041	Creb3l3	ENSG00000060566	CREB3L3	0.086360713	0.143795891	0.886853542	0.953396581	0.054513030	0.317848610	0.750952510	0.993917769	-0.271849463	-0.948971690	0.355460771	0.805848037	-0.512141002	-2.127064709	0.054051104	0.999652396	-0.274498368	-0.972381831	0.345576063	0.999266765	-0.103723033	-0.465729964	0.644303714	0.832789400	-0.172579291	-1.136575552	0.259022656	0.452154679
ENSMUSG00000043257	Pigv	ENSG00000060642	PIGV	0.157402021	2.580004601	0.016377276	0.209994030	0.012590594	0.594687298	0.552767485	0.991165746	0.196726693	1.255337995	0.225737750	0.738435281	-0.022040837	-0.254917892	0.802951461	0.999652396	0.072905045	0.824808534	0.421811698	0.999266765	0.037518654	0.678482130	0.501942628	0.739529546	0.025640011	0.855776925	0.394612091	0.588970266
ENSMUSG00000028909	Ptpru	ENSG00000060656	PTPRU	0.121677443	1.166326346	0.254859444	0.558657443	0.007535281	0.228234614	0.819711882	0.996279627	0.317950550	0.637950123	0.531704106	0.888352808	-0.032659554	-0.426806509	0.676812609	0.999652396	0.026061992	0.243876674	0.810478351	0.999266765	-0.067529642	-1.215451345	0.232356363	0.508902213	-0.101963404	-4.179656522	0.000072523	0.001444249
ENSMUSG00000074088	Snrnp40	ENSG00000060688	SNRNP40	0.022891684	0.577780899	0.568754891	0.793980422	-0.039308962	-1.792206332	0.074707808	0.977746693	0.269071324	2.064185460	0.054032432	0.653991600	-0.014033157	-0.278074888	0.785522090	0.999652396	-0.062626422	-1.085063939	0.294242623	0.999266765	0.075925436	2.557110384	0.015062593	0.125597444	0.066275453	2.909081402	0.004662552	0.028375934
ENSMUSG00000029420	Rimbp2	ENSG00000060709	RIMBP2	0.503578436	3.209633707	0.003729551	0.148104677	-0.006388700	-0.359732507	0.719450907	0.993164194	-0.399083861	-1.141005985	0.269127405	0.764292771	0.000484936	0.008664837	0.993223935	0.999652396	-0.076465370	-0.820160859	0.424378016	0.999266765	-0.031347938	-0.890747571	0.379167335	0.646919650	-0.039189771	-1.660248852	0.100679637	0.241607453
ENSMUSG00000027966	Col11a1	ENSG00000060718	COL11A1	0.179300275	2.099295928	0.046409246	0.289385819	0.017313246	0.484261964	0.628763576	0.991165746	-1.076579589	-1.483619656	0.155564407	0.698859469	0.266487053	1.233526654	0.240174955	0.999652396	-0.013183067	-0.080253570	0.937047691	0.999266765	-0.033826727	-0.553480525	0.583464846	0.793800347	-0.244733965	-4.750168264	0.000008524	0.000313548
ENSMUSG00000074994	Qser1	ENSG00000060749	QSER1	0.135095675	1.633472088	0.115326914	0.400463456	0.009887570	0.525243081	0.600033058	0.991165746	-0.335867323	-2.446946408	0.025136829	0.634312141	0.141195382	2.357192165	0.035551010	0.999652396	0.028706134	0.419772659	0.680328450	0.999266765	-0.021140619	-0.496621192	0.622571526	0.819834102	-0.107787770	-2.425637935	0.017473978	0.071506910
ENSMUSG00000023861	Mpc1	ENSG00000060762	MPC1	-0.097191711	-1.511268804	0.143681731	0.437019836	0.011394392	0.565220225	0.572597803	0.991165746	-0.029538152	-0.307574905	0.762009003	0.924182879	0.008381420	0.148076699	0.884655026	0.999652396	0.029919587	0.406559939	0.689808704	0.999266765	0.094772460	2.621333541	0.012889325	0.116493838	0.063298826	2.849483992	0.005534226	0.031938928
ENSMUSG00000010651	Acaa1b	ENSG00000060971	ACAA1	-0.035121756	-0.761572630	0.453680583	0.720144560	0.021539117	1.070441411	0.285792885	0.990913209	1.126854257	1.801327211	0.088776943	0.667718641	0.048907197	0.170426964	0.867414418	0.999652396	0.485823431	1.709337808	0.107037139	0.999266765	-0.181765379	-1.401329348	0.169950279	0.431431313	0.143700519	1.751423986	0.083607801	0.211926676
ENSMUSG00000036138	Acaa1a	ENSG00000060971	ACAA1	-0.035121756	-0.761572630	0.453680583	0.720144560	0.021539117	1.070441411	0.285792885	0.990913209	-0.090152761	-0.657250140	0.519507652	0.882665658	0.036490014	0.636771623	0.535814028	0.999652396	-0.063690114	-0.889258164	0.387260990	0.999266765	-0.070899008	-1.793135627	0.081625855	0.292956978	-0.178685404	-5.209122105	0.000001382	0.000087080
ENSMUSG00000030268	Bcat1	ENSG00000060982	BCAT1	-0.344796467	-3.201989435	0.003799404	0.148104677	-0.049480812	-1.953910975	0.052195118	0.971146284	-0.944136011	-2.524275994	0.021429141	0.633163832	-0.067508054	-1.290820969	0.220235994	0.999652396	-0.056331046	-1.080110830	0.296374960	0.999266765	-0.032403657	-0.720264403	0.476161185	0.722547228	-0.025832790	-0.987880069	0.326114138	0.524033779
ENSMUSG00000022475	Hdac7	ENSG00000061273	HDAC7	0.263679383	2.701939846	0.012405840	0.196765825	0.050662413	2.830451661	0.005153678	0.949331718	0.124447166	0.883856602	0.388665936	0.816593430	0.186813312	1.579852568	0.139216141	0.999652396	-0.089145685	-0.830035753	0.418937332	0.999266765	0.047268356	1.387955894	0.173952396	0.436906425	0.002572766	0.098586921	0.921706583	0.965827761
ENSMUSG00000036306	Lzts1	ENSG00000061337	LZTS1	0.200133879	3.383665762	0.002436971	0.139568261	0.018556973	0.644189937	0.520237365	0.991165746	0.242164063	0.593383101	0.560459796	0.898921774	-0.061872617	-1.326838343	0.208399068	0.999652396	-0.085428686	-1.328803415	0.202866482	0.999266765	0.069949223	1.403974779	0.169167208	0.430653699	0.038788907	1.086003419	0.280656143	0.475508264
ENSMUSG00000069378	Prdm6	ENSG00000061455	PRDM6	-0.019430779	-0.101571681	0.919934378	0.966755142	0.038167148	0.585911648	0.558637554	0.991165746	-0.081894294	-0.217385865	0.830403183	0.947960975	-0.333058239	-0.811793510	0.432167315	0.999652396	0.059983081	0.113324938	0.911206576	0.999266765	-0.242942280	-0.609242350	0.546311641	0.769569921	-0.152317283	-0.549837963	0.583923344	0.748654270
ENSMUSG00000038180	Spag4	ENSG00000061656	SPAG4	0.115806224	0.857819137	0.399416809	0.679871737	0.045450112	1.077895554	0.282461346	0.990913209	0.952388024	2.889827538	0.009905760	0.633163832	0.082903149	0.640131663	0.533698238	0.999652396	0.025002850	0.185741548	0.855021303	0.999266765	-0.196283992	-2.915735565	0.006163698	0.079752546	-0.106044142	-2.290845354	0.024536229	0.090942037
ENSMUSG00000027002	Nckap1	ENSG00000061676	NCKAP1	-0.073276119	-1.661137021	0.109601120	0.392594885	-0.004347041	-0.313722125	0.754079879	0.993917769	-0.323634682	-1.779337294	0.092426549	0.668260878	-0.017345327	-0.536170478	0.601295476	0.999652396	0.018881690	0.576048404	0.572732349	0.999266765	0.059633460	2.624703602	0.012783693	0.115958895	-0.028401475	-1.367087233	0.175329825	0.350168775
ENSMUSG00000040112	Mrps35	ENSG00000061794	MRPS35	-0.102768834	-1.371560303	0.182796481	0.488982983	-0.002948231	-0.180745479	0.856762038	0.996803528	0.065707162	0.250655771	0.804977614	0.939263585	0.097971018	1.509835264	0.156056524	0.999652396	-0.054756820	-1.024933678	0.320897952	0.999266765	-0.020367910	-0.609697161	0.546013704	0.769333925	0.027711290	1.096521045	0.276057015	0.471054671
ENSMUSG00000028005	Gucy1b1	ENSG00000061918	GUCY1B3	0.086600613	0.655802493	0.518144120	0.762534347	0.000155558	0.009823401	0.992172601	0.999255188	-0.308503205	-1.302506688	0.209499027	0.728251895	0.017447082	0.384758023	0.706912883	0.999652396	0.104673381	1.903595507	0.075422401	0.999266765	0.014679718	0.223451939	0.824487240	0.930938842	-0.062850055	-1.492599692	0.139375286	0.300700148
ENSMUSG00000029439	Sfswap	ENSG00000061936	SFSWAP	0.029034664	0.756301999	0.456775102	0.722450824	0.042956969	2.474660902	0.014222068	0.963036073	0.100222060	0.952876660	0.353532996	0.803971434	0.129425735	1.541842817	0.148153126	0.999652396	-0.048330588	-0.650805008	0.524565152	0.999266765	0.164303529	4.420890172	0.000091441	0.010068316	-0.027123964	-1.149967827	0.253496132	0.446344477
ENSMUSG00000022791	Tnk2	ENSG00000061938	TNK2	-0.037750277	-0.363525892	0.719371635	0.877278928	0.010170469	0.429483835	0.668062917	0.993164194	-0.070411235	-0.745559801	0.465756422	0.854585593	0.022144439	0.497630260	0.627423088	0.999652396	-0.031063442	-0.603240521	0.554947306	0.999266765	0.095117174	2.678975204	0.011189057	0.108470867	0.052134308	1.869460641	0.065124203	0.178044188
ENSMUSG00000034602	Mon2	ENSG00000061987	MON2	-0.055661680	-0.905715559	0.374024826	0.661461209	0.001294976	0.093756191	0.925402667	0.997331338	0.160560631	1.427129258	0.171011458	0.698859469	0.023287221	0.440004834	0.667480039	0.999652396	-0.028765573	-0.638217002	0.532514056	0.999266765	-0.010085740	-0.255525128	0.799818255	0.920041235	-0.118807106	-3.900458991	0.000195545	0.002936706
ENSMUSG00000061048	Cdh3	ENSG00000062038	CDH3	0.226466099	2.421704766	0.023308923	0.234255897	0.016387989	0.381846788	0.703006226	0.993164194	-0.650156234	-0.966566459	0.346831547	0.801970137	-0.233103678	-0.331905728	0.745484929	0.999652396	-0.968556342	-1.705065089	0.107846642	0.999266765	-0.506599433	-1.272777146	0.211515069	0.485871232	-0.459913777	-1.780579288	0.078680751	0.203914535
ENSMUSG00000032745	Gpbp1	ENSG00000062194	GPBP1	-0.061890398	-1.434138003	0.164341713	0.465353496	-0.002412955	-0.164242668	0.869716543	0.997331338	0.048587376	0.250333412	0.805222945	0.939263585	-0.004396757	-0.139800000	0.891055651	0.999652396	-0.014790695	-0.363546990	0.721035765	0.999266765	0.139408406	3.856577477	0.000473519	0.021742681	0.034009350	1.353582647	0.179584730	0.355432559
ENSMUSG00000030747	Dgat2	ENSG00000062282	DGAT2	0.154830980	1.497499620	0.147206660	0.441791151	-0.041730436	-0.902177604	0.368116817	0.990913209	-0.820803234	-1.711828051	0.104459181	0.679473643	-0.057832283	-1.177480094	0.261037169	0.999652396	0.015689325	0.194129216	0.848559397	0.999266765	0.031939032	0.857063633	0.397259716	0.662011143	0.132048204	4.587433107	0.000015929	0.000482810
ENSMUSG00000052675	Zfp112	ENSG00000062370	ZNF112	-0.100471615	-1.459089032	0.157412180	0.454576327	-0.006829715	-0.253103880	0.800464463	0.995319946	-0.620646841	-1.936501891	0.069000340	0.660586576	0.068922560	1.137627723	0.276709921	0.999652396	0.093706599	0.875474597	0.394487034	0.999266765	-0.155396876	-2.089831130	0.043991369	0.213065861	0.207668920	5.196325577	0.000001455	0.000089455
ENSMUSG00000005683	Cs	ENSG00000062485	CS	-0.072471533	-1.654854729	0.110879980	0.394654963	-0.006828911	-0.574098315	0.566587440	0.991165746	-0.016266584	-0.125935303	0.901207916	0.971231687	-0.051594799	-1.320948735	0.210298518	0.999652396	-0.065597212	-1.629110993	0.123147148	0.999266765	0.078267465	2.483313814	0.017972571	0.136547785	-0.028473289	-1.743403191	0.085007038	0.214311540
ENSMUSG00000027297	Ltk	ENSG00000062524	LTK	0.122295019	0.311468207	0.758114733	0.894698498	0.087556124	1.488723804	0.138235492	0.984241184	-0.109544676	-0.274022294	0.787251671	0.932235196	0.009318899	0.114175178	0.910920746	0.999652396	0.018330483	0.238527242	0.814551575	0.999266765	-0.178415140	-1.414943568	0.165950449	0.426491800	-0.190831928	-2.308331375	0.023496438	0.088089509
ENSMUSG00000020477	Mrps24	ENSG00000062582	MRPS24	0.077348711	0.517131665	0.609763396	0.818628235	0.066990129	1.147022302	0.252829931	0.990913209	-0.039777202	-0.397667455	0.695648216	0.916711945	-0.065902613	-1.005517416	0.333803355	0.999652396	-0.022357796	-0.346526893	0.733538485	0.999266765	-0.001627223	-0.039888546	0.968409409	0.988484338	0.064960763	1.963406950	0.052984540	0.155268957
ENSMUSG00000017670	Elmo2	ENSG00000062598	ELMO2	-0.000927313	-0.030953178	0.975560998	0.989030760	0.001795254	0.120837884	0.903948480	0.997331338	0.101175033	0.491420290	0.629190043	0.916711945	-0.030256335	-0.742720577	0.471441790	0.999652396	-0.114836623	-2.057939546	0.056561781	0.999266765	0.105859106	3.216124390	0.002801523	0.052890004	-0.078152840	-4.160913713	0.000077611	0.001502139
ENSMUSG00000041408	Wapl	ENSG00000062650	WAPAL	0.028450998	0.717586766	0.479888960	0.737570794	-0.005752295	-0.411835965	0.680928776	0.993164194	-0.217502495	-1.842125478	0.082338964	0.666146418	0.013225972	0.339856627	0.739633111	0.999652396	0.008743245	0.205818285	0.839572777	0.999266765	0.068677341	2.032849310	0.049733851	0.228364122	0.001701104	0.048456572	0.961470069	0.981920604
ENSMUSG00000018171	Vmp1	ENSG00000062716	VMP1	-0.117472676	-2.470023837	0.020948437	0.227449170	-0.000421915	-0.025513662	0.979672310	0.998646911	-0.055621350	-0.598087374	0.557386172	0.896936098	-0.031288203	-0.434917151	0.671070818	0.999652396	-0.006453145	-0.108603789	0.914889964	0.999266765	0.020377351	0.643365096	0.524194481	0.755430055	0.060822313	2.890873568	0.004914413	0.029357232
ENSMUSG00000018481	Appbp2	ENSG00000062725	APPBP2	-0.047150676	-1.137030109	0.266670202	0.567482984	-0.005545599	-0.392355070	0.695240292	0.993164194	0.028827083	0.277870509	0.784343567	0.931882595	-0.003391303	-0.091527103	0.928530925	0.999652396	-0.011140399	-0.245406555	0.809314481	0.999266765	0.026326433	0.904729886	0.371814899	0.640137843	0.010240864	0.369528718	0.712685172	0.840691630
ENSMUSG00000038644	Pold1	ENSG00000062822	POLD1	0.089263193	0.811736085	0.424863529	0.699410174	0.012171305	0.401463378	0.688534921	0.993164194	0.120446616	0.866428534	0.397891755	0.819306680	0.010434055	0.121885120	0.904936539	0.999652396	-0.004422553	-0.051405445	0.959649532	0.999266765	-0.049132312	-0.963216616	0.342068934	0.617278878	-0.204555419	-5.873115705	0.000000088	0.000014135
ENSMUSG00000000632	Sez6	ENSG00000063015	SEZ6	0.068361236	1.041900177	0.307765481	0.607428331	0.014609078	0.526463657	0.599186598	0.991165746	0.006730574	0.013856748	0.989099845	0.997388949	-0.085343981	-1.317984784	0.211259730	0.999652396	-0.006952504	-0.089642938	0.929702361	0.999266765	0.104015326	2.978735023	0.005238963	0.073700197	-0.012358371	-0.487556189	0.627163740	0.782055722
ENSMUSG00000058655	Eif4b	ENSG00000063046	EIF4B	-0.026060120	-0.554171970	0.584551357	0.804525870	-0.023827444	-1.048218344	0.295883593	0.990913209	0.064723384	0.614101834	0.546990115	0.894258606	-0.014383641	-0.294357681	0.773338034	0.999652396	0.048038069	1.081883969	0.295610315	0.999266765	0.064681527	2.272047330	0.029358520	0.172725969	0.044445168	2.042406383	0.044320826	0.136931816
ENSMUSG00000094152	Slc6a16	ENSG00000063127	SLC6A16	-0.081529113	-0.464927851	0.646143465	0.837785915	-0.026229955	-0.409641912	0.682534967	0.993164194	-0.064522347	-0.343929199	0.734966711	0.916711945	-0.528282939	-2.232443689	0.044667003	0.999652396	0.010309490	0.037354311	0.970672424	0.999538066	-0.225649409	-1.645237299	0.108903639	0.343097994	-0.219280523	-1.752903701	0.083351749	0.211546104
ENSMUSG00000070808	Bicra	ENSG00000063169	GLTSCR1	0.147770675	1.552902903	0.133440226	0.423404383	0.014855089	0.645727797	0.519242940	0.991165746	0.297076587	1.370558142	0.187708799	0.711676891	0.019448464	0.244259682	0.811011320	0.999652396	-0.210127507	-3.266724251	0.004937066	0.999266765	0.185382346	3.251703596	0.002546253	0.050075745	-0.075834013	-1.826286500	0.071442464	0.190240206
ENSMUSG00000057342	Sphk2	ENSG00000063176	SPHK2	0.130869909	2.072588242	0.049035714	0.294916192	-0.001518528	-0.052022356	0.958566109	0.998473650	0.010376487	0.047595009	0.962573931	0.991318369	-0.023602441	-0.428932196	0.675305702	0.999652396	-0.070942210	-0.989698992	0.337300877	0.999266765	-0.016657796	-0.395097006	0.695177025	0.862022963	-0.046330969	-1.471805804	0.144896612	0.308612170
ENSMUSG00000059070	Rpl18	ENSG00000063177	RPL18	-0.053186569	-0.579315175	0.567735869	0.793048086	-0.018096503	-0.876936355	0.381640302	0.990913209	0.007117762	0.057025338	0.955166231	0.989445459	0.003891375	0.109643547	0.914440729	0.999652396	-0.007552687	-0.154723139	0.879007309	0.999266765	0.063930686	2.052436968	0.047689802	0.223552240	0.016966271	0.664485621	0.508241769	0.688070657
ENSMUSG00000003273	Car11	ENSG00000063180	CA11	0.110285337	1.034786816	0.311008897	0.610222802	-0.021358767	-0.787277036	0.432111000	0.990913209	-0.141547085	-0.272701246	0.788250737	0.932235196	0.040357541	0.985904410	0.342965110	0.999652396	0.036016632	0.868639258	0.398103478	0.999266765	-0.075170699	-1.461718965	0.152769061	0.409000185	-0.087696138	-2.550692569	0.012607910	0.057143271
ENSMUSG00000052605	Isoc2b	ENSG00000063241	ISOC2	0.083426993	1.070226633	0.295086200	0.596158716	-0.023740739	-0.901287028	0.368588783	0.990913209	0.003233261	0.010024559	0.992114238	0.997985128	0.112281795	1.071266034	0.304390665	0.999652396	-0.012089156	-0.098809350	0.922537782	0.999266765	-0.408969982	-2.761591196	0.009112017	0.098062193	-0.145841593	-1.682987220	0.096177204	0.234387930
ENSMUSG00000086784	Isoc2a	ENSG00000063241	ISOC2	0.083426993	1.070226633	0.295086200	0.596158716	-0.023740739	-0.901287028	0.368588783	0.990913209	0.038781868	0.211606916	0.834840197	0.949693480	0.010470797	0.189094002	0.853068746	0.999652396	0.004751946	0.049091632	0.961464161	0.999272193	-0.138167500	-2.276582262	0.029057883	0.172072980	-0.143643805	-2.885534886	0.004990602	0.029678524
ENSMUSG00000030435	U2af2	ENSG00000063244	U2AF2	0.108535424	1.704429464	0.101121305	0.380616379	0.011405621	0.743113167	0.458340673	0.990913209	0.010647278	0.104152363	0.918223929	0.976269190	0.020414681	0.580948612	0.571648851	0.999652396	-0.101686811	-2.848178487	0.011774018	0.999266765	0.094955754	3.540230508	0.001155973	0.033548076	-0.044416601	-2.319260866	0.022866480	0.086453732
ENSMUSG00000035203	Epn1	ENSG00000063245	EPN1	0.094124717	1.715846671	0.098979771	0.377909452	-0.006259264	-0.333863143	0.738854902	0.993334778	0.029980957	0.275203550	0.786358648	0.932235196	-0.004841392	-0.151664509	0.881883062	0.999652396	0.016113561	0.316619479	0.755695142	0.999266765	0.091464907	3.203501436	0.002897812	0.053742711	0.100467739	4.633091589	0.000013381	0.000424244
ENSMUSG00000003444	Med29	ENSG00000063322	MED29	0.064469440	1.299571722	0.206003769	0.513504873	-0.020089563	-1.144030783	0.254065272	0.990913209	0.091196919	0.521834966	0.608278544	0.916711945	-0.050542305	-0.931267705	0.369433581	0.999652396	-0.092619529	-0.965372927	0.348965411	0.999266765	0.041986927	1.021468326	0.314064789	0.590286796	0.051812250	1.892871360	0.061899009	0.172220476
ENSMUSG00000021575	Ahrr	ENSG00000063438	AHRR	-0.274203964	-1.437487622	0.163397475	0.463851479	0.162131445	2.703090224	0.007499246	0.949331718	-0.071367039	-0.134999484	0.894141339	0.969158868	0.180373791	1.026049788	0.324403653	0.999652396	0.053064177	0.225274523	0.824666107	0.999266765	0.059486457	0.774185188	0.444037039	0.697812417	-0.053478951	-1.252984123	0.213768706	0.399150294
ENSMUSG00000015214	Mtmr1	ENSG00000063601	MTMR1	-0.059040478	-1.411747356	0.170766129	0.474067439	-0.004010288	-0.269857845	0.787565573	0.994329956	-0.281102300	-1.824486861	0.085070191	0.666146418	0.013404191	0.252772842	0.804571713	0.999652396	0.027958980	0.583528304	0.567810586	0.999266765	-0.005637256	-0.114239100	0.909703267	0.963589811	0.010766531	0.220918288	0.825704592	0.913275873
ENSMUSG00000034220	Gpc1	ENSG00000063660	GPC1	0.046828177	0.621293163	0.540221173	0.776713029	-0.017331690	-0.832379246	0.406250920	0.990913209	-0.493054620	-1.612467239	0.124613516	0.688166518	-0.126550339	-2.846635139	0.014263659	0.999652396	-0.138778022	-1.582639796	0.133398082	0.999266765	0.025680458	1.030147323	0.310030911	0.586757728	-0.008429675	-0.410384767	0.682592822	0.820248603
ENSMUSG00000021044	Adck1	ENSG00000063761	ADCK1	0.043513455	0.610347171	0.547326989	0.781086628	0.043483814	1.656520481	0.099284317	0.977746693	-0.009190815	-0.046437973	0.963483060	0.991734637	0.016254713	0.276906948	0.786398353	0.999652396	-0.017681230	-0.339587685	0.738658520	0.999266765	0.087487677	2.680784591	0.011139210	0.108217210	0.049364739	2.575624292	0.011798238	0.054500003
ENSMUSG00000024158	Hagh	ENSG00000063854	HAGH	0.049009131	0.793679393	0.435103312	0.707162950	-0.019509180	-1.205450655	0.229544283	0.990913209	0.057892480	0.303595844	0.764988858	0.925234702	0.009449234	0.145586676	0.886579769	0.999652396	0.005988858	0.104272059	0.918271300	0.999266765	0.130069134	2.394609147	0.022145741	0.151190144	0.028676116	1.018398602	0.311480518	0.508036033
ENSMUSG00000029110	Rnf4	ENSG00000063978	RNF4	0.025602163	0.615780601	0.543793628	0.778950871	0.005578022	0.501297379	0.616748270	0.991165746	-0.047556578	-0.701261899	0.492291424	0.870044954	-0.025397551	-0.799874941	0.438788672	0.999652396	-0.052987947	-1.412964410	0.177146308	0.999266765	0.056018531	1.996817768	0.053694629	0.238118701	0.081984186	3.468514596	0.000836103	0.008301123
ENSMUSG00000026029	Casp8	ENSG00000064012	CASP8	-0.361026706	-2.766827010	0.010680867	0.189262158	0.056624398	0.791184514	0.429833248	0.990913209	0.041594998	0.475058247	0.640576474	0.916711945	-0.164519899	-1.462665081	0.168356798	0.999652396	-0.187420494	-1.375852628	0.188140983	0.999266765	-0.197317862	-2.127398819	0.040532515	0.204491061	-0.070808094	-1.144635110	0.255686658	0.448706392
ENSMUSG00000037736	Limch1	ENSG00000064042	LIMCH1	0.029730959	0.301211443	0.765828726	0.899156533	0.005329768	0.291717018	0.770824602	0.994065461	-1.294401549	-1.755496377	0.096530563	0.678039021	-0.003368546	-0.068114578	0.946776868	0.999652396	-0.090653127	-1.736834455	0.101953019	0.999266765	0.041020264	1.008695946	0.320066471	0.596140217	0.023313860	0.753665465	0.453206321	0.640511078
ENSMUSG00000040250	Ints13	ENSG00000064102	ASUN	-0.117284464	-2.120923705	0.044375314	0.284704827	-0.021836485	-0.844551958	0.399434387	0.990913209	-0.108916779	-1.166182072	0.259072215	0.759043262	0.012548038	0.158637575	0.876500314	0.999652396	-0.049854683	-0.682356499	0.504937977	0.999266765	-0.014080783	-0.371097227	0.712809455	0.873023872	0.005382948	0.110354858	0.912397291	0.961975365
ENSMUSG00000040234	Tm7sf3	ENSG00000064115	TM7SF3	-0.088641245	-1.748580634	0.093052057	0.368933086	-0.007588743	-0.393604662	0.694318928	0.993164194	-0.332174958	-2.101225496	0.050277191	0.653991600	-0.037180374	-0.671439646	0.514214029	0.999652396	0.013776963	0.201142434	0.843164917	0.999266765	-0.073139693	-2.143827376	0.039097068	0.201241343	0.110295563	5.719029862	0.000000168	0.000020893
ENSMUSG00000001948	Spa17	ENSG00000064199	SPA17	-0.254612848	-1.961848743	0.061391961	0.321534492	-0.031719499	-0.917517797	0.360046811	0.990913209	-0.368341568	-1.265282924	0.222235012	0.737786910	-0.068919156	-0.463247490	0.651185636	0.999652396	0.218602317	1.508610158	0.151219177	0.999266765	-0.150946643	-1.616421386	0.115012512	0.352556769	-0.171208701	-2.434768885	0.017068807	0.070340476
ENSMUSG00000000244	Tspan32	ENSG00000064201	TSPAN32	-0.211718905	-1.838315323	0.078334061	0.349382655	-0.056477017	-0.959347500	0.338615750	0.990913209	0.138201320	0.915721791	0.372166753	0.813216136	-0.026494337	-0.092044778	0.928127926	0.999652396	-0.317809919	-0.718317408	0.483094684	0.999266765	-0.462885189	-1.139031826	0.262451713	0.540991797	-0.197849394	-0.775417318	0.440321103	0.629471351
ENSMUSG00000027656	Ccn5	ENSG00000064205	WISP2	0.316663993	0.794166066	0.434825352	0.706855285	-0.031167362	-0.256081382	0.798167959	0.995319946	-1.387936516	-1.681788279	0.110234221	0.679777204	0.218275445	0.403280372	0.693586351	0.999652396	0.239725811	0.399158029	0.695143227	0.999266765	0.342954443	1.345510544	0.187141809	0.455049223	-0.020523393	-0.155316516	0.876953054	0.942055341
ENSMUSG00000042372	Dmrt3	ENSG00000064218	DMRT3	-0.153925626	-0.267501506	0.791351918	0.910949672	-0.093388118	-0.625667263	0.532291935	0.991165746	0.020377256	0.039536528	0.968906828	0.993018882	-0.083040123	-0.163511022	0.872742126	0.999652396	-0.069849510	-0.120555627	0.905569360	0.999266765	-0.415297331	-1.143156128	0.260758843	0.539004153	-0.017531586	-0.107669399	0.914520653	0.962742938
ENSMUSG00000022747	St3gal6	ENSG00000064225	ST3GAL6	0.207251775	1.677564928	0.106315417	0.387885658	0.034824144	1.564844611	0.119300878	0.981794825	-0.154414845	-1.483103717	0.155700111	0.698859469	0.132156567	2.060645223	0.060884099	0.999652396	0.049114570	0.728972823	0.476731984	0.999266765	-0.048932358	-0.619407497	0.539672778	0.765061092	0.110743270	2.442981855	0.016711562	0.069238073
ENSMUSG00000034112	Atp2c2	ENSG00000064270	ATP2C2	0.333075960	1.593217969	0.124102944	0.411709123	-0.072222644	-1.577289923	0.116409840	0.981429085	-1.124151693	-1.427296342	0.170963989	0.698859469	0.159898992	0.941350521	0.364444054	0.999652396	-0.198210870	-0.762338867	0.457136864	0.999266765	0.042169538	0.171317581	0.864963999	0.949378553	0.220666763	1.044157710	0.299477407	0.494687539
ENSMUSG00000000120	Ngfr	ENSG00000064300	NGFR	0.210305250	1.169649243	0.253544606	0.557612950	-0.068098603	-0.567840319	0.570820859	0.991165746	0.174235174	0.583256319	0.567106471	0.901431215	0.068042597	0.245209251	0.810292315	0.999652396	0.065134246	0.213222603	0.833892067	0.999266765	-0.119086615	-1.368076917	0.180036593	0.445875834	0.030357290	0.582124053	0.562078437	0.732113120
ENSMUSG00000038119	Cdon	ENSG00000064309	CDON	-0.102053377	-1.050761635	0.303758386	0.604538748	-0.013926072	-0.283600296	0.777028750	0.994065461	-0.268575555	-1.037894817	0.313342909	0.789643107	0.085615409	0.748175720	0.468261324	0.999652396	0.090791558	1.030902832	0.318176660	0.999266765	-0.017268930	-0.277286661	0.783196676	0.911099033	0.031304436	0.605667872	0.546406215	0.719772982
ENSMUSG00000037343	Taf2	ENSG00000064313	TAF2	-0.031696984	-0.581852848	0.566052461	0.792232811	-0.020349989	-1.352686475	0.177780290	0.990144775	0.092710975	0.810243988	0.428599937	0.833184138	0.030129735	0.517490979	0.613890126	0.999652396	-0.045866143	-0.790006879	0.441270427	0.999266765	-0.008341482	-0.264692970	0.792803772	0.916616262	-0.024438573	-0.843180859	0.401577384	0.595302858
ENSMUSG00000061436	Hipk2	ENSG00000064393	HIPK2	0.090330805	0.994682191	0.329742795	0.626705562	0.053926329	0.975717229	0.330458306	0.990913209	0.029098543	0.230799558	0.820127172	0.944440491	-0.008034178	-0.096267562	0.924841360	0.999652396	0.062592316	0.822544280	0.423060707	0.999266765	0.032839981	0.633566657	0.530496165	0.759603472	-0.029989724	-0.466292503	0.642241111	0.792769391
ENSMUSG00000012535	Tnpo3	ENSG00000064419	TNPO3	0.057154536	1.695465881	0.102829981	0.382279050	-0.000260744	-0.016636910	0.986743920	0.999255188	0.033258828	0.428927109	0.673170688	0.916711945	-0.010549597	-0.298389559	0.770330601	0.999652396	-0.015437608	-0.435149712	0.669364790	0.999266765	-0.001323019	-0.049087486	0.961129564	0.985901588	-0.027257935	-1.367854150	0.175090509	0.349972593
ENSMUSG00000036120	Rfxank	ENSG00000064490	RFXANK	-0.007268250	-0.076806907	0.939409260	0.974837992	0.001926807	0.081196504	0.935372047	0.997331338	-0.056136394	-0.345985592	0.733447288	0.916711945	-0.007310791	-0.131214854	0.897703248	0.999652396	-0.009707921	-0.115728416	0.909332208	0.999266765	-0.009250905	-0.211178832	0.833976623	0.935781646	-0.128898485	-3.509985948	0.000730553	0.007534783
ENSMUSG00000002342	Tmem161a	ENSG00000064545	TMEM161A	0.103897480	1.229512131	0.230711792	0.538397048	-0.000536824	-0.023587127	0.981206955	0.998676244	-0.111557505	-0.626403829	0.539075458	0.892073012	-0.046462716	-0.933356135	0.368396208	0.999652396	0.082414087	1.334571961	0.201012829	0.999266765	0.027847802	0.839204193	0.407069289	0.670614752	-0.034304355	-1.595538804	0.114434555	0.262937512
ENSMUSG00000031861	Lpar2	ENSG00000064547	LPAR2	0.126701419	1.412989241	0.170404637	0.473953456	-0.013836719	-0.352034839	0.725206387	0.993164194	0.085498457	0.355063857	0.726753193	0.916711945	0.214439283	0.559416140	0.585807463	0.999652396	0.083033034	0.211732303	0.835034695	0.999266765	-0.031142274	-0.701112496	0.487883827	0.729907239	0.082300906	1.988157348	0.050126956	0.149438181
ENSMUSG00000017760	Ctsa	ENSG00000064601	CTSA	0.009726148	0.250392256	0.804399636	0.917274888	-0.009062459	-0.545254197	0.586224932	0.991165746	0.032489313	0.187615543	0.853320035	0.955737867	0.005365342	0.129445834	0.899074046	0.999652396	0.017938906	0.360402251	0.723339816	0.999266765	0.000142777	0.004767193	0.996223504	0.998716565	-0.026978718	-1.188434337	0.238088992	0.427968820
ENSMUSG00000036054	Sugp2	ENSG00000064607	SUGP2	0.042221554	1.155920556	0.259009507	0.560884130	0.022692548	1.330007675	0.185126878	0.990144775	-0.130843746	-1.245009642	0.229420714	0.740507244	0.051437564	1.265253009	0.228963393	0.999652396	-0.004273505	-0.094746194	0.925712781	0.999266765	0.043487542	1.545736891	0.131193208	0.377423756	-0.016298837	-0.915237911	0.362747329	0.559974894
ENSMUSG00000024597	Slc12a2	ENSG00000064651	SLC12A2	0.107308463	1.795344184	0.085110787	0.358418674	0.026605280	1.104125035	0.270949948	0.990913209	-0.366025315	-1.263220984	0.222957759	0.737786910	0.135378988	1.823291126	0.092363401	0.999652396	0.043320623	0.437890148	0.667418896	0.999266765	0.013254046	0.294268423	0.770296827	0.903777539	-0.016704334	-0.536831884	0.592835702	0.756004616
ENSMUSG00000024535	Snx24	ENSG00000064652	SNX24	-0.172936885	-2.259905991	0.033109369	0.259763797	0.011617946	0.518673415	0.604598408	0.991165746	-0.893384244	-1.547870112	0.139413429	0.695979610	-0.050293654	-0.845955118	0.413551930	0.999652396	-0.075932055	-0.904070320	0.379595074	0.999266765	-0.017523355	-0.493070411	0.625052631	0.821550397	0.063620017	2.331711767	0.022167075	0.084352287
ENSMUSG00000017897	Eya2	ENSG00000064655	EYA2	0.214314987	0.873350864	0.391064294	0.673853960	-0.020155591	-0.574091519	0.566592030	0.991165746	-0.101617663	-0.321463794	0.751638142	0.921658275	-0.260789545	-1.084746941	0.298605633	0.999652396	0.175240942	0.623298248	0.542020779	0.999266765	-0.081316579	-0.611324254	0.544948516	0.768537857	-0.000920086	-0.014140979	0.988751817	0.994527755
ENSMUSG00000004665	Cnn2	ENSG00000064666	CNN2	0.530880879	2.596327877	0.015784055	0.207246016	-0.009355839	-0.134018432	0.893531344	0.997331338	-0.268270737	-1.361201854	0.190592607	0.714046309	0.064940796	0.427208214	0.676527727	0.999652396	0.016477760	0.080941842	0.936509046	0.999266765	-0.226847085	-1.926058841	0.062277736	0.255690748	-0.232218629	-3.105411651	0.002608197	0.018753107
ENSMUSG00000035722	Abca7	ENSG00000064687	ABCA7	-0.295568273	-1.874430502	0.073004499	0.341100278	0.020096629	0.544391266	0.586817299	0.991165746	-0.053970962	-0.321798531	0.751388785	0.921655793	0.181983881	2.167505202	0.050249508	0.999652396	0.013602876	0.116564984	0.908679934	0.999266765	-0.066998764	-1.027196418	0.311398427	0.587778510	-0.217873309	-4.194135489	0.000068814	0.001389787
ENSMUSG00000024534	Sncaip	ENSG00000064692	SNCAIP	0.246542215	2.843380979	0.008937099	0.184248730	-0.016552814	-0.464263473	0.642996100	0.991381681	-1.281888823	-2.126223614	0.047878700	0.653991600	-0.097754478	-0.909953796	0.380137335	0.999652396	-0.114483355	-0.721869160	0.480968207	0.999266765	-0.010562727	-0.305278398	0.761968361	0.898916546	-0.041044597	-1.681501251	0.096466344	0.234766579
ENSMUSG00000027905	Ddx20	ENSG00000064703	DDX20	0.017836892	0.279596424	0.782165294	0.906671395	0.012086444	0.539088990	0.590463216	0.991165746	-0.086127919	-0.928502229	0.365683685	0.810313504	-0.061307899	-0.723609773	0.482688947	0.999652396	-0.138914836	-2.032262492	0.059367695	0.999266765	0.048313708	1.164818481	0.251996656	0.529497658	0.049817281	1.710071543	0.091029802	0.224944856
ENSMUSG00000025103	Btbd1	ENSG00000064726	BTBD1	-0.099741748	-1.527498459	0.139615581	0.431834866	-0.008186670	-0.573148236	0.567229173	0.991165746	-0.030848380	-0.326850328	0.747628966	0.920994954	0.022816756	0.716149896	0.487123420	0.999652396	-0.005185074	-0.134718263	0.894543242	0.999266765	0.107522201	3.380275993	0.001796604	0.041438076	0.061493199	3.128479105	0.002432194	0.017867096
ENSMUSG00000030303	Far2	ENSG00000064763	FAR2	-0.079389441	-1.306324652	0.203734275	0.511231549	-0.031096127	-1.663175473	0.097943306	0.977746693	-1.383871845	-1.689448010	0.108736198	0.679473643	-0.074291450	-1.358040869	0.198568114	0.999652396	-0.042508085	-0.662440171	0.517277646	0.999266765	-0.027184739	-0.489496165	0.627554617	0.823410361	-0.025385879	-0.882058606	0.380320549	0.575799487
ENSMUSG00000013523	Bcas1	ENSG00000064787	BCAS1	-0.336829338	-1.402461694	0.173488406	0.477666599	0.089436596	1.563080750	0.119715171	0.981794825	-0.460010421	-0.844291922	0.409815189	0.824593501	-0.113806338	-0.990163554	0.340960330	0.999652396	-0.062517156	-0.371892311	0.714934926	0.999266765	-0.052848514	-0.622882896	0.537412698	0.764051897	0.164742146	3.606129766	0.000532264	0.006005559
ENSMUSG00000035673	Sbno2	ENSG00000064932	SBNO2	0.136886661	1.483352840	0.150901114	0.446207926	0.027376581	0.796053563	0.427004834	0.990913209	0.003424529	0.022126109	0.982595817	0.994767634	0.137053660	1.662038896	0.121475534	0.999652396	-0.012820303	-0.156116988	0.877926661	0.999266765	-0.056691760	-1.054255713	0.299013612	0.575499523	0.084802738	2.660046026	0.009393506	0.046505871
ENSMUSG00000026098	Pms1	ENSG00000064933	PMS1	-0.112972066	-1.503657210	0.145621713	0.439737171	-0.001477136	-0.065999338	0.947448477	0.997976738	-0.184140440	-1.600423474	0.127267557	0.689647908	-0.152631687	-1.344804189	0.202691153	0.999652396	0.135408990	1.059860030	0.305210991	0.999266765	0.030914441	0.584240203	0.562818277	0.780350706	0.003519179	0.107695220	0.914500234	0.962742938
ENSMUSG00000020232	Hmg20b	ENSG00000064961	HMG20B	0.102617564	1.463643182	0.156173127	0.452871396	-0.003278205	-0.126337290	0.899599939	0.997331338	-0.162455002	-1.347036726	0.195025922	0.716375534	0.024256138	0.352345839	0.730475376	0.999652396	-0.050242883	-0.849073683	0.408575978	0.999266765	0.018443279	0.341278010	0.734941537	0.886528177	-0.115635196	-3.438982169	0.000919878	0.008880443
ENSMUSG00000059588	Calcrl	ENSG00000064989	CALCRL	-0.233568683	-1.532692423	0.138334347	0.430152791	0.004512764	0.129962486	0.896735042	0.997331338	-0.221503159	-1.634877992	0.119799708	0.684827629	0.109323820	0.803400849	0.436823055	0.999652396	0.147481996	1.303418280	0.211186437	0.999266765	-0.188604189	-2.337211032	0.025296011	0.161678524	0.084792539	1.606858898	0.111925098	0.258990780
ENSMUSG00000024218	Taf11	ENSG00000064995	TAF11	-0.057167083	-1.337346189	0.193556597	0.500108649	-0.004655645	-0.252479655	0.800946140	0.995319946	0.040794684	0.235626333	0.816437550	0.943613848	-0.029814526	-0.586085507	0.568298291	0.999652396	-0.036151798	-0.788238496	0.442274064	0.999266765	0.057037970	1.907965037	0.064654128	0.260014709	-0.028216512	-1.144480972	0.255750172	0.448731021
ENSMUSG00000024219	Anks1	ENSG00000064999	ANKS1A	-0.025833206	-0.549582901	0.587646874	0.806417553	-0.014442526	-0.609298920	0.543061872	0.991165746	-0.003678693	-0.028338809	0.977710198	0.994640830	0.046752941	0.499250210	0.626313876	0.999652396	-0.127831800	-1.322603302	0.204874020	0.999266765	0.076204647	2.492199918	0.017596793	0.135235995	-0.005020013	-0.256727271	0.798031630	0.895669469
ENSMUSG00000020198	Ap3d1	ENSG00000065000	AP3D1	0.072388981	1.455195051	0.158477888	0.455564042	-0.009609893	-0.587066869	0.557863080	0.991165746	0.184664230	1.381614106	0.184346338	0.708427306	0.018619809	0.593666510	0.563372912	0.999652396	-0.088311652	-2.065759248	0.055731615	0.999266765	0.054270025	2.079409321	0.044995869	0.215785709	-0.039093172	-2.188200090	0.031497158	0.108139575
ENSMUSG00000024220	Zfp523	ENSG00000065029	ZNF76	-0.037580760	-0.651662766	0.520766081	0.764187847	-0.001320565	-0.085758138	0.931749938	0.997331338	-0.303065536	-1.282523573	0.216263042	0.733068615	0.026076863	0.586163704	0.568247369	0.999652396	-0.003650959	-0.079070859	0.937973361	0.999266765	0.081858885	1.849051720	0.072939680	0.276374009	-0.005475409	-0.229074044	0.819381094	0.909340925
ENSMUSG00000002504	Nherf2	ENSG00000065054	SLC9A3R2	0.061059581	0.653527941	0.519583844	0.763258909	0.013341437	0.452886454	0.651152676	0.993164194	-0.503339405	-1.531463210	0.143398613	0.698859469	0.138859470	1.470346550	0.166299572	0.999652396	-0.076401050	-0.887040511	0.388417583	0.999266765	0.052182601	1.090404693	0.283010012	0.561686898	0.003483803	0.130110545	0.896797254	0.953440369
ENSMUSG00000041429	Nthl1	ENSG00000065057	NTHL1	0.056503337	0.831418697	0.413873763	0.691908696	-0.010486798	-0.426949868	0.669904337	0.993164194	-0.418922178	-1.097757270	0.287075085	0.771855419	-0.043129543	-0.365065760	0.721192685	0.999652396	0.098437955	0.571596714	0.575672074	0.999266765	-0.042724303	-0.619747287	0.539451591	0.765061092	-0.059631693	-1.451011741	0.150587159	0.316544242
ENSMUSG00000039512	Bltp3a	ENSG00000065060	UHRF1BP1	0.152182595	2.113298592	0.045083098	0.286361082	-0.030270128	-1.303263978	0.194078346	0.990913209	-0.030898371	-0.244407878	0.809736263	0.940657910	-0.034611616	-0.667229518	0.516809783	0.999652396	-0.030928227	-0.450837915	0.658258470	0.999266765	-0.081493657	-1.673590798	0.103156653	0.332975274	0.043082716	1.477167538	0.143456857	0.306731872
ENSMUSG00000000001	Gnai3	ENSG00000065135	GNAI3	-0.089033819	-2.177561331	0.039422646	0.275417229	0.005745534	0.304949409	0.760741988	0.994065461	-0.043186948	-0.622801712	0.541386458	0.893026106	-0.067158910	-1.084638121	0.298651998	0.999652396	0.061551023	0.955664243	0.353698483	0.999266765	0.106358056	3.997183106	0.000316073	0.017834010	0.029992527	1.379786950	0.171398807	0.345147673
ENSMUSG00000030662	Ipo5	ENSG00000065150	IPO5	0.005188687	0.107625516	0.915180951	0.964738056	-0.001301705	-0.070202438	0.944107145	0.997405849	-0.063452504	-0.793153786	0.438231038	0.838271093	0.007604442	0.199027770	0.845456486	0.999652396	-0.038559425	-0.955970232	0.353548633	0.999266765	0.087183775	3.085051239	0.003968278	0.063460673	0.001285374	0.064427330	0.948786596	0.977655679
ENSMUSG00000030934	Oat	ENSG00000065154	OAT	0.031896327	0.512462792	0.612977504	0.820145868	0.023425690	1.468766553	0.143567218	0.984241184	0.040184002	0.478417567	0.638231065	0.916711945	-0.020022373	-0.602978844	0.557354503	0.999652396	-0.027795878	-0.688646497	0.501076480	0.999266765	0.000631080	0.022053749	0.982530752	0.992870749	0.003975153	0.236411749	0.813702055	0.906082151
ENSMUSG00000033285	Wdr3	ENSG00000065183	WDR3	0.011632237	0.300522273	0.766347939	0.899356683	-0.019005504	-1.013972661	0.311898855	0.990913209	0.162141952	1.209039549	0.242610149	0.746211136	0.021598519	0.413107387	0.686558655	0.999652396	-0.088490751	-1.470816843	0.161059936	0.999266765	-0.068016744	-1.870146687	0.069874110	0.270897800	-0.000735439	-0.023043269	0.981671677	0.991450173
ENSMUSG00000004591	Pkn2	ENSG00000065243	PKN2	-0.112292754	-1.657332563	0.110374089	0.393527477	-0.010223055	-0.548803101	0.583791699	0.991165746	0.080513167	0.609609914	0.549895569	0.894851910	-0.001601970	-0.030022867	0.976525049	0.999652396	0.089427669	2.040485019	0.058455658	0.999266765	0.087493625	1.814920016	0.078142777	0.285900884	0.034043495	0.799297261	0.426424689	0.617785358
ENSMUSG00000035754	Wdr18	ENSG00000065268	WDR18	0.116664515	1.506542979	0.144883717	0.438387894	0.005365580	0.180862895	0.856670002	0.996803528	0.080991579	0.598631537	0.557031209	0.896936098	0.017280076	0.366298050	0.720295811	0.999652396	-0.070434559	-1.850582019	0.083100506	0.999266765	0.025265602	0.896485770	0.376138744	0.644283962	0.061947546	3.034819110	0.003223204	0.021869887
ENSMUSG00000041779	Tram2	ENSG00000065308	TRAM2	0.032524838	0.334099622	0.741185238	0.886528885	0.022647562	0.895937897	0.371431563	0.990913209	-0.206114038	-0.959565378	0.350247679	0.803455394	0.115518099	0.664076389	0.518758833	0.999652396	-0.352873169	-2.035569143	0.058999378	0.999266765	-0.164469031	-2.475372811	0.018314570	0.137916415	-0.043020038	-0.994736644	0.322787397	0.520745938
ENSMUSG00000020902	Ntn1	ENSG00000065320	NTN1	0.082756648	0.457830100	0.651162786	0.841035011	0.061116973	1.515186822	0.131404441	0.984241184	-1.565195435	-2.107286379	0.049685824	0.653991600	-0.136462569	-1.521407939	0.153158368	0.999652396	-0.024123968	-0.231486275	0.819921172	0.999266765	0.083839503	1.033210190	0.308615892	0.585458129	-0.161391358	-3.039182735	0.003181589	0.021640155
ENSMUSG00000049928	Glp2r	ENSG00000065325	GLP2R	0.581241699	1.090124101	0.286405066	0.587631146	-0.126360545	-1.016806096	0.310552319	0.990913209	-0.176201224	-0.616338726	0.545546341	0.893981673	0.168460503	1.328049151	0.208010308	0.999652396	-0.146626750	-0.805251276	0.432678085	0.999266765	-0.036773982	-0.125469118	0.900872508	0.959957150	0.102936922	0.613499001	0.541242616	0.715369733
ENSMUSG00000026669	Mcm10	ENSG00000065328	MCM10	0.297546456	2.642679062	0.014207212	0.202226367	-0.155913745	-0.928365380	0.354408347	0.990913209	0.283584115	1.316990830	0.204701222	0.725314547	-0.335837889	-1.421349912	0.179792637	0.999652396	-0.257151738	-0.933988418	0.364425694	0.999266765	-0.203419574	-2.211826455	0.033623685	0.185201736	-0.161247000	-3.145316443	0.002310783	0.017273795
ENSMUSG00000025357	Dgka	ENSG00000065357	DGKA	0.216286606	2.052474555	0.051100404	0.299218326	0.015976800	0.531443689	0.595738651	0.991165746	0.254634171	1.662920729	0.113999877	0.680554697	0.076035406	0.928212683	0.370954758	0.999652396	0.008728016	0.095609405	0.925038147	0.999266765	-0.026436878	-0.409072378	0.684987387	0.855418188	-0.277267683	-4.865700467	0.000005433	0.000231365
ENSMUSG00000018166	Erbb3	ENSG00000065361	ERBB3	-0.161839999	-0.819455574	0.420531907	0.697105236	0.005944160	0.192250689	0.847753327	0.996455702	-0.880006425	-1.986398185	0.062757158	0.653991600	-0.102196121	-0.765667039	0.458153977	0.999652396	-0.028124030	-0.177467353	0.861406268	0.999266765	-0.164494229	-1.726130290	0.093172616	0.315108338	0.106082039	1.307624520	0.194650914	0.374414796
ENSMUSG00000052331	Ankrd44	ENSG00000065413	ANKRD44	0.112577688	0.920241787	0.366538065	0.656086355	0.013856195	0.379248836	0.704931054	0.993164194	0.315564877	2.216981632	0.040023675	0.653991600	0.039669838	0.583127435	0.570226416	0.999652396	-0.031091125	-0.349882121	0.731067501	0.999266765	-0.072939826	-1.744330157	0.089908340	0.308842415	0.055984008	1.695824131	0.093708698	0.230027962
ENSMUSG00000031948	Kars	ENSG00000065427	KARS	-0.064307657	-1.641880090	0.113560825	0.397895123	-0.017658924	-0.992392079	0.322281738	0.990913209	0.167441727	1.363589119	0.189853453	0.713405221	-0.040883847	-0.789716767	0.444483500	0.999652396	-0.057663513	-1.614061799	0.126390493	0.999266765	0.040801957	1.914591512	0.063774912	0.258376685	-0.000620544	-0.036523753	0.970953406	0.986129450
ENSMUSG00000031949	Adat1	ENSG00000065457	ADAT1	0.202542476	2.519851969	0.018747560	0.219344593	-0.017098290	-0.616177552	0.538522616	0.991165746	0.121226833	0.539705193	0.596150809	0.912485660	0.151235790	1.524187725	0.152469111	0.999652396	0.037698048	0.435044046	0.669439869	0.999266765	0.021166282	0.377243531	0.708278068	0.869844204	-0.214946546	-4.108432044	0.000093752	0.001737112
ENSMUSG00000022844	Pdia5	ENSG00000065485	PDIA5	-0.148102219	-1.530561948	0.138858718	0.430836416	0.009975740	0.257421943	0.797134577	0.995319946	-0.403028280	-1.266494962	0.221811021	0.737671219	-0.001080702	-0.010657752	0.991665497	0.999652396	-0.100562206	-0.525231431	0.606746616	0.999266765	0.047628756	0.677946650	0.502277977	0.739696256	-0.112306148	-2.852011086	0.005494414	0.031762501
ENSMUSG00000042203	Tbc1d22b	ENSG00000065491	TBC1D22B	-0.093619257	-1.498956474	0.146830409	0.441028264	0.021775870	1.495428849	0.136479123	0.984241184	0.234425633	1.034296026	0.314975299	0.789997187	-0.033890964	-0.713282577	0.488834441	0.999652396	-0.022793518	-0.434104731	0.670107440	0.999266765	0.038024058	1.271788141	0.211862279	0.485953131	0.023195049	1.303995973	0.195879520	0.375876409
ENSMUSG00000022820	Ndufb4	ENSG00000065518	NDUFB4	0.008587819	0.167938838	0.868028365	0.944227134	0.010607006	0.557591477	0.577786628	0.991165746	0.090073416	0.782521649	0.444290458	0.841985257	-0.027037884	-0.470573288	0.646087915	0.999652396	0.058373238	0.776447545	0.449002521	0.999266765	0.015686895	0.407332027	0.686253094	0.856109007	0.058918441	1.965140305	0.052779995	0.154896799
ENSMUSG00000040761	Spen	ENSG00000065526	SPEN	0.228950464	2.884148932	0.008122273	0.178134404	-0.000556774	-0.024858464	0.980194221	0.998656121	-0.108282885	-1.053555178	0.306309983	0.785900527	-0.012130138	-0.163454357	0.872785805	0.999652396	0.010674555	0.181733582	0.858112866	0.999266765	-0.044752865	-0.837509544	0.408007873	0.671189756	-0.034613114	-0.865397788	0.389342457	0.584469600
ENSMUSG00000022836	Mylk	ENSG00000065534	MYLK	-0.352477426	-2.423277058	0.023228399	0.234255897	0.041029568	1.269191380	0.205941669	0.990913209	-0.353830762	-1.630714472	0.120681879	0.685464207	0.039786752	0.641236476	0.533003583	0.999652396	0.000474418	0.005679398	0.995539920	0.999897458	-0.150231106	-1.003767227	0.322403248	0.598833320	-0.027992410	-0.382870271	0.702805521	0.835287247
ENSMUSG00000027091	Zc3h15	ENSG00000065548	ZC3H15	-0.167221001	-2.791243049	0.010092480	0.188876004	-0.032766266	-2.194727991	0.029408171	0.963036073	0.018080747	0.123108758	0.903413306	0.971559650	-0.052917961	-1.201325651	0.251994388	0.999652396	-0.027499213	-0.808076312	0.431097527	0.999266765	0.047776707	1.944779278	0.059898768	0.251206068	-0.015308472	-0.964584111	0.337586052	0.535324215
ENSMUSG00000033352	Map2k4	ENSG00000065559	MAP2K4	-0.156179188	-2.701894602	0.012407130	0.196765825	-0.001279842	-0.077062361	0.938655879	0.997331338	-0.082254996	-0.563475263	0.580207045	0.905112114	-0.011291711	-0.246519400	0.809300578	0.999652396	0.034612637	0.882846469	0.390611246	0.999266765	0.011783326	0.314148575	0.755279349	0.896082060	-0.008716571	-0.413190605	0.680544263	0.818817608
ENSMUSG00000026627	Pacc1	ENSG00000065600	TMEM206	0.091392335	1.198762452	0.242239011	0.547384155	0.008298621	0.262821704	0.792975775	0.995229438	0.265160336	1.751855604	0.097171039	0.678437091	-0.134962929	-1.898353676	0.081087237	0.999652396	0.067929140	0.894002898	0.384794177	0.999266765	-0.047566588	-1.517961723	0.138035846	0.387509204	0.096548928	3.132143226	0.002405277	0.017701917
ENSMUSG00000033419	Snap91	ENSG00000065609	SNAP91	-0.057627284	-1.247590414	0.224130855	0.531799999	0.001857798	0.115659717	0.908045667	0.997331338	-1.100682721	-2.341632860	0.031161949	0.648933419	-0.076021828	-2.276102993	0.041249320	0.999652396	0.033535417	0.869380241	0.397710381	0.999266765	0.026980721	0.598706172	0.553237125	0.773952818	-0.047980294	-1.848633356	0.068111020	0.183604559
ENSMUSG00000025060	Slk	ENSG00000065613	SLK	0.028801224	0.338994253	0.737540909	0.885252936	-0.004142662	-0.202281724	0.839915197	0.996455702	-0.104646391	-1.137906633	0.270385144	0.764439266	0.023986487	0.548042935	0.593359153	0.999652396	-0.010933674	-0.229111285	0.821734498	0.999266765	0.045815514	1.090075000	0.283153183	0.561776981	0.042340803	1.027523711	0.307191996	0.503516571
ENSMUSG00000032872	Cyb5r4	ENSG00000065615	CYB5R4	-0.090903902	-1.509453913	0.144142373	0.437904869	-0.019026789	-0.760961689	0.447633257	0.990913209	-0.165557650	-1.799573573	0.089063293	0.667718641	-0.026571703	-0.490569644	0.632268666	0.999652396	-0.085479086	-1.615508541	0.126075556	0.999266765	-0.016486170	-0.517716098	0.607924325	0.810326278	0.021638348	0.826728270	0.410787589	0.603447180
ENSMUSG00000025064	Col17a1	ENSG00000065618	COL17A1	-0.032439147	-0.066488478	0.947535719	0.977956460	-0.043117688	-0.632402117	0.527892445	0.991165746	-2.669778781	-1.675384545	0.111500167	0.679777204	0.097244138	0.544504670	0.595718715	0.999652396	-0.178475011	-0.871656014	0.396504675	0.999266765	-0.056352905	-0.299887344	0.766042885	0.901593340	-0.220817930	-1.335918972	0.185267434	0.363292622
ENSMUSG00000025069	Gsto2	ENSG00000065621	GSTO2	-0.212767309	-0.809762598	0.425975342	0.700154340	-0.012952421	-0.247027102	0.805156772	0.995319946	0.182129488	0.399281221	0.694480451	0.916711945	-0.249098302	-1.275630534	0.225388263	0.999652396	-0.256376553	-0.733697219	0.473927079	0.999266765	-0.207540949	-0.928553081	0.359501805	0.631047460	-0.463131432	-3.014479248	0.003423929	0.022895734
ENSMUSG00000025816	Sec61a2	ENSG00000065665	SEC61A2	-0.063946299	-1.709907697	0.100088901	0.379338404	0.024999335	1.335026578	0.183481852	0.990144775	-0.151124709	-0.772624505	0.449977464	0.844765281	-0.026059744	-0.441913560	0.666135101	0.999652396	0.014664630	0.193217646	0.849261143	0.999266765	0.101039552	3.667194756	0.000810413	0.028054066	-0.001285951	-0.080978662	0.935656020	0.972918597
ENSMUSG00000026778	Prkcq	ENSG00000065675	PRKCQ	0.113458797	0.600380325	0.553839679	0.785567154	-0.002294496	-0.062102036	0.950547543	0.998302959	-0.306928249	-1.858018950	0.079944405	0.666146418	-0.091692560	-0.960078986	0.355302320	0.999652396	0.093108394	0.764590658	0.455832531	0.999266765	0.020623897	0.496688214	0.622524737	0.819834102	-0.032174102	-0.892569627	0.374696639	0.570920029
ENSMUSG00000026311	Asb1	ENSG00000065802	ASB1	0.082796035	1.468131824	0.154959604	0.451559333	-0.002369149	-0.104779462	0.916662500	0.997331338	0.073865573	0.360375330	0.722847087	0.916711945	-0.056570444	-1.424716638	0.178837030	0.999652396	-0.003720059	-0.059662547	0.953175766	0.999266765	-0.021377785	-0.680716424	0.500544717	0.738504962	0.031292913	1.384005984	0.170107842	0.343344184
ENSMUSG00000026655	Fam107b	ENSG00000065809	FAM107B	-0.015194957	-0.309347876	0.759707342	0.895671021	0.032315004	1.051090149	0.294566247	0.990913209	0.095353575	1.007301349	0.327413523	0.796066420	-0.051464226	-0.452252333	0.658871189	0.999652396	-0.090508943	-0.699789478	0.494278029	0.999266765	0.035889352	0.883422766	0.383056005	0.650000904	0.035995094	0.959225604	0.340261729	0.537859114
ENSMUSG00000032418	Me1	ENSG00000065833	ME1	-0.126856019	-1.324003256	0.197884555	0.504298361	0.043056491	1.836355122	0.067884233	0.977746693	-0.907874983	-1.279169418	0.217414950	0.733929807	-0.081693705	-2.018939334	0.065576770	0.999652396	-0.014276359	-0.297625852	0.769883279	0.999266765	-0.011535528	-0.347340032	0.730422880	0.883888683	0.050294766	2.503773907	0.014268617	0.062287571
ENSMUSG00000029174	Tbc1d1	ENSG00000065882	TBC1D1	-0.127693901	-1.756573011	0.091651584	0.367841941	0.009483925	0.413067663	0.680027730	0.993164194	0.140649174	1.333247161	0.199420258	0.719304044	0.213776095	2.867263085	0.013719945	0.999652396	-0.101452842	-1.156042771	0.264919703	0.999266765	-0.043834464	-1.190127210	0.242033273	0.519043655	-0.084648196	-2.822804170	0.005971017	0.033633698
ENSMUSG00000041297	Cdk13	ENSG00000065883	CDK13	0.051756615	1.504006115	0.145532323	0.439540703	-0.004669508	-0.401567782	0.688458202	0.993164194	-0.050093788	-0.549552164	0.589519633	0.908639953	0.008463085	0.168283627	0.869064830	0.999652396	-0.018940193	-0.374172991	0.713271089	0.999266765	0.009241739	0.239404302	0.812193213	0.925723335	0.030003812	0.855572455	0.394724561	0.589034619
ENSMUSG00000005667	Mthfd2	ENSG00000065911	MTHFD2	-0.093351568	-1.200872930	0.241434323	0.546940352	0.006784923	0.127289397	0.898847384	0.997331338	-0.567483825	-1.456389912	0.162860765	0.698859469	-0.224738135	-1.639757003	0.126078419	0.999652396	-0.067613636	-0.617512055	0.545732812	0.999266765	-0.366425581	-1.927249518	0.062124033	0.255397766	-0.122196728	-1.417953074	0.159989237	0.329990192
ENSMUSG00000037341	Slc9a7	ENSG00000065923	SLC9A7	0.116694222	0.669165893	0.509729954	0.756544250	-0.044863864	-1.250820912	0.212554107	0.990913209	0.250350396	1.478294552	0.156969724	0.698859469	-0.084930490	-1.047689112	0.314708429	0.999652396	0.121795700	1.878624361	0.078956408	0.999266765	0.042669867	0.576482541	0.567990568	0.783097198	-0.049687334	-0.758597279	0.450265987	0.638025882
ENSMUSG00000003154	Foxj2	ENSG00000065970	FOXJ2	0.044039664	1.176943130	0.250676103	0.554972259	-0.005708877	-0.252714414	0.800764982	0.995319946	0.170920289	1.143634534	0.268064145	0.764292771	0.039654557	0.883385749	0.393776996	0.999652396	-0.041292708	-0.753835910	0.462082847	0.999266765	0.138530359	3.620548866	0.000923829	0.030151247	-0.027712953	-1.156889948	0.250672620	0.442699815
ENSMUSG00000028639	Ybx1	ENSG00000065978	YBX1	-0.009796277	-0.185787567	0.854161347	0.938451168	-0.026609157	-1.193602670	0.234137288	0.990913209	-0.242268144	-1.240408025	0.231076485	0.740507244	0.021682584	0.610156887	0.552739574	0.999652396	-0.046344989	-1.006086836	0.329599433	0.999266765	0.083413434	4.232013045	0.000159534	0.012746102	0.040709607	2.246561081	0.027353160	0.098000363
ENSMUSG00000032177	Pde4a	ENSG00000065989	PDE4A	-0.062202626	-0.810326036	0.425657732	0.700014404	-0.006714356	-0.344782390	0.730643340	0.993164194	-0.228193217	-1.476231001	0.157517108	0.698859469	-0.060233832	-1.575752099	0.140157321	0.999652396	-0.206527884	-3.095735100	0.007053135	0.999266765	0.035827362	0.706377137	0.484645297	0.727350302	-0.056439775	-2.039811511	0.044584781	0.137534581
ENSMUSG00000026626	Ppp2r5a	ENSG00000066027	PPP2R5A	-0.209553048	-1.960792531	0.061521970	0.321641361	0.014903152	0.773040223	0.440469330	0.990913209	-0.117930217	-1.433321841	0.169259308	0.698859469	-0.001097869	-0.028449713	0.977754733	0.999652396	-0.094626875	-1.743000069	0.100842354	0.999266765	0.080923717	2.403430830	0.021694432	0.149543143	0.113782418	4.534786212	0.000019454	0.000553525
ENSMUSG00000063063	Ctnna2	ENSG00000066032	CTNNA2	-0.186792373	-2.553845041	0.017371520	0.214286906	-0.027614636	-1.337514590	0.182670424	0.990144775	-0.122254604	-0.271763876	0.788959869	0.932632089	-0.035854473	-1.012713220	0.330486858	0.999652396	0.012636364	0.324976985	0.749480326	0.999266765	0.074470858	1.798879883	0.080694884	0.291148775	-0.021761437	-1.044385523	0.299372672	0.494687539
ENSMUSG00000040028	Elavl1	ENSG00000066044	ELAVL1	0.027774457	0.703876940	0.488234050	0.743064997	0.021501570	1.572782335	0.117450475	0.981429085	-0.010690092	-0.116432090	0.908625910	0.973479867	0.010545574	0.261526489	0.797965712	0.999652396	-0.164744956	-4.587533045	0.000316312	0.999266765	0.035977233	1.133700347	0.264651800	0.543228347	0.050420381	1.809159670	0.074086824	0.195666083
ENSMUSG00000033191	Tie1	ENSG00000066056	TIE1	-0.035701495	-0.296667785	0.769253919	0.900340079	-0.001229044	-0.025178719	0.979939114	0.998646911	-0.279070020	-1.385742281	0.183103319	0.706411749	0.081225269	0.450359809	0.660198182	0.999652396	0.019171075	0.128694080	0.899230689	0.999266765	-0.031508176	-0.595325097	0.555469004	0.775327595	-0.102995934	-1.909991220	0.059626604	0.168124074
ENSMUSG00000023026	Dip2b	ENSG00000066084	DIP2B	0.086858787	1.415445428	0.169691478	0.473258847	-0.005426418	-0.255509236	0.798609111	0.995319946	0.110943753	0.772438597	0.450084716	0.844765281	0.018597071	0.443821379	0.664792007	0.999652396	-0.079050223	-1.478753930	0.158950276	0.999266765	-0.015740271	-0.329745970	0.743563930	0.890885126	0.070629258	1.721201322	0.088981012	0.221223144
ENSMUSG00000023018	Smarcd1	ENSG00000066117	SMARCD1	0.055259718	1.358714342	0.186779923	0.492371528	0.006631698	0.426290530	0.670383803	0.993164194	-0.101407694	-0.453168224	0.655954429	0.916711945	-0.011825857	-0.302458697	0.767299308	0.999652396	-0.065289457	-1.514586860	0.149709881	0.999266765	0.092978307	2.801019882	0.008252766	0.092920375	0.039769366	1.582305011	0.117425197	0.267401804
ENSMUSG00000033326	Kdm4a	ENSG00000066135	KDM4A	0.097087998	2.240000733	0.034545124	0.262569105	0.013214161	0.700015651	0.484782767	0.990913209	0.075863963	0.691650653	0.498163173	0.873511310	-0.092458466	-1.868101346	0.085472267	0.999652396	-0.012558078	-0.280728458	0.782577203	0.999266765	0.046768621	1.363187633	0.181558014	0.447874492	-0.043792660	-2.286313483	0.024812252	0.091658792
ENSMUSG00000032897	Nfyc	ENSG00000066136	NFYC	0.047268278	1.024680444	0.315658106	0.613856708	0.007878533	0.510903409	0.610018070	0.991165746	0.097413600	0.988520328	0.336269185	0.800126324	0.101016929	2.541367276	0.025278532	0.999652396	0.003747813	0.074514482	0.941540339	0.999266765	0.055835361	1.638294694	0.110350423	0.345693121	-0.082845103	-3.792460147	0.000283916	0.003815065
ENSMUSG00000070806	Zmynd12	ENSG00000066185	ZMYND12	0.074426835	0.222775122	0.825581948	0.926282324	-0.102700535	-2.264920072	0.024658393	0.963036073	0.339611975	0.696731884	0.495053886	0.871425973	-0.000311119	-0.000853645	0.999332424	0.999982254	-0.015772277	-0.027517903	0.978392731	0.999860795	-0.330749222	-1.829942557	0.075815070	0.281629283	0.201116619	1.074426159	0.285779582	0.480646798
ENSMUSG00000036123	Slc9a3	ENSG00000066230	SLC9A3	-0.057318716	-0.378920055	0.708054690	0.871103099	0.096456049	1.189901498	0.235585454	0.990913209	-0.843277754	-2.477189341	0.023620090	0.634312141	-0.289702874	-1.448668501	0.172160485	0.999652396	-0.043408630	-0.216007792	0.831757669	0.999266765	-0.632855660	-2.249146987	0.030919705	0.177377000	0.159095572	0.845768383	0.400140451	0.593941162
ENSMUSG00000026259	Ngef	ENSG00000066248	NGEF	-0.074942683	-0.808443035	0.426719756	0.700804094	0.007207399	0.336310836	0.737011521	0.993334778	0.103659645	0.179356123	0.859702911	0.958063872	-0.005104220	-0.105342036	0.917783712	0.999652396	-0.081376784	-1.622267192	0.124613158	0.999266765	0.076785143	0.982676910	0.332533383	0.608346730	-0.021285880	-0.494923243	0.621976350	0.778503297
ENSMUSG00000033952	Aspm	ENSG00000066279	ASPM	0.217313445	1.892019706	0.070524960	0.336821338	-0.059571870	-1.075725729	0.283428373	0.990913209	-0.199823560	-1.631966169	0.120416089	0.685464207	-0.349170223	-1.352047977	0.200426209	0.999652396	-0.174629767	-0.416611916	0.682591348	0.999266765	-0.087610807	-1.259253366	0.216300157	0.491175460	-0.265434202	-5.823083946	0.000000108	0.000016277
ENSMUSG00000038147	Cd84	ENSG00000066294	CD84	0.189725156	0.874716731	0.390335199	0.673423011	0.032216283	0.500809119	0.617091230	0.991165746	-0.264979212	-1.492018802	0.153368941	0.698859469	0.096703256	0.978820013	0.346318465	0.999652396	-0.031687327	-0.222816248	0.826545851	0.999266765	0.153697390	1.220336223	0.230523153	0.506533018	0.185991527	2.257737483	0.026616637	0.096241982
ENSMUSG00000006390	Elovl1	ENSG00000066322	ELOVL1	0.067793583	0.817982886	0.421356140	0.697511579	0.043267096	1.343040650	0.180877779	0.990144775	-0.295387715	-3.064347506	0.006799466	0.633163832	0.022044485	0.289022409	0.777323567	0.999652396	-0.058303952	-0.505825897	0.619992973	0.999266765	-0.136481697	-2.223266390	0.032773207	0.182393992	-0.075292289	-2.025236949	0.046092553	0.140759634
ENSMUSG00000002111	Spi1	ENSG00000066336	SPI1	0.155097971	1.035296699	0.310775615	0.610222802	-0.002771597	-0.077160433	0.938577966	0.997331338	0.076982528	0.380883753	0.707839412	0.916711945	0.083540915	1.038192562	0.318936605	0.999652396	-0.132060622	-0.858846393	0.403322774	0.999266765	-0.107737913	-0.964028106	0.341667691	0.616873403	0.219334929	3.083854526	0.002783328	0.019693302
ENSMUSG00000036315	Polr1h	ENSG00000066379	ZNRD1	-0.024801834	-0.315847127	0.754829127	0.892657899	-0.001506331	-0.041194684	0.967184403	0.998634319	0.142266221	1.036399918	0.314020250	0.789678342	-0.018335802	-0.264862154	0.795452673	0.999652396	0.028979434	0.409001249	0.688052951	0.999266765	-0.099559756	-2.288843494	0.028258837	0.170202939	-0.016384270	-0.564489666	0.573960090	0.740934580
ENSMUSG00000016386	Mpped2	ENSG00000066382	MPPED2	0.000226452	0.002301961	0.998182192	0.999177664	-0.003877152	-0.180194494	0.857193948	0.996803528	-1.683628156	-3.272520339	0.004320594	0.633163832	-0.142282442	-3.025790895	0.010173384	0.999652396	0.045457554	0.801249570	0.434923262	0.999266765	0.103524654	1.960647868	0.057944182	0.247410833	-0.130372135	-3.426476946	0.000957686	0.009078703
ENSMUSG00000022601	Zbtb11	ENSG00000066422	ZBTB11	-0.039390866	-0.820454431	0.419973441	0.696690861	-0.009962165	-0.608640027	0.543497686	0.991165746	0.165289124	2.176843111	0.043338973	0.653991600	-0.030988391	-0.509694940	0.619185063	0.999652396	0.039666810	0.858338268	0.403594812	0.999266765	-0.049128196	-1.363053577	0.181599868	0.447922421	0.011778817	0.337338984	0.736722368	0.856705316
ENSMUSG00000021189	Atxn3	ENSG00000066427	ATXN3	-0.005544792	-0.091707601	0.927686021	0.969257326	-0.006857829	-0.310375516	0.756619189	0.993917769	-0.101049390	-0.886364722	0.387349960	0.816192986	-0.008744888	-0.184142035	0.856869252	0.999652396	0.130634684	2.297825761	0.035647254	0.999266765	-0.063916703	-1.239416701	0.223465354	0.498269366	0.082295085	1.821476332	0.072177071	0.191838300
ENSMUSG00000021192	Golga5	ENSG00000066455	GOLGA5	-0.075412303	-1.645645311	0.112777314	0.397570289	-0.000649745	-0.039857030	0.968249399	0.998634319	-0.017654514	-0.181275611	0.858218625	0.957685882	-0.058967079	-1.296021156	0.218494159	0.999652396	0.045608860	1.193974905	0.250182134	0.999266765	-0.016987648	-0.580541543	0.565281337	0.781757905	0.083139637	2.883192987	0.005024366	0.029761767
ENSMUSG00000030849	Fgfr2	ENSG00000066468	FGFR2	0.259625062	1.719872814	0.098233815	0.376333827	0.018567861	0.641596154	0.521916820	0.991165746	-1.095231841	-1.243357316	0.230014202	0.740507244	-0.018778823	-0.348369256	0.733386607	0.999652396	-0.127241781	-1.404894102	0.179491506	0.999266765	0.017546490	0.308043036	0.759881526	0.897514848	-0.029944620	-0.887877947	0.377200419	0.572943055
ENSMUSG00000063052	Lrrc40	ENSG00000066557	LRRC40	-0.149972445	-2.305231345	0.030040479	0.251828125	0.033487645	1.797351383	0.073884604	0.977746693	-0.064140508	-0.444247850	0.662267346	0.916711945	-0.009270499	-0.175780273	0.863295117	0.999652396	0.103466619	1.758212119	0.098147210	0.999266765	0.017747589	0.485144643	0.630606740	0.825131610	0.038003613	1.840121296	0.069364326	0.186095776
ENSMUSG00000024601	Isoc1	ENSG00000066583	ISOC1	-0.049218432	-0.692424055	0.495268692	0.746726151	0.012263695	0.457876625	0.647569792	0.993164194	-0.097425764	-0.720509782	0.480654555	0.864451115	0.121219396	1.719922828	0.110202076	0.999652396	0.036880469	0.479307233	0.638315228	0.999266765	0.046777596	1.186506676	0.243440599	0.520664152	0.044140194	1.732861195	0.086875376	0.217558770
ENSMUSG00000058070	Eml1	ENSG00000066629	EML1	-0.012022159	-0.215889354	0.830885105	0.928361237	0.002391966	0.101006928	0.919652590	0.997331338	-0.519413717	-1.226397229	0.236174712	0.744456098	0.011965443	0.225950992	0.824908782	0.999652396	-0.065201099	-1.160559716	0.263131006	0.999266765	-0.064901284	-1.583050932	0.122435404	0.363562630	0.070787531	1.942031903	0.055562851	0.160225875
ENSMUSG00000019792	Trmt11	ENSG00000066651	TRMT11	-0.163194089	-1.897733900	0.069735383	0.335865036	-0.009007557	-0.358202855	0.720593352	0.993164194	-0.105916593	-0.724792458	0.478087645	0.862480791	0.078082166	0.778583343	0.450779271	0.999652396	0.253564248	2.246862496	0.039372590	0.999266765	0.099067551	1.893470318	0.066613756	0.264258822	-0.141599137	-3.925743508	0.000179039	0.002778647
ENSMUSG00000030942	Thumpd1	ENSG00000066654	THUMPD1	-0.028190922	-0.591695312	0.559547492	0.788314453	0.011040451	0.835639925	0.404418160	0.990913209	0.006189947	0.040972981	0.967777798	0.992645789	-0.054225773	-1.172482261	0.262964084	0.999652396	-0.060250709	-1.328204181	0.203059819	0.999266765	0.012453986	0.361981897	0.719549245	0.876828888	0.055823679	2.229190792	0.028533411	0.100871922
ENSMUSG00000039693	Msantd3	ENSG00000066697	MSANTD3	0.008134169	0.152007727	0.880442257	0.950122462	-0.034031628	-1.462623095	0.145240100	0.984241184	-1.104810397	-1.744495264	0.098477130	0.678437091	-0.050968529	-0.839606008	0.416970834	0.999652396	-0.099279212	-1.547989342	0.141505321	0.999266765	0.110423520	3.089740357	0.003919573	0.062933724	0.051228185	2.187652018	0.031538543	0.108201795
ENSMUSG00000021294	Kif26a	ENSG00000066735	KIF26A	0.181131662	1.552134243	0.133623724	0.423466026	0.044125459	1.102137435	0.271810736	0.990913209	-0.862303643	-1.208678451	0.242745437	0.746395377	-0.010472088	-0.086724518	0.932270607	0.999652396	0.081220717	0.622981319	0.542223741	0.999266765	0.099736162	1.639111326	0.110179425	0.345428321	-0.128468720	-3.868895643	0.000218200	0.003169686
ENSMUSG00000041341	Atg2b	ENSG00000066739	ATG2B	-0.037433437	-0.626583235	0.536804675	0.774295656	0.014469056	0.992160954	0.322394154	0.990913209	0.029679037	0.340381504	0.737590674	0.918113975	0.058763704	1.080294408	0.300507154	0.999652396	-0.050910210	-0.859315062	0.403071967	0.999266765	0.041833926	0.954228015	0.346534393	0.620555672	-0.032230872	-0.932772147	0.353672942	0.551680073
ENSMUSG00000067851	Arfgef1	ENSG00000066777	ARFGEF1	-0.073331158	-1.456958530	0.157994540	0.454759810	-0.009756832	-0.738750585	0.460979660	0.990913209	0.049546339	0.388339466	0.702413503	0.916711945	0.011357867	0.328507829	0.747990835	0.999652396	-0.003388483	-0.096143940	0.924620416	0.999266765	-0.070833065	-1.848235570	0.073060557	0.276594308	-0.022898398	-0.685662250	0.494857884	0.677892138
ENSMUSG00000022335	Zfat	ENSG00000066827	ZFAT	0.168382812	2.695972153	0.012577020	0.196867320	0.026887370	1.200179986	0.231579477	0.990913209	-0.003631496	-0.026474886	0.979175886	0.994640830	0.086434634	1.100214475	0.292070185	0.999652396	0.047148116	0.533683072	0.601021138	0.999266765	0.083234482	1.549563372	0.130272396	0.376231406	-0.064291118	-1.919034274	0.058454988	0.165943707
ENSMUSG00000027601	Mtfr1	ENSG00000066855	MTFR1	-0.153684956	-2.501819591	0.019517992	0.221393716	-0.022340939	-0.841217661	0.401294611	0.990913209	0.040569766	0.284386697	0.779426746	0.930496347	0.016734289	0.223638127	0.826668903	0.999652396	0.014046129	0.135110302	0.894238333	0.999266765	-0.032033858	-0.549105280	0.586431289	0.795967999	-0.090568395	-1.916580220	0.058770993	0.166556728
ENSMUSG00000036928	Stag3	ENSG00000066923	STAG3	-0.011350586	-0.188066254	0.852394336	0.937703611	0.009445532	0.325960042	0.744817090	0.993637849	-0.758894507	-1.326614638	0.201561673	0.721466839	0.170754765	0.941591721	0.364325277	0.999652396	0.020627943	0.070445871	0.944726557	0.999266765	-0.163577238	-2.510160227	0.016859132	0.132427951	-0.102946665	-1.565221090	0.121377922	0.273264497
ENSMUSG00000024588	Fech	ENSG00000066926	FECH	-0.056282320	-0.599381686	0.554494442	0.785660756	0.017864427	0.989431518	0.323723661	0.990913209	-0.042529917	-0.266871720	0.792663918	0.933665950	-0.021667141	-0.479294976	0.640043149	0.999652396	0.035250319	0.909291682	0.376917367	0.999266765	-0.027829627	-1.009476036	0.319697681	0.595619949	0.114297349	5.433473823	0.000000553	0.000046852
ENSMUSG00000039585	Myo9a	ENSG00000066933	MYO9A	0.096543090	1.158080026	0.258144193	0.560132501	-0.018980645	-1.015526542	0.311159923	0.990913209	-0.154952694	-1.155431107	0.263330997	0.762179677	0.010442571	0.206302194	0.839892311	0.999652396	0.002272470	0.046664836	0.963367633	0.999272193	-0.006809769	-0.161357821	0.872742523	0.952629059	-0.098452266	-2.504622912	0.014236898	0.062197683
ENSMUSG00000069045	Ddx3y	ENSG00000067048	DDX3Y	0.156695701	0.411586146	0.684268892	0.858161275	-0.011281070	-0.309591127	0.757214746	0.993917769	-0.064522347	-0.343929199	0.734966711	0.916711945	0.089520820	0.197894230	0.846324315	0.999652396	0.022171225	0.052502312	0.958789383	0.999266765	0.001974932	0.024478812	0.980610183	0.992435539	-0.039544927	-0.843296946	0.401512850	0.595302858
ENSMUSG00000021196	Pfkp	ENSG00000067057	PFKP	-0.141759770	-1.802857785	0.083890692	0.357276298	-0.017534587	-0.623530712	0.533691519	0.991165746	0.098680964	0.836671211	0.413972858	0.826208420	-0.000154651	-0.004337517	0.996607946	0.999982254	-0.030677114	-0.693468961	0.498127584	0.999266765	0.061958445	1.010829997	0.319058279	0.594983669	-0.056711263	-0.818074777	0.415682697	0.607866330
ENSMUSG00000058258	Idi1	ENSG00000067064	IDI1	-0.228769910	-3.152260786	0.004285598	0.152117672	0.005906226	0.204703944	0.838024868	0.996455702	0.006587637	0.022386766	0.982390823	0.994640830	-0.128851905	-1.606875244	0.133149405	0.999652396	-0.012744662	-0.092797623	0.927235883	0.999266765	0.200308814	1.475330091	0.149093588	0.403905511	0.037966732	0.698989357	0.486534338	0.670949797
ENSMUSG00000000078	Klf6	ENSG00000067082	KLF6	0.077238406	0.686691861	0.498811051	0.748964713	-0.034585475	-1.131554956	0.259262757	0.990913209	0.109248988	0.995387074	0.333012111	0.798847161	0.068716232	1.295218712	0.218762215	0.999652396	0.022835677	0.264692842	0.794682860	0.999266765	-0.001424531	-0.036909916	0.970767253	0.989345529	0.097404092	3.379178489	0.001114359	0.010135795
ENSMUSG00000021759	Plpp1	ENSG00000067113	PPAP2A	-0.081460184	-1.312348752	0.201726090	0.508183389	-0.003786088	-0.151563706	0.879693562	0.997331338	-0.276713038	-1.634421076	0.119896251	0.684827629	-0.054811283	-0.671698409	0.514054738	0.999652396	0.165837963	3.006517928	0.008489283	0.999266765	0.040422888	1.234928398	0.225110885	0.500652619	0.018952238	0.660578591	0.510732022	0.690727972
ENSMUSG00000032340	Neo1	ENSG00000067141	NEO1	0.207456812	1.768401156	0.089612039	0.364716910	0.037884630	1.832183241	0.068506108	0.977746693	-1.056030156	-1.018020550	0.322433541	0.794112634	0.055896215	1.177840421	0.260898670	0.999652396	-0.049367117	-1.423165514	0.174217811	0.999266765	0.075846955	2.114962348	0.041649954	0.207781187	0.064791099	1.940544558	0.055746154	0.160535421
ENSMUSG00000025935	Tram1	ENSG00000067167	TRAM1	0.005760468	0.089803843	0.929182945	0.969946105	0.027373469	1.093918343	0.275390280	0.990913209	0.005220224	0.061305902	0.951805115	0.988959499	-0.048977074	-0.854421879	0.409021814	0.999652396	-0.086640563	-1.532157407	0.145345670	0.999266765	0.001675494	0.047229263	0.962599870	0.986251447	0.098930069	3.809515892	0.000267790	0.003663658
ENSMUSG00000034055	Phka1	ENSG00000067177	PHKA1	-0.083817932	-0.911195811	0.371188585	0.659779902	-0.003193981	-0.083734586	0.933356543	0.997331338	-0.161704413	-1.166000611	0.259143664	0.759043262	0.053027571	0.707934728	0.492035385	0.999652396	0.015584603	0.195394991	0.847585194	0.999266765	0.068849427	1.564709421	0.126678858	0.370277790	0.055810198	1.879996440	0.063655667	0.175585620
ENSMUSG00000030341	Tnfrsf1a	ENSG00000067182	TNFRSF1A	0.119120841	1.249159303	0.223566533	0.531675472	0.021309318	0.599428231	0.549608992	0.991165746	0.067630820	0.316986003	0.754976506	0.922036119	-0.001788334	-0.023840113	0.981358242	0.999652396	-0.093507010	-0.914581025	0.374217863	0.999266765	-0.107824364	-1.679250474	0.102040136	0.331137236	-0.022792991	-0.647437525	0.519155266	0.697877292
ENSMUSG00000020882	Cacnb1	ENSG00000067191	CACNB1	0.007033030	0.130552641	0.897209455	0.958138655	0.004342980	0.247138776	0.805070476	0.995319946	0.349360964	1.275706464	0.218609247	0.733989092	-0.051876944	-1.212444341	0.247862652	0.999652396	-0.134339280	-1.995864185	0.063562358	0.999266765	0.104703829	2.892756348	0.006537634	0.082334618	-0.014330057	-0.676206775	0.500810052	0.682717717
ENSMUSG00000011831	Evi5	ENSG00000067208	EVI5	-0.114015427	-1.548522230	0.134488780	0.424999741	-0.000387248	-0.020070874	0.984008118	0.999255188	-0.138176682	-1.221594134	0.237942221	0.745076322	0.015639554	0.314529454	0.758330940	0.999652396	0.036258127	0.859468810	0.402989712	0.999266765	0.194253333	4.430096392	0.000088982	0.010007333	0.088799839	2.876762902	0.005118153	0.030245561
ENSMUSG00000032333	Stoml1	ENSG00000067221	STOML1	0.114169676	1.756888773	0.091596626	0.367832016	-0.004622134	-0.267143049	0.789651815	0.994835435	0.086194384	0.432941312	0.670306537	0.916711945	0.034050507	0.530555464	0.605067609	0.999652396	0.038362617	0.795321599	0.438262719	0.999266765	-0.070232358	-2.672632010	0.011365440	0.109404001	0.093317526	3.934635999	0.000173557	0.002701971
ENSMUSG00000032294	Pkm	ENSG00000067225	PKM	-0.016930811	-0.334947939	0.740553173	0.886528885	0.011338068	0.650635479	0.516076117	0.991165746	-0.205024657	-1.060819639	0.303086449	0.782854456	-0.021579712	-0.502533132	0.624068911	0.999652396	-0.051200460	-1.293335083	0.214565455	0.999266765	0.016801657	0.586625269	0.561232854	0.779220572	-0.079438808	-3.191581659	0.002005653	0.015624378
ENSMUSG00000042426	Dhx29	ENSG00000067248	DHX29	-0.036694606	-0.735452913	0.469139041	0.730501662	0.005773320	0.318488556	0.750467877	0.993917769	0.196550191	1.458386903	0.162316288	0.698859469	-0.074937299	-1.420572428	0.180013922	0.999652396	-0.056564376	-1.131158797	0.274938710	0.999266765	-0.036233382	-0.814715200	0.420762906	0.680016043	-0.217178644	-6.360768176	0.000000011	0.000003254
ENSMUSG00000039756	Dnttip2	ENSG00000067334	DNTTIP2	-0.125453236	-2.022983344	0.054267553	0.305833730	-0.034133491	-1.340163594	0.181809441	0.990144775	0.144427898	0.861433076	0.400562435	0.819757590	-0.029020181	-0.468181257	0.647750394	0.999652396	-0.009751296	-0.152147468	0.881004869	0.999266765	0.059097966	1.584829862	0.122030071	0.363199023	0.056154967	2.108439565	0.038041726	0.123131653
ENSMUSG00000039345	Mettl22	ENSG00000067365	METTL22	-0.021751770	-0.238641198	0.813395062	0.920143297	-0.002389651	-0.089470498	0.928803233	0.997331338	-0.071716349	-0.485173197	0.633526336	0.916711945	-0.053250007	-0.943971259	0.363154953	0.999652396	-0.004516576	-0.068533575	0.946224458	0.999266765	0.052565992	1.339319306	0.189128474	0.457524154	0.219382487	6.572715758	0.000000004	0.000001732
ENSMUSG00000043909	Trp53bp1	ENSG00000067369	TP53BP1	0.068971844	0.872770144	0.391374547	0.674067105	-0.011670851	-0.641536601	0.521955413	0.991165746	0.022919394	0.325347146	0.748747038	0.921214184	0.068358283	1.880757166	0.083612245	0.999652396	0.005852815	0.152116320	0.881029031	0.999266765	0.118801085	3.295500951	0.002262416	0.046780016	-0.103618967	-4.688082056	0.000010834	0.000362877
ENSMUSG00000025272	Tro	ENSG00000067445	TRO	-0.006355063	-0.143014494	0.887464025	0.953651605	0.000271251	0.012945299	0.989685160	0.999255188	-0.470011124	-0.786476781	0.442030316	0.840607822	-0.003507478	-0.061970786	0.951570519	0.999652396	-0.065790115	-1.027774639	0.319600704	0.999266765	0.085877438	2.328310203	0.025819250	0.163200540	-0.088020632	-3.544763039	0.000651886	0.006918579
ENSMUSG00000001305	Rrp15	ENSG00000067533	RRP15	-0.041878643	-0.616672922	0.543214506	0.778662051	-0.003427892	-0.106544182	0.915264196	0.997331338	0.060072626	0.359848617	0.723234088	0.916711945	0.103559755	1.273175374	0.226230015	0.999652396	0.023733155	0.320979033	0.752451089	0.999266765	0.003064552	0.062287410	0.950689491	0.980897730	0.104819388	3.126619918	0.002445958	0.017935232
ENSMUSG00000007815	Rhoa	ENSG00000067560	RHOA	-0.042752679	-0.973733527	0.339831563	0.635038892	0.006534287	0.452054132	0.651751068	0.993164194	-0.033681467	-0.317196139	0.754819730	0.922036119	-0.056012089	-1.692962498	0.115332374	0.999652396	-0.042489700	-1.045079838	0.311780097	0.999266765	0.063998257	2.560430670	0.014942450	0.125063135	-0.007835225	-0.511055723	0.610683760	0.770142252
ENSMUSG00000034931	Dhx8	ENSG00000067596	DHX8	0.071868952	1.575148278	0.128218905	0.416642257	-0.011622261	-0.636954806	0.524929057	0.991165746	0.076595986	0.847021821	0.408332410	0.823591998	-0.049247990	-1.214919816	0.246950047	0.999652396	-0.019460480	-0.386707197	0.704153849	0.999266765	-0.021894812	-0.651334598	0.519098714	0.751859502	0.004879028	0.202353093	0.840141338	0.921019927
ENSMUSG00000029053	Prkcz	ENSG00000067606	PRKCZ	0.086472356	1.981399639	0.059028728	0.317512670	-0.009102404	-0.430185829	0.667553136	0.993164194	-0.016581230	-0.076194157	0.940122470	0.984068665	-0.045120848	-1.360956190	0.197669348	0.999652396	-0.059911789	-1.283899990	0.217765887	0.999266765	0.056283434	1.984715731	0.055085261	0.241287939	0.060816247	3.279829369	0.001525280	0.012864581
ENSMUSG00000026618	Iars2	ENSG00000067704	IARS2	-0.084344107	-2.103192075	0.046036793	0.288280020	-0.018593037	-1.061189056	0.289965211	0.990913209	0.098615483	0.901714149	0.379360769	0.815667656	0.016975292	0.390384193	0.702853998	0.999652396	0.037331025	0.767719161	0.454024188	0.999266765	0.005975433	0.227338219	0.821487924	0.930307842	0.046996552	2.007049430	0.048035244	0.145047657
ENSMUSG00000035864	Syt1	ENSG00000067715	SYT1	-0.177052794	-2.159911851	0.040909796	0.278510495	-0.000121859	-0.005271966	0.995799189	0.999356074	-0.468908947	-0.911978287	0.374080282	0.814841964	-0.022053471	-0.754217407	0.464754521	0.999652396	-0.007644217	-0.163468109	0.872231537	0.999266765	0.026181189	0.481233043	0.633355931	0.826461839	-0.024498833	-0.854302990	0.395423274	0.589812894
ENSMUSG00000020181	Nav3	ENSG00000067798	NAV3	0.208968021	2.599111030	0.015684935	0.206906321	-0.016831534	-0.737547171	0.461709125	0.990913209	-1.107663636	-1.410499454	0.175789841	0.702579471	0.034272770	0.600894249	0.558698681	0.999652396	0.000317514	0.003958782	0.996891126	0.999897458	0.042532733	0.862114011	0.394512914	0.660044972	-0.019688467	-0.563618806	0.574549982	0.741156118
ENSMUSG00000002010	Idh3g	ENSG00000067829	IDH3G	0.022273873	0.331628396	0.743027559	0.887211487	-0.009350753	-0.546227206	0.585557337	0.991165746	0.065533287	0.740471746	0.468759736	0.856712138	0.024556126	0.514360068	0.616013892	0.999652396	-0.027594921	-0.587523631	0.565190799	0.999266765	0.015427382	0.583991615	0.562983650	0.780363319	-0.050802140	-2.567999119	0.012040740	0.055233093
ENSMUSG00000022540	Rogdi	ENSG00000067836	ROGDI	-0.103483625	-1.464311860	0.155991863	0.452812498	-0.021871751	-1.396502442	0.164209633	0.985967242	0.047585409	0.140711408	0.889692882	0.967900745	-0.016873346	-0.386412348	0.705718425	0.999652396	0.033615628	0.744051923	0.467814368	0.999266765	-0.026641190	-0.704079205	0.486057367	0.728593609	-0.000340568	-0.011576038	0.990791950	0.995237759
ENSMUSG00000002006	Pdzd4	ENSG00000067840	PDZD4	0.091260268	1.784866690	0.086837609	0.360499788	-0.028044271	-1.211875553	0.227080790	0.990913209	0.260034881	0.456634005	0.653508860	0.916711945	-0.020840001	-0.576640505	0.574466956	0.999652396	-0.003481155	-0.068848066	0.945978103	0.999266765	0.131157788	4.908927040	0.000021275	0.005164370	0.019955406	1.158741007	0.249921381	0.442044318
ENSMUSG00000031376	Atp2b3	ENSG00000067842	ATP2B3	0.013504846	0.180574413	0.858206808	0.939995296	0.012974389	0.684905760	0.494246855	0.990920068	-0.873093817	-1.357601705	0.191711652	0.714282242	0.018187978	0.403839993	0.693185339	0.999652396	0.007768166	0.144994832	0.886556412	0.999266765	-0.074656446	-1.356962965	0.183509353	0.450739770	-0.075354867	-1.667823277	0.099161191	0.239237302
ENSMUSG00000024290	Rock1	ENSG00000067900	ROCK1	-0.065226633	-1.153233503	0.260089206	0.561749155	0.014802611	0.634791637	0.526336013	0.991165746	-0.032643054	-0.331041953	0.744514275	0.920458537	0.083365399	0.813170340	0.431406628	0.999652396	-0.055454869	-0.777236273	0.448550456	0.999266765	0.056745426	1.254764323	0.217906352	0.492582782	-0.037854667	-0.811964972	0.419159928	0.611448447
ENSMUSG00000031885	Cbfb	ENSG00000067955	CBFB	-0.088640290	-1.377782006	0.180891380	0.486044701	-0.002902165	-0.119052256	0.905361060	0.997331338	0.258144777	2.709767342	0.014533044	0.633163832	0.013179790	0.174367536	0.864381799	0.999652396	0.013014196	0.151774275	0.881294368	0.999266765	0.101440280	2.065733298	0.046344601	0.219721593	0.058103063	1.793133663	0.076634512	0.200192393
ENSMUSG00000035232	Pdk3	ENSG00000067992	PDK3	0.124491599	0.907387427	0.373158063	0.660900570	-0.014145380	-0.321023258	0.748549316	0.993917769	-0.050122405	-0.469738479	0.644298616	0.916711945	-0.034850732	-0.507228841	0.620864652	0.999652396	0.032370143	0.528699702	0.604393833	0.999266765	0.043107116	1.047537004	0.302056248	0.579076719	0.058905272	1.988046889	0.050139411	0.149453005
ENSMUSG00000010047	Hyal2	ENSG00000068001	HYAL2	0.103691752	1.520675203	0.141313460	0.433719807	-0.043718041	-0.679212275	0.497838643	0.991165746	0.256343796	0.912704846	0.373708378	0.814520926	0.058958976	0.849164239	0.411830981	0.999652396	-0.066792880	-0.991738686	0.336335460	0.999266765	-0.103564081	-3.397782447	0.001712596	0.040873746	-0.013559389	-0.434203054	0.665280071	0.809078430
ENSMUSG00000026313	Hdac4	ENSG00000068024	HDAC4	0.069129983	1.322965710	0.198224226	0.504552986	-0.014874342	-0.593078584	0.553841274	0.991165746	0.104673504	0.728285446	0.476000094	0.861064531	0.044832742	0.813458761	0.431247389	0.999652396	-0.125388444	-1.929720899	0.071877248	0.999266765	-0.003798678	-0.062228771	0.950735852	0.980897730	0.189321084	4.502353979	0.000021990	0.000607512
ENSMUSG00000010067	Rassf1	ENSG00000068028	RASSF1	0.013162983	0.254843701	0.800999161	0.915362340	-0.002177678	-0.091539827	0.927161117	0.997331338	-0.023150269	-0.161429876	0.873590051	0.963083667	-0.015007926	-0.259569130	0.799441455	0.999652396	0.005164645	0.035670841	0.971993538	0.999619736	-0.057311105	-1.457590938	0.153897879	0.411032806	0.063934410	2.469350134	0.015609361	0.066168391
ENSMUSG00000054252	Fgfr3	ENSG00000068078	FGFR3	0.045181025	0.140297360	0.889587395	0.954303080	-0.015507891	-0.374376167	0.708546357	0.993164194	-0.121142559	-0.159706616	0.874927339	0.963650327	0.051308796	1.075867246	0.302406817	0.999652396	-0.016111565	-0.120317807	0.905754689	0.999266765	-0.047936476	-0.705124542	0.485414724	0.728012742	0.204266785	4.478830397	0.000024027	0.000642463
ENSMUSG00000010358	Ifi35	ENSG00000068079	IFI35	0.152513661	1.067850363	0.296135352	0.597358343	0.050371637	1.243853434	0.215102057	0.990913209	0.043806144	0.415949087	0.682465689	0.916711945	0.070782938	0.476927986	0.641681016	0.999652396	-0.208612501	-1.296865810	0.213377424	0.999266765	-0.128508417	-0.729856512	0.470351028	0.717934255	-0.199363675	-1.903123862	0.060529536	0.169615172
ENSMUSG00000000976	Heatr6	ENSG00000068097	HEATR6	0.120557195	2.298309927	0.030491674	0.252369937	-0.035552356	-1.503976677	0.134265273	0.984241184	0.119511935	0.903105861	0.378641881	0.815667656	0.027992749	0.498843903	0.626591994	0.999652396	0.035435059	0.517899527	0.611735119	0.999266765	-0.013617074	-0.356729337	0.723443338	0.878957253	-0.096599627	-3.275253268	0.001547271	0.012990829
ENSMUSG00000001755	Coasy	ENSG00000068120	COASY	0.033151500	0.521361190	0.606858631	0.817241717	0.016032206	0.908932201	0.364549540	0.990913209	0.097576070	0.493749387	0.627576887	0.916711945	0.017367366	0.356986290	0.727083647	0.999652396	-0.012319118	-0.223248376	0.826215341	0.999266765	0.090796474	2.522473326	0.016369888	0.130515732	0.010572490	0.498946762	0.619151286	0.776304083
ENSMUSG00000035172	Plekhh3	ENSG00000068137	PLEKHH3	0.171189655	1.693023237	0.103299817	0.383148799	0.059105516	1.940717916	0.053787858	0.971146284	-1.676124853	-2.204549249	0.041024724	0.653991600	0.074044604	0.884880695	0.393000760	0.999652396	-0.072845413	-0.661528763	0.517846409	0.999266765	-0.078116151	-0.940707534	0.353323873	0.626034865	-0.060121792	-1.305599434	0.195335885	0.375176026
ENSMUSG00000030557	Mef2a	ENSG00000068305	MEF2A	-0.082710884	-1.386858154	0.178140385	0.482871937	-0.021199512	-1.029625655	0.304508467	0.990913209	-0.200379019	-2.009717935	0.060017044	0.653991600	0.008399107	0.244279684	0.810996173	0.999652396	0.033804259	0.692504549	0.498716502	0.999266765	0.022116254	0.535718205	0.595552838	0.802571986	0.062999150	2.043827454	0.044176843	0.136634912
ENSMUSG00000031154	Otud5	ENSG00000068308	OTUD5	0.032415140	0.690855583	0.496236549	0.747383360	-0.003200415	-0.267655849	0.789257626	0.994834808	0.102535725	0.600707234	0.555678311	0.896145254	-0.001014060	-0.026830540	0.979020452	0.999652396	-0.047329461	-1.376114213	0.188061593	0.999266765	0.020324011	0.833142920	0.410432527	0.672760624	-0.042011779	-2.503738341	0.014269947	0.062287571
ENSMUSG00000000134	Tfe3	ENSG00000068323	TFE3	0.066449552	1.176920028	0.250685150	0.554972259	-0.010882724	-0.733140172	0.464386025	0.990913209	-0.088161697	-0.780114087	0.445669752	0.842787032	-0.006598610	-0.164381120	0.872071482	0.999652396	-0.016908872	-0.446453677	0.661354072	0.999266765	0.001610941	0.052393010	0.958514435	0.984944662	0.030809167	1.492435229	0.139418299	0.300700560
ENSMUSG00000039201	Tbc1d25	ENSG00000068354	TBC1D25	0.144300024	2.787195842	0.010187845	0.188876004	-0.004848053	-0.341675230	0.732976888	0.993164194	0.145471533	0.462438013	0.649422420	0.916711945	-0.092067148	-1.284862549	0.222245545	0.999652396	-0.000163103	-0.002229651	0.998249028	0.999897458	0.071218045	1.838691359	0.074486856	0.279573955	-0.036384115	-1.397389989	0.166061624	0.337840179
ENSMUSG00000031278	Acsl4	ENSG00000068366	ACSL4	-0.130556921	-1.999928222	0.056863498	0.312518770	0.015619224	1.039346767	0.299978214	0.990913209	-0.068834530	-0.730531027	0.474660916	0.860062478	-0.049074438	-1.260425689	0.230641830	0.999652396	0.070636589	1.495305298	0.154624747	0.999266765	0.119584776	1.485587662	0.146370499	0.400000593	-0.001595864	-0.037333394	0.970309815	0.985907430
ENSMUSG00000025477	Inpp5a	ENSG00000068383	INPP5A	-0.059241401	-1.251870825	0.222593759	0.530557793	0.003435036	0.183751303	0.854406577	0.996550267	-0.307506131	-1.958306155	0.066206839	0.653991600	0.011644513	0.277353975	0.786062929	0.999652396	-0.080100825	-1.688717213	0.110993146	0.999266765	-0.047344794	-1.074670664	0.289899750	0.567861300	0.120425690	3.852286260	0.000231108	0.003292557
ENSMUSG00000031148	Gpkow	ENSG00000068394	GPKOW	0.081158080	1.626655694	0.116775484	0.402656686	-0.015429688	-0.781545230	0.435464912	0.990913209	0.022518502	0.176318193	0.862053156	0.959416601	-0.037289970	-1.039370839	0.318409736	0.999652396	0.022421396	0.541104151	0.596015986	0.999266765	0.024984115	0.901985388	0.373250739	0.641557229	0.011922135	0.638163060	0.525143749	0.702983798
ENSMUSG00000031153	Gripap1	ENSG00000068400	GRIPAP1	-0.037244109	-0.908495754	0.372584191	0.660786406	0.019056961	1.247692353	0.213695464	0.990913209	0.069060117	0.451482043	0.657145706	0.916711945	-0.003328794	-0.080502206	0.937118293	0.999652396	-0.036281854	-1.148903174	0.267765692	0.999266765	0.048580043	1.292941555	0.204529259	0.477606234	-0.025521836	-1.201281874	0.233096221	0.422223987
ENSMUSG00000031171	Ftsj1	ENSG00000068438	FTSJ1	0.066745519	1.643577585	0.113207028	0.397895123	-0.049508602	-4.059745959	0.000072017	0.325280946	0.079846257	0.470623848	0.643678463	0.916711945	-0.027506013	-0.468544750	0.647497636	0.999652396	-0.048295637	-0.830902788	0.418461789	0.999266765	0.047561178	1.261154514	0.215622607	0.490560193	-0.082791123	-3.155262746	0.002241743	0.016986558
ENSMUSG00000020493	Prr11	ENSG00000068489	PRR11	0.229139012	3.048174274	0.005504339	0.165869670	-0.044037329	-1.193520199	0.234169487	0.990913209	-0.351027761	-1.361570302	0.190478377	0.713811464	-0.217471906	-0.872071121	0.399685811	0.999652396	-0.256959571	-0.767806189	0.453973947	0.999266765	0.028278573	0.414494475	0.681049979	0.852846978	-0.165925732	-3.626688842	0.000497076	0.005719239
ENSMUSG00000052852	Reep1	ENSG00000068615	REEP1	0.014650789	0.286090040	0.777246306	0.903998819	-0.025231533	-1.891063092	0.060153682	0.971146284	-0.279649862	-0.578136514	0.570482399	0.902478482	-0.066396283	-1.335774659	0.205543739	0.999652396	0.004086328	0.089551542	0.929773830	0.999266765	0.050972270	2.321830734	0.026206269	0.164605036	-0.005813122	-0.401009238	0.689455167	0.825412222
ENSMUSG00000031441	Atp11a	ENSG00000068650	ATP11A	0.068736171	0.867723935	0.394077190	0.676336335	0.009288764	0.407955639	0.683770416	0.993164194	0.106136766	0.593257305	0.560542110	0.898921774	0.083995748	1.179902858	0.260107029	0.999652396	0.025954438	0.461001840	0.651106741	0.999266765	0.009517747	0.301983269	0.764457988	0.900770148	-0.023843709	-0.879471808	0.381712670	0.577250824
ENSMUSG00000049553	Polr1a	ENSG00000068654	POLR1A	0.084079306	1.178359351	0.250121941	0.554404749	-0.022751920	-0.919292051	0.359120708	0.990913209	0.191809190	1.264376400	0.222552540	0.737786910	0.061968282	1.080515759	0.300412408	0.999652396	-0.028017563	-0.376315791	0.711709203	0.999266765	-0.014458374	-0.322884123	0.748710518	0.893609587	-0.026678370	-0.849080064	0.398305970	0.592563939
ENSMUSG00000020585	Laptm4a	ENSG00000068697	LAPTM4A	-0.014731130	-0.265332985	0.793002311	0.912094013	0.024430177	1.176676085	0.240812364	0.990913209	-0.183779615	-1.428498089	0.170622891	0.698859469	-0.039662666	-1.004698239	0.334182433	0.999652396	-0.000661451	-0.012334950	0.990313464	0.999860795	0.038206677	1.366795587	0.180434351	0.446425830	0.002087046	0.096642797	0.923245613	0.966352664
ENSMUSG00000036918	Ttc7	ENSG00000068724	TTC7A	0.085274140	1.496801217	0.147387309	0.442039594	0.022529669	1.126021255	0.261591729	0.990913209	0.008166906	0.062859716	0.950585281	0.988506726	0.063053494	1.113028787	0.286738066	0.999652396	-0.159894119	-1.756212066	0.098497923	0.999266765	-0.081413129	-1.130665388	0.265910114	0.543966471	-0.008265107	-0.226129849	0.821662495	0.910708988
ENSMUSG00000032599	Ip6k2	ENSG00000068745	IP6K2	0.079961168	1.794224263	0.085293945	0.358418674	0.006157608	0.321650312	0.748074930	0.993917769	0.001366132	0.007177717	0.994353641	0.998624144	0.039057718	1.044622725	0.316069138	0.999652396	0.044537697	0.939962608	0.361447038	0.999266765	0.050663337	1.664061598	0.105059420	0.335860571	0.061515994	2.561961924	0.012235921	0.055888474
ENSMUSG00000024135	Srbd1	ENSG00000068784	SRBD1	-0.020083902	-0.314268032	0.756013420	0.893529657	-0.027038547	-0.936368784	0.350284498	0.990913209	-0.050200662	-0.413412620	0.684288527	0.916711945	0.047092265	0.624261198	0.543733334	0.999652396	-0.126351698	-1.316198935	0.206964303	0.999266765	0.068531193	1.435158362	0.160148147	0.418965172	-0.233291876	-5.327709508	0.000000853	0.000062194
ENSMUSG00000021693	Kif2a	ENSG00000068796	KIF2A	-0.007599043	-0.123893296	0.902424071	0.959628940	-0.045705883	-2.567142052	0.011031733	0.949331718	-0.073323816	-0.426024807	0.675244710	0.916711945	-0.001858767	-0.046293891	0.963810787	0.999652396	-0.061535260	-1.436511114	0.170446626	0.999266765	-0.003715128	-0.103234838	0.918367818	0.967355054	0.014491067	0.623107251	0.534941326	0.710622375
ENSMUSG00000032946	Rasgrp2	ENSG00000068831	RASGRP2	0.029249450	0.291414572	0.773219973	0.902396031	0.008187371	0.371923279	0.710368804	0.993164194	-0.286991285	-1.676575371	0.111263815	0.679777204	0.033589843	0.469253940	0.647004626	0.999652396	-0.043848896	-0.446514975	0.661310747	0.999266765	-0.005697233	-0.091493902	0.927623554	0.972106656	0.035395838	0.959988926	0.339879734	0.537382871
ENSMUSG00000040850	Psme4	ENSG00000068878	PSME4	-0.043512232	-0.824120222	0.417927852	0.695111007	-0.014612477	-0.735410239	0.463006055	0.990913209	-0.118514949	-0.979899250	0.340389833	0.800126324	0.113109811	2.447909826	0.030069817	0.999652396	0.063772625	0.953127027	0.354942707	0.999266765	0.045101084	1.094717782	0.281141741	0.559293183	0.036878135	1.183991037	0.239833504	0.429954123
ENSMUSG00000027778	Ift80	ENSG00000068885	IFT80	-0.144728668	-1.647916364	0.112306920	0.396652534	0.034814802	1.417332216	0.158040803	0.984241184	-0.057320448	-0.545999202	0.591908015	0.910010244	0.070847545	1.673354962	0.119194908	0.999652396	0.020001864	0.311850613	0.759249195	0.999266765	-0.087794218	-1.887197939	0.067477452	0.266130795	-0.200269731	-4.207376751	0.000065583	0.001338054
ENSMUSG00000015149	Sirt2	ENSG00000068903	SIRT2	-0.027686393	-0.488537849	0.629571066	0.828861070	-0.004653026	-0.285299287	0.775728897	0.994065461	-0.006454354	-0.061774334	0.951437356	0.988959499	-0.060353023	-1.840278454	0.089693994	0.999652396	-0.005801888	-0.112791039	0.911623015	0.999266765	0.044994436	1.825147247	0.076551596	0.282880134	-0.036726793	-1.946873945	0.054969648	0.158963913
ENSMUSG00000020311	Erlec1	ENSG00000068912	ERLEC1	-0.123458948	-2.154258476	0.041396724	0.279978118	0.008565620	0.586629434	0.558156280	0.991165746	-0.328107614	-2.570904645	0.019449821	0.633163832	0.054914609	0.983996890	0.343865721	0.999652396	0.092090617	1.745988681	0.100307805	0.999266765	0.038030932	1.199111806	0.238566723	0.515372239	0.046101589	1.693574386	0.094137540	0.230697571
ENSMUSG00000024777	Ppp2r5b	ENSG00000068971	PPP2R5B	0.065659131	1.491964939	0.148643208	0.443668449	0.014599382	1.020983206	0.308574292	0.990913209	0.075370935	0.514179232	0.613510501	0.916711945	0.001687730	0.038358245	0.970010674	0.999652396	-0.024683830	-0.504457901	0.620931980	0.999266765	0.071764332	3.037737538	0.004492836	0.068243269	0.036213826	1.652461843	0.102260317	0.243973670
ENSMUSG00000032648	Pygm	ENSG00000068976	PYGM	0.167858639	0.841254856	0.408449355	0.687811253	-0.016276003	-0.348553074	0.727814843	0.993164194	-0.269581215	-1.427158285	0.171003210	0.698859469	0.023488257	0.392923682	0.701025042	0.999652396	-0.104036910	-1.234952115	0.234976504	0.999266765	-0.104983690	-0.854010661	0.398925990	0.663293743	0.017943443	0.297185234	0.767075781	0.876481231
ENSMUSG00000034751	Mast4	ENSG00000069020	MAST4	0.124514995	0.751046191	0.459873438	0.725002914	0.005449514	0.248632090	0.803916752	0.995319946	-0.056698697	-0.323111594	0.750410911	0.921417590	0.148330466	2.518167612	0.026393867	0.999652396	-0.035349330	-0.414142279	0.684361640	0.999266765	-0.127163247	-1.795749853	0.081201046	0.292035847	-0.018299777	-0.543666399	0.588144460	0.752135056
ENSMUSG00000056492	Adgrf5	ENSG00000069122	GPR116	-0.065540801	-0.593181267	0.558568770	0.788105363	0.030433830	0.920250697	0.358620954	0.990913209	-0.419404245	-1.511946307	0.148262381	0.698859469	0.098375878	0.492315718	0.631068699	0.999652396	0.123208577	0.780873386	0.446469486	0.999266765	0.044965146	0.665133130	0.510339316	0.745804609	-0.002821599	-0.066665084	0.947010421	0.977655679
ENSMUSG00000041592	Sdk2	ENSG00000069188	SDK2	0.062245064	0.667364435	0.510859780	0.757516954	0.067556097	2.020904476	0.044708014	0.971146284	-0.476851074	-0.783356020	0.443813065	0.841774015	0.130350547	0.863365300	0.404272850	0.999652396	-0.065564729	-0.527313645	0.605333558	0.999266765	-0.158271860	-1.988347150	0.054664725	0.240289000	-0.053984190	-1.156184293	0.250959427	0.443049636
ENSMUSG00000039509	Nup133	ENSG00000069248	NUP133	-0.026230112	-0.701196527	0.489875275	0.744321854	-0.010836918	-0.706232079	0.480918030	0.990913209	0.008454890	0.076872685	0.939590349	0.983827903	0.027974547	0.700047493	0.496779276	0.999652396	-0.011175090	-0.239060943	0.814144949	0.999266765	0.048487298	1.455908243	0.154359909	0.411585211	-0.011216060	-0.544540279	0.587545887	0.751658333
ENSMUSG00000026434	Nucks1	ENSG00000069275	NUCKS1	0.044525799	0.651028584	0.521168391	0.764435332	0.007520709	0.451206872	0.652360431	0.993164194	-0.106988051	-0.885635183	0.387732434	0.816342590	0.022691819	0.663959761	0.518831006	0.999652396	0.024037017	0.569283942	0.577202422	0.999266765	0.065167987	1.957689065	0.058304378	0.248362474	0.077642414	3.574415604	0.000591213	0.006462154
ENSMUSG00000031696	Vps35	ENSG00000069329	VPS35	-0.096654515	-2.106856242	0.045688959	0.288148917	-0.008293786	-0.642006877	0.521650693	0.991165746	-0.091556195	-0.886304524	0.387381510	0.816192986	-0.057984701	-1.525256575	0.152204792	0.999652396	0.031570319	0.878419803	0.392935527	0.999266765	0.062496863	1.967379943	0.057131822	0.245892308	-0.013085375	-0.670576165	0.504372765	0.685318216
ENSMUSG00000031701	Dnaja2	ENSG00000069345	DNAJA2	-0.074631504	-1.725338361	0.097228808	0.375108451	0.006733483	0.519763079	0.603840099	0.991165746	-0.048346124	-0.442918281	0.663210530	0.916711945	-0.010853287	-0.273313153	0.789096553	0.999652396	-0.018713088	-0.539052359	0.597397732	0.999266765	0.122794225	4.238859666	0.000156362	0.012582159	0.018834423	1.175324847	0.243262352	0.434161576
ENSMUSG00000053175	Bcl3	ENSG00000069399	BCL3	0.092965928	0.282355338	0.780074240	0.905386667	0.076949196	1.425998315	0.155527038	0.984241184	0.084489797	0.285321220	0.778722378	0.930315453	-0.099051898	-0.342645620	0.737584415	0.999652396	0.070171199	0.246614800	0.808395625	0.999266765	-0.543303768	-2.248977941	0.030931501	0.177383231	-0.222556495	-1.611123759	0.110991198	0.257697943
ENSMUSG00000028931	Kcnab2	ENSG00000069424	KCNAB2	0.096253783	1.605617639	0.121342371	0.407727410	0.008929005	0.512129027	0.609161744	0.991165746	0.043591861	0.248973582	0.806258073	0.939842355	-0.026547239	-0.712330904	0.489403139	0.999652396	-0.059211625	-0.962393984	0.350412957	0.999266765	0.021164024	0.663548925	0.511340867	0.746111657	0.082800683	3.417169957	0.000986772	0.009283927
ENSMUSG00000030249	Abcc9	ENSG00000069431	ABCC9	0.021572708	0.318743933	0.752658171	0.891487660	0.032519986	1.083514762	0.279967520	0.990913209	-0.994662095	-1.358839067	0.191326448	0.714282242	0.285427995	1.457250856	0.169819678	0.999652396	0.066535577	0.475547089	0.640933307	0.999266765	-0.036778578	-0.448353135	0.656670983	0.839500165	-0.195400844	-4.077663217	0.000104668	0.001869985
ENSMUSG00000024907	Gal	ENSG00000069482	GAL	-0.959291382	-1.779793823	0.087684425	0.362050645	-0.184611909	-1.520584774	0.130043981	0.984241184	-0.109950179	-0.173536662	0.864206207	0.959975153	0.031054714	0.067207836	0.947484215	0.999652396	-0.048887550	-0.068875285	0.945956781	0.999266765	-0.206423464	-1.411413014	0.166980557	0.427982759	-0.097710605	-0.748854845	0.456085004	0.643486747
ENSMUSG00000030365	Clec2i	ENSG00000069493	CLEC2D	-0.182833345	-1.696037451	0.102720302	0.382224107	0.006568208	0.125651393	0.900142134	0.997331338	0.275147735	1.363239810	0.189961464	0.713587308	0.059783926	0.117373861	0.908437320	0.999652396	-0.646970630	-1.023741843	0.321443294	0.999266765	0.408125296	0.991112556	0.328456087	0.604893609	-0.159026084	-0.694957431	0.489044349	0.673156352
ENSMUSG00000030157	Clec2d	ENSG00000069493	CLEC2D	-0.182833345	-1.696037451	0.102720302	0.382224107	0.006568208	0.125651393	0.900142134	0.997331338	0.170266180	1.134179678	0.271903363	0.765252609	-0.125493903	-0.958593288	0.356021532	0.999652396	0.021252929	0.191696644	0.850432335	0.999266765	-0.401929955	-2.505207556	0.017059668	0.133313699	0.096442046	1.474997010	0.144038344	0.307276052
ENSMUSG00000025040	Fundc1	ENSG00000069509	FUNDC1	-0.160918741	-2.145295978	0.042179362	0.281408614	-0.007387605	-0.388728569	0.697916794	0.993164194	-0.114295608	-0.808358592	0.429655836	0.833279509	-0.035073996	-0.681097735	0.508288237	0.999652396	0.064956867	0.797410988	0.437083841	0.999266765	0.077954498	1.734347371	0.091686733	0.312016762	-0.042884135	-1.367934059	0.175065588	0.349972593
ENSMUSG00000040147	Maob	ENSG00000069535	MAOB	-0.186607414	-1.488850116	0.149456662	0.445014470	-0.013181368	-0.494808085	0.621313302	0.991165746	-1.818681793	-2.421962726	0.026458366	0.636763319	-0.055903581	-0.933989233	0.368082137	0.999652396	0.022669701	0.253104517	0.803465270	0.999266765	-0.127019662	-1.784461621	0.083048869	0.295584125	-0.124274222	-2.548953138	0.012666226	0.057265748
ENSMUSG00000032238	Rora	ENSG00000069667	RORA	0.259796271	2.189061687	0.038480040	0.273063191	-0.004231310	-0.156048072	0.876162548	0.997331338	-1.352963307	-1.712354069	0.104360425	0.679473643	0.086124716	1.424997883	0.178757394	0.999652396	-0.069378428	-0.767586480	0.454100790	0.999266765	-0.042931549	-0.383133583	0.703945690	0.866938728	0.250631680	4.011856734	0.000132259	0.002208821
ENSMUSG00000025496	Drd4	ENSG00000069696	DRD4	-0.146882578	-0.696659474	0.492660506	0.745993782	-0.016260010	-0.233393006	0.815710149	0.996279627	-0.064522347	-0.343929199	0.734966711	0.916711945	0.309327890	0.975139855	0.348069682	0.999652396	0.155685076	0.477534457	0.639548946	0.999266765	0.011806454	0.073948874	0.941473498	0.977290369	0.086150102	0.896444617	0.372636606	0.568779120
ENSMUSG00000029287	Tgfbr3	ENSG00000069702	TGFBR3	-0.108102852	-0.807471809	0.427268175	0.701131164	-0.003364095	-0.096584176	0.923159496	0.997331338	-0.409200073	-0.956477152	0.351761908	0.803624884	0.200861907	1.233750647	0.240094300	0.999652396	0.149604255	1.135875912	0.273017938	0.999266765	-0.192515656	-0.978932156	0.334354265	0.609880655	0.034773214	0.388830755	0.698408027	0.831644326
ENSMUSG00000032412	Atp1b3	ENSG00000069849	ATP1B3	-0.081622129	-1.590913741	0.124621637	0.412334598	-0.020015159	-1.055729246	0.292446596	0.990913209	-0.106377561	-1.302199562	0.209601712	0.728251895	-0.005130705	-0.112633488	0.912118050	0.999652396	0.009003076	0.175610948	0.862840187	0.999266765	0.063204178	2.410086927	0.021359457	0.148756554	0.024733957	1.246253939	0.216215808	0.401679353
ENSMUSG00000032216	Nedd4	ENSG00000069869	NEDD4	0.009510669	0.176945591	0.861025156	0.941769069	-0.049923015	-1.969205771	0.050398592	0.971146284	-0.312523541	-2.106639578	0.049748630	0.653991600	-0.021743641	-0.597177639	0.561099593	0.999652396	-0.005442211	-0.175483536	0.862938620	0.999266765	0.022591831	0.751278175	0.457524046	0.708417465	-0.189462019	-7.581582676	0.000000000	0.000000055
ENSMUSG00000079469	Pigb	ENSG00000069943	PIGB	-0.023192654	-0.229313712	0.820553990	0.924018258	-0.007408289	-0.293571584	0.769409089	0.994065461	-0.174883610	-0.762879090	0.455620887	0.848293518	0.019957058	0.269420495	0.792022349	0.999652396	-0.121225064	-2.195919804	0.043455952	0.999266765	-0.025149302	-0.572601013	0.570587392	0.784263182	-0.193812154	-5.282406678	0.000001026	0.000070207
ENSMUSG00000042688	Mapk6	ENSG00000069956	MAPK6	-0.163767681	-2.660678705	0.013635646	0.200817097	-0.018311881	-0.934241758	0.351377469	0.990913209	-0.293367160	-1.567679593	0.134725629	0.694464525	0.033297159	0.608787713	0.553618219	0.999652396	-0.145151395	-3.195408686	0.005730160	0.999266765	0.120653542	3.481576261	0.001360036	0.036171240	0.030023039	1.264274062	0.209709473	0.394308295
ENSMUSG00000032192	Gnb5	ENSG00000069966	GNB5	-0.061284150	-1.196826088	0.242979075	0.548052802	0.020077626	1.021413593	0.308370965	0.990913209	-0.519285695	-2.447632011	0.025101452	0.634312141	-0.012158710	-0.297341561	0.771111946	0.999652396	-0.043889931	-0.951757654	0.355615492	0.999266765	-0.002151723	-0.072855781	0.942337036	0.977321769	0.059784495	2.997227737	0.003603193	0.023828749
ENSMUSG00000032202	Rab27a	ENSG00000069974	RAB27A	-0.031874036	-0.241159387	0.811465140	0.919833425	0.108793578	2.016133357	0.045209236	0.971146284	0.109424405	0.823114851	0.421435645	0.829853155	0.114330834	1.134766825	0.277862240	0.999652396	-0.033089379	-0.274230078	0.787476215	0.999266765	-0.244111844	-2.687565938	0.010954217	0.107406109	-0.133870075	-2.306419499	0.023608198	0.088338358
ENSMUSG00000058979	Hdhd5	ENSG00000069998	CECR5	0.020313830	0.405095494	0.688969589	0.860117023	-0.003392528	-0.204993219	0.837799178	0.996455702	-0.104572095	-0.642248321	0.528974304	0.886974757	0.033028748	0.386017692	0.706003301	0.999652396	-0.078655296	-0.641812472	0.530236825	0.999266765	0.121897430	2.451843335	0.019363105	0.141869395	0.037399616	1.217591138	0.226867676	0.414588744
ENSMUSG00000005262	Ufd1	ENSG00000070010	UFD1L	-0.056643046	-1.035853527	0.310520996	0.610200438	0.009546029	0.470201319	0.638756137	0.991165746	0.000259835	0.002811915	0.997787987	0.999146116	0.006770762	0.155065002	0.879257321	0.999652396	0.064830684	1.374429996	0.188573221	0.999266765	0.109162818	4.621595213	0.000050351	0.007736237	0.062889758	2.943481894	0.004218904	0.026558799
ENSMUSG00000030201	Lrp6	ENSG00000070018	LRP6	0.021435243	0.399224843	0.693232295	0.862815368	-0.010059279	-0.475971611	0.634647190	0.991165746	-0.176839639	-1.230554328	0.234653087	0.743259420	0.016708340	0.335021687	0.743189608	0.999652396	0.041038228	0.851481169	0.407277726	0.999266765	0.042963477	1.056581612	0.297965295	0.574863209	0.025729820	0.656979509	0.513031730	0.692525227
ENSMUSG00000038611	Phrf1	ENSG00000070047	PHRF1	0.182179013	2.637019655	0.014391513	0.202975376	0.025027269	1.361946121	0.174844425	0.990144775	0.131544021	1.278961778	0.217486417	0.733929807	-0.042795611	-1.024954193	0.324900279	0.999652396	-0.039783263	-0.671818596	0.511445723	0.999266765	-0.039647744	-1.135930887	0.263729737	0.542115650	-0.024591140	-0.810429359	0.420036613	0.612216236
ENSMUSG00000028431	Elp1	ENSG00000070061	IKBKAP	0.026141910	0.531029528	0.600243387	0.813853454	-0.027151773	-1.482267406	0.139943272	0.984241184	0.060455712	0.392566796	0.699344340	0.916711945	0.026418331	0.638190752	0.534919834	0.999652396	-0.048653005	-1.122259986	0.278589768	0.999266765	0.003286117	0.110509016	0.912639065	0.964542321	-0.039777617	-2.242250148	0.027642001	0.098675194
ENSMUSG00000030659	Nucb2	ENSG00000070081	NUCB2	-0.093689912	-1.432408121	0.164831065	0.466023115	-0.015274757	-0.639483420	0.523286873	0.991165746	0.161414606	0.851578467	0.405865157	0.822269058	-0.078566979	-1.391260508	0.188523698	0.999652396	0.108956465	1.609112860	0.127472896	0.999266765	0.031546564	0.973718163	0.336900713	0.612474273	0.011202705	0.410583006	0.682448008	0.820248603
ENSMUSG00000027805	Pfn2	ENSG00000070087	PFN2	-0.080431920	-1.169967445	0.253418960	0.557602871	-0.021335880	-1.347484814	0.179445677	0.990144775	-0.512711571	-1.344368203	0.195870232	0.717351897	-0.068527947	-1.984113019	0.069749515	0.999652396	0.045428265	1.150780027	0.267015315	0.999266765	0.053641469	1.983488252	0.055228044	0.241542577	0.037182164	2.186081845	0.031657369	0.108431986
ENSMUSG00000038764	Ptpn3	ENSG00000070159	PTPN3	0.479323761	2.816878270	0.009507775	0.186482391	0.001170369	0.045331573	0.963891132	0.998634319	-0.492280308	-2.118334563	0.048624117	0.653991600	0.049515280	1.090963109	0.295966049	0.999652396	-0.070331533	-1.418286844	0.175613378	0.999266765	-0.147678726	-1.964330597	0.057498554	0.246495044	0.056211273	0.979833912	0.330046895	0.527515138
ENSMUSG00000021061	Sptb	ENSG00000070182	SPTB	0.148537830	1.439201567	0.162916008	0.463017699	-0.010960940	-0.438799707	0.661310487	0.993164194	0.205692094	0.917588095	0.371215240	0.812512421	0.039814467	1.138291086	0.276443253	0.999652396	-0.094174822	-1.848315986	0.083443680	0.999266765	-0.029617811	-0.624907467	0.536098394	0.763257616	0.055762108	1.806199112	0.074552089	0.196425726
ENSMUSG00000021732	Fgf10	ENSG00000070193	FGF10	-0.167077032	-0.338390161	0.737990352	0.885460997	0.012469727	0.165748974	0.868532594	0.997331338	-1.218864763	-2.113356014	0.049099959	0.653991600	0.058563785	0.637705723	0.535225356	0.999652396	0.267107034	1.416020642	0.176264742	0.999266765	0.087301562	0.819477238	0.418078202	0.678918212	0.039885289	0.708537065	0.480618945	0.665180350
ENSMUSG00000028412	Slc44a1	ENSG00000070214	SLC44A1	0.077291950	1.436750666	0.163604845	0.463953655	0.000493642	0.023098900	0.981595879	0.998676244	-0.307632746	-1.671597239	0.112254724	0.680554697	0.036996546	0.717699431	0.486200278	0.999652396	0.001326333	0.013561587	0.989350255	0.999860795	0.139773125	3.102534740	0.003789545	0.061890741	0.175294244	4.755560267	0.000008348	0.000311977
ENSMUSG00000036339	Tmem260	ENSG00000070269	TMEM260	-0.018428056	-0.293342098	0.771763998	0.901672280	0.004263882	0.192243195	0.847759188	0.996455702	0.021227037	0.200836681	0.843124623	0.951812192	-0.001486298	-0.024673176	0.980706969	0.999652396	0.004380258	0.074479354	0.941567844	0.999266765	-0.129392512	-2.657311392	0.011802129	0.111606234	-0.148918740	-4.400781052	0.000032181	0.000788790
ENSMUSG00000038290	Smg6	ENSG00000070366	SMG6	0.155290146	3.225235657	0.003590809	0.147539983	0.013586744	0.694839276	0.488013804	0.990913209	-0.021945303	-0.203138150	0.841352720	0.951164774	0.003254834	0.073074980	0.942908120	0.999652396	0.026793715	0.646946872	0.526994329	0.999266765	0.063609196	2.028405308	0.050208131	0.229839714	0.040222259	1.786004693	0.077790974	0.202185676
ENSMUSG00000061244	Exoc5	ENSG00000070367	EXOC5	-0.081208077	-1.566894215	0.130136229	0.419131573	0.031790190	2.147460721	0.033036908	0.963036073	-0.156070032	-1.675794188	0.111418814	0.679777204	-0.019949232	-0.583534743	0.569960718	0.999652396	0.064015721	1.453334520	0.165788583	0.999266765	0.159362682	4.392748591	0.000099380	0.010447460	0.106900337	3.143906486	0.002320729	0.017316489
ENSMUSG00000020327	Fgf22	ENSG00000070388	FGF22	-0.360672561	-2.010680519	0.055639450	0.309780570	-0.033177961	-0.821252091	0.412542795	0.990913209	-1.058858903	-1.626757664	0.121525364	0.685464207	0.077081285	0.659518107	0.521583986	0.999652396	0.176866955	1.549364685	0.141175778	0.999266765	-0.363262760	-1.832642926	0.075402974	0.281100675	-0.178439637	-1.293002486	0.199637176	0.380945384
ENSMUSG00000020325	Fstl3	ENSG00000070404	FSTL3	-0.005087665	-0.056711809	0.955240877	0.981214898	0.031711993	1.237133659	0.217580371	0.990913209	0.002112435	0.003723326	0.997071023	0.998995917	0.018194143	0.120401049	0.906087967	0.999652396	0.391118949	0.863333795	0.400925563	0.999266765	0.211894482	1.392910353	0.172461249	0.434918666	0.014094858	0.183393300	0.854941632	0.929693170
ENSMUSG00000003166	Dgcr2	ENSG00000070413	DGCR2	0.108737407	1.966981035	0.060763662	0.320829197	0.037152612	1.707770910	0.089329403	0.977746693	0.127661786	0.655978268	0.520306546	0.883160436	-0.032511313	-0.968808729	0.351097159	0.999652396	-0.067326082	-1.569953373	0.136319470	0.999266765	0.057130324	2.458368204	0.019066986	0.140792602	0.051830437	2.694788506	0.008540339	0.043427884
ENSMUSG00000035890	Rnf126	ENSG00000070423	RNF126	0.056751169	0.622380215	0.539518177	0.775949284	-0.005295586	-0.222292243	0.824327670	0.996455702	-0.167476733	-0.870195612	0.395885525	0.819306680	0.003975433	0.071513840	0.944125536	0.999652396	-0.022144577	-0.479986152	0.637843042	0.999266765	0.070367988	1.928424847	0.061972632	0.255119818	0.081668146	2.660680838	0.009377246	0.046465174
ENSMUSG00000000282	Mnt	ENSG00000070444	MNT	0.037792449	0.626449982	0.536890592	0.774295656	-0.012130731	-0.553831660	0.580352112	0.991165746	-0.110044789	-0.396743525	0.696317150	0.916711945	-0.059330719	-0.959846353	0.355414867	0.999652396	-0.044557231	-0.603106807	0.555034033	0.999266765	-0.017985201	-0.464171364	0.645408869	0.833256847	0.020927011	0.722305736	0.472159121	0.657710181
ENSMUSG00000034430	Zxdc	ENSG00000070476	ZXDC	0.191591296	2.858587576	0.008624487	0.182509188	0.018240823	0.703224352	0.482785811	0.990913209	0.076445252	0.426020895	0.675247508	0.916711945	0.021990273	0.389902750	0.703200955	0.999652396	0.022906961	0.406683407	0.689719864	0.999266765	-0.095813673	-2.394274098	0.022163049	0.151190144	0.125876742	4.487903455	0.000023221	0.000630473
ENSMUSG00000056962	Jmjd6	ENSG00000070495	JMJD6	0.168327477	2.319014570	0.029160085	0.249969822	-0.037957893	-1.396660011	0.164162291	0.985967242	0.187550550	1.141261841	0.269023772	0.764292771	-0.012970383	-0.282279776	0.782369852	0.999652396	-0.014285185	-0.214216533	0.833130225	0.999266765	0.064556842	1.968264788	0.057025786	0.245640079	0.022230324	0.823968640	0.412344858	0.604705420
ENSMUSG00000031536	Polb	ENSG00000070501	POLB	-0.064995346	-1.052091120	0.303160393	0.604092549	-0.038410161	-1.990912781	0.047938760	0.971146284	-0.263288094	-1.578394161	0.132245711	0.693526517	0.098912283	1.786464659	0.098397634	0.999652396	0.043200811	0.808609700	0.430799518	0.999266765	0.117504296	3.579684402	0.001035667	0.031752590	-0.010545977	-0.449363339	0.654353722	0.801057559
ENSMUSG00000041895	Wipi1	ENSG00000070540	WIPI1	-0.182327553	-1.699347581	0.102087061	0.381954858	-0.033580904	-1.208640400	0.228318857	0.990913209	-0.285807075	-1.387416023	0.182601272	0.706289273	-0.044265333	-0.927973738	0.371073919	0.999652396	0.061296708	0.911998655	0.375534175	0.999266765	-0.066170670	-1.279604771	0.209129801	0.483328046	0.090946755	3.158368391	0.002220583	0.016896732
ENSMUSG00000035615	Frmpd1	ENSG00000070601	FRMPD1	-0.260785753	-1.923376823	0.066286339	0.330221580	-0.071087526	-2.251992299	0.025479230	0.963036073	-1.505012857	-1.716699328	0.103547704	0.679473643	0.035480976	0.586563825	0.567986845	0.999652396	-0.077538624	-0.732787145	0.474466621	0.999266765	-0.023876930	-0.365719700	0.716782759	0.875230713	0.224241449	5.766621604	0.000000138	0.000018588
ENSMUSG00000028467	Gba2	ENSG00000070610	GBA2	0.041788949	0.931838653	0.360632876	0.651360010	-0.009897770	-0.789858261	0.430605560	0.990913209	-0.000605649	-0.003512243	0.997237072	0.999037680	-0.006383966	-0.171374891	0.866684701	0.999652396	-0.046791953	-1.149812017	0.267402133	0.999266765	0.062162967	1.829600579	0.075867395	0.281629283	-0.097023512	-4.900370862	0.000004741	0.000210020
ENSMUSG00000054008	Ndst1	ENSG00000070614	NDST1	0.059138931	1.162354645	0.256437612	0.559554448	0.018996838	0.756971284	0.450014606	0.990913209	0.040645172	0.206299641	0.838920109	0.950461079	-0.067823264	-1.286787034	0.221594881	0.999652396	-0.048740933	-0.883267888	0.390390453	0.999266765	0.066226955	2.060557856	0.046864193	0.221168841	0.079629469	3.536295449	0.000670265	0.007064846
ENSMUSG00000029752	Asns	ENSG00000070669	ASNS	-0.183155039	-2.450356084	0.021881226	0.229441732	0.019871392	0.971613266	0.332491273	0.990913209	-0.921523192	-3.019990625	0.007484704	0.633163832	-0.086382899	-1.341110938	0.203853977	0.999652396	-0.010865370	-0.226628536	0.823631218	0.999266765	-0.016022896	-0.175807590	0.861461734	0.947690896	0.030460810	0.553701541	0.581288135	0.746473525
ENSMUSG00000031539	Ap3m2	ENSG00000070718	AP3M2	-0.018984307	-0.452956660	0.654618918	0.843375954	-0.015806272	-0.913696453	0.362046557	0.990913209	-0.004764676	-0.034486004	0.972876986	0.994091987	-0.027996247	-0.669674048	0.515301680	0.999652396	-0.010601574	-0.264270464	0.795002473	0.999266765	-0.036423611	-1.272200487	0.211717465	0.485871232	0.015763770	0.740064588	0.461372067	0.648107861
ENSMUSG00000031789	Cngb1	ENSG00000070729	CNGB1	-0.307168291	-0.852480860	0.402313747	0.682150806	0.189007245	2.515161318	0.012735657	0.949331718	-0.699515163	-1.431951214	0.169645852	0.698859469	0.309789926	0.725323245	0.481673877	0.999652396	-0.312439191	-0.739681454	0.470388531	0.999266765	-0.533912354	-2.671826219	0.011388030	0.109406665	-0.083430802	-0.606009357	0.546180533	0.719691820
ENSMUSG00000057286	St6galnac2	ENSG00000070731	ST6GALNAC2	-0.033968230	-0.161161820	0.873305143	0.946551497	-0.115433389	-1.614593120	0.108075756	0.980020341	-0.556768956	-1.169295865	0.257848480	0.758060869	0.209644930	1.247667133	0.235125235	0.999652396	0.194679579	1.120097377	0.279482502	0.999266765	-0.450962580	-2.065240651	0.046393842	0.219798530	-0.110052248	-1.025193392	0.308283371	0.504823073
ENSMUSG00000022283	Pabpc1	ENSG00000070756	PABPC1	-0.060450177	-1.045998701	0.305907554	0.605837108	-0.039962248	-2.232810592	0.026741043	0.963036073	0.340576608	1.473169867	0.158332007	0.698859469	-0.069885919	-1.865677375	0.085832775	0.999652396	-0.025034376	-0.615450520	0.547058692	0.999266765	0.056654286	2.878052895	0.006787955	0.084356624	-0.042745840	-2.504107736	0.014256138	0.062254502
ENSMUSG00000033985	Tesk2	ENSG00000070759	TESK2	0.031022837	0.213299409	0.832881918	0.929327916	0.023030551	0.733895486	0.463926615	0.990913209	0.248114425	0.860479039	0.401073813	0.820383854	0.157480063	1.873487522	0.084676117	0.999652396	0.099268850	0.725680235	0.478692704	0.999266765	-0.038366817	-0.375015701	0.709919310	0.871056472	0.010357916	0.187051707	0.852081603	0.927845932
ENSMUSG00000031796	Cfap20	ENSG00000070761	C16orf80	-0.069020844	-1.286343357	0.210505994	0.517830087	0.007667523	0.522092316	0.602220605	0.991165746	0.195854457	1.251057865	0.227258392	0.739895537	0.074063032	1.510328271	0.155932113	0.999652396	-0.001621298	-0.033229877	0.973909249	0.999619736	-0.038683570	-1.539818369	0.132627816	0.379113186	0.116015552	4.453910703	0.000026384	0.000684416
ENSMUSG00000046707	Csnk2a2	ENSG00000070770	CSNK2A2	-0.007308008	-0.221438175	0.826610961	0.926622835	-0.002661961	-0.225461623	0.821865053	0.996279627	-0.214307974	-1.576844322	0.132602033	0.693567956	0.002660399	0.077213750	0.939681338	0.999652396	-0.043945925	-1.112296598	0.282720428	0.999266765	0.052660993	1.737193886	0.091176657	0.310884694	0.030704517	1.278761635	0.204584183	0.387553534
ENSMUSG00000021009	Ptpn21	ENSG00000070778	PTPN21	0.005120974	0.085500208	0.932567866	0.971386776	0.038213454	1.496002392	0.136329694	0.984241184	-0.818845694	-1.631729393	0.120466329	0.685464207	-0.015684631	-0.159633658	0.875731921	0.999652396	0.104999932	1.003659808	0.330732066	0.999266765	-0.022686468	-0.315740675	0.754080751	0.895961509	0.031382367	0.691111727	0.491445034	0.674972366
ENSMUSG00000028683	Eif2b3	ENSG00000070785	EIF2B3	-0.093731437	-1.914604620	0.067449052	0.332420863	-0.013872363	-0.687119706	0.492853948	0.990913209	-0.029085920	-0.189516278	0.851852607	0.955571378	-0.029954183	-0.424108765	0.678727145	0.999652396	-0.014562958	-0.239956283	0.813462914	0.999266765	0.020608798	0.580971661	0.564994630	0.781686135	0.108937747	4.054365736	0.000113736	0.001982336
[truncated: 12,806 more rows]
