# Supplementary material for: Molecular impact of nicotine and smoking exposure on the developing and adult mouse brain
Source: bioRxiv. 2024 Nov 5:2024.11.05.622149. Preprint. [Version 1] doi: 10.1101/2024.11.05.622149 (PMC11580964; doi:10.1101/2024.11.05.622149)
Supplement: Supplement 1 [file media-1.zip › SuppTables/TableS05_DEA_results_all_genes.tsv]

chr	start	end	width	strand	Length	gencodeID	gene_type	EntrezID	Symbol	meanExprs	MGI_Symbol	logFC_blood_adult_smoking	t_blood_adult_smoking	P.Value_blood_adult_smoking	adj.P.Val_blood_adult_smoking	logFC_brain_adult_nicotine	t_brain_adult_nicotine	P.Value_brain_adult_nicotine	adj.P.Val_brain_adult_nicotine	replication_in_blood_brain_adult_nicotine	logFC_brain_adult_smoking	t_brain_adult_smoking	P.Value_brain_adult_smoking	adj.P.Val_brain_adult_smoking	replication_in_blood_brain_adult_smoking	logFC_brain_pup_nicotine	t_brain_pup_nicotine	P.Value_brain_pup_nicotine	adj.P.Val_brain_pup_nicotine	replication_in_blood_brain_pup_nicotine	logFC_brain_pup_smoking	t_brain_pup_smoking	P.Value_brain_pup_smoking	adj.P.Val_brain_pup_smoking	replication_in_blood_brain_pup_smoking
chr1	3,205,901	3,671,498	465,598	-	6,094	ENSMUSG00000051951.5	protein_coding	497097	Xkr4	7.944376962	MGI:MGI:3528744	-0.548090619	-1.295741947	0.211769932	0.729732677	-0.031973957	-0.435323946	0.670783398	0.999652396	n.s. genes	0.243457894	3.721661948	0.001903400	0.999266765	n.s. genes	-0.045840438	-0.743620030	0.462085952	0.712443443	n.s. genes	0.003708008	0.039871275	0.968292559	0.984809591	n.s. genes
chr1	3,647,309	3,658,904	11,596	-	3,259	ENSMUSG00000102331.1	sense_intronic	100503874	Gm19938	0.086967166	MGI:MGI:5012123	-0.236686486	-1.111913859	0.281105833	0.766514472	-0.192314503	-0.349577374	0.732501693	0.999652396	n.s. genes	-0.428327521	-0.917395829	0.372786644	0.999266765	n.s. genes	0.899514081	4.924896372	0.000020276	0.005126535	Signif in brain (FDR<0.05)	0.300973886	2.033434294	0.045239225	0.138815748	n.s. genes
chr1	3,999,557	4,409,241	409,685	-	12,311	ENSMUSG00000025900.13	protein_coding	19888	Rp1	0.032533635	MGI:MGI:1341105	0.936113618	2.196046238	0.041722593	0.653991600	0.419294480	0.887821180	0.391476985	0.999652396	n.s. genes	0.571572802	0.953476680	0.354771061	0.999266765	n.s. genes	0.248176333	1.049613276	0.301113700	0.577923036	n.s. genes	-0.124189016	-1.049397316	0.297074852	0.492633714	n.s. genes
chr1	4,490,931	4,496,413	5,483	-	4,772	ENSMUSG00000025902.13	protein_coding	20671	Sox17	0.502727608	MGI:MGI:107543	-1.187377796	-1.741022516	0.099098639	0.678437091	0.288183119	1.355164301	0.199458220	0.999652396	n.s. genes	-0.069840035	-0.416462582	0.682698340	0.999266765	n.s. genes	0.071038126	0.843304294	0.404804008	0.668614509	n.s. genes	-0.096564978	-1.814423242	0.073265598	0.194137311	n.s. genes
chr1	4,687,934	4,689,403	1,470	-	1,470	ENSMUSG00000098104.1	processed_pseudogene	619596	Gm6085	1.656173008	MGI:MGI:3646770	0.172392798	0.915676415	0.372189908	0.813216136	0.369176555	2.843925714	0.014336640	0.999652396	n.s. genes	0.295861175	1.946850735	0.069634742	0.999266765	n.s. genes	0.048661065	0.612488636	0.544186907	0.768220615	n.s. genes	0.072987870	1.445177039	0.152214676	0.318776825	n.s. genes
chr1	4,773,206	4,785,710	12,505	-	8,487	ENSMUSG00000033845.13	protein_coding	27395	Mrpl15	4.095294006	MGI:MGI:1351639	0.100950907	0.912538672	0.373793416	0.814548296	0.042246763	0.699598048	0.497050425	0.999652396	n.s. genes	-0.043418028	-0.707596686	0.489547192	0.999266765	n.s. genes	0.011425445	0.417757068	0.678685111	0.852039883	n.s. genes	0.014329597	0.601142438	0.549401433	0.722384585	n.s. genes
chr1	4,778,063	4,779,212	1,150	-	1,150	ENSMUSG00000102275.1	TEC	NA	Gm37144	0.193349637	NA	0.008452189	0.014085463	0.988919943	0.997388949	0.070521463	0.178142881	0.861478443	0.999652396	n.s. genes	0.338021183	0.620242242	0.543979584	0.999266765	n.s. genes	0.079594984	0.614635625	0.542784036	0.767273059	n.s. genes	0.182521972	1.483604003	0.141743299	0.304329856	n.s. genes
chr1	4,807,788	4,848,410	40,623	+	7,145	ENSMUSG00000025903.14	protein_coding	18777	Lypla1	1.713055949	MGI:MGI:1344588	0.081820083	0.560358314	0.582285324	0.905953650	-0.122839798	-1.664081133	0.121061130	0.999652396	n.s. genes	0.053316405	0.456377749	0.654356115	0.999266765	n.s. genes	0.004299591	0.043435555	0.965602022	0.987568220	n.s. genes	-0.005571232	-0.092299103	0.926685268	0.968075918	n.s. genes
chr1	4,857,814	4,897,905	40,092	+	3,017	ENSMUSG00000033813.15	protein_coding	21399	Tcea1	24.010285564	MGI:MGI:1196624	-0.167246347	-1.142438927	0.268547384	0.764292771	0.013071799	0.305514975	0.765025170	0.999652396	n.s. genes	0.012637004	0.221276714	0.827723628	0.999266765	n.s. genes	0.065814358	2.170456845	0.036865861	0.195132862	n.s. genes	0.032489576	1.283168076	0.203043859	0.385806511	n.s. genes
chr1	4,880,049	4,880,651	603	-	603	ENSMUSG00000062588.4	processed_pseudogene	619829	Gm6104	5.143735526	MGI:MGI:3648587	0.255023868	0.409468708	0.687126800	0.916711945	-0.085046214	-0.337229487	0.741564818	0.999652396	n.s. genes	-0.267667608	-0.859012972	0.403233618	0.999266765	n.s. genes	0.128793518	1.954174076	0.058734802	0.248969909	n.s. genes	0.137755992	3.588353183	0.000564582	0.006258026	Signif in brain (FDR<0.05)
chr1	4,905,751	4,906,861	1,111	-	1,111	ENSMUSG00000103280.1	TEC	NA	Gm37277	1.816104215	NA	-0.485635967	-1.313702601	0.205782748	0.726697778	-0.208111464	-1.576951942	0.139881354	0.999652396	n.s. genes	0.043282251	0.265597811	0.793998198	0.999266765	n.s. genes	0.082907405	0.958240179	0.344536419	0.619002305	n.s. genes	0.119778495	2.284315349	0.024934820	0.091941681	n.s. genes
chr1	4,909,576	5,070,285	160,710	-	4,239	ENSMUSG00000002459.17	protein_coding	58175	Rgs20	4.671574165	MGI:MGI:1929866	-0.796211918	-1.557359152	0.137151133	0.695202225	-0.095995291	-1.891089682	0.082121047	0.999652396	n.s. genes	-0.141963301	-2.334203986	0.033192491	0.999266765	n.s. genes	0.021497960	0.472132335	0.639772613	0.830089550	n.s. genes	0.010978031	0.404888024	0.686612924	0.823456395	n.s. genes
chr1	5,070,018	5,162,340	92,323	+	9,746	ENSMUSG00000033793.12	protein_coding	108664	Atp6v1h	13.612294908	MGI:MGI:1914864	-0.179358039	-1.568729244	0.134480970	0.694464525	-0.021740691	-0.414435777	0.685610984	0.999652396	n.s. genes	0.016825390	0.375204349	0.712519168	0.999266765	n.s. genes	0.083497661	4.030859449	0.000286733	0.016552638	Signif in brain (FDR<0.05)	0.055504799	3.303310396	0.001416977	0.012157512	Signif in brain (FDR<0.05)
chr1	5,588,466	5,606,131	17,666	+	9,151	ENSMUSG00000025905.14	protein_coding	18387	Oprk1	0.336513512	MGI:MGI:97439	-0.158313814	-0.669542602	0.511822045	0.879273060	-0.150163116	-1.160653723	0.267568512	0.999652396	n.s. genes	0.484883971	2.385532824	0.029997580	0.999266765	n.s. genes	-0.185761423	-1.330195340	0.192085718	0.460682019	n.s. genes	-0.052568310	-0.564646133	0.573854135	0.740928410	n.s. genes
chr1	5,913,707	5,917,398	3,692	-	3,692	ENSMUSG00000033774.4	protein_coding	226304	Npbwr1	0.329633878	MGI:MGI:891989	-1.052486426	-1.364550868	0.189556322	0.713054543	0.302848156	1.143466280	0.274369617	0.999652396	n.s. genes	0.178845249	0.582498748	0.568486712	0.999266765	n.s. genes	0.052945241	0.440515493	0.662281670	0.842681492	n.s. genes	0.015827938	0.219200853	0.827037675	0.913978672	n.s. genes
chr1	6,206,197	6,276,648	70,452	+	14,690	ENSMUSG00000025907.14	protein_coding	12421	Rb1cc1	6.314508776	MGI:MGI:1341850	-0.043463119	-0.340105797	0.737794734	0.918135694	-0.016069263	-0.369836782	0.717722690	0.999652396	n.s. genes	0.047088298	0.962957289	0.350138913	0.999266765	n.s. genes	0.022569521	0.605540633	0.548739684	0.771542056	n.s. genes	0.014442792	0.397710247	0.691876074	0.827338744	n.s. genes
chr1	6,209,866	6,215,292	5,427	-	5,428	ENSMUSG00000090031.2	antisense	654788	4732440D04Rik	0.437097035	MGI:MGI:3604103	0.210680919	1.137185661	0.270678347	0.764497922	0.294942454	1.717573699	0.110640910	0.999652396	n.s. genes	0.194599639	0.702715045	0.492502121	0.999266765	n.s. genes	0.291266794	3.385701793	0.001770154	0.041309529	Signif in brain (FDR<0.05)	0.141969868	2.213281649	0.029653333	0.103600020	n.s. genes
chr1	6,429,655	6,441,296	11,642	-	4,530	ENSMUSG00000103845.1	processed_pseudogene	100418138	Gm19026	0.622578787	MGI:MGI:5011211	0.078661633	0.143461397	0.887552521	0.967209016	-0.151039790	-1.371643565	0.194403102	0.999652396	n.s. genes	0.286651554	2.084841967	0.053752255	0.999266765	n.s. genes	-0.126468429	-1.965144234	0.057400502	0.246495044	n.s. genes	-0.022605135	-0.566983073	0.572272756	0.739507942	n.s. genes
chr1	6,487,231	6,859,604	372,374	+	6,464	ENSMUSG00000033740.17	protein_coding	240690	St18	1.333743688	MGI:MGI:2446700	-1.031009945	-1.441990667	0.166831128	0.698859469	-0.040218442	-0.277979466	0.785593670	0.999652396	n.s. genes	-0.133368199	-0.604583268	0.554076807	0.999266765	n.s. genes	-0.007259373	-0.127674003	0.899140156	0.959957150	n.s. genes	-0.000135201	-0.002638208	0.997901417	0.998901619	n.s. genes
chr1	7,088,920	7,169,598	80,679	+	6,654	ENSMUSG00000051285.17	protein_coding	319263	Pcmtd1	13.227564826	MGI:MGI:2441773	-0.133252308	-1.346112348	0.195318063	0.716620682	0.021742536	0.513448911	0.616632630	0.999652396	n.s. genes	0.058372097	1.004174865	0.330491471	0.999266765	n.s. genes	0.166469338	4.356930310	0.000110471	0.011036695	Signif in brain (FDR<0.05)	-0.001824110	-0.073100970	0.941903587	0.975960069	n.s. genes
chr1	7,148,110	7,152,137	4,028	+	4,028	ENSMUSG00000103509.1	TEC	NA	Gm38372	0.255292056	NA	0.067281393	0.269655758	0.790555380	0.933137522	0.633275650	1.342218300	0.203504752	0.999652396	n.s. genes	-0.139392302	-0.538234591	0.597948889	0.999266765	n.s. genes	0.175694271	1.121781110	0.269618282	0.546985057	n.s. genes	-0.125895523	-0.728173286	0.468579492	0.654229468	n.s. genes
chr1	7,177,739	7,179,037	1,299	+	1,299	ENSMUSG00000048538.7	processed_pseudogene	545302	Gm9826	0.532685599	MGI:MGI:3642725	-0.300338569	-0.523240560	0.607320308	0.916486540	-0.335027540	-1.363690770	0.196829345	0.999652396	n.s. genes	0.010702232	0.025437692	0.980025738	0.999860795	n.s. genes	0.263930220	2.764293892	0.009050556	0.097558446	n.s. genes	-0.029249200	-0.370412256	0.712029354	0.840451534	n.s. genes
chr1	7,349,406	7,397,801	48,396	-	4,339	ENSMUSG00000097797.6	lincRNA	102632124	Gm26901	0.345267915	MGI:MGI:5477395	0.283931379	0.545461003	0.592270225	0.910456199	0.523936353	2.307006023	0.038981975	0.999652396	n.s. genes	-0.233434036	-1.060673311	0.304852471	0.999266765	n.s. genes	-0.084564217	-0.909237165	0.369464588	0.638435626	n.s. genes	0.114209019	1.635707299	0.105729506	0.249922031	n.s. genes
chr1	8,361,475	9,298,573	937,099	-	10,908	ENSMUSG00000025909.16	protein_coding	71096	Sntg1	1.278304290	MGI:MGI:1918346	-0.178131712	-0.409965479	0.686769029	0.916711945	-0.000241138	-0.003306571	0.997414170	0.999982254	n.s. genes	0.048065828	1.026597253	0.320137868	0.999266765	n.s. genes	-0.022877950	-0.319513954	0.751242547	0.894344894	n.s. genes	0.094156354	2.134891850	0.035751344	0.117915679	n.s. genes
chr1	8,791,923	8,792,162	240	-	240	ENSMUSG00000084353.1	processed_pseudogene	100039474	Gm15452	1.999057098	MGI:MGI:3768636	0.445100969	1.318274638	0.204280187	0.724594205	0.710519956	1.213131059	0.247609222	0.999652396	n.s. genes	-0.432068100	-0.617576395	0.545691460	0.999266765	n.s. genes	0.235497663	1.446246007	0.157034258	0.415283422	n.s. genes	-0.127687305	-1.481418683	0.142323285	0.305181460	n.s. genes
chr1	9,545,408	9,547,455	2,048	+	2,048	ENSMUSG00000061024.8	protein_coding	59014	Rrs1	11.266254589	MGI:MGI:1929721	0.391336076	1.668254897	0.112924260	0.680554697	-0.039343990	-0.513149297	0.616836156	0.999652396	n.s. genes	-0.102116243	-2.073688978	0.054901148	0.999266765	n.s. genes	-0.145912423	-2.758022959	0.009193757	0.098612384	n.s. genes	0.041703857	1.281035087	0.203788393	0.386597293	n.s. genes
chr1	9,547,948	9,580,673	32,726	+	3,780	ENSMUSG00000025911.14	protein_coding	76187	Adhfe1	2.524776389	MGI:MGI:1923437	-0.129438672	-0.227052808	0.822994206	0.945129507	-0.067591838	-1.093037387	0.295089160	0.999652396	n.s. genes	-0.064897025	-0.640446511	0.531101331	0.999266765	n.s. genes	-0.012134613	-0.248901109	0.804896956	0.921741809	n.s. genes	0.067830422	1.918867675	0.058476395	0.165980888	n.s. genes
chr1	9,560,832	9,631,092	70,261	-	4,910	ENSMUSG00000079671.8	processed_transcript	72481	2610203C22Rik	0.065613164	MGI:MGI:1919731	-0.946386251	-2.021417490	0.058683313	0.653991600	0.047866603	0.245077870	0.810391785	0.999652396	n.s. genes	0.099534220	0.571248683	0.575902229	0.999266765	n.s. genes	0.070616984	0.197149701	0.844854647	0.940334790	n.s. genes	0.009571743	0.051038756	0.959418621	0.981148260	n.s. genes
chr1	9,601,199	9,627,143	25,945	+	3,256	ENSMUSG00000067879.3	protein_coding	76982	Vxn	50.991773460	MGI:MGI:1924232	-0.218805420	-0.890610972	0.385128751	0.815667656	-0.117641073	-2.282738878	0.040752116	0.999652396	n.s. genes	0.048998666	0.912793707	0.375128579	0.999266765	n.s. genes	0.074277896	1.196544431	0.239553549	0.516597925	n.s. genes	-0.071659845	-1.877184801	0.064044817	0.176324077	n.s. genes
chr1	9,667,415	9,700,209	32,795	-	5,402	ENSMUSG00000025912.16	protein_coding	17864	Mybl1	0.636401400	MGI:MGI:99925	-0.056830268	-0.339082778	0.738552079	0.918545406	0.028253482	0.246681436	0.809177946	0.999652396	n.s. genes	0.062671150	0.526548477	0.605852638	0.999266765	n.s. genes	-0.041253322	-0.478011131	0.635624366	0.828393650	n.s. genes	-0.025603114	-0.370492327	0.711969931	0.840451534	n.s. genes
chr1	9,718,622	9,748,382	29,761	-	9,749	ENSMUSG00000045210.8	protein_coding	70675	Vcpip1	7.215124357	MGI:MGI:1917925	0.257318957	2.562811831	0.019780445	0.633163832	-0.031434939	-0.702595326	0.495243854	0.999652396	n.s. genes	0.017887775	0.316628718	0.755688262	0.999266765	n.s. genes	-0.049625696	-0.910604909	0.368753291	0.638035190	n.s. genes	0.021206492	0.552243773	0.582281761	0.747280429	n.s. genes
chr1	9,747,648	9,791,922	44,275	+	3,101	ENSMUSG00000097893.8	antisense	73331	1700034P13Rik	0.059436616	MGI:MGI:1920581	0.101796199	0.264695500	0.794313263	0.934466171	-0.135846644	-0.219611870	0.829735268	0.999652396	n.s. genes	-0.278111405	-0.318890028	0.754004975	0.999266765	n.s. genes	-0.066640345	-0.253813341	0.801129862	0.920444289	n.s. genes	-0.244522875	-1.214297091	0.228115840	0.416260350	n.s. genes
chr1	9,798,107	9,900,843	102,737	+	14,311	ENSMUSG00000025915.14	protein_coding	170755	Sgk3	1.043371601	MGI:MGI:2182368	-0.005768413	-0.062761911	0.950662060	0.988506726	0.088111867	1.269177145	0.227606200	0.999652396	n.s. genes	0.051681649	0.910400237	0.376350508	0.999266765	n.s. genes	-0.087215303	-1.606596797	0.117158532	0.354819112	n.s. genes	0.029543964	0.784674060	0.434903203	0.625261397	n.s. genes
chr1	9,908,638	9,942,085	33,448	+	5,916	ENSMUSG00000046101.16	protein_coding	240697	Mcmdc2	0.506202945	MGI:MGI:3045334	-0.045463842	-0.328570247	0.746350392	0.920904542	0.257549956	1.652209386	0.123487579	0.999652396	n.s. genes	0.166360261	0.888253130	0.387784869	0.999266765	n.s. genes	-0.145905945	-1.273181686	0.211373172	0.485806246	n.s. genes	-0.029976330	-0.532034461	0.596139073	0.758917628	n.s. genes
chr1	9,941,959	9,944,118	2,160	-	1,146	ENSMUSG00000098234.7	lincRNA	73824	Snhg6	15.861585191	MGI:MGI:1921074	-0.055288975	-0.376270945	0.711204508	0.916711945	0.133153137	2.326914420	0.037584726	0.999652396	n.s. genes	-0.084228188	-0.820831520	0.424007078	0.999266765	n.s. genes	0.083158337	1.738066235	0.091020815	0.310505148	n.s. genes	0.071579188	2.148030090	0.034658961	0.115475910	n.s. genes
chr1	9,960,163	9,967,932	7,770	-	4,193	ENSMUSG00000099032.2	protein_coding	100039596	Tcf24	0.062358657	MGI:MGI:3780500	0.244524783	0.512841648	0.614426821	0.916711945	0.209590172	0.480254521	0.639379741	0.999652396	n.s. genes	0.031996726	0.079104549	0.937946991	0.999266765	n.s. genes	-0.107053178	-0.432839630	0.667795788	0.846247499	n.s. genes	0.125374759	0.996529257	0.321921368	0.519758765	n.s. genes
chr1	9,968,624	10,009,136	40,513	-	1,523	ENSMUSG00000025916.10	protein_coding	69312	Ppp1r42	0.324605127	MGI:MGI:1921138	0.584410906	1.211225998	0.241792207	0.745417122	-0.106571048	-0.609416170	0.553214821	0.999652396	n.s. genes	0.003831692	0.016923062	0.986710772	0.999860795	n.s. genes	-0.022957536	-0.118429179	0.906406962	0.962154850	n.s. genes	0.006568362	0.060485098	0.951916291	0.977762831	n.s. genes
chr1	10,024,601	10,038,149	13,549	-	3,766	ENSMUSG00000025917.9	protein_coding	26754	Cops5	23.574371620	MGI:MGI:1349415	0.005260091	0.053571171	0.957879092	0.990364539	0.018868718	0.389525541	0.703472843	0.999652396	n.s. genes	0.012105534	0.240635439	0.812945664	0.999266765	n.s. genes	0.058630660	2.105667175	0.042502824	0.209485201	n.s. genes	0.048598738	2.522020032	0.013600742	0.060315544	n.s. genes
chr1	10,037,987	10,136,768	98,782	+	17,553	ENSMUSG00000056763.16	protein_coding	211660	Cspp1	1.157051400	MGI:MGI:2681832	-0.010059392	-0.111411411	0.912548484	0.974775858	0.115158517	1.334846226	0.205838898	0.999652396	n.s. genes	0.036452224	0.321545539	0.752029889	0.999266765	n.s. genes	0.225114677	4.754089726	0.000033875	0.006380010	Signif in brain (FDR<0.05)	-0.106942722	-2.578668010	0.011702677	0.054234172	n.s. genes
chr1	10,137,571	10,232,670	95,100	-	11,318	ENSMUSG00000067851.11	protein_coding	211673	Arfgef1	9.230311120	MGI:MGI:2442988	0.049546339	0.388339466	0.702413503	0.916711945	0.011357867	0.328507829	0.747990835	0.999652396	n.s. genes	-0.003388483	-0.096143940	0.924620416	0.999266765	n.s. genes	-0.070833065	-1.848235570	0.073060557	0.276594308	n.s. genes	-0.022898398	-0.685662250	0.494857884	0.677892138	n.s. genes
chr1	10,324,720	10,719,945	395,226	-	6,840	ENSMUSG00000042501.12	protein_coding	329093	Cpa6	0.033147789	MGI:MGI:3045348	-0.915047712	-2.015219809	0.059386474	0.653991600	-0.620910071	-2.145029513	0.052330173	0.999652396	n.s. genes	0.102036099	0.304704007	0.764585731	0.999266765	n.s. genes	-0.739927261	-2.785619389	0.008578970	0.095039572	n.s. genes	0.054207682	0.301624881	0.763700783	0.874364292	n.s. genes
chr1	10,993,465	11,303,681	310,217	+	16,609	ENSMUSG00000048960.13	protein_coding	109294	Prex2	1.391251640	MGI:MGI:1923385	-1.578731670	-3.059301892	0.006874219	0.633163832	-0.003430278	-0.042332079	0.966905753	0.999652396	n.s. genes	-0.074619978	-0.806701547	0.431866224	0.999266765	n.s. genes	-0.005240828	-0.075631538	0.940144342	0.977160683	n.s. genes	0.066437163	1.325681318	0.188622494	0.366813912	n.s. genes
chr1	11,414,105	11,975,901	561,797	+	9,183	ENSMUSG00000057715.13	protein_coding	320492	A830018L16Rik	3.919827794	MGI:MGI:2444149	-0.313005823	-0.799505808	0.434635681	0.835777071	-0.035666588	-0.828614372	0.422933832	0.999652396	n.s. genes	0.091372650	1.434272569	0.171074469	0.999266765	n.s. genes	0.034670441	0.518152695	0.607622874	0.810270465	n.s. genes	0.063406028	1.539847140	0.127443487	0.282494309	n.s. genes
chr1	12,692,277	12,861,192	168,916	+	11,294	ENSMUSG00000016918.15	protein_coding	240725	Sulf1	1.618326759	MGI:MGI:2138563	-1.187110150	-2.448322961	0.025065848	0.634312141	-0.190720246	-1.348372661	0.201572778	0.999652396	n.s. genes	0.145388449	1.071489728	0.300113406	0.999266765	n.s. genes	-0.235745655	-2.837812687	0.007519725	0.088701427	n.s. genes	-0.275059637	-5.021443863	0.000002936	0.000150745	Replicating genes (p<0.05 in blood, FDR<0.05 in brain)
chr1	12,866,549	12,992,650	126,102	-	13,137	ENSMUSG00000025938.16	protein_coding	240726	Slco5a1	3.106331268	MGI:MGI:2443431	0.275864522	0.562286469	0.580999248	0.905569955	0.061554636	0.312960756	0.759494423	0.999652396	n.s. genes	0.091799158	0.513894143	0.614468709	0.999266765	n.s. genes	0.186289974	2.944861406	0.005718578	0.076629739	n.s. genes	-0.152876810	-3.196902420	0.001973083	0.015442933	Signif in brain (FDR<0.05)
chr1	13,139,105	13,374,083	234,979	-	15,642	ENSMUSG00000005886.14	protein_coding	17978	Ncoa2	6.282577980	MGI:MGI:1276533	-0.032640089	-0.337742605	0.739544630	0.918784151	-0.012182549	-0.271864683	0.790184862	0.999652396	n.s. genes	-0.009387478	-0.186777143	0.854222887	0.999266765	n.s. genes	0.038664690	1.034525764	0.308009477	0.584696949	n.s. genes	0.071210328	1.918408770	0.058535396	0.166124180	n.s. genes
chr1	13,343,563	13,348,204	4,642	-	4,642	ENSMUSG00000103085.1	TEC	NA	Gm38120	0.026975900	NA	-0.373498161	-1.448925873	0.164909088	0.698859469	1.959260018	3.652056644	0.003131455	0.999652396	n.s. genes	0.421589389	0.757334390	0.460043898	0.999266765	n.s. genes	0.118246308	0.228094146	0.820904837	0.930279919	n.s. genes	-0.611880611	-2.573479479	0.011866000	0.054686543	n.s. genes
chr1	13,564,698	13,589,910	25,213	-	3,162	ENSMUSG00000025935.10	protein_coding	72265	Tram1	11.886955050	MGI:MGI:1919515	0.005220224	0.061305902	0.951805115	0.988959499	-0.048977074	-0.854421879	0.409021814	0.999652396	n.s. genes	-0.086640563	-1.532157407	0.145345670	0.999266765	n.s. genes	0.001675494	0.047229263	0.962599870	0.986251447	n.s. genes	0.098930069	3.809515892	0.000267790	0.003663658	Signif in brain (FDR<0.05)
chr1	13,623,330	13,660,546	37,217	-	4,566	ENSMUSG00000025937.6	protein_coding	212442	Lactb2	1.795180058	MGI:MGI:2442551	-0.128872125	-1.098762358	0.286648236	0.771799678	-0.067574617	-1.156309265	0.269275215	0.999652396	n.s. genes	0.129043262	1.683894046	0.111936533	0.999266765	n.s. genes	-0.249159517	-3.397710623	0.001712933	0.040873746	Signif in brain (FDR<0.05)	-0.112299607	-1.844027913	0.068786746	0.184937611	n.s. genes
chr1	14,168,954	14,310,200	141,247	-	7,808	ENSMUSG00000025932.14	protein_coding	14048	Eya1	0.925591978	MGI:MGI:109344	-0.137146035	-0.637053113	0.532274778	0.888412553	0.211511700	2.235463627	0.044422214	0.999652396	n.s. genes	0.051527732	0.480567399	0.637438915	0.999266765	n.s. genes	-0.090921026	-1.529592588	0.135136317	0.383084416	n.s. genes	0.026520560	0.512034220	0.610001808	0.769737578	n.s. genes
chr1	14,752,937	14,776,931	23,995	+	3,566	ENSMUSG00000054493.2	antisense	791392	Gm9947	0.124059727	MGI:MGI:3642739	0.209306582	0.935002704	0.362415778	0.807769441	0.193113258	1.254406020	0.232748593	0.999652396	n.s. genes	0.486130910	2.568852890	0.020801410	0.999266765	n.s. genes	0.088451389	0.385969604	0.701863239	0.865692005	n.s. genes	0.192080037	1.608902137	0.111476894	0.258250927	n.s. genes
chr1	14,753,346	14,755,990	2,645	-	2,546	ENSMUSG00000025930.6	protein_coding	17681	Msc	0.370389901	MGI:MGI:1333884	-0.064522347	-0.343929199	0.734966711	0.916711945	-0.053602577	-0.328942299	0.747670251	0.999652396	n.s. genes	-0.025627411	-0.157189948	0.877094967	0.999266765	n.s. genes	0.085434351	0.572848327	0.570421758	0.784089477	n.s. genes	0.107576923	1.284630414	0.202534588	0.385131936	n.s. genes
chr1	14,788,645	14,792,965	4,321	+	4,321	ENSMUSG00000103492.1	TEC	NA	Gm37412	0.085379760	NA	-0.313730864	-1.276386722	0.218374238	0.733929807	0.297956405	1.479278201	0.163934268	0.999652396	n.s. genes	-0.032902483	-0.147173003	0.884865156	0.999266765	n.s. genes	-0.305063109	-1.018021655	0.315676705	0.592159273	n.s. genes	0.343581033	1.708665989	0.091291265	0.225451500	n.s. genes
chr1	14,872,648	14,918,862	46,215	-	4,263	ENSMUSG00000032769.5	protein_coding	277328	Trpa1	0.116176526	MGI:MGI:3522699	0.184536767	0.560986837	0.581865941	0.905953650	-0.141178362	-0.474622316	0.643278339	0.999652396	n.s. genes	0.760014296	1.675251219	0.113644385	0.999266765	n.s. genes	0.055562613	0.312993994	0.756148950	0.896609692	n.s. genes	0.193496648	1.520992478	0.132104256	0.289262268	n.s. genes
chr1	15,287,254	15,723,750	436,497	+	15,165	ENSMUSG00000092083.4	protein_coding	98741	Kcnb2	1.315972314	MGI:MGI:99632	0.426666818	0.927045614	0.366418685	0.810634567	0.062997180	0.995868824	0.338288095	0.999652396	n.s. genes	0.080951362	0.946255759	0.358327517	0.999266765	n.s. genes	0.036974608	0.577628130	0.567225274	0.782926877	n.s. genes	0.042775435	1.005799365	0.317467555	0.514699428	n.s. genes
chr1	15,805,646	15,844,052	38,407	+	4,608	ENSMUSG00000025925.14	protein_coding	21749	Terf1	2.534455260	MGI:MGI:109634	-0.195891379	-1.686973744	0.109218170	0.679567865	0.103963236	1.319141035	0.210884333	0.999652396	n.s. genes	-0.008681330	-0.110213767	0.913633647	0.999266765	n.s. genes	-0.148812128	-2.741252138	0.009587159	0.100469001	n.s. genes	0.030755685	0.740253023	0.461258365	0.648039290	n.s. genes
chr1	15,853,331	15,856,499	3,169	+	3,169	ENSMUSG00000104379.1	TEC	NA	Gm37509	0.077028764	NA	-0.203065671	-0.401374772	0.692966676	0.916711945	0.008336733	0.037119433	0.970978717	0.999652396	n.s. genes	0.103960705	0.239338486	0.813933512	0.999266765	n.s. genes	0.000999376	0.004143260	0.996717770	0.998716565	n.s. genes	0.116504526	0.886996975	0.377671731	0.573484503	n.s. genes
chr1	15,853,862	15,892,722	38,861	-	2,748	ENSMUSG00000032719.4	protein_coding	226866	Sbspon	0.076207049	MGI:MGI:2684952	-0.890746647	-2.562820753	0.019780077	0.633163832	-0.102051411	-0.239287960	0.814778775	0.999652396	n.s. genes	-0.223323122	-0.558512783	0.584357234	0.999266765	n.s. genes	-0.625631145	-2.216325016	0.033286926	0.183835706	n.s. genes	-0.064442445	-0.444768547	0.657657471	0.803526445	n.s. genes
chr1	16,065,979	16,093,325	27,347	-	2,063	ENSMUSG00000067795.13	protein_coding	75799	4930444P10Rik	0.293127732	MGI:MGI:1923049	0.089634598	0.156905834	0.877101636	0.964283077	0.588121135	1.667143157	0.120442122	0.999652396	n.s. genes	0.270857138	0.816986622	0.426136489	0.999266765	n.s. genes	-0.241680924	-1.932877434	0.061401957	0.253869451	n.s. genes	-0.048928858	-0.680366622	0.498186701	0.680441819	n.s. genes
chr1	16,101,295	16,104,662	3,368	-	2,687	ENSMUSG00000043716.13	protein_coding	19989	Rpl7	230.345669644	MGI:MGI:98073	-0.088653011	-0.817199387	0.424718840	0.831454876	0.015412118	0.329958889	0.746920329	0.999652396	n.s. genes	0.026181935	0.494276015	0.627942170	0.999266765	n.s. genes	0.082562605	3.322380891	0.002103463	0.044696354	Signif in brain (FDR<0.05)	-0.006731143	-0.281192239	0.779270482	0.883974291	n.s. genes
chr1	16,105,774	16,133,734	27,961	+	4,160	ENSMUSG00000025921.7	protein_coding	98711	Rdh10	3.196227854	MGI:MGI:1924238	-0.064592606	-0.371987781	0.714334612	0.916711945	-0.005460321	-0.080993692	0.936735287	0.999652396	n.s. genes	0.054832068	0.725512974	0.478792436	0.999266765	n.s. genes	-0.021246333	-0.449325493	0.655976304	0.839373468	n.s. genes	0.026239191	0.952331918	0.343724268	0.541794778	n.s. genes
chr1	16,228,674	16,520,112	291,439	-	6,747	ENSMUSG00000025920.19	protein_coding	29819	Stau2	24.203972889	MGI:MGI:1352508	-0.104102245	-0.568359366	0.576958103	0.902872070	-0.016992059	-0.463084404	0.651299331	0.999652396	n.s. genes	-0.003870144	-0.088666029	0.930466306	0.999266765	n.s. genes	0.154946097	5.283085848	0.000006871	0.003049696	Signif in brain (FDR<0.05)	-0.019650459	-1.047421013	0.297979514	0.493421141	n.s. genes
chr1	16,540,790	16,619,312	78,523	-	4,930	ENSMUSG00000025939.19	protein_coding	66799	Ube2w	9.476322428	MGI:MGI:1914049	-0.018738432	-0.207068239	0.838328963	0.950262398	-0.072648644	-1.835613429	0.090420033	0.999652396	n.s. genes	-0.023085432	-0.481831094	0.636560707	0.999266765	n.s. genes	-0.033682845	-0.889445752	0.379856600	0.647432011	n.s. genes	0.040805736	1.167940060	0.246211773	0.437880327	n.s. genes
chr1	16,618,560	16,621,539	2,980	+	2,980	ENSMUSG00000102457.1	TEC	NA	Gm38342	0.061112979	NA	-0.032824621	-0.111130670	0.912767891	0.974775858	-0.118244838	-0.437661804	0.669132644	0.999652396	n.s. genes	-0.226324887	-0.702188954	0.492821197	0.999266765	n.s. genes	-0.644400793	-1.629180166	0.112273829	0.348331544	n.s. genes	0.294364347	1.806375644	0.074524278	0.196404266	n.s. genes
chr1	16,641,725	16,657,042	15,318	-	3,026	ENSMUSG00000079658.9	protein_coding	67923	Eloc	42.263670613	MGI:MGI:1915173	-0.138342563	-1.008086908	0.327046731	0.796055496	-0.041154478	-0.903536341	0.383401758	0.999652396	n.s. genes	0.034128507	0.720235039	0.481945880	0.999266765	n.s. genes	0.080186429	1.991961578	0.054248933	0.239435510	n.s. genes	0.037556015	1.605028122	0.112327925	0.259710381	n.s. genes
chr1	16,665,207	16,677,215	12,009	+	1,820	ENSMUSG00000025940.6	protein_coding	70397	Tmem70	16.654970020	MGI:MGI:1915068	-0.090834797	-0.739849926	0.469127573	0.856814650	-0.035009100	-0.640345247	0.533563906	0.999652396	n.s. genes	-0.010211320	-0.230980349	0.820307363	0.999266765	n.s. genes	0.025863298	0.851743865	0.400166015	0.664341921	n.s. genes	-0.015063507	-0.575957055	0.566219838	0.734776185	n.s. genes
chr1	16,688,051	16,709,537	21,487	+	1,021	ENSMUSG00000025779.10	protein_coding	17087	Ly96	0.582697407	MGI:MGI:1341909	-0.159790746	-0.535819861	0.598777413	0.913953198	0.002975912	0.017742023	0.986126005	0.999652396	n.s. genes	0.288832935	1.009201939	0.328149737	0.999266765	n.s. genes	0.119865167	0.634446591	0.529928616	0.759381112	n.s. genes	0.007775986	0.068972188	0.945179483	0.977655679	n.s. genes
chr1	16,964,560	17,097,889	133,330	-	4,998	ENSMUSG00000042686.5	protein_coding	57339	Jph1	1.684278671	MGI:MGI:1891495	-1.399330280	-2.949027978	0.008722849	0.633163832	-0.002155102	-0.027411386	0.978566393	0.999652396	n.s. genes	0.115647500	1.309147174	0.209285494	0.999266765	n.s. genes	0.114993728	1.637646581	0.110486289	0.345841695	n.s. genes	0.184386746	4.573450289	0.000016800	0.000501584	Signif in brain (FDR<0.05)
chr1	17,145,362	17,164,271	18,910	+	7,731	ENSMUSG00000025777.8	protein_coding	14545	Gdap1	19.169762601	MGI:MGI:1338002	-1.036518192	-2.639168209	0.016862363	0.633163832	-0.034863182	-0.978128513	0.346647036	0.999652396	n.s. genes	0.091259309	2.255983733	0.038680244	0.999266765	n.s. genes	0.048293331	1.599317494	0.118769642	0.357436316	n.s. genes	-0.034139766	-1.399147980	0.165535675	0.337354308	n.s. genes
chr1	17,397,412	17,400,281	2,870	-	2,870	ENSMUSG00000101589.1	processed_pseudogene	108212	Rbm6-ps1	0.447340369	MGI:MGI:1889580	-0.281194898	-1.008942398	0.326647616	0.796055496	-0.096606561	-0.490865855	0.632065022	0.999652396	n.s. genes	-0.014659961	-0.053809598	0.957764296	0.999266765	n.s. genes	0.023539613	0.203728389	0.839749626	0.937729023	n.s. genes	-0.153013427	-2.962384926	0.003992048	0.025614251	Signif in brain (FDR<0.05)
chr1	17,601,901	17,630,939	29,039	+	6,923	ENSMUSG00000067780.3	protein_coding	94227	Pi15	0.043953803	MGI:MGI:1934659	-1.888930072	-2.145646398	0.046087733	0.653991600	0.193943774	0.357057715	0.727031489	0.999652396	n.s. genes	0.712676978	1.690816086	0.110584772	0.999266765	n.s. genes	-0.094781342	-0.462926723	0.646291993	0.833701645	n.s. genes	0.041961892	0.227647935	0.820485965	0.910061454	n.s. genes
chr1	17,676,027	17,727,284	51,258	-	8,345	ENSMUSG00000085125.7	antisense	102634913	Gm16070	0.036306612	MGI:MGI:3801761	-0.940823040	-1.803900056	0.088358284	0.667718641	0.334368611	1.330992758	0.207067655	0.999652396	n.s. genes	-0.671672699	-1.261265447	0.225597096	0.999266765	n.s. genes	0.279794799	1.452865740	0.155198102	0.412938177	n.s. genes	-0.131441846	-1.313010720	0.192837805	0.372149017	n.s. genes
chr1	17,727,045	17,765,575	38,531	+	4,515	ENSMUSG00000025776.13	protein_coding	83691	Crispld1	0.404191494	MGI:MGI:1934666	-1.814818342	-1.745271650	0.098338646	0.678437091	0.245436435	2.561108623	0.024365594	0.999652396	n.s. genes	-0.019925954	-0.105066565	0.917650988	0.999266765	n.s. genes	-0.147203035	-0.811390945	0.422643273	0.681704404	n.s. genes	-0.194634053	-2.308311597	0.023497592	0.088089509	n.s. genes
chr1	17,994,462	18,059,056	64,595	-	2,570	ENSMUSG00000109887.1	processed_transcript	NA	Gm28756	2.424784785	NA	-0.064522347	-0.343929199	0.734966711	0.916711945	-0.128650628	-0.916234524	0.376961105	0.999652396	n.s. genes	-0.178510037	-0.829701307	0.419120859	0.999266765	n.s. genes	0.199986386	3.426116218	0.001584558	0.039316727	Signif in brain (FDR<0.05)	0.038231923	1.029655940	0.306195679	0.502460771	n.s. genes
chr1	19,103,022	19,166,346	63,325	+	1,954	ENSMUSG00000042596.7	protein_coding	226896	Tfap2d	2.277724049	MGI:MGI:2153466	-0.064522347	-0.343929199	0.734966711	0.916711945	-0.411441526	-1.004132881	0.334444237	0.999652396	n.s. genes	-0.159833673	-0.212491303	0.834452714	0.999266765	n.s. genes	0.069561772	0.688695585	0.495570093	0.735092729	n.s. genes	-0.115742061	-1.795266257	0.076291349	0.199592077	n.s. genes
chr1	19,208,914	19,238,083	29,170	+	6,338	ENSMUSG00000025927.13	protein_coding	21419	Tfap2b	0.080161374	MGI:MGI:104672	-1.254771353	-1.712604907	0.104313360	0.679473643	-0.069716284	-0.258491113	0.800254567	0.999652396	n.s. genes	0.147964825	0.414496025	0.684107950	0.999266765	n.s. genes	-0.602829723	-1.536396575	0.133463000	0.380283875	n.s. genes	0.259116669	0.802124411	0.424796906	0.616455492	n.s. genes
chr1	19,330,939	19,333,184	2,246	+	2,246	ENSMUSG00000100204.1	processed_pseudogene	226901	Gm4849	0.101200176	MGI:MGI:3645366	0.240256290	0.537825643	0.597420730	0.913277335	0.420257912	0.977427766	0.346980228	0.999652396	n.s. genes	-0.636973049	-1.552056298	0.140532719	0.999266765	n.s. genes	-0.275355281	-1.179994060	0.245987180	0.523364714	n.s. genes	-0.017698785	-0.141030988	0.888190955	0.947848942	n.s. genes
chr1	20,802,968	20,820,312	17,345	-	3,752	ENSMUSG00000041859.10	protein_coding	17215	Mcm3	6.208895057	MGI:MGI:101845	-0.059736125	-0.487652210	0.631803929	0.916711945	-0.060236583	-0.407233840	0.690755455	0.999652396	n.s. genes	-0.244072270	-1.837581424	0.085086508	0.999266765	n.s. genes	-0.049061357	-0.710665334	0.482016432	0.726461647	n.s. genes	-0.207239215	-4.741385986	0.000008819	0.000319188	Signif in brain (FDR<0.05)
chr1	20,888,650	20,890,473	1,824	-	1,120	ENSMUSG00000097934.1	lincRNA	77741	6720483E21Rik	0.215912085	MGI:MGI:1924991	-0.319184299	-1.436080479	0.168483494	0.698859469	-0.160730228	-0.484972620	0.636122477	0.999652396	n.s. genes	0.666139648	1.741308489	0.101146016	0.999266765	n.s. genes	0.105689694	0.484016053	0.631399402	0.825594365	n.s. genes	0.137738282	0.984763687	0.327633651	0.525229169	n.s. genes
chr1	20,890,606	20,939,650	49,045	+	5,488	ENSMUSG00000025931.15	protein_coding	74229	Paqr8	14.245422374	MGI:MGI:1921479	-0.490259195	-1.450975307	0.164344583	0.698859469	0.027129235	0.399531355	0.696275300	0.999652396	n.s. genes	-0.109450044	-1.404656908	0.179560815	0.999266765	n.s. genes	-0.039310532	-0.809346921	0.423802022	0.682028150	n.s. genes	0.117090199	4.087522639	0.000101044	0.001823170	Signif in brain (FDR<0.05)
chr1	20,951,626	20,990,841	39,216	+	2,208	ENSMUSG00000041809.5	protein_coding	71877	Efhc1	0.740724209	MGI:MGI:1919127	0.030275606	0.103667960	0.918602822	0.976326730	-0.064244424	-0.273293990	0.789110948	0.999652396	n.s. genes	-0.159876966	-0.893508635	0.385050654	0.999266765	n.s. genes	-0.299028341	-2.597463628	0.013660871	0.119886748	n.s. genes	0.020145440	0.219666303	0.826676340	0.913725557	n.s. genes
chr1	20,996,299	21,079,229	82,931	-	6,661	ENSMUSG00000041779.5	protein_coding	170829	Tram2	0.486146208	MGI:MGI:1924817	-0.206114038	-0.959565378	0.350247679	0.803455394	0.115518099	0.664076389	0.518758833	0.999652396	n.s. genes	-0.352873169	-2.035569143	0.058999378	0.999266765	n.s. genes	-0.164469031	-2.475372811	0.018314570	0.137916415	n.s. genes	-0.043020038	-0.994736644	0.322787397	0.520745938	n.s. genes
chr1	21,218,575	21,230,167	11,593	+	1,351	ENSMUSG00000025933.15	protein_coding	75712	Tmem14a	10.774609166	MGI:MGI:1922962	-0.418216762	-2.145507109	0.046100356	0.653991600	0.045539174	0.804834583	0.436025413	0.999652396	n.s. genes	0.006323638	0.087665004	0.931249181	0.999266765	n.s. genes	-0.033306447	-0.540872778	0.592032674	0.800085293	n.s. genes	-0.050427741	-1.247745303	0.215671783	0.401138671	n.s. genes
chr1	21,240,589	21,265,661	25,073	+	4,344	ENSMUSG00000025934.15	protein_coding	14859	Gsta3	0.158890930	MGI:MGI:95856	0.928392815	2.003644169	0.060720156	0.653991600	0.170384250	0.731399760	0.478084659	0.999652396	n.s. genes	-0.286117712	-1.028941550	0.319068958	0.999266765	n.s. genes	0.077010152	0.296983368	0.768240501	0.902643702	n.s. genes	0.109234137	0.933021979	0.353544712	0.551523124	n.s. genes
chr1	21,285,246	21,298,312	13,067	-	1,365	ENSMUSG00000025936.15	transcribed_unprocessed_pseudogene	241041	Gm4956	0.084975755	MGI:MGI:3647976	0.029062475	0.106230197	0.916598910	0.975659250	-0.267837954	-0.445684568	0.663481498	0.999652396	n.s. genes	-0.074041357	-0.156060388	0.877970537	0.999266765	n.s. genes	0.214605645	0.567561144	0.573967953	0.786954220	n.s. genes	-0.180694309	-0.909511285	0.365742878	0.562644487	n.s. genes
chr1	21,398,403	21,961,581	563,179	-	7,689	ENSMUSG00000028033.16	protein_coding	226922	Kcnq5	6.943310910	MGI:MGI:1924937	0.140632403	0.610851500	0.549091663	0.894434585	0.061216545	1.520720746	0.153329170	0.999652396	n.s. genes	-0.045448114	-0.654853514	0.522022897	0.999266765	n.s. genes	0.015819438	0.182349918	0.856363739	0.945498277	n.s. genes	0.017477991	0.417771000	0.677205247	0.816521647	n.s. genes
chr1	21,511,933	21,513,056	1,124	-	1,124	ENSMUSG00000082935.3	processed_pseudogene	665489	Gm7658	4.516675970	MGI:MGI:3648029	-0.462552752	-2.217449903	0.039986414	0.653991600	-0.019406125	-0.162928338	0.873191299	0.999652396	n.s. genes	0.040806667	0.251562172	0.804636249	0.999266765	n.s. genes	0.088279440	1.406140672	0.168528190	0.430043903	n.s. genes	0.104814801	3.153526800	0.002253652	0.017038019	Signif in brain (FDR<0.05)
chr1	22,286,251	22,805,724	519,474	-	7,821	ENSMUSG00000041670.17	protein_coding	116837	Rims1	17.996742801	MGI:MGI:2152971	-0.481888527	-0.638008411	0.531667036	0.888352808	-0.045361838	-1.342036690	0.203561992	0.999652396	n.s. genes	-0.006352805	-0.104115746	0.918393349	0.999266765	n.s. genes	0.032181082	0.781137001	0.439991304	0.694514486	n.s. genes	-0.055318147	-1.844859478	0.068664322	0.184763731	n.s. genes
chr1	23,366,424	23,397,541	31,118	-	8,109	ENSMUSG00000026158.11	protein_coding	70155	Ogfrl1	8.702690208	MGI:MGI:1917405	-0.200880982	-1.665274298	0.113524212	0.680554697	-0.006065792	-0.134186884	0.895401023	0.999652396	n.s. genes	0.118971785	2.185663944	0.044324101	0.999266765	n.s. genes	0.031522616	0.785758662	0.437313896	0.692380456	n.s. genes	0.088876849	3.278406051	0.001532088	0.012890448	Signif in brain (FDR<0.05)
chr1	23,761,753	23,849,158	87,406	+	6,203	ENSMUSG00000026156.8	protein_coding	280645	B3gat2	4.339078686	MGI:MGI:2389490	0.228111739	0.526787207	0.604905713	0.915515634	0.100553600	1.128885414	0.280242696	0.999652396	n.s. genes	0.183073238	2.023106510	0.060398491	0.999266765	n.s. genes	-0.001301955	-0.030813428	0.975593960	0.990786174	n.s. genes	-0.052018041	-2.402502031	0.018539289	0.074552798	n.s. genes
chr1	23,844,846	23,922,317	77,472	-	3,575	ENSMUSG00000026155.13	protein_coding	98366	Smap1	39.884374823	MGI:MGI:2138261	-0.043022169	-0.272902295	0.788098665	0.932235196	-0.066499847	-1.660765035	0.121734652	0.999652396	n.s. genes	0.051699160	1.025981406	0.320419097	0.999266765	n.s. genes	0.077691598	2.701553052	0.010581614	0.105659575	n.s. genes	0.022637156	1.398639213	0.165687755	0.337457654	n.s. genes
chr1	23,995,939	24,005,656	9,718	-	874	ENSMUSG00000026154.4	protein_coding	68002	Sdhaf4	14.376467490	MGI:MGI:1915252	-0.009224246	-0.068832533	0.945897473	0.986958999	-0.065685901	-0.880159807	0.395455588	0.999652396	n.s. genes	0.051589315	0.582509631	0.568479563	0.999266765	n.s. genes	-0.013307208	-0.291876759	0.772109693	0.905053932	n.s. genes	-0.001113756	-0.042218172	0.966427290	0.984115151	n.s. genes
chr1	24,011,093	24,100,194	89,102	-	7,773	ENSMUSG00000026153.15	protein_coding	68187	Fam135a	5.046958501	MGI:MGI:1915437	-1.458595335	-1.681652668	0.110260902	0.679777204	0.022098806	0.432439683	0.672822431	0.999652396	n.s. genes	0.167956707	2.383448643	0.030121464	0.999266765	n.s. genes	0.037479291	0.792627623	0.433352720	0.688949273	n.s. genes	0.055492993	1.460567967	0.147950793	0.312891373	n.s. genes
chr1	24,100,625	24,103,424	2,800	+	2,800	ENSMUSG00000102398.1	TEC	NA	Gm37580	0.115020845	NA	-0.435353905	-1.690700887	0.108492844	0.679473643	0.295922965	0.687324874	0.504488966	0.999652396	n.s. genes	0.215719215	0.547749208	0.591551988	0.999266765	n.s. genes	-0.241303641	-1.609200611	0.116586601	0.354517993	n.s. genes	0.042889707	0.467941642	0.641066268	0.792308256	n.s. genes
chr1	24,177,610	24,252,684	75,075	+	5,068	ENSMUSG00000026147.16	protein_coding	12839	Col9a1	0.361167946	MGI:MGI:88465	-1.386855063	-2.384634187	0.028554782	0.645079694	-0.154147382	-0.652324121	0.526060763	0.999652396	n.s. genes	0.366156796	1.137146847	0.272502149	0.999266765	n.s. genes	-0.034555436	-0.386832207	0.701230303	0.865445478	n.s. genes	0.021805974	0.408565015	0.683922709	0.821267038	n.s. genes
chr1	24,261,890	24,587,472	325,583	-	6,887	ENSMUSG00000026141.13	protein_coding	12823	Col19a1	0.832840304	MGI:MGI:1095415	-0.087967507	-0.190977842	0.850724611	0.954818877	0.189352318	1.269138937	0.227619383	0.999652396	n.s. genes	0.063496071	0.532391826	0.601894144	0.999266765	n.s. genes	0.022579323	0.300888006	0.765286076	0.901127400	n.s. genes	0.005563009	0.068009268	0.945943630	0.977655679	n.s. genes
chr1	24,594,087	24,595,423	1,337	-	1,337	ENSMUSG00000099997.1	processed_pseudogene	665829	Tubb4b-ps2	0.499091794	MGI:MGI:3723458	-1.348250775	-2.650351532	0.016471025	0.633163832	-0.047407028	-0.251570225	0.805480516	0.999652396	n.s. genes	-0.092030238	-0.434389985	0.669904680	0.999266765	n.s. genes	0.172564103	1.094819999	0.281097570	0.559293183	n.s. genes	0.069578493	0.733115346	0.465576383	0.651539458	n.s. genes
chr1	24,611,535	24,612,410	876	-	876	ENSMUSG00000100131.1	unprocessed_pseudogene	NA	Gm28439	4.879325155	NA	-0.975492707	-1.883522933	0.076230271	0.665274878	-0.079128246	-0.956709895	0.356934748	0.999652396	n.s. genes	0.087981539	0.616714404	0.546245616	0.999266765	n.s. genes	0.054065575	0.705920821	0.484925517	0.727593845	n.s. genes	-0.059728880	-0.974149206	0.332844210	0.530458010	n.s. genes
chr1	24,612,407	24,612,700	294	-	294	ENSMUSG00000067736.2	unprocessed_pseudogene	100142658	Gm10222	4.788998056	MGI:MGI:3642643	-0.635349143	-1.554687618	0.137784926	0.695202225	0.033667081	0.199780745	0.844880131	0.999652396	n.s. genes	-3.383462539	-4.980783875	0.000142950	0.999266765	n.s. genes	-2.033741048	-3.755796505	0.000630947	0.024671638	Signif in brain (FDR<0.05)	-0.298593960	-2.018178287	0.046838372	0.142418882	n.s. genes
chr1	24,612,775	24,613,119	345	-	345	ENSMUSG00000101939.1	unprocessed_pseudogene	NA	Gm28438	1.431685371	NA	0.090211447	0.187830417	0.853154117	0.955737867	0.023568302	0.109461879	0.914581881	0.999652396	n.s. genes	-0.062776501	-0.232167315	0.819401386	0.999266765	n.s. genes	-0.331508587	-1.258565570	0.216545675	0.491349345	n.s. genes	-0.131012584	-0.979066784	0.330423474	0.527933402	n.s. genes
chr1	24,613,189	24,613,971	783	-	783	ENSMUSG00000101111.1	unprocessed_pseudogene	NA	Gm28437	11.311841781	NA	0.048392316	0.207511120	0.837988378	0.950262398	0.339603871	0.895385092	0.387575873	0.999652396	n.s. genes	-0.255690000	-0.890173300	0.386784384	0.999266765	n.s. genes	0.086080507	0.741952060	0.463083053	0.713155043	n.s. genes	-0.102003553	-1.361535804	0.177069556	0.352323711	n.s. genes
chr1	24,613,974	24,614,651	678	-	678	ENSMUSG00000100862.1	unprocessed_pseudogene	100503946	Gm10925	19.576215739	MGI:MGI:3809095	0.061775274	0.188307910	0.852785441	0.955598115	0.090052614	1.031579296	0.321905644	0.999652396	n.s. genes	-0.629731024	-1.309975320	0.209011830	0.999266765	n.s. genes	0.046843695	0.297877325	0.767563781	0.902367185	n.s. genes	0.118451242	1.083849398	0.281604550	0.476675363	n.s. genes
chr1	24,614,885	24,615,565	681	-	681	ENSMUSG00000102070.1	unprocessed_pseudogene	NA	Gm28661	11.171637274	NA	0.159962382	0.695616537	0.495735418	0.872055087	0.124446026	1.084155419	0.298857730	0.999652396	n.s. genes	-0.310308082	-1.656481206	0.117431060	0.999266765	n.s. genes	0.284896018	1.333962599	0.190860408	0.459553211	n.s. genes	0.036721563	0.401407089	0.689163429	0.825260811	n.s. genes
chr1	24,615,706	24,616,197	492	-	492	ENSMUSG00000101249.1	unprocessed_pseudogene	NA	Gm29216	12.208458753	NA	0.190378957	1.110598925	0.281656401	0.767586160	0.240967872	1.457149237	0.169847237	0.999652396	n.s. genes	-0.124112092	-0.632955701	0.535856132	0.999266765	n.s. genes	-0.017764182	-0.059108631	0.953202913	0.982365015	n.s. genes	-0.171985469	-2.235991603	0.028066101	0.099749519	n.s. genes
chr1	24,678,630	24,765,448	86,819	+	5,960	ENSMUSG00000073725.8	protein_coding	68421	Lmbrd1	14.971120873	MGI:MGI:1915671	0.302435046	2.739914607	0.013635104	0.633163832	0.009613590	0.312779832	0.759628652	0.999652396	n.s. genes	-0.001686180	-0.049992447	0.960757662	0.999272193	n.s. genes	-0.073422270	-2.228818586	0.032367409	0.181246599	n.s. genes	-0.005595174	-0.254810869	0.799506424	0.896398615	n.s. genes
chr1	25,067,476	25,829,511	762,036	-	18,559	ENSMUSG00000033569.17	protein_coding	210933	Adgrb3	6.039249815	MGI:MGI:2441837	-0.612584418	-0.948343487	0.355771569	0.806237953	-0.012058011	-0.286407431	0.779279415	0.999652396	n.s. genes	0.056260731	1.177522445	0.256495484	0.999266765	n.s. genes	0.012624893	0.391601821	0.697734512	0.863639409	n.s. genes	0.058730024	2.567374802	0.012060793	0.055290862	n.s. genes
chr1	25,830,657	25,831,878	1,222	+	1,222	ENSMUSG00000104516.1	TEC	108167844	Gm9884	0.556101390	MGI:MGI:3642830	-0.064522347	-0.343929199	0.734966711	0.916711945	0.640602820	3.106236984	0.008739717	0.999652396	n.s. genes	0.288603031	0.908919934	0.377107589	0.999266765	n.s. genes	0.054372033	0.512087718	0.611816690	0.813268244	n.s. genes	0.224444998	2.896126742	0.004840491	0.029054093	Signif in brain (FDR<0.05)
chr1	28,580,499	28,580,772	274	-	274	ENSMUSG00000086240.4	processed_pseudogene	665903	Gm7846	6.902309408	MGI:MGI:3645212	-0.489782634	-0.931902525	0.363971808	0.809033263	0.271830236	1.300711041	0.216932807	0.999652396	n.s. genes	0.244305118	1.051703846	0.308823478	0.999266765	n.s. genes	0.067902918	0.834110496	0.409894492	0.672553071	n.s. genes	0.037719544	0.755565325	0.452072325	0.639677856	n.s. genes
chr1	29,484,604	29,485,915	1,312	-	1,312	ENSMUSG00000099492.1	processed_pseudogene	433283	Gm5525	0.135570293	MGI:MGI:3646042	0.212457048	0.447921841	0.659664079	0.916711945	0.612821047	1.146966843	0.272973769	0.999652396	n.s. genes	-0.018765609	-0.029681998	0.976693978	0.999855623	n.s. genes	0.124899725	0.574559134	0.569276630	0.783593923	n.s. genes	-0.279652096	-2.153702524	0.034196369	0.114392612	n.s. genes
chr1	30,769,687	30,771,815	2,129	+	1,210	ENSMUSG00000100261.1	unprocessed_pseudogene	624138	Gm6473	0.534234672	MGI:MGI:3645176	-0.266046721	-0.511257908	0.615512620	0.916711945	-0.112556835	-0.619336354	0.546868725	0.999652396	n.s. genes	0.091465093	0.554700758	0.586900212	0.999266765	n.s. genes	0.031276141	0.148564373	0.882752905	0.958110446	n.s. genes	-0.238771035	-2.557228177	0.012390954	0.056415983	n.s. genes
chr1	30,802,339	30,873,581	71,243	-	14,190	ENSMUSG00000048874.15	protein_coding	213109	Phf3	7.335898619	MGI:MGI:2446126	-0.062806429	-0.581020664	0.568579351	0.901640104	0.005404404	0.116134637	0.909399323	0.999652396	n.s. genes	0.009243679	0.168600298	0.868259769	0.999266765	n.s. genes	-0.049723714	-1.499851974	0.142649900	0.394798818	n.s. genes	-0.012294987	-0.355686483	0.722987719	0.848071217	n.s. genes
chr1	30,865,504	30,868,538	3,035	-	3,035	ENSMUSG00000104315.1	TEC	NA	Gm37906	0.031481122	NA	0.313713641	0.820275234	0.423009663	0.830217794	0.431243154	0.632578826	0.538460847	0.999652396	n.s. genes	-0.272257933	-0.393727472	0.699067589	0.999266765	n.s. genes	0.133718076	0.287759994	0.775233213	0.906886709	n.s. genes	-0.081093682	-0.348708416	0.728200971	0.852134642	n.s. genes
chr1	30,940,302	30,949,309	9,008	-	5,541	ENSMUSG00000026064.16	protein_coding	19243	Ptp4a1	0.050918040	MGI:MGI:1277096	0.072344857	0.201374138	0.842710756	0.951771638	-0.567723322	-1.870033396	0.085185906	0.999652396	n.s. genes	-0.434310478	-1.260388879	0.225904761	0.999266765	n.s. genes	0.172599497	0.979966477	0.333850658	0.609425430	n.s. genes	-0.263826538	-1.964065930	0.052906698	0.155136560	n.s. genes
chr1	31,615,149	31,616,661	1,513	+	1,513	ENSMUSG00000070960.4	processed_pseudogene	100503415	Gm19680	0.271988859	MGI:MGI:5011865	0.101532701	0.207800720	0.837765688	0.950262398	-0.187255617	-0.898442726	0.386006473	0.999652396	n.s. genes	-0.312938655	-0.800414053	0.435392963	0.999266765	n.s. genes	0.071072683	0.482114604	0.632735880	0.826351981	n.s. genes	-0.084607441	-0.941201578	0.349362967	0.547093368	n.s. genes
chr1	32,172,714	32,658,568	485,855	+	10,291	ENSMUSG00000026058.11	protein_coding	170771	Khdrbs2	1.285618175	MGI:MGI:2159649	-0.285037561	-1.058267706	0.304216042	0.783446521	0.033684333	0.457039571	0.655519887	0.999652396	n.s. genes	-0.016021947	-0.179726950	0.859661592	0.999266765	n.s. genes	0.206158775	4.735721402	0.000035792	0.006440659	Signif in brain (FDR<0.05)	0.007784938	0.222659163	0.824353837	0.912224018	n.s. genes
chr1	33,453,810	33,669,795	215,986	-	5,938	ENSMUSG00000026134.11	protein_coding	19076	Prim2	3.380217652	MGI:MGI:97758	-0.090977349	-0.649158971	0.524601624	0.885281355	0.008903632	0.126898103	0.901048855	0.999652396	n.s. genes	-0.193370416	-2.187663358	0.044153603	0.999266765	n.s. genes	0.128083011	3.545619798	0.001138779	0.033407789	Signif in brain (FDR<0.05)	-0.029115372	-1.234609057	0.220498297	0.406970337	n.s. genes
chr1	33,669,824	33,670,712	889	+	889	ENSMUSG00000103746.1	TEC	67503	1700001G17Rik	0.512268274	MGI:MGI:1914753	-0.639613567	-1.216172234	0.239949623	0.745417122	0.408292488	1.391288943	0.188515284	0.999652396	n.s. genes	0.581803653	1.440114652	0.169439924	0.999266765	n.s. genes	-0.263958983	-1.643247014	0.109316789	0.343748985	n.s. genes	-0.102871908	-1.018478926	0.311442594	0.508024040	n.s. genes
chr1	33,719,887	33,742,564	22,678	+	8,285	ENSMUSG00000004768.14	protein_coding	19335	Rab23	3.778775957	MGI:MGI:99833	-0.222645846	-0.897373145	0.381608967	0.815667656	-0.025052852	-0.515945337	0.614938115	0.999652396	n.s. genes	-0.025679888	-0.512222534	0.615611291	0.999266765	n.s. genes	-0.077031736	-2.374508738	0.023206032	0.154815395	n.s. genes	0.066927386	2.544136812	0.012828969	0.057791122	n.s. genes
chr1	33,745,484	33,757,795	12,312	-	3,059	ENSMUSG00000042215.8	protein_coding	213539	Bag2	3.785782480	MGI:MGI:1891254	0.186863594	0.550638206	0.588790535	0.907866463	-0.074840199	-1.054925959	0.311514255	0.999652396	n.s. genes	0.023510689	0.302666835	0.766109198	0.999266765	n.s. genes	0.051822241	1.191406964	0.241537256	0.518516730	n.s. genes	0.046873917	1.823256678	0.071904447	0.191211949	n.s. genes
chr1	33,761,545	33,814,385	52,841	-	15,839	ENSMUSG00000042197.13	protein_coding	98403	Zfp451	6.364340490	MGI:MGI:2137896	-0.159237480	-1.916158996	0.071700956	0.662239433	0.001251285	0.031271481	0.975549092	0.999652396	n.s. genes	0.001175905	0.020222908	0.984119837	0.999860795	n.s. genes	0.042919241	1.164937105	0.251949270	0.529497658	n.s. genes	-0.046353771	-1.596758730	0.114161970	0.262454083	n.s. genes
chr1	33,852,052	33,907,768	55,717	-	3,421	ENSMUSG00000042182.16	protein_coding	320705	Bend6	38.707295767	MGI:MGI:2444572	0.356095324	0.652053918	0.522775857	0.884009902	-0.018878012	-0.354053889	0.729226260	0.999652396	n.s. genes	-0.027597445	-0.477032628	0.639898380	0.999266765	n.s. genes	0.041449941	1.241167723	0.222825823	0.497816489	n.s. genes	0.055171532	1.980658678	0.050978500	0.151209469	n.s. genes
chr1	33,908,225	34,307,592	399,368	+	41,619	ENSMUSG00000026131.20	protein_coding	13518	Dst	6.088630517	MGI:MGI:104627	-0.653335506	-1.171991465	0.256792620	0.757633056	0.052163954	0.928556001	0.370783593	0.999652396	n.s. genes	-0.007661685	-0.133244233	0.895689826	0.999266765	n.s. genes	0.036416028	0.806771657	0.425264687	0.682896172	n.s. genes	-0.147934370	-3.599672453	0.000543795	0.006095263	Signif in brain (FDR<0.05)
chr1	34,415,050	34,417,986	2,937	-	2,937	ENSMUSG00000101462.2	transcribed_processed_pseudogene	100040938	Gm3052	0.333563960	MGI:MGI:3781230	-0.791979415	-1.630361674	0.120756884	0.685464207	-0.374778835	-2.657094491	0.020364887	0.999652396	n.s. genes	-0.083633551	-0.518625897	0.611240020	0.999266765	n.s. genes	-0.059194452	-0.435657939	0.665769001	0.845314638	n.s. genes	-0.192371623	-1.963201078	0.053008879	0.155317494	n.s. genes
chr1	34,427,002	34,433,264	6,263	-	6,263	ENSMUSG00000102336.1	lincRNA	NA	Gm37233	0.584097712	NA	0.367579477	1.432768523	0.169415269	0.698859469	0.075722678	0.557448464	0.587110387	0.999652396	n.s. genes	0.116801014	1.025517505	0.320631056	0.999266765	n.s. genes	-0.135275226	-1.720294913	0.094240019	0.317111526	n.s. genes	-0.332246361	-5.082423767	0.000002301	0.000124580	Signif in brain (FDR<0.05)
chr1	34,436,670	34,439,672	3,003	-	2,543	ENSMUSG00000042111.9	protein_coding	69668	Ccdc115	11.034972301	MGI:MGI:1916918	-0.134988904	-0.867625103	0.397253779	0.819306680	-0.041681916	-0.811903821	0.432106337	0.999652396	n.s. genes	-0.046655435	-0.737270248	0.471812376	0.999266765	n.s. genes	-0.020313293	-0.574293624	0.569454274	0.783622437	n.s. genes	0.074288360	3.556328129	0.000627552	0.006749990	Signif in brain (FDR<0.05)
chr1	34,439,851	34,448,938	9,088	+	8,553	ENSMUSG00000026127.13	protein_coding	27993	Imp4	3.572384056	MGI:MGI:106572	0.200342798	1.490774284	0.153692623	0.698859469	-0.045738634	-0.797774373	0.439962404	0.999652396	n.s. genes	-0.000748545	-0.009095974	0.992856917	0.999897458	n.s. genes	0.077885733	2.083274314	0.044621013	0.214596705	n.s. genes	-0.001617150	-0.082060729	0.934798170	0.972482221	n.s. genes
chr1	34,459,762	34,475,733	15,972	+	6,492	ENSMUSG00000026126.15	protein_coding	19253	Ptpn18	3.495469786	MGI:MGI:108410	-0.319084523	-1.841824058	0.082384981	0.666146418	0.070705475	0.459462349	0.653826785	0.999652396	n.s. genes	-0.030584953	-0.142579332	0.888432607	0.999266765	n.s. genes	-0.195140460	-1.290341580	0.205420046	0.478864653	n.s. genes	0.138170496	1.339170166	0.184211420	0.361900158	n.s. genes
chr1	34,468,834	34,473,112	4,279	-	2,409	ENSMUSG00000100280.2	processed_transcript	NA	Gm28417	0.294126455	NA	-0.205224827	-1.040324854	0.312244087	0.788911341	0.109534538	0.207010123	0.839351295	0.999652396	n.s. genes	0.599441346	1.083060596	0.295103709	0.999266765	n.s. genes	0.051517241	0.142647563	0.887389303	0.959957150	n.s. genes	-0.419701269	-1.852020562	0.067617593	0.182660780	n.s. genes
chr1	34,579,657	34,590,944	11,288	+	4,392	ENSMUSG00000045174.10	protein_coding	211383	Amer3	14.683166853	MGI:MGI:3026939	0.169429643	0.453217343	0.655919740	0.916711945	-0.001192695	-0.016030225	0.987464475	0.999652396	n.s. genes	0.093229210	1.270196100	0.222481233	0.999266765	n.s. genes	-0.038867454	-1.256427900	0.217310078	0.492161198	n.s. genes	0.022015286	1.066451930	0.289345744	0.484360702	n.s. genes
chr1	34,678,188	34,812,739	134,552	+	9,861	ENSMUSG00000037509.21	protein_coding	226970	Arhgef4	10.426685963	MGI:MGI:2442507	-0.406945551	-1.671818318	0.112210558	0.680554697	-0.024196690	-0.656370598	0.523539949	0.999652396	n.s. genes	-0.073054033	-1.852366657	0.082831119	0.999266765	n.s. genes	-0.050313913	-1.452103556	0.155408644	0.413223143	n.s. genes	0.060433710	2.903272169	0.004741586	0.028725640	Signif in brain (FDR<0.05)
chr1	34,809,360	34,811,908	2,549	-	2,549	ENSMUSG00000104002.2	antisense	NA	Gm38336	0.150956879	NA	0.731270234	2.103725455	0.050032495	0.653991600	0.130195880	0.452030104	0.659026948	0.999652396	n.s. genes	-0.280405714	-1.616847807	0.125784614	0.999266765	n.s. genes	0.103613290	0.501571698	0.619119822	0.817683760	n.s. genes	-0.008495151	-0.050415400	0.959913830	0.981234331	n.s. genes
chr1	34,813,219	34,843,050	29,832	-	5,219	ENSMUSG00000037503.12	protein_coding	214469	Fam168b	96.840059103	MGI:MGI:2448487	0.117647071	0.856253925	0.403343653	0.820966751	-0.002102875	-0.070312717	0.945062301	0.999652396	n.s. genes	-0.051320856	-1.460121123	0.163939485	0.999266765	n.s. genes	0.090034362	3.096944520	0.003845847	0.062452804	n.s. genes	0.030654154	1.360009578	0.177550139	0.352881850	n.s. genes
chr1	34,849,976	34,879,577	29,602	+	7,987	ENSMUSG00000026123.11	protein_coding	226971	Plekhb2	14.421825865	MGI:MGI:2385825	0.045610275	0.278268357	0.784043097	0.931782997	-0.026817336	-0.788267326	0.445299931	0.999652396	n.s. genes	-0.029684483	-0.908146511	0.377503556	0.999266765	n.s. genes	0.032230670	0.926341313	0.360633586	0.631810638	n.s. genes	-0.019961170	-0.877905374	0.382557214	0.578250693	n.s. genes
chr1	35,879,845	35,881,119	1,275	+	566	ENSMUSG00000102531.1	lincRNA	68483	1110002O04Rik	0.153478470	MGI:MGI:1915733	-0.064522347	-0.343929199	0.734966711	0.916711945	0.064049249	0.145759945	0.886445810	0.999652396	n.s. genes	0.127533053	0.384966653	0.705417152	0.999266765	n.s. genes	-0.555233820	-1.230330478	0.226805951	0.502186240	n.s. genes	-0.251156682	-1.144624072	0.255691206	0.448706392	n.s. genes
chr1	36,068,400	36,106,446	38,047	+	5,542	ENSMUSG00000045216.7	protein_coding	50785	Hs6st1	14.366712198	MGI:MGI:1354958	0.086105365	0.556974625	0.584545727	0.905953650	0.017462254	0.455955096	0.656278393	0.999652396	n.s. genes	-0.064120621	-1.075701623	0.298282673	0.999266765	n.s. genes	0.048103638	1.605151013	0.117477092	0.355071643	n.s. genes	0.018672034	0.786680061	0.433734294	0.624032945	n.s. genes
chr1	36,140,027	36,244,305	104,279	-	12,853	ENSMUSG00000037470.14	protein_coding	320011	Uggt1	5.152034469	MGI:MGI:2443162	0.221251233	2.031904710	0.057510566	0.653991600	0.017223189	0.433801051	0.671859672	0.999652396	n.s. genes	-0.136513718	-2.344396653	0.032533669	0.999266765	n.s. genes	0.040945766	1.369164726	0.179699442	0.445379905	n.s. genes	-0.104597745	-4.390915965	0.000033385	0.000807296	Signif in brain (FDR<0.05)
chr1	36,264,597	36,274,679	10,083	-	3,217	ENSMUSG00000047180.8	protein_coding	214854	Neurl3	1.694985252	MGI:MGI:2429944	0.014279784	0.092953880	0.926988180	0.979768330	0.276793122	1.787342626	0.098249750	0.999652396	n.s. genes	-0.213069935	-0.869115687	0.397850699	0.999266765	n.s. genes	-0.438806856	-3.565900941	0.001076255	0.032424022	Signif in brain (FDR<0.05)	0.022566165	0.229945652	0.818705998	0.908894709	n.s. genes
chr1	36,307,733	36,319,203	11,471	+	12,540	ENSMUSG00000037447.16	protein_coding	214855	Arid5a	0.411006356	MGI:MGI:2443039	0.139238818	0.943135075	0.358355560	0.806743882	-0.093637196	-0.728420550	0.479842334	0.999652396	n.s. genes	-0.028684541	-0.200676031	0.843523421	0.999266765	n.s. genes	-0.194133669	-1.673971140	0.103081305	0.332839635	n.s. genes	0.168573405	2.963193405	0.003982602	0.025570068	Signif in brain (FDR<0.05)
chr1	36,335,730	36,369,157	33,428	-	6,742	ENSMUSG00000010453.12	protein_coding	226976	Kansl3	10.354904135	MGI:MGI:1918055	-0.052979488	-0.356951585	0.725364049	0.916711945	0.011435553	0.304048920	0.766115761	0.999652396	n.s. genes	-0.057204704	-1.466550702	0.162203423	0.999266765	n.s. genes	0.046948012	1.694419643	0.099097039	0.326151571	n.s. genes	0.021754786	0.951181327	0.344304407	0.542360901	n.s. genes
chr1	36,372,291	36,422,107	49,817	+	6,356	ENSMUSG00000037432.15	protein_coding	100534273	Fer1l5	0.207791895	MGI:MGI:3616091	0.221862512	0.847344680	0.408157274	0.823405050	-0.465670483	-0.664672548	0.518390001	0.999652396	n.s. genes	0.032145204	0.388375008	0.702944175	0.999266765	n.s. genes	0.106394179	0.260632962	0.795908037	0.917601837	n.s. genes	-0.093811121	-0.462470242	0.644967587	0.794799845	n.s. genes
chr1	36,419,871	36,445,271	25,401	-	7,359	ENSMUSG00000001143.13	protein_coding	214895	Lman2l	4.603731798	MGI:MGI:2443010	0.123745724	0.758247498	0.458318087	0.849945105	-0.064801867	-1.094356463	0.294532547	0.999652396	n.s. genes	0.037114654	0.676233578	0.508713385	0.999266765	n.s. genes	0.027163135	0.808694429	0.424172325	0.682159261	n.s. genes	-0.165276289	-5.511111644	0.000000401	0.000038324	Signif in brain (FDR<0.05)
chr1	36,471,620	36,508,764	37,145	+	4,829	ENSMUSG00000037408.10	protein_coding	94220	Cnnm4	2.147575642	MGI:MGI:2151060	-0.070934387	-0.415197611	0.683005530	0.916711945	-0.076239054	-0.986807766	0.342539194	0.999652396	n.s. genes	0.037096905	0.431930794	0.671653554	0.999266765	n.s. genes	0.025433404	0.406016595	0.687210379	0.856771744	n.s. genes	0.089836500	2.465729107	0.015756759	0.066559743	n.s. genes
chr1	36,511,867	36,528,237	16,371	+	6,420	ENSMUSG00000001138.13	protein_coding	94218	Cnnm3	5.017502146	MGI:MGI:2151055	-0.039289938	-0.211987766	0.834547606	0.949652703	-0.021668799	-0.461402181	0.652472621	0.999652396	n.s. genes	-0.050851054	-1.030831127	0.318209251	0.999266765	n.s. genes	0.076483496	2.061552723	0.046763917	0.220975274	n.s. genes	0.011417751	0.411989936	0.681420586	0.819723848	n.s. genes
chr1	36,537,507	36,547,445	9,939	-	4,654	ENSMUSG00000079610.9	protein_coding	109346	Ankrd39	1.099391435	MGI:MGI:1914816	0.158612675	0.799396453	0.434697421	0.835777071	-0.035259113	-0.420039640	0.681619336	0.999652396	n.s. genes	0.104038415	1.114614901	0.281755251	0.999266765	n.s. genes	-0.049054377	-0.862918369	0.394076548	0.659867486	n.s. genes	0.141378904	2.971941233	0.003881704	0.025033978	Signif in brain (FDR<0.05)
chr1	36,548,639	36,558,349	9,711	-	4,593	ENSMUSG00000026121.13	protein_coding	20353	Sema4c	16.868934205	MGI:MGI:109252	-0.975227187	-1.853109465	0.080677441	0.666146418	-0.014377488	-0.200304545	0.844479250	0.999652396	n.s. genes	-0.061250007	-0.665857531	0.515148210	0.999266765	n.s. genes	0.030980185	0.786640933	0.436803896	0.692163422	n.s. genes	0.054633426	2.049612913	0.043594801	0.135511324	n.s. genes
chr1	36,557,701	36,565,613	7,913	+	2,830	ENSMUSG00000087589.3	processed_transcript	319678	D430040D24Rik	0.933301182	MGI:MGI:2442526	-0.478861090	-1.119314570	0.278021928	0.766514472	0.231441123	1.296940840	0.218187266	0.999652396	n.s. genes	0.172394837	0.957864837	0.352621786	0.999266765	n.s. genes	0.011320157	0.163839880	0.870802814	0.951600289	n.s. genes	0.106390663	2.228578363	0.028575827	0.100992287	n.s. genes
chr1	36,691,449	36,693,386	1,938	+	1,587	ENSMUSG00000061518.11	protein_coding	12859	Cox5b	62.657009881	MGI:MGI:88475	0.069746693	0.737148094	0.470727855	0.858234859	-0.040529850	-0.691010750	0.502248110	0.999652396	n.s. genes	-0.012729893	-0.245227435	0.809450724	0.999266765	n.s. genes	0.051386761	1.310620885	0.198549674	0.469191745	n.s. genes	0.087353175	2.887161837	0.004967269	0.029590288	Signif in brain (FDR<0.05)
chr1	36,698,114	36,714,422	16,309	-	4,274	ENSMUSG00000037351.9	protein_coding	226977	Actr1b	41.081198064	MGI:MGI:1917446	-0.077668207	-0.556890222	0.584602167	0.905953650	0.024077272	0.627955861	0.541387751	0.999652396	n.s. genes	-0.042303001	-1.355782665	0.194313416	0.999266765	n.s. genes	0.054891117	1.970849434	0.056717030	0.244838116	n.s. genes	0.035257748	2.008406583	0.047887900	0.144720840	n.s. genes
chr1	36,710,149	36,757,953	47,805	+	1,744	ENSMUSG00000102416.4	protein_coding	71166	4933424G06Rik	0.135038907	MGI:MGI:1918416	0.130726393	0.350858264	0.729851516	0.916711945	-0.330156808	-1.100033998	0.292145814	0.999652396	n.s. genes	0.135803924	0.581379712	0.569222080	0.999266765	n.s. genes	-0.163838092	-0.598533287	0.553351137	0.773952818	n.s. genes	-0.224658918	-1.403147639	0.164343830	0.335919327	n.s. genes
chr1	36,739,048	36,744,792	5,745	-	1,633	ENSMUSG00000104237.1	lincRNA	102636476	Gm33533	0.171231173	MGI:MGI:5592692	-0.064522347	-0.343929199	0.734966711	0.916711945	0.094121193	0.385373862	0.706468139	0.999652396	n.s. genes	0.206284404	0.728836943	0.476812804	0.999266765	n.s. genes	0.009929453	0.040436404	0.967975763	0.988484338	n.s. genes	-0.242251708	-1.385435728	0.169672048	0.342810995	n.s. genes
chr1	36,761,798	36,782,818	21,021	+	2,992	ENSMUSG00000026117.10	protein_coding	22637	Zap70	0.875374435	MGI:MGI:99613	-0.005609975	-0.038625623	0.969622821	0.993395888	0.005756879	0.036651867	0.971344098	0.999652396	n.s. genes	0.084231125	0.409575602	0.687640152	0.999266765	n.s. genes	-0.241301095	-2.405762219	0.021576564	0.149040752	n.s. genes	-0.075931910	-1.192847491	0.236365365	0.426059183	n.s. genes
chr1	36,792,191	36,943,666	151,476	-	9,413	ENSMUSG00000026116.11	protein_coding	56030	Tmem131	11.220230218	MGI:MGI:1927110	-0.088136331	-0.767487148	0.452947049	0.846213365	0.056630465	0.832127090	0.421022091	0.999652396	n.s. genes	-0.072876785	-1.160790998	0.263039665	0.999266765	n.s. genes	0.035861840	0.835100445	0.409344470	0.672222843	n.s. genes	-0.063006888	-2.146373554	0.034795075	0.115741491	n.s. genes
chr1	36,913,601	36,916,539	2,939	-	2,413	ENSMUSG00000102930.1	sense_intronic	NA	Gm38115	0.040493974	NA	-0.330529472	-0.994240469	0.333554431	0.798847161	0.123428051	0.266496134	0.794222525	0.999652396	n.s. genes	0.022171225	0.052502312	0.958789383	0.999266765	n.s. genes	-0.180346358	-0.518015318	0.607717719	0.810270465	n.s. genes	-0.257706666	-1.660473455	0.100634341	0.241565957	n.s. genes
chr1	37,026,596	37,187,605	161,010	+	5,964	ENSMUSG00000050122.19	protein_coding	70853	Vwa3b	0.156772297	MGI:MGI:1918103	1.050955081	2.055162815	0.054984894	0.653991600	-0.328241214	-1.321288620	0.210188520	0.999652396	n.s. genes	0.375203308	1.432461798	0.171583724	0.999266765	n.s. genes	-0.213689692	-1.655710413	0.106750775	0.338689016	n.s. genes	0.012527727	0.128064270	0.898411313	0.954367621	n.s. genes
chr1	37,214,434	37,262,184	47,751	+	3,957	ENSMUSG00000026114.14	protein_coding	12790	Cnga3	0.052766443	MGI:MGI:1341818	-0.433329067	-1.506033262	0.149762717	0.698859469	-0.531973569	-1.114170518	0.286266589	0.999652396	n.s. genes	-0.617556769	-0.828012976	0.420048122	0.999266765	n.s. genes	0.261321375	1.174997766	0.247954015	0.525190988	n.s. genes	-0.118911450	-0.477238201	0.634460603	0.787663378	n.s. genes
chr1	37,299,865	37,410,736	110,872	+	10,387	ENSMUSG00000026113.17	protein_coding	269180	Inpp4a	9.552220007	MGI:MGI:1931123	-0.019771378	-0.118100372	0.907323040	0.973020839	-0.035346046	-0.913484727	0.378349437	0.999652396	n.s. genes	-0.037196629	-1.011673935	0.327002563	0.999266765	n.s. genes	0.074360287	2.396694752	0.022038281	0.150836560	n.s. genes	-0.038133629	-1.889177211	0.062398811	0.173297253	n.s. genes
chr1	37,417,084	37,430,103	13,020	-	5,220	ENSMUSG00000026112.7	protein_coding	76178	Coa5	20.072496022	MGI:MGI:1923428	-0.184839588	-1.009679617	0.326303955	0.796055496	-0.059933623	-1.673614940	0.119142958	0.999652396	n.s. genes	-0.019973821	-0.489471762	0.631262777	0.999266765	n.s. genes	-0.001221757	-0.048023579	0.961971357	0.986024393	n.s. genes	-0.083816376	-4.341389378	0.000040119	0.000939431	Signif in brain (FDR<0.05)
chr1	37,430,139	37,438,984	8,846	+	1,579	ENSMUSG00000026111.15	protein_coding	67387	Unc50	17.245610626	MGI:MGI:1914637	0.047594635	0.438624723	0.666260301	0.916711945	-0.020981191	-0.426408549	0.677094886	0.999652396	n.s. genes	-0.013650428	-0.295018314	0.771837846	0.999266765	n.s. genes	-0.001651516	-0.048115171	0.961898885	0.986024393	n.s. genes	0.044918846	2.350840220	0.021129463	0.081522095	n.s. genes
chr1	37,439,340	37,541,016	101,677	-	12,881	ENSMUSG00000026110.15	protein_coding	269181	Mgat4a	2.618791478	MGI:MGI:2662992	0.207688968	1.661844238	0.114218007	0.680554697	0.042443452	0.964973199	0.352940370	0.999652396	n.s. genes	-0.021291157	-0.420309003	0.679944774	0.999266765	n.s. genes	0.009888030	0.262523168	0.794462371	0.917287551	n.s. genes	0.115327811	3.466060480	0.000842780	0.008341771	Signif in brain (FDR<0.05)
chr1	37,611,677	37,720,085	108,409	-	5,075	ENSMUSG00000026090.16	protein_coding	72097	Cracdl	14.860873161	MGI:MGI:1919347	0.284815193	0.781165318	0.445067175	0.842712272	0.068422326	1.629888701	0.128165270	0.999652396	n.s. genes	0.025168294	0.527916594	0.604924680	0.999266765	n.s. genes	0.062621692	1.025900445	0.312000321	0.588222195	n.s. genes	0.127344256	2.982196108	0.003766437	0.024513137	Signif in brain (FDR<0.05)
chr1	37,754,776	37,866,429	111,654	-	10,662	ENSMUSG00000060771.15	protein_coding	211484	Tsga10	1.528880695	MGI:MGI:2685063	-0.226159072	-1.870370182	0.078126186	0.666146418	-0.071821765	-0.976081269	0.347621105	0.999652396	n.s. genes	0.025414831	0.426130171	0.675786438	0.999266765	n.s. genes	0.090582461	1.875721524	0.069082631	0.269091094	n.s. genes	-0.136323119	-2.884530403	0.005005058	0.029705204	Signif in brain (FDR<0.05)
chr1	37,865,299	37,871,388	6,090	+	3,089	ENSMUSG00000097268.1	antisense	NA	Gm26805	0.460346667	NA	-0.057358313	-0.139178871	0.890886060	0.968133711	0.129569004	0.918022279	0.376060391	0.999652396	n.s. genes	0.121881186	0.796629458	0.437524563	0.999266765	n.s. genes	0.072424344	0.685895376	0.497312746	0.736238125	n.s. genes	0.264024463	3.012164682	0.003447490	0.023007074	Signif in brain (FDR<0.05)
chr1	37,871,738	37,875,343	3,606	+	2,051	ENSMUSG00000037216.5	protein_coding	623661	Lipt1	1.721511534	MGI:MGI:3645211	0.577764873	1.239915848	0.231254127	0.740507244	0.081239855	1.172737993	0.262865219	0.999652396	n.s. genes	-0.077392394	-0.748034568	0.465476105	0.999266765	n.s. genes	-0.063904797	-1.025697776	0.312094519	0.588222195	n.s. genes	0.000397312	0.009178253	0.992699184	0.996017162	n.s. genes
chr1	37,874,801	37,890,407	15,607	-	2,770	ENSMUSG00000026088.15	protein_coding	69028	Mitd1	1.991753684	MGI:MGI:1916278	-0.069560573	-0.457185142	0.653120332	0.916711945	-0.077048786	-0.754826108	0.464402123	0.999652396	n.s. genes	-0.017535447	-0.171133006	0.866301060	0.999266765	n.s. genes	-0.221476109	-3.472090037	0.001396139	0.036692732	Signif in brain (FDR<0.05)	-0.014545377	-0.256905205	0.797894736	0.895669469	n.s. genes
chr1	37,890,477	37,898,535	8,059	+	3,226	ENSMUSG00000026087.11	protein_coding	107734	Mrpl30	16.423674831	MGI:MGI:1333820	0.042459994	0.509547318	0.616686413	0.916711945	0.020367227	0.412174369	0.687224599	0.999652396	n.s. genes	-0.073429565	-1.597151351	0.130121751	0.999266765	n.s. genes	0.072600852	2.422533487	0.020745652	0.146648017	n.s. genes	0.047704123	2.362054771	0.020541376	0.079823629	n.s. genes
chr1	37,985,189	37,997,243	12,055	-	9,102	ENSMUSG00000058407.12	protein_coding	98258	Txndc9	6.796274411	MGI:MGI:2138153	0.032360193	0.309272894	0.760738570	0.923956338	-0.029788315	-0.855914685	0.408226547	0.999652396	n.s. genes	-0.027389804	-0.701121775	0.493468818	0.999266765	n.s. genes	0.029938553	1.240283288	0.223148677	0.498269366	n.s. genes	0.017083915	0.957162129	0.341295769	0.538896577	n.s. genes
chr1	37,998,010	38,055,579	57,570	+	9,753	ENSMUSG00000026083.12	protein_coding	226982	Eif5b	10.214588578	MGI:MGI:2441772	-0.009620388	-0.058847827	0.953735096	0.989035150	0.034654348	1.135840780	0.277429240	0.999652396	n.s. genes	-0.089015453	-1.718700878	0.105281672	0.999266765	n.s. genes	0.030498551	0.840285949	0.406470861	0.669982586	n.s. genes	-0.045222981	-2.292715457	0.024423118	0.090674232	n.s. genes
chr1	38,052,786	38,129,662	76,877	-	6,168	ENSMUSG00000026082.11	protein_coding	56210	Rev1	8.030122664	MGI:MGI:1929074	-0.113459391	-0.785336788	0.442681025	0.841101609	0.051539328	1.125450554	0.281640115	0.999652396	n.s. genes	0.016212004	0.272728419	0.788609613	0.999266765	n.s. genes	0.076592558	1.964149101	0.057520446	0.246495044	n.s. genes	0.188243434	4.772922771	0.000007804	0.000297457	Signif in brain (FDR<0.05)
chr1	38,076,295	38,077,305	1,011	-	701	ENSMUSG00000103804.1	sense_intronic	NA	Gm37062	0.357123680	NA	-0.296523671	-0.508555968	0.617367159	0.916711945	0.345582202	0.830438701	0.421940257	0.999652396	n.s. genes	0.402754871	0.887737037	0.388054069	0.999266765	n.s. genes	0.256336968	1.388955551	0.173650722	0.436673740	n.s. genes	-0.205645219	-1.621980524	0.108642088	0.254474542	n.s. genes
chr1	38,177,326	38,664,955	487,630	-	6,654	ENSMUSG00000037138.18	protein_coding	16764	Aff3	16.618481163	MGI:MGI:106927	0.044382779	0.381366513	0.707487591	0.916711945	-0.062830728	-0.844003096	0.414601075	0.999652396	n.s. genes	-0.024512714	-0.332783443	0.743691358	0.999266765	n.s. genes	0.052625177	1.234929681	0.225110413	0.500652619	n.s. genes	-0.004317031	-0.116088378	0.907866010	0.959862147	n.s. genes
chr1	38,793,645	38,836,711	43,067	-	7,506	ENSMUSG00000048814.11	protein_coding	381338	Lonrf2	27.473943169	MGI:MGI:1920209	-0.777935682	-1.311046457	0.206659666	0.726697778	-0.011602788	-0.310548658	0.761284640	0.999652396	n.s. genes	-0.088318975	-2.077623849	0.054493269	0.999266765	n.s. genes	-0.047057044	-1.185157028	0.243966748	0.521143877	n.s. genes	-0.119421407	-4.871111049	0.000005318	0.000228784	Signif in brain (FDR<0.05)
chr1	38,863,867	38,898,010	34,144	-	11,964	ENSMUSG00000026080.13	protein_coding	98388	Chst10	7.574644278	MGI:MGI:2138283	-0.049326579	-0.363254597	0.720732918	0.916711945	-0.051755961	-1.433060814	0.176486915	0.999652396	n.s. genes	-0.102943158	-2.324053769	0.033860991	0.999266765	n.s. genes	0.042930767	1.792580696	0.081716272	0.292956978	n.s. genes	0.031721434	1.938495556	0.055999517	0.161079255	n.s. genes
chr1	38,985,608	38,997,238	11,631	+	4,219	ENSMUSG00000026078.10	protein_coding	68833	Pdcl3	9.025847610	MGI:MGI:1916083	0.124614314	1.111996654	0.281071192	0.766514472	-0.018072575	-0.284827717	0.780461711	0.999652396	n.s. genes	-0.071602583	-1.442059879	0.168898531	0.999266765	n.s. genes	0.030429468	0.892349864	0.378320081	0.646335006	n.s. genes	-0.037927453	-1.828617953	0.071088657	0.189500178	n.s. genes
chr1	38,992,678	38,994,316	1,639	+	1,639	ENSMUSG00000103046.1	TEC	NA	Gm37309	0.463845163	NA	0.893407518	1.818688687	0.085985225	0.667047862	0.095108210	0.374834842	0.714094580	0.999652396	n.s. genes	-0.037260262	-0.114714410	0.910122920	0.999266765	n.s. genes	0.161057383	1.354158112	0.184393913	0.451912150	n.s. genes	0.173050657	1.767268850	0.080899455	0.207484040	n.s. genes
chr1	39,193,731	39,363,236	169,506	+	4,791	ENSMUSG00000026077.15	protein_coding	18143	Npas2	4.308308439	MGI:MGI:109232	-0.095612732	-0.294014565	0.772179577	0.928185634	0.072211720	1.256917538	0.231867754	0.999652396	n.s. genes	-0.086211945	-0.888329178	0.387745212	0.999266765	n.s. genes	-0.113457708	-1.609779619	0.116459733	0.354490506	n.s. genes	0.144417901	2.838460218	0.005711016	0.032601267	Signif in brain (FDR<0.05)
chr1	39,367,842	39,371,911	4,070	+	1,662	ENSMUSG00000073702.11	protein_coding	114641	Rpl31	186.011418124	MGI:MGI:2149632	-0.160141301	-1.628307026	0.121194487	0.685464207	0.009586618	0.174234222	0.864484360	0.999652396	n.s. genes	-0.000869921	-0.012894011	0.989874463	0.999860795	n.s. genes	0.030274317	0.714217784	0.479844755	0.724719783	n.s. genes	0.033308617	1.260501293	0.211059580	0.396004070	n.s. genes
chr1	39,371,492	39,478,755	107,264	-	5,239	ENSMUSG00000003134.10	protein_coding	54610	Tbc1d8	3.789000797	MGI:MGI:1927225	0.036728451	0.188419175	0.852699537	0.955598115	-0.087885654	-1.272448142	0.226479830	0.999652396	n.s. genes	0.062121546	0.658969741	0.519445261	0.999266765	n.s. genes	-0.057577050	-1.485852304	0.146300772	0.399864755	n.s. genes	0.102468709	3.255110677	0.001647650	0.013571198	Signif in brain (FDR<0.05)
chr1	39,534,992	39,545,401	10,410	+	3,508	ENSMUSG00000003135.15	protein_coding	52846	Cnot11	9.516062465	MGI:MGI:106580	0.033148505	0.261174036	0.796984278	0.935584130	0.016220137	0.307382275	0.763636855	0.999652396	n.s. genes	-0.024838970	-0.573388869	0.574487663	0.999266765	n.s. genes	0.020538394	0.588508155	0.559982839	0.778364455	n.s. genes	0.060433341	2.524511502	0.013511760	0.060000867	n.s. genes
chr1	39,547,570	39,552,002	4,433	-	1,832	ENSMUSG00000085894.1	processed_transcript	NA	Gm15832	0.518692514	NA	0.601659084	1.743020094	0.098740723	0.678437091	0.269477458	1.326766578	0.208422128	0.999652396	n.s. genes	0.052275397	0.257318467	0.800268434	0.999266765	n.s. genes	0.062715107	0.391785636	0.697599922	0.863630930	n.s. genes	0.142682436	1.746218919	0.084513650	0.213356376	n.s. genes
chr1	39,551,296	39,577,356	26,061	-	2,838	ENSMUSG00000048234.13	protein_coding	67702	Rnf149	5.505238586	MGI:MGI:2677438	0.129421309	0.808454376	0.429602153	0.833279509	0.023665864	0.501004507	0.625113746	0.999652396	n.s. genes	-0.002987520	-0.050267423	0.960542008	0.999266765	n.s. genes	-0.055359047	-1.634770509	0.111090875	0.346409518	n.s. genes	0.073871481	2.442406532	0.016736368	0.069313044	n.s. genes
chr1	39,618,406	39,651,474	33,069	-	6,091	ENSMUSG00000050967.5	protein_coding	263764	Creg2	8.856528375	MGI:MGI:1928333	-0.542122733	-0.924201324	0.367856785	0.810943371	-0.018295041	-0.334238258	0.743766468	0.999652396	n.s. genes	0.072005000	1.349952779	0.196136640	0.999266765	n.s. genes	-0.121294224	-1.544385068	0.131519769	0.377543224	n.s. genes	0.112772138	2.127649026	0.036366245	0.119332901	n.s. genes
chr1	39,650,176	39,657,390	7,215	+	3,663	ENSMUSG00000097083.1	antisense	425051	D930019O06Rik	0.485186625	MGI:MGI:3043219	0.060536727	0.154297305	0.879127590	0.964835428	-0.004080208	-0.046326644	0.963785203	0.999652396	n.s. genes	0.115828018	0.928231878	0.367311721	0.999266765	n.s. genes	-0.075557390	-0.393261204	0.696519864	0.863170820	n.s. genes	0.185976674	1.692874751	0.094271229	0.230898041	n.s. genes
chr1	39,900,913	40,026,310	125,398	+	9,579	ENSMUSG00000026074.15	protein_coding	26921	Map4k4	36.625633634	MGI:MGI:1349394	0.017139060	0.132161096	0.896353238	0.969783952	-0.037694993	-0.639352075	0.534188714	0.999652396	n.s. genes	-0.073850254	-1.389549388	0.184020427	0.999266765	n.s. genes	0.118674128	3.583325105	0.001025195	0.031663190	Signif in brain (FDR<0.05)	-0.049260595	-2.217283962	0.029368026	0.102929803	n.s. genes
chr1	40,049,039	40,050,368	1,330	-	1,330	ENSMUSG00000102985.1	TEC	74678	4930456G14Rik	0.333163810	MGI:MGI:1921928	-0.236686486	-1.111913859	0.281105833	0.766514472	-0.365583413	-2.259714510	0.042502063	0.999652396	n.s. genes	-0.099408372	-0.378683880	0.709984648	0.999266765	n.s. genes	0.008157507	0.039868718	0.968425104	0.988484338	n.s. genes	-0.180772144	-1.369532025	0.174567796	0.349358290	n.s. genes
chr1	40,074,079	40,125,231	51,153	+	1,908	ENSMUSG00000026073.13	protein_coding	16178	Il1r2	0.433685001	MGI:MGI:96546	-0.514780641	-1.701907162	0.106336923	0.679473643	-0.064967706	-0.218436932	0.830630644	0.999652396	n.s. genes	-0.081816876	-0.200343220	0.843779260	0.999266765	n.s. genes	-0.382894754	-1.566079027	0.126357914	0.369581633	n.s. genes	-0.256672650	-2.038497667	0.044718941	0.137863271	n.s. genes
chr1	40,076,228	40,085,851	9,624	-	842	ENSMUSG00000097899.2	antisense	100047133	Gm16894	0.747987073	MGI:MGI:4439818	-0.406675990	-1.090045928	0.290365518	0.774769303	0.326315638	1.792161824	0.097441552	0.999652396	n.s. genes	0.145398705	0.701799898	0.493057239	0.999266765	n.s. genes	-0.279251347	-1.587275736	0.121474561	0.362437653	n.s. genes	-0.084984060	-0.822898884	0.412949483	0.605287515	n.s. genes
chr1	40,225,080	40,317,257	92,178	+	6,363	ENSMUSG00000026072.12	protein_coding	16177	Il1r1	0.360085810	MGI:MGI:96545	-0.505788387	-1.687845451	0.109048158	0.679567865	-0.066836806	-0.574235086	0.576043647	0.999652396	n.s. genes	0.052297824	0.284038914	0.780085129	0.999266765	n.s. genes	-0.168706881	-1.149679289	0.258097447	0.535943280	n.s. genes	0.133150692	2.115465782	0.037421289	0.121715163	n.s. genes
chr1	40,324,610	40,365,471	40,862	+	6,812	ENSMUSG00000070942.8	protein_coding	107527	Il1rl2	0.181139780	MGI:MGI:1913107	-0.470619940	-1.178338989	0.254319200	0.755204900	0.081458304	0.451270585	0.659559417	0.999652396	n.s. genes	0.315554951	1.053447628	0.308048536	0.999266765	n.s. genes	-0.272661040	-2.454621976	0.019236493	0.141573219	n.s. genes	-0.128191555	-1.686282637	0.095538502	0.233120277	n.s. genes
chr1	40,429,570	40,465,415	35,846	+	6,894	ENSMUSG00000026069.15	protein_coding	17082	Il1rl1	0.160871332	MGI:MGI:98427	0.148345436	1.040625511	0.312108328	0.788911341	-0.001031918	-0.003514574	0.997251506	0.999982254	n.s. genes	0.182511673	0.444685755	0.662604162	0.999266765	n.s. genes	-0.769926650	-2.280376261	0.028808493	0.171460321	n.s. genes	0.018694098	0.080657888	0.935910340	0.973132386	n.s. genes
chr1	40,465,552	40,500,833	35,282	+	4,817	ENSMUSG00000026070.15	protein_coding	16182	Il18r1	0.217081637	MGI:MGI:105383	0.189133175	1.358833327	0.191328234	0.714282242	-0.420320980	-0.802324324	0.437422589	0.999652396	n.s. genes	-1.436618594	-2.019391621	0.060821340	0.999266765	n.s. genes	0.104900350	0.257586606	0.798239488	0.919362873	n.s. genes	-0.036856606	-0.201487878	0.840815527	0.921506137	n.s. genes
chr1	40,515,362	40,551,705	36,344	+	6,752	ENSMUSG00000026068.11	protein_coding	16174	Il18rap	0.304693071	MGI:MGI:1338888	0.053135775	0.282132776	0.781126380	0.930773796	-0.971686818	-1.662515358	0.121378741	0.999652396	n.s. genes	-0.490093809	-0.604086553	0.554398741	0.999266765	n.s. genes	-0.743808122	-2.932964047	0.005896621	0.078102854	n.s. genes	0.146965170	1.068224314	0.288550488	0.483597253	n.s. genes
chr1	40,580,081	40,630,725	50,645	+	4,562	ENSMUSG00000026065.8	protein_coding	110895	Slc9a4	0.104618762	MGI:MGI:105074	0.765324101	1.068661046	0.299634486	0.780808770	0.060370591	0.248339903	0.807923092	0.999652396	n.s. genes	0.070626792	0.185567200	0.855155737	0.999266765	n.s. genes	-0.288739774	-1.180323879	0.245857747	0.523317825	n.s. genes	0.101742943	0.634475374	0.527534838	0.705003403	n.s. genes
chr1	40,680,574	40,769,273	88,700	+	6,984	ENSMUSG00000026062.12	protein_coding	226999	Slc9a2	0.203748179	MGI:MGI:105075	-0.588181460	-1.357176327	0.191844219	0.714282242	-0.026355564	-0.114823382	0.910417407	0.999652396	n.s. genes	-0.000741976	-0.004372037	0.996566593	0.999897458	n.s. genes	-0.134518226	-0.995983238	0.326117352	0.602410801	n.s. genes	0.073245809	0.850677853	0.397422734	0.591690645	n.s. genes
chr1	40,772,038	40,790,663	18,626	-	5,125	ENSMUSG00000041945.12	protein_coding	211798	Mfsd9	1.621217871	MGI:MGI:2443548	-0.257941276	-1.065932169	0.300832553	0.782061227	-0.120251879	-1.617770070	0.130769206	0.999652396	n.s. genes	-0.021292034	-0.108972651	0.914602109	0.999266765	n.s. genes	-0.228138939	-4.602873923	0.000053243	0.007877667	Signif in brain (FDR<0.05)	-0.012319218	-0.312202035	0.755678595	0.869265391	n.s. genes
chr1	41,781,808	41,939,560	157,753	+	3,198	ENSMUSG00000100832.1	lincRNA	102639765	Gm29260	1.932219241	MGI:MGI:5579966	-0.153601297	-0.620542763	0.542838465	0.893355484	0.639568575	2.150296640	0.051835439	0.999652396	n.s. genes	0.129018469	0.303251932	0.765671540	0.999266765	n.s. genes	0.095172852	1.300205004	0.202056238	0.474139015	n.s. genes	-0.170361247	-2.385752472	0.019346267	0.076564759	n.s. genes
chr1	42,261,855	42,304,412	42,558	+	1,734	ENSMUSG00000101299.2	lincRNA	102640173	Gm28175	2.719472176	MGI:MGI:5578881	-0.064522347	-0.343929199	0.734966711	0.916711945	0.028934896	0.193469101	0.849714155	0.999652396	n.s. genes	-0.018146635	-0.119777486	0.906175772	0.999266765	n.s. genes	0.188482749	2.237050581	0.031774013	0.180090456	n.s. genes	0.074986865	1.322316459	0.189735123	0.368403747	n.s. genes
chr1	42,590,782	42,694,808	104,027	-	4,458	ENSMUSG00000060424.14	lincRNA	66297	Pantr1	14.789582731	MGI:MGI:1913547	-0.043116219	-0.156541393	0.877384632	0.964283077	-0.026024497	-0.553126569	0.589977477	0.999652396	n.s. genes	-0.007188808	-0.097814297	0.923315205	0.999266765	n.s. genes	0.082322131	1.459140131	0.153473476	0.410521614	n.s. genes	-0.169582742	-3.197332853	0.001970470	0.015433842	Signif in brain (FDR<0.05)
chr1	42,694,925	42,703,176	8,252	+	7,733	ENSMUSG00000045515.4	protein_coding	18993	Pou3f3	31.206154084	MGI:MGI:102564	-1.538351886	-2.580639464	0.019059058	0.633163832	-0.007835516	-0.140388796	0.890600048	0.999652396	n.s. genes	-0.035599197	-0.547553432	0.591683265	0.999266765	n.s. genes	0.139311867	2.689116080	0.010912332	0.107320104	n.s. genes	-0.001822834	-0.041649216	0.966879469	0.984349257	n.s. genes
chr1	42,694,925	42,744,791	49,867	+	1,712	ENSMUSG00000093436.6	sense_overlapping	NA	Gm20646	1.247545318	NA	-0.064522347	-0.343929199	0.734966711	0.916711945	0.149716859	1.585438282	0.137942851	0.999652396	n.s. genes	-0.134825975	-1.590898789	0.131524927	0.999266765	n.s. genes	-0.028463639	-0.283539672	0.778439248	0.908156389	n.s. genes	0.183702827	2.892777258	0.004887505	0.029254729	Signif in brain (FDR<0.05)
chr1	42,707,061	42,713,454	6,394	-	1,257	ENSMUSG00000097063.3	processed_transcript	66620	Pantr2	1.613338371	MGI:MGI:1913870	-0.435353905	-1.690700887	0.108492844	0.679473643	-0.021454588	-0.164140081	0.872257257	0.999652396	n.s. genes	-0.023352995	-0.102905087	0.919338695	0.999266765	n.s. genes	0.015234664	0.155841983	0.877055948	0.954633631	n.s. genes	-0.224467891	-3.188713935	0.002023414	0.015732064	Signif in brain (FDR<0.05)
chr1	42,750,712	42,752,881	2,170	+	2,170	ENSMUSG00000099784.1	lincRNA	104940697	Dalir	0.904055351	MGI:MGI:5579231	-0.064522347	-0.343929199	0.734966711	0.916711945	0.120917420	1.157029432	0.268991721	0.999652396	n.s. genes	-0.298660423	-2.450208549	0.026383740	0.999266765	n.s. genes	0.008592949	0.068388070	0.945867232	0.978696233	n.s. genes	0.163215629	2.183421815	0.031859564	0.108761395	n.s. genes
chr1	42,851,233	42,905,682	54,450	+	5,763	ENSMUSG00000060679.14	protein_coding	69527	Mrps9	4.427008078	MGI:MGI:1916777	0.213542797	2.016742406	0.059213027	0.653991600	0.003604382	0.082439995	0.935608307	0.999652396	n.s. genes	0.027913868	0.552158865	0.588599015	0.999266765	n.s. genes	0.019767032	0.508849000	0.614061665	0.814338269	n.s. genes	0.044964495	1.783020470	0.078279355	0.203085054	n.s. genes
chr1	42,952,872	43,033,605	80,734	+	7,238	ENSMUSG00000041907.9	protein_coding	93690	Gpr45	2.526107342	MGI:MGI:2135882	-0.064522347	-0.343929199	0.734966711	0.916711945	-0.019865389	-0.347886868	0.733740055	0.999652396	n.s. genes	0.009796608	0.125113706	0.902018437	0.999266765	n.s. genes	-0.073178916	-1.942201381	0.060221625	0.251745873	n.s. genes	0.036219053	1.289853867	0.200723214	0.382488597	n.s. genes
chr1	43,047,200	43,098,622	51,423	-	10,972	ENSMUSG00000070939.9	protein_coding	73122	Tgfbrap1	6.328283630	MGI:MGI:2447427	-0.118606761	-0.828081350	0.418691675	0.828149681	-0.021068001	-0.555495369	0.588405147	0.999652396	n.s. genes	-0.011054478	-0.242015408	0.811894944	0.999266765	n.s. genes	0.083113675	2.734260367	0.009755747	0.101490260	n.s. genes	0.045476380	2.268308182	0.025936139	0.094663935	n.s. genes
chr1	43,092,588	43,093,835	1,248	+	1,248	ENSMUSG00000041878.3	antisense	108167597	8430432A02Rik	0.423933912	MGI:MGI:1918774	-0.205356817	-0.391754179	0.699933911	0.916711945	-0.018005422	-0.073360017	0.942685857	0.999652396	n.s. genes	0.398337851	1.106438956	0.285170087	0.999266765	n.s. genes	0.049808089	0.328696293	0.744350451	0.891399719	n.s. genes	0.299669968	3.149485920	0.002281603	0.017177816	Signif in brain (FDR<0.05)
chr1	43,098,710	43,115,947	17,238	+	3,458	ENSMUSG00000010290.7	protein_coding	98404	AI597479	13.595710660	MGI:MGI:2138299	-0.054065242	-0.396797835	0.696277822	0.916711945	-0.029239797	-0.699450472	0.497139476	0.999652396	n.s. genes	0.050504216	0.976655917	0.343520549	0.999266765	n.s. genes	-0.014259156	-0.466559263	0.643716018	0.832435337	n.s. genes	0.027884627	1.296435798	0.198457929	0.379449399	n.s. genes
chr1	43,123,074	43,196,984	73,911	-	1,897	ENSMUSG00000008136.14	protein_coding	14200	Fhl2	9.562290513	MGI:MGI:1338762	0.008266616	0.027699380	0.978213001	0.994640830	-0.012840566	-0.203084437	0.842352469	0.999652396	n.s. genes	-0.017697549	-0.269366608	0.791148761	0.999266765	n.s. genes	0.006035818	0.084966264	0.932773997	0.974421840	n.s. genes	-0.030551604	-0.642276759	0.522483115	0.701019530	n.s. genes
chr1	43,444,579	43,570,515	125,937	+	4,455	ENSMUSG00000066877.11	protein_coding	17974	Nck2	15.468320343	MGI:MGI:1306821	-0.468029800	-2.373709996	0.029197091	0.648119123	-0.029113500	-0.621878180	0.545249221	0.999652396	n.s. genes	-0.018603002	-0.310122667	0.760538350	0.999266765	n.s. genes	0.188594583	3.805144455	0.000548382	0.023555650	Signif in brain (FDR<0.05)	-0.002834973	-0.086997749	0.930885154	0.970028176	n.s. genes
chr1	43,560,273	43,561,565	1,293	+	1,293	ENSMUSG00000103945.1	TEC	NA	Gm38228	0.242052878	NA	0.495994599	0.924758573	0.367574734	0.810943371	0.937846787	1.608569702	0.132776759	0.999652396	n.s. genes	0.039399349	0.083412312	0.934575907	0.999266765	n.s. genes	0.066519068	0.285168666	0.777201287	0.907565206	n.s. genes	0.133163220	1.144769453	0.255631310	0.448680122	n.s. genes
chr1	43,730,602	43,742,578	11,977	+	902	ENSMUSG00000026051.8	protein_coding	78896	Ecrg4	5.194892460	MGI:MGI:1926146	-1.833572965	-2.421058391	0.026507403	0.636763319	0.682864111	0.824727459	0.425055873	0.999652396	n.s. genes	-0.108442628	-0.216942616	0.831041582	0.999266765	n.s. genes	-0.731162289	-1.931946961	0.061520836	0.254074358	n.s. genes	-0.280241888	-1.234361485	0.220590012	0.407026780	n.s. genes
chr1	43,745,784	43,746,282	499	-	499	ENSMUSG00000100480.1	lincRNA	NA	Gm29156	0.853487445	NA	0.868922535	2.158823529	0.044907779	0.653991600	0.089135137	0.487617305	0.634300099	0.999652396	n.s. genes	-0.486379817	-2.216749872	0.041740986	0.999266765	n.s. genes	0.290851902	1.770301696	0.085416914	0.300525873	n.s. genes	0.269240211	1.955147834	0.053968450	0.157298384	n.s. genes
chr1	43,746,966	43,827,762	80,797	-	5,097	ENSMUSG00000057363.12	protein_coding	67883	Uxs1	6.288716159	MGI:MGI:1915133	-0.099389789	-0.705989818	0.489417883	0.868790685	0.015631755	0.370453243	0.717274809	0.999652396	n.s. genes	0.011756276	0.192022284	0.850181557	0.999266765	n.s. genes	0.081919818	1.748842816	0.089113986	0.307473269	n.s. genes	0.170165778	5.025193552	0.000002892	0.000149279	Signif in brain (FDR<0.05)
chr1	43,933,647	44,002,971	69,325	+	10,078	ENSMUSG00000041763.14	protein_coding	22019	Tpp2	6.953415486	MGI:MGI:102724	0.019044016	0.235611617	0.816448793	0.943613848	-0.016560984	-0.434484700	0.671376424	0.999652396	n.s. genes	-0.035974011	-0.739207684	0.470668092	0.999266765	n.s. genes	0.025185888	0.737057223	0.466016369	0.715265088	n.s. genes	0.023369517	0.879830056	0.381519684	0.577090055	n.s. genes
chr1	44,009,408	44,020,006	10,599	-	4,300	ENSMUSG00000047343.4	protein_coding	433294	Mettl21c	0.415362812	MGI:MGI:3611450	-0.760379789	-1.453762440	0.163579421	0.698859469	0.781391704	1.681010294	0.117673507	0.999652396	n.s. genes	-0.391554091	-0.642209956	0.529985407	0.999266765	n.s. genes	0.060511964	0.698393243	0.489561329	0.730993345	n.s. genes	-0.097678893	-1.739073604	0.085770319	0.215581872	n.s. genes
chr1	44,055,872	44,079,746	23,875	-	20,036	ENSMUSG00000091844.2	protein_coding	666713	Gm8251	0.018710747	MGI:MGI:3647616	-0.104693367	-0.469491253	0.644471832	0.916711945	0.454733788	0.812441658	0.431809110	0.999652396	n.s. genes	-0.552744306	-1.035001067	0.316317936	0.999266765	n.s. genes	0.025770405	0.099031673	0.921680043	0.969250190	n.s. genes	-0.321906614	-1.535410543	0.128528300	0.284078908	n.s. genes
chr1	44,086,613	44,102,391	15,779	-	1,926	ENSMUSG00000026049.11	protein_coding	75623	Tex30	2.496141383	MGI:MGI:1922873	0.054152797	0.323469405	0.750144515	0.921417590	0.005036494	0.033649492	0.973690476	0.999652396	n.s. genes	-0.071661851	-0.632701612	0.536017827	0.999266765	n.s. genes	0.095117700	1.511857287	0.139577561	0.390192050	n.s. genes	0.124089861	2.620137837	0.010468569	0.050155719	n.s. genes
chr1	44,106,546	44,118,808	12,263	-	3,199	ENSMUSG00000026047.13	protein_coding	72050	Poglut2	2.262888055	MGI:MGI:1919300	-0.474934311	-1.283674552	0.215868866	0.732670302	0.028078916	0.321755949	0.752979128	0.999652396	n.s. genes	-0.125546573	-0.839959266	0.413515445	0.999266765	n.s. genes	-0.008579097	-0.169106048	0.866690045	0.949941444	n.s. genes	-0.038920612	-1.152585965	0.252425561	0.445047945	n.s. genes
chr1	44,118,957	44,144,510	25,554	+	4,206	ENSMUSG00000041684.11	protein_coding	246229	Bivm	7.963418438	MGI:MGI:2179809	-0.280752267	-1.271944408	0.219912496	0.735657780	0.019825405	0.315828137	0.757368189	0.999652396	n.s. genes	0.105054603	1.727373942	0.103677986	0.999266765	n.s. genes	0.004888344	0.147377880	0.883682307	0.958446020	n.s. genes	0.025818277	1.030727996	0.305695570	0.501928756	n.s. genes
chr1	44,147,744	44,181,260	33,517	+	5,864	ENSMUSG00000026048.16	protein_coding	22592	Ercc5	6.073471861	MGI:MGI:103582	-0.016506067	-0.152921509	0.880196471	0.965197315	0.082740386	1.483500493	0.162826058	0.999652396	n.s. genes	0.121198053	1.944776046	0.069902952	0.999266765	n.s. genes	0.051591761	1.691936816	0.099573860	0.326797286	n.s. genes	0.017243327	0.607504035	0.545193279	0.718894724	n.s. genes
chr1	44,463,923	44,464,231	309	-	309	ENSMUSG00000101567.1	processed_pseudogene	22167	Txn-ps1	5.777840379	MGI:MGI:98875	0.407537896	0.858461170	0.402156822	0.820417143	-0.024485458	-0.125577745	0.902072569	0.999652396	n.s. genes	0.038303088	0.250109836	0.805739331	0.999266765	n.s. genes	0.109754019	1.160345444	0.253788184	0.531191993	n.s. genes	0.078829377	1.607337835	0.111819909	0.258923410	n.s. genes
chr1	44,551,511	44,796,838	245,328	+	3,758	ENSMUSG00000056870.9	protein_coding	70676	Gulp1	0.773939045	MGI:MGI:1920407	-1.206804774	-1.707892354	0.105200647	0.679473643	0.039029641	0.366236242	0.720340785	0.999652396	n.s. genes	0.014770556	0.090786825	0.928807930	0.999266765	n.s. genes	-0.036916776	-0.385162888	0.702455362	0.866047985	n.s. genes	-0.034992975	-0.630239240	0.530288500	0.707002126	n.s. genes
chr1	45,311,538	45,349,706	38,169	+	9,816	ENSMUSG00000026043.18	protein_coding	12825	Col3a1	1.073475702	MGI:MGI:88453	-1.874868044	-1.831841747	0.083921800	0.666146418	-0.239168448	-1.251415747	0.233800817	0.999652396	n.s. genes	-0.485751155	-0.907052067	0.378064355	0.999266765	n.s. genes	-0.659100851	-1.379616255	0.176485052	0.441135330	n.s. genes	-0.158966381	-0.665500044	0.507596260	0.687814114	n.s. genes
chr1	45,374,321	45,503,282	128,962	-	9,591	ENSMUSG00000026042.16	protein_coding	12832	Col5a2	1.024869186	MGI:MGI:88458	-1.696525444	-1.847905515	0.081460910	0.666146418	-0.018317105	-0.110464318	0.913803045	0.999652396	n.s. genes	-0.258221735	-1.011163704	0.327239111	0.999266765	n.s. genes	0.021884600	0.217340650	0.829209147	0.933631539	n.s. genes	-0.150533405	-2.842343463	0.005648156	0.032316321	Signif in brain (FDR<0.05)
chr1	45,795,166	45,823,616	28,451	+	4,900	ENSMUSG00000025995.16	protein_coding	73674	Wdr75	6.594987526	MGI:MGI:1920924	0.226018300	1.988137530	0.062548967	0.653991600	0.054440557	0.847030329	0.412974796	0.999652396	n.s. genes	-0.060760286	-1.377947673	0.187505907	0.999266765	n.s. genes	-0.169617968	-3.892397058	0.000427356	0.020768891	Signif in brain (FDR<0.05)	0.080674103	2.516718341	0.013791844	0.060865731	n.s. genes
chr1	45,857,332	45,857,754	423	-	423	ENSMUSG00000084817.3	processed_pseudogene	433297	Gm5526	1.755024323	MGI:MGI:3643066	0.003777303	0.026905108	0.978837576	0.994640830	-0.238028981	-0.756109422	0.463659715	0.999652396	n.s. genes	-0.674264184	-1.521567431	0.147963062	0.999266765	n.s. genes	-0.072340784	-0.359522174	0.721371873	0.877882276	n.s. genes	-0.276823144	-2.027644220	0.045840541	0.140260258	n.s. genes
chr1	45,908,068	45,926,519	18,452	-	9,000	ENSMUSG00000025993.10	protein_coding	53945	Slc40a1	1.953080685	MGI:MGI:1315204	-0.026693562	-0.152322719	0.880661756	0.965197315	0.019337050	0.174468750	0.864303936	0.999652396	n.s. genes	0.096547022	1.188862478	0.252131070	0.999266765	n.s. genes	-0.178242051	-2.431249510	0.020325415	0.145458864	n.s. genes	-0.062888452	-0.922264396	0.359093272	0.556959855	n.s. genes
chr1	46,066,315	46,373,550	307,236	+	19,984	ENSMUSG00000041144.12	protein_coding	227058	Dnah7b	0.193031790	MGI:MGI:2684953	0.543157240	0.991143504	0.335022324	0.800126324	0.026205948	0.182245392	0.858325871	0.999652396	n.s. genes	-0.092694348	-0.303522005	0.765469551	0.999266765	n.s. genes	-0.095727889	-1.043575684	0.303860213	0.580850216	n.s. genes	-0.296539381	-3.177108365	0.002096806	0.016189253	Signif in brain (FDR<0.05)
chr1	46,425,592	46,807,476	381,885	+	12,603	ENSMUSG00000101337.6	protein_coding	100101919	Dnah7c	0.124146985	MGI:MGI:3639762	1.120098954	3.122816019	0.005989021	0.633163832	0.117494651	0.563893860	0.582848113	0.999652396	n.s. genes	-0.066259049	-0.578717190	0.570973743	0.999266765	n.s. genes	-0.341701973	-3.025198932	0.004642463	0.069303853	n.s. genes	-0.221402179	-1.975163643	0.051610319	0.152449463	n.s. genes
chr1	46,807,544	46,892,852	85,309	-	6,095	ENSMUSG00000025986.6	protein_coding	227059	Slc39a10	23.828928996	MGI:MGI:1914515	0.196117195	1.754811797	0.096650712	0.678039021	0.029900791	0.933883913	0.368134371	0.999652396	n.s. genes	0.113187596	1.411061700	0.177696960	0.999266765	n.s. genes	-0.036990857	-0.810811005	0.422971841	0.681930709	n.s. genes	-0.223801790	-5.471518205	0.000000472	0.000042389	Signif in brain (FDR<0.05)
chr1	46,849,529	46,850,479	951	-	951	ENSMUSG00000100213.1	lincRNA	NA	Gm28151	1.778006798	NA	0.535292707	1.577084445	0.132546774	0.693567956	0.275472400	1.728399875	0.108631319	0.999652396	n.s. genes	0.359119304	2.051532737	0.057250344	0.999266765	n.s. genes	0.018850301	0.169347197	0.866501802	0.949941444	n.s. genes	0.121483048	1.611846923	0.110833466	0.257447104	n.s. genes
chr1	50,900,647	51,187,270	286,624	+	6,707	ENSMUSG00000026109.14	protein_coding	56363	Tmeff2	5.658798508	MGI:MGI:1861735	-1.067167624	-1.436903826	0.168252506	0.698859469	-0.064886361	-1.864513731	0.086006329	0.999652396	n.s. genes	-0.016217080	-0.277546470	0.784974878	0.999266765	n.s. genes	0.095596911	1.897763662	0.066028061	0.263084877	n.s. genes	-0.027827316	-0.729179552	0.467967137	0.653566679	n.s. genes
chr1	51,218,386	51,333,779	115,394	-	2,552	ENSMUSG00000101799.1	antisense	442821	9330175M20Rik	0.073095572	MGI:MGI:3045285	-0.122297543	-0.333799521	0.742467666	0.920149479	-0.277089563	-1.399416207	0.186123070	0.999652396	n.s. genes	-0.162881819	-0.694433903	0.497538748	0.999266765	n.s. genes	-0.167133522	-0.494719509	0.623899771	0.820874656	n.s. genes	-0.207385987	-0.923531744	0.358436716	0.556312846	n.s. genes
chr1	51,289,126	51,302,960	13,835	+	3,055	ENSMUSG00000045954.7	protein_coding	20324	Cavin2	22.246695232	MGI:MGI:99513	-0.399767285	-1.715874006	0.103701647	0.679473643	-0.057723666	-0.428298850	0.675754530	0.999652396	n.s. genes	0.069336052	0.527144838	0.605448055	0.999266765	n.s. genes	-0.148805329	-1.172999866	0.248743711	0.525534894	n.s. genes	0.203570015	3.399347624	0.001044807	0.009679489	Signif in brain (FDR<0.05)
chr1	51,465,862	51,478,399	12,538	-	8,498	ENSMUSG00000026107.11	protein_coding	109019	Nabp1	0.774751227	MGI:MGI:1923258	0.157206941	1.107764391	0.282845937	0.768469462	-0.099875091	-1.435245853	0.175875794	0.999652396	n.s. genes	0.020279524	0.184345038	0.856098233	0.999266765	n.s. genes	-0.109973652	-1.303247385	0.201027167	0.472547401	n.s. genes	-0.097869782	-1.607224164	0.111844868	0.258923410	n.s. genes
chr1	51,507,086	51,596,718	89,633	-	3,979	ENSMUSG00000099413.1	lincRNA	100045066	Gm17767	0.053565375	MGI:MGI:5009931	0.562053015	1.143624081	0.268068367	0.764292771	-0.130832481	-0.438697517	0.668401903	0.999652396	n.s. genes	-0.336767680	-0.831862652	0.417935738	0.999266765	n.s. genes	0.189987175	0.762178628	0.451076435	0.702993672	n.s. genes	-0.043014780	-0.282674006	0.778138250	0.883129208	n.s. genes
chr1	51,696,324	51,746,943	50,620	-	1,420	ENSMUSG00000101741.1	lincRNA	NA	Gm28055	0.120137045	NA	-0.064522347	-0.343929199	0.734966711	0.916711945	-0.204402444	-0.426790731	0.676823799	0.999652396	n.s. genes	-0.794152187	-1.316120264	0.206990085	0.999266765	n.s. genes	-0.109873711	-0.368764146	0.714532313	0.874011719	n.s. genes	0.316741283	2.336643989	0.021895299	0.083684787	n.s. genes
chr1	51,749,765	51,916,071	166,307	-	10,792	ENSMUSG00000018417.14	protein_coding	17912	Myo1b	6.250769386	MGI:MGI:107752	-0.508616920	-0.919674270	0.370153573	0.812512421	0.124377065	2.405809119	0.032504180	0.999652396	n.s. genes	-0.031119056	-0.413585712	0.684760864	0.999266765	n.s. genes	0.053215913	1.459540448	0.153363960	0.410353882	n.s. genes	-0.060051115	-2.299016138	0.024045410	0.089471503	n.s. genes
chr1	51,987,148	52,107,189	120,042	+	3,872	ENSMUSG00000062939.11	protein_coding	20849	Stat4	0.568918587	MGI:MGI:103062	0.254139515	1.675508563	0.111475532	0.679777204	0.183617575	1.172603651	0.262917151	0.999652396	n.s. genes	-0.193376468	-1.287081256	0.216682601	0.999266765	n.s. genes	-0.572263479	-3.319909531	0.002117619	0.044901625	Signif in brain (FDR<0.05)	0.130973475	1.241548578	0.217938840	0.403813579	n.s. genes
chr1	52,108,121	52,113,751	5,631	-	1,170	ENSMUSG00000109599.1	lincRNA	102634160	Gm31812	0.204440990	MGI:MGI:5590971	0.530649873	0.733257872	0.473037758	0.859513066	-0.207520607	-0.568256495	0.579972385	0.999652396	n.s. genes	0.102287445	0.260054607	0.798194672	0.999266765	n.s. genes	0.276123924	1.304557360	0.200585305	0.472018246	n.s. genes	0.065411763	0.320623087	0.749310769	0.865290082	n.s. genes
chr1	52,119,440	52,161,865	42,426	+	7,105	ENSMUSG00000026104.14	protein_coding	20846	Stat1	1.136543673	MGI:MGI:103063	0.032820067	0.282421395	0.780908675	0.930773796	-0.088056437	-1.252191780	0.233527381	0.999652396	n.s. genes	-0.024786560	-0.340941360	0.737658714	0.999266765	n.s. genes	-0.251493341	-1.964266946	0.057506231	0.246495044	n.s. genes	-0.319070413	-4.669957498	0.000011617	0.000377290	Signif in brain (FDR<0.05)
chr1	52,163,448	52,233,223	69,776	-	15,057	ENSMUSG00000026103.14	protein_coding	14660	Gls	12.757142704	MGI:MGI:95752	0.038605282	0.498545194	0.624261355	0.916711945	0.017794000	0.540475905	0.598411223	0.999652396	n.s. genes	-0.013096186	-0.277644740	0.784900797	0.999266765	n.s. genes	0.199755077	4.826763329	0.000027238	0.005608708	Signif in brain (FDR<0.05)	0.029073548	0.888249861	0.377001559	0.572849902	n.s. genes
chr1	52,457,294	52,500,300	43,007	-	4,100	ENSMUSG00000002881.14	protein_coding	17936	Nab1	10.020671019	MGI:MGI:107564	-0.227343237	-1.399353312	0.179052714	0.705729163	-0.025531941	-0.309483872	0.762075363	0.999652396	n.s. genes	-0.021240622	-0.293645261	0.772867704	0.999266765	n.s. genes	-0.008743808	-0.282346441	0.779346422	0.908259842	n.s. genes	-0.000079961	-0.002926813	0.997671845	0.998816208	n.s. genes
chr1	52,522,239	52,522,701	463	+	463	ENSMUSG00000101501.1	processed_pseudogene	100042094	Rps27a-ps1	0.388477158	MGI:MGI:3781839	-0.744428734	-2.214424232	0.040227740	0.653991600	1.529882148	3.636398466	0.003224359	0.999652396	n.s. genes	-0.269676847	-0.332616554	0.743814951	0.999266765	n.s. genes	0.388169564	1.175628154	0.247705226	0.524839735	n.s. genes	-0.107793016	-0.465692835	0.642668540	0.793120879	n.s. genes
chr1	52,522,902	52,582,679	59,778	+	701	ENSMUSG00000100120.1	lincRNA	227091	Gm53065	0.195720839	MGI:MGI:2685399	-0.403283076	-1.242073922	0.230475994	0.740507244	-0.435612011	-0.809263910	0.433567173	0.999652396	n.s. genes	0.066803757	0.112370779	0.911950834	0.999266765	n.s. genes	0.056927546	0.131205854	0.896366271	0.959957150	n.s. genes	-0.433559293	-1.745948834	0.084560873	0.213448614	n.s. genes
chr1	52,584,518	52,585,159	642	+	642	ENSMUSG00000100007.1	processed_pseudogene	433305	Gm5527	2.394523618	MGI:MGI:3646585	-0.088413885	-0.190880979	0.850799358	0.954818877	0.324229873	1.020831074	0.326774244	0.999652396	n.s. genes	0.159858585	0.547021533	0.592040001	0.999266765	n.s. genes	0.147566161	1.393181427	0.172379952	0.434918666	n.s. genes	0.016439615	0.304025313	0.761877885	0.873077962	n.s. genes
chr1	52,630,703	52,651,919	21,217	+	7,078	ENSMUSG00000043015.15	protein_coding	227094	Nemp2	1.091707876	MGI:MGI:2444113	0.170955183	1.017583743	0.322635421	0.794183444	0.261777648	2.400115576	0.032847598	0.999652396	n.s. genes	0.257155467	1.867524575	0.080574195	0.999266765	n.s. genes	0.035740931	0.688481122	0.495703439	0.735092729	n.s. genes	-0.063095940	-1.715968154	0.089939583	0.223078756	n.s. genes
chr1	52,656,286	52,727,462	71,177	-	8,231	ENSMUSG00000041439.15	protein_coding	98682	Mfsd6	7.708565923	MGI:MGI:1922925	-0.220421238	-1.357458387	0.191756308	0.714282242	-0.052375463	-1.540744166	0.148418614	0.999652396	n.s. genes	0.026958304	0.721458834	0.481213588	0.999266765	n.s. genes	0.002480594	0.064928635	0.948601496	0.980002393	n.s. genes	-0.015520310	-0.638947523	0.524635835	0.702822226	n.s. genes
chr1	52,785,427	52,817,568	32,142	-	6,460	ENSMUSG00000026102.9	protein_coding	16329	Inpp1	4.158837698	MGI:MGI:104848	0.087146233	0.665828473	0.514137411	0.880280476	0.035221194	0.765230689	0.458404439	0.999652396	n.s. genes	0.002640994	0.045512883	0.964271256	0.999272193	n.s. genes	-0.028957238	-0.725863367	0.472764791	0.719969397	n.s. genes	0.050255286	2.463283041	0.015857034	0.066792153	n.s. genes
chr1	52,844,929	52,920,981	76,053	+	6,059	ENSMUSG00000041426.12	protein_coding	227095	Hibch	1.727466080	MGI:MGI:1923792	0.150043977	0.660009379	0.517776875	0.881746545	-0.041688972	-0.767096183	0.457334264	0.999652396	n.s. genes	-0.017870977	-0.237546202	0.815299172	0.999266765	n.s. genes	-0.065876794	-1.151109036	0.257516757	0.535297289	n.s. genes	-0.173657366	-3.574225111	0.000591586	0.006462154	Signif in brain (FDR<0.05)
chr1	52,922,324	53,020,179	97,856	-	4,330	ENSMUSG00000043629.12	protein_coding	67080	1700019D03Rik	1.017814777	MGI:MGI:1914330	-1.329708437	-2.386225607	0.028462322	0.645079694	-0.036328314	-0.479161473	0.640135475	0.999652396	n.s. genes	0.059123681	0.490016026	0.630886179	0.999266765	n.s. genes	-0.021040602	-0.236631458	0.814326792	0.926765336	n.s. genes	0.110787223	1.953593192	0.054155381	0.157613228	n.s. genes
chr1	53,061,640	53,068,045	6,406	+	2,705	ENSMUSG00000026100.6	protein_coding	17700	Mstn	0.297189954	MGI:MGI:95691	-0.205506292	-0.623970036	0.540636311	0.892412477	-0.161230280	-0.377593255	0.712095340	0.999652396	n.s. genes	-0.102899819	-0.165600915	0.870580536	0.999266765	n.s. genes	-0.080590939	-0.739402180	0.464609771	0.714138749	n.s. genes	0.028100429	0.387334742	0.699510785	0.832659620	n.s. genes
chr1	53,189,187	53,297,018	107,832	-	7,542	ENSMUSG00000026098.13	protein_coding	227099	Pms1	1.103584078	MGI:MGI:1202302	-0.184140440	-1.600423474	0.127267557	0.689647908	-0.152631687	-1.344804189	0.202691153	0.999652396	n.s. genes	0.135408990	1.059860030	0.305210991	0.999266765	n.s. genes	0.030914441	0.584240203	0.562818277	0.780350706	n.s. genes	0.003519179	0.107695220	0.914500234	0.962742938	n.s. genes
chr1	53,297,095	53,310,309	13,215	+	4,711	ENSMUSG00000026097.9	protein_coding	227102	Ormdl1	2.757703589	MGI:MGI:2181669	0.016428696	0.153425817	0.879804638	0.965197315	-0.014099755	-0.193997550	0.849309175	0.999652396	n.s. genes	0.078547237	0.781704819	0.445994631	0.999266765	n.s. genes	0.042491035	0.877756985	0.386081339	0.652807089	n.s. genes	-0.086229395	-2.639639659	0.009930017	0.048328985	Signif in brain (FDR<0.05)
chr1	53,313,624	53,326,343	12,720	+	6,147	ENSMUSG00000026096.14	protein_coding	72085	Osgepl1	1.195569659	MGI:MGI:1919335	-0.259524587	-1.689901270	0.108648105	0.679473643	-0.034804452	-0.606972218	0.554784468	0.999652396	n.s. genes	0.102290178	1.274325983	0.221051813	0.999266765	n.s. genes	-0.020285676	-0.354892305	0.724807031	0.879864813	n.s. genes	0.012084568	0.407789558	0.684489722	0.821832034	n.s. genes
chr1	53,344,617	53,352,752	8,136	-	3,528	ENSMUSG00000026095.15	protein_coding	70396	Asnsd1	1.300362406	MGI:MGI:1917646	-0.050580061	-0.437757307	0.666877169	0.916711945	0.036353509	0.368619164	0.718607653	0.999652396	n.s. genes	-0.038351347	-0.247118577	0.808012594	0.999266765	n.s. genes	0.012914057	0.198193730	0.844044027	0.940137451	n.s. genes	-0.019635190	-0.493478339	0.622992260	0.779140154	n.s. genes
chr1	53,397,006	53,706,761	309,756	-	12,767	ENSMUSG00000096141.2	protein_coding	627872	Dnah7a	0.199285962	MGI:MGI:2685838	0.047582262	0.214577868	0.832558408	0.948915209	0.008024201	0.046110872	0.963953749	0.999652396	n.s. genes	0.019356872	0.107472595	0.915772811	0.999266765	n.s. genes	-0.184582641	-2.266592544	0.029723832	0.173751147	n.s. genes	-0.197989657	-3.029177933	0.003277752	0.022140620	Signif in brain (FDR<0.05)
chr1	53,755,506	53,785,224	29,719	-	5,185	ENSMUSG00000026094.14	protein_coding	98267	Stk17b	9.537660845	MGI:MGI:2138162	0.027125005	0.235997448	0.816154050	0.943503935	-0.063926124	-0.717347115	0.486410078	0.999652396	n.s. genes	-0.115707334	-1.251013954	0.229215823	0.999266765	n.s. genes	-0.182006829	-2.559823696	0.014964347	0.125166613	n.s. genes	0.066248681	1.621751553	0.108691215	0.254483451	n.s. genes
chr1	53,806,876	54,195,034	388,159	-	12,947	ENSMUSG00000042807.15	protein_coding	329152	Hecw2	2.633341498	MGI:MGI:2685817	-0.688804395	-2.290121775	0.034576611	0.649730593	-0.100271992	-1.568106375	0.141926929	0.999652396	n.s. genes	0.244033202	1.645883565	0.119616657	0.999266765	n.s. genes	-0.083021870	-1.345887792	0.187021278	0.454946171	n.s. genes	0.185699188	4.700628489	0.000010323	0.000351268	Signif in brain (FDR<0.05)
chr1	54,250,683	54,368,727	118,045	+	5,021	ENSMUSG00000025983.11	protein_coding	78016	Ccdc150	0.092718458	MGI:MGI:1925266	-0.370457731	-1.377321702	0.185645996	0.710313085	-0.508146548	-1.263249889	0.229658680	0.999652396	n.s. genes	-0.598639084	-0.738855435	0.470876011	0.999266765	n.s. genes	0.373250460	1.766602204	0.086044904	0.301497328	n.s. genes	0.161847135	1.098732339	0.275096762	0.470081505	n.s. genes
chr1	54,396,004	54,438,971	42,968	-	4,925	ENSMUSG00000041303.7	protein_coding	98488	Gtf3c3	6.580101752	MGI:MGI:2138383	0.068045352	0.662050341	0.516498739	0.881454700	0.029224210	0.718437944	0.485760680	0.999652396	n.s. genes	0.032503731	0.680046674	0.506360314	0.999266765	n.s. genes	-0.084896781	-2.764349475	0.009049296	0.097558446	n.s. genes	-0.114681354	-4.076511249	0.000105100	0.001872670	Signif in brain (FDR<0.05)
chr1	54,472,994	54,557,682	84,689	-	16,611	ENSMUSG00000073678.4	protein_coding	241062	Pgap1	4.726102693	MGI:MGI:2443342	0.572313475	3.272960937	0.004316431	0.633163832	-0.062413697	-0.702231380	0.495463007	0.999652396	n.s. genes	0.029478545	0.390741875	0.701228890	0.999266765	n.s. genes	0.044024556	0.966854180	0.340272786	0.615801234	n.s. genes	-0.136995914	-3.366658646	0.001159702	0.010434179	Signif in brain (FDR<0.05)
chr1	54,518,610	54,520,270	1,661	-	1,661	ENSMUSG00000104136.1	TEC	NA	Gm36955	0.092696754	NA	0.728376513	1.993714204	0.061885646	0.653991600	0.671443148	1.034974485	0.320378842	0.999652396	n.s. genes	-0.155692603	-0.207452113	0.838318477	0.999266765	n.s. genes	-0.410029039	-0.911308552	0.368387706	0.637623574	n.s. genes	0.439132807	2.031196316	0.045470838	0.139406679	n.s. genes
chr1	54,645,340	54,926,387	281,048	-	14,175	ENSMUSG00000052331.14	protein_coding	329154	Ankrd44	2.667832116	MGI:MGI:3045243	0.315564877	2.216981632	0.040023675	0.653991600	0.039669838	0.583127435	0.570226416	0.999652396	n.s. genes	-0.031091125	-0.349882121	0.731067501	0.999266765	n.s. genes	-0.072939826	-1.744330157	0.089908340	0.308842415	n.s. genes	0.055984008	1.695824131	0.093708698	0.230027962	n.s. genes
chr1	54,737,166	54,738,575	1,410	-	1,410	ENSMUSG00000102503.1	TEC	NA	Gm37370	0.131264925	NA	0.706629800	1.680301273	0.110527081	0.679777204	1.221431925	1.928202714	0.076962560	0.999652396	n.s. genes	0.470625760	0.700687077	0.493732760	0.999266765	n.s. genes	0.419704060	1.690746365	0.099803160	0.327123516	n.s. genes	0.520635040	2.775945652	0.006815447	0.036896635	Signif in brain (FDR<0.05)
chr1	54,985,169	55,027,481	42,313	-	11,370	ENSMUSG00000025982.13	protein_coding	81898	Sf3b1	29.082198479	MGI:MGI:1932339	0.095460716	0.864257998	0.399050735	0.819494023	0.088396365	1.449509441	0.171929929	0.999652396	n.s. genes	-0.007145664	-0.124537597	0.902467131	0.999266765	n.s. genes	0.056664142	1.668996387	0.104070455	0.334267399	n.s. genes	0.012829509	0.421103965	0.674779632	0.814975486	n.s. genes
chr1	55,052,770	55,072,702	19,933	+	4,805	ENSMUSG00000025981.13	protein_coding	67876	Coq10b	4.080088699	MGI:MGI:1915126	-0.057225219	-0.523266388	0.607302708	0.916486540	-0.078467871	-1.134813498	0.277843412	0.999652396	n.s. genes	-0.130742760	-1.223600386	0.239115283	0.999266765	n.s. genes	-0.108515100	-2.108891086	0.042205287	0.208717111	n.s. genes	-0.019762787	-0.606032572	0.546165192	0.719691820	n.s. genes
chr1	55,077,835	55,088,243	10,409	-	2,642	ENSMUSG00000025980.14	protein_coding	15510	Hspd1	76.123724979	MGI:MGI:96242	0.069450967	0.874099626	0.393813387	0.819306680	-0.028290074	-0.786827458	0.446111919	0.999652396	n.s. genes	-0.014926368	-0.399452562	0.694930639	0.999266765	n.s. genes	0.045379112	1.849055211	0.072939163	0.276374009	n.s. genes	-0.022878195	-1.462928476	0.147305140	0.311912739	n.s. genes
chr1	55,088,132	55,091,307	3,176	+	1,474	ENSMUSG00000073676.4	protein_coding	15528	Hspe1	42.602684442	MGI:MGI:104680	0.232005827	1.566217179	0.135067120	0.694464525	-0.040768552	-0.637859295	0.535128610	0.999652396	n.s. genes	0.005064398	0.077724073	0.939027559	0.999266765	n.s. genes	0.002443532	0.084197486	0.933380776	0.974764594	n.s. genes	0.010897858	0.439738825	0.661281766	0.805933369	n.s. genes
chr1	55,127,297	55,128,287	991	+	991	ENSMUSG00000089670.1	processed_pseudogene	100417585	Gm16581	0.416142300	MGI:MGI:4415001	-0.349937754	-1.023077634	0.320102828	0.792809516	0.415426893	2.057281255	0.061250722	0.999652396	n.s. genes	0.517474213	1.919416491	0.073257275	0.999266765	n.s. genes	-0.043750957	-0.251396906	0.802982382	0.921021932	n.s. genes	-0.027036272	-0.250082780	0.803148098	0.899320558	n.s. genes
chr1	55,131,231	55,153,938	22,708	+	4,855	ENSMUSG00000025979.13	protein_coding	19070	Mob4	15.145165922	MGI:MGI:104899	0.015124049	0.157445544	0.876682571	0.964283077	-0.032579590	-0.768064682	0.456779288	0.999652396	n.s. genes	0.013466671	0.274493025	0.787277803	0.999266765	n.s. genes	0.029241614	0.828388113	0.413082863	0.674757980	n.s. genes	0.027031000	1.111528999	0.269585429	0.464078200	n.s. genes
chr1	55,170,159	55,226,782	56,624	-	5,871	ENSMUSG00000025978.14	protein_coding	74013	Rftn2	2.853167795	MGI:MGI:1921263	-0.043443304	-0.193523939	0.848760398	0.954144511	0.032658696	0.621915298	0.545225591	0.999652396	n.s. genes	-0.002233141	-0.031049201	0.975620822	0.999827900	n.s. genes	0.091764420	1.748314638	0.089206654	0.307580478	n.s. genes	-0.064973540	-2.082648319	0.040396137	0.128462416	n.s. genes
chr1	55,226,251	55,235,029	8,779	+	1,943	ENSMUSG00000097649.2	antisense	628004	Gm10561	1.038590873	MGI:MGI:3648163	-0.173502220	-0.411422286	0.685720287	0.916711945	0.050951300	0.495959002	0.628568423	0.999652396	n.s. genes	-0.007010059	-0.055651761	0.956319924	0.999266765	n.s. genes	0.075386432	0.798997682	0.429698670	0.685855940	n.s. genes	-0.044929249	-0.756889971	0.451282632	0.638743674	n.s. genes
chr1	55,237,177	55,248,470	11,294	+	11,294	ENSMUSG00000046994.9	protein_coding	212679	Mars2	2.652033682	MGI:MGI:2444136	0.245907952	1.457286467	0.162616135	0.698859469	-0.065372744	-1.160063593	0.267799851	0.999652396	n.s. genes	0.042084445	0.674530393	0.509766454	0.999266765	n.s. genes	0.012438587	0.221028116	0.826359232	0.931840981	n.s. genes	0.149456202	2.599881581	0.011055844	0.052106992	n.s. genes
chr1	55,248,658	55,363,319	114,662	-	3,514	ENSMUSG00000025977.15	protein_coding	75388	Boll	0.090974197	MGI:MGI:1922638	-0.370676634	-1.611383690	0.124850359	0.688300254	-0.078211680	-0.119166540	0.907045940	0.999652396	n.s. genes	-1.302048939	-2.078381896	0.054415010	0.999266765	n.s. genes	0.149041334	0.348899893	0.729261724	0.883151265	n.s. genes	-0.353292318	-1.411343667	0.161922102	0.332397950	n.s. genes
chr1	55,335,401	55,335,796	396	+	396	ENSMUSG00000100215.1	processed_pseudogene	666793	Gm8292	55.775768563	MGI:MGI:3648460	-0.560680839	-1.085835814	0.292173575	0.775413044	0.046306085	0.727107916	0.480618017	0.999652396	n.s. genes	0.186682152	2.129884186	0.049333002	0.999266765	n.s. genes	0.034627764	0.796631443	0.431053828	0.687030594	n.s. genes	0.068819185	2.489248509	0.014821206	0.063773972	n.s. genes
chr1	55,405,921	55,754,285	348,365	+	6,687	ENSMUSG00000038349.10	protein_coding	227120	Plcl1	3.784045095	MGI:MGI:3036262	-0.169443934	-0.533070843	0.600639273	0.914570592	0.052285722	0.849561355	0.411618353	0.999652396	n.s. genes	-0.067262893	-1.397968736	0.181524123	0.999266765	n.s. genes	0.205762941	3.906926270	0.000409908	0.020271572	Signif in brain (FDR<0.05)	-0.046179710	-1.282517301	0.203270803	0.386127533	n.s. genes
chr1	55,931,241	55,972,098	40,858	+	2,345	ENSMUSG00000099950.1	lincRNA	329159	9130227L01Rik	0.244428620	MGI:MGI:2445084	-0.064522347	-0.343929199	0.734966711	0.916711945	0.098874247	0.397890564	0.697453498	0.999652396	n.s. genes	0.413910222	1.785995889	0.093387342	0.999266765	n.s. genes	0.108384968	0.651160727	0.519209603	0.751873927	n.s. genes	-0.165591522	-1.638629177	0.105117749	0.248888327	n.s. genes
chr1	56,793,981	56,978,650	184,670	-	6,788	ENSMUSG00000038331.15	protein_coding	212712	Satb2	28.036111784	MGI:MGI:2679336	0.269872342	0.525297625	0.605919267	0.915804145	0.023083707	0.558363063	0.586504585	0.999652396	n.s. genes	-0.091075648	-0.961340134	0.350926050	0.999266765	n.s. genes	0.119751524	1.627287502	0.112676670	0.348768604	n.s. genes	-0.001567352	-0.022769699	0.981889233	0.991619757	n.s. genes
chr1	56,971,412	57,050,084	78,673	+	5,779	ENSMUSG00000087022.4	processed_transcript	329160	9130024F11Rik	7.796004849	MGI:MGI:1926150	-0.319184299	-1.436080479	0.168483494	0.698859469	-0.025634754	-0.482813616	0.637612026	0.999652396	n.s. genes	0.083600388	1.184601212	0.253764388	0.999266765	n.s. genes	0.291284072	3.838991999	0.000497923	0.022240793	Signif in brain (FDR<0.05)	0.162278406	2.483212519	0.015056427	0.064522008	n.s. genes
chr1	56,976,803	56,978,640	1,838	+	1,838	ENSMUSG00000104310.1	TEC	100042869	Gm4081	0.363724253	MGI:MGI:3782256	-0.064522347	-0.343929199	0.734966711	0.916711945	0.028637452	0.139171637	0.891541916	0.999652396	n.s. genes	-0.046516567	-0.205058631	0.840156120	0.999266765	n.s. genes	0.152125318	0.935146406	0.356141773	0.628081260	n.s. genes	-0.106817029	-1.141421965	0.257012975	0.450274288	n.s. genes
chr1	57,200,645	57,214,993	14,349	-	3,301	ENSMUSG00000101429.1	lincRNA	407809	BC055402	0.055122930	MGI:MGI:3039597	-0.048569759	-0.206772547	0.838556375	0.950262398	0.626529056	1.185948926	0.257797089	0.999652396	n.s. genes	0.631335720	1.260346407	0.225919676	0.999266765	n.s. genes	-0.243065118	-1.073786104	0.290290558	0.568252229	n.s. genes	-0.344240058	-2.099792027	0.038817543	0.124914065	n.s. genes
chr1	57,359,222	57,377,544	18,323	-	2,052	ENSMUSG00000097519.2	lincRNA	75323	4930558J18Rik	0.117530861	MGI:MGI:1922573	-0.047572323	-0.109505106	0.914038461	0.975238805	-0.491831170	-1.005802344	0.333671576	0.999652396	n.s. genes	-0.663037080	-0.953499079	0.354760067	0.999266765	n.s. genes	0.050733670	0.300383108	0.765667906	0.901311336	n.s. genes	-0.161764310	-1.634260876	0.106033408	0.250412516	n.s. genes
chr1	57,377,620	57,385,423	7,804	+	3,235	ENSMUSG00000038323.3	protein_coding	73467	1700066M21Rik	7.348722931	MGI:MGI:1920717	0.056458856	0.357652397	0.724848584	0.916711945	-0.043299410	-0.779890857	0.450036962	0.999652396	n.s. genes	0.044257258	0.575537551	0.573069299	0.999266765	n.s. genes	0.112643686	2.484699151	0.017913509	0.136523725	n.s. genes	0.075309842	2.279266952	0.025246876	0.092818166	n.s. genes
chr1	57,388,237	57,407,101	18,865	-	2,808	ENSMUSG00000048495.16	protein_coding	68736	Tyw5	2.783604756	MGI:MGI:1915986	0.283193717	1.179371867	0.253918431	0.755106817	0.024855350	0.338401694	0.740702680	0.999652396	n.s. genes	0.217175206	2.720779317	0.015285687	0.999266765	n.s. genes	0.007166578	0.153860041	0.878606780	0.955504700	n.s. genes	0.048483859	1.644208541	0.103957540	0.246872894	n.s. genes
chr1	57,406,328	57,417,953	11,626	+	7,878	ENSMUSG00000025971.6	protein_coding	68115	Maip1	2.715684878	MGI:MGI:1915365	-0.135610802	-0.888062005	0.386461096	0.815846988	0.064572632	0.928353105	0.370884742	0.999652396	n.s. genes	-0.032665250	-0.506949416	0.619222285	0.999266765	n.s. genes	0.083453818	2.871268675	0.006906459	0.084973365	n.s. genes	0.104030781	3.586900191	0.000567304	0.006281229	Signif in brain (FDR<0.05)
chr1	57,774,162	57,946,964	172,803	+	8,041	ENSMUSG00000038305.15	protein_coding	67198	Spats2l	3.296180656	MGI:MGI:1914448	-0.875542836	-2.002643644	0.060836688	0.653991600	0.012587001	0.200273177	0.844503256	0.999652396	n.s. genes	-0.029709602	-0.380460862	0.708691635	0.999266765	n.s. genes	-0.068165967	-1.571275100	0.125146305	0.367490782	n.s. genes	-0.029165019	-1.048369894	0.297544926	0.493003928	n.s. genes
chr1	57,955,101	58,018,956	63,856	-	12,973	ENSMUSG00000054770.16	protein_coding	51960	Kctd18	1.621599921	MGI:MGI:3603813	0.124866808	0.704248829	0.490474880	0.868967421	-0.023858512	-0.335784669	0.742627960	0.999652396	n.s. genes	0.086302476	1.079649311	0.296574223	0.999266765	n.s. genes	0.019939115	0.486588725	0.629593139	0.824460327	n.s. genes	0.060371505	2.202962242	0.030400183	0.105455585	n.s. genes
chr1	57,995,971	58,025,899	29,929	+	7,007	ENSMUSG00000026039.9	protein_coding	68549	Sgo2a	0.812769151	MGI:MGI:1098767	-0.310201788	-1.764350538	0.094988251	0.674234305	-0.076979240	-0.383946591	0.707499052	0.999652396	n.s. genes	0.517055602	1.387744532	0.184559175	0.999266765	n.s. genes	-0.120465430	-1.558568013	0.128126142	0.373059995	n.s. genes	-0.175587552	-3.876165833	0.000212769	0.003102080	Signif in brain (FDR<0.05)
chr1	58,029,931	58,106,413	76,483	+	8,690	ENSMUSG00000063558.4	protein_coding	11761	Aox1	0.177774193	MGI:MGI:88035	-0.175280070	-0.365554909	0.719045524	0.916711945	0.111027594	1.154233067	0.270093801	0.999652396	n.s. genes	0.018339395	0.179065284	0.860172399	0.999266765	n.s. genes	-0.447878216	-2.591961626	0.013844645	0.120809500	n.s. genes	0.024887543	0.263537346	0.792796811	0.892231435	n.s. genes
chr1	58,113,130	58,200,698	87,569	+	7,033	ENSMUSG00000064294.12	protein_coding	71724	Aox3	0.159591847	MGI:MGI:1918974	0.851961203	1.924836813	0.070537628	0.660586576	-0.155241856	-0.680478031	0.508667249	0.999652396	n.s. genes	0.073317591	0.163522571	0.872189370	0.999266765	n.s. genes	-0.484145518	-1.767426933	0.085904570	0.301291988	n.s. genes	-0.506309230	-3.281767337	0.001516055	0.012804095	Signif in brain (FDR<0.05)
chr1	58,210,397	58,268,597	58,201	+	8,416	ENSMUSG00000038242.12	protein_coding	71872	Aox4	0.315651128	MGI:MGI:1919122	-1.200157986	-1.403820236	0.177739254	0.704462517	0.168186124	0.855609967	0.408388796	0.999652396	n.s. genes	0.185478723	0.447269593	0.660777490	0.999266765	n.s. genes	-0.143130152	-1.894603566	0.066458727	0.263857545	n.s. genes	-0.000880245	-0.015340078	0.987798088	0.994335016	n.s. genes
chr1	58,383,512	58,386,134	2,623	-	2,623	ENSMUSG00000103839.1	TEC	NA	Gm37607	0.541254086	NA	-0.138403017	-0.257940169	0.799439432	0.936594710	0.214547981	0.987105693	0.342398810	0.999652396	n.s. genes	0.104629896	0.515389355	0.613447567	0.999266765	n.s. genes	-0.075790843	-0.650656408	0.519531313	0.751910619	n.s. genes	-0.374970638	-4.690415270	0.000010738	0.000360456	Signif in brain (FDR<0.05)
chr1	58,392,898	58,407,353	14,456	+	4,033	ENSMUSG00000051223.14	protein_coding	66882	Bzw1	96.112364117	MGI:MGI:1914132	-0.053702418	-0.591125464	0.561938029	0.899915060	-0.049312059	-1.292752873	0.219587588	0.999652396	n.s. genes	-0.038383465	-0.932877089	0.364981642	0.999266765	n.s. genes	0.094970455	3.268989094	0.002430393	0.049184053	Signif in brain (FDR<0.05)	0.033953965	1.706487726	0.091697682	0.226177003	n.s. genes
chr1	58,410,189	58,424,066	13,878	-	8,132	ENSMUSG00000026034.17	protein_coding	12747	Clk1	7.966654247	MGI:MGI:107403	0.022266504	0.262604361	0.795899069	0.935134588	0.076470890	0.456851696	0.655651262	0.999652396	n.s. genes	0.187699994	1.764965467	0.096971071	0.999266765	n.s. genes	-0.088843168	-1.403608424	0.169275484	0.430653699	n.s. genes	0.028134821	0.422227176	0.673962971	0.814382117	n.s. genes
chr1	58,430,994	58,445,482	14,489	-	4,291	ENSMUSG00000026035.15	protein_coding	70225	Ppil3	4.852998194	MGI:MGI:1917475	-0.330443477	-1.615492269	0.123954315	0.687930952	-0.080878329	-1.193188134	0.255052374	0.999652396	n.s. genes	0.064161769	0.699896013	0.494213294	0.999266765	n.s. genes	0.000869595	0.020545118	0.983725592	0.993524547	n.s. genes	-0.035600643	-1.005631725	0.317547731	0.514787629	n.s. genes
chr1	58,445,151	58,481,816	36,666	+	7,763	ENSMUSG00000026036.17	protein_coding	65102	Nif3l1	5.028168866	MGI:MGI:1929485	-0.317813019	-2.024339471	0.058354409	0.653991600	0.000912266	0.013340656	0.989567550	0.999652396	n.s. genes	-0.053642674	-1.162575662	0.262335655	0.999266765	n.s. genes	0.035122039	1.090342814	0.283036879	0.561686898	n.s. genes	-0.059596471	-2.613555859	0.010656221	0.050871739	n.s. genes
chr1	58,462,771	58,505,109	42,339	-	3,857	ENSMUSG00000026037.14	protein_coding	18393	Orc2	7.862071886	MGI:MGI:1328306	-0.142951023	-1.129383210	0.273866581	0.766514472	-0.004776732	-0.065543295	0.948782842	0.999652396	n.s. genes	0.023787826	0.316477642	0.755800766	0.999266765	n.s. genes	0.029966641	0.741074840	0.463607951	0.713468312	n.s. genes	0.058137324	1.748366243	0.084138971	0.212726019	n.s. genes
chr1	58,505,148	58,523,230	18,083	+	4,616	ENSMUSG00000085054.2	lincRNA	100504455	Gm15834	0.060354160	MGI:MGI:3802168	0.163923180	0.371392807	0.714769830	0.916711945	0.258298175	0.953535097	0.358477888	0.999652396	n.s. genes	0.853503533	2.241949640	0.039750262	0.999266765	n.s. genes	-0.308648469	-1.792408009	0.081744426	0.292956978	n.s. genes	-0.179387168	-0.993928424	0.323178361	0.521292464	n.s. genes
chr1	58,522,806	58,586,323	63,518	-	12,041	ENSMUSG00000038174.14	protein_coding	213056	Fam126b	3.708007909	MGI:MGI:1098784	-0.099060664	-0.806504154	0.430695997	0.833516312	0.005557043	0.078693167	0.938528182	0.999652396	n.s. genes	0.063445639	0.948158639	0.357387927	0.999266765	n.s. genes	0.056925274	0.781684276	0.439673747	0.694397360	n.s. genes	0.168517939	2.673290838	0.009059516	0.045251478	Signif in brain (FDR<0.05)
chr1	58,586,384	58,595,964	9,581	+	763	ENSMUSG00000026032.8	protein_coding	66495	Ndufb3	53.161761101	MGI:MGI:1913745	-0.096718475	-0.823130245	0.421427122	0.829853155	-0.011032091	-0.185670054	0.855696134	0.999652396	n.s. genes	-0.017384927	-0.297370254	0.770074800	0.999266765	n.s. genes	0.008811213	0.225922248	0.822580415	0.930520584	n.s. genes	0.018633817	0.721432852	0.472692951	0.658040773	n.s. genes
chr1	58,652,641	58,655,074	2,434	+	936	ENSMUSG00000102059.1	transcribed_unprocessed_pseudogene	100504501	Gm20257	1.314007094	MGI:MGI:5012442	0.084706671	0.254415992	0.802117444	0.937686237	0.463464689	2.034489312	0.063789236	0.999652396	n.s. genes	0.299053669	1.283933836	0.217754339	0.999266765	n.s. genes	0.175464803	1.883357464	0.068011010	0.267457007	n.s. genes	0.071217050	1.106107946	0.271910707	0.466465271	n.s. genes
chr1	58,711,508	58,754,341	42,834	+	12,669	ENSMUSG00000026031.15	protein_coding	12633	Cflar	1.871535529	MGI:MGI:1336166	-0.089369225	-0.536032450	0.598633548	0.913872401	-0.053324674	-0.531547387	0.604400374	0.999652396	n.s. genes	-0.011812456	-0.113690788	0.910921230	0.999266765	n.s. genes	-0.177393789	-2.723283201	0.010026002	0.102908199	n.s. genes	0.096436014	2.732153566	0.007702008	0.040165126	Signif in brain (FDR<0.05)
chr1	58,795,374	58,847,503	52,130	+	2,893	ENSMUSG00000026029.14	protein_coding	12370	Casp8	2.109334847	MGI:MGI:1261423	0.041594998	0.475058247	0.640576474	0.916711945	-0.164519899	-1.462665081	0.168356798	0.999652396	n.s. genes	-0.187420494	-1.375852628	0.188140983	0.999266765	n.s. genes	-0.197317862	-2.127398819	0.040532515	0.204491061	n.s. genes	-0.070808094	-1.144635110	0.255686658	0.448706392	n.s. genes
chr1	58,850,085	58,892,792	42,708	-	944	ENSMUSG00000099719.1	unprocessed_pseudogene	101056017	Gm28802	0.105879052	MGI:MGI:5579508	0.413311745	0.994159228	0.333592879	0.798847161	-0.187430571	-0.303716680	0.766362985	0.999652396	n.s. genes	-1.006874012	-1.270849173	0.222254712	0.999266765	n.s. genes	-0.362414930	-0.947545552	0.349879175	0.623157828	n.s. genes	-0.098485354	-0.372539831	0.710451025	0.839627760	n.s. genes
chr1	58,900,449	58,973,430	72,982	-	7,088	ENSMUSG00000026028.12	protein_coding	70827	Trak2	20.584488823	MGI:MGI:1918077	0.146396183	1.046589453	0.309424077	0.787977696	-0.006201139	-0.125725424	0.901958060	0.999652396	n.s. genes	0.021501122	0.482542733	0.636066398	0.999266765	n.s. genes	-0.064266284	-1.684433697	0.101026433	0.329108830	n.s. genes	0.065553529	1.890089465	0.062275072	0.173122099	n.s. genes
chr1	58,973,522	58,994,997	21,476	+	7,256	ENSMUSG00000026027.13	protein_coding	227154	Stradb	12.009465460	MGI:MGI:2144047	-0.117130159	-0.821029715	0.422591085	0.830217794	-0.065947584	-1.260584881	0.230586324	0.999652396	n.s. genes	0.023834301	0.443737832	0.663274861	0.999266765	n.s. genes	0.061797279	1.906229138	0.064886168	0.260509814	n.s. genes	0.002181769	0.119146124	0.905450669	0.958221451	n.s. genes
chr1	59,100,590	59,120,382	19,793	-	2,389	ENSMUSG00000038079.14	protein_coding	381259	Tmem237	8.282819946	MGI:MGI:2138365	-0.853556781	-1.518402323	0.146638542	0.698859469	-0.039235011	-0.668614768	0.515954865	0.999652396	n.s. genes	0.039144842	0.599848080	0.557149882	0.999266765	n.s. genes	0.027199274	0.682340057	0.499530225	0.738162816	n.s. genes	-0.023782660	-1.088835563	0.279412526	0.474611604	n.s. genes
chr1	59,119,833	59,122,141	2,309	+	2,309	ENSMUSG00000097573.2	antisense	100038354	G730003C15Rik	0.615584633	MGI:MGI:3641700	0.245175025	0.419202162	0.680130805	0.916711945	0.176178836	0.714214623	0.488277860	0.999652396	n.s. genes	-0.441129874	-1.579153364	0.134195585	0.999266765	n.s. genes	-0.016957495	-0.156338665	0.876667381	0.954412095	n.s. genes	0.036566080	0.602141585	0.548739426	0.721768014	n.s. genes
chr1	59,120,935	59,163,389	42,455	-	7,063	ENSMUSG00000079550.9	protein_coding	227157	Mpp4	0.092050644	MGI:MGI:2386681	0.428008677	0.732303070	0.473605728	0.859513066	-0.212589397	-0.897900305	0.386284564	0.999652396	n.s. genes	0.417316958	1.383034082	0.185971275	0.999266765	n.s. genes	-0.037762211	-0.323484139	0.748260019	0.893609587	n.s. genes	-0.204765944	-2.504904654	0.014226387	0.062183330	n.s. genes
chr1	59,162,926	59,237,231	74,306	-	9,496	ENSMUSG00000026024.14	protein_coding	74018	Als2	5.767546155	MGI:MGI:1921268	0.073714840	0.627239332	0.538540196	0.891749637	-0.055397466	-1.164899342	0.265908724	0.999652396	n.s. genes	0.060544226	1.756325109	0.098478072	0.999266765	n.s. genes	0.027011219	1.032082312	0.309136443	0.585783329	n.s. genes	-0.092058954	-4.916970633	0.000004441	0.000201134	Signif in brain (FDR<0.05)
chr1	59,256,906	59,352,993	96,088	+	2,507	ENSMUSG00000026023.16	protein_coding	271697	Cdk15	0.105592229	MGI:MGI:3583944	0.104617013	0.171682972	0.865641671	0.960554136	0.384661960	1.370433496	0.194770673	0.999652396	n.s. genes	-0.517486165	-1.734909819	0.102301901	0.999266765	n.s. genes	0.078326874	0.346640265	0.730943995	0.884304988	n.s. genes	-0.118535358	-0.783656065	0.435497103	0.625799938	n.s. genes
chr1	59,482,424	59,486,955	4,532	+	4,532	ENSMUSG00000041075.8	protein_coding	14369	Fzd7	1.495947832	MGI:MGI:108570	-0.757728183	-1.868886035	0.078342717	0.666146418	0.065038372	0.388621361	0.704124740	0.999652396	n.s. genes	0.116723167	0.802783776	0.434061617	0.999266765	n.s. genes	0.005575220	0.056632573	0.955161038	0.983211308	n.s. genes	0.246849651	4.325129700	0.000042603	0.000975864	Signif in brain (FDR<0.05)
chr1	59,516,264	59,636,417	120,154	+	5,484	ENSMUSG00000047361.16	protein_coding	381260	Gm973	0.651934244	MGI:MGI:2685819	0.189486217	0.297743780	0.769378244	0.927611843	-0.107310506	-1.164291917	0.266145702	0.999652396	n.s. genes	-0.039583573	-0.285366275	0.779086601	0.999266765	n.s. genes	-0.064498232	-0.819244420	0.418209214	0.679075752	n.s. genes	0.060109966	0.759710490	0.449603819	0.637404123	n.s. genes
chr1	59,586,558	59,670,792	84,235	-	2,076	ENSMUSG00000026021.15	protein_coding	22218	Sumo1	38.000464690	MGI:MGI:1197010	0.124086278	1.326785722	0.201506208	0.721466839	-0.001748150	-0.038999513	0.969509590	0.999652396	n.s. genes	0.013897034	0.229577478	0.821378473	0.999266765	n.s. genes	0.083956930	3.143369411	0.003401359	0.058094576	n.s. genes	0.055196254	2.525390895	0.013480479	0.059875268	n.s. genes
chr1	59,684,971	59,711,510	26,540	+	10,758	ENSMUSG00000026020.9	protein_coding	55989	Nop58	8.067479622	MGI:MGI:1933184	0.038885528	0.422087469	0.678062670	0.916711945	-0.082917510	-1.986138650	0.069500256	0.999652396	n.s. genes	-0.062328735	-1.224916128	0.238632697	0.999266765	n.s. genes	-0.063266081	-1.654433989	0.107011260	0.339089171	n.s. genes	0.027132463	1.125061333	0.263841686	0.457479971	n.s. genes
chr1	59,763,400	59,879,014	115,615	+	17,983	ENSMUSG00000067336.6	protein_coding	12168	Bmpr2	8.472778499	MGI:MGI:1095407	-0.560955510	-1.056723583	0.304901009	0.784098461	-0.030095347	-0.553758619	0.589557731	0.999652396	n.s. genes	0.017575653	0.291077821	0.774794590	0.999266765	n.s. genes	0.122320018	2.163158694	0.037465819	0.196363752	n.s. genes	-0.024888797	-0.604702775	0.547044285	0.720328469	n.s. genes
chr1	59,913,006	59,981,515	68,510	+	7,290	ENSMUSG00000041040.12	protein_coding	72750	Fam117b	20.641273747	MGI:MGI:1920000	0.004357919	0.026724570	0.978979543	0.994640830	-0.050606299	-1.256872558	0.231883506	0.999652396	n.s. genes	0.038707871	0.711580267	0.487143654	0.999266765	n.s. genes	0.088102298	2.468532477	0.018613920	0.138677522	n.s. genes	-0.020420567	-0.975752735	0.332053575	0.529705145	n.s. genes
chr1	59,982,490	60,043,122	60,633	-	5,356	ENSMUSG00000026018.12	protein_coding	70375	Ica1l	8.935176718	MGI:MGI:1917625	-0.529128254	-1.596387460	0.128167584	0.690900401	-0.034093821	-0.870090132	0.400726478	0.999652396	n.s. genes	0.092423003	1.689384771	0.110863119	0.999266765	n.s. genes	0.033148727	0.884088547	0.382701498	0.649976904	n.s. genes	-0.012669694	-0.483652738	0.629919940	0.784330809	n.s. genes
chr1	60,069,785	60,098,645	28,861	-	11,955	ENSMUSG00000026019.15	protein_coding	57750	Wdr12	3.031948881	MGI:MGI:1927241	0.110468838	1.076963975	0.296010513	0.778167147	-0.026575881	-0.577854746	0.573671924	0.999652396	n.s. genes	-0.011524877	-0.284512879	0.779728536	0.999266765	n.s. genes	0.091406703	2.398413232	0.021950093	0.150576347	n.s. genes	-0.014677182	-0.677737537	0.499843832	0.681814666	n.s. genes
chr1	60,098,247	60,151,032	52,786	+	14,557	ENSMUSG00000026017.13	protein_coding	241066	Carf	1.113847060	MGI:MGI:2182269	-0.065395338	-0.488967019	0.630891287	0.916711945	-0.065332015	-1.164173891	0.266191767	0.999652396	n.s. genes	0.204100167	2.116958303	0.050565784	0.999266765	n.s. genes	-0.124409694	-2.364919319	0.023727897	0.156248993	n.s. genes	0.101746656	2.489414596	0.014814781	0.063773801	n.s. genes
chr1	60,180,599	60,338,328	157,730	+	28,441	ENSMUSG00000073664.11	protein_coding	269198	Nbeal1	0.806724598	MGI:MGI:2444343	0.000022075	0.000130834	0.999897079	0.999897079	0.002252279	0.021175024	0.983441848	0.999652396	n.s. genes	0.020754688	0.160814362	0.874286650	0.999266765	n.s. genes	0.080177870	1.360008450	0.182552623	0.449384532	n.s. genes	-0.074736575	-1.335253834	0.185484037	0.363292622	n.s. genes
chr1	60,343,323	60,388,060	44,738	+	2,286	ENSMUSG00000049439.13	protein_coding	77951	Cyp20a1	6.339379974	MGI:MGI:1925201	-0.233421256	-1.588689849	0.129899049	0.692577854	-0.096456227	-1.481468198	0.163358673	0.999652396	n.s. genes	-0.035780599	-0.478963554	0.638554317	0.999266765	n.s. genes	0.028008399	0.730570522	0.469920176	0.717838635	n.s. genes	0.064507648	2.196835459	0.030851341	0.106576390	n.s. genes
chr1	60,409,619	60,481,158	71,540	+	8,543	ENSMUSG00000026782.15	protein_coding	329165	Abi2	29.867270351	MGI:MGI:106913	-0.274064366	-1.433195302	0.169294965	0.698859469	-0.049874028	-1.395917604	0.187149758	0.999652396	n.s. genes	-0.005881755	-0.168734175	0.868156211	0.999266765	n.s. genes	0.117600508	3.674395982	0.000794150	0.027828702	Signif in brain (FDR<0.05)	0.077656652	2.900043994	0.004786037	0.028907255	Signif in brain (FDR<0.05)
chr1	60,482,292	60,567,104	84,813	-	20,498	ENSMUSG00000026014.15	protein_coding	77300	Raph1	3.116055534	MGI:MGI:1924550	-0.844412999	-1.680078641	0.110570985	0.679777204	-0.009653389	-0.125502602	0.902130835	0.999652396	n.s. genes	-0.022539565	-0.416604608	0.682596583	0.999266765	n.s. genes	-0.030716765	-0.628479286	0.533783776	0.761230698	n.s. genes	0.020635319	0.515497230	0.607591077	0.767908389	n.s. genes
chr1	60,522,839	60,523,066	228	-	228	ENSMUSG00000081562.1	processed_pseudogene	102637269	Gm11575	2.309969043	MGI:MGI:3649592	0.194964014	0.837653469	0.413435444	0.825658587	1.263651251	2.569304236	0.023996072	0.999652396	n.s. genes	-0.066587823	-0.121478574	0.904850178	0.999266765	n.s. genes	-0.133400717	-0.388397784	0.700082113	0.864719785	n.s. genes	0.334864814	1.695359291	0.093797174	0.230160288	n.s. genes
chr1	60,703,932	60,705,149	1,218	+	1,218	ENSMUSG00000101188.1	processed_pseudogene	13674	Eif4a-ps4	62.492246669	MGI:MGI:1195958	0.113080680	0.841029702	0.411591662	0.824905408	-0.020555386	-0.401928393	0.694555548	0.999652396	n.s. genes	-0.024958111	-0.358602183	0.724659911	0.999266765	n.s. genes	0.073726785	2.268711923	0.029581413	0.173374165	n.s. genes	-0.030523912	-1.400109217	0.165248637	0.337010034	n.s. genes
chr1	60,716,800	60,773,359	56,560	+	6,122	ENSMUSG00000026012.2	protein_coding	12487	Cd28	0.430916108	MGI:MGI:88327	0.100806015	0.844619029	0.409637333	0.824593501	0.047278773	0.128901633	0.899495811	0.999652396	n.s. genes	0.444942531	1.591476352	0.131394775	0.999266765	n.s. genes	0.205466988	0.535409624	0.595763890	0.802594196	n.s. genes	0.062547797	0.296926541	0.767272577	0.876486186	n.s. genes
chr1	60,887,000	60,915,832	28,833	+	2,330	ENSMUSG00000026011.13	protein_coding	12477	Ctla4	0.097495601	MGI:MGI:88556	-0.024917357	-0.113745617	0.910724512	0.974333766	0.422372085	1.026743508	0.324089482	0.999652396	n.s. genes	0.689227775	1.868644403	0.080409652	0.999266765	n.s. genes	-0.476669878	-1.306521092	0.199924312	0.470968166	n.s. genes	0.172836845	0.817747062	0.415868766	0.608004885	n.s. genes
chr1	60,977,927	61,000,320	22,394	+	3,430	ENSMUSG00000026009.14	protein_coding	54167	Icos	0.138605785	MGI:MGI:1858745	0.076314900	0.348306453	0.731733817	0.916711945	0.168764452	0.343419560	0.737016276	0.999652396	n.s. genes	-0.035853122	-0.065968869	0.948233717	0.999266765	n.s. genes	-0.325116622	-1.150346396	0.257826385	0.535547443	n.s. genes	-0.005715325	-0.029720189	0.976362345	0.988578478	n.s. genes
chr1	61,378,432	61,395,904	17,473	+	892	ENSMUSG00000085447.1	lincRNA	77341	9530026F06Rik	0.674902059	MGI:MGI:1924591	-0.253795638	-0.859367555	0.401670121	0.820417143	-0.374110983	-0.807839838	0.434356537	0.999652396	n.s. genes	-0.313154555	-0.716598542	0.484125800	0.999266765	n.s. genes	-0.043978988	-0.108874714	0.913925753	0.965050732	n.s. genes	0.386991368	1.614709709	0.110210820	0.256602829	n.s. genes
chr1	61,638,824	62,642,284	1,003,461	+	13,153	ENSMUSG00000052062.14	protein_coding	72823	Pard3b	0.721959986	MGI:MGI:1919301	-0.183474972	-0.869367594	0.396325932	0.819306680	-0.058058282	-0.361065230	0.724107285	0.999652396	n.s. genes	-0.059753884	-0.405288757	0.690723646	0.999266765	n.s. genes	0.001647796	0.023428165	0.981442246	0.992669749	n.s. genes	0.013205621	0.307564569	0.759192614	0.871011398	n.s. genes
chr1	62,703,285	62,818,695	115,411	+	11,842	ENSMUSG00000025969.15	protein_coding	18187	Nrp2	9.385452823	MGI:MGI:1100492	0.077872915	0.226736985	0.823235994	0.945129507	-0.061730631	-0.740539927	0.472716896	0.999652396	n.s. genes	-0.027410026	-0.223298385	0.826177094	0.999266765	n.s. genes	-0.020196318	-0.332588409	0.741435498	0.889897411	n.s. genes	-0.043428479	-0.823881663	0.412393997	0.604705420	n.s. genes
chr1	62,958,418	63,114,667	156,250	-	17,713	ENSMUSG00000040865.15	protein_coding	227195	Ino80d	2.121074252	MGI:MGI:3027003	0.097208713	0.840739080	0.411750164	0.824905408	0.040040204	0.505061012	0.622342936	0.999652396	n.s. genes	0.034306479	0.462730059	0.649894173	0.999266765	n.s. genes	0.024018524	0.581962542	0.564334408	0.781372873	n.s. genes	-0.027766228	-0.725091622	0.470457620	0.656117895	n.s. genes
chr1	63,113,078	63,157,245	44,168	+	2,880	ENSMUSG00000084799.7	lincRNA	100380944	Ino80dos	0.786783175	MGI:MGI:3651861	-0.214056427	-0.867292749	0.397430913	0.819306680	0.006932749	0.060516107	0.952705819	0.999652396	n.s. genes	0.122057557	0.704600256	0.491359733	0.999266765	n.s. genes	0.041877884	0.477702676	0.635841725	0.828514751	n.s. genes	0.059357238	1.231783070	0.221546854	0.408113701	n.s. genes
chr1	63,117,118	63,126,837	9,720	+	9,720	ENSMUSG00000101599.1	lincRNA	100504668	Gm20342	0.171362614	MGI:MGI:5012527	0.406184820	1.756271605	0.096394661	0.677868498	0.300096211	2.113432833	0.055392187	0.999652396	n.s. genes	0.076811078	0.298501531	0.769227243	0.999266765	n.s. genes	0.019694553	0.199808201	0.842790836	0.939560845	n.s. genes	0.053860535	0.716785256	0.475540976	0.660624249	n.s. genes
chr1	63,143,596	63,176,793	33,198	-	8,086	ENSMUSG00000025968.16	protein_coding	227197	Ndufs1	14.047409903	MGI:MGI:2443241	0.039964718	0.482948694	0.635073751	0.916711945	-0.017016145	-0.377680341	0.712032258	0.999652396	n.s. genes	0.000214462	0.004797297	0.996232635	0.999897458	n.s. genes	0.045936451	1.657873685	0.106310503	0.338079380	n.s. genes	-0.033515227	-2.420716375	0.017695906	0.072222728	n.s. genes
chr1	63,176,825	63,180,486	3,662	+	2,532	ENSMUSG00000025967.16	protein_coding	55949	Eef1b2	119.945684494	MGI:MGI:1929520	-0.129612378	-1.310697755	0.206775008	0.726750661	-0.000542229	-0.012144005	0.990503285	0.999652396	n.s. genes	0.036637526	0.698831309	0.494860484	0.999266765	n.s. genes	0.039622540	1.473246170	0.149651710	0.404703935	n.s. genes	0.028427039	1.161942925	0.248625691	0.440877978	n.s. genes
chr1	63,179,004	63,179,135	132	+	132	ENSMUSG00000064602.1	snoRNA	100217464	Snora41	2.470242601	MGI:MGI:3819505	-0.416949198	-1.168615059	0.258115667	0.758371357	0.084931384	0.206098712	0.840047833	0.999652396	n.s. genes	-0.536781360	-1.199029764	0.248266517	0.999266765	n.s. genes	0.526574942	2.896873865	0.006469102	0.081988484	n.s. genes	0.104880306	1.001958135	0.319308055	0.516886221	n.s. genes
chr1	63,182,691	63,214,223	31,533	-	2,496	ENSMUSG00000046856.13	protein_coding	241070	Gpr1	0.175706201	MGI:MGI:2385324	-0.415711113	-1.706216029	0.105517834	0.679473643	-0.230569250	-1.669792214	0.119908844	0.999652396	n.s. genes	0.323692379	1.190361364	0.251558471	0.999266765	n.s. genes	-0.157807563	-0.679747105	0.501150917	0.738799056	n.s. genes	-0.128956728	-1.082710613	0.282106846	0.477233858	n.s. genes
chr1	63,273,265	63,314,576	41,312	+	12,659	ENSMUSG00000027520.16	protein_coding	73884	Zdbf2	2.793983192	MGI:MGI:1921134	-0.175670812	-0.371500398	0.714691121	0.916711945	-0.039579835	-0.338559138	0.740586910	0.999652396	n.s. genes	-0.064743251	-0.479437683	0.638224488	0.999266765	n.s. genes	-0.108908459	-1.496229654	0.143587471	0.396505630	n.s. genes	-0.297420707	-5.094712410	0.000002191	0.000120226	Signif in brain (FDR<0.05)
chr1	63,445,891	63,596,276	150,386	+	17,907	ENSMUSG00000025964.15	protein_coding	23792	Adam23	4.271527034	MGI:MGI:1345162	-0.850048969	-1.127706504	0.274555343	0.766514472	0.010845471	0.186352456	0.855172344	0.999652396	n.s. genes	-0.036036312	-0.480800791	0.637276677	0.999266765	n.s. genes	0.107298932	2.729447996	0.009873382	0.102305092	n.s. genes	0.053342410	2.067253899	0.041860588	0.131818286	n.s. genes
chr1	63,698,819	63,730,318	31,500	-	1,719	ENSMUSG00000025963.5	protein_coding	76668	Mdh1b	0.271754789	MGI:MGI:1923918	0.350552229	0.877110832	0.392220009	0.818774865	-0.213299540	-1.044034216	0.316330784	0.999652396	n.s. genes	0.152317729	0.549178428	0.590594078	0.999266765	n.s. genes	-0.201021706	-1.227812992	0.227738061	0.503134613	n.s. genes	-0.305870968	-1.538451516	0.127783953	0.283060517	n.s. genes
chr1	63,730,614	63,754,655	24,042	+	5,873	ENSMUSG00000025962.15	protein_coding	75619	Fastkd2	2.500961733	MGI:MGI:1922869	-0.037613359	-0.276829830	0.785129689	0.932235196	0.022926857	0.442135184	0.665979017	0.999652396	n.s. genes	0.009901225	0.165485548	0.870669826	0.999266765	n.s. genes	-0.091840323	-1.824736361	0.076614987	0.282971109	n.s. genes	-0.181397571	-4.566900235	0.000017223	0.000511932	Signif in brain (FDR<0.05)
chr1	63,754,907	63,769,267	14,361	-	1,758	ENSMUSG00000025961.1	protein_coding	74426	4933402D24Rik	0.149920279	MGI:MGI:1921676	-0.319184299	-1.436080479	0.168483494	0.698859469	-0.174487565	-0.493551327	0.630220204	0.999652396	n.s. genes	-0.288087332	-1.328700687	0.202899616	0.999266765	n.s. genes	-0.065780511	-0.313310891	0.755910239	0.896551169	n.s. genes	0.109209826	0.634415788	0.527573519	0.705007927	n.s. genes
chr1	63,917,848	63,935,932	18,085	+	998	ENSMUSG00000082373.2	unitary_pseudogene	102637534	Gm13754	0.111792097	MGI:MGI:3651213	-0.064522347	-0.343929199	0.734966711	0.916711945	0.415370099	1.205770958	0.250336065	0.999652396	n.s. genes	0.132582253	0.368962162	0.717074758	0.999266765	n.s. genes	0.203645362	0.617303427	0.541043482	0.766165889	n.s. genes	-0.620220408	-2.754559894	0.007236028	0.038494949	Signif in brain (FDR<0.05)
chr1	63,964,727	63,968,999	4,273	+	1,432	ENSMUSG00000044689.5	lincRNA	433315	Gm13749	0.271571657	MGI:MGI:3649721	-0.064522347	-0.343929199	0.734966711	0.916711945	0.022105857	0.099681571	0.922185308	0.999652396	n.s. genes	0.252747534	0.850487464	0.407813260	0.999266765	n.s. genes	0.077004739	0.296638306	0.768501761	0.902781274	n.s. genes	0.099693102	0.712225042	0.478344744	0.663131824	n.s. genes
chr1	64,029,447	64,122,282	92,836	-	8,131	ENSMUSG00000025959.13	protein_coding	93691	Klf7	18.750896921	MGI:MGI:1935151	-0.274850678	-1.496709472	0.152154019	0.698859469	-0.021778715	-0.437767629	0.669057963	0.999652396	n.s. genes	-0.073393092	-1.284725972	0.217484213	0.999266765	n.s. genes	0.130021120	4.117954730	0.000222648	0.014873457	Signif in brain (FDR<0.05)	-0.003982206	-0.124218192	0.901446171	0.955958897	n.s. genes
chr1	64,532,645	64,597,695	65,051	+	13,742	ENSMUSG00000025958.14	protein_coding	12912	Creb1	5.359892220	MGI:MGI:88494	0.036026245	0.513078961	0.614264200	0.916711945	-0.019639141	-0.422315848	0.680000835	0.999652396	n.s. genes	-0.018203035	-0.332470058	0.743923448	0.999266765	n.s. genes	-0.092597157	-1.815474989	0.078055718	0.285813796	n.s. genes	-0.053706271	-1.169076465	0.245756248	0.437342774	n.s. genes
chr1	64,606,473	64,617,242	10,770	-	3,005	ENSMUSG00000025956.10	protein_coding	67099	Mettl21a	2.629067817	MGI:MGI:1914349	-0.137163890	-0.749439797	0.463474013	0.852904914	0.016320626	0.235733924	0.817474902	0.999652396	n.s. genes	0.093089450	1.441019739	0.169187844	0.999266765	n.s. genes	0.018343868	0.308217140	0.759750167	0.897509933	n.s. genes	0.046308924	1.172452014	0.244406718	0.435614394	n.s. genes
chr1	64,679,871	64,690,659	10,789	-	2,341	ENSMUSG00000087213.2	processed_transcript	69941	2810408I11Rik	0.120266843	MGI:MGI:1917191	1.035340929	1.860524589	0.079572559	0.666146418	-0.398249543	-1.625109810	0.129186660	0.999652396	n.s. genes	-0.048021416	-0.157578200	0.876794054	0.999266765	n.s. genes	-0.186018938	-1.089452290	0.283423738	0.561896353	n.s. genes	-0.185848471	-1.555028010	0.123786335	0.277131783	n.s. genes
chr1	64,690,455	64,725,644	35,190	+	3,456	ENSMUSG00000070871.10	protein_coding	227210	Ccnyl1	5.341081164	MGI:MGI:2138614	-0.169937558	-1.164911875	0.259572661	0.759373976	-0.037011029	-0.607194938	0.554641323	0.999652396	n.s. genes	0.071116958	0.925529366	0.368671997	0.999266765	n.s. genes	0.081384185	2.551698977	0.015260304	0.126898134	n.s. genes	0.063024956	2.291881654	0.024473493	0.090793749	n.s. genes
chr1	64,730,558	64,737,749	7,192	-	6,915	ENSMUSG00000045005.9	protein_coding	14367	Fzd5	0.372962697	MGI:MGI:108571	-0.182585717	-0.696504212	0.495192961	0.871529139	0.002523086	0.013371592	0.989543360	0.999652396	n.s. genes	0.192688462	0.860222989	0.402586384	0.999266765	n.s. genes	-0.044556061	-0.462994271	0.646244051	0.833693643	n.s. genes	0.051246564	0.742947497	0.459634256	0.646485080	n.s. genes
chr1	64,736,240	64,740,607	4,368	+	4,368	ENSMUSG00000102140.1	TEC	105243946	Gm38058	0.060896293	MGI:MGI:5611286	-0.159676084	-0.556514460	0.584853472	0.905953650	-0.181721749	-0.574662894	0.575763062	0.999652396	n.s. genes	-0.000348340	-0.000578190	0.999545940	0.999897458	n.s. genes	-0.043104202	-0.230879301	0.818757390	0.928873700	n.s. genes	-0.020013787	-0.167212643	0.867613944	0.937704719	n.s. genes
chr1	64,785,983	64,956,824	170,842	-	10,921	ENSMUSG00000051344.13	protein_coding	241075	Plekhm3	2.560438918	MGI:MGI:2443627	0.256437524	1.406360690	0.176995739	0.703613348	0.015629590	0.365307813	0.721016482	0.999652396	n.s. genes	-0.011533440	-0.200938048	0.843322015	0.999266765	n.s. genes	-0.003389243	-0.083214506	0.934156681	0.975197930	n.s. genes	-0.112323123	-3.838199816	0.000242624	0.003407991	Signif in brain (FDR<0.05)
chr1	64,993,951	64,994,604	654	-	654	ENSMUSG00000084416.3	processed_pseudogene	100043141	Rpl10a-ps1	13.337220886	MGI:MGI:3705885	-0.093212268	-0.657680431	0.519237532	0.882665658	-0.062438934	-0.472465744	0.644774050	0.999652396	n.s. genes	0.095906451	1.080973550	0.296002741	0.999266765	n.s. genes	0.032141261	0.644927502	0.523193361	0.754590126	n.s. genes	0.008458907	0.267282277	0.789922160	0.890400972	n.s. genes
chr1	65,105,285	65,123,214	17,930	-	2,667	ENSMUSG00000044816.10	protein_coding	98303	D630023F18Rik	0.642055040	MGI:MGI:2138198	0.183195360	0.465409643	0.647334597	0.916711945	-0.151453363	-1.322631569	0.209754358	0.999652396	n.s. genes	0.251365197	1.433138502	0.171393264	0.999266765	n.s. genes	0.071452176	0.682382871	0.499503489	0.738162816	n.s. genes	-0.023862089	-0.318309216	0.751058759	0.866303254	n.s. genes
chr1	65,158,616	65,186,479	27,864	-	2,771	ENSMUSG00000025950.16	protein_coding	15926	Idh1	95.784202462	MGI:MGI:96413	-0.001044961	-0.005720126	0.995500242	0.998768871	-0.038803821	-0.903865656	0.383233774	0.999652396	n.s. genes	0.052473604	0.891547299	0.386069537	0.999266765	n.s. genes	0.111107665	2.768516278	0.008955308	0.096998851	n.s. genes	-0.023467685	-0.782598819	0.436114407	0.626146432	n.s. genes
chr1	65,186,683	65,278,695	92,013	+	19,211	ENSMUSG00000025949.16	protein_coding	18711	Pikfyve	2.735676110	MGI:MGI:1335106	0.162611281	1.357321309	0.191799028	0.714282242	0.085797681	1.537675796	0.149162245	0.999652396	n.s. genes	0.019434624	0.357904353	0.725171913	0.999266765	n.s. genes	-0.034063665	-0.784583812	0.437993578	0.693058997	n.s. genes	-0.000000091	-0.000002451	0.999998051	0.999998051	n.s. genes
chr1	65,282,056	65,389,244	107,189	+	2,582	ENSMUSG00000025946.13	protein_coding	213527	Pth2r	0.513969743	MGI:MGI:2180917	0.119338918	0.416947470	0.681748750	0.916711945	-0.040272975	-0.230590219	0.821381264	0.999652396	n.s. genes	0.148120465	0.487656679	0.632519462	0.999266765	n.s. genes	0.009334415	0.074775143	0.940820797	0.977193179	n.s. genes	-0.252104936	-3.480455779	0.000804320	0.008058631	Signif in brain (FDR<0.05)
chr1	66,175,273	66,439,453	264,181	+	16,456	ENSMUSG00000015222.18	protein_coding	17756	Map2	78.421531643	MGI:MGI:97175	-1.689665628	-1.854588015	0.080456057	0.666146418	0.018673910	0.284637443	0.780604155	0.999652396	n.s. genes	-0.039345224	-0.698642809	0.494975117	0.999266765	n.s. genes	0.101938829	2.592229119	0.013835658	0.120783845	n.s. genes	-0.080556015	-2.995739552	0.003619058	0.023876621	Signif in brain (FDR<0.05)
chr1	66,468,367	66,699,148	230,782	+	14,425	ENSMUSG00000055567.18	protein_coding	329178	Unc80	5.824485976	MGI:MGI:2652882	-0.367806994	-0.437437605	0.667104589	0.916711945	0.056005478	1.009268616	0.332071452	0.999652396	n.s. genes	0.047970025	1.315202798	0.207290948	0.999266765	n.s. genes	0.111791360	1.783571158	0.083196134	0.295950058	n.s. genes	-0.029070928	-0.575421339	0.566580296	0.734925721	n.s. genes
chr1	66,700,831	66,719,805	18,975	+	3,113	ENSMUSG00000026005.15	protein_coding	66646	Rpe	5.457076796	MGI:MGI:1913896	0.055363613	0.554341889	0.586307535	0.906376712	-0.012107266	-0.272944646	0.789373387	0.999652396	n.s. genes	0.130416950	2.221099410	0.041390901	0.999266765	n.s. genes	0.079568444	1.237043553	0.224334291	0.499649100	n.s. genes	-0.189318145	-3.737938680	0.000341910	0.004351675	Signif in brain (FDR<0.05)
chr1	66,719,248	66,817,546	98,299	-	6,664	ENSMUSG00000026004.15	protein_coding	68691	Kansl1l	3.136451908	MGI:MGI:1915941	-0.196764344	-1.660235368	0.114544679	0.680554697	0.018173510	0.254932488	0.802940440	0.999652396	n.s. genes	0.122346889	1.789628500	0.092780260	0.999266765	n.s. genes	-0.005009115	-0.110151436	0.912920568	0.964644523	n.s. genes	0.003999923	0.087736992	0.930299384	0.969721318	n.s. genes
chr1	66,765,626	66,768,731	3,106	-	3,106	ENSMUSG00000102559.1	TEC	NA	Gm37570	0.199175977	NA	0.011383667	0.021727202	0.982909541	0.994913859	0.231669245	1.087206358	0.297559180	0.999652396	n.s. genes	0.362109635	1.558568263	0.138987146	0.999266765	n.s. genes	-0.047755955	-0.324936117	0.747170225	0.893144836	n.s. genes	-0.206390223	-1.909665681	0.059669148	0.168124074	n.s. genes
chr1	66,769,290	66,771,866	2,577	-	2,577	ENSMUSG00000102374.1	TEC	NA	Gm38387	0.177301953	NA	0.580611183	1.059192437	0.303806366	0.783300420	0.451319428	1.796801087	0.096669172	0.999652396	n.s. genes	-0.026476056	-0.128247756	0.899578131	0.999266765	n.s. genes	-0.005378027	-0.032042491	0.974620806	0.990741308	n.s. genes	-0.003358101	-0.029814336	0.976287488	0.988578478	n.s. genes
chr1	66,775,511	66,780,107	4,597	+	4,597	ENSMUSG00000102776.1	TEC	NA	Gm38162	0.060692123	NA	-0.063886055	-0.161992138	0.873153808	0.963083667	-0.425703775	-0.807733295	0.434415632	0.999652396	n.s. genes	0.390967312	0.930850212	0.365997093	0.999266765	n.s. genes	-0.254760099	-1.205043541	0.236298189	0.513358714	n.s. genes	-0.034352054	-0.198483623	0.843157414	0.922795665	n.s. genes
chr1	66,793,645	66,796,298	2,654	-	2,654	ENSMUSG00000103706.1	TEC	75742	6820402A03Rik	0.066745759	MGI:MGI:1922992	0.609003222	1.771830405	0.093702083	0.670862473	0.041865912	0.063222388	0.950593800	0.999652396	n.s. genes	0.129347048	0.297140429	0.770247022	0.999266765	n.s. genes	-0.310864378	-0.830373059	0.411975167	0.674119126	n.s. genes	0.138655850	0.597020940	0.552136458	0.724538879	n.s. genes
chr1	66,799,659	66,800,797	1,139	-	1,139	ENSMUSG00000103756.1	TEC	NA	Gm37285	0.353477887	NA	-0.660115419	-1.884107160	0.076147010	0.665274878	0.154805530	0.430121233	0.674463427	0.999652396	n.s. genes	0.077326183	0.191606925	0.850501432	0.999266765	n.s. genes	0.152461285	0.917268487	0.365300615	0.635425061	n.s. genes	0.299159861	2.781088793	0.006717695	0.036521293	Signif in brain (FDR<0.05)
chr1	66,830,839	66,863,277	32,439	-	2,005	ENSMUSG00000026003.5	protein_coding	11363	Acadl	11.625565959	MGI:MGI:87866	0.183447995	2.009860539	0.060000625	0.653991600	0.045880815	0.999065991	0.336797230	0.999652396	n.s. genes	-0.070981139	-1.017025774	0.324528747	0.999266765	n.s. genes	-0.010385694	-0.248059418	0.805542910	0.922013073	n.s. genes	-0.003577389	-0.116262985	0.907728063	0.959862147	n.s. genes
chr1	66,849,108	66,849,602	495	-	495	ENSMUSG00000082769.3	processed_pseudogene	102640707	Gm15793	0.554366513	MGI:MGI:3783235	-0.007980338	-0.024927802	0.980392487	0.994640830	-0.872878185	-1.962666921	0.072439478	0.999652396	n.s. genes	0.659445596	1.438840310	0.169795369	0.999266765	n.s. genes	0.286492727	1.304762570	0.200516153	0.471911116	n.s. genes	-0.033310157	-0.273356723	0.785265550	0.887342783	n.s. genes
chr1	66,924,295	66,945,384	21,090	-	2,074	ENSMUSG00000061816.15	protein_coding	17901	Myl1	0.107687353	MGI:MGI:97269	-1.025547722	-1.626143741	0.121656684	0.685464207	0.194805130	0.891456090	0.389598934	0.999652396	n.s. genes	-0.026927528	-0.079751636	0.937440528	0.999266765	n.s. genes	0.560949152	1.580888782	0.122929531	0.364247805	n.s. genes	-0.050672108	-0.266912043	0.790206228	0.890520153	n.s. genes
chr1	67,000,517	67,038,834	38,318	-	6,863	ENSMUSG00000026000.16	protein_coding	14768	Lancl1	17.229329478	MGI:MGI:1336997	-0.120943792	-0.742763482	0.467405558	0.856150225	0.002100766	0.039220318	0.969337056	0.999652396	n.s. genes	0.001093128	0.026689358	0.979043144	0.999860795	n.s. genes	0.035247980	1.445406987	0.157268204	0.415368991	n.s. genes	0.008546858	0.498997797	0.619115489	0.776304083	n.s. genes
chr1	67,123,026	67,231,259	108,234	+	5,555	ENSMUSG00000025991.8	protein_coding	227231	Cps1	0.085842265	MGI:MGI:891996	-0.104029313	-0.353989046	0.727544562	0.916711945	0.230653354	0.683142233	0.507039000	0.999652396	n.s. genes	0.021382312	0.090199755	0.929266961	0.999266765	n.s. genes	-0.051902327	-0.251221511	0.803116891	0.921028463	n.s. genes	0.289391851	3.230894663	0.001776403	0.014306185	Signif in brain (FDR<0.05)
chr1	68,032,186	69,107,756	1,075,571	-	12,355	ENSMUSG00000062209.15	protein_coding	13869	Erbb4	5.935460852	MGI:MGI:104771	-1.037844865	-2.337723695	0.031409654	0.649458006	0.087967202	1.463206905	0.168210988	0.999652396	n.s. genes	0.034550659	0.645021223	0.528209119	0.999266765	n.s. genes	0.025543501	0.436215132	0.665368597	0.845155634	n.s. genes	-0.098985155	-2.048175255	0.043738816	0.135800236	n.s. genes
chr1	69,531,214	69,687,245	156,032	-	11,613	ENSMUSG00000025997.13	protein_coding	22779	Ikzf2	0.516155572	MGI:MGI:1342541	0.117925851	0.693203545	0.497211736	0.873035102	-0.170535553	-1.363970768	0.196743501	0.999652396	n.s. genes	0.180313627	1.035768146	0.315970904	0.999266765	n.s. genes	0.112617988	1.816619564	0.077876426	0.285566126	n.s. genes	-0.189221605	-3.689374811	0.000402920	0.004913265	Signif in brain (FDR<0.05)
chr1	69,826,970	70,725,132	898,163	+	6,764	ENSMUSG00000053153.14	protein_coding	66722	Spag16	0.232953695	MGI:MGI:1913972	1.707732184	4.062156938	0.000758680	0.541209672	0.104777105	0.140469747	0.890537412	0.999652396	n.s. genes	-1.441435407	-2.734482731	0.014864081	0.999266765	n.s. genes	-0.348174273	-3.423265598	0.001597012	0.039431218	Signif in brain (FDR<0.05)	-0.194807032	-1.936130245	0.056293205	0.161691182	n.s. genes
chr1	70,725,715	70,885,397	159,683	+	7,689	ENSMUSG00000045648.15	protein_coding	320460	Vwc2l	1.164705410	MGI:MGI:2444069	-0.159058850	-0.471345926	0.643172887	0.916711945	-0.007103339	-0.088580494	0.930825189	0.999652396	n.s. genes	0.173740852	1.602874702	0.128848531	0.999266765	n.s. genes	-0.039969470	-0.498537703	0.621234219	0.819423647	n.s. genes	0.086126355	1.252356182	0.213996161	0.399360864	n.s. genes
chr1	71,027,498	71,103,146	75,649	-	5,659	ENSMUSG00000026196.7	protein_coding	12021	Bard1	2.309290023	MGI:MGI:1328361	-0.026816997	-0.208352800	0.837341200	0.950262398	0.001189552	0.004254933	0.996672529	0.999982254	n.s. genes	-0.402599113	-0.850639955	0.407731049	0.999266765	n.s. genes	-0.060365283	-0.818289268	0.418746959	0.679260028	n.s. genes	-0.130690228	-2.610036807	0.010757794	0.051209765	n.s. genes
chr1	71,557,150	71,579,631	22,482	+	7,985	ENSMUSG00000026192.13	protein_coding	108147	Atic	6.510601430	MGI:MGI:1351352	0.058314839	0.506199198	0.618986951	0.916711945	-0.072762576	-1.158248503	0.268512358	0.999652396	n.s. genes	0.059550283	1.108656538	0.284240850	0.999266765	n.s. genes	-0.083150121	-2.426991336	0.020529743	0.145914344	n.s. genes	-0.121556756	-4.043929579	0.000118038	0.002037760	Signif in brain (FDR<0.05)
chr1	71,585,520	71,653,172	67,653	-	11,685	ENSMUSG00000026193.15	protein_coding	14268	Fn1	4.690372108	MGI:MGI:95566	0.114628847	0.320830674	0.752109852	0.921711410	0.110368105	0.529620694	0.605696738	0.999652396	n.s. genes	-0.020496520	-0.112683344	0.911707019	0.999266765	n.s. genes	-0.147207006	-1.301823001	0.201508460	0.473344395	n.s. genes	-0.036723030	-0.743210713	0.459475776	0.646307686	n.s. genes
chr1	72,107,155	72,122,001	14,847	-	2,048	ENSMUSG00000102123.1	lincRNA	100043255	Gm4319	0.126398158	MGI:MGI:3782500	-0.176201224	-0.616338726	0.545546341	0.893981673	0.253335136	0.503944564	0.623104933	0.999652396	n.s. genes	0.717546760	1.143052488	0.270115038	0.999266765	n.s. genes	-0.310754986	-1.456078401	0.154313137	0.411515434	n.s. genes	-0.083031641	-0.760885267	0.448905641	0.637002079	n.s. genes
chr1	72,159,442	72,212,307	52,866	-	2,284	ENSMUSG00000039395.8	protein_coding	381269	Mreg	1.080672394	MGI:MGI:2151839	-0.508231839	-0.753635746	0.461013382	0.851278663	-0.097619640	-0.673638375	0.512861440	0.999652396	n.s. genes	0.011064070	0.068901527	0.945936225	0.999266765	n.s. genes	0.066621816	0.601250840	0.551560396	0.773059741	n.s. genes	0.311644119	4.484508668	0.000023519	0.000633337	Signif in brain (FDR<0.05)
chr1	72,226,240	72,226,430	191	+	191	ENSMUSG00000094655.1	snRNA	NA	ENSMUSG00000094655	0.754706943	NA	0.181420126	0.485390713	0.633375121	0.916711945	0.012860035	0.022445476	0.982448573	0.999652396	n.s. genes	-0.778306553	-1.756149388	0.098508932	0.999266765	n.s. genes	-0.303023590	-0.770505492	0.446187447	0.699151789	n.s. genes	0.209879483	1.330512500	0.187033587	0.365016358	n.s. genes
chr1	72,255,008	72,255,198	191	+	191	ENSMUSG00000093843.1	snRNA	NA	ENSMUSG00000093843	12.172769128	NA	0.201459165	0.983714559	0.338561896	0.800126324	0.352302855	0.520684588	0.611727577	0.999652396	n.s. genes	1.073495747	2.182288015	0.044613363	0.999266765	n.s. genes	-0.110401605	-0.279955427	0.781165174	0.909654707	n.s. genes	0.513345465	2.236196610	0.028052119	0.099735319	n.s. genes
chr1	72,259,167	72,284,259	25,093	-	1,516	ENSMUSG00000026189.13	protein_coding	111175	Pecr	2.077550096	MGI:MGI:2148199	-0.696565348	-2.195272501	0.041786635	0.653991600	-0.114386962	-1.004187839	0.334418781	0.999652396	n.s. genes	0.141150290	1.375743135	0.188174222	0.999266765	n.s. genes	-0.047229562	-0.556345802	0.581526133	0.792414667	n.s. genes	-0.043852930	-1.045279844	0.298961759	0.494408194	n.s. genes
chr1	72,284,369	72,303,104	18,736	+	3,054	ENSMUSG00000026188.11	protein_coding	271711	Tmem169	10.589190123	MGI:MGI:2442781	0.468373292	0.904823569	0.377755858	0.815667656	-0.090760608	-1.513001911	0.155258887	0.999652396	n.s. genes	0.003830440	0.071533406	0.943874788	0.999266765	n.s. genes	0.002274277	0.070615889	0.944106760	0.978195418	n.s. genes	-0.055959453	-2.883919055	0.005013875	0.029717254	Signif in brain (FDR<0.05)
chr1	72,307,427	72,394,952	87,526	+	2,549	ENSMUSG00000026187.9	protein_coding	22596	Xrcc5	6.114606354	MGI:MGI:104517	0.077180741	0.623135140	0.541172316	0.892820339	-0.026425526	-0.411321328	0.687833699	0.999652396	n.s. genes	0.021881366	0.354047465	0.728004159	0.999266765	n.s. genes	-0.119635578	-3.183517274	0.003056722	0.055153535	n.s. genes	-0.090031390	-3.424425995	0.000964025	0.009117162	Signif in brain (FDR<0.05)
chr1	72,427,112	72,536,930	109,819	-	4,553	ENSMUSG00000039372.5	protein_coding	NA	Marchf4	17.421364998	NA	0.350611294	0.712025723	0.485763676	0.867462998	-0.036693613	-0.457490035	0.655204939	0.999652396	n.s. genes	-0.094390627	-1.066475496	0.302303584	0.999266765	n.s. genes	0.103825326	2.431175332	0.020328959	0.145458864	n.s. genes	0.020544435	0.748219804	0.456465795	0.643713700	n.s. genes
chr1	72,583,251	72,633,134	49,884	+	5,728	ENSMUSG00000039354.16	protein_coding	54380	Smarcal1	6.921302302	MGI:MGI:1859183	0.149085230	0.904852069	0.377741169	0.815667656	-0.017435450	-0.324388374	0.751032897	0.999652396	n.s. genes	0.042949155	0.932750948	0.365044781	0.999266765	n.s. genes	-0.033745296	-1.413223863	0.166451582	0.427394767	n.s. genes	-0.114139231	-6.277787245	0.000000015	0.000004164	Signif in brain (FDR<0.05)
chr1	72,641,188	72,642,963	1,776	+	1,282	ENSMUSG00000110712.1	antisense	105243955	Gm39662	0.347399960	MGI:MGI:5622547	-0.064522347	-0.343929199	0.734966711	0.916711945	0.131114054	0.274829382	0.787957828	0.999652396	n.s. genes	0.687488535	1.360685422	0.192790726	0.999266765	n.s. genes	-0.025472601	-0.164090665	0.870606873	0.951597149	n.s. genes	-0.138061476	-1.582544288	0.117370575	0.267349065	n.s. genes
chr1	72,711,290	72,713,813	2,524	+	1,410	ENSMUSG00000046330.10	protein_coding	19981	Rpl37a	197.642906648	MGI:MGI:98068	-0.074484987	-0.657488249	0.519358167	0.882665658	-0.008949635	-0.207440953	0.839022085	0.999652396	n.s. genes	0.060379009	0.865682232	0.399674757	0.999266765	n.s. genes	0.031472045	0.888896006	0.380147912	0.647652200	n.s. genes	0.023389777	0.904480252	0.368387504	0.565013592	n.s. genes
chr1	72,824,503	72,852,474	27,972	+	1,847	ENSMUSG00000039323.18	protein_coding	16008	Igfbp2	32.529715233	MGI:MGI:96437	-1.787112654	-2.503945569	0.022350483	0.633163832	0.014264270	0.152364582	0.881342370	0.999652396	n.s. genes	-0.058925973	-0.568500216	0.577721487	0.999266765	n.s. genes	-0.047699747	-0.578147787	0.566878295	0.782675042	n.s. genes	-0.087623857	-1.969274585	0.052294838	0.153902621	n.s. genes
chr1	72,857,932	72,874,884	16,953	-	6,006	ENSMUSG00000026185.8	protein_coding	16011	Igfbp5	18.495978607	MGI:MGI:96440	-0.508135774	-0.831012430	0.417077639	0.827095542	-0.065736105	-1.209183933	0.249068674	0.999652396	n.s. genes	0.115157729	1.079369879	0.296694917	0.999266765	n.s. genes	-0.111966159	-1.479038817	0.148104407	0.402525345	n.s. genes	0.015334735	0.276146340	0.783129665	0.886345871	n.s. genes
chr1	73,910,231	74,124,447	214,217	-	16,465	ENSMUSG00000055322.16	protein_coding	21961	Tns1	1.514574078	MGI:MGI:104552	-0.659896475	-2.290999140	0.034515650	0.649730593	0.046956842	0.540021218	0.598715489	0.999652396	n.s. genes	-0.066014666	-0.801399833	0.434838823	0.999266765	n.s. genes	-0.079814164	-1.174875034	0.248002473	0.525190988	n.s. genes	-0.042747055	-1.478681105	0.143052457	0.306284680	n.s. genes
chr1	74,125,541	74,148,223	22,683	+	2,329	ENSMUSG00000061815.11	protein_coding	435626	Rufy4	0.103724348	MGI:MGI:3588214	0.860403708	2.014960710	0.059416035	0.653991600	0.282473886	0.810401009	0.432937548	0.999652396	n.s. genes	-0.409991032	-0.757826316	0.459757642	0.999266765	n.s. genes	-0.073922123	-0.393306039	0.696487056	0.863170820	n.s. genes	-0.077582118	-0.561647168	0.575886584	0.742265163	n.s. genes
chr1	74,153,989	74,160,610	6,622	+	3,048	ENSMUSG00000026180.8	protein_coding	12765	Cxcr2	1.585327981	MGI:MGI:105303	0.051827122	0.187165524	0.853667545	0.955784918	-1.255908802	-1.821811427	0.092599282	0.999652396	n.s. genes	-2.549519391	-2.194483391	0.043576588	0.999266765	n.s. genes	-0.133567870	-0.563724797	0.576547854	0.788527580	n.s. genes	-0.197439447	-1.138189025	0.258352363	0.451543733	n.s. genes
chr1	74,191,785	74,194,631	2,847	-	1,491	ENSMUSG00000048480.5	protein_coding	227288	Cxcr1	0.146613008	MGI:MGI:2448715	0.293961180	0.737963797	0.470244373	0.857777270	-0.247761549	-0.506184864	0.621576345	0.999652396	n.s. genes	0.022171225	0.052502312	0.958789383	0.999266765	n.s. genes	0.404543699	1.686445042	0.100635328	0.328238027	n.s. genes	-0.070654260	-0.541177207	0.589851029	0.753391395	n.s. genes
chr1	74,236,084	74,268,209	32,126	+	2,033	ENSMUSG00000006304.14	protein_coding	76709	Arpc2	105.540682282	MGI:MGI:1923959	-0.203216453	-1.568758092	0.134474252	0.694464525	-0.007363031	-0.219559532	0.829775147	0.999652396	n.s. genes	-0.037719798	-1.320012582	0.205717553	0.999266765	n.s. genes	0.100105885	3.793735429	0.000566484	0.023770890	Signif in brain (FDR<0.05)	0.086751579	4.201697404	0.000066951	0.001360400	Signif in brain (FDR<0.05)
chr1	74,279,840	74,284,738	4,899	-	3,458	ENSMUSG00000006299.13	protein_coding	227290	Aamp	35.444429150	MGI:MGI:107809	-0.039555307	-0.469290918	0.644612210	0.916711945	-0.055619313	-1.518243426	0.153946259	0.999652396	n.s. genes	-0.051506933	-1.443393818	0.168528096	0.999266765	n.s. genes	0.048886872	1.654869953	0.106922232	0.338994392	n.s. genes	0.032003769	1.531962734	0.129376376	0.285164836	n.s. genes
chr1	74,284,930	74,353,684	68,755	+	7,832	ENSMUSG00000026179.14	protein_coding	56695	Pnkd	12.647798483	MGI:MGI:1930773	-0.225455674	-1.237483630	0.232133537	0.741065443	-0.024962433	-0.521488660	0.611183699	0.999652396	n.s. genes	-0.076811935	-1.733181005	0.102616174	0.999266765	n.s. genes	0.004851045	0.160382002	0.873505337	0.953060954	n.s. genes	0.038298717	1.749024196	0.084024442	0.212578113	n.s. genes
chr1	74,288,247	74,305,622	17,376	-	12,659	ENSMUSG00000006301.17	protein_coding	69660	Tmbim1	0.719181448	MGI:MGI:1916910	-0.542729586	-2.470374467	0.023954155	0.634312141	-0.047743835	-0.860802763	0.405629756	0.999652396	n.s. genes	0.023530430	0.209682966	0.836606566	0.999266765	n.s. genes	-0.176708639	-1.703594700	0.097351458	0.323006315	n.s. genes	0.169361576	3.167159340	0.002161693	0.016586218	Signif in brain (FDR<0.05)
chr1	74,362,108	74,369,321	7,214	+	2,211	ENSMUSG00000073650.8	protein_coding	241112	Catip	0.507539332	MGI:MGI:2685062	0.614763107	1.533200226	0.142972250	0.698859469	-0.040311927	-0.275854873	0.787187948	0.999652396	n.s. genes	0.190198729	1.275209023	0.220747118	0.999266765	n.s. genes	-0.207401422	-1.630659666	0.111959752	0.347888794	n.s. genes	0.043293391	0.322777191	0.747684651	0.863989958	n.s. genes
chr1	74,375,195	74,385,755	10,561	+	3,705	ENSMUSG00000026177.11	protein_coding	18173	Slc11a1	0.606168401	MGI:MGI:1345275	-0.134528246	-0.679945757	0.505368376	0.877301230	0.267462119	2.133309315	0.053446978	0.999652396	n.s. genes	0.017600310	0.116929049	0.908396092	0.999266765	n.s. genes	-0.242938845	-1.780012056	0.083786945	0.297257626	n.s. genes	-0.058481973	-0.593306798	0.554606978	0.726312601	n.s. genes
chr1	74,391,509	74,397,285	5,777	+	3,334	ENSMUSG00000026176.13	protein_coding	227292	Ctdsp1	5.857787578	MGI:MGI:2654470	0.100630063	0.951337522	0.354291966	0.804694093	0.032710402	0.482456605	0.637858495	0.999652396	n.s. genes	0.002974125	0.047509989	0.962704706	0.999272193	n.s. genes	0.013347578	0.310197422	0.758256590	0.897332031	n.s. genes	-0.018693622	-0.666061636	0.507239091	0.687633609	n.s. genes
chr1	74,409,376	74,435,559	26,184	+	3,551	ENSMUSG00000026175.12	protein_coding	22349	Vil1	0.076017801	MGI:MGI:98930	0.219605852	0.449943820	0.658233279	0.916711945	-0.023977373	-0.085334188	0.933353550	0.999652396	n.s. genes	-0.617947752	-2.489051701	0.024415653	0.999266765	n.s. genes	0.115836167	0.507411242	0.615059485	0.814992580	n.s. genes	-0.425802999	-2.143127390	0.035063155	0.116309074	n.s. genes
chr1	74,435,511	74,544,284	108,774	-	11,081	ENSMUSG00000033364.13	protein_coding	319651	Usp37	2.943195279	MGI:MGI:2442483	0.078088232	0.892486236	0.384150500	0.815667656	0.022718920	0.439511687	0.667827720	0.999652396	n.s. genes	-0.049026925	-0.716437496	0.484222476	0.999266765	n.s. genes	-0.034769256	-0.945163451	0.351076642	0.624091645	n.s. genes	-0.043832457	-1.558019908	0.123075506	0.275997547	n.s. genes
chr1	74,506,058	74,530,842	24,785	+	3,826	ENSMUSG00000026174.9	protein_coding	58184	Cnot9	14.642917233	MGI:MGI:1928902	-0.014699996	-0.179706588	0.859431866	0.958063872	-0.078813270	-1.551649746	0.145801301	0.999652396	n.s. genes	-0.039560168	-0.667692125	0.514007097	0.999266765	n.s. genes	-0.003775323	-0.141328131	0.888423761	0.959957150	n.s. genes	0.023011453	1.369015934	0.174728449	0.349526895	n.s. genes
chr1	74,542,888	74,567,794	24,907	+	7,045	ENSMUSG00000026173.15	protein_coding	18802	Plcd4	0.808074349	MGI:MGI:107469	-0.125872572	-0.272416854	0.788465863	0.932268818	-0.086564182	-1.058610423	0.309897277	0.999652396	n.s. genes	-0.086024834	-0.515955825	0.613060916	0.999266765	n.s. genes	-0.096635524	-0.855018440	0.398375472	0.662817349	n.s. genes	0.005480948	0.111981417	0.911111497	0.961281529	n.s. genes
chr1	74,565,127	74,588,145	23,019	-	11,355	ENSMUSG00000026135.17	protein_coding	77264	Zfp142	2.766064878	MGI:MGI:1924514	0.163289944	1.138442114	0.270167530	0.764439266	0.031399732	0.525947484	0.608172109	0.999652396	n.s. genes	0.051436478	0.842874104	0.411931571	0.999266765	n.s. genes	0.012712735	0.318727971	0.751833463	0.894690234	n.s. genes	-0.045761853	-1.572982390	0.119569236	0.270319855	n.s. genes
chr1	74,588,289	74,592,124	3,836	+	2,192	ENSMUSG00000026172.12	protein_coding	66821	Bcs1l	6.391122690	MGI:MGI:1914071	0.101631085	0.496184480	0.625892383	0.916711945	-0.112065196	-1.830817313	0.091172004	0.999652396	n.s. genes	-0.024272672	-0.396351927	0.697169931	0.999266765	n.s. genes	-0.083774146	-1.370455912	0.179299893	0.444888488	n.s. genes	-0.314569680	-5.801965681	0.000000119	0.000016925	Signif in brain (FDR<0.05)
chr1	74,593,748	74,601,372	7,625	-	2,181	ENSMUSG00000026171.12	protein_coding	57751	Rnf25	16.135414811	MGI:MGI:1890215	-0.187625251	-1.589023661	0.129823556	0.692577854	0.042238721	0.849531352	0.411634415	0.999652396	n.s. genes	0.005218002	0.082009070	0.935673890	0.999266765	n.s. genes	0.002976234	0.101970689	0.919363854	0.967970778	n.s. genes	0.045945525	1.915121384	0.058959529	0.166925250	n.s. genes
chr1	74,601,445	74,636,894	35,450	+	6,437	ENSMUSG00000033276.18	protein_coding	269209	Stk36	1.464015944	MGI:MGI:1920831	0.684832166	1.202394480	0.245109020	0.748150693	0.145464899	0.945752040	0.362280847	0.999652396	n.s. genes	0.025837283	0.177169814	0.861636058	0.999266765	n.s. genes	0.028560302	0.459700185	0.648583774	0.834998750	n.s. genes	-0.371349404	-7.951974517	0.000000000	0.000000017	Signif in brain (FDR<0.05)
chr1	74,661,745	74,703,730	41,986	+	11,527	ENSMUSG00000033257.14	protein_coding	67534	Ttll4	3.435569716	MGI:MGI:1914784	0.231681609	1.722212200	0.102524467	0.679473643	0.135221613	1.575967009	0.140107856	0.999652396	n.s. genes	-0.152389510	-1.823585810	0.087271454	0.999266765	n.s. genes	0.061574398	1.606602654	0.117157243	0.354819112	n.s. genes	-0.006728189	-0.167342160	0.867512366	0.937665804	n.s. genes
chr1	74,713,574	74,737,892	24,319	+	2,173	ENSMUSG00000026170.6	protein_coding	104086	Cyp27a1	0.667152619	MGI:MGI:88594	0.034157440	0.114167544	0.910394869	0.974137628	-0.124163622	-1.060557355	0.309045358	0.999652396	n.s. genes	-0.112794457	-0.776688324	0.448864487	0.999266765	n.s. genes	-0.426548044	-1.304400098	0.200638311	0.472087363	n.s. genes	-0.037594854	-0.208623185	0.835259173	0.918380307	n.s. genes
chr1	74,771,892	74,785,322	13,431	+	2,192	ENSMUSG00000033227.7	protein_coding	22420	Wnt6	0.167243131	MGI:MGI:98960	0.415437869	0.724857154	0.478048931	0.862480791	-0.342503609	-1.139820331	0.275829257	0.999652396	n.s. genes	0.256407334	0.691707220	0.499203697	0.999266765	n.s. genes	-0.482572863	-0.935780236	0.355819858	0.627818493	n.s. genes	-0.372104464	-1.460409095	0.147994327	0.312891373	n.s. genes
chr1	74,791,516	74,804,179	12,664	+	2,468	ENSMUSG00000026167.14	protein_coding	22409	Wnt10a	1.222387077	MGI:MGI:108071	-0.430418666	-0.644008343	0.527858748	0.886298421	0.059417631	0.630298277	0.539903598	0.999652396	n.s. genes	-0.155056785	-1.343068635	0.198307250	0.999266765	n.s. genes	0.341599522	0.916166818	0.365869978	0.636021491	n.s. genes	0.104807098	0.462245828	0.645127816	0.794799845	n.s. genes
chr1	74,854,934	74,857,732	2,799	+	2,799	ENSMUSG00000090071.4	protein_coding	12570	Cdk5r2	46.233720078	MGI:MGI:1330828	-0.218805420	-0.890610972	0.385128751	0.815667656	-0.040906530	-0.944839240	0.362728715	0.999652396	n.s. genes	-0.039104855	-0.683587126	0.504181130	0.999266765	n.s. genes	-0.050486597	-0.801539145	0.428246040	0.685070192	n.s. genes	0.077879946	1.701571228	0.092620439	0.227748449	n.s. genes
chr1	74,889,934	74,893,143	3,210	-	1,193	ENSMUSG00000006546.3	protein_coding	12958	Cryba2	0.106205170	MGI:MGI:104336	-0.064522347	-0.343929199	0.734966711	0.916711945	0.149052962	0.527302394	0.607258447	0.999652396	n.s. genes	-0.757786596	-2.749253975	0.014422197	0.999266765	n.s. genes	0.221258220	0.825976912	0.414430903	0.675528860	n.s. genes	-0.088016564	-0.578519333	0.564497349	0.733828184	n.s. genes
chr1	74,902,071	74,935,599	33,529	-	7,817	ENSMUSG00000047021.14	protein_coding	241116	Cfap65	0.470682672	MGI:MGI:2444274	0.879139377	1.778604496	0.092550392	0.668260878	0.157269842	0.990214859	0.340936232	0.999652396	n.s. genes	-0.134979802	-1.111989850	0.282848320	0.999266765	n.s. genes	-0.277785509	-1.996908974	0.053684266	0.238118701	n.s. genes	0.036972142	0.209435345	0.834627260	0.918326332	n.s. genes
chr1	74,967,139	75,125,200	158,062	-	1,118	ENSMUSG00000026162.7	protein_coding	75570	Nhej1	1.999889597	MGI:MGI:1922820	-0.086030231	-0.625751154	0.539493794	0.892195001	-0.073209437	-0.534831599	0.602193844	0.999652396	n.s. genes	0.093828771	0.551931627	0.588751005	0.999266765	n.s. genes	0.090031193	1.165510657	0.251720252	0.529192749	n.s. genes	-0.067782175	-1.139156352	0.257951089	0.451101295	n.s. genes
chr1	75,125,541	75,133,890	8,350	-	2,167	ENSMUSG00000026205.8	protein_coding	22626	Slc23a3	0.119501492	MGI:MGI:104516	-0.294598684	-0.587743442	0.564156302	0.900384797	0.098463039	0.504950641	0.622418246	0.999652396	n.s. genes	-0.331232532	-1.331418987	0.202024313	0.999266765	n.s. genes	-0.209367274	-0.483699945	0.631621499	0.825594365	n.s. genes	-0.158815621	-0.768137044	0.444609751	0.633200369	n.s. genes
chr1	75,134,554	75,142,697	8,144	-	5,635	ENSMUSG00000033159.14	protein_coding	69171	Cnppd1	8.154542467	MGI:MGI:1916421	-0.238892840	-2.014475908	0.059471382	0.653991600	0.038962900	0.802201275	0.437491151	0.999652396	n.s. genes	-0.059891105	-1.108577904	0.284273761	0.999266765	n.s. genes	0.157775066	4.099802189	0.000234729	0.015271886	Signif in brain (FDR<0.05)	-0.007131426	-0.261207337	0.794586803	0.893544042	n.s. genes
chr1	75,142,778	75,147,909	5,132	+	2,999	ENSMUSG00000049339.16	protein_coding	227298	Retreg2	50.620209732	MGI:MGI:2388278	-0.070753332	-0.573535728	0.573524950	0.902872070	0.019578107	0.512365201	0.617368943	0.999652396	n.s. genes	-0.043593029	-1.069128433	0.301143351	0.999266765	n.s. genes	0.088470649	4.267892450	0.000143588	0.012191482	Signif in brain (FDR<0.05)	0.052496905	2.700296579	0.008411750	0.042894126	Signif in brain (FDR<0.05)
chr1	75,168,646	75,171,402	2,757	+	1,772	ENSMUSG00000026197.12	protein_coding	68818	Zfand2b	7.813501256	MGI:MGI:1916068	0.059170462	0.512620023	0.614578710	0.916711945	-0.002449980	-0.046398774	0.963728861	0.999652396	n.s. genes	0.047034115	0.842261941	0.412263882	0.999266765	n.s. genes	-0.019445029	-0.444851936	0.659174895	0.840752249	n.s. genes	0.039909358	1.407341449	0.163101212	0.334097385	n.s. genes
chr1	75,171,717	75,180,392	8,676	-	5,315	ENSMUSG00000026198.15	protein_coding	74104	Abcb6	2.100798645	MGI:MGI:1921354	-0.004328962	-0.029419800	0.976860202	0.994640830	0.188199298	0.833962296	0.420025579	0.999652396	n.s. genes	-0.268213502	-0.751211701	0.463615891	0.999266765	n.s. genes	-0.022515954	-0.276639908	0.783689226	0.911459683	n.s. genes	0.065058833	1.003602244	0.318519422	0.515902282	n.s. genes
chr1	75,180,860	75,191,923	11,064	-	5,762	ENSMUSG00000033124.16	protein_coding	245860	Atg9a	7.894279632	MGI:MGI:2138446	-0.113971424	-0.921953312	0.368996099	0.811456036	-0.045994232	-0.896646954	0.386927664	0.999652396	n.s. genes	0.055571791	1.239200721	0.233441873	0.999266765	n.s. genes	-0.005685017	-0.190181333	0.850269477	0.942959733	n.s. genes	0.095656728	4.149200556	0.000080964	0.001556464	Signif in brain (FDR<0.05)
chr1	75,192,151	75,199,387	7,237	+	5,142	ENSMUSG00000026199.17	protein_coding	52231	Ankzf1	2.950152482	MGI:MGI:1098746	0.074042836	0.512850385	0.614420834	0.916711945	0.110579786	1.465175151	0.167682210	0.999652396	n.s. genes	-0.017231654	-0.231511745	0.819901731	0.999266765	n.s. genes	0.047391013	1.035358332	0.307626130	0.584346464	n.s. genes	-0.054062583	-1.740703236	0.085482365	0.215040903	n.s. genes
chr1	75,198,236	75,210,813	12,578	-	5,905	ENSMUSG00000026200.13	protein_coding	74577	Glb1l	2.056257985	MGI:MGI:1921827	0.268909512	1.553587107	0.138046723	0.695202225	0.116415796	1.368111137	0.195477718	0.999652396	n.s. genes	0.082137590	0.675263953	0.509312744	0.999266765	n.s. genes	0.038446442	0.676521084	0.503171353	0.740210714	n.s. genes	-0.020094397	-0.581572394	0.562448292	0.732499327	n.s. genes
chr1	75,210,838	75,215,606	4,769	+	4,518	ENSMUSG00000026201.12	protein_coding	20872	Stk16	9.680257004	MGI:MGI:1313271	0.275037898	2.699859835	0.014840303	0.633163832	-0.003402936	-0.075166781	0.941277117	0.999652396	n.s. genes	-0.001059538	-0.022283139	0.982502300	0.999860795	n.s. genes	0.019400768	0.660636672	0.513184813	0.747982593	n.s. genes	-0.127844982	-4.736490105	0.000008988	0.000321319	Signif in brain (FDR<0.05)
chr1	75,214,228	75,219,865	5,638	-	3,701	ENSMUSG00000026202.13	protein_coding	22145	Tuba4a	45.096874926	MGI:MGI:1095410	-0.095852903	-0.717141011	0.482679420	0.865498997	-0.075903367	-1.226944314	0.242554705	0.999652396	n.s. genes	-0.007773801	-0.197692064	0.845817907	0.999266765	n.s. genes	-0.003719221	-0.049545036	0.960767552	0.985739217	n.s. genes	0.225548990	4.032137979	0.000123087	0.002090592	Signif in brain (FDR<0.05)
chr1	75,236,406	75,244,804	8,399	+	4,249	ENSMUSG00000026203.16	protein_coding	56812	Dnajb2	16.061284524	MGI:MGI:1928739	0.287892668	1.446233616	0.165653066	0.698859469	-0.019646076	-0.462693114	0.651572155	0.999652396	n.s. genes	-0.003860070	-0.068883804	0.945950108	0.999266765	n.s. genes	-0.056649165	-1.447041465	0.156812713	0.415132820	n.s. genes	-0.066743851	-2.021319786	0.046505173	0.141664532	n.s. genes
chr1	75,247,027	75,264,502	17,476	-	4,249	ENSMUSG00000026204.15	protein_coding	19275	Ptprn	38.780731986	MGI:MGI:102765	-0.314447639	-0.994313044	0.333520086	0.798847161	-0.027783966	-0.609499687	0.553161226	0.999652396	n.s. genes	-0.060071274	-1.636089310	0.121667560	0.999266765	n.s. genes	-0.080699223	-1.754995080	0.088040525	0.305411497	n.s. genes	0.004797043	0.096885175	0.923053723	0.966271901	n.s. genes
chr1	75,272,199	75,278,415	6,217	-	1,032	ENSMUSG00000033061.15	protein_coding	19711	Resp18	22.986482094	MGI:MGI:1098222	-0.312471135	-1.424632914	0.171721943	0.698859469	-0.028853178	-0.443324069	0.665141993	0.999652396	n.s. genes	-0.022736620	-0.356424421	0.726258192	0.999266765	n.s. genes	-0.277466496	-2.161091659	0.037637311	0.196952488	n.s. genes	-0.116727075	-1.032180024	0.305019084	0.501188812	n.s. genes
chr1	75,307,896	75,317,990	10,095	-	4,289	ENSMUSG00000026209.15	protein_coding	13437	Dnpep	12.440080893	MGI:MGI:1278328	-0.090719686	-0.809842752	0.428824508	0.833184138	-0.010049656	-0.227845250	0.823467965	0.999652396	n.s. genes	0.033338424	0.734277956	0.473582980	0.999266765	n.s. genes	0.080385511	3.615175201	0.000937840	0.030508833	Signif in brain (FDR<0.05)	0.031231999	1.364652703	0.176091163	0.351197693	n.s. genes
chr1	75,360,329	75,368,579	8,251	+	3,754	ENSMUSG00000026208.9	protein_coding	13346	Des	0.240978601	MGI:MGI:94885	-1.189471142	-1.723506336	0.102285534	0.679473643	-0.170687730	-0.827372757	0.423610926	0.999652396	n.s. genes	-0.183703344	-1.006622797	0.329349685	0.999266765	n.s. genes	-0.343679807	-2.094041076	0.043591230	0.212311929	n.s. genes	-0.026111923	-0.299565702	0.765265597	0.875202693	n.s. genes
chr1	75,375,297	75,432,320	57,024	+	12,741	ENSMUSG00000026207.16	protein_coding	11790	Speg	4.828645475	MGI:MGI:109282	-1.448977391	-2.259022351	0.036803011	0.651590767	0.004752336	0.090906516	0.929014067	0.999652396	n.s. genes	-0.072261778	-1.113048692	0.282407040	0.999266765	n.s. genes	0.004522442	0.097242836	0.923090136	0.969779762	n.s. genes	0.007424148	0.275632927	0.783522638	0.886430810	n.s. genes
chr1	75,435,930	75,443,174	7,245	+	2,395	ENSMUSG00000033021.16	protein_coding	69080	Gmppa	11.526160133	MGI:MGI:1916330	0.170046586	1.047515821	0.309008629	0.787563910	0.023051109	0.505958240	0.621730891	0.999652396	n.s. genes	0.016017733	0.311538814	0.759481762	0.999266765	n.s. genes	0.004867504	0.117478852	0.907154432	0.962486171	n.s. genes	-0.048064322	-2.061512429	0.042418366	0.133154870	n.s. genes
chr1	75,450,436	75,474,340	23,905	+	2,727	ENSMUSG00000033007.15	protein_coding	241118	Asic4	3.838482408	MGI:MGI:2652846	0.026858764	0.090057333	0.929256715	0.980609342	-0.033357161	-0.364027245	0.721948864	0.999652396	n.s. genes	-0.083607136	-0.679782162	0.506523342	0.999266765	n.s. genes	-0.048852945	-0.561282336	0.578193350	0.789501913	n.s. genes	0.074879062	1.178363837	0.242055978	0.432691032	n.s. genes
chr1	75,468,570	75,470,761	2,192	-	2,192	ENSMUSG00000102605.1	TEC	NA	Gm37264	0.269347244	NA	0.030287127	0.144809918	0.886503270	0.966932364	0.479110564	1.527338736	0.151691015	0.999652396	n.s. genes	-0.584391596	-1.297528775	0.213154929	0.999266765	n.s. genes	0.226213401	1.708257708	0.096474181	0.321533757	n.s. genes	-0.013985012	-0.175395113	0.861201078	0.933298808	n.s. genes
chr1	75,474,569	75,479,271	4,703	-	3,856	ENSMUSG00000032997.16	protein_coding	74241	Chpf	16.550230899	MGI:MGI:106576	-0.372807912	-1.784605381	0.091540490	0.668254320	-0.029978480	-0.713736621	0.488563256	0.999652396	n.s. genes	-0.095501685	-1.694412365	0.109888076	0.999266765	n.s. genes	0.075577871	2.581387655	0.014204238	0.122133208	n.s. genes	0.103380080	3.167062097	0.002162337	0.016586218	Signif in brain (FDR<0.05)
chr1	75,479,310	75,506,361	27,052	-	8,467	ENSMUSG00000026211.17	protein_coding	98733	Obsl1	2.391450024	MGI:MGI:2138628	-1.566423543	-3.069319239	0.006726582	0.633163832	0.041617607	0.568609953	0.579739723	0.999652396	n.s. genes	-0.013679794	-0.169664031	0.867437006	0.999266765	n.s. genes	0.048920578	1.215440968	0.232360269	0.508902213	n.s. genes	-0.044561148	-1.887828916	0.062582074	0.173685472	n.s. genes
chr1	75,479,532	75,485,693	6,162	+	2,504	ENSMUSG00000051703.14	protein_coding	319998	Tmem198	18.071873767	MGI:MGI:2443133	-0.274386453	-0.495535125	0.626341375	0.916711945	-0.044935721	-1.214633190	0.247055579	0.999652396	n.s. genes	-0.071513720	-0.928362205	0.367246209	0.999266765	n.s. genes	0.016755843	0.397082897	0.693725523	0.861238958	n.s. genes	0.083320412	2.800356025	0.006362795	0.035127269	Signif in brain (FDR<0.05)
chr1	75,507,077	75,510,366	3,290	+	1,475	ENSMUSG00000032968.4	protein_coding	16322	Inha	14.036590929	MGI:MGI:96569	-0.644010688	-1.680031842	0.110580215	0.679777204	0.035008353	0.367931161	0.719107881	0.999652396	n.s. genes	-0.040590322	-0.422805654	0.678159979	0.999266765	n.s. genes	0.170093960	3.551880357	0.001119114	0.033018002	Signif in brain (FDR<0.05)	0.059640797	1.751882450	0.083528398	0.211779160	n.s. genes
chr1	75,521,529	75,537,335	15,807	+	5,743	ENSMUSG00000026213.15	protein_coding	71728	Stk11ip	5.508104669	MGI:MGI:1918978	0.245747942	1.570313102	0.134112503	0.694464525	-0.068468870	-1.467999907	0.166925779	0.999652396	n.s. genes	0.024949038	0.458597643	0.652795281	0.999266765	n.s. genes	0.035040227	1.088338276	0.283908211	0.562541281	n.s. genes	-0.087452192	-4.062372370	0.000110538	0.001943554	Signif in brain (FDR<0.05)
chr1	75,546,266	75,562,172	15,907	+	8,599	ENSMUSG00000006576.16	protein_coding	20536	Slc4a3	12.653723453	MGI:MGI:109350	-0.494542197	-1.092984379	0.289108441	0.773266034	0.021584735	0.435033165	0.670988843	0.999652396	n.s. genes	0.036995684	0.693844992	0.497898070	0.999266765	n.s. genes	0.010733651	0.319322977	0.751386112	0.894409530	n.s. genes	-0.040928562	-1.476985896	0.143505449	0.306731872	n.s. genes
chr1	76,489,133	76,501,444	12,312	+	2,188	ENSMUSG00000100553.6	lincRNA	620079	Gm17751	0.076431979	MGI:MGI:5009832	-0.064522347	-0.343929199	0.734966711	0.916711945	0.255769711	1.437345322	0.175290276	0.999652396	n.s. genes	0.018597016	0.066535794	0.947789541	0.999266765	n.s. genes	-0.277069893	-0.583190865	0.563516517	0.780787761	n.s. genes	0.083406947	0.326439106	0.744922924	0.862156129	n.s. genes
chr1	77,367,185	77,515,088	147,904	-	8,054	ENSMUSG00000026235.14	protein_coding	13838	Epha4	23.507613974	MGI:MGI:98277	-1.364323924	-2.613224748	0.017804583	0.633163832	0.013552335	0.289649669	0.776854650	0.999652396	n.s. genes	-0.010623097	-0.133553655	0.895449120	0.999266765	n.s. genes	0.100781832	2.186878337	0.035547017	0.190813256	n.s. genes	-0.045751631	-1.067491426	0.288879147	0.483791352	n.s. genes
chr1	77,515,280	77,517,128	1,849	+	1,849	ENSMUSG00000101849.1	lincRNA	NA	Gm28386	0.241512618	NA	-0.064522347	-0.343929199	0.734966711	0.916711945	-0.360429186	-1.644447834	0.125096912	0.999652396	n.s. genes	0.541987692	1.957194708	0.068311281	0.999266765	n.s. genes	0.194775471	1.049369569	0.301224228	0.578079624	n.s. genes	-0.027158837	-0.249624010	0.803501686	0.899514778	n.s. genes
chr1	78,310,345	78,420,289	109,945	+	4,002	ENSMUSG00000032908.9	protein_coding	433323	Sgpp2	1.343665406	MGI:MGI:3589109	-1.239309525	-2.577430724	0.019187029	0.633163832	0.079289670	0.802564190	0.437288958	0.999652396	n.s. genes	-0.028971730	-0.284927766	0.779416432	0.999266765	n.s. genes	-0.076720722	-0.657052330	0.515459256	0.749387125	n.s. genes	-0.034313380	-0.362971984	0.717558724	0.844024893	n.s. genes
chr1	78,417,975	78,488,859	70,885	-	2,620	ENSMUSG00000026245.16	protein_coding	23874	Farsb	25.921301611	MGI:MGI:1346035	0.077678567	0.956482236	0.351759412	0.803624884	-0.035113701	-0.736831046	0.474890510	0.999652396	n.s. genes	-0.057485175	-1.472155718	0.160702446	0.999266765	n.s. genes	0.055338182	1.696503729	0.098698264	0.325670844	n.s. genes	-0.048091504	-2.268181671	0.025944191	0.094667388	n.s. genes
chr1	78,465,448	78,466,926	1,479	-	1,479	ENSMUSG00000104018.1	TEC	74607	4833412K13Rik	0.210452834	MGI:MGI:1921857	-0.563728162	-1.291791719	0.213104928	0.730990525	0.255840079	0.984867603	0.343454415	0.999652396	n.s. genes	0.264143424	0.833927779	0.416805402	0.999266765	n.s. genes	0.080292344	0.319163718	0.751505842	0.894498402	n.s. genes	0.175950306	1.068879550	0.288256869	0.483348111	n.s. genes
chr1	78,497,026	78,512,158	15,133	-	3,310	ENSMUSG00000090486.2	protein_coding	269211	BC035947	0.190959256	MGI:MGI:2652858	-0.064522347	-0.343929199	0.734966711	0.916711945	0.181819958	1.133419982	0.278405995	0.999652396	n.s. genes	0.336704699	1.532336864	0.145301653	0.999266765	n.s. genes	-0.162902642	-0.971974041	0.337755417	0.613171777	n.s. genes	-0.241705947	-2.239544826	0.027824627	0.099085238	n.s. genes
chr1	78,657,825	78,707,743	49,919	+	4,357	ENSMUSG00000032883.15	protein_coding	74205	Acsl3	26.225368046	MGI:MGI:1921455	0.270498169	1.676916013	0.111196285	0.679777204	0.007319618	0.211385480	0.836009442	0.999652396	n.s. genes	-0.033270809	-0.674114971	0.510023497	0.999266765	n.s. genes	0.024407002	0.535254834	0.595869771	0.802594196	n.s. genes	0.034452350	1.347883823	0.181403540	0.357917307	n.s. genes
chr1	78,658,038	78,667,584	9,547	+	7,679	ENSMUSG00000079470.8	protein_coding	195434	Utp14b	1.448923073	MGI:MGI:2445092	0.500925068	2.352633085	0.030474652	0.648933419	-0.084957140	-0.683824512	0.506622515	0.999652396	n.s. genes	-0.391581503	-1.320819910	0.205454392	0.999266765	n.s. genes	0.229287975	3.807417633	0.000544843	0.023454073	Replicating genes (p<0.05 in blood, FDR<0.05 in brain)	-0.072064900	-1.876914140	0.064082384	0.176378239	n.s. genes
chr1	78,816,758	78,820,028	3,271	+	2,657	ENSMUSG00000047330.8	protein_coding	57814	Kcne4	0.318762404	MGI:MGI:1891125	-0.191753485	-0.323999642	0.749749804	0.921285918	-0.080199193	-0.504201415	0.622929587	0.999652396	n.s. genes	-0.080001069	-0.326359823	0.748453725	0.999266765	n.s. genes	-0.066901090	-0.392027777	0.697422640	0.863630930	n.s. genes	0.121241916	1.573247437	0.119507851	0.270303456	n.s. genes
chr1	78,967,637	78,968,079	443	-	443	ENSMUSG00000072978.3	processed_pseudogene	545332	Gm5830	0.783380416	MGI:MGI:3647375	0.347246793	0.675474700	0.508136308	0.878724892	0.142199713	0.452686022	0.658567266	0.999652396	n.s. genes	0.573037210	1.785973664	0.093391067	0.999266765	n.s. genes	-0.140483292	-0.859122529	0.396138472	0.661190762	n.s. genes	-0.096066276	-0.865913289	0.389061338	0.584250143	n.s. genes
chr1	79,434,669	79,440,042	5,374	-	2,515	ENSMUSG00000050711.7	protein_coding	20254	Scg2	55.131212097	MGI:MGI:103033	-0.383820361	-0.844627005	0.409632997	0.824593501	0.049360026	0.821819469	0.426648040	0.999652396	n.s. genes	-0.109725178	-1.155966437	0.264950010	0.999266765	n.s. genes	-0.107678421	-1.532475888	0.134425168	0.382033077	n.s. genes	0.003457322	0.057142652	0.954570417	0.979126223	n.s. genes
chr1	79,606,876	79,671,972	65,097	-	2,878	ENSMUSG00000054702.14	protein_coding	252903	Ap1s3	0.468710144	MGI:MGI:1891304	0.082940581	0.283963130	0.779746062	0.930496347	-0.126071607	-0.988674342	0.341660341	0.999652396	n.s. genes	-0.060172500	-0.364545556	0.720304727	0.999266765	n.s. genes	-0.207648367	-1.106065152	0.276268257	0.554034355	n.s. genes	-0.106859506	-1.022499303	0.309548365	0.505818777	n.s. genes
chr1	79,702,262	79,776,143	73,882	-	6,488	ENSMUSG00000073643.11	protein_coding	69368	Wdfy1	4.454189684	MGI:MGI:1916618	-0.163417856	-1.002421916	0.329698323	0.798423169	-0.018329871	-0.276983960	0.786340564	0.999652396	n.s. genes	-0.033845512	-0.461962858	0.650432338	0.999266765	n.s. genes	0.013889683	0.327891833	0.744953420	0.891747550	n.s. genes	0.094248639	2.703906449	0.008328434	0.042588876	Signif in brain (FDR<0.05)
chr1	79,776,018	79,781,445	5,428	+	1,644	ENSMUSG00000026248.9	protein_coding	69163	Mrpl44	10.808438204	MGI:MGI:1916413	-0.004373599	-0.032442378	0.974483670	0.994383994	0.096572055	1.882691509	0.083331219	0.999652396	n.s. genes	0.019631751	0.355521749	0.726921057	0.999266765	n.s. genes	0.009716465	0.221737718	0.825811077	0.931433195	n.s. genes	0.062521875	2.140244668	0.035302723	0.116821835	n.s. genes
chr1	79,794,197	79,861,180	66,984	-	8,287	ENSMUSG00000026249.10	protein_coding	20720	Serpine2	13.373195003	MGI:MGI:101780	-0.320111330	-1.452643669	0.163886210	0.698859469	-0.030943963	-0.889577129	0.390568967	0.999652396	n.s. genes	-0.065370750	-1.107596839	0.284684616	0.999266765	n.s. genes	-0.012170988	-0.273021224	0.786446786	0.913615698	n.s. genes	0.048303933	1.902457184	0.060617803	0.169719652	n.s. genes
chr1	79,922,536	79,923,426	891	-	891	ENSMUSG00000067106.6	processed_pseudogene	433326	Gm5529	0.689095344	MGI:MGI:3646377	-0.177008027	-0.369665327	0.716034036	0.916711945	0.176752659	0.750127045	0.467126910	0.999652396	n.s. genes	0.328990031	1.281846679	0.218467347	0.999266765	n.s. genes	0.191641634	1.278192165	0.209621627	0.483791619	n.s. genes	0.078072120	0.948598902	0.345608806	0.543772374	n.s. genes
chr1	79,957,580	79,958,057	478	+	478	ENSMUSG00000100397.1	processed_pseudogene	102636960	Gm28071	0.950215203	MGI:MGI:5578777	-1.010037273	-2.538638297	0.020800027	0.633163832	0.227724956	1.013405794	0.330168923	0.999652396	n.s. genes	0.021405111	0.068010648	0.946634103	0.999266765	n.s. genes	0.309735197	1.979509009	0.055693133	0.242752775	n.s. genes	0.048151841	0.538934268	0.591390757	0.754788433	n.s. genes
chr1	80,198,706	80,218,473	19,768	-	3,357	ENSMUSG00000043230.2	protein_coding	241128	Fam124b	0.180039651	MGI:MGI:3026880	-0.411722553	-0.604518434	0.553198796	0.895440038	-0.900687983	-1.250466709	0.234135557	0.999652396	n.s. genes	0.770920681	1.230804413	0.236482238	0.999266765	n.s. genes	-0.255075183	-1.908328667	0.064605611	0.259905836	n.s. genes	-0.047576933	-0.619622174	0.537222551	0.712336957	n.s. genes
chr1	80,264,923	80,340,480	75,558	-	4,873	ENSMUSG00000004364.14	protein_coding	26554	Cul3	38.066065780	MGI:MGI:1347360	-0.118003536	-1.135423271	0.271396067	0.765111072	0.001410900	0.044240544	0.965414788	0.999652396	n.s. genes	-0.015783180	-0.533040357	0.601455596	0.999266765	n.s. genes	0.076026892	2.427715652	0.020494855	0.145824484	n.s. genes	0.035493341	1.394056481	0.167062442	0.339185324	n.s. genes
chr1	80,274,731	80,276,413	1,683	-	1,683	ENSMUSG00000103076.1	TEC	NA	Gm37902	0.150287271	NA	0.213335750	0.708465847	0.487916923	0.868230434	1.130313471	2.648910401	0.020679346	0.999652396	n.s. genes	-0.008372262	-0.017627753	0.986157457	0.999860795	n.s. genes	0.293340434	1.254373217	0.218046713	0.492815086	n.s. genes	0.020940399	0.096825310	0.923101117	0.966271901	n.s. genes
chr1	80,501,073	80,758,448	257,376	-	18,267	ENSMUSG00000038608.15	protein_coding	210293	Dock10	1.294022878	MGI:MGI:2146320	0.391271338	2.539944911	0.020743669	0.633163832	0.090795293	0.982766070	0.344447737	0.999652396	n.s. genes	0.068144572	0.754273386	0.461827579	0.999266765	n.s. genes	-0.109951369	-1.826380291	0.076361630	0.282557836	n.s. genes	-0.108612431	-2.650741832	0.009634773	0.047272158	Signif in brain (FDR<0.05)
chr1	81,076,950	81,341,764	264,815	+	12,508	ENSMUSG00000054976.14	protein_coding	241134	Nyap2	3.023823677	MGI:MGI:2443135	0.152113840	0.415027679	0.683127629	0.916711945	-0.051412229	-1.113028390	0.286738229	0.999652396	n.s. genes	0.180205387	2.500915747	0.023842865	0.999266765	n.s. genes	0.042053853	0.552661582	0.584019539	0.794145706	n.s. genes	0.005182641	0.100485881	0.920203593	0.965326163	n.s. genes
chr1	82,233,101	82,291,416	58,316	-	9,144	ENSMUSG00000055980.2	protein_coding	16367	Irs1	3.714917239	MGI:MGI:99454	-1.172621650	-1.613969093	0.124285868	0.688117552	-0.020263676	-0.335469150	0.742860201	0.999652396	n.s. genes	-0.035133047	-0.359225142	0.724202957	0.999266765	n.s. genes	-0.008787907	-0.232152388	0.817776269	0.928452407	n.s. genes	0.005551482	0.187410066	0.851801555	0.927723508	n.s. genes
chr1	82,316,452	82,445,366	128,915	+	6,966	ENSMUSG00000026142.15	protein_coding	76867	Rhbdd1	0.786369708	MGI:MGI:1924117	-0.060238086	-0.483631605	0.634598518	0.916711945	0.011590153	0.135396475	0.894464320	0.999652396	n.s. genes	0.084423156	0.871587355	0.396541015	0.999266765	n.s. genes	-0.355664872	-4.355119665	0.000111063	0.011036695	Signif in brain (FDR<0.05)	-0.077592256	-1.588666456	0.115979896	0.264995726	n.s. genes
chr1	82,448,423	82,586,849	138,427	-	10,612	ENSMUSG00000067158.9	protein_coding	12829	Col4a4	0.207135586	MGI:MGI:104687	-0.660518678	-1.243982112	0.229789646	0.740507244	0.730303913	1.908991917	0.079594603	0.999652396	n.s. genes	-0.098121047	-0.291034941	0.774826785	0.999266765	n.s. genes	-0.099293856	-1.290822219	0.205255151	0.478776876	n.s. genes	-0.119594948	-2.232176882	0.028327391	0.100316810	n.s. genes
chr1	82,586,921	82,722,059	135,139	+	9,967	ENSMUSG00000079465.8	protein_coding	12828	Col4a3	0.058368381	MGI:MGI:104688	-1.308801996	-2.261681922	0.036607547	0.651590767	0.938106298	2.554150255	0.024683668	0.999652396	n.s. genes	-0.164630765	-0.507682443	0.618719707	0.999266765	n.s. genes	-0.414899307	-1.602516882	0.118059311	0.356264794	n.s. genes	-0.346559908	-2.051777175	0.043378768	0.135213831	n.s. genes
chr1	82,691,928	82,725,117	33,190	-	4,343	ENSMUSG00000097564.2	processed_transcript	105243964	C430014B12Rik	0.044181220	MGI:MGI:2444820	-0.607825650	-1.251643383	0.227049902	0.739670576	0.552026714	1.501787344	0.158099419	0.999652396	n.s. genes	0.485495953	0.835686674	0.415844242	0.999266765	n.s. genes	-0.486511747	-1.323080164	0.194416396	0.463508366	n.s. genes	-0.235742614	-1.210305968	0.229634802	0.418191606	n.s. genes
chr1	82,724,890	82,752,390	27,501	+	9,757	ENSMUSG00000026150.14	protein_coding	75734	Mff	26.404305768	MGI:MGI:1922984	-0.113830423	-0.728192364	0.476055653	0.861064531	-0.003773299	-0.111171539	0.913253633	0.999652396	n.s. genes	0.007910246	0.191146350	0.850856159	0.999266765	n.s. genes	0.083985472	3.649330270	0.000852161	0.028732794	Signif in brain (FDR<0.05)	0.054704448	3.677199939	0.000419766	0.005070451	Signif in brain (FDR<0.05)
chr1	82,739,691	82,740,707	1,017	+	1,017	ENSMUSG00000101450.1	sense_intronic	NA	Gm28941	0.517789934	NA	-0.362399259	-0.782127103	0.444516312	0.842068363	0.222411079	0.603755264	0.556854309	0.999652396	n.s. genes	0.654294843	1.406540045	0.179011156	0.999266765	n.s. genes	0.469333146	2.905714612	0.006324228	0.080819025	n.s. genes	-0.077655325	-0.418184527	0.676904110	0.816382886	n.s. genes
chr1	82,839,483	82,901,182	61,700	+	8,384	ENSMUSG00000026159.13	protein_coding	15463	Agfg1	14.604356534	MGI:MGI:1333754	0.186412756	1.987192557	0.062661998	0.653991600	-0.041331210	-0.934893701	0.367633766	0.999652396	n.s. genes	0.004177040	0.086125212	0.932453556	0.999266765	n.s. genes	0.040299271	0.965241267	0.341068427	0.616404339	n.s. genes	-0.013978340	-0.403998009	0.687264700	0.823941621	n.s. genes
chr1	83,003,482	83,004,907	1,426	-	1,426	ENSMUSG00000101784.1	processed_pseudogene	665246	Gm7553	0.266384018	MGI:MGI:3826364	-0.350008950	-0.842917273	0.410563163	0.824604556	-0.252217979	-0.951228674	0.359601901	0.999652396	n.s. genes	0.139661034	0.411667362	0.686137630	0.999266765	n.s. genes	0.098684822	0.558904721	0.579797370	0.790989185	n.s. genes	-0.059222905	-0.644569309	0.521003419	0.699880442	n.s. genes
chr1	83,012,523	83,038,448	25,926	-	3,065	ENSMUSG00000038496.16	protein_coding	80721	Slc19a3	0.436975943	MGI:MGI:1931307	-0.409573242	-1.447918847	0.165187049	0.698859469	0.039353441	0.173278035	0.865220044	0.999652396	n.s. genes	0.284540529	1.152903837	0.266168117	0.999266765	n.s. genes	0.060193711	0.482552125	0.632428247	0.826168856	n.s. genes	-0.003602511	-0.047880207	0.961928006	0.982187404	n.s. genes
chr1	83,159,752	83,210,574	50,823	+	2,140	ENSMUSG00000053161.16	protein_coding	71227	Daw1	0.305658747	MGI:MGI:1923089	0.842975333	1.653907463	0.115837284	0.681512196	0.945079290	1.226446223	0.242735538	0.999652396	n.s. genes	-0.400974399	-0.552845716	0.588139732	0.999266765	n.s. genes	-0.442437058	-3.504848324	0.001275231	0.035181574	Signif in brain (FDR<0.05)	0.017245524	0.119786876	0.904944646	0.957990479	n.s. genes
chr1	83,254,139	83,408,200	154,062	-	9,602	ENSMUSG00000026163.17	protein_coding	77629	Sphkap	10.922189697	MGI:MGI:1924879	-1.182295573	-1.708055817	0.105169762	0.679473643	-0.006622788	-0.124280579	0.903078479	0.999652396	n.s. genes	0.130813470	1.877389652	0.079134923	0.999266765	n.s. genes	0.002628777	0.054842122	0.956577147	0.983956313	n.s. genes	-0.010076631	-0.266274161	0.790695717	0.890770235	n.s. genes
chr1	84,036,296	84,364,180	327,885	-	8,172	ENSMUSG00000045658.16	protein_coding	98496	Pid1	5.027780428	MGI:MGI:2138391	-0.252810716	-0.904702645	0.377818187	0.815667656	-0.003127859	-0.052917888	0.958637518	0.999652396	n.s. genes	-0.002165690	-0.033141369	0.973978715	0.999619736	n.s. genes	0.133249613	3.317189973	0.002133303	0.044947879	Signif in brain (FDR<0.05)	-0.080068045	-2.644251382	0.009806393	0.047883041	Signif in brain (FDR<0.05)
chr1	84,369,839	84,696,221	326,383	-	4,784	ENSMUSG00000036766.12	protein_coding	227325	Dner	46.794776734	MGI:MGI:2152889	-0.314412607	-0.541533865	0.594916548	0.911599543	-0.022629309	-0.483032137	0.637461188	0.999652396	n.s. genes	-0.025338460	-0.608670382	0.551431664	0.999266765	n.s. genes	0.019340178	0.345489049	0.731801584	0.884913721	n.s. genes	-0.067203933	-1.500584091	0.137299565	0.297507216	n.s. genes
chr1	84,721,189	84,840,516	119,328	-	16,601	ENSMUSG00000026219.14	protein_coding	14897	Trip12	12.721181751	MGI:MGI:1309481	-0.011718013	-0.135382934	0.893842592	0.969093630	0.037714715	0.741387188	0.472221218	0.999652396	n.s. genes	-0.025280542	-0.652530830	0.523480573	0.999266765	n.s. genes	-0.098803306	-2.216284253	0.033289964	0.183835706	n.s. genes	0.016271179	0.411495352	0.681781691	0.819861981	n.s. genes
chr1	84,839,841	84,900,487	60,647	+	2,148	ENSMUSG00000073633.9	protein_coding	66153	Fbxo36	0.835393351	MGI:MGI:1289192	-0.018667479	-0.073470371	0.942258828	0.985117918	-0.102347573	-0.821681446	0.426723707	0.999652396	n.s. genes	0.078772812	0.433450574	0.670572519	0.999266765	n.s. genes	-0.347929460	-3.194991976	0.002964492	0.054473562	n.s. genes	0.212727010	2.468994324	0.015623790	0.066197423	n.s. genes
chr1	84,905,898	84,935,134	29,237	-	3,352	ENSMUSG00000026220.6	protein_coding	71781	Slc16a14	3.566083320	MGI:MGI:1919031	-0.566142333	-0.895118846	0.382779964	0.815667656	-0.121981983	-1.535100473	0.149788847	0.999652396	n.s. genes	0.073676737	0.827990342	0.420060562	0.999266765	n.s. genes	-0.218402558	-2.114322862	0.041708142	0.207781187	n.s. genes	0.040072832	0.633871722	0.527926782	0.705191149	n.s. genes
chr1	84,958,982	84,964,572	5,591	+	1,120	ENSMUSG00000118590.1	protein_coding	NA	Gm15433	0.080934815	NA	0.356407291	0.833659159	0.415623615	0.826776824	-1.160011162	-2.354003166	0.035760148	0.999652396	n.s. genes	0.092092868	0.131000660	0.897435461	0.999266765	n.s. genes	0.055818417	0.168053789	0.867511540	0.949941444	n.s. genes	-0.038732495	-0.210622311	0.833703916	0.917892296	n.s. genes
chr1	84,992,690	85,270,178	277,489	-	3,827	ENSMUSG00000052477.15	protein_coding	620078	C130026I21Rik	0.035926370	MGI:MGI:3612702	0.250912448	0.888834212	0.386057141	0.815787404	-0.478319161	-0.918645828	0.375746583	0.999652396	n.s. genes	0.661665185	0.858487963	0.403514657	0.999266765	n.s. genes	-0.014031511	-0.045451342	0.964006762	0.986882839	n.s. genes	0.191237724	0.997708951	0.321352290	0.519269528	n.s. genes
chr1	85,083,069	85,109,846	26,778	-	1,603	ENSMUSG00000089844.7	protein_coding	381287	A530032D15Rik	0.121058253	MGI:MGI:3037746	0.100558611	0.463357429	0.648776131	0.916711945	-0.078837318	-0.160738303	0.874879935	0.999652396	n.s. genes	0.096268215	0.336201787	0.741161420	0.999266765	n.s. genes	-0.273976787	-1.106990688	0.275873424	0.553577280	n.s. genes	0.014639930	0.118054701	0.906312692	0.958879693	n.s. genes
chr1	85,105,946	85,114,032	8,087	+	2,323	ENSMUSG00000072109.11	antisense	621875	A530040E14Rik	0.092093297	MGI:MGI:3612703	-0.380372062	-1.281361918	0.216661444	0.733068615	-0.143985471	-0.249185581	0.807283436	0.999652396	n.s. genes	0.548481769	0.798732101	0.436339477	0.999266765	n.s. genes	-0.182110007	-0.680187965	0.500875158	0.738761356	n.s. genes	0.014948481	0.119625816	0.905071836	0.957995879	n.s. genes
chr1	85,526,602	85,550,577	23,976	+	2,798	ENSMUSG00000118607.1	protein_coding	NA	Gm7592	0.032602028	NA	-0.218605484	-0.572185573	0.574419407	0.902872070	0.089520820	0.197894230	0.846324315	0.999652396	n.s. genes	-0.356658788	-0.601640404	0.555985616	0.999266765	n.s. genes	-0.026542131	-0.123977868	0.902044446	0.959957150	n.s. genes	0.005921374	0.060739778	0.951714080	0.977655679	n.s. genes
chr1	85,576,899	85,598,817	21,919	-	6,781	ENSMUSG00000070034.13	protein_coding	109032	Sp110	0.468794681	MGI:MGI:1923364	0.081435382	0.502627634	0.621445500	0.916711945	0.107016523	0.719717543	0.484999575	0.999652396	n.s. genes	0.146978818	0.637934807	0.532693017	0.999266765	n.s. genes	-0.156412958	-0.990738260	0.328636279	0.605000566	n.s. genes	0.073012925	0.657115835	0.512944522	0.692525227	n.s. genes
chr1	85,600,378	85,645,037	44,660	+	3,328	ENSMUSG00000070031.11	protein_coding	434484	Sp140	0.858108847	MGI:MGI:3702467	0.121641166	1.021297402	0.320921934	0.793305655	-0.172520293	-0.759903112	0.461469385	0.999652396	n.s. genes	0.327956246	1.461512553	0.163562485	0.999266765	n.s. genes	-0.331527394	-1.289764063	0.205618310	0.479120407	n.s. genes	-0.196051060	-1.264049539	0.209789641	0.394421903	n.s. genes
chr1	85,604,085	85,611,896	7,812	-	1,056	ENSMUSG00000073628.5	antisense	100503502	Gm10552	0.107783583	MGI:MGI:3642083	0.175523741	0.665947040	0.514063405	0.880280476	0.729623725	1.566321247	0.142342864	0.999652396	n.s. genes	0.022171225	0.052502312	0.958789383	0.999266765	n.s. genes	-0.026542131	-0.123977868	0.902044446	0.959957150	n.s. genes	0.005921374	0.060739778	0.951714080	0.977655679	n.s. genes
chr1	85,641,222	85,650,585	9,364	-	2,405	ENSMUSG00000090246.1	antisense	NA	Gm17017	0.044939002	NA	-0.250706582	-0.655944084	0.520328027	0.883160436	-1.332593278	-1.804993905	0.095318590	0.999652396	n.s. genes	0.512036780	1.015789094	0.325099195	0.999266765	n.s. genes	-0.077851718	-0.135749210	0.892799905	0.959957150	n.s. genes	0.141142318	0.500903494	0.617779454	0.775718670	n.s. genes
chr1	85,649,988	85,709,198	59,211	+	7,556	ENSMUSG00000026222.16	protein_coding	20684	Sp100	2.844506016	MGI:MGI:109561	-0.146448119	-1.192806220	0.248749192	0.751098469	-0.125008462	-0.779400243	0.450315405	0.999652396	n.s. genes	-0.114005796	-0.700640707	0.493760920	0.999266765	n.s. genes	-0.303555114	-1.148525376	0.258566798	0.536261529	n.s. genes	-0.508519698	-2.838558866	0.005709411	0.032601267	Signif in brain (FDR<0.05)
chr1	85,717,083	85,778,643	61,561	-	2,709	ENSMUSG00000052760.16	protein_coding	319997	A630001G21Rik	0.496486645	MGI:MGI:2443131	0.065127464	0.431182703	0.671560674	0.916711945	-0.111905240	-0.459433977	0.653846600	0.999652396	n.s. genes	-0.390655812	-1.470955275	0.161022943	0.999266765	n.s. genes	-0.310532402	-1.324924650	0.193810139	0.462679734	n.s. genes	0.035161206	0.224145949	0.823200650	0.911655011	n.s. genes
chr1	85,793,441	85,851,576	58,136	+	7,077	ENSMUSG00000036707.16	protein_coding	12283	Cab39	31.241306584	MGI:MGI:107438	0.055361541	0.424540927	0.676306148	0.916711945	0.026086933	0.729495519	0.479207667	0.999652396	n.s. genes	-0.029187918	-0.686412569	0.502445943	0.999266765	n.s. genes	0.153924207	4.649797457	0.000046284	0.007395866	Signif in brain (FDR<0.05)	0.063463637	2.766650026	0.006995432	0.037641909	Signif in brain (FDR<0.05)
chr1	85,894,281	85,908,675	14,395	+	2,491	ENSMUSG00000026223.15	protein_coding	64294	Itm2c	105.505968419	MGI:MGI:1927594	-0.032414979	-0.236877526	0.815481847	0.943273687	-0.053343661	-1.169828732	0.263991627	0.999652396	n.s. genes	-0.018095879	-0.341458460	0.737276920	0.999266765	n.s. genes	0.028752184	0.909729339	0.369208530	0.638269964	n.s. genes	0.101499732	3.588696080	0.000563941	0.006255082	Signif in brain (FDR<0.05)
chr1	85,928,483	85,940,624	12,142	+	3,343	ENSMUSG00000026224.11	protein_coding	71141	4933407L21Rik	0.897800519	MGI:MGI:1918391	-0.016890095	-0.058880317	0.953709584	0.989035150	0.187745956	1.858076285	0.086972217	0.999652396	n.s. genes	-0.102554954	-0.811148831	0.429382684	0.999266765	n.s. genes	0.051932210	0.635444750	0.529285202	0.758987912	n.s. genes	-0.057972247	-1.110964339	0.269826981	0.464362102	n.s. genes
chr1	85,933,247	85,937,332	4,086	-	3,994	ENSMUSG00000099767.1	antisense	NA	Gm28884	0.028444791	NA	0.687507726	1.389844004	0.181874958	0.706282925	-0.248516834	-1.017539889	0.328275748	0.999652396	n.s. genes	-0.356226619	-1.023633516	0.321492894	0.999266765	n.s. genes	0.171138120	0.372130142	0.712047189	0.872434011	n.s. genes	0.006446192	0.026786453	0.978695067	0.989644877	n.s. genes
chr1	85,938,318	85,961,007	22,690	-	3,721	ENSMUSG00000049608.8	protein_coding	227326	Gpr55	0.088665338	MGI:MGI:2685064	0.672285317	1.758400392	0.096022329	0.677242230	-0.010140627	-0.025749615	0.979865451	0.999652396	n.s. genes	-0.094279750	-0.495816506	0.626879156	0.999266765	n.s. genes	-0.756008251	-1.983160356	0.055266240	0.241656716	n.s. genes	0.334868175	1.533432768	0.129014245	0.284712244	n.s. genes
chr1	86,014,403	86,015,886	1,484	-	1,484	ENSMUSG00000099342.1	processed_pseudogene	100416669	Gm18180	0.153534474	MGI:MGI:5010365	-0.124999500	-0.240811686	0.812478753	0.941835820	-0.210296817	-0.568997178	0.579484890	0.999652396	n.s. genes	-0.506271707	-1.064430166	0.303200312	0.999266765	n.s. genes	-0.512118251	-1.801269137	0.080310316	0.290495879	n.s. genes	-0.250739716	-1.686075947	0.095578460	0.233156345	n.s. genes
chr1	86,016,816	86,029,958	13,143	+	2,666	ENSMUSG00000026226.16	protein_coding	70060	Spata3	0.095116082	MGI:MGI:1917310	-0.064522347	-0.343929199	0.734966711	0.916711945	0.057283768	0.219990811	0.829446544	0.999652396	n.s. genes	0.046782056	0.211055065	0.835554067	0.999266765	n.s. genes	0.477073001	2.301833137	0.027433918	0.168708463	n.s. genes	0.039333683	0.231289018	0.817665776	0.908396252	n.s. genes
chr1	86,045,863	86,055,456	9,594	+	3,331	ENSMUSG00000026227.11	protein_coding	72792	2810459M11Rik	4.288044533	MGI:MGI:1920042	-0.128707561	-0.252116246	0.803866380	0.938720972	-0.066251101	-0.748193539	0.468250957	0.999652396	n.s. genes	-0.181429843	-1.530996635	0.145630653	0.999266765	n.s. genes	-0.010531428	-0.249445773	0.804479030	0.921526876	n.s. genes	0.109366706	2.423741756	0.017559186	0.071808098	n.s. genes
chr1	86,064,387	86,139,151	74,765	+	7,265	ENSMUSG00000026229.17	protein_coding	70247	Psmd1	18.155404626	MGI:MGI:1917497	-0.046806682	-0.456107785	0.653879919	0.916711945	-0.017966705	-0.396786436	0.698246797	0.999652396	n.s. genes	-0.032964251	-0.860800953	0.402277473	0.999266765	n.s. genes	0.091709557	3.175760568	0.003120607	0.056002697	n.s. genes	0.033966738	1.877049629	0.064063576	0.176351416	n.s. genes
chr1	86,154,780	86,276,697	121,918	+	13,006	ENSMUSG00000062590.13	protein_coding	78795	Armc9	1.887817614	MGI:MGI:1926045	-0.095225659	-0.538847360	0.596730239	0.912920481	0.081921450	1.861817803	0.086409641	0.999652396	n.s. genes	0.015749835	0.261155473	0.797360749	0.999266765	n.s. genes	0.062791215	1.349422295	0.185894907	0.453202541	n.s. genes	0.034871113	1.574934402	0.119117741	0.269718657	n.s. genes
chr1	86,302,832	86,307,305	4,474	+	4,137	ENSMUSG00000079445.3	protein_coding	227327	B3gnt7	1.623605710	MGI:MGI:2384394	0.939823601	1.932599025	0.069511322	0.660586576	-0.342587496	-1.975394423	0.070831791	0.999652396	n.s. genes	-0.107028332	-0.614490886	0.547676479	0.999266765	n.s. genes	0.061028288	0.996815486	0.325718867	0.602290715	n.s. genes	0.040706918	1.055877255	0.294121756	0.489158030	n.s. genes
chr1	86,344,719	86,359,400	14,682	-	10,188	ENSMUSG00000026234.12	protein_coding	17975	Ncl	44.575132677	MGI:MGI:97286	0.232343518	1.473999807	0.158110728	0.698859469	-0.003035404	-0.091576259	0.928492657	0.999652396	n.s. genes	-0.010282540	-0.238715087	0.814408451	0.999266765	n.s. genes	0.034867190	1.128011507	0.267013949	0.545275187	n.s. genes	0.010203428	0.495004217	0.621919439	0.778480847	n.s. genes
chr1	86,359,574	86,373,791	14,218	+	6,437	ENSMUSG00000073627.7	processed_transcript	319336	C130036L24Rik	0.415322559	MGI:MGI:2441877	0.232069990	0.885930404	0.387577629	0.816192986	0.159625502	1.229136735	0.241760005	0.999652396	n.s. genes	0.019313850	0.141150535	0.889542723	0.999266765	n.s. genes	-0.054997112	-0.727110145	0.472010380	0.719669152	n.s. genes	-0.010322233	-0.219613737	0.826717145	0.913725557	n.s. genes
chr1	86,526,726	86,530,209	3,484	+	1,462	ENSMUSG00000026238.14	protein_coding	19231	Ptma	377.905920608	MGI:MGI:97803	0.095030677	0.806713714	0.430578374	0.833516312	-0.044629912	-1.101333595	0.291601546	0.999652396	n.s. genes	-0.014504740	-0.260480876	0.797871736	0.999266765	n.s. genes	0.107335620	3.004908365	0.004894607	0.071257198	n.s. genes	-0.009442945	-0.350225182	0.727066709	0.851399085	n.s. genes
chr1	86,542,994	86,582,517	39,524	-	2,178	ENSMUSG00000026239.14	protein_coding	18582	Pde6d	17.839207585	MGI:MGI:1270843	0.049068101	0.320243102	0.752547717	0.921711410	-0.064455911	-1.323197710	0.209571548	0.999652396	n.s. genes	0.004239351	0.062007996	0.951337475	0.999266765	n.s. genes	0.057967452	1.080388546	0.287382449	0.565423269	n.s. genes	-0.007282967	-0.273840692	0.784894878	0.887036907	n.s. genes
chr1	86,582,904	86,609,375	26,472	+	5,515	ENSMUSG00000026240.12	protein_coding	26895	Cops7b	6.374511908	MGI:MGI:1349388	0.038313233	0.207139955	0.838273810	0.950262398	0.002281997	0.048557333	0.962042858	0.999652396	n.s. genes	0.014816032	0.299681310	0.768343671	0.999266765	n.s. genes	0.056539723	1.699974844	0.098037059	0.324472614	n.s. genes	0.045992697	2.308101424	0.023509855	0.088113232	n.s. genes
chr1	86,666,291	86,670,571	4,281	-	1,042	ENSMUSG00000026241.5	protein_coding	18159	Nppc	1.535888669	MGI:MGI:97369	-0.064522347	-0.343929199	0.734966711	0.916711945	-0.008856979	-0.051797921	0.959512069	0.999652396	n.s. genes	0.183478739	1.080105725	0.296377164	0.999266765	n.s. genes	-0.203090799	-1.794150259	0.081460755	0.292643368	n.s. genes	0.189503528	2.537075785	0.013070968	0.058630026	n.s. genes
chr1	86,703,808	87,050,095	346,288	+	8,901	ENSMUSG00000053333.15	protein_coding	208718	Dis3l2	3.940464949	MGI:MGI:2442555	-0.051299777	-0.543489396	0.593598070	0.911209266	-0.010742445	-0.214255933	0.833818823	0.999652396	n.s. genes	-0.077167104	-1.707250943	0.107431851	0.999266765	n.s. genes	0.176010417	6.778349192	0.000000075	0.000243392	Signif in brain (FDR<0.05)	0.007018763	0.377628311	0.706681301	0.837280844	n.s. genes
chr1	86,908,793	86,909,683	891	-	891	ENSMUSG00000084106.4	processed_pseudogene	620213	Gm6136	44.445442802	MGI:MGI:3646897	0.263190793	1.868199726	0.078443026	0.666146418	0.046298596	1.047533081	0.314777564	0.999652396	n.s. genes	0.073621166	1.244384597	0.231579990	0.999266765	n.s. genes	0.110279613	3.867081740	0.000459501	0.021524310	Signif in brain (FDR<0.05)	0.011791707	0.503171348	0.616191198	0.774367874	n.s. genes
chr1	87,142,874	87,146,983	4,110	-	1,340	ENSMUSG00000099839.1	lincRNA	NA	Gm29374	0.496813373	NA	-0.064522347	-0.343929199	0.734966711	0.916711945	-1.103857105	-2.146290714	0.052211309	0.999652396	n.s. genes	0.215941886	0.366656552	0.718760217	0.999266765	n.s. genes	0.144043397	1.191795570	0.241386785	0.518492272	n.s. genes	-0.204111340	-1.815071799	0.073164936	0.193947769	n.s. genes
chr1	87,147,655	87,156,521	8,867	-	3,500	ENSMUSG00000026247.13	protein_coding	13599	Ecel1	4.788979792	MGI:MGI:1343461	-0.008078647	-0.026828365	0.978897923	0.994640830	-0.156278223	-1.166646258	0.265228099	0.999652396	n.s. genes	-0.060920461	-0.341065069	0.737567369	0.999266765	n.s. genes	-0.150585686	-1.763376318	0.086595670	0.302600056	n.s. genes	-0.235396110	-2.469609938	0.015598833	0.066150974	n.s. genes
chr1	87,213,914	87,240,488	26,575	+	7,497	ENSMUSG00000026254.17	protein_coding	26987	Eif4e2	10.145988199	MGI:MGI:1914440	-0.016441794	-0.140498824	0.889858376	0.967900745	-0.043597301	-1.152663367	0.270713961	0.999652396	n.s. genes	-0.003515055	-0.086654181	0.932039794	0.999266765	n.s. genes	-0.005332521	-0.204038804	0.839508918	0.937669917	n.s. genes	0.033167229	2.011027667	0.047604426	0.144024660	n.s. genes
chr1	87,264,363	87,310,836	46,474	+	2,125	ENSMUSG00000026255.15	protein_coding	98363	Efhd1	2.173805949	MGI:MGI:1921607	-0.631167902	-1.043897108	0.310633789	0.788421577	-0.051312934	-0.835209282	0.419349360	0.999652396	n.s. genes	-0.147039493	-1.628752412	0.123223591	0.999266765	n.s. genes	-0.349784655	-2.761099735	0.009123235	0.098130046	n.s. genes	0.262573052	3.690760655	0.000401044	0.004896365	Signif in brain (FDR<0.05)
chr1	87,326,998	87,450,796	123,799	+	14,216	ENSMUSG00000048000.15	protein_coding	227331	Gigyf2	5.373983101	MGI:MGI:2138584	-0.141742240	-1.408158291	0.176471158	0.703051628	-0.010547766	-0.272687760	0.789566386	0.999652396	n.s. genes	-0.017843942	-0.371008564	0.715580051	0.999266765	n.s. genes	-0.009078939	-0.247657142	0.805851684	0.922094497	n.s. genes	-0.138273327	-4.137098972	0.000084573	0.001604604	Signif in brain (FDR<0.05)
chr1	87,386,363	87,394,729	8,367	-	1,270	ENSMUSG00000079436.3	protein_coding	100040591	Kcnj13	0.702897193	MGI:MGI:3781032	-0.466475158	-0.650835589	0.523543792	0.884762289	0.684276700	0.967409198	0.351768925	0.999652396	n.s. genes	0.383488807	0.640354643	0.531159502	0.999266765	n.s. genes	-1.034265443	-1.590947791	0.120644436	0.360970450	n.s. genes	-0.683895192	-1.684513903	0.095880878	0.233722805	n.s. genes
chr1	87,476,834	87,573,870	97,037	-	3,905	ENSMUSG00000026259.14	protein_coding	53972	Ngef	35.100119323	MGI:MGI:1858414	0.103659645	0.179356123	0.859702911	0.958063872	-0.005104220	-0.105342036	0.917783712	0.999652396	n.s. genes	-0.081376784	-1.622267192	0.124613158	0.999266765	n.s. genes	0.076785143	0.982676910	0.332533383	0.608346730	n.s. genes	-0.021285880	-0.494923243	0.621976350	0.778503297	n.s. genes
chr1	87,509,889	87,597,821	87,933	+	2,590	ENSMUSG00000079434.8	protein_coding	23956	Neu2	0.809462214	MGI:MGI:1344417	-0.474303637	-1.193018374	0.248668206	0.750967455	0.010874369	0.093317733	0.927137045	0.999652396	n.s. genes	-0.071041921	-0.707699786	0.489484898	0.999266765	n.s. genes	-0.032340540	-0.197410043	0.844652492	0.940334790	n.s. genes	0.110138270	1.158784085	0.249903917	0.442044318	n.s. genes
chr1	87,620,312	87,720,507	100,196	+	7,602	ENSMUSG00000026288.14	protein_coding	16331	Inpp5d	2.432125237	MGI:MGI:107357	-0.005393291	-0.036086143	0.971619051	0.994091987	0.054611882	0.637620910	0.535278790	0.999652396	n.s. genes	0.022838997	0.336584302	0.740878508	0.999266765	n.s. genes	-0.007716947	-0.111769072	0.911647185	0.964421422	n.s. genes	0.002136229	0.056277327	0.955257627	0.979411127	n.s. genes
chr1	87,755,870	87,792,428	36,559	+	9,628	ENSMUSG00000026289.15	protein_coding	77040	Atg16l1	5.494006266	MGI:MGI:1924290	-0.021567400	-0.232665846	0.818700050	0.943982331	0.069225332	1.588316463	0.137290700	0.999652396	n.s. genes	-0.014229777	-0.376356047	0.711679874	0.999266765	n.s. genes	0.012527454	0.429926595	0.669893358	0.847776084	n.s. genes	0.097484874	3.804264479	0.000272660	0.003709883	Signif in brain (FDR<0.05)
chr1	87,776,938	87,777,209	272	+	272	ENSMUSG00000087968.1	scaRNA	NA	Gm25395	12.209118953	NA	0.030716202	0.161161499	0.873798292	0.963083667	0.909064596	1.154523933	0.269979005	0.999652396	n.s. genes	0.089078765	0.108230572	0.915181231	0.999266765	n.s. genes	-0.751793572	-1.705318218	0.097026431	0.322463549	n.s. genes	-0.332398451	-1.445880182	0.152017823	0.318515053	n.s. genes
chr1	87,784,556	87,784,820	265	+	265	ENSMUSG00000089281.1	scaRNA	100217415	Scarna6	5.713434707	MGI:MGI:3819487	0.018848122	0.108249441	0.915020075	0.975250030	1.177628812	2.104680243	0.056269592	0.999652396	n.s. genes	0.202623771	0.378480856	0.710132436	0.999266765	n.s. genes	0.019263209	0.048094250	0.961915439	0.986024393	n.s. genes	0.048676032	0.199140178	0.842645493	0.922448815	n.s. genes
chr1	87,803,680	87,845,158	41,479	+	8,904	ENSMUSG00000056055.13	protein_coding	20215	Sag	0.119851994	MGI:MGI:98227	0.137715026	0.533105626	0.600615697	0.914570592	0.057107866	0.644648102	0.530861765	0.999652396	n.s. genes	-0.012035247	-0.101514337	0.920424820	0.999266765	n.s. genes	-0.353183708	-1.311237187	0.198343656	0.468842151	n.s. genes	0.255803676	1.735941968	0.086325917	0.216562907	n.s. genes
chr1	87,853,287	87,945,178	91,892	+	6,850	ENSMUSG00000070738.10	protein_coding	227333	Dgkd	21.023118034	MGI:MGI:2138334	-0.075762890	-0.715690677	0.483552721	0.865966222	0.049807112	1.364659100	0.196532600	0.999652396	n.s. genes	-0.059503320	-1.400838321	0.180679627	0.999266765	n.s. genes	0.133343617	4.197191962	0.000176665	0.013366314	Signif in brain (FDR<0.05)	0.050413851	2.638883912	0.009950410	0.048392862	Signif in brain (FDR<0.05)
chr1	87,945,119	88,008,551	63,433	-	11,871	ENSMUSG00000005501.14	protein_coding	227334	Usp40	1.588110331	MGI:MGI:2443184	-0.160692685	-1.422037282	0.172463230	0.698859469	0.120220892	1.479483797	0.163880159	0.999652396	n.s. genes	-0.075750240	-1.113738894	0.282119670	0.999266765	n.s. genes	-0.014540676	-0.395215418	0.695090444	0.862022963	n.s. genes	-0.070517414	-2.542640287	0.012879919	0.057951119	n.s. genes
chr1	88,095,062	88,220,002	124,941	+	4,219	ENSMUSG00000090124.7	protein_coding	394432	Ugt1a7c	0.191895526	MGI:MGI:3032636	0.003289274	0.015216510	0.988030297	0.996964746	-0.090810462	-0.344094610	0.736520862	0.999652396	n.s. genes	-0.385420214	-1.257770410	0.226825768	0.999266765	n.s. genes	-0.261246398	-1.179232314	0.246286309	0.523499279	n.s. genes	0.227119955	1.491758775	0.139595326	0.300987482	n.s. genes
chr1	88,103,252	88,219,003	115,752	+	2,382	ENSMUSG00000090145.7	protein_coding	394435	Ugt1a6b	0.089352022	MGI:MGI:3580629	-0.540453025	-0.840676168	0.411784481	0.824905408	0.089520820	0.197894230	0.846324315	0.999652396	n.s. genes	0.022171225	0.052502312	0.958789383	0.999266765	n.s. genes	-1.166308101	-1.669329742	0.104003928	0.334267399	n.s. genes	-0.982258120	-2.380351750	0.019613054	0.077177135	n.s. genes
chr1	88,204,732	88,205,782	1,051	-	1,051	ENSMUSG00000081984.3	protein_coding	15504	Dnajb3	2.357748050	MGI:MGI:1306822	0.111017332	0.193049451	0.849126370	0.954228093	-0.373658630	-1.465930813	0.167479571	0.999652396	n.s. genes	0.282950240	0.905386464	0.378918899	0.999266765	n.s. genes	-0.101472131	-1.158286604	0.254615887	0.531809863	n.s. genes	-0.206003909	-3.336492061	0.001276187	0.011209568	Signif in brain (FDR<0.05)
chr1	88,226,986	88,262,289	35,304	+	8,492	ENSMUSG00000079429.9	protein_coding	100040766	Mroh2a	0.036641355	MGI:MGI:3705228	0.127749817	0.358240798	0.724415905	0.916711945	0.957471931	1.754545733	0.103911249	0.999652396	n.s. genes	-0.150645024	-1.185239218	0.253519330	0.999266765	n.s. genes	-0.186478125	-0.514419663	0.610202612	0.812052004	n.s. genes	-0.391143441	-1.554855359	0.123827453	0.277154814	n.s. genes
chr1	88,262,471	88,277,633	15,163	-	8,331	ENSMUSG00000044783.16	protein_coding	381280	Hjurp	10.508696217	MGI:MGI:2685821	0.074113547	0.622148954	0.541805822	0.893355484	0.067708208	1.530433381	0.150930147	0.999652396	n.s. genes	0.021330778	0.265164445	0.794326043	0.999266765	n.s. genes	0.102847519	2.944752605	0.005720183	0.076629739	n.s. genes	-0.110779580	-3.590458092	0.000560660	0.006246383	Signif in brain (FDR<0.05)
chr1	88,277,661	88,388,851	111,191	+	4,732	ENSMUSG00000036251.16	protein_coding	171382	Trpm8	0.145857086	MGI:MGI:2181435	-0.066843925	-0.211472631	0.834943368	0.949693480	0.228819301	0.302031807	0.767617133	0.999652396	n.s. genes	-0.501713360	-0.984121038	0.339950979	0.999266765	n.s. genes	-0.128381797	-0.999671976	0.324353680	0.600875570	n.s. genes	-0.079077502	-0.874187197	0.384566538	0.580029603	n.s. genes
chr1	88,673,125	88,701,876	28,752	-	5,492	ENSMUSG00000049866.12	protein_coding	320982	Arl4c	19.689208116	MGI:MGI:2445172	0.074027343	0.535252321	0.599161564	0.914048072	0.073804659	1.253208821	0.233169412	0.999652396	n.s. genes	-0.046388491	-1.021266923	0.322577852	0.999266765	n.s. genes	-0.047622232	-1.638449320	0.110318028	0.345645850	n.s. genes	0.052781003	2.276225711	0.025436520	0.093309286	n.s. genes
chr1	89,070,415	89,155,068	84,654	+	5,112	ENSMUSG00000036206.12	protein_coding	98402	Sh3bp4	6.931787164	MGI:MGI:2138297	-0.519465196	-1.326234913	0.201684823	0.721521107	-0.054294302	-0.576232741	0.574734072	0.999652396	n.s. genes	0.021602737	0.219178963	0.829329137	0.999266765	n.s. genes	0.031797146	0.628512011	0.533762594	0.761230698	n.s. genes	-0.105490644	-3.617925397	0.000511796	0.005834828	Signif in brain (FDR<0.05)
chr1	89,454,806	89,897,617	442,812	+	17,543	ENSMUSG00000055013.16	protein_coding	347722	Agap1	13.677411860	MGI:MGI:2653690	-0.281342095	-2.542540353	0.020632147	0.633163832	0.018173447	0.379842706	0.710466630	0.999652396	n.s. genes	-0.051657727	-0.966382024	0.348476011	0.999266765	n.s. genes	0.081442561	2.542085127	0.015617445	0.128371540	n.s. genes	0.011328929	0.583860833	0.560914811	0.731290192	n.s. genes
chr1	89,927,956	89,931,179	3,224	-	2,177	ENSMUSG00000034486.8	protein_coding	14472	Gbx2	1.149592709	MGI:MGI:95668	0.404802398	0.686701958	0.501202184	0.874337352	-0.587910205	-0.979008375	0.346229002	0.999652396	n.s. genes	1.241446435	2.118865619	0.050382114	0.999266765	n.s. genes	-0.457436174	-1.991492518	0.054302737	0.239435510	n.s. genes	-0.040701421	-0.278730774	0.781152363	0.885198123	n.s. genes
chr1	89,930,234	89,931,862	1,629	+	3,057	ENSMUSG00000092627.2	processed_transcript	NA	D130058E05Rik	0.198845363	NA	-0.521929329	-1.581106176	0.131624134	0.693526517	0.733724288	1.291296286	0.220076320	0.999652396	n.s. genes	0.196016787	0.353244648	0.728594210	0.999266765	n.s. genes	-0.224585234	-0.999061063	0.324645323	0.601196185	n.s. genes	0.163243970	0.968253524	0.335761760	0.533150917	n.s. genes
chr1	89,950,220	90,014,577	64,358	-	4,070	ENSMUSG00000067081.13	protein_coding	208372	Asb18	0.276705300	MGI:MGI:2655109	0.306827091	1.031896189	0.316067220	0.790706019	-0.323958189	-2.355425824	0.035666704	0.999652396	n.s. genes	-0.093164832	-0.623001374	0.542210896	0.999266765	n.s. genes	-0.175046687	-1.317889007	0.196130451	0.465771996	n.s. genes	-0.111309923	-1.436724931	0.154596426	0.322193225	n.s. genes
chr1	90,042,132	90,153,401	111,270	-	4,278	ENSMUSG00000026301.16	protein_coding	74918	Iqca	0.138210052	MGI:MGI:1922168	1.474468245	3.050480293	0.007006845	0.633163832	-0.220489017	-0.741620716	0.472084653	0.999652396	n.s. genes	-0.157369031	-0.525435646	0.606607957	0.999266765	n.s. genes	-0.126772586	-0.706745456	0.484419182	0.727320342	n.s. genes	-0.145862975	-0.818114865	0.415659940	0.607866330	n.s. genes
chr1	90,203,980	90,216,751	12,772	+	3,348	ENSMUSG00000044337.5	protein_coding	12778	Ackr3	4.228868561	MGI:MGI:109562	-0.806510303	-1.189614246	0.249970096	0.752231569	-0.131515611	-1.012453618	0.330606089	0.999652396	n.s. genes	0.155180252	1.335035869	0.200864349	0.999266765	n.s. genes	0.093487868	1.850027077	0.072795447	0.276218894	n.s. genes	0.043557588	1.201078921	0.233174499	0.422327480	n.s. genes
chr1	90,602,981	90,613,341	10,361	+	4,448	ENSMUSG00000034432.11	protein_coding	108679	Cops8	20.208294522	MGI:MGI:1915363	0.075312217	0.562478410	0.580871303	0.905441189	0.004116361	0.087974811	0.931296862	0.999652396	n.s. genes	-0.055418209	-1.338490204	0.199761500	0.999266765	n.s. genes	0.037147791	1.546055916	0.131116237	0.377365376	n.s. genes	0.053424300	2.790463825	0.006542804	0.035833826	Signif in brain (FDR<0.05)
chr1	90,765,923	90,843,971	78,049	-	11,963	ENSMUSG00000048126.16	protein_coding	12835	Col6a3	0.301385829	MGI:MGI:88461	-2.441532716	-2.010627559	0.059912378	0.653991600	-0.268569785	-1.438007892	0.175105833	0.999652396	n.s. genes	-0.213613486	-0.944344616	0.359272902	0.999266765	n.s. genes	-0.352608535	-1.662293131	0.105415721	0.336417857	n.s. genes	-0.209722415	-2.085674232	0.040113546	0.127909958	n.s. genes
chr1	90,915,085	90,951,142	36,058	+	5,357	ENSMUSG00000026303.6	protein_coding	171531	Mlph	0.178082415	MGI:MGI:2176380	-0.111814054	-0.272589757	0.788335070	0.932241170	-0.052430246	-0.442137923	0.665977088	0.999652396	n.s. genes	-0.075064658	-0.616964033	0.546085103	0.999266765	n.s. genes	-0.137669678	-0.996215266	0.326006223	0.602316926	n.s. genes	0.234905451	2.301540497	0.023895535	0.089013320	n.s. genes
chr1	90,998,737	91,128,940	130,204	+	6,469	ENSMUSG00000026305.15	protein_coding	16978	Lrrfip1	6.798768657	MGI:MGI:1342770	0.350748749	2.401870048	0.027568179	0.644031365	0.050710374	1.094089011	0.294645340	0.999652396	n.s. genes	-0.110118094	-1.818611650	0.088059884	0.999266765	n.s. genes	0.022785422	0.669619261	0.507508957	0.743630490	n.s. genes	-0.004181341	-0.158166955	0.874713662	0.940916721	n.s. genes
chr1	91,145,089	91,170,293	25,205	+	6,518	ENSMUSG00000070732.2	protein_coding	329207	Rbm44	0.023027635	MGI:MGI:2685663	-0.194576066	-0.440417568	0.664986086	0.916711945	-0.043496525	-0.086596073	0.932370649	0.999652396	n.s. genes	-0.657258933	-0.896835931	0.383326305	0.999266765	n.s. genes	-0.014897708	-0.037681672	0.970156315	0.989269580	n.s. genes	-0.217976497	-0.946951592	0.346442546	0.544440866	n.s. genes
chr1	91,179,822	91,225,196	45,375	+	3,022	ENSMUSG00000034353.14	protein_coding	51801	Ramp1	7.104026480	MGI:MGI:1858418	-0.234073380	-1.326418598	0.201625244	0.721473061	0.054837092	0.894389118	0.388088022	0.999652396	n.s. genes	-0.061859445	-0.756425853	0.460572870	0.999266765	n.s. genes	0.078893600	1.164665698	0.252057696	0.529497658	n.s. genes	0.101974942	2.301611873	0.023891310	0.089013320	n.s. genes
chr1	91,250,304	91,285,740	35,437	+	8,842	ENSMUSG00000034343.14	protein_coding	67921	Ube2f	4.724463879	MGI:MGI:1915171	0.063940643	0.410628403	0.686291715	0.916711945	-0.035268877	-0.852621197	0.409982476	0.999652396	n.s. genes	-0.081847762	-2.190419698	0.043919554	0.999266765	n.s. genes	-0.057085144	-1.448491407	0.156409522	0.414532678	n.s. genes	0.063064872	2.678587870	0.008928993	0.044799724	Signif in brain (FDR<0.05)
chr1	91,296,045	91,296,936	892	+	892	ENSMUSG00000083064.1	processed_pseudogene	102639127	Gm7785	0.340824469	MGI:MGI:3645449	0.238756788	0.504007361	0.620495194	0.916711945	0.147968686	0.472194975	0.644961959	0.999652396	n.s. genes	-0.148783419	-0.545756145	0.592889112	0.999266765	n.s. genes	-0.197898006	-0.873976863	0.388108240	0.654680684	n.s. genes	-0.039376540	-0.315768985	0.752979248	0.867494597	n.s. genes
chr1	91,298,338	91,321,075	22,738	+	4,549	ENSMUSG00000026307.12	protein_coding	50880	Scly	1.479128648	MGI:MGI:1355310	0.168432380	0.839463286	0.412446432	0.825240067	-0.036647208	-0.603316558	0.557136907	0.999652396	n.s. genes	0.039971996	0.548977670	0.590728585	0.999266765	n.s. genes	-0.138974645	-2.292811223	0.028004528	0.169957388	n.s. genes	-0.110842178	-2.628394608	0.010237403	0.049344087	Signif in brain (FDR<0.05)
chr1	91,322,075	91,348,306	26,232	+	5,445	ENSMUSG00000049515.12	protein_coding	227357	Espnl	0.099000321	MGI:MGI:2685402	-0.061582766	-0.168596429	0.868032900	0.960931616	0.144951764	0.641844146	0.532621729	0.999652396	n.s. genes	0.227288702	0.838362837	0.414384594	0.999266765	n.s. genes	-0.100260517	-0.747768964	0.459611178	0.710437523	n.s. genes	-0.184679517	-1.399342238	0.165477636	0.337304859	n.s. genes
chr1	91,366,430	91,374,092	7,663	+	2,815	ENSMUSG00000047443.14	protein_coding	227358	Erfe	0.132111917	MGI:MGI:3606476	0.272363731	0.504842031	0.619920637	0.916711945	-0.165704287	-0.674514030	0.512323344	0.999652396	n.s. genes	0.581084113	1.574572366	0.135249608	0.999266765	n.s. genes	-0.683926916	-2.589269757	0.013935384	0.121125052	n.s. genes	-0.263162187	-1.615109328	0.110124128	0.256505156	n.s. genes
chr1	91,373,861	91,398,700	24,840	-	5,556	ENSMUSG00000026309.14	protein_coding	67444	Ilkap	8.580463687	MGI:MGI:1914694	0.126796719	1.465738283	0.160324791	0.698859469	0.055704052	1.182232155	0.259215206	0.999652396	n.s. genes	-0.057584797	-1.179070991	0.255896125	0.999266765	n.s. genes	0.114152907	4.118244819	0.000222460	0.014873457	Signif in brain (FDR<0.05)	0.014425909	0.700936346	0.485324815	0.669975662	n.s. genes
chr1	91,411,483	91,414,038	2,556	-	1,808	ENSMUSG00000067071.8	protein_coding	55927	Hes6	25.421976682	MGI:MGI:1859852	0.001105414	0.006807002	0.994645260	0.998743059	-0.045572113	-0.465436398	0.649660527	0.999652396	n.s. genes	0.097461382	0.831508033	0.418130036	0.999266765	n.s. genes	0.052830446	1.610615431	0.116276795	0.354149542	n.s. genes	0.070484467	2.323072413	0.022650328	0.085847752	n.s. genes
chr1	91,415,982	91,459,324	43,343	-	5,856	ENSMUSG00000055866.9	protein_coding	18627	Per2	3.195616962	MGI:MGI:1195265	0.065479054	0.287821818	0.776838602	0.929860024	0.147193985	0.714313142	0.488219051	0.999652396	n.s. genes	-0.427168854	-2.611349832	0.019091175	0.999266765	n.s. genes	-0.160293919	-1.704166043	0.097243611	0.322828715	n.s. genes	0.180567396	2.898914454	0.004801680	0.028957960	Signif in brain (FDR<0.05)
chr1	91,494,647	91,527,956	33,310	+	3,712	ENSMUSG00000034292.13	protein_coding	74019	Traf3ip1	4.482522643	MGI:MGI:1921269	0.271908718	1.336606630	0.198342511	0.718821935	-0.036267382	-0.640171040	0.533673470	0.999652396	n.s. genes	0.028558367	0.434946926	0.669508879	0.999266765	n.s. genes	-0.079053595	-2.013801784	0.051794633	0.234060180	n.s. genes	0.062552999	1.964409807	0.052866115	0.155058413	n.s. genes
chr1	91,540,544	91,556,088	15,545	+	6,432	ENSMUSG00000026311.16	protein_coding	65247	Asb1	13.459041038	MGI:MGI:1929735	0.073865573	0.360375330	0.722847087	0.916711945	-0.056570444	-1.424716638	0.178837030	0.999652396	n.s. genes	-0.003720059	-0.059662547	0.953175766	0.999266765	n.s. genes	-0.021377785	-0.680716424	0.500544717	0.738504962	n.s. genes	0.031292913	1.384005984	0.170107842	0.343344184	n.s. genes
chr1	91,798,528	91,802,937	4,410	-	4,410	ENSMUSG00000100980.1	antisense	NA	Gm29100	0.270007497	NA	-0.064522347	-0.343929199	0.734966711	0.916711945	-0.242734905	-1.873361197	0.084694712	0.999652396	n.s. genes	0.063155851	0.378734133	0.709948069	0.999266765	n.s. genes	-0.184146813	-0.718581943	0.477184505	0.722929391	n.s. genes	0.150356615	0.947618281	0.346104963	0.544237224	n.s. genes
chr1	91,801,461	91,848,028	46,568	+	3,174	ENSMUSG00000007805.4	protein_coding	13345	Twist2	0.103042910	MGI:MGI:104685	-1.289458492	-2.574353340	0.019310527	0.633163832	-0.160238715	-1.167894481	0.264742599	0.999652396	n.s. genes	0.117248117	0.420330619	0.679929312	0.999266765	n.s. genes	-0.534774273	-2.218251999	0.033143598	0.183382578	n.s. genes	0.200338194	1.035500642	0.303475847	0.499269135	n.s. genes
chr1	91,928,779	92,195,694	266,916	-	15,813	ENSMUSG00000026313.16	protein_coding	208727	Hdac4	2.552475754	MGI:MGI:3036234	0.104673504	0.728285446	0.476000094	0.861064531	0.044832742	0.813458761	0.431247389	0.999652396	n.s. genes	-0.125388444	-1.929720899	0.071877248	0.999266765	n.s. genes	-0.003798678	-0.062228771	0.950735852	0.980897730	n.s. genes	0.189321084	4.502353979	0.000021990	0.000607512	Signif in brain (FDR<0.05)
chr1	92,439,010	92,473,860	34,851	-	3,331	ENSMUSG00000026260.12	protein_coding	67273	Ndufa10	30.912129558	MGI:MGI:1914523	0.026219379	0.250253242	0.805283962	0.939263585	-0.029349245	-0.571164380	0.578059749	0.999652396	n.s. genes	-0.076736356	-1.788593619	0.092952854	0.999266765	n.s. genes	0.090223248	3.450185097	0.001483059	0.037783961	Signif in brain (FDR<0.05)	0.037601236	1.771676337	0.080159115	0.206406878	n.s. genes
chr1	92,637,145	92,641,985	4,841	-	1,499	ENSMUSG00000073616.10	protein_coding	66915	Cops9	31.845636874	MGI:MGI:1914165	-0.030848665	-0.246739459	0.807959530	0.939982807	-0.071182197	-1.208061034	0.249485100	0.999652396	n.s. genes	-0.016033711	-0.285553004	0.778946164	0.999266765	n.s. genes	-0.012558458	-0.304102640	0.762856409	0.899486063	n.s. genes	0.056918876	1.917291931	0.058679199	0.166367397	n.s. genes
chr1	92,714,234	92,717,202	2,969	-	1,078	ENSMUSG00000100546.1	lincRNA	102641120	Gm29483	0.135257322	MGI:MGI:5580189	-0.064522347	-0.343929199	0.734966711	0.916711945	-0.481144761	-1.867654370	0.085538640	0.999652396	n.s. genes	-0.223159032	-0.725578055	0.478753629	0.999266765	n.s. genes	-0.300380443	-0.767350634	0.448036059	0.700994639	n.s. genes	-0.100409997	-0.462552956	0.644908534	0.794799845	n.s. genes
chr1	92,831,645	92,860,779	29,135	+	5,159	ENSMUSG00000034220.7	protein_coding	14733	Gpc1	25.465027157	MGI:MGI:1194891	-0.493054620	-1.612467239	0.124613516	0.688166518	-0.126550339	-2.846635139	0.014263659	0.999652396	n.s. genes	-0.138778022	-1.582639796	0.133398082	0.999266765	n.s. genes	0.025680458	1.030147323	0.310030911	0.586757728	n.s. genes	-0.008429675	-0.410384767	0.682592822	0.820248603	n.s. genes
chr1	92,859,803	92,902,906	43,104	-	4,846	ENSMUSG00000034212.14	protein_coding	241158	Ankmy1	0.071283499	MGI:MGI:3045261	0.830376530	1.786470569	0.091228559	0.668254320	-0.410158668	-1.244811531	0.236138144	0.999652396	n.s. genes	-0.285689759	-0.784365412	0.444477214	0.999266765	n.s. genes	-0.168852775	-0.913524311	0.367238028	0.636950826	n.s. genes	-0.055286217	-0.467359478	0.641480896	0.792378022	n.s. genes
chr1	92,906,981	92,908,435	1,455	+	1,314	ENSMUSG00000047067.7	protein_coding	67446	Dusp28	7.226249228	MGI:MGI:1914696	0.043374632	0.195984075	0.846863469	0.953240402	0.016066900	0.231999574	0.820310436	0.999652396	n.s. genes	0.008046498	0.136814444	0.892913132	0.999266765	n.s. genes	0.019933686	0.460478187	0.648030847	0.834709271	n.s. genes	0.096094912	2.754329327	0.007240689	0.038494949	Signif in brain (FDR<0.05)
chr1	92,908,378	92,910,764	2,387	-	1,787	ENSMUSG00000097251.2	antisense	75995	5033417F24Rik	0.731656513	MGI:MGI:1923245	0.507386655	1.362897180	0.190067457	0.713587308	-0.003465062	-0.030334664	0.976281335	0.999652396	n.s. genes	0.215402079	1.447067576	0.167511348	0.999266765	n.s. genes	-0.097164456	-0.866898612	0.391921750	0.658167566	n.s. genes	0.011387990	0.136531203	0.891735628	0.949884965	n.s. genes
chr1	92,910,783	92,924,384	13,602	+	9,467	ENSMUSG00000026269.14	protein_coding	108657	Rnpepl1	3.869593333	MGI:MGI:1914170	0.036371383	0.311056064	0.759405159	0.923661755	0.041127598	0.665157223	0.518090254	0.999652396	n.s. genes	-0.038669361	-0.524458873	0.607271310	0.999266765	n.s. genes	0.011552565	0.320704379	0.750347852	0.893948767	n.s. genes	0.070130233	2.362278386	0.020529799	0.079798784	n.s. genes
chr1	92,933,526	92,950,590	17,065	-	1,689	ENSMUSG00000100632.1	antisense	100037260	9430060I03Rik	0.121745836	MGI:MGI:3702484	-0.261507418	-0.510510266	0.616025514	0.916711945	0.562574366	1.339289413	0.204429492	0.999652396	n.s. genes	0.089392166	0.177676341	0.861244873	0.999266765	n.s. genes	0.155269902	0.708228718	0.483509198	0.727291596	n.s. genes	-0.054063536	-0.350966989	0.726512195	0.850856323	n.s. genes
chr1	92,934,376	92,947,941	13,566	+	4,346	ENSMUSG00000026270.11	protein_coding	23830	Capn10	9.825957766	MGI:MGI:1344392	-0.335793915	-1.550940335	0.138678060	0.695202225	-0.056690296	-1.287599573	0.221320624	0.999652396	n.s. genes	-0.040218464	-0.551364904	0.589130148	0.999266765	n.s. genes	0.041348698	1.013525999	0.317787709	0.594334430	n.s. genes	0.030527445	1.276210150	0.205480031	0.388660809	n.s. genes
chr1	92,950,865	92,986,253	35,389	+	4,839	ENSMUSG00000026271.15	protein_coding	64095	Gpr35	0.193595003	MGI:MGI:1929509	-0.031134690	-0.111377700	0.912574830	0.974775858	0.037612847	0.116918878	0.908790503	0.999652396	n.s. genes	-0.488585341	-1.638682549	0.121121624	0.999266765	n.s. genes	-0.449530180	-3.023112505	0.004667813	0.069578284	n.s. genes	0.017728377	0.208575039	0.835296638	0.918380307	n.s. genes
chr1	93,015,464	93,101,822	86,359	-	9,330	ENSMUSG00000014602.15	protein_coding	16560	Kif1a	102.105843514	MGI:MGI:108391	-1.131071661	-1.479053720	0.156768740	0.698859469	0.025860045	0.754136680	0.464801269	0.999652396	n.s. genes	-0.030394473	-0.721551606	0.481158102	0.999266765	n.s. genes	0.072360304	1.867690185	0.070225325	0.271521610	n.s. genes	-0.029330256	-1.130277731	0.261650726	0.454809120	n.s. genes
chr1	93,168,725	93,231,072	62,348	+	7,132	ENSMUSG00000084989.3	protein_coding	381284	Crocc2	0.311283339	MGI:MGI:3045962	1.467587346	2.430947057	0.025975797	0.634312141	-0.576794481	-1.250763081	0.234030981	0.999652396	n.s. genes	0.035103745	0.046269841	0.963677472	0.999272193	n.s. genes	-0.092882610	-0.675441805	0.503848299	0.740815411	n.s. genes	0.285786173	1.652859622	0.102179087	0.243895855	n.s. genes
chr1	93,235,841	93,301,065	65,225	+	9,491	ENSMUSG00000047793.13	protein_coding	208777	Sned1	0.497779612	MGI:MGI:3045960	-0.916793896	-1.703499845	0.106033528	0.679473643	-0.066617757	-0.489728507	0.632847114	0.999652396	n.s. genes	0.084547063	0.432424747	0.671302118	0.999266765	n.s. genes	-0.237698808	-1.043232749	0.304016735	0.580975397	n.s. genes	-0.134483243	-1.060621247	0.291972531	0.487287712	n.s. genes
chr1	93,299,211	93,305,863	6,653	-	5,271	ENSMUSG00000026273.13	protein_coding	69821	Mterf4	3.009791560	MGI:MGI:1918355	0.513953213	3.561514568	0.002289828	0.603190425	0.073553310	1.005250372	0.333926897	0.999652396	n.s. genes	0.056640116	0.726100062	0.478442430	0.999266765	n.s. genes	0.029912092	0.979099081	0.334272955	0.609880655	n.s. genes	0.040919860	1.724247356	0.088426934	0.220394257	n.s. genes
chr1	93,308,770	93,343,482	34,713	-	9,060	ENSMUSG00000026274.11	protein_coding	269224	Pask	0.803229020	MGI:MGI:2155936	0.146879016	0.701800755	0.491963421	0.869753706	0.132954271	0.933212555	0.368467463	0.999652396	n.s. genes	0.034565954	0.230461645	0.820703357	0.999266765	n.s. genes	0.034382943	0.662276983	0.512145776	0.747013270	n.s. genes	-0.079413323	-3.270291247	0.001571452	0.013138628	Signif in brain (FDR<0.05)
chr1	93,342,854	93,373,489	30,636	+	10,495	ENSMUSG00000026275.13	protein_coding	66385	Ppp1r7	8.753337159	MGI:MGI:1913635	0.164408824	1.627193300	0.121432254	0.685464207	-0.012324843	-0.282879534	0.781920563	0.999652396	n.s. genes	0.032929918	0.716007725	0.484480522	0.999266765	n.s. genes	-0.009740578	-0.365354991	0.717052524	0.875345747	n.s. genes	0.020379354	1.380961036	0.171038806	0.344492196	n.s. genes
chr1	93,373,930	93,403,402	29,473	+	3,984	ENSMUSG00000034107.10	protein_coding	404545	Ano7	0.067077785	MGI:MGI:3052714	0.492596729	1.397235977	0.179678032	0.706282925	-0.122837866	-0.314144912	0.758616094	0.999652396	n.s. genes	0.464617842	0.788745559	0.441986136	0.999266765	n.s. genes	-0.392131382	-2.023547312	0.050731115	0.231083990	n.s. genes	-0.039696198	-0.222907887	0.824160894	0.912111574	n.s. genes
chr1	93,405,940	93,478,801	72,862	-	11,320	ENSMUSG00000034088.15	protein_coding	110611	Hdlbp	13.153256478	MGI:MGI:99256	-0.052304028	-0.589065065	0.563288902	0.900278995	-0.040593694	-1.239613910	0.237990687	0.999652396	n.s. genes	-0.059663939	-1.690415260	0.110662659	0.999266765	n.s. genes	0.005383023	0.198305455	0.843957290	0.940137451	n.s. genes	-0.088695200	-4.826775264	0.000006327	0.000254192	Signif in brain (FDR<0.05)
chr1	93,478,964	93,510,260	31,297	+	7,979	ENSMUSG00000026276.20	protein_coding	NA	Septin2	0.181221352	NA	-0.329470848	-1.534539975	0.142644121	0.698498083	0.027676489	0.101199726	0.921004517	0.999652396	n.s. genes	0.024917077	0.097483004	0.923574058	0.999266765	n.s. genes	0.170478927	1.930018005	0.061767918	0.254571424	n.s. genes	0.163382761	2.335496311	0.021958273	0.083846594	n.s. genes
chr1	93,512,079	93,621,976	109,898	+	5,235	ENSMUSG00000034066.13	protein_coding	227377	Farp2	0.800256164	MGI:MGI:2385126	-0.809920386	-2.034279205	0.057247990	0.653991600	0.048429164	0.655522398	0.524067770	0.999652396	n.s. genes	0.133088423	1.229798176	0.236848657	0.999266765	n.s. genes	-0.173080962	-2.973819520	0.005306130	0.074166998	n.s. genes	0.089064728	2.024556853	0.046163966	0.140861452	n.s. genes
chr1	93,619,751	93,658,659	38,909	-	5,812	ENSMUSG00000026277.14	protein_coding	59041	Stk25	37.395082846	MGI:MGI:1891699	-0.227029028	-1.665723250	0.113433670	0.680554697	0.001205514	0.039230213	0.969329324	0.999652396	n.s. genes	0.033811034	1.036071784	0.315833612	0.999266765	n.s. genes	0.043531258	2.144811401	0.039012536	0.200989528	n.s. genes	0.022960901	1.387915804	0.168918130	0.341993571	n.s. genes
chr1	93,685,660	93,695,764	10,105	+	1,840	ENSMUSG00000026278.14	protein_coding	51800	Bok	29.002737817	MGI:MGI:1858494	-0.536552583	-0.748192787	0.464206827	0.853524096	0.034642250	0.534832896	0.602192973	0.999652396	n.s. genes	-0.066932874	-1.155663697	0.265070233	0.999266765	n.s. genes	0.068937339	2.160319437	0.037701557	0.197081209	n.s. genes	0.120775726	4.336891845	0.000040792	0.000948989	Signif in brain (FDR<0.05)
chr1	93,701,935	93,754,780	52,846	-	6,519	ENSMUSG00000026279.14	protein_coding	67026	Thap4	3.794897711	MGI:MGI:1914276	-0.161456341	-0.702627418	0.491460478	0.869441967	0.037316720	0.683471337	0.506838079	0.999652396	n.s. genes	-0.028998203	-0.535062025	0.600089527	0.999266765	n.s. genes	0.062971165	1.694549401	0.099072172	0.326151571	n.s. genes	-0.004466929	-0.162919281	0.870982370	0.939763920	n.s. genes
chr1	93,751,500	93,790,610	39,111	+	8,278	ENSMUSG00000026280.17	protein_coding	66615	Atg4b	8.117006871	MGI:MGI:1913865	0.051605024	0.470698763	0.643626002	0.916711945	-0.014354352	-0.374088866	0.714635628	0.999652396	n.s. genes	-0.010782787	-0.260429330	0.797910785	0.999266765	n.s. genes	0.039033353	1.642933546	0.109381978	0.343845708	n.s. genes	-0.000539812	-0.038253820	0.969578183	0.985414676	n.s. genes
chr1	93,792,576	93,801,934	9,359	-	2,631	ENSMUSG00000026281.15	protein_coding	21915	Dtymk	10.972236042	MGI:MGI:108396	0.075195999	0.573905212	0.573280297	0.902872070	-0.069373722	-1.165580486	0.265643179	0.999652396	n.s. genes	0.022086822	0.341595089	0.737176054	0.999266765	n.s. genes	0.003306289	0.109787797	0.913206852	0.964793910	n.s. genes	-0.017310226	-0.723283348	0.471561644	0.657061198	n.s. genes
chr1	93,803,965	93,822,095	18,131	+	4,729	ENSMUSG00000026283.13	protein_coding	66262	Ing5	3.033349937	MGI:MGI:1922816	0.269841060	1.706568397	0.105451092	0.679473643	-0.064096635	-0.937037917	0.366572347	0.999652396	n.s. genes	0.005076473	0.073444100	0.942378481	0.999266765	n.s. genes	0.050918852	0.766702283	0.448416526	0.701140334	n.s. genes	0.137922243	3.054588586	0.003038621	0.020972156	Signif in brain (FDR<0.05)
chr1	93,824,909	93,852,348	27,440	+	4,281	ENSMUSG00000073609.9	protein_coding	98314	D2hgdh	2.236986131	MGI:MGI:2138209	0.036900320	0.231332199	0.819719804	0.944425752	-0.094580590	-1.128112857	0.280556537	0.999652396	n.s. genes	-0.026644189	-0.277440547	0.785054731	0.999266765	n.s. genes	-0.004577883	-0.090991863	0.928019564	0.972118880	n.s. genes	-0.203000796	-4.457724522	0.000026010	0.000676880	Signif in brain (FDR<0.05)
chr1	94,020,451	94,025,416	4,966	+	4,637	ENSMUSG00000034000.15	protein_coding	241159	Neu4	0.435190982	MGI:MGI:2661364	-0.064522347	-0.343929199	0.734966711	0.916711945	-0.126200905	-1.528647272	0.151368891	0.999652396	n.s. genes	-0.009538394	-0.072577212	0.943057333	0.999266765	n.s. genes	0.315704848	1.765324169	0.086262753	0.302017918	n.s. genes	0.186735685	1.059956702	0.292272949	0.487707592	n.s. genes
chr1	94,468,715	94,469,887	1,173	-	1,173	ENSMUSG00000100347.1	processed_pseudogene	666025	Gm7895	0.291135910	MGI:MGI:3648340	0.547594742	1.529387622	0.143909470	0.698859469	0.708508462	1.964291907	0.072232365	0.999652396	n.s. genes	-0.261834076	-0.332877468	0.743621728	0.999266765	n.s. genes	0.152641878	0.538698248	0.593516490	0.800952528	n.s. genes	-0.235975935	-1.286167287	0.202000381	0.384335645	n.s. genes
chr1	95,313,623	95,335,284	21,662	+	4,814	ENSMUSG00000051185.9	protein_coding	67698	Fam174a	3.107051201	MGI:MGI:1914948	0.240582896	1.487887447	0.154445624	0.698859469	-0.050313030	-1.026509962	0.324195225	0.999652396	n.s. genes	0.062059185	0.912974010	0.375036638	0.999266765	n.s. genes	-0.039862951	-0.581386160	0.564718402	0.781507568	n.s. genes	0.168529584	4.427697206	0.000029105	0.000730190	Signif in brain (FDR<0.05)
chr1	95,498,621	95,499,151	531	+	531	ENSMUSG00000081051.4	processed_pseudogene	100041686	Gm15427	63.255963287	MGI:MGI:3642341	-0.130895558	-1.138807837	0.270018978	0.764439266	0.051730314	0.955996887	0.357280902	0.999652396	n.s. genes	-0.056868195	-0.752843582	0.462662192	0.999266765	n.s. genes	0.120315604	2.598511162	0.013626138	0.119886748	n.s. genes	0.064915224	1.950318470	0.054550937	0.158250290	n.s. genes
chr1	95,587,682	95,667,571	79,890	-	20,091	ENSMUSG00000040710.10	protein_coding	20452	St8sia4	2.717329699	MGI:MGI:106018	0.302258604	1.636587764	0.119439032	0.684827629	0.039540718	0.450409419	0.660163381	0.999652396	n.s. genes	0.135672723	1.387430897	0.184652925	0.999266765	n.s. genes	-0.123168227	-1.950081150	0.059239464	0.249863224	n.s. genes	-0.018308240	-0.354539980	0.723843370	0.848775829	n.s. genes
chr1	95,646,774	95,648,508	1,735	-	1,735	ENSMUSG00000103197.1	TEC	NA	Gm37642	0.076405107	NA	0.853849499	1.860815996	0.079529412	0.666146418	0.089520820	0.197894230	0.846324315	0.999652396	n.s. genes	0.048858970	0.100099294	0.921530085	0.999266765	n.s. genes	0.624474278	1.986832241	0.054839818	0.240846642	n.s. genes	0.009074204	0.042491335	0.966210198	0.984044590	n.s. genes
chr1	96,816,270	96,872,171	55,902	-	4,908	ENSMUSG00000040693.7	protein_coding	227394	Slco4c1	0.496299619	MGI:MGI:2442784	0.525759336	2.045470787	0.056024930	0.653991600	-0.074531804	-0.673178254	0.513144319	0.999652396	n.s. genes	-0.009115398	-0.082337017	0.935417272	0.999266765	n.s. genes	0.022432048	0.173775547	0.863046406	0.948472567	n.s. genes	-0.128447862	-1.680917942	0.096580037	0.234959179	n.s. genes
chr1	96,871,126	96,907,796	36,671	+	4,120	ENSMUSG00000097814.5	antisense	329217	Panct2	0.847285229	MGI:MGI:3643517	0.515956505	1.266918532	0.221662999	0.737671219	-0.098550004	-1.136753464	0.277061668	0.999652396	n.s. genes	0.089008333	0.741467590	0.469335478	0.999266765	n.s. genes	0.166421051	1.525416668	0.136171657	0.384644271	n.s. genes	-0.290163068	-3.881430582	0.000208917	0.003069443	Signif in brain (FDR<0.05)
chr1	97,024,681	97,025,928	1,248	+	1,248	ENSMUSG00000044757.7	processed_pseudogene	623430	Gm6430	0.395816635	MGI:MGI:3648857	-0.171470523	-0.338778773	0.738777187	0.918585916	0.242301709	0.513907164	0.616321406	0.999652396	n.s. genes	-0.905114789	-1.457851086	0.164556080	0.999266765	n.s. genes	0.137595435	0.880323862	0.384708832	0.651532492	n.s. genes	-0.074030598	-0.858731608	0.392989067	0.587718151	n.s. genes
chr1	97,606,318	97,662,074	55,757	-	41,324	ENSMUSG00000044768.16	protein_coding	52392	Macir	1.592618295	MGI:MGI:1277184	0.129486997	0.796207470	0.436500284	0.836675495	0.054631140	0.836475809	0.418663280	0.999652396	n.s. genes	0.131858441	1.365230426	0.191387754	0.999266765	n.s. genes	0.081502026	2.035146821	0.049490192	0.227622262	n.s. genes	0.051059441	2.477704361	0.015273995	0.065160780	n.s. genes
chr1	97,706,048	97,770,411	64,364	-	14,381	ENSMUSG00000040648.14	protein_coding	227399	Ppip5k2	4.223651449	MGI:MGI:2142810	0.184679399	1.483921805	0.155484981	0.698859469	0.112518288	2.218807185	0.045788326	0.999652396	n.s. genes	0.083058146	1.083383150	0.294964942	0.999266765	n.s. genes	0.035247069	0.845048572	0.403842694	0.667965714	n.s. genes	-0.023386104	-0.663486304	0.508878093	0.688686972	n.s. genes
chr1	97,770,172	97,792,969	22,798	+	6,048	ENSMUSG00000026333.14	protein_coding	252876	Gin1	0.878962338	MGI:MGI:2182036	0.258693416	1.836530024	0.083196907	0.666146418	0.027955904	0.342499087	0.737692000	0.999652396	n.s. genes	0.003180676	0.031998503	0.974875716	0.999619736	n.s. genes	-0.141576871	-2.830834575	0.007653898	0.089455215	n.s. genes	0.066905695	1.838631168	0.069585703	0.186514336	n.s. genes
chr1	97,795,114	98,095,621	300,508	-	11,892	ENSMUSG00000026335.16	protein_coding	18484	Pam	10.090353988	MGI:MGI:97475	-0.392187909	-2.287958667	0.034727334	0.649730593	0.024707006	0.658126380	0.522448328	0.999652396	n.s. genes	-0.015713474	-0.223825139	0.825774260	0.999266765	n.s. genes	-0.013694328	-0.467129982	0.643311703	0.832255507	n.s. genes	0.068328812	2.985636200	0.003728485	0.024339224	Signif in brain (FDR<0.05)
chr1	97,948,901	97,949,389	489	-	489	ENSMUSG00000089782.1	processed_pseudogene	100041823	Btf3-ps1	10.245481892	MGI:MGI:3781708	-0.036128318	-0.253263425	0.802993827	0.938066041	0.240247236	1.764094826	0.102233498	0.999652396	n.s. genes	0.012254162	0.072614865	0.943027846	0.999266765	n.s. genes	0.149169860	2.432430410	0.020269079	0.145265369	n.s. genes	0.042441594	1.221053244	0.225561186	0.413259873	n.s. genes
chr1	98,031,116	98,057,680	26,565	-	5,853	ENSMUSG00000089706.7	processed_transcript	78603	B230216N24Rik	0.766778659	MGI:MGI:1925853	0.027586396	0.059304224	0.953376728	0.989035150	-0.038729135	-0.384713898	0.706944754	0.999652396	n.s. genes	0.106484200	0.994610745	0.334979383	0.999266765	n.s. genes	0.001604841	0.018063327	0.985691258	0.994030629	n.s. genes	0.085043451	1.282354632	0.203327559	0.386161896	n.s. genes
chr1	98,131,456	98,144,655	13,200	+	1,882	ENSMUSG00000100182.6	lincRNA	69030	1810006J02Rik	0.073609340	MGI:MGI:1916280	0.115227241	0.383372887	0.706026129	0.916711945	-0.223123607	-0.361639004	0.723688982	0.999652396	n.s. genes	-0.136404279	-0.183091172	0.857065412	0.999266765	n.s. genes	0.244292688	0.559219582	0.579584829	0.790807253	n.s. genes	-0.078361585	-0.374600467	0.708923557	0.838765498	n.s. genes
chr1	98,457,768	98,459,162	1,395	+	1,395	ENSMUSG00000089791.1	processed_pseudogene	100041868	Gm3555	0.156623566	MGI:MGI:3781732	-0.241128182	-0.504252581	0.620326367	0.916711945	0.355598433	1.184601589	0.258310460	0.999652396	n.s. genes	-0.455606718	-1.586721756	0.132469473	0.999266765	n.s. genes	0.399284377	1.778546314	0.084031286	0.298018627	n.s. genes	0.132317264	0.811167589	0.419615019	0.611914316	n.s. genes
chr1	99,772,765	100,484,849	712,085	+	5,205	ENSMUSG00000067028.11	protein_coding	241175	Cntnap5b	1.890593625	MGI:MGI:3664583	-0.152538412	-0.426843343	0.674659501	0.916711945	0.166854552	1.413028008	0.182173018	0.999652396	n.s. genes	0.257751357	3.093569382	0.007084990	0.999266765	n.s. genes	0.080082858	1.107550825	0.275634665	0.553516571	n.s. genes	-0.213711961	-2.854932262	0.005448721	0.031573180	Signif in brain (FDR<0.05)
chr1	99,790,429	99,791,025	597	-	597	ENSMUSG00000082431.3	processed_pseudogene	633295	Prdx2-ps1	0.430095888	MGI:MGI:1321403	0.559949196	1.487480554	0.154552002	0.698859469	-0.048697659	-0.073846704	0.942306365	0.999652396	n.s. genes	0.092252075	0.144930601	0.886606294	0.999266765	n.s. genes	-0.384173168	-1.584312582	0.122147822	0.363334937	n.s. genes	-0.293912290	-1.637595949	0.105333750	0.249222497	n.s. genes
chr1	101,385,886	101,386,590	705	+	705	ENSMUSG00000100222.1	processed_pseudogene	383650	Psmb6-ps2	0.593489259	MGI:MGI:109264	-0.118045469	-0.312568199	0.758275030	0.923319371	-0.094807138	-0.365785951	0.720668470	0.999652396	n.s. genes	-0.031260317	-0.099697787	0.921843725	0.999266765	n.s. genes	0.015846449	0.088570768	0.929929590	0.972991808	n.s. genes	0.059606989	0.692781435	0.490401926	0.674235137	n.s. genes
chr1	101,892,958	101,895,091	2,134	-	2,134	ENSMUSG00000099375.1	lincRNA	NA	Gm28187	0.103003711	NA	0.674916174	3.035137910	0.007243467	0.633163832	-0.287960544	-0.490141103	0.632563341	0.999652396	n.s. genes	0.136462583	0.172085407	0.865564738	0.999266765	n.s. genes	0.098772437	0.408585566	0.685341339	0.855509525	n.s. genes	0.026569686	0.182985148	0.855260833	0.929787182	n.s. genes
chr1	104,768,529	104,995,481	226,953	+	4,012	ENSMUSG00000050840.8	protein_coding	23836	Cdh20	3.137828243	MGI:MGI:1346069	-0.368510171	-0.979031647	0.340806464	0.800380500	0.070483397	1.387300677	0.189698497	0.999652396	n.s. genes	-0.132495068	-1.560199824	0.138602163	0.999266765	n.s. genes	-0.086046503	-2.057693982	0.047153905	0.221918822	n.s. genes	0.163987835	4.405888980	0.000031574	0.000777093	Signif in brain (FDR<0.05)
chr1	105,276,914	105,356,710	79,797	-	8,532	ENSMUSG00000047496.6	protein_coding	320311	Rnf152	5.767575308	MGI:MGI:2443787	-2.274304550	-4.111091421	0.000681147	0.533664736	-0.128155368	-1.469304251	0.166577467	0.999652396	n.s. genes	0.189226853	1.435709138	0.170671337	0.999266765	n.s. genes	-0.067438911	-1.163143226	0.252666544	0.530173844	n.s. genes	-0.077999259	-2.324806177	0.022552607	0.085509826	n.s. genes
chr1	105,356,007	105,361,630	5,624	+	1,655	ENSMUSG00000097482.2	antisense	100504568	Gm17634	0.327614483	MGI:MGI:4937268	-0.064522347	-0.343929199	0.734966711	0.916711945	0.042187205	0.202243505	0.842995696	0.999652396	n.s. genes	0.058991607	0.204215303	0.840803830	0.999266765	n.s. genes	0.341986756	2.131828567	0.040140945	0.203444616	n.s. genes	-0.029996689	-0.318817799	0.750674442	0.866160858	n.s. genes
chr1	105,455,971	105,458,829	2,859	+	2,858	ENSMUSG00000067017.5	pseudogene	111000	Capza1-ps1	1.785868071	MGI:MGI:106236	-0.146674073	-0.676156264	0.507713809	0.878633074	0.132833808	0.933329231	0.368409559	0.999652396	n.s. genes	0.008248173	0.053847415	0.957734643	0.999266765	n.s. genes	-0.006936569	-0.106695634	0.915641710	0.966188013	n.s. genes	0.019379744	0.339363227	0.735202747	0.856065038	n.s. genes
chr1	105,518,422	105,663,662	145,241	-	13,595	ENSMUSG00000056536.14	protein_coding	27392	Pign	1.831150825	MGI:MGI:1351629	-0.201520382	-1.576638355	0.132649448	0.693567956	0.018601930	0.306475106	0.764311218	0.999652396	n.s. genes	0.158812994	2.686559839	0.016389457	0.999266765	n.s. genes	0.069758744	1.656684688	0.106552303	0.338304832	n.s. genes	-0.113600901	-3.165050619	0.002175685	0.016663010	Signif in brain (FDR<0.05)
chr1	105,663,861	105,754,072	90,212	+	9,500	ENSMUSG00000026319.13	protein_coding	227446	Relch	7.489059907	MGI:MGI:1922832	-0.052210381	-0.698711385	0.493845654	0.870880178	0.040341482	1.030894462	0.322214257	0.999652396	n.s. genes	-0.034025391	-0.918524722	0.372213692	0.999266765	n.s. genes	-0.052463753	-1.668439312	0.104181709	0.334327430	n.s. genes	0.079407393	2.353302043	0.020999101	0.081160225	n.s. genes
chr1	105,780,718	105,847,981	67,264	+	5,985	ENSMUSG00000026321.7	protein_coding	21934	Tnfrsf11a	0.510479867	MGI:MGI:1314891	-0.594410036	-1.139967841	0.269548204	0.764439266	-0.035533497	-0.322649001	0.752318669	0.999652396	n.s. genes	0.025470082	0.213382473	0.833769516	0.999266765	n.s. genes	-0.076712157	-0.891517028	0.378760312	0.646707756	n.s. genes	0.123945823	2.891000623	0.004912613	0.029357232	Signif in brain (FDR<0.05)
chr1	105,979,350	105,990,282	10,933	-	1,417	ENSMUSG00000099843.1	lincRNA	635504	Gm7160	0.973339230	MGI:MGI:3646078	-0.359066277	-2.242337038	0.038051470	0.651590767	0.096720252	0.760282831	0.461250508	0.999652396	n.s. genes	0.134753386	0.788640618	0.442045716	0.999266765	n.s. genes	0.212690273	1.601942064	0.118186676	0.356487565	n.s. genes	0.345460677	3.830621818	0.000249044	0.003481032	Signif in brain (FDR<0.05)
chr1	105,990,406	106,034,074	43,669	+	6,774	ENSMUSG00000038866.15	protein_coding	227449	Zcchc2	3.694905893	MGI:MGI:2444114	-0.088650590	-0.968583724	0.345851527	0.801892196	-0.032248321	-0.680012791	0.508951900	0.999652396	n.s. genes	0.024035743	0.381573567	0.707882449	0.999266765	n.s. genes	0.080074115	1.869327138	0.069991116	0.271193512	n.s. genes	0.040301484	1.322964249	0.189520542	0.368022876	n.s. genes
chr1	106,152,625	106,171,524	18,900	-	545	ENSMUSG00000101583.1	lincRNA	626049	Gm20753	0.394927791	MGI:MGI:5434109	0.144219594	0.438034540	0.666679987	0.916711945	-0.291789227	-1.064793079	0.307197947	0.999652396	n.s. genes	0.027081653	0.071195229	0.944139644	0.999266765	n.s. genes	-0.050429421	-0.230640384	0.818941547	0.928983329	n.s. genes	0.214867631	1.446806678	0.151758742	0.318172469	n.s. genes
chr1	106,171,752	106,394,250	222,499	+	6,752	ENSMUSG00000044340.7	protein_coding	98432	Phlpp1	8.615300326	MGI:MGI:2138327	-0.066205491	-0.343233006	0.735481369	0.916953053	-0.015970977	-0.361358554	0.723893429	0.999652396	n.s. genes	-0.087644215	-1.646091623	0.119573415	0.999266765	n.s. genes	0.071481131	2.126464119	0.040615568	0.204743311	n.s. genes	0.061272344	2.436944622	0.016973509	0.070047287	n.s. genes
chr1	106,538,178	106,714,274	176,097	-	9,157	ENSMUSG00000057329.7	protein_coding	12043	Bcl2	2.739419587	MGI:MGI:88138	0.322396389	1.734873568	0.100207443	0.679473643	0.080199042	0.685866984	0.505376935	0.999652396	n.s. genes	-0.174180587	-1.819343694	0.087943457	0.999266765	n.s. genes	-0.054489039	-1.302204363	0.201379514	0.473106846	n.s. genes	0.032481403	0.800544917	0.425705872	0.617146834	n.s. genes
chr1	106,720,459	106,759,727	39,269	-	8,147	ENSMUSG00000009905.5	protein_coding	70750	Kdsr	3.113916751	MGI:MGI:1918000	-0.109263057	-0.586601145	0.564906571	0.900821100	-0.029676754	-0.686952239	0.504715842	0.999652396	n.s. genes	0.080646994	1.541180408	0.143146361	0.999266765	n.s. genes	-0.077249066	-1.570389683	0.125352094	0.367803639	n.s. genes	0.173234902	3.494822770	0.000767593	0.007822399	Signif in brain (FDR<0.05)
chr1	106,764,071	106,796,667	32,597	-	8,905	ENSMUSG00000009907.17	protein_coding	20479	Vps4b	5.290979644	MGI:MGI:1100499	-0.082190262	-0.825266955	0.420245211	0.829034849	-0.010800535	-0.269915635	0.791650008	0.999652396	n.s. genes	0.023668485	0.608515186	0.551531981	0.999266765	n.s. genes	-0.045147095	-1.324578406	0.193923834	0.462720662	n.s. genes	0.098074229	3.425447344	0.000960864	0.009104503	Signif in brain (FDR<0.05)
chr1	107,511,423	107,535,478	24,056	+	2,349	ENSMUSG00000062345.10	protein_coding	18788	Serpinb2	1.543305601	MGI:MGI:97609	-0.809568498	-3.755353428	0.001493058	0.593628226	0.230787290	0.480173582	0.639435688	0.999652396	n.s. genes	-1.178061941	-1.587457591	0.132302663	0.999266765	n.s. genes	-0.671251527	-2.002042186	0.053103810	0.237026926	n.s. genes	0.014792854	0.078546726	0.937584305	0.974016747	n.s. genes
chr1	107,529,003	107,547,222	18,220	+	3,490	ENSMUSG00000092572.7	polymorphic_pseudogene	241197	Serpinb10	0.258655093	MGI:MGI:2138648	-0.123739676	-0.659359004	0.518184541	0.881746545	0.562963574	0.839799371	0.416866435	0.999652396	n.s. genes	-0.990540523	-1.235791389	0.234672732	0.999266765	n.s. genes	-0.354637306	-0.809959977	0.423454279	0.682028150	n.s. genes	-0.177011203	-0.992896079	0.323678199	0.521648190	n.s. genes
chr1	107,590,006	107,607,325	17,320	+	4,795	ENSMUSG00000026315.13	protein_coding	20725	Serpinb8	1.032617097	MGI:MGI:894657	-1.429581027	-1.944064808	0.068019698	0.657356734	0.122622128	2.412395858	0.032111191	0.999652396	n.s. genes	-0.029788433	-0.351423951	0.729933032	0.999266765	n.s. genes	-0.402115328	-0.875206946	0.387447928	0.653898176	n.s. genes	0.044872166	0.223708517	0.823539892	0.911727403	n.s. genes
chr1	109,982,431	110,140,157	157,727	+	10,037	ENSMUSG00000026312.17	protein_coding	241201	Cdh7	1.509596623	MGI:MGI:2442792	-0.723182012	-1.384752158	0.183400835	0.706795555	0.024558350	0.344064114	0.736543241	0.999652396	n.s. genes	0.192108177	3.241746245	0.005201651	0.999266765	n.s. genes	0.036604045	0.610382675	0.545564796	0.768867416	n.s. genes	-0.102073266	-2.216863070	0.029397916	0.102980352	n.s. genes
chr1	110,888,326	110,977,363	89,038	-	4,280	ENSMUSG00000047216.8	protein_coding	227485	Cdh19	0.788961486	MGI:MGI:3588198	-1.532488455	-2.896429269	0.009766526	0.633163832	0.166687666	2.237421521	0.044264191	0.999652396	n.s. genes	0.123678840	0.869213801	0.397798656	0.999266765	n.s. genes	-0.010073456	-0.049931018	0.960462171	0.985602670	n.s. genes	0.312581987	2.206402357	0.030149402	0.104804065	n.s. genes
chr1	111,858,702	111,864,883	6,182	-	5,763	ENSMUSG00000038702.6	protein_coding	319901	Dsel	4.282901301	MGI:MGI:2442948	-1.031773587	-1.744892102	0.098406325	0.678437091	-0.142113654	-2.119409594	0.054800414	0.999652396	n.s. genes	0.005099029	0.048521016	0.961911706	0.999272193	n.s. genes	0.032535929	0.543390309	0.590317030	0.798847721	n.s. genes	-0.042240460	-1.088114258	0.279728894	0.474890862	n.s. genes
chr1	112,404,187	112,404,855	669	-	669	ENSMUSG00000101054.1	processed_pseudogene	NA	Gm18406	0.732959741	NA	-0.060369038	-0.273977796	0.787285318	0.932235196	0.043877956	0.099571772	0.922270716	0.999652396	n.s. genes	-0.348001208	-0.921541722	0.370685404	0.999266765	n.s. genes	0.161749002	1.331330758	0.191715787	0.460446221	n.s. genes	-0.163621346	-1.957584622	0.053676553	0.156767871	n.s. genes
chr1	115,668,988	115,684,619	15,632	-	2,093	ENSMUSG00000100515.6	transcribed_processed_pseudogene	100416102	Gm17916	0.489002852	MGI:MGI:5010101	-0.048569759	-0.206772547	0.838556375	0.950262398	-0.249392492	-1.152947000	0.270601822	0.999652396	n.s. genes	0.420677454	2.145162931	0.047911501	0.999266765	n.s. genes	-0.082780759	-0.703823677	0.486214532	0.728728476	n.s. genes	-0.221983454	-2.649352264	0.009671285	0.047416358	Signif in brain (FDR<0.05)
chr1	115,684,756	116,587,323	902,568	+	10,945	ENSMUSG00000070695.4	protein_coding	636808	Cntnap5a	2.880199568	MGI:MGI:3643623	-0.137559318	-0.335780532	0.740998620	0.919584122	0.102002027	2.229104310	0.044939171	0.999652396	n.s. genes	-0.003882827	-0.057288275	0.955036925	0.999266765	n.s. genes	-0.071808390	-1.038686716	0.306096903	0.582798984	n.s. genes	-0.118128139	-2.429119544	0.017318485	0.071103683	n.s. genes
chr1	118,294,778	118,311,462	16,685	-	9,046	ENSMUSG00000026374.14	protein_coding	22099	Tsn	23.840153660	MGI:MGI:109263	0.032085449	0.338648019	0.738874015	0.918585916	-0.001174204	-0.028299355	0.977872267	0.999652396	n.s. genes	-0.016772382	-0.331861564	0.744374168	0.999266765	n.s. genes	0.117901126	4.635574464	0.000048293	0.007488361	Signif in brain (FDR<0.05)	0.074689017	3.321515324	0.001338022	0.011645167	Signif in brain (FDR<0.05)
chr1	118,321,839	118,333,822	11,984	+	1,965	ENSMUSG00000026377.12	protein_coding	67949	Nifk	27.750675852	MGI:MGI:1915199	-0.118437493	-0.954053790	0.352953291	0.803945042	-0.030404431	-0.519254240	0.612695667	0.999652396	n.s. genes	0.017816909	0.282407898	0.781312631	0.999266765	n.s. genes	-0.014943304	-0.416575823	0.679540949	0.852424224	n.s. genes	0.060984233	2.426009137	0.017457340	0.071482761	n.s. genes
chr1	118,389,058	118,609,432	220,375	+	21,844	ENSMUSG00000064302.13	protein_coding	76707	Clasp1	7.487342341	MGI:MGI:1923957	-0.027204485	-0.246078807	0.808462858	0.940105760	-0.006059469	-0.157061452	0.877716426	0.999652396	n.s. genes	-0.102218543	-2.047086938	0.057732633	0.999266765	n.s. genes	0.111932089	3.423121983	0.001597642	0.039431218	Signif in brain (FDR<0.05)	-0.067596541	-2.682448962	0.008834932	0.044473018	Signif in brain (FDR<0.05)
chr1	118,627,945	118,685,168	57,224	+	9,438	ENSMUSG00000026380.10	protein_coding	81879	Tfcp2l1	0.511496087	MGI:MGI:2444691	-0.082419004	-0.136278593	0.893144847	0.968600020	0.018493024	0.167510327	0.869660445	0.999652396	n.s. genes	-0.045587014	-0.557161771	0.585257841	0.999266765	n.s. genes	-0.403507879	-2.774406173	0.008824003	0.096375181	n.s. genes	0.077871926	1.128215745	0.262515254	0.455703977	n.s. genes
chr1	118,834,132	119,053,619	219,488	-	6,869	ENSMUSG00000048402.14	protein_coding	14633	Gli2	0.854528136	MGI:MGI:95728	-0.518984815	-1.020369294	0.321349557	0.793305655	0.131150136	1.127229616	0.280915670	0.999652396	n.s. genes	-0.317435664	-2.982659494	0.008919606	0.999266765	n.s. genes	0.142258215	2.138208354	0.039582883	0.201948531	n.s. genes	-0.101963806	-2.351255996	0.021107396	0.081452690	n.s. genes
chr1	119,415,465	119,422,248	6,784	-	4,255	ENSMUSG00000037035.5	protein_coding	16324	Inhbb	3.137729747	MGI:MGI:96571	-0.744386671	-1.073703245	0.297429903	0.779406419	-0.081576000	-0.689886258	0.502931126	0.999652396	n.s. genes	-0.157101703	-1.282134437	0.218368934	0.999266765	n.s. genes	0.039710171	0.761434239	0.451515027	0.703185921	n.s. genes	0.044147304	1.044628789	0.299260861	0.494687539	n.s. genes
chr1	119,470,305	119,504,794	34,490	-	4,930	ENSMUSG00000004451.14	protein_coding	64143	Ralb	4.592145184	MGI:MGI:1927244	-0.203356707	-1.663198218	0.113943707	0.680554697	-0.065699070	-1.198084004	0.253209104	0.999652396	n.s. genes	-0.085798892	-1.192144938	0.250878415	0.999266765	n.s. genes	0.049679288	0.928061403	0.359753199	0.631392328	n.s. genes	0.045254199	1.459742636	0.148177058	0.313161418	n.s. genes
chr1	119,526,160	119,527,229	1,070	+	2,824	ENSMUSG00000098923.1	protein_coding	226351	Tmem185b	3.648188291	MGI:MGI:1917634	0.040825929	0.348468717	0.731614074	0.916711945	-0.006380189	-0.078359681	0.938788110	0.999652396	n.s. genes	-0.233370540	-3.139614577	0.006437250	0.999266765	n.s. genes	-0.074801152	-1.151981612	0.257162826	0.535226664	n.s. genes	0.034125483	0.868522667	0.387640291	0.582948890	n.s. genes
chr1	119,545,037	119,648,936	103,900	-	14,758	ENSMUSG00000026383.14	protein_coding	226352	Epb41l5	1.148426221	MGI:MGI:103006	-0.369445099	-1.571216612	0.133902691	0.694464525	-0.082386571	-0.770923170	0.455143783	0.999652396	n.s. genes	0.169830374	1.533694948	0.144968908	0.999266765	n.s. genes	-0.129304780	-3.113871087	0.003677761	0.060710409	n.s. genes	-0.053160674	-1.741096681	0.085412963	0.215022392	n.s. genes
chr1	119,652,467	119,837,613	185,147	-	11,321	ENSMUSG00000026384.13	protein_coding	19258	Ptpn4	7.276514722	MGI:MGI:1099792	-0.002353285	-0.019791105	0.984432240	0.995395847	-0.014854632	-0.393785570	0.700404746	0.999652396	n.s. genes	0.013273046	0.291005264	0.774849067	0.999266765	n.s. genes	-0.072790807	-1.089752117	0.283293447	0.561828111	n.s. genes	0.094106993	1.403180740	0.164333994	0.335919327	n.s. genes
chr1	119,907,890	119,913,208	5,319	-	3,341	ENSMUSG00000036975.5	protein_coding	66343	Tmem177	3.332767679	MGI:MGI:1913593	0.180352907	1.025986011	0.318767847	0.792355906	-0.071655813	-1.190681135	0.256000297	0.999652396	n.s. genes	0.046510473	0.710924572	0.487538793	0.999266765	n.s. genes	-0.174422880	-3.241820586	0.002614844	0.050745711	n.s. genes	-0.178890542	-4.438830261	0.000027918	0.000713085	Signif in brain (FDR<0.05)
chr1	119,923,341	119,997,234	73,894	-	2,915	ENSMUSG00000036962.12	protein_coding	226356	Cfap221	0.076448865	MGI:MGI:2684947	-0.224147367	-0.344453647	0.734579100	0.916711945	-0.912425036	-1.428467160	0.177777488	0.999652396	n.s. genes	-0.202390942	-0.344473660	0.735052104	0.999266765	n.s. genes	-0.435223838	-2.139397973	0.039479586	0.201885623	n.s. genes	0.198690175	1.159888644	0.249456426	0.441645334	n.s. genes
chr1	120,006,894	120,063,534	56,641	+	2,012	ENSMUSG00000026387.15	protein_coding	319229	Sctr	0.171939512	MGI:MGI:2441720	0.002081745	0.007087686	0.994424463	0.998624144	0.174175567	0.529394956	0.605848717	0.999652396	n.s. genes	-0.336867477	-0.715984135	0.484494689	0.999266765	n.s. genes	0.047593795	0.291561097	0.772349060	0.905088422	n.s. genes	0.100460750	1.044320033	0.299402778	0.494687539	n.s. genes
chr1	120,067,377	120,074,074	6,698	-	1,311	ENSMUSG00000050777.7	protein_coding	170706	Tmem37	0.679693015	MGI:MGI:2157899	-0.664482319	-2.340153280	0.031255488	0.648933419	0.095984355	0.671257484	0.514326183	0.999652396	n.s. genes	-0.318784841	-1.646972710	0.119390438	0.999266765	n.s. genes	-0.241585118	-1.689770089	0.099991534	0.327254960	n.s. genes	-0.031233285	-0.336626034	0.737257838	0.857059018	n.s. genes
chr1	120,113,280	120,121,078	7,799	-	1,422	ENSMUSG00000026385.16	protein_coding	13167	Dbi	88.990980037	MGI:MGI:94865	-0.442716065	-2.801889107	0.011953402	0.633163832	-0.000039249	-0.000947378	0.999259123	0.999982254	n.s. genes	-0.056516750	-0.765952737	0.455044673	0.999266765	n.s. genes	-0.040943630	-1.133454609	0.264753525	0.543242400	n.s. genes	0.051760368	1.643014757	0.104204908	0.247254554	n.s. genes
chr1	120,121,187	120,188,189	67,003	+	2,428	ENSMUSG00000026388.15	protein_coding	73103	3110009E18Rik	0.866004438	MGI:MGI:1920353	0.329923047	0.955546649	0.352219038	0.803781958	-0.068720237	-0.309491575	0.762069642	0.999652396	n.s. genes	-0.053046002	-0.214395341	0.832993188	0.999266765	n.s. genes	-0.022410782	-0.239248469	0.812313081	0.925723335	n.s. genes	-0.037666038	-0.805481211	0.422868976	0.614819109	n.s. genes
chr1	120,190,757	120,272,705	81,949	-	5,715	ENSMUSG00000026389.16	protein_coding	68428	Steap3	0.572037807	MGI:MGI:1915678	-0.334949058	-0.847345044	0.408157077	0.823405050	-0.016876142	-0.206137958	0.840017837	0.999652396	n.s. genes	-0.099010750	-0.789889711	0.441336882	0.999266765	n.s. genes	-0.043062717	-0.458413722	0.649498508	0.835331110	n.s. genes	-0.050295888	-0.648614472	0.518397892	0.697177451	n.s. genes
chr1	120,340,582	120,343,174	2,593	+	2,000	ENSMUSG00000036907.9	protein_coding	226359	C1ql2	0.297688455	MGI:MGI:3032521	-0.064522347	-0.343929199	0.734966711	0.916711945	-0.020063134	-0.066136572	0.948319967	0.999652396	n.s. genes	-0.052887376	-0.130310580	0.897972495	0.999266765	n.s. genes	-0.546958599	-2.152637811	0.038345960	0.198845821	n.s. genes	-0.160062912	-1.147802400	0.254384017	0.447316345	n.s. genes
chr1	120,474,538	120,505,024	30,487	-	1,925	ENSMUSG00000026390.7	protein_coding	17167	Marco	0.551253004	MGI:MGI:1309998	1.231260267	1.373184929	0.186905487	0.711311534	0.089520820	0.197894230	0.846324315	0.999652396	n.s. genes	-0.074041357	-0.156060388	0.877970537	0.999266765	n.s. genes	-2.118616596	-4.953520366	0.000018601	0.004952765	Signif in brain (FDR<0.05)	-0.158863597	-0.661811527	0.509945476	0.689897787	n.s. genes
chr1	121,087,405	121,178,441	91,037	+	3,876	ENSMUSG00000097881.7	lincRNA	98452	Celrr	0.277270129	MGI:MGI:2685664	-0.064522347	-0.343929199	0.734966711	0.916711945	0.122993686	0.985991281	0.342924135	0.999652396	n.s. genes	0.079219809	0.514926072	0.613763875	0.999266765	n.s. genes	0.110101406	0.856877941	0.397360939	0.662014129	n.s. genes	0.053817641	0.689155248	0.492668838	0.676141773	n.s. genes
chr1	121,304,353	121,332,589	28,237	-	3,473	ENSMUSG00000003721.14	protein_coding	72999	Insig2	8.739712412	MGI:MGI:1920249	0.055886568	0.379244374	0.709034652	0.916711945	-0.021862696	-0.555432412	0.588446907	0.999652396	n.s. genes	-0.008530520	-0.190960228	0.850999516	0.999266765	n.s. genes	-0.068999595	-2.407521605	0.021487999	0.148944079	n.s. genes	0.015274033	0.502550094	0.616626102	0.774670719	n.s. genes
chr1	121,328,092	121,331,149	3,058	+	3,058	ENSMUSG00000104253.1	TEC	NA	Gm37174	0.419848022	NA	0.173745729	0.514285366	0.613437821	0.916711945	0.101323705	0.411172172	0.687940224	0.999652396	n.s. genes	-0.024072026	-0.065392271	0.948685490	0.999266765	n.s. genes	0.026870548	0.280767564	0.780547272	0.909181899	n.s. genes	0.305764066	4.229998082	0.000060398	0.001255345	Signif in brain (FDR<0.05)
chr1	121,431,049	121,506,460	75,412	+	11,445	ENSMUSG00000026339.18	protein_coding	70829	Ccdc93	2.814190000	MGI:MGI:1918079	0.341180824	2.326059215	0.032159716	0.649730593	0.062700870	0.857283109	0.407498452	0.999652396	n.s. genes	-0.031127034	-0.393465645	0.699257021	0.999266765	n.s. genes	-0.012744423	-0.324173023	0.747742905	0.893373418	n.s. genes	-0.007861054	-0.238710108	0.811925267	0.905274329	n.s. genes
chr1	121,509,842	121,528,465	18,624	-	1,935	ENSMUSG00000050534.8	protein_coding	15564	Htr5b	0.364324385	MGI:MGI:96284	-0.218805420	-0.890610972	0.385128751	0.815667656	0.087147636	0.428180585	0.675838355	0.999652396	n.s. genes	-0.407736009	-1.064937265	0.302977805	0.999266765	n.s. genes	-0.295089807	-1.574945449	0.124296169	0.366286762	n.s. genes	0.426105743	3.514382762	0.000720133	0.007441253	Signif in brain (FDR<0.05)
chr1	121,553,835	121,567,989	14,155	-	2,483	ENSMUSG00000001674.11	protein_coding	66942	Ddx18	9.382149471	MGI:MGI:1914192	0.102501128	0.642327530	0.528924071	0.886974757	-0.070497439	-1.131491458	0.279186005	0.999652396	n.s. genes	0.020708887	0.372526372	0.714472206	0.999266765	n.s. genes	-0.045896772	-1.100014196	0.278859501	0.556405060	n.s. genes	0.064098059	1.863071011	0.066028610	0.179607171	n.s. genes
chr1	123,321,471	124,846,039	1,524,569	-	17,227	ENSMUSG00000036815.17	protein_coding	269109	Dpp10	5.569002683	MGI:MGI:2442409	0.128630744	0.209688985	0.836314036	0.950262398	0.043768441	0.959538194	0.355563993	0.999652396	n.s. genes	0.004176453	0.073160024	0.942600933	0.999266765	n.s. genes	0.039965069	0.948734698	0.349282411	0.622797459	n.s. genes	0.039358945	1.309480782	0.194024624	0.373772264	n.s. genes
chr1	123,363,740	123,367,234	3,495	-	3,495	ENSMUSG00000102801.1	TEC	NA	Gm37478	0.064219103	NA	-0.064522347	-0.343929199	0.734966711	0.916711945	0.556092511	1.506809182	0.156822016	0.999652396	n.s. genes	1.092183630	2.155026195	0.047013989	0.999266765	n.s. genes	0.519708512	2.590190824	0.013904275	0.120907266	n.s. genes	-0.226248028	-0.877901934	0.382559070	0.578250693	n.s. genes
chr1	125,392,905	125,435,707	42,803	-	4,631	ENSMUSG00000026341.16	protein_coding	74117	Actr3	52.995651382	MGI:MGI:1921367	-0.012461718	-0.126318667	0.900908863	0.971231687	-0.016093303	-0.520181138	0.612068236	0.999652396	n.s. genes	0.004618804	0.140872309	0.889758921	0.999266765	n.s. genes	0.053706587	2.055481170	0.047378830	0.222505324	n.s. genes	0.002480457	0.149051216	0.881878767	0.944637019	n.s. genes
chr1	125,560,595	125,595,148	34,554	+	2,956	ENSMUSG00000026342.10	protein_coding	74150	Slc35f5	7.628002388	MGI:MGI:1921400	-0.457354521	-2.545451450	0.020507738	0.633163832	-0.148121488	-2.932431986	0.012133550	0.999652396	Replicating genes (p<0.05 in blood and brain)	0.042487522	0.628461375	0.538720170	0.999266765	n.s. genes	0.004449195	0.134406042	0.893854011	0.959957150	n.s. genes	0.079664948	3.417011520	0.000987274	0.009284279	Signif in brain (FDR<0.05)
chr1	125,676,995	125,873,173	196,179	+	3,015	ENSMUSG00000026343.6	protein_coding	71111	Gpr39	0.071924055	MGI:MGI:1918361	-0.155033662	-0.474068065	0.641268546	0.916711945	-0.175766159	-0.521248279	0.611346268	0.999652396	n.s. genes	-0.031013378	-0.051038273	0.959937475	0.999266765	n.s. genes	-0.254812047	-0.873717765	0.388247415	0.654749567	n.s. genes	-0.192767915	-1.243475294	0.217232094	0.402802994	n.s. genes
chr1	125,867,622	125,913,101	45,480	-	7,038	ENSMUSG00000026344.9	protein_coding	72585	Lypd1	8.303112183	MGI:MGI:1919835	0.059802820	0.139117955	0.890933493	0.968133711	-0.146380369	-2.497860764	0.027409147	0.999652396	n.s. genes	0.042952604	0.374431877	0.713082317	0.999266765	n.s. genes	0.005557850	0.068888911	0.945471431	0.978605196	n.s. genes	-0.110267528	-2.814103662	0.006120159	0.034222860	Signif in brain (FDR<0.05)
chr1	125,913,620	126,830,632	917,013	-	12,100	ENSMUSG00000049690.15	protein_coding	210356	Nckap5	2.518027194	MGI:MGI:2686394	-0.895770811	-1.683075428	0.109981260	0.679777204	-0.085060698	-0.822446423	0.426304443	0.999652396	n.s. genes	-0.006532616	-0.040430206	0.968258827	0.999330331	n.s. genes	0.001725256	0.021739048	0.982779993	0.992870749	n.s. genes	-0.125221195	-2.640250117	0.009913572	0.048284243	Signif in brain (FDR<0.05)
chr1	127,205,015	127,488,336	283,322	+	10,291	ENSMUSG00000036155.13	protein_coding	107895	Mgat5	9.547779540	MGI:MGI:894701	-0.014398205	-0.097669009	0.923296744	0.978068507	-0.006960272	-0.174052216	0.864624384	0.999652396	n.s. genes	-0.030932379	-0.512583936	0.615364178	0.999266765	n.s. genes	0.042209320	1.220638506	0.230410065	0.506533018	n.s. genes	-0.027676728	-1.399416301	0.165455513	0.337294183	n.s. genes
chr1	127,282,662	127,283,108	447	-	447	ENSMUSG00000099471.1	processed_pseudogene	667090	Gm8451	2.095862419	MGI:MGI:3644810	0.130310030	0.393344462	0.698780311	0.916711945	-0.425963201	-1.398405728	0.186419120	0.999652396	n.s. genes	-0.035018473	-0.139163984	0.891086585	0.999266765	n.s. genes	0.118638252	0.883519501	0.383004484	0.649976904	n.s. genes	-0.025957957	-0.374296077	0.709149115	0.838797165	n.s. genes
chr1	127,486,546	127,678,096	191,551	-	4,292	ENSMUSG00000026347.13	protein_coding	72160	Tmem163	2.674844589	MGI:MGI:1919410	0.116108509	0.635465528	0.533285615	0.888568203	-0.219695003	-2.174470837	0.049620624	0.999652396	n.s. genes	-0.103892798	-0.569267955	0.577213008	0.999266765	n.s. genes	-0.097059697	-0.971869114	0.337806882	0.613171777	n.s. genes	0.074836080	1.249720435	0.214952833	0.400519904	n.s. genes
chr1	127,729,413	127,767,978	38,566	+	2,831	ENSMUSG00000026348.7	protein_coding	266645	Acmsd	3.028730598	MGI:MGI:2386323	0.202853250	0.867339036	0.397406240	0.819306680	0.704899259	0.939990358	0.365114363	0.999652396	n.s. genes	-0.293396799	-0.455618821	0.654890108	0.999266765	n.s. genes	0.132142069	0.319322597	0.751386398	0.894409530	n.s. genes	0.491870785	2.185133424	0.031729331	0.108539418	n.s. genes
chr1	127,753,616	127,774,054	20,439	-	503	ENSMUSG00000102014.1	antisense	100502745	2900009J06Rik	5.303772455	MGI:MGI:1920137	-0.068481696	-0.195349876	0.847352387	0.953367967	0.049346283	0.265957705	0.794627820	0.999652396	n.s. genes	-0.046115475	-0.131984569	0.896669853	0.999266765	n.s. genes	0.038122165	0.508480885	0.614317070	0.814495131	n.s. genes	-0.028492096	-0.714823554	0.476745968	0.661494381	n.s. genes
chr1	127,774,164	127,805,932	31,769	+	12,345	ENSMUSG00000026349.14	protein_coding	72949	Ccnt2	5.209338281	MGI:MGI:1920199	-0.001432280	-0.011994739	0.990564480	0.997648467	0.076347298	1.167106492	0.265049009	0.999652396	n.s. genes	-0.025798460	-0.248133877	0.807240797	0.999266765	n.s. genes	0.023032415	0.606108542	0.548366818	0.771452234	n.s. genes	-0.073078575	-2.203920616	0.030330136	0.105249155	n.s. genes
chr1	127,814,791	127,855,031	40,241	-	5,345	ENSMUSG00000051590.10	protein_coding	22625	Map3k19	0.498188618	MGI:MGI:1203481	0.656629922	3.093490048	0.006382967	0.633163832	0.014228698	0.114945236	0.910322790	0.999652396	n.s. genes	-0.186676704	-0.957887077	0.352610917	0.999266765	n.s. genes	-0.332983104	-3.434636528	0.001547888	0.038695261	Signif in brain (FDR<0.05)	0.057768247	0.569304110	0.570704227	0.738293149	n.s. genes
chr1	127,868,773	127,942,911	74,139	+	11,739	ENSMUSG00000036104.12	protein_coding	226407	Rab3gap1	4.065787380	MGI:MGI:2445001	0.007321136	0.102207771	0.919745080	0.976753718	-0.018443295	-0.541675095	0.597609130	0.999652396	n.s. genes	-0.010130019	-0.314612306	0.757190324	0.999266765	n.s. genes	-0.156267215	-3.732666045	0.000673683	0.025630744	Signif in brain (FDR<0.05)	0.062656039	2.422278029	0.017625215	0.072037252	n.s. genes
chr1	127,954,184	128,103,047	148,864	-	9,079	ENSMUSG00000036086.16	protein_coding	226409	Zranb3	1.063622523	MGI:MGI:1918362	-0.286027843	-1.703806594	0.105975180	0.679473643	0.129095218	1.499394278	0.158711251	0.999652396	n.s. genes	0.007480413	0.102613975	0.919566029	0.999266765	n.s. genes	-0.008308757	-0.150342653	0.881360261	0.957107376	n.s. genes	-0.063056217	-1.624965284	0.108003335	0.253318296	n.s. genes
chr1	127,959,516	127,967,452	7,937	+	2,243	ENSMUSG00000099760.1	antisense	102640008	Gm28800	0.738819592	MGI:MGI:5579506	-0.136362779	-0.359410319	0.723556186	0.916711945	0.163257804	1.148923607	0.272195892	0.999652396	n.s. genes	0.050597198	0.247658159	0.807602397	0.999266765	n.s. genes	-0.042672695	-0.383056245	0.704002511	0.866938728	n.s. genes	-0.204969497	-3.414315283	0.000995858	0.009329866	Signif in brain (FDR<0.05)
chr1	127,978,905	127,984,687	5,783	-	5,783	ENSMUSG00000104164.1	TEC	NA	Gm38248	0.050428585	NA	-0.053890520	-0.129997417	0.898039939	0.969999413	0.575236063	1.572815933	0.140834632	0.999652396	n.s. genes	-1.147148006	-1.864352097	0.081041977	0.999266765	n.s. genes	-0.093007061	-0.576408045	0.568040352	0.783097198	n.s. genes	-0.044384915	-0.272828412	0.785670240	0.887561641	n.s. genes
chr1	128,038,569	128,038,982	414	+	414	ENSMUSG00000058603.10	processed_pseudogene	100042670	Rpl28-ps1	9.118109880	MGI:MGI:3705349	-0.089274951	-0.436421105	0.667827896	0.916711945	0.087494374	0.653885691	0.525087133	0.999652396	n.s. genes	-0.111548662	-0.845326458	0.410602066	0.999266765	n.s. genes	0.163382743	1.892167196	0.066792408	0.264704675	n.s. genes	0.050794777	1.043134010	0.299948349	0.495137878	n.s. genes
chr1	128,103,301	128,237,736	134,436	+	31,486	ENSMUSG00000056211.13	protein_coding	226412	R3hdm1	5.076475589	MGI:MGI:2448514	-0.126064661	-1.091126079	0.289902962	0.774099076	0.092556789	1.524405368	0.152415257	0.999652396	n.s. genes	-0.064434639	-1.288003491	0.216369358	0.999266765	n.s. genes	0.114903823	3.103473341	0.003780169	0.061800702	n.s. genes	-0.048209391	-1.743507851	0.084988657	0.214311540	n.s. genes
chr1	128,243,964	128,279,378	35,415	+	4,659	ENSMUSG00000026353.9	protein_coding	67812	Ubxn4	16.761572401	MGI:MGI:1915062	0.094208570	1.085087756	0.292495691	0.775608342	0.004420751	0.104723871	0.918264265	0.999652396	n.s. genes	-0.075550334	-1.792711243	0.092267800	0.999266765	n.s. genes	-0.069285527	-2.633201683	0.012520865	0.114800073	n.s. genes	0.033179614	1.761304795	0.081910248	0.209186342	n.s. genes
chr1	128,284,756	128,328,318	43,563	-	6,406	ENSMUSG00000026354.8	protein_coding	226413	Lct	0.162674448	MGI:MGI:104576	-0.518669304	-1.090447935	0.290193303	0.774598561	0.062768277	0.377698065	0.712019419	0.999652396	n.s. genes	0.224958291	0.997993175	0.333387293	0.999266765	n.s. genes	0.086120265	0.437458107	0.664475741	0.844236273	n.s. genes	-0.064556234	-0.652772042	0.515727128	0.694698789	n.s. genes
chr1	128,331,590	128,359,664	28,075	-	4,666	ENSMUSG00000026355.11	protein_coding	17219	Mcm6	7.615499094	MGI:MGI:1298227	0.068477884	0.980126008	0.340281000	0.800126324	-0.099832117	-1.128308503	0.280477033	0.999652396	n.s. genes	-0.023975438	-0.210158222	0.836241974	0.999266765	n.s. genes	-0.114832298	-2.153382211	0.038283089	0.198614653	n.s. genes	-0.118366183	-4.331682656	0.000041585	0.000962796	Signif in brain (FDR<0.05)
chr1	128,363,707	128,417,359	53,653	-	4,358	ENSMUSG00000026356.15	protein_coding	226414	Dars	15.133035974	MGI:MGI:2442544	0.137968097	1.680213236	0.110544440	0.679777204	-0.068070190	-1.392396234	0.188187867	0.999652396	n.s. genes	-0.019607919	-0.523004355	0.608259770	0.999266765	n.s. genes	-0.004345672	-0.175095500	0.862016986	0.947853117	n.s. genes	-0.051959689	-2.310037454	0.023397103	0.087841605	n.s. genes
chr1	128,520,073	128,521,460	1,388	-	1,388	ENSMUSG00000100078.1	processed_pseudogene	620659	Gm6170	0.381708311	MGI:MGI:3643368	-0.023215917	-0.044941848	0.964658701	0.992107104	-0.051103177	-0.142391010	0.889051062	0.999652396	n.s. genes	-0.565484613	-1.304013431	0.210988321	0.999266765	n.s. genes	0.214331003	1.204263113	0.236595743	0.513403353	n.s. genes	-0.236884809	-2.304509944	0.023720291	0.088624972	n.s. genes
chr1	128,588,199	128,592,293	4,095	-	1,808	ENSMUSG00000045382.6	protein_coding	12767	Cxcr4	12.402449560	MGI:MGI:109563	0.123843630	0.839151333	0.412616796	0.825263436	0.100479114	0.373654024	0.714951089	0.999652396	n.s. genes	-0.273223697	-0.807660624	0.431329866	0.999266765	n.s. genes	-0.028474898	-0.414471346	0.681066757	0.852846978	n.s. genes	0.129478210	2.382047022	0.019528960	0.076982721	n.s. genes
chr1	129,273,302	130,219,278	945,977	+	12,171	ENSMUSG00000042581.14	protein_coding	210417	Thsd7b	1.011310726	MGI:MGI:2443925	-0.456546646	-1.695114691	0.107639247	0.679473643	0.029766002	0.215009097	0.833244276	0.999652396	n.s. genes	-0.059767937	-0.273366263	0.788128131	0.999266765	n.s. genes	-0.068487858	-1.358667547	0.182973387	0.449887514	n.s. genes	-0.030294310	-0.850757274	0.397378863	0.591669430	n.s. genes
chr1	129,796,608	129,797,858	1,251	-	1,251	ENSMUSG00000089648.1	processed_pseudogene	100534274	Gm15790	0.842157109	MGI:MGI:3783232	-0.505408290	-1.332793940	0.199566011	0.719480235	0.045843618	0.179184130	0.860678058	0.999652396	n.s. genes	0.448925603	1.366299044	0.191059087	0.999266765	n.s. genes	-0.059332975	-0.553809382	0.583242174	0.793712030	n.s. genes	0.222520691	3.546774750	0.000647590	0.006890756	Signif in brain (FDR<0.05)
chr1	130,388,537	130,423,009	34,473	-	1,675	ENSMUSG00000026401.15	protein_coding	13137	Cd55b	0.056079046	MGI:MGI:104849	-0.053401906	-0.181969383	0.857682284	0.957685882	0.089520820	0.197894230	0.846324315	0.999652396	n.s. genes	0.077715496	0.119266436	0.906574070	0.999266765	n.s. genes	-0.449043723	-1.151890398	0.257199808	0.535227901	n.s. genes	-0.062687656	-0.402264451	0.688534898	0.824854319	n.s. genes
chr1	130,429,781	130,437,191	7,411	-	3,681	ENSMUSG00000086825.1	lincRNA	105246705	Gm15675	0.617846346	MGI:MGI:3783117	0.488224927	2.753636566	0.013244234	0.633163832	0.006736972	0.020143308	0.984248494	0.999652396	n.s. genes	0.133956676	0.322437103	0.751367170	0.999266765	n.s. genes	0.106552447	0.506537612	0.615666158	0.815254196	n.s. genes	0.061177099	0.344605058	0.731272562	0.853783408	n.s. genes
chr1	130,439,027	130,462,744	23,718	-	4,853	ENSMUSG00000026399.12	protein_coding	13136	Cd55	3.349943731	MGI:MGI:104850	0.292609800	1.732074933	0.100715652	0.679473643	-0.117075947	-1.050319535	0.313544633	0.999652396	n.s. genes	0.069052480	0.569475418	0.577075644	0.999266765	n.s. genes	-0.187506175	-1.915045930	0.063714998	0.258299853	n.s. genes	-0.106434552	-1.729625778	0.087455507	0.218545751	n.s. genes
chr1	130,462,576	130,557,075	94,500	+	2,547	ENSMUSG00000085526.1	antisense	102640300	Gm16083	0.185771965	MGI:MGI:3802163	0.009788613	0.022871277	0.982009782	0.994640830	0.074357732	0.316665159	0.756747905	0.999652396	n.s. genes	0.695464628	2.106088782	0.051624282	0.999266765	n.s. genes	0.097526626	0.661532772	0.512617046	0.747373203	n.s. genes	-0.104245726	-1.018355615	0.311500816	0.508036033	n.s. genes
chr1	130,670,261	130,684,071	13,811	-	706	ENSMUSG00000100257.1	unprocessed_pseudogene	12270	C4bp-ps1	0.454298466	MGI:MGI:99594	-0.232970191	-1.028739083	0.317507807	0.791368925	-0.170029668	-0.344033984	0.736565351	0.999652396	n.s. genes	-0.024249559	-0.042040341	0.966995510	0.999330331	n.s. genes	0.362759126	0.902515114	0.372973324	0.641336878	n.s. genes	0.052706225	0.238671608	0.811955022	0.905274329	n.s. genes
chr1	130,689,182	130,729,253	40,072	-	7,254	ENSMUSG00000026409.14	protein_coding	18640	Pfkfb2	3.313567571	MGI:MGI:107815	0.072946806	0.594935035	0.559444825	0.897991670	0.078329006	0.999244055	0.336714338	0.999652396	n.s. genes	0.044906062	0.524083267	0.607526489	0.999266765	n.s. genes	0.033272845	0.851861711	0.400101489	0.664341921	n.s. genes	0.088189578	2.197658135	0.030790423	0.106439584	n.s. genes
chr1	130,717,327	130,724,358	7,032	+	6,128	ENSMUSG00000046404.5	protein_coding	226418	Yod1	8.288035509	MGI:MGI:2442596	0.134910462	0.718569055	0.481820452	0.865190611	-0.038676426	-0.495725865	0.628728275	0.999652396	n.s. genes	-0.111215420	-1.792119041	0.092366051	0.999266765	n.s. genes	0.249454053	4.145465346	0.000205490	0.014136955	Signif in brain (FDR<0.05)	0.140226923	3.543178052	0.000655289	0.006943634	Signif in brain (FDR<0.05)
chr1	130,731,976	130,742,463	10,488	+	3,640	ENSMUSG00000042510.7	protein_coding	212439	AA986860	0.466924247	MGI:MGI:2138143	-0.635644363	-3.166704650	0.005443479	0.633163832	-0.143015055	-1.587287643	0.137523507	0.999652396	n.s. genes	-0.067285763	-0.564542686	0.580346249	0.999266765	n.s. genes	-0.210322494	-1.610351540	0.116334528	0.354163370	n.s. genes	0.149065936	1.593470365	0.114897926	0.263547447	n.s. genes
chr1	130,826,684	130,852,249	25,566	+	4,025	ENSMUSG00000026417.13	protein_coding	18703	Pigr	0.270049196	MGI:MGI:103080	0.705582048	1.528846864	0.144042813	0.698859469	-0.191759410	-0.486075754	0.635362036	0.999652396	n.s. genes	0.745654945	1.558536379	0.138994679	0.999266765	n.s. genes	-0.005886947	-0.018027458	0.985719669	0.994030629	n.s. genes	0.248784913	1.476691707	0.143584176	0.306779933	n.s. genes
chr1	130,865,669	130,880,791	15,123	+	1,736	ENSMUSG00000042474.6	protein_coding	69169	Fcmr	5.542985430	MGI:MGI:1916419	0.260830201	1.140882413	0.269177468	0.764292771	-1.478650223	-2.873236104	0.013566372	0.999652396	n.s. genes	-0.457182119	-0.721322952	0.481294863	0.999266765	n.s. genes	0.295999025	0.935495766	0.355964314	0.627983678	n.s. genes	0.026518606	0.143369919	0.886349373	0.946922256	n.s. genes
chr1	131,053,700	131,097,826	44,127	-	3,041	ENSMUSG00000016528.10	protein_coding	17164	Mapkapk2	16.868686041	MGI:MGI:109298	-0.086175609	-0.671573849	0.510558284	0.879273060	-0.103569684	-2.396330582	0.033077823	0.999652396	n.s. genes	-0.161257489	-2.577055946	0.020460274	0.999266765	n.s. genes	0.161207346	4.247982268	0.000152233	0.012513152	Signif in brain (FDR<0.05)	0.080126527	2.972035241	0.003880633	0.025033978	Signif in brain (FDR<0.05)
chr1	131,086,252	131,092,149	5,898	-	5,898	ENSMUSG00000102856.1	TEC	NA	Gm37084	0.019761904	NA	0.003988367	0.012772164	0.989952962	0.997544166	0.877359424	1.360282368	0.197876783	0.999652396	n.s. genes	0.345505692	0.658605799	0.519672876	0.999266765	n.s. genes	0.120446822	0.294886156	0.769828801	0.903526292	n.s. genes	0.105223106	0.480878958	0.631881684	0.785467459	n.s. genes
chr1	131,127,455	131,138,340	10,886	-	3,178	ENSMUSG00000016526.8	protein_coding	226419	Dyrk3	5.004458293	MGI:MGI:1330300	0.041387269	0.162373306	0.872858094	0.963083667	-0.179038725	-2.162782435	0.050680154	0.999652396	n.s. genes	0.112619097	0.854150087	0.405841656	0.999266765	n.s. genes	0.093037330	2.244709441	0.031230688	0.178279487	n.s. genes	0.138235103	4.560412918	0.000017653	0.000519293	Signif in brain (FDR<0.05)
chr1	131,153,181	131,187,658	34,478	+	7,374	ENSMUSG00000026427.16	protein_coding	16865	Eif2d	4.138669462	MGI:MGI:109342	0.014479805	0.151020451	0.881673828	0.965252962	0.032925374	0.759798274	0.461529827	0.999652396	n.s. genes	0.043207279	0.896327765	0.383589322	0.999266765	n.s. genes	0.060416709	1.425754542	0.162827141	0.422377833	n.s. genes	-0.084745233	-2.910707025	0.004640654	0.028344618	Signif in brain (FDR<0.05)
chr1	131,176,410	131,245,258	68,849	-	3,997	ENSMUSG00000026430.16	protein_coding	54354	Rassf5	3.552529051	MGI:MGI:1926375	0.148572085	1.265688426	0.222093091	0.737769710	-0.052523558	-1.037531098	0.319232661	0.999652396	n.s. genes	-0.130316076	-1.882091315	0.078457073	0.999266765	n.s. genes	-0.003257555	-0.047078526	0.962719146	0.986287726	n.s. genes	0.095797969	2.170282535	0.032874933	0.111088466	n.s. genes
chr1	131,254,343	131,279,606	25,264	-	9,018	ENSMUSG00000042349.13	protein_coding	56489	Ikbke	0.302216722	MGI:MGI:1929612	0.278945937	1.655232818	0.115565526	0.681179368	-0.060302782	-0.305825458	0.764794271	0.999652396	n.s. genes	0.698490703	2.267568388	0.037817259	0.999266765	n.s. genes	-0.156178968	-1.337994951	0.189555537	0.457813883	n.s. genes	0.061487655	0.917710365	0.361458858	0.558885671	n.s. genes
chr1	131,285,251	131,527,347	242,097	-	12,560	ENSMUSG00000026425.15	protein_coding	14270	Srgap2	14.652697586	MGI:MGI:109605	-0.425747923	-2.882386834	0.010064989	0.633163832	0.009196567	0.131286128	0.897648026	0.999652396	n.s. genes	-0.074799608	-1.000320610	0.332294899	0.999266765	n.s. genes	0.025370278	0.624382563	0.536438987	0.763358132	n.s. genes	-0.023086906	-0.772927940	0.441784816	0.630616016	n.s. genes
chr1	131,527,903	131,539,872	11,970	+	2,191	ENSMUSG00000055184.4	protein_coding	108900	Fam72a	0.546279286	MGI:MGI:1919669	-0.142115743	-0.239241053	0.813677321	0.942331466	-0.152322702	-1.189183219	0.256567987	0.999652396	n.s. genes	-0.204369385	-1.224533154	0.238773086	0.999266765	n.s. genes	0.062205150	0.533221058	0.597261766	0.803666967	n.s. genes	0.018884494	0.311437797	0.756257341	0.869630635	n.s. genes
chr1	131,638,306	131,675,505	37,200	+	3,170	ENSMUSG00000004552.16	protein_coding	13034	Ctse	8.297857108	MGI:MGI:107361	0.204005538	1.091502656	0.289741827	0.773807094	-1.174198401	-2.312478602	0.038593029	0.999652396	n.s. genes	-2.537175002	-2.197349316	0.043336203	0.999266765	n.s. genes	-0.541702585	-0.963702053	0.341828870	0.617016739	n.s. genes	0.034642128	0.141514811	0.887809961	0.947836627	n.s. genes
chr1	131,688,695	131,715,439	26,745	+	4,624	ENSMUSG00000052688.12	protein_coding	226421	Rab7b	0.248652841	MGI:MGI:2442295	-0.145787310	-0.332424021	0.743488286	0.920437040	-0.408256426	-3.014350506	0.010395506	0.999652396	n.s. genes	0.054365960	0.277277599	0.785177579	0.999266765	n.s. genes	-0.215724335	-1.333449643	0.191026894	0.459596625	n.s. genes	-0.017905594	-0.187590866	0.851660272	0.927723508	n.s. genes
chr1	131,744,022	131,771,504	27,483	+	5,226	ENSMUSG00000042268.10	protein_coding	320718	Slc26a9	0.075904144	MGI:MGI:2444594	-1.266474095	-2.002013429	0.060910192	0.653991600	0.216346479	0.325572972	0.750157667	0.999652396	n.s. genes	0.886732728	1.480853782	0.158395993	0.999266765	n.s. genes	-0.345587321	-2.522834070	0.016355752	0.130515732	n.s. genes	0.033106595	0.366401267	0.715008298	0.842120605	n.s. genes
chr1	131,797,381	131,821,473	24,093	+	7,028	ENSMUSG00000042251.12	protein_coding	212933	Pm20d1	0.120613360	MGI:MGI:2442939	-0.143660866	-0.286801406	0.777607138	0.930126807	-0.245800453	-2.461995809	0.029295277	0.999652396	n.s. genes	-0.044916450	-0.208374171	0.837610806	0.999266765	n.s. genes	0.047236114	0.214696282	0.831254336	0.934511966	n.s. genes	0.072507484	0.580720491	0.563019677	0.732908957	n.s. genes
chr1	131,827,493	131,846,629	19,137	+	4,912	ENSMUSG00000013275.9	protein_coding	98396	Slc41a1	6.240065178	MGI:MGI:2444823	0.116122061	0.438234296	0.666537925	0.916711945	-0.055798945	-1.261946820	0.230111883	0.999652396	n.s. genes	-0.068108926	-0.927234501	0.367813339	0.999266765	n.s. genes	-0.100950776	-1.613095266	0.115735408	0.353681429	n.s. genes	0.119835531	3.480833918	0.000803332	0.008058631	Signif in brain (FDR<0.05)
chr1	131,867,224	131,872,739	5,516	+	1,468	ENSMUSG00000026433.13	protein_coding	226422	Rab29	1.775143415	MGI:MGI:2385107	0.061687232	0.474406106	0.641032240	0.916711945	0.016894256	0.168085150	0.869217695	0.999652396	n.s. genes	0.005322357	0.039478522	0.969005562	0.999330331	n.s. genes	-0.145523448	-1.177956582	0.246787869	0.523951301	n.s. genes	-0.062186540	-0.909032283	0.365994151	0.562857864	n.s. genes
chr1	131,910,534	131,932,679	22,146	+	6,779	ENSMUSG00000026434.12	protein_coding	98415	Nucks1	29.093164338	MGI:MGI:1934811	-0.106988051	-0.885635183	0.387732434	0.816342590	0.022691819	0.663959761	0.518831006	0.999652396	n.s. genes	0.024037017	0.569283942	0.577202422	0.999266765	n.s. genes	0.065167987	1.957689065	0.058304378	0.248362474	n.s. genes	0.077642414	3.574415604	0.000591213	0.006462154	Signif in brain (FDR<0.05)
chr1	131,914,529	131,916,439	1,911	+	1,911	ENSMUSG00000103569.1	TEC	NA	Gm38067	0.053492709	NA	0.563688701	2.347010469	0.030824170	0.648933419	-0.312851312	-0.445877808	0.663345645	0.999652396	n.s. genes	-0.471758688	-0.641448885	0.530466860	0.999266765	n.s. genes	1.036981825	2.133186173	0.040021611	0.203252390	n.s. genes	0.014580194	0.064233462	0.948940487	0.977655679	n.s. genes
chr1	131,962,967	131,982,964	19,998	+	3,563	ENSMUSG00000026435.15	protein_coding	212980	Slc45a3	0.266218601	MGI:MGI:1922082	0.007804442	0.013473826	0.989401044	0.997491240	-0.423093009	-1.543198819	0.147826012	0.999652396	n.s. genes	0.475850052	0.971852671	0.345831147	0.999266765	n.s. genes	0.040055973	0.290386681	0.773239821	0.905581482	n.s. genes	-0.058030684	-0.749049300	0.455968440	0.643458642	n.s. genes
chr1	132,007,607	132,031,694	24,088	+	6,407	ENSMUSG00000026436.15	protein_coding	13714	Elk4	3.330377615	MGI:MGI:102853	-0.035166086	-0.427200077	0.674404523	0.916711945	-0.092874970	-1.422496383	0.179466746	0.999652396	n.s. genes	-0.001507812	-0.022654474	0.982210763	0.999860795	n.s. genes	0.089305964	2.109454641	0.042153466	0.208717111	n.s. genes	0.073785116	2.220148157	0.029165329	0.102535195	n.s. genes
chr1	132,022,806	132,067,911	45,106	-	7,187	ENSMUSG00000059149.17	protein_coding	213006	Mfsd4a	2.192918948	MGI:MGI:2442786	-0.161896282	-0.321738110	0.751433793	0.921655793	-0.055135357	-0.599056459	0.559885182	0.999652396	n.s. genes	0.089046995	0.697693949	0.495552388	0.999266765	n.s. genes	-0.042357523	-0.401041589	0.690835587	0.859264789	n.s. genes	0.160783764	2.765867703	0.007010777	0.037694011	Signif in brain (FDR<0.05)
chr1	132,102,365	132,108,323	5,959	+	5,959	ENSMUSG00000103966.1	TEC	108167726	Gm37120	0.479448165	MGI:MGI:5610348	-0.181597007	-0.431125902	0.671601198	0.916711945	-0.603435432	-1.680947578	0.117685901	0.999652396	n.s. genes	-0.080143672	-0.199670891	0.844296149	0.999266765	n.s. genes	-0.002723299	-0.022763592	0.981968569	0.992753970	n.s. genes	0.186439251	2.590524290	0.011337068	0.053007160	n.s. genes
chr1	132,112,237	132,139,605	27,369	-	4,764	ENSMUSG00000026437.11	protein_coding	18557	Cdk18	1.853083027	MGI:MGI:97518	-0.280074932	-0.669528582	0.511830774	0.879273060	-0.168501857	-2.947498909	0.011793505	0.999652396	n.s. genes	-0.065602986	-0.645942352	0.527627832	0.999266765	n.s. genes	-0.164655883	-0.937498109	0.354948333	0.627243918	n.s. genes	-0.286305145	-2.370462750	0.020110046	0.078590894	n.s. genes
chr1	132,191,431	132,259,227	67,797	+	5,526	ENSMUSG00000079330.9	protein_coding	213409	Lemd1	1.145630558	MGI:MGI:1922403	0.241883278	0.648712949	0.524883233	0.885399687	0.020927049	0.182508013	0.858124146	0.999652396	n.s. genes	-0.074331014	-0.339731608	0.738552197	0.999266765	n.s. genes	-0.137491064	-2.266589685	0.029724025	0.173751147	n.s. genes	-0.074546385	-2.432265929	0.017179028	0.070661841	n.s. genes
chr1	132,191,457	132,209,546	18,090	+	5,271	ENSMUSG00000118219.1	protein_coding	100505034	Gm29695	0.651510291	MGI:MGI:5588854	-0.088375291	-0.189334672	0.851992788	0.955589658	-0.133087089	-1.113627615	0.286490706	0.999652396	n.s. genes	0.024867572	0.233335318	0.818510141	0.999266765	n.s. genes	0.103307475	1.239492414	0.223437673	0.498269366	n.s. genes	-0.243071803	-3.525183643	0.000695130	0.007254193	Signif in brain (FDR<0.05)
chr1	132,298,626	132,307,357	8,732	+	4,269	ENSMUSG00000042115.4	protein_coding	213417	Klhdc8a	3.223155514	MGI:MGI:2442630	-0.115529418	-0.232836085	0.818569903	0.943982331	-0.035569750	-0.430820728	0.673968141	0.999652396	n.s. genes	0.032211863	0.358818228	0.724501425	0.999266765	n.s. genes	-0.067298041	-1.163081506	0.252691248	0.530173844	n.s. genes	-0.035983150	-0.783847635	0.435385305	0.625692764	n.s. genes
chr1	132,316,126	132,333,293	17,168	+	3,920	ENSMUSG00000009772.15	protein_coding	74137	Nuak2	1.214607766	MGI:MGI:1921387	0.094854315	0.478425290	0.638225677	0.916711945	0.520784915	2.195589363	0.047758952	0.999652396	n.s. genes	0.345606295	1.359051906	0.193296989	0.999266765	n.s. genes	0.119464111	1.983646068	0.055209668	0.241515094	n.s. genes	-0.064251157	-1.784196853	0.078086532	0.202716453	n.s. genes
chr1	132,342,023	132,349,626	7,604	+	5,447	ENSMUSG00000100658.1	lincRNA	622304	F730311O21Rik	0.224703461	MGI:MGI:3643355	0.397179806	1.989809899	0.062349379	0.653991600	-0.527335309	-0.967584717	0.351684627	0.999652396	n.s. genes	-0.531107750	-0.915587893	0.373705482	0.999266765	n.s. genes	-0.028794252	-0.094534505	0.925225520	0.970918070	n.s. genes	-0.150918475	-0.899731464	0.370894855	0.567377945	n.s. genes
chr1	132,356,315	132,391,281	34,967	-	5,692	ENSMUSG00000042066.16	protein_coding	68875	Tmcc2	35.109809729	MGI:MGI:1916125	-0.019301428	-0.116226961	0.908786127	0.973479867	-0.011816955	-0.272850027	0.789444473	0.999652396	n.s. genes	0.049404307	0.979189590	0.342306096	0.999266765	n.s. genes	0.102957440	3.278230353	0.002370532	0.048414125	Signif in brain (FDR<0.05)	0.064782471	3.461979443	0.000853996	0.008411101	Signif in brain (FDR<0.05)
chr1	132,417,555	132,466,958	49,404	+	9,345	ENSMUSG00000042046.15	protein_coding	213452	Dstyk	3.858028676	MGI:MGI:1925064	-0.086473120	-0.798517756	0.435193718	0.836204111	0.032504918	0.828879228	0.422789489	0.999652396	n.s. genes	0.007767236	0.170279813	0.866960790	0.999266765	n.s. genes	-0.103573839	-2.810924311	0.008049132	0.091660980	n.s. genes	0.053505898	2.084276528	0.040243865	0.128139714	n.s. genes
chr1	132,466,433	132,477,045	10,613	-	2,222	ENSMUSG00000097760.2	processed_transcript	77876	6030442K20Rik	0.251916266	MGI:MGI:1925126	0.327482355	0.739740040	0.469192594	0.856814650	-0.050754407	-0.204042687	0.841619651	0.999652396	n.s. genes	-0.134042139	-0.487053880	0.632937072	0.999266765	n.s. genes	-0.158797243	-1.140411570	0.261884501	0.540572817	n.s. genes	-0.150217851	-1.632893511	0.106321347	0.250819873	n.s. genes
chr1	132,477,365	132,504,490	27,126	+	3,930	ENSMUSG00000026439.14	protein_coding	213464	Rbbp5	10.310969587	MGI:MGI:1918367	0.079444360	0.598480487	0.557129728	0.896936098	0.019634479	0.454842950	0.657056667	0.999652396	n.s. genes	0.004891607	0.110841519	0.913143856	0.999266765	n.s. genes	-0.016062108	-0.380151152	0.706138150	0.868538135	n.s. genes	-0.069704102	-2.927617145	0.004418425	0.027510481	Signif in brain (FDR<0.05)
chr1	132,506,230	132,508,639	2,410	+	2,018	ENSMUSG00000048174.2	protein_coding	74626	Tmem81	1.291217869	MGI:MGI:1921876	-0.177252854	-0.447818198	0.659737456	0.916711945	0.002529753	0.032439872	0.974635876	0.999652396	n.s. genes	-0.030850918	-0.226990240	0.823354820	0.999266765	n.s. genes	-0.026462249	-0.313233546	0.755968499	0.896551169	n.s. genes	-0.088444717	-2.104475941	0.038395641	0.123975839	n.s. genes
chr1	132,509,427	132,543,256	33,830	-	9,304	ENSMUSG00000053024.14	protein_coding	21367	Cntn2	33.583620802	MGI:MGI:104518	-0.872869579	-1.330170892	0.200411225	0.719882843	0.007864228	0.151175029	0.882261143	0.999652396	n.s. genes	-0.118601230	-1.370666057	0.189720694	0.999266765	n.s. genes	-0.013237587	-0.275240542	0.784755256	0.912248667	n.s. genes	-0.150177931	-2.813035329	0.006138706	0.034258061	Signif in brain (FDR<0.05)
chr1	132,564,690	132,741,757	177,068	-	14,145	ENSMUSG00000026442.14	protein_coding	269116	Nfasc	13.512084431	MGI:MGI:104753	-0.236690415	-0.328439664	0.746447439	0.920943868	-0.036296113	-0.821032252	0.427079725	0.999652396	n.s. genes	-0.071106014	-1.525407394	0.147009454	0.999266765	n.s. genes	0.068766040	2.039230409	0.049059692	0.226309074	n.s. genes	-0.100232233	-3.527332709	0.000690254	0.007210843	Signif in brain (FDR<0.05)
chr1	132,880,273	132,940,005	59,733	+	3,595	ENSMUSG00000026443.3	protein_coding	16980	Lrrn2	36.550901411	MGI:MGI:106037	-0.064522347	-0.343929199	0.734966711	0.916711945	-0.025491529	-0.614257208	0.550112868	0.999652396	n.s. genes	-0.108228227	-1.592246608	0.131221371	0.999266765	n.s. genes	0.091733778	3.342004747	0.001994224	0.043676135	Signif in brain (FDR<0.05)	0.082676954	2.841400460	0.005663362	0.032384770	Signif in brain (FDR<0.05)
chr1	132,959,484	133,030,561	71,078	-	14,798	ENSMUSG00000054387.13	protein_coding	17248	Mdm4	5.631667652	MGI:MGI:107934	0.173372936	1.724195802	0.102158437	0.679473643	0.080461115	1.209088937	0.249103882	0.999652396	n.s. genes	-0.029925649	-0.551595748	0.588975696	0.999266765	n.s. genes	0.169046848	4.772822789	0.000032025	0.006092035	Signif in brain (FDR<0.05)	-0.077268330	-2.412237895	0.018084133	0.073357527	n.s. genes
chr1	133,045,667	133,108,687	63,021	+	9,592	ENSMUSG00000026447.17	protein_coding	240752	Pik3c2b	3.611214427	MGI:MGI:2685045	-0.003501625	-0.024613565	0.980639605	0.994640830	0.046766469	0.392751371	0.701149080	0.999652396	n.s. genes	-0.245066803	-2.270475487	0.037603534	0.999266765	n.s. genes	0.117788779	2.691988365	0.010835113	0.107032914	n.s. genes	-0.052400939	-1.469509704	0.145516607	0.309273112	n.s. genes
chr1	133,050,128	133,068,405	18,278	-	463	ENSMUSG00000101102.1	antisense	102633532	Gm28609	9.512316212	MGI:MGI:5579315	-0.402546684	-1.566159711	0.135080554	0.694464525	0.046452997	0.078989781	0.938296998	0.999652396	n.s. genes	-0.754651411	-1.198536429	0.248452977	0.999266765	n.s. genes	-0.384879734	-1.512033438	0.139532879	0.390176359	n.s. genes	0.035664279	0.295143574	0.768629356	0.876940810	n.s. genes
chr1	133,128,676	133,131,782	3,107	-	3,107	ENSMUSG00000102425.1	TEC	NA	Gm26616	0.213486730	NA	-0.325187832	-1.428146184	0.170722716	0.698859469	-0.256627964	-0.526999215	0.607462831	0.999652396	n.s. genes	-0.313720292	-0.832113455	0.417798357	0.999266765	n.s. genes	-0.157082535	-0.506984708	0.615355648	0.815249038	n.s. genes	0.445607282	2.032936129	0.045290693	0.138939687	n.s. genes
chr1	133,131,143	133,139,783	8,641	+	5,594	ENSMUSG00000046062.5	protein_coding	108954	Ppp1r15b	13.974649754	MGI:MGI:2444211	0.129034901	1.028268129	0.317723104	0.791593024	0.009784826	0.200230337	0.844536041	0.999652396	n.s. genes	-0.044021275	-0.691289177	0.499459247	0.999266765	n.s. genes	-0.075830500	-1.548650453	0.130491606	0.376523722	n.s. genes	0.066217478	2.499944865	0.014412460	0.062745090	n.s. genes
chr1	133,164,210	133,301,219	137,010	+	12,530	ENSMUSG00000041757.17	protein_coding	240753	Plekha6	4.277042186	MGI:MGI:2388662	-0.667728773	-1.399657419	0.178963045	0.705729163	0.082022807	1.679139154	0.118043784	0.999652396	n.s. genes	-0.093941616	-1.452744159	0.165950245	0.999266765	n.s. genes	-0.057561004	-1.379735032	0.176448780	0.441135330	n.s. genes	-0.074053686	-2.138475820	0.035450427	0.117155332	n.s. genes
chr1	133,363,572	133,380,336	16,765	+	4,566	ENSMUSG00000070644.13	protein_coding	214253	Etnk2	1.448680550	MGI:MGI:2443760	-0.093854317	-0.181942300	0.857703220	0.957685882	0.045586315	0.698158809	0.497919309	0.999652396	n.s. genes	-0.154528447	-1.164948534	0.261401823	0.999266765	n.s. genes	-0.191899203	-1.730147028	0.092443775	0.313333100	n.s. genes	-0.074819326	-0.917478971	0.361579320	0.558885671	n.s. genes
chr1	133,382,303	133,424,377	42,075	-	4,312	ENSMUSG00000070643.11	protein_coding	20668	Sox13	2.005598030	MGI:MGI:98361	-0.731020201	-1.300623112	0.210129406	0.728251895	-0.025957835	-0.201021099	0.843930921	0.999652396	n.s. genes	-0.068953721	-0.490940051	0.630247052	0.999266765	n.s. genes	-0.092014847	-1.441974187	0.158228253	0.416506473	n.s. genes	-0.036236784	-0.838101311	0.404407375	0.597502249	n.s. genes
chr1	133,603,871	133,610,291	6,421	-	1,372	ENSMUSG00000090553.8	protein_coding	20643	Snrpe	30.205886545	MGI:MGI:98346	0.021742399	0.172310576	0.865155611	0.960461215	-0.023286445	-0.363721993	0.722171186	0.999652396	n.s. genes	0.111625057	1.369408059	0.190105464	0.999266765	n.s. genes	0.015688867	0.422560929	0.675209070	0.850033150	n.s. genes	0.056242783	2.045959036	0.043961624	0.136176588	n.s. genes
chr1	133,619,862	133,661,378	41,517	-	6,031	ENSMUSG00000102976.6	protein_coding	70579	Zc3h11a	0.804136871	MGI:MGI:1917829	0.196338883	0.827581569	0.418967284	0.828149681	0.156897320	1.048291615	0.314441578	0.999652396	n.s. genes	-0.003884708	-0.020203342	0.984135198	0.999860795	n.s. genes	0.300870464	3.630008519	0.000899654	0.029555413	Signif in brain (FDR<0.05)	-0.047371691	-0.756887330	0.451284206	0.638743674	n.s. genes
chr1	133,619,940	133,661,318	41,379	-	10,156	ENSMUSG00000094410.8	protein_coding	NA	Zbed6	2.218944312	NA	0.039145309	0.215512927	0.831840568	0.948613526	0.229698317	1.509650437	0.156103188	0.999652396	n.s. genes	0.024362746	0.194320310	0.848412305	0.999266765	n.s. genes	0.162625061	2.752187306	0.009328910	0.099273123	n.s. genes	-0.036585277	-0.373568271	0.709688535	0.839223184	n.s. genes
chr1	133,679,091	133,690,086	10,996	-	2,309	ENSMUSG00000051998.14	protein_coding	240754	Lax1	0.500174785	MGI:MGI:2443362	0.287913117	1.966059033	0.065238212	0.653991600	0.383311729	1.170276093	0.263818175	0.999652396	n.s. genes	-0.659848418	-1.610052532	0.127266770	0.999266765	n.s. genes	-0.398603832	-1.288147144	0.206174177	0.479651797	n.s. genes	-0.441082785	-2.394829803	0.018905131	0.075522218	n.s. genes
chr1	133,699,457	133,801,041	101,585	-	12,248	ENSMUSG00000026463.17	protein_coding	381290	Atp2b4	14.867378974	MGI:MGI:88111	0.003071189	0.022840480	0.982034001	0.994640830	-0.067644994	-0.927748070	0.371186483	0.999652396	n.s. genes	-0.020654581	-0.229650779	0.821322497	0.999266765	n.s. genes	-0.002147716	-0.048604184	0.961511961	0.985996504	n.s. genes	-0.136126663	-3.943036220	0.000168527	0.002642194	Signif in brain (FDR<0.05)
chr1	133,897,199	133,907,999	10,801	-	2,575	ENSMUSG00000010311.15	protein_coding	269120	Optc	0.628664441	MGI:MGI:2151113	0.209306582	0.935002704	0.362415778	0.807769441	0.064575500	0.314041818	0.758692548	0.999652396	n.s. genes	-0.415864342	-1.102229648	0.286940118	0.999266765	n.s. genes	-0.099497289	-1.206222440	0.235849232	0.512662157	n.s. genes	-0.050094198	-0.699323916	0.486326383	0.670850827	n.s. genes
chr1	133,910,304	133,921,414	11,111	-	3,615	ENSMUSG00000041577.5	protein_coding	116847	Prelp	1.546860770	MGI:MGI:2151110	-1.138580516	-1.137924380	0.270377930	0.764439266	-0.019403673	-0.159512749	0.875825184	0.999652396	n.s. genes	-0.168013683	-0.657171682	0.520570342	0.999266765	n.s. genes	-0.594265779	-2.300114647	0.027541795	0.168919369	n.s. genes	-0.153579246	-0.835673574	0.405764231	0.598714465	n.s. genes
chr1	134,037,254	134,048,277	11,024	+	3,306	ENSMUSG00000041559.7	protein_coding	14264	Fmod	1.610764892	MGI:MGI:1328364	-2.526756927	-2.788295376	0.012304277	0.633163832	-0.111133038	-0.394196123	0.700109353	0.999652396	n.s. genes	0.060871443	0.147606708	0.884528471	0.999266765	n.s. genes	-0.386832042	-1.094633689	0.281178083	0.559293183	n.s. genes	-0.028873449	-0.161758895	0.871893182	0.940021112	n.s. genes
chr1	134,075,170	134,079,120	3,951	-	2,743	ENSMUSG00000020423.6	protein_coding	12227	Btg2	7.276608541	MGI:MGI:108384	0.162369005	1.302085227	0.209639948	0.728251895	-0.245120191	-1.191143767	0.255825164	0.999652396	n.s. genes	0.054103982	0.204637721	0.840479381	0.999266765	n.s. genes	0.058962974	1.116220497	0.271957956	0.549826749	n.s. genes	0.051896463	0.987916548	0.326096379	0.524033779	n.s. genes
chr1	134,111,242	134,151,540	40,299	+	1,815	ENSMUSG00000026450.14	protein_coding	71884	Chit1	0.262304193	MGI:MGI:1919134	-1.820076512	-1.318390741	0.204242145	0.724594205	0.056915774	0.101908416	0.920453378	0.999652396	n.s. genes	1.683773348	2.974621829	0.009069328	0.999266765	n.s. genes	0.026539130	0.130808448	0.896678324	0.959957150	n.s. genes	0.103776973	0.825169283	0.411666894	0.604072476	n.s. genes
chr1	134,182,176	134,190,036	7,861	+	2,804	ENSMUSG00000064246.10	protein_coding	12654	Chil1	1.390680634	MGI:MGI:1340899	-0.028122547	-0.105644088	0.917057252	0.975933803	0.076187611	1.134630380	0.277917289	0.999652396	n.s. genes	-0.076757181	-0.888362942	0.387727606	0.999266765	n.s. genes	0.145158242	1.380352060	0.176260448	0.440849761	n.s. genes	-0.021906069	-0.296762815	0.767397138	0.876486186	n.s. genes
chr1	134,193,448	134,201,231	7,784	+	2,329	ENSMUSG00000042451.12	protein_coding	53311	Mybph	0.084601021	MGI:MGI:1858196	-0.370006871	-1.246113380	0.229024931	0.740507244	-0.265413874	-0.844974984	0.414078498	0.999652396	n.s. genes	0.307338121	0.871576788	0.396546608	0.999266765	n.s. genes	-0.058897999	-0.257495444	0.798309286	0.919362873	n.s. genes	-0.059326029	-0.356975117	0.722026414	0.847465213	n.s. genes
chr1	134,199,223	134,235,431	36,209	-	5,785	ENSMUSG00000042429.8	protein_coding	11539	Adora1	23.162498171	MGI:MGI:99401	-0.506869328	-1.033239663	0.315455610	0.790380124	0.013365584	0.303858705	0.766257299	0.999652396	n.s. genes	-0.009087868	-0.159360636	0.875412839	0.999266765	n.s. genes	0.042921064	1.104918994	0.276757765	0.554793216	n.s. genes	0.107809537	4.755291637	0.000008356	0.000311977	Signif in brain (FDR<0.05)
chr1	134,296,783	134,332,928	36,146	-	6,572	ENSMUSG00000026458.13	protein_coding	68507	Ppfia4	8.214342094	MGI:MGI:1915757	-0.429004668	-1.070126593	0.298992492	0.780527234	0.067132313	1.647146992	0.124535179	0.999652396	n.s. genes	-0.018576140	-0.393649746	0.699123821	0.999266765	n.s. genes	-0.042867492	-1.165169300	0.251856537	0.529423540	n.s. genes	0.003078942	0.103203815	0.918052909	0.964151049	n.s. genes
chr1	134,346,097	134,361,979	15,883	-	3,564	ENSMUSG00000042305.12	protein_coding	57439	Tmem183a	31.539699855	MGI:MGI:1914729	-0.067586711	-0.478854025	0.637926627	0.916711945	-0.025202266	-0.606397544	0.555153912	0.999652396	n.s. genes	0.000200521	0.005670008	0.995547294	0.999897458	n.s. genes	0.052635443	2.140021620	0.039425529	0.201750564	n.s. genes	0.010018479	0.564093413	0.574228462	0.741046953	n.s. genes
chr1	134,405,559	134,411,736	6,178	+	4,437	ENSMUSG00000026456.18	protein_coding	72017	Cyb5r1	2.971985387	MGI:MGI:1919267	-0.075965109	-0.430236329	0.672235985	0.916711945	-0.068842487	-0.755836316	0.463817647	0.999652396	n.s. genes	-0.092197554	-0.997828519	0.333464671	0.999266765	n.s. genes	-0.128767180	-2.198791445	0.034616701	0.187991837	n.s. genes	-0.111892940	-2.458826744	0.016041186	0.067312320	n.s. genes
chr1	134,415,378	134,433,351	17,974	+	5,025	ENSMUSG00000026457.14	protein_coding	72674	Adipor1	204.930466213	MGI:MGI:1919924	-0.047235041	-0.284020204	0.779703033	0.930496347	-0.032102873	-0.851401685	0.410633940	0.999652396	n.s. genes	-0.008136619	-0.173227158	0.864682195	0.999266765	n.s. genes	0.004213755	0.161871825	0.872340767	0.952320822	n.s. genes	0.078596026	3.765974654	0.000310807	0.004068190	Signif in brain (FDR<0.05)
chr1	134,454,492	134,455,473	982	-	982	ENSMUSG00000102722.1	TEC	NA	Gm37935	0.196649040	NA	0.778266253	1.697811660	0.107120522	0.679473643	0.550785966	1.323753322	0.209392265	0.999652396	n.s. genes	0.819911175	2.009078459	0.062009371	0.999266765	n.s. genes	-0.259371813	-1.075661268	0.289462530	0.567280668	n.s. genes	0.136717792	1.040171789	0.301313918	0.496694247	n.s. genes
chr1	134,455,531	134,490,873	35,343	+	11,395	ENSMUSG00000026455.14	protein_coding	240756	Klhl12	4.261796511	MGI:MGI:2385619	-0.026656241	-0.224819671	0.824704241	0.945496128	0.023688182	0.479387688	0.639979036	0.999652396	n.s. genes	0.069807845	1.402765873	0.180114163	0.999266765	n.s. genes	-0.020497575	-0.677630336	0.502476129	0.739878968	n.s. genes	0.078476089	3.165390284	0.002173425	0.016652091	Signif in brain (FDR<0.05)
chr1	134,494,648	134,508,774	14,127	+	2,861	ENSMUSG00000042229.9	protein_coding	98710	Rabif	18.473125412	MGI:MGI:2138605	0.004682383	0.041245910	0.967563288	0.992645789	-0.020596347	-0.447789841	0.662002107	0.999652396	n.s. genes	-0.020643739	-0.502882435	0.622014239	0.999266765	n.s. genes	0.077785462	2.317641216	0.026459285	0.165370433	n.s. genes	0.035001767	2.188178989	0.031498751	0.108139575	n.s. genes
chr1	134,560,171	134,635,285	75,115	+	16,555	ENSMUSG00000042207.17	protein_coding	75605	Kdm5b	8.054591363	MGI:MGI:1922855	0.063003611	0.676618629	0.507427305	0.878633074	-0.030185587	-0.578587697	0.573192305	0.999652396	n.s. genes	-0.068715679	-1.583108566	0.133291161	0.999266765	n.s. genes	0.026324553	0.659096889	0.514161213	0.748932474	n.s. genes	-0.101586722	-3.363639182	0.001170894	0.010497053	Signif in brain (FDR<0.05)
chr1	134,646,677	134,762,593	115,917	+	7,638	ENSMUSG00000026452.15	protein_coding	20980	Syt2	1.769523608	MGI:MGI:99666	-0.432695897	-0.697616510	0.494513723	0.871425973	0.127096200	0.935387790	0.367388994	0.999652396	n.s. genes	-0.290615519	-1.515701783	0.149429730	0.999266765	n.s. genes	-0.062009183	-0.656425243	0.515857734	0.749526615	n.s. genes	0.018844630	0.351291754	0.726269473	0.850671815	n.s. genes
chr1	134,754,658	134,955,940	201,283	-	14,983	ENSMUSG00000073557.12	protein_coding	329251	Ppp1r12b	8.784286156	MGI:MGI:1916417	-0.234141263	-1.872512464	0.077814569	0.666146418	-0.049778833	-0.904955023	0.382678447	0.999652396	n.s. genes	0.026071258	0.629014442	0.538367270	0.999266765	n.s. genes	0.086291018	2.610088166	0.013247659	0.118287320	n.s. genes	0.016361855	0.766740429	0.445435232	0.633969169	n.s. genes
chr1	134,819,916	134,827,549	7,634	-	7,634	ENSMUSG00000103976.1	TEC	NA	Gm37677	0.019009958	NA	0.032957117	0.098714921	0.922478149	0.977847399	0.005787867	0.008409042	0.993423967	0.999652396	n.s. genes	-0.727074938	-1.094715396	0.290120101	0.999266765	n.s. genes	0.106823786	0.376739267	0.708649436	0.870193276	n.s. genes	-0.154684722	-0.771848025	0.442420669	0.630982537	n.s. genes
chr1	134,962,565	134,974,162	11,598	+	4,836	ENSMUSG00000026429.9	protein_coding	67196	Ube2t	0.538882921	MGI:MGI:1914446	-0.127839810	-0.964953688	0.347616439	0.802321556	-0.149049670	-0.913806907	0.378186590	0.999652396	n.s. genes	0.147425095	0.677056054	0.508205301	0.999266765	n.s. genes	-0.053814044	-0.742142072	0.462969402	0.713074247	n.s. genes	-0.187602878	-3.742669987	0.000336461	0.004300295	Signif in brain (FDR<0.05)
chr1	134,983,301	135,105,276	121,976	-	6,851	ENSMUSG00000042793.13	protein_coding	329252	Lgr6	0.489504382	MGI:MGI:2441805	0.412798064	0.909194107	0.375507726	0.815667656	0.268441589	1.535846415	0.149607120	0.999652396	n.s. genes	0.030985128	0.195948200	0.847159497	0.999266765	n.s. genes	-0.134450240	-1.445587858	0.157217748	0.415368991	n.s. genes	-0.071932463	-1.184421574	0.239664067	0.429832997	n.s. genes
chr1	135,108,497	135,132,594	24,098	-	6,987	ENSMUSG00000097993.7	polymorphic_pseudogene	13924	Ptprv	0.032045464	MGI:MGI:108027	0.251099395	0.587724855	0.564168507	0.900384797	-0.143672373	-0.631891229	0.538895615	0.999652396	n.s. genes	-0.611571416	-1.176678356	0.256822636	0.999266765	n.s. genes	0.258657030	0.730279922	0.470095505	0.717842002	n.s. genes	0.130263688	0.560466154	0.576687925	0.742797076	n.s. genes
chr1	135,132,700	135,144,034	11,335	+	6,102	ENSMUSG00000031506.11	protein_coding	320139	Ptpn7	0.202099020	MGI:MGI:2156893	0.107389892	0.866378964	0.397918199	0.819306680	0.644335425	1.935937638	0.075925474	0.999652396	n.s. genes	-0.650994588	-0.716777876	0.484018159	0.999266765	n.s. genes	0.136393951	0.480478900	0.633886575	0.826901258	n.s. genes	0.087630252	0.421953225	0.674162118	0.814507322	n.s. genes
chr1	135,146,824	135,156,269	9,446	+	2,299	ENSMUSG00000026426.10	protein_coding	68724	Arl8a	119.129183259	MGI:MGI:1915974	0.181871415	1.047315999	0.309098210	0.787691712	-0.017039317	-0.405283997	0.692151043	0.999652396	n.s. genes	-0.059336401	-1.399246785	0.181147607	0.999266765	n.s. genes	0.079741397	2.798441402	0.008306563	0.093154391	n.s. genes	0.069985251	4.382088349	0.000034499	0.000826025	Signif in brain (FDR<0.05)
chr1	135,152,963	135,153,806	844	+	603	ENSMUSG00000085311.1	antisense	NA	Gm15445	0.373874005	NA	0.042323336	0.094333463	0.925907935	0.979275385	-0.287856800	-0.784446565	0.447456661	0.999652396	n.s. genes	0.046050665	0.079891237	0.937331267	0.999266765	n.s. genes	0.377236140	1.799094206	0.080660324	0.291148775	n.s. genes	0.222209571	1.305407350	0.195400950	0.375246473	n.s. genes
chr1	135,160,234	135,167,681	7,448	-	2,269	ENSMUSG00000026424.8	protein_coding	171469	Gpr37l1	22.441334992	MGI:MGI:1928503	-0.509271545	-0.837557004	0.413488202	0.825658587	-0.024751567	-0.555511533	0.588394426	0.999652396	n.s. genes	-0.127736677	-1.292666363	0.214791057	0.999266765	n.s. genes	0.008828647	0.068592641	0.945705563	0.978689594	n.s. genes	0.233056447	3.821434836	0.000257044	0.003558005	Signif in brain (FDR<0.05)
chr1	135,231,995	135,233,225	1,231	+	1,231	ENSMUSG00000079139.4	processed_pseudogene	100043064	Gm4204	33.688629969	MGI:MGI:3782381	-0.194661610	-1.310911398	0.206704334	0.726697778	-0.029225100	-0.523616972	0.609745261	0.999652396	n.s. genes	0.080994073	1.593996324	0.130828189	0.999266765	n.s. genes	0.016713173	0.531756307	0.598265254	0.804317842	n.s. genes	-0.069933493	-2.685756705	0.008755070	0.044176781	Signif in brain (FDR<0.05)
chr1	135,253,575	135,258,568	4,994	-	2,217	ENSMUSG00000003051.13	protein_coding	13710	Elf3	0.093842566	MGI:MGI:1101781	0.943077719	2.114113226	0.049027314	0.653991600	-0.479932672	-0.974480487	0.348384112	0.999652396	n.s. genes	-0.588698899	-0.708993920	0.488703358	0.999266765	n.s. genes	0.606492764	1.587883329	0.121336885	0.362266734	n.s. genes	0.266124099	1.348855257	0.181092522	0.357601782	n.s. genes
chr1	135,262,712	135,284,084	21,373	-	6,977	ENSMUSG00000041926.15	protein_coding	215615	Rnpep	4.376906291	MGI:MGI:2384902	0.155953449	0.810358336	0.428535950	0.833184138	-0.011223627	-0.242701150	0.812191814	0.999652396	n.s. genes	-0.127731020	-2.057930912	0.056562704	0.999266765	n.s. genes	0.041506043	0.770816295	0.446005576	0.699151789	n.s. genes	-0.280887171	-6.414849177	0.000000008	0.000002951	Signif in brain (FDR<0.05)
chr1	135,295,213	135,313,778	18,566	-	7,893	ENSMUSG00000062580.9	protein_coding	21854	Timm17a	5.045013011	MGI:MGI:1343131	0.100080214	0.923268206	0.368329408	0.810943371	-0.056396510	-1.406364764	0.184097840	0.999652396	n.s. genes	-0.070416754	-1.776880863	0.094926056	0.999266765	n.s. genes	-0.093242239	-2.265652153	0.029787222	0.173967826	n.s. genes	0.111535695	3.835877657	0.000244574	0.003428326	Signif in brain (FDR<0.05)
chr1	135,324,807	135,368,065	43,259	+	3,948	ENSMUSG00000048096.7	protein_coding	93689	Lmod1	0.091782022	MGI:MGI:2135671	-0.112275399	-0.399451779	0.694357077	0.916711945	-0.323740037	-1.323414972	0.209501428	0.999652396	n.s. genes	0.069682759	0.396622429	0.696974457	0.999266765	n.s. genes	0.338774962	0.865989038	0.392413511	0.658575125	n.s. genes	-0.207598649	-1.042076387	0.300435424	0.495655172	n.s. genes
chr1	135,371,057	135,375,237	4,181	-	2,418	ENSMUSG00000041889.7	protein_coding	77552	Shisa4	23.774070670	MGI:MGI:1924802	-0.619688290	-1.236748319	0.232399909	0.741079051	-0.072792561	-1.425512378	0.178611789	0.999652396	n.s. genes	-0.075528216	-1.881776905	0.078502240	0.999266765	n.s. genes	-0.122179470	-2.931791584	0.005914446	0.078287038	n.s. genes	-0.022215049	-0.565569145	0.573229292	0.740360936	n.s. genes
chr1	135,382,312	135,430,499	48,188	-	8,233	ENSMUSG00000041879.13	protein_coding	226432	Ipo9	20.570334987	MGI:MGI:1918944	0.173665520	1.200487575	0.245829722	0.748892556	0.018689643	0.547844599	0.593491290	0.999652396	n.s. genes	-0.021130952	-0.430208771	0.672879349	0.999266765	n.s. genes	0.093758723	2.370205493	0.023438920	0.155641284	n.s. genes	-0.061857102	-2.000281820	0.048775800	0.146613669	n.s. genes
chr1	135,434,580	135,688,105	253,526	-	18,814	ENSMUSG00000009418.16	protein_coding	215690	Nav1	14.154345951	MGI:MGI:2183683	-0.390809472	-1.859101852	0.079783511	0.666146418	0.069732450	0.676178452	0.511301460	0.999652396	n.s. genes	-0.128314883	-1.444061145	0.168343030	0.999266765	n.s. genes	0.072557075	1.701812577	0.097688491	0.323680436	n.s. genes	-0.170079188	-4.366815073	0.000036513	0.000867180	Signif in brain (FDR<0.05)
chr1	135,584,773	135,599,948	15,176	+	2,616	ENSMUSG00000054412.5	antisense	215714	Gm4793	0.244967401	MGI:MGI:3646955	-0.028758632	-0.077450250	0.939137429	0.983827903	0.454501217	1.790546360	0.097711805	0.999652396	n.s. genes	0.081734454	0.239880183	0.813520878	0.999266765	n.s. genes	0.187128896	1.354750192	0.184206917	0.451509259	n.s. genes	0.126457507	1.457235090	0.148866157	0.313920251	n.s. genes
chr1	135,720,061	135,752,232	32,172	+	1,956	ENSMUSG00000026421.14	protein_coding	13007	Csrp1	41.796326951	MGI:MGI:88549	-0.286609945	-1.425026186	0.171609854	0.698859469	0.038851206	0.862086763	0.404949475	0.999652396	n.s. genes	-0.057745823	-0.598413881	0.558082454	0.999266765	n.s. genes	-0.086226450	-2.426551430	0.020550958	0.145976114	n.s. genes	0.145169576	4.780867856	0.000007566	0.000291752	Signif in brain (FDR<0.05)
chr1	135,766,119	135,768,922	2,804	+	1,559	ENSMUSG00000041801.5	protein_coding	27280	Phlda3	7.565184107	MGI:MGI:1351485	-0.771976007	-3.402571374	0.003248699	0.613903384	-0.017600805	-0.297604160	0.770916138	0.999652396	n.s. genes	-0.090652194	-1.163173630	0.262100090	0.999266765	n.s. genes	-0.036125089	-0.638146424	0.527545785	0.757941305	n.s. genes	0.094269503	2.406919327	0.018331528	0.074022632	n.s. genes
chr1	135,779,434	135,810,989	31,556	+	3,600	ENSMUSG00000026418.16	protein_coding	21952	Tnni1	0.180058997	MGI:MGI:105073	-0.204449620	-0.418140574	0.680892392	0.916711945	-0.050128216	-0.321136055	0.753437692	0.999652396	n.s. genes	0.192533670	1.145978838	0.268938028	0.999266765	n.s. genes	-0.168993011	-0.503258103	0.617945981	0.816762715	n.s. genes	0.202268939	1.002918743	0.318847121	0.516265596	n.s. genes
chr1	135,818,598	135,833,342	14,745	+	3,400	ENSMUSG00000041782.14	protein_coding	16763	Lad1	0.244449447	MGI:MGI:109343	-1.429581050	-1.894221307	0.074718318	0.665130768	0.144709752	1.232064733	0.240701888	0.999652396	n.s. genes	0.153183796	1.136928863	0.272590562	0.999266765	n.s. genes	-0.160840627	-0.777314296	0.442213260	0.696253738	n.s. genes	-0.084135145	-0.540452340	0.590348429	0.753822615	n.s. genes
chr1	135,836,354	135,852,260	15,907	+	7,752	ENSMUSG00000026414.13	protein_coding	21956	Tnnt2	0.226825563	MGI:MGI:104597	-0.994621533	-1.912992897	0.072129629	0.663325790	0.003039742	0.040814569	0.968091383	0.999652396	n.s. genes	-0.202576113	-1.295706627	0.213766894	0.999266765	n.s. genes	0.116853694	0.659006497	0.514218563	0.748932474	n.s. genes	-0.030505358	-0.274480835	0.784404669	0.886689190	n.s. genes
chr1	135,871,395	135,919,207	47,813	-	5,024	ENSMUSG00000026413.12	protein_coding	18772	Pkp1	0.238005205	MGI:MGI:1328359	-2.671551714	-1.848353313	0.081393230	0.666146418	0.237545794	0.696510525	0.498915512	0.999652396	n.s. genes	-0.842820269	-1.659654898	0.116783261	0.999266765	n.s. genes	-0.380307662	-1.048614580	0.301566814	0.578530799	n.s. genes	-0.086963227	-0.403442729	0.687671463	0.824116505	n.s. genes
chr1	135,953,578	136,006,342	52,765	-	8,996	ENSMUSG00000051985.12	protein_coding	226438	Igfn1	0.765803982	MGI:MGI:3045352	0.383586518	1.129246742	0.273922592	0.766514472	0.314529043	3.580689972	0.003578290	0.999652396	n.s. genes	-0.121669779	-1.034677118	0.316464576	0.999266765	n.s. genes	-0.252307458	-0.688283645	0.495826242	0.735092729	n.s. genes	0.553368322	2.426149161	0.017451068	0.071482369	n.s. genes
chr1	136,008,150	136,034,267	26,118	+	2,726	ENSMUSG00000026411.17	protein_coding	66241	Tmem9	18.220185385	MGI:MGI:1913491	-0.188824729	-1.115617881	0.279559211	0.766514472	-0.074001201	-1.460188797	0.169024547	0.999652396	n.s. genes	-0.009765955	-0.133037994	0.895850269	0.999266765	n.s. genes	0.010541893	0.331628296	0.742154205	0.890069180	n.s. genes	0.072363059	3.296095662	0.001449460	0.012372423	Signif in brain (FDR<0.05)
chr1	136,050,804	136,051,370	567	+	567	ENSMUSG00000097918.1	protein_coding	226439	Ascl5	0.564830210	MGI:MGI:2685043	-0.064522347	-0.343929199	0.734966711	0.916711945	0.233521477	0.929928148	0.370100045	0.999652396	n.s. genes	0.024574062	0.101699696	0.920280052	0.999266765	n.s. genes	-0.064465482	-0.230826096	0.818798399	0.928873700	n.s. genes	0.310232764	2.659610397	0.009404679	0.046543372	Signif in brain (FDR<0.05)
chr1	136,052,750	136,119,529	66,780	+	6,550	ENSMUSG00000026407.17	protein_coding	12292	Cacna1s	0.085662414	MGI:MGI:88294	-0.486247718	-1.076026268	0.296418189	0.778503888	-0.203173683	-0.731478352	0.478038345	0.999652396	n.s. genes	0.482333412	1.511655589	0.150448533	0.999266765	n.s. genes	-0.324664231	-1.290848526	0.205246129	0.478776876	n.s. genes	0.376487152	2.333306284	0.022078888	0.084096819	n.s. genes
chr1	136,131,389	136,177,998	46,610	+	12,184	ENSMUSG00000041642.18	protein_coding	16565	Kif21b	45.968616231	MGI:MGI:109234	0.459980240	2.329270071	0.031951602	0.649730593	0.087668383	1.023977286	0.325343573	0.999652396	n.s. genes	-0.106642196	-1.416525506	0.176119460	0.999266765	n.s. genes	0.177672206	4.441706671	0.000085974	0.009869233	Replicating genes (p<0.05 in blood, FDR<0.05 in brain)	-0.016587564	-0.605499287	0.546517647	0.719819912	n.s. genes
chr1	136,213,531	136,234,264	20,734	-	4,977	ENSMUSG00000041605.16	protein_coding	67313	Inava	0.690156494	MGI:MGI:1921579	-1.136022022	-1.834148802	0.083564396	0.666146418	-0.157134024	-1.112088073	0.287126975	0.999652396	n.s. genes	0.144844035	0.888389931	0.387713533	0.999266765	n.s. genes	0.052731451	0.802819265	0.427515490	0.684614318	n.s. genes	-0.024705965	-0.604314232	0.547301275	0.720539046	n.s. genes
chr1	136,259,407	136,274,406	15,000	+	1,477	ENSMUSG00000097433.1	antisense	NA	Gm26781	0.277354699	NA	-0.064522347	-0.343929199	0.734966711	0.916711945	-0.416331192	-0.985031090	0.343377226	0.999652396	n.s. genes	-0.129298152	-0.909325495	0.376900068	0.999266765	n.s. genes	-0.067750354	-0.185984130	0.853534527	0.943897397	n.s. genes	-0.191994459	-1.258500076	0.211778320	0.396656063	n.s. genes
chr1	136,259,797	136,260,873	1,077	-	1,077	ENSMUSG00000052759.7	protein_coding	383563	Gpr25	1.362224136	MGI:MGI:2686146	-0.236686486	-1.111913859	0.281105833	0.766514472	0.006664070	0.038840992	0.969633456	0.999652396	n.s. genes	0.257985676	0.454747724	0.655503264	0.999266765	n.s. genes	-0.079612401	-0.642908043	0.524487534	0.755634305	n.s. genes	0.213803840	2.740305396	0.007529396	0.039524877	Signif in brain (FDR<0.05)
chr1	136,268,123	136,346,104	77,982	-	9,195	ENSMUSG00000041570.14	protein_coding	67886	Camsap2	22.651213857	MGI:MGI:1922434	-0.067154131	-0.548238602	0.590402076	0.909068754	0.002107837	0.054859696	0.957121348	0.999652396	n.s. genes	-0.025249528	-0.666011038	0.515052673	0.999266765	n.s. genes	0.062252196	1.611022357	0.116187814	0.354040488	n.s. genes	0.001046038	0.032141894	0.974436912	0.987889700	n.s. genes
chr1	136,411,916	136,415,519	3,604	-	3,589	ENSMUSG00000097403.2	processed_transcript	320054	9230116N13Rik	0.189125944	MGI:MGI:2443255	0.057624087	0.185774176	0.854742155	0.956126188	-0.370681885	-1.309960635	0.213879886	0.999652396	n.s. genes	0.018313186	0.044036764	0.965429236	0.999330331	n.s. genes	0.143981643	1.251645260	0.219027618	0.493833381	n.s. genes	0.263396370	3.687237876	0.000405830	0.004937593	Signif in brain (FDR<0.05)
chr1	136,415,271	136,440,158	24,888	+	2,953	ENSMUSG00000026404.12	protein_coding	67997	Ddx59	3.429440263	MGI:MGI:1915247	0.108463661	0.567992064	0.577202110	0.903004972	-0.101166538	-1.034926625	0.320400328	0.999652396	n.s. genes	0.227780278	2.255525087	0.038714785	0.999266765	n.s. genes	-0.127518311	-2.618310368	0.012984769	0.116880478	n.s. genes	0.014055414	0.489055691	0.626106357	0.781078531	n.s. genes
chr1	136,466,343	136,527,646	61,304	+	10,358	ENSMUSG00000041498.13	protein_coding	381293	Kif14	0.552256307	MGI:MGI:1098226	-0.197844041	-1.366945776	0.188818035	0.712700157	0.245177292	0.752182730	0.465933681	0.999652396	n.s. genes	-0.899788980	-2.180013643	0.044809223	0.999266765	n.s. genes	-0.112549155	-1.347825946	0.186402980	0.454161151	n.s. genes	-0.239101502	-4.197030593	0.000068095	0.001380843	Signif in brain (FDR<0.05)
chr1	136,541,605	136,555,873	14,269	+	547	ENSMUSG00000104414.1	lincRNA	NA	Gm37799	0.852853639	NA	-0.151691934	-0.775241540	0.448469340	0.844227893	-0.404316550	-0.567232800	0.580646504	0.999652396	n.s. genes	1.060602724	1.776155809	0.095049405	0.999266765	n.s. genes	0.585897858	2.105907683	0.042480564	0.209485201	n.s. genes	-0.044148773	-0.242031211	0.809359573	0.903288155	n.s. genes
chr1	136,624,901	136,630,053	5,153	+	4,937	ENSMUSG00000041483.14	protein_coding	226442	Zfp281	9.915836160	MGI:MGI:3029290	0.027402484	0.247514609	0.807369082	0.939930643	0.031973095	0.532143266	0.603999724	0.999652396	n.s. genes	0.076855547	1.596647567	0.130234334	0.999266765	n.s. genes	0.084380615	2.040199281	0.048958034	0.226205823	n.s. genes	0.080656160	1.935705103	0.056346131	0.161773411	n.s. genes
chr1	136,670,769	136,690,802	20,034	+	1,558	ENSMUSG00000097113.7	lincRNA	100503460	Gm19705	0.283933504	MGI:MGI:5011890	-0.413527259	-1.114634910	0.279969039	0.766514472	0.214937729	1.027144070	0.323908178	0.999652396	n.s. genes	0.378809115	2.069785935	0.055308483	0.999266765	n.s. genes	-0.454268410	-2.430327269	0.020369511	0.145531712	n.s. genes	-0.327227423	-2.884415189	0.005006719	0.029705204	Signif in brain (FDR<0.05)
chr1	136,842,571	136,960,448	117,878	-	5,899	ENSMUSG00000026398.14	protein_coding	26424	Nr5a2	0.035051948	MGI:MGI:1346834	0.175405527	0.328652433	0.746289314	0.920886067	-0.443099967	-0.926645619	0.371736734	0.999652396	n.s. genes	0.995665852	1.517382813	0.149008160	0.999266765	n.s. genes	-0.052077398	-0.220905922	0.826453633	0.931894822	n.s. genes	0.007793142	0.061192835	0.951354369	0.977655679	n.s. genes
chr1	137,898,595	138,000,384	101,790	+	1,453	ENSMUSG00000098243.3	processed_transcript	100043143	Gm4258	0.311678304	MGI:MGI:3782435	-0.250771185	-0.721723556	0.479926227	0.863996976	-0.175076943	-0.631398930	0.539207017	0.999652396	n.s. genes	-0.182051127	-0.378468034	0.710141770	0.999266765	n.s. genes	0.395863224	2.244583973	0.031239522	0.178279487	n.s. genes	-0.009196323	-0.079826169	0.936569786	0.973438846	n.s. genes
chr1	137,909,291	137,913,158	3,868	+	3,868	ENSMUSG00000104118.1	TEC	NA	Gm37298	0.040870915	NA	-0.489932408	-1.126580390	0.275018653	0.766514472	0.013481970	0.020695996	0.983816373	0.999652396	n.s. genes	1.073888872	1.720641347	0.104921008	0.999266765	n.s. genes	0.505864716	1.436113099	0.159878113	0.418587683	n.s. genes	-0.307696509	-1.347548543	0.181510979	0.358038742	n.s. genes
chr1	137,949,422	137,954,643	5,222	+	5,222	ENSMUSG00000103427.1	TEC	NA	Gm37534	0.054897680	NA	0.112748871	0.296049472	0.770650581	0.928014391	-0.317824068	-0.669707521	0.515281047	0.999652396	n.s. genes	-0.278438740	-0.543560142	0.594364144	0.999266765	n.s. genes	0.096771691	0.448903241	0.656277934	0.839373468	n.s. genes	-0.432976244	-3.096007265	0.002683298	0.019141498	Signif in brain (FDR<0.05)
chr1	137,966,531	137,969,918	3,388	+	3,388	ENSMUSG00000098206.1	lincRNA	320327	Mir181a-1hg	0.256604106	MGI:MGI:2443823	-0.088982707	-0.273167762	0.787897882	0.932235196	-0.096463375	-0.266807080	0.793988493	0.999652396	n.s. genes	-0.727639751	-1.353108232	0.195148111	0.999266765	n.s. genes	0.106349100	0.683245908	0.498964719	0.737644979	n.s. genes	0.133000600	0.930798442	0.354687023	0.552481469	n.s. genes
chr1	138,062,861	138,175,708	112,848	-	18,313	ENSMUSG00000026395.16	protein_coding	19264	Ptprc	2.161480176	MGI:MGI:97810	0.457827958	2.534380744	0.020984676	0.633163832	0.046686415	0.270733933	0.791034773	0.999652396	n.s. genes	-0.091250324	-0.481728413	0.636632045	0.999266765	n.s. genes	-0.116423178	-1.139282232	0.262348705	0.540957710	n.s. genes	-0.054465709	-0.589218239	0.557332899	0.728497305	n.s. genes
chr1	138,161,820	138,167,683	5,864	-	5,864	ENSMUSG00000104291.1	TEC	320791	A130071D04Rik	0.158927363	MGI:MGI:2444749	0.507580471	1.971140849	0.064610207	0.653991600	-0.303298635	-0.639412002	0.534151002	0.999652396	n.s. genes	-0.676225761	-0.982201465	0.340866353	0.999266765	n.s. genes	-0.026542131	-0.123977868	0.902044446	0.959957150	n.s. genes	-0.047013982	-0.389592786	0.697846558	0.831322666	n.s. genes
chr1	138,482,875	138,620,141	137,267	-	7,376	ENSMUSG00000026393.10	protein_coding	59125	Nek7	4.935006807	MGI:MGI:1890645	-0.064699496	-0.671098232	0.510854034	0.879273060	-0.015803020	-0.442080395	0.666017602	0.999652396	n.s. genes	-0.058267878	-1.061198784	0.304620989	0.999266765	n.s. genes	-0.139388946	-1.499686119	0.142692721	0.394811527	n.s. genes	0.153874425	3.760757233	0.000316383	0.004119579	Signif in brain (FDR<0.05)
chr1	138,825,186	138,848,577	23,392	-	9,494	ENSMUSG00000019230.14	protein_coding	16876	Lhx9	0.789545152	MGI:MGI:1316721	-0.064522347	-0.343929199	0.734966711	0.916711945	-0.287703567	-0.545608116	0.594982344	0.999652396	n.s. genes	-0.186565423	-0.203710012	0.841191971	0.999266765	n.s. genes	-0.459488587	-0.907494262	0.370372276	0.639064948	n.s. genes	0.420566553	1.864202301	0.065867720	0.179245677	n.s. genes
chr1	138,851,983	138,856,852	4,870	-	1,750	ENSMUSG00000079283.2	protein_coding	69549	2310009B15Rik	2.556799770	MGI:MGI:1916799	0.171523523	0.565749594	0.578692983	0.904126104	0.095059380	0.961705202	0.354516266	0.999652396	n.s. genes	0.016334034	0.130411302	0.897894108	0.999266765	n.s. genes	-0.125002344	-2.138406613	0.039565651	0.201948531	n.s. genes	0.104354011	2.421796921	0.017646967	0.072065163	n.s. genes
chr1	138,963,435	139,176,043	212,609	+	19,408	ENSMUSG00000056268.15	protein_coding	329260	Dennd1b	0.798291960	MGI:MGI:2447812	0.063482485	0.603052295	0.554151949	0.895440038	0.090267584	0.930029592	0.370049545	0.999652396	n.s. genes	-0.015521992	-0.180074333	0.859393438	0.999266765	n.s. genes	0.007118666	0.145204719	0.885385019	0.959507371	n.s. genes	0.107707820	2.452658223	0.016299252	0.068009456	n.s. genes
chr1	139,197,056	139,377,077	180,022	-	14,432	ENSMUSG00000063681.14	protein_coding	170788	Crb1	0.184107957	MGI:MGI:2136343	0.143214983	0.555811947	0.585323452	0.905953650	0.099164481	0.455819863	0.656373006	0.999652396	n.s. genes	0.149806179	0.443752224	0.663264676	0.999266765	n.s. genes	-0.149300842	-1.136962637	0.263304014	0.541686515	n.s. genes	-0.200129993	-2.165059437	0.033286331	0.112099340	n.s. genes
chr1	139,422,288	139,453,005	30,718	+	8,400	ENSMUSG00000033964.12	protein_coding	226470	Zbtb41	7.027733245	MGI:MGI:2444487	0.096447125	0.785081368	0.442826901	0.841101609	-0.067828619	-0.866058009	0.402850310	0.999652396	n.s. genes	0.015091617	0.188833077	0.852638303	0.999266765	n.s. genes	-0.038463307	-0.751571822	0.457349649	0.708327488	n.s. genes	0.019228960	0.489979897	0.625455036	0.780539648	n.s. genes
chr1	139,454,772	139,494,088	39,317	+	11,590	ENSMUSG00000033952.14	protein_coding	12316	Aspm	1.279342460	MGI:MGI:1334448	-0.199823560	-1.631966169	0.120416089	0.685464207	-0.349170223	-1.352047977	0.200426209	0.999652396	n.s. genes	-0.174629767	-0.416611916	0.682591348	0.999266765	n.s. genes	-0.087610807	-1.259253366	0.216300157	0.491175460	n.s. genes	-0.265434202	-5.823083946	0.000000108	0.000016277	Signif in brain (FDR<0.05)
chr1	140,084,708	140,183,280	98,573	-	8,383	ENSMUSG00000026365.15	protein_coding	12628	Cfh	1.170195961	MGI:MGI:88385	-0.322305372	-1.141424545	0.268957885	0.764292771	-0.018265879	-0.166800990	0.870206866	0.999652396	n.s. genes	0.060651153	0.520150219	0.610201666	0.999266765	n.s. genes	-0.281434845	-1.015830678	0.316704309	0.593102634	n.s. genes	-0.008473640	-0.075105359	0.940313603	0.975080025	n.s. genes
chr1	140,246,158	140,612,067	365,910	+	6,983	ENSMUSG00000052726.16	protein_coding	240776	Kcnt2	1.591979360	MGI:MGI:3036273	-1.298766858	-2.226422012	0.039278622	0.653749666	0.023679147	0.476619872	0.641894363	0.999652396	n.s. genes	0.057258049	1.008495736	0.328477989	0.999266765	n.s. genes	-0.035366099	-0.487162506	0.629190604	0.824257436	n.s. genes	-0.006621806	-0.101033098	0.919770536	0.965107111	n.s. genes
chr1	143,093,347	143,094,616	1,270	-	1,270	ENSMUSG00000101795.2	processed_pseudogene	545369	Gm5835	0.220132436	MGI:MGI:3643957	0.200782672	0.361144930	0.722281764	0.916711945	-0.184905269	-0.545947119	0.594756209	0.999652396	n.s. genes	0.061130008	0.164666932	0.871303455	0.999266765	n.s. genes	0.026189836	0.138008423	0.891027345	0.959957150	n.s. genes	-0.008098680	-0.068509508	0.945546647	0.977655679	n.s. genes
chr1	143,598,800	143,702,893	104,094	-	17,613	ENSMUSG00000026361.9	protein_coding	214498	Cdc73	2.294822462	MGI:MGI:2384876	-0.158003209	-1.285616695	0.215205015	0.732317763	0.004214725	0.080040798	0.937477874	0.999652396	n.s. genes	0.041914176	0.662632883	0.517157430	0.999266765	n.s. genes	0.050817888	1.003116406	0.322712678	0.599057902	n.s. genes	0.023005107	0.619670655	0.537190783	0.712336957	n.s. genes
chr1	143,640,664	143,654,614	13,951	+	9,288	ENSMUSG00000033849.3	protein_coding	26878	B3galt2	4.232841376	MGI:MGI:1349461	0.664325239	1.408981429	0.176231368	0.702744130	-0.075165679	-0.995508445	0.338456441	0.999652396	n.s. genes	0.099190684	0.798464679	0.436490088	0.999266765	n.s. genes	-0.018284083	-0.338383615	0.737102424	0.887615833	n.s. genes	0.103172792	2.368142403	0.020228269	0.078929369	n.s. genes
chr1	143,716,338	143,746,774	30,437	+	8,772	ENSMUSG00000018196.18	protein_coding	69367	Glrx2	6.928061284	MGI:MGI:1916617	-0.119463268	-1.204554990	0.244294418	0.747592570	0.015765631	0.463130434	0.651267240	0.999652396	n.s. genes	0.066066209	1.275513837	0.220642018	0.999266765	n.s. genes	0.050789900	2.361676311	0.023906774	0.156870531	n.s. genes	0.055484471	3.749690544	0.000328528	0.004239026	Signif in brain (FDR<0.05)
chr1	143,750,790	143,777,068	26,279	-	9,541	ENSMUSG00000018199.9	protein_coding	20822	Ro60	10.538094063	MGI:MGI:106652	-0.211150522	-1.095967112	0.287836499	0.771855419	0.045031739	0.554662727	0.588957579	0.999652396	n.s. genes	0.031772955	0.392422685	0.700011808	0.999266765	n.s. genes	0.101596613	1.561363607	0.127465678	0.371895917	n.s. genes	-0.065188534	-1.379535717	0.171475916	0.345233338	n.s. genes
chr1	143,777,272	143,807,305	30,034	+	2,921	ENSMUSG00000018189.12	protein_coding	56207	Uchl5	9.103670594	MGI:MGI:1914848	-0.109652519	-0.841406635	0.411386146	0.824905408	0.044029051	0.807623227	0.434476686	0.999652396	n.s. genes	0.088481731	1.528882353	0.146150940	0.999266765	n.s. genes	0.056283844	1.734121444	0.091727320	0.312016762	n.s. genes	0.056000314	3.005222258	0.003519066	0.023390958	Signif in brain (FDR<0.05)
chr1	143,777,642	143,781,307	3,666	+	3,666	ENSMUSG00000100455.1	sense_intronic	NA	Gm29170	3.073354488	NA	-0.206033191	-0.557216614	0.584383924	0.905953650	0.006888937	0.097462550	0.923911567	0.999652396	n.s. genes	0.136625934	1.812390956	0.089054755	0.999266765	n.s. genes	0.073252293	1.373949434	0.178222302	0.443811528	n.s. genes	0.067202893	1.797401343	0.075949064	0.199082232	n.s. genes
chr1	143,999,338	144,004,161	4,824	-	3,627	ENSMUSG00000026360.9	protein_coding	19735	Rgs2	14.809332919	MGI:MGI:1098271	0.090174730	0.474494281	0.640970608	0.916711945	0.035557992	0.774233561	0.453254357	0.999652396	n.s. genes	-0.001977324	-0.026049709	0.979545283	0.999860795	n.s. genes	-0.021417735	-0.280562090	0.780703590	0.909257930	n.s. genes	-0.198277385	-3.872097155	0.000215792	0.003139280	Signif in brain (FDR<0.05)
chr1	144,138,654	144,177,372	38,719	-	1,655	ENSMUSG00000051079.8	protein_coding	246709	Rgs13	0.245773915	MGI:MGI:2180585	0.435185165	0.849409574	0.407038322	0.822706022	-0.052929010	-0.250383199	0.806377828	0.999652396	n.s. genes	-0.028569254	-0.096344848	0.924463415	0.999266765	n.s. genes	-0.084839872	-0.581582534	0.564587560	0.781507568	n.s. genes	-0.040375670	-0.376913855	0.707210156	0.837581716	n.s. genes
chr1	144,242,296	144,249,242	6,947	-	6,947	ENSMUSG00000026358.13	protein_coding	50778	Rgs1	0.031131969	MGI:MGI:1354694	-0.048619995	-0.245661260	0.808781016	0.940204401	-0.055218113	-0.157166517	0.877635349	0.999652396	n.s. genes	0.153121953	0.264738109	0.794648609	0.999266765	n.s. genes	-0.765170100	-1.742411497	0.090247876	0.309398794	n.s. genes	-0.213513076	-0.862223357	0.391076349	0.586001563	n.s. genes
chr1	144,312,032	144,312,436	405	-	405	ENSMUSG00000100441.1	processed_pseudogene	639456	Gm7266	3.683588470	MGI:MGI:3648608	0.275117379	1.569482355	0.134305661	0.694464525	0.342623038	1.290741550	0.220262683	0.999652396	n.s. genes	0.587956601	2.065743767	0.055733248	0.999266765	n.s. genes	0.050456234	0.464118204	0.645446577	0.833256847	n.s. genes	0.159850500	2.198428328	0.030733487	0.106282138	n.s. genes
chr1	144,752,683	144,775,435	22,753	-	2,031	ENSMUSG00000026357.3	protein_coding	64214	Rgs18	31.951691768	MGI:MGI:1927498	-0.299393701	-1.561623249	0.136144585	0.695130865	-0.097666894	-0.287000256	0.778835880	0.999652396	n.s. genes	-0.114843243	-0.175811788	0.862685030	0.999266765	n.s. genes	-0.296556002	-0.758431853	0.453286577	0.704745524	n.s. genes	0.344209231	1.907929650	0.059896460	0.168550562	n.s. genes
chr1	146,419,436	146,494,951	75,516	-	2,516	ENSMUSG00000099964.6	antisense	102639375	Gm29514	0.492803001	MGI:MGI:5580220	-0.218579240	-0.663098730	0.515842885	0.881189908	0.166165857	1.301793717	0.216573647	0.999652396	n.s. genes	-0.440610527	-2.486917501	0.024520069	0.999266765	n.s. genes	-0.021724452	-0.126010633	0.900447000	0.959957150	n.s. genes	-0.158569543	-1.347185952	0.181627223	0.358197290	n.s. genes
chr1	146,494,760	146,902,471	407,712	+	7,003	ENSMUSG00000035131.14	protein_coding	215378	Brinp3	2.783491713	MGI:MGI:2443035	-0.365520403	-0.981210332	0.339760912	0.800126324	0.175274499	1.694427954	0.115048177	0.999652396	n.s. genes	-0.008162456	-0.047503703	0.962709637	0.999272193	n.s. genes	-0.042576835	-0.556862480	0.581176871	0.792330000	n.s. genes	0.071481166	1.059431499	0.292510524	0.487900226	n.s. genes
chr1	146,802,965	146,806,022	3,058	-	4,376	ENSMUSG00000087627.2	processed_transcript	320260	A230059L01Rik	0.246172315	MGI:MGI:2443688	-0.353205323	-0.474755801	0.640787828	0.916711945	0.237054383	0.499540656	0.626115103	0.999652396	n.s. genes	-1.023807803	-1.282460353	0.218257515	0.999266765	n.s. genes	-0.229553229	-0.552393696	0.584201042	0.794230303	n.s. genes	0.236539332	0.955643333	0.342058170	0.539972330	n.s. genes
chr1	149,829,618	149,961,290	131,673	-	6,391	ENSMUSG00000056220.14	protein_coding	18783	Pla2g4a	0.724151574	MGI:MGI:1195256	-0.335326371	-1.892241723	0.074996062	0.665130768	0.053973092	0.485868735	0.635504711	0.999652396	n.s. genes	-0.061770882	-0.397970499	0.696000628	0.999266765	n.s. genes	-0.203332030	-1.143541634	0.260601011	0.538861691	n.s. genes	-0.236335027	-2.488554088	0.014848099	0.063848424	n.s. genes
chr1	150,074,873	150,099,817	24,945	-	4,330	ENSMUSG00000097028.2	processed_transcript	320019	Ptgs2os	0.052583396	MGI:MGI:2443180	0.191611488	0.679095008	0.505894390	0.877560886	0.046091141	0.282998930	0.781831130	0.999652396	n.s. genes	0.031649886	0.109345810	0.914310912	0.999266765	n.s. genes	-0.193533256	-0.566833944	0.574456548	0.787105710	n.s. genes	0.230229592	1.376561738	0.172390703	0.346411661	n.s. genes
chr1	150,100,031	150,108,227	8,197	+	4,580	ENSMUSG00000032487.8	protein_coding	19225	Ptgs2	0.770995620	MGI:MGI:97798	0.872620648	1.540739212	0.141133984	0.697974080	-0.011639405	-0.081544057	0.936306418	0.999652396	n.s. genes	-0.204024882	-1.048647154	0.310185293	0.999266765	n.s. genes	0.074426159	0.284692122	0.777563378	0.907802065	n.s. genes	0.273459538	1.739058671	0.085772962	0.215581872	n.s. genes
chr1	150,265,535	150,265,999	465	-	465	ENSMUSG00000099875.1	processed_pseudogene	100043257	Rbm3-ps	8.091808940	MGI:MGI:3642874	-0.288137807	-1.074646834	0.297018653	0.779206088	0.101489823	0.358882985	0.725699068	0.999652396	n.s. genes	0.295166551	1.460253157	0.163903680	0.999266765	n.s. genes	0.229316193	3.317205049	0.002133215	0.044947879	Signif in brain (FDR<0.05)	0.084620866	1.886248089	0.062797520	0.174031949	n.s. genes
chr1	150,361,305	150,393,080	31,776	-	4,100	ENSMUSG00000006010.14	protein_coding	226499	Odr4	9.270096893	MGI:MGI:2385108	0.200994334	1.137971085	0.270358945	0.764439266	0.027483698	0.635456720	0.536643303	0.999652396	n.s. genes	0.089742635	1.749642727	0.099657603	0.999266765	n.s. genes	-0.006977096	-0.296976282	0.768245866	0.902643702	n.s. genes	0.023283182	1.162012590	0.248597553	0.440877978	n.s. genes
chr1	150,392,838	150,449,815	56,978	+	10,496	ENSMUSG00000006005.18	protein_coding	108989	Tpr	14.676644325	MGI:MGI:1922066	0.070298689	0.754240507	0.460659388	0.850939666	0.049021090	1.091900249	0.295569636	0.999652396	n.s. genes	-0.057461917	-1.053431095	0.308055877	0.999266765	n.s. genes	0.044417256	1.138037739	0.262860930	0.541429044	n.s. genes	-0.083467548	-3.179440112	0.002081864	0.016086322	Signif in brain (FDR<0.05)
chr1	150,449,412	150,466,165	16,754	-	4,280	ENSMUSG00000006014.16	protein_coding	96875	Prg4	0.252891731	MGI:MGI:1891344	0.363382286	0.505248592	0.619640867	0.916711945	0.114119341	0.274339346	0.788325801	0.999652396	n.s. genes	0.137290072	0.316670780	0.755656940	0.999266765	n.s. genes	-0.723862564	-1.376166575	0.177541028	0.442507731	n.s. genes	0.157341575	0.688236695	0.493243978	0.676419856	n.s. genes
chr1	150,562,524	150,993,051	430,528	-	21,191	ENSMUSG00000066842.18	protein_coding	545370	Hmcn1	0.140147759	MGI:MGI:2685047	-1.868301907	-2.067417188	0.053694934	0.653991600	0.234455493	1.128874534	0.280247114	0.999652396	n.s. genes	0.009936421	0.031625355	0.975168597	0.999795583	n.s. genes	-0.012362611	-0.128739532	0.898303162	0.959957150	n.s. genes	-0.126909631	-1.822897876	0.071959321	0.191310458	n.s. genes
chr1	151,339,604	151,344,736	5,133	-	2,843	ENSMUSG00000100954.4	antisense	102640369	Gm10138	0.996217329	MGI:MGI:3708522	0.760990424	1.554180093	0.137905608	0.695202225	-0.057330131	-0.425180129	0.677966539	0.999652396	n.s. genes	0.046769970	0.236532814	0.816071612	0.999266765	n.s. genes	0.066203829	0.829552272	0.412432982	0.674186190	n.s. genes	0.071531796	1.619920651	0.109084684	0.255168701	n.s. genes
chr1	151,344,477	151,364,422	19,946	+	5,435	ENSMUSG00000023150.14	protein_coding	117198	Ivns1abp	53.232155723	MGI:MGI:2152389	0.143560913	1.212790871	0.241208090	0.745417122	0.028867192	0.626455654	0.542339482	0.999652396	n.s. genes	-0.021434082	-0.370490341	0.715958452	0.999266765	n.s. genes	0.034956660	1.035495494	0.307563007	0.584345964	n.s. genes	-0.077020511	-2.714495425	0.008088360	0.041659853	Signif in brain (FDR<0.05)
chr1	151,367,699	151,428,455	60,757	-	12,865	ENSMUSG00000052748.14	protein_coding	66875	Swt1	1.644395214	MGI:MGI:1914125	0.071516158	0.364256258	0.719997967	0.916711945	-0.107946704	-1.345799462	0.202378720	0.999652396	n.s. genes	0.106745325	1.052170633	0.308615898	0.999266765	n.s. genes	-0.129780324	-1.937486361	0.060816031	0.252965306	n.s. genes	-0.022433539	-0.459660367	0.646975020	0.795784947	n.s. genes
chr1	151,428,542	151,458,161	29,620	+	8,211	ENSMUSG00000053286.11	protein_coding	98685	Trmt1l	2.425763732	MGI:MGI:1916185	0.017677126	0.194591961	0.847936764	0.953559077	-0.084265333	-1.176648816	0.261356905	0.999652396	n.s. genes	-0.023062535	-0.444245449	0.662915662	0.999266765	n.s. genes	-0.281282829	-4.148181314	0.000203868	0.014136955	Signif in brain (FDR<0.05)	-0.163685601	-2.636941736	0.010002992	0.048589437	Signif in brain (FDR<0.05)
chr1	151,445,305	151,447,741	2,437	+	2,437	ENSMUSG00000103928.1	TEC	NA	Gm37893	0.230618324	NA	0.027954003	0.080697917	0.936591052	0.982857225	0.228128435	0.851512073	0.410574942	0.999652396	n.s. genes	0.193518720	0.650081352	0.525020303	0.999266765	n.s. genes	-0.197944027	-1.061217322	0.295883561	0.573172170	n.s. genes	0.115681726	0.895424699	0.373178123	0.569298475	n.s. genes
chr1	151,458,004	151,500,811	42,808	-	4,127	ENSMUSG00000026484.13	protein_coding	19821	Rnf2	20.674841032	MGI:MGI:1101759	0.119835683	1.247428051	0.228554198	0.740507244	0.014934610	0.290970622	0.775867451	0.999652396	n.s. genes	0.087654335	1.531923657	0.145403021	0.999266765	n.s. genes	0.119036537	3.069980832	0.004128720	0.064832588	n.s. genes	0.032130047	1.017987307	0.311674757	0.508236721	n.s. genes
chr1	151,571,186	151,721,939	150,754	+	7,380	ENSMUSG00000026483.13	protein_coding	63913	Niban1	0.591419836	MGI:MGI:2137237	0.211114675	1.162097720	0.260684006	0.760299133	0.139252179	1.385336185	0.190283566	0.999652396	n.s. genes	-0.124060828	-0.816790381	0.426245355	0.999266765	n.s. genes	-0.208580126	-2.311908821	0.026809046	0.166557975	n.s. genes	-0.001976337	-0.031031095	0.975320060	0.988133040	n.s. genes
chr1	151,748,949	151,755,018	6,070	-	1,381	ENSMUSG00000100594.1	lincRNA	102640772	2810414N06Rik	0.654438649	MGI:MGI:1919065	0.718534502	1.194296736	0.248180637	0.750841640	0.104833685	0.806888764	0.434884238	0.999652396	n.s. genes	0.133650858	0.905198685	0.379015321	0.999266765	n.s. genes	-0.265126748	-1.925316644	0.062373711	0.255772821	n.s. genes	-0.268010913	-3.261946054	0.001612921	0.013345688	Signif in brain (FDR<0.05)
chr1	151,755,371	151,818,935	63,565	+	6,381	ENSMUSG00000043019.12	protein_coding	66967	Edem3	10.505638416	MGI:MGI:1914217	0.011775580	0.115124709	0.909647116	0.973641563	0.013936758	0.319605477	0.754570349	0.999652396	n.s. genes	0.019918336	0.420928968	0.679501391	0.999266765	n.s. genes	-0.101934794	-2.227307250	0.032477422	0.181506442	n.s. genes	-0.018360837	-0.457969305	0.648184413	0.796238344	n.s. genes
chr1	151,852,403	152,089,970	237,568	-	11,788	ENSMUSG00000032666.16	protein_coding	69399	1700025G04Rik	7.179186888	MGI:MGI:1916649	-0.212911617	-1.478164708	0.157004121	0.698859469	-0.010934887	-0.270973020	0.790855044	0.999652396	n.s. genes	-0.080146901	-2.064594757	0.055854532	0.999266765	n.s. genes	0.058993546	1.404455219	0.169025298	0.430516615	n.s. genes	0.002573448	0.090546812	0.928073260	0.968816520	n.s. genes
chr1	152,370,735	152,386,682	15,948	-	4,195	ENSMUSG00000014980.14	protein_coding	66637	Tsen15	3.130911108	MGI:MGI:1913887	0.025258584	0.138163188	0.891676984	0.968275625	-0.005404243	-0.109463249	0.914580817	0.999652396	n.s. genes	0.023487096	0.352905388	0.728843611	0.999266765	n.s. genes	-0.014204733	-0.356489348	0.723621439	0.879013235	n.s. genes	-0.070585219	-2.176035811	0.032426913	0.110096067	n.s. genes
chr1	152,399,830	152,509,818	109,989	+	4,245	ENSMUSG00000032649.14	protein_coding	269132	Colgalt2	1.928871609	MGI:MGI:2138232	-0.380635573	-0.712185480	0.485667176	0.867462998	0.027951332	0.292175639	0.774967249	0.999652396	n.s. genes	-0.188949112	-2.095411565	0.052683811	0.999266765	n.s. genes	-0.074864337	-1.221959143	0.229916479	0.506053441	n.s. genes	-0.002474104	-0.094908822	0.924618530	0.966898605	n.s. genes
chr1	152,516,760	152,766,305	249,546	-	6,907	ENSMUSG00000026482.13	protein_coding	19731	Rgl1	8.788085510	MGI:MGI:107484	-0.282163000	-1.806308053	0.087968017	0.667718641	-0.032741376	-0.755063866	0.464264522	0.999652396	n.s. genes	-0.051725888	-0.680022979	0.506374917	0.999266765	n.s. genes	0.090107738	2.373913841	0.023238102	0.154925853	n.s. genes	0.098717066	3.421826269	0.000972118	0.009163369	Signif in brain (FDR<0.05)
chr1	152,729,159	152,730,559	1,401	-	1,401	ENSMUSG00000080950.1	processed_pseudogene	639787	Gm7278	0.410939203	MGI:MGI:3645261	-0.331878029	-0.899203833	0.380659776	0.815667656	-0.738386347	-1.778268456	0.099787853	0.999652396	n.s. genes	-0.557780795	-1.216359273	0.241784694	0.999266765	n.s. genes	0.029318823	0.256285828	0.799235579	0.919825610	n.s. genes	0.171156967	1.966133415	0.052663105	0.154667382	n.s. genes
chr1	152,766,542	152,775,597	9,056	+	2,276	ENSMUSG00000008475.13	protein_coding	67771	Arpc5	92.893774557	MGI:MGI:1915021	-0.041850990	-0.363915572	0.720247907	0.916711945	-0.060758088	-1.298233855	0.217756383	0.999652396	n.s. genes	-0.044962408	-0.635819655	0.534035458	0.999266765	n.s. genes	0.131485864	5.167230450	0.000009757	0.003599256	Signif in brain (FDR<0.05)	0.102154850	5.128490991	0.000001913	0.000108255	Signif in brain (FDR<0.05)
chr1	152,800,194	152,836,991	36,798	+	8,478	ENSMUSG00000026480.12	protein_coding	17970	Ncf2	1.004067365	MGI:MGI:97284	0.203925067	1.209216304	0.242543947	0.746122409	0.024728056	0.289341713	0.777084856	0.999652396	n.s. genes	-0.035590131	-0.355851632	0.726678786	0.999266765	n.s. genes	-0.073870623	-0.556742120	0.581258222	0.792352371	n.s. genes	-0.114283004	-1.693544846	0.094143181	0.230697571	n.s. genes
chr1	152,836,995	152,902,622	65,628	-	6,341	ENSMUSG00000042772.15	protein_coding	226517	Smg7	14.925797358	MGI:MGI:2682334	-0.047227099	-0.447066519	0.660269733	0.916711945	0.026653050	0.595329019	0.562295880	0.999652396	n.s. genes	-0.128992928	-2.917832222	0.010199428	0.999266765	n.s. genes	0.003238629	0.105596651	0.916507280	0.966555099	n.s. genes	0.021246131	0.793327353	0.429874118	0.620801506	n.s. genes
chr1	152,954,993	153,119,164	164,172	+	5,781	ENSMUSG00000042751.14	protein_coding	226518	Nmnat2	25.484654167	MGI:MGI:2444155	-0.966382387	-1.510418390	0.148648865	0.698859469	-0.020292290	-0.566605868	0.581059553	0.999652396	n.s. genes	-0.047182960	-1.057822544	0.306110528	0.999266765	n.s. genes	0.117604644	4.474063700	0.000078109	0.009412835	Signif in brain (FDR<0.05)	0.021914545	1.469923751	0.145404653	0.309259902	n.s. genes
chr1	153,122,756	153,186,447	63,692	-	8,039	ENSMUSG00000026479.13	protein_coding	16782	Lamc2	1.228492828	MGI:MGI:99913	-0.318637141	-0.517332720	0.611352781	0.916711945	0.018365044	0.216464481	0.832134330	0.999652396	n.s. genes	-0.102695188	-1.517895698	0.148879737	0.999266765	n.s. genes	-0.063787454	-0.682987960	0.499125715	0.737828377	n.s. genes	0.042373956	0.961744485	0.339002250	0.536735633	n.s. genes
chr1	153,218,922	153,332,786	113,865	-	8,272	ENSMUSG00000026478.14	protein_coding	226519	Lamc1	5.007160729	MGI:MGI:99914	-0.343470630	-2.281797894	0.035159955	0.649730593	0.035221562	0.306415251	0.764355719	0.999652396	n.s. genes	-0.024253550	-0.374779286	0.712829027	0.999266765	n.s. genes	0.002933494	0.045164024	0.964234132	0.986951443	n.s. genes	-0.035409413	-1.150618270	0.253229863	0.445993588	n.s. genes
chr1	153,404,827	153,414,233	9,407	-	2,287	ENSMUSG00000073538.10	processed_transcript	626058	E330020D12Rik	0.119028887	MGI:MGI:3761270	0.175289258	0.757434015	0.458792821	0.850067921	-0.070066835	-0.117861590	0.908058740	0.999652396	n.s. genes	0.965149609	1.228634965	0.237272786	0.999266765	n.s. genes	0.006021550	0.018901149	0.985027663	0.993911814	n.s. genes	-0.377284989	-1.675661197	0.097609568	0.236780850	n.s. genes
chr1	153,425,162	153,452,574	27,413	+	3,710	ENSMUSG00000042708.12	protein_coding	71836	Shcbp1l	0.203833613	MGI:MGI:1919086	0.294521668	0.722260542	0.479604216	0.863870039	0.313470708	1.515195767	0.154708324	0.999652396	n.s. genes	0.244638287	1.135716257	0.273082783	0.999266765	n.s. genes	-0.015810216	-0.114654164	0.909376666	0.963294948	n.s. genes	-0.141858089	-1.522304182	0.131775716	0.288870200	n.s. genes
chr1	153,455,758	153,487,608	31,851	-	9,603	ENSMUSG00000042699.11	protein_coding	13211	Dhx9	26.960381268	MGI:MGI:108177	0.065918373	0.584619416	0.566209420	0.901175286	-0.017316739	-0.416196497	0.684355747	0.999652396	n.s. genes	-0.013094563	-0.223230741	0.826228829	0.999266765	n.s. genes	0.121982157	3.072559311	0.004100841	0.064671263	n.s. genes	-0.093504909	-3.067756790	0.002921173	0.020386968	Signif in brain (FDR<0.05)
chr1	153,503,015	153,550,045	47,031	-	2,961	ENSMUSG00000042684.8	protein_coding	74091	Npl	1.266351906	MGI:MGI:1921341	0.049623498	0.064757436	0.949095632	0.988033502	-0.028980019	-0.328760876	0.747804112	0.999652396	n.s. genes	0.050452020	0.483849459	0.635159201	0.999266765	n.s. genes	0.008855294	0.109968335	0.913064717	0.964745803	n.s. genes	0.026789356	0.611425892	0.542607140	0.716611677	n.s. genes
chr1	153,619,604	153,620,673	1,070	-	1,070	ENSMUSG00000099858.1	processed_pseudogene	626096	Gm6652	0.200547272	MGI:MGI:3647244	-0.159225933	-0.393974421	0.698323545	0.916711945	0.734136477	1.165888232	0.265523271	0.999652396	n.s. genes	-1.284320066	-2.402235566	0.029021967	0.999266765	n.s. genes	0.193738072	0.523989187	0.603599732	0.807846492	n.s. genes	-0.026667048	-0.127436260	0.898906760	0.954367621	n.s. genes
chr1	153,653,025	153,700,323	47,299	+	9,640	ENSMUSG00000042671.12	protein_coding	67792	Rgs8	9.058848869	MGI:MGI:108408	-0.182408050	-0.214251081	0.832809316	0.948945740	-0.071691689	-1.585933247	0.137830509	0.999652396	n.s. genes	-0.077962136	-1.035209949	0.316223409	0.999266765	n.s. genes	0.005546695	0.090279584	0.928581443	0.972447216	n.s. genes	-0.085125733	-2.998206021	0.003592800	0.023770316	Signif in brain (FDR<0.05)
chr1	153,740,349	153,745,468	5,120	+	2,339	ENSMUSG00000026475.7	protein_coding	19734	Rgs16	6.885174454	MGI:MGI:108407	0.348723993	0.682980635	0.503494478	0.875802204	-0.049750410	-0.820376478	0.427439548	0.999652396	n.s. genes	-0.001174335	-0.016403533	0.987118705	0.999860795	n.s. genes	0.008503644	0.168912041	0.866841495	0.949941444	n.s. genes	-0.062169083	-1.961323108	0.053231338	0.155740845	n.s. genes
chr1	153,749,426	153,762,401	12,976	+	6,641	ENSMUSG00000066800.11	protein_coding	24014	Rnasel	9.183564255	MGI:MGI:1098272	-0.150354642	-0.893706471	0.383514841	0.815667656	-0.014133600	-0.255786407	0.802295704	0.999652396	n.s. genes	0.137780829	1.687130016	0.111302831	0.999266765	n.s. genes	0.064276557	1.539931846	0.132600191	0.379113186	n.s. genes	-0.193561249	-4.516457249	0.000020850	0.000583280	Signif in brain (FDR<0.05)
chr1	153,750,682	153,751,547	866	+	762	ENSMUSG00000100183.1	sense_intronic	NA	Gm28512	4.894791347	NA	-0.062402322	-0.304990822	0.763943749	0.924844684	0.252503993	0.998625137	0.337002521	0.999652396	n.s. genes	-0.204648555	-0.565967043	0.579400863	0.999266765	n.s. genes	-0.022416856	-0.291232731	0.772598085	0.905148346	n.s. genes	-0.069702933	-1.063406075	0.290715906	0.485880639	n.s. genes
chr1	153,779,381	153,844,142	64,762	-	5,219	ENSMUSG00000042641.19	protein_coding	240816	Rgsl1	0.165851623	MGI:MGI:2685048	-0.195848591	-0.410154534	0.686632893	0.916711945	0.040725874	0.325924221	0.749898219	0.999652396	n.s. genes	0.076706523	0.373450635	0.713797911	0.999266765	n.s. genes	-0.032680188	-0.196364608	0.845464333	0.940595318	n.s. genes	0.018176806	0.186812163	0.852268811	0.927932430	n.s. genes
chr1	153,849,542	153,900,208	50,667	-	4,905	ENSMUSG00000045968.7	protein_coding	240817	Teddm2	0.389821776	MGI:MGI:1923273	-0.555899377	-1.105099812	0.283967519	0.769329935	0.045821568	0.370445855	0.717280176	0.999652396	n.s. genes	0.020987251	0.132781155	0.896050083	0.999266765	n.s. genes	0.140341470	1.434027376	0.160468496	0.419089661	n.s. genes	0.197248867	2.971844150	0.003882811	0.025033978	Signif in brain (FDR<0.05)
chr1	153,899,944	153,909,723	9,780	+	3,782	ENSMUSG00000026473.16	protein_coding	14645	Glul	175.336292178	MGI:MGI:95739	0.315097486	1.743589914	0.098638832	0.678437091	0.002777940	0.048706549	0.961926316	0.999652396	n.s. genes	-0.068696776	-1.038352289	0.314803837	0.999266765	n.s. genes	0.055840410	2.041962875	0.048773464	0.225666244	n.s. genes	0.107940231	4.857884469	0.000005602	0.000237551	Signif in brain (FDR<0.05)
chr1	154,037,597	154,117,951	80,355	-	5,637	ENSMUSG00000100627.6	lincRNA	414092	A830008E24Rik	0.016693259	MGI:MGI:3041183	-0.843277754	-2.477189341	0.023620090	0.634312141	-0.083794819	-0.302666540	0.767144583	0.999652396	n.s. genes	-0.061054025	-0.177481903	0.861395031	0.999266765	n.s. genes	-0.401868480	-1.054080158	0.299092841	0.575537612	n.s. genes	0.118170066	0.510017231	0.611407901	0.770684173	n.s. genes
chr1	154,201,187	154,205,689	4,503	+	1,892	ENSMUSG00000066797.6	protein_coding	100503355	Zfp648	0.140000035	MGI:MGI:2685049	-0.617163821	-2.057163706	0.054772370	0.653991600	-0.102812712	-0.486159828	0.635304098	0.999652396	n.s. genes	0.086281057	0.327502185	0.747606019	0.999266765	n.s. genes	0.081635534	0.231246485	0.818474384	0.928717113	n.s. genes	-0.119708627	-0.585467322	0.559839537	0.730526050	n.s. genes
chr1	154,390,731	154,884,501	493,771	-	25,228	ENSMUSG00000004110.17	protein_coding	12290	Cacna1e	5.197192968	MGI:MGI:106217	0.149104393	1.018589074	0.322170921	0.793991062	0.003742629	0.043310325	0.966141494	0.999652396	n.s. genes	0.027444196	0.327493637	0.747612361	0.999266765	n.s. genes	0.016030413	0.379495518	0.706620465	0.868915247	n.s. genes	-0.193030103	-4.487114986	0.000023290	0.000630473	Signif in brain (FDR<0.05)
chr1	155,096,361	155,099,636	3,276	-	3,276	ENSMUSG00000056708.5	protein_coding	15939	Ier5	18.283403309	MGI:MGI:1337072	0.228154599	1.285588182	0.215214750	0.732317763	-0.092730109	-0.627093756	0.541934556	0.999652396	n.s. genes	-0.263389670	-1.737572598	0.101819491	0.999266765	n.s. genes	0.089111061	1.675857581	0.102708261	0.332406326	n.s. genes	-0.059776133	-1.264689950	0.209561036	0.394103392	n.s. genes
chr1	155,127,277	155,146,804	19,528	-	5,981	ENSMUSG00000026471.14	protein_coding	15064	Mr1	0.576017484	MGI:MGI:1195463	-0.004726804	-0.024904146	0.980411091	0.994640830	0.031737743	0.336701049	0.741953595	0.999652396	n.s. genes	-0.068139522	-0.704652046	0.491328371	0.999266765	n.s. genes	-0.270615189	-1.738617381	0.090922470	0.310505148	n.s. genes	0.071892296	0.841487223	0.402519619	0.596031290	n.s. genes
chr1	155,158,715	155,208,256	49,542	+	10,637	ENSMUSG00000026470.14	protein_coding	58244	Stx6	8.875181614	MGI:MGI:1926235	0.038657778	0.424816806	0.676108755	0.916711945	-0.020391918	-0.555771694	0.588221874	0.999652396	n.s. genes	-0.058196023	-1.479693807	0.158701984	0.999266765	n.s. genes	0.052124924	2.105603229	0.042508745	0.209485201	n.s. genes	0.045827010	2.357638582	0.020771202	0.080466251	n.s. genes
chr1	155,212,471	155,244,444	31,974	-	8,222	ENSMUSG00000033722.9	protein_coding	207792	BC034090	0.734779385	MGI:MGI:2672904	-0.360798678	-0.699692570	0.493247402	0.870559655	0.026303993	0.223392017	0.826856253	0.999652396	n.s. genes	-0.071830092	-0.559161550	0.583925006	0.999266765	n.s. genes	-0.147961861	-2.167348017	0.037120376	0.195786216	n.s. genes	-0.275264696	-4.448319339	0.000026943	0.000691726	Signif in brain (FDR<0.05)
chr1	155,275,701	155,417,329	141,629	-	17,880	ENSMUSG00000026469.14	protein_coding	19775	Xpr1	21.799366695	MGI:MGI:97932	0.034994403	0.419593884	0.679849872	0.916711945	-0.015051518	-0.406494198	0.691284710	0.999652396	n.s. genes	-0.010001520	-0.297795341	0.769756288	0.999266765	n.s. genes	0.056362261	1.630602044	0.111971971	0.347888794	n.s. genes	-0.123530480	-4.576638702	0.000016597	0.000497025	Signif in brain (FDR<0.05)
chr1	155,520,173	155,527,111	6,939	-	2,206	ENSMUSG00000073535.5	lincRNA	433367	Gm5532	0.104181424	MGI:MGI:3646828	0.233877991	0.656684699	0.519862734	0.882970939	0.080396910	0.200873589	0.844043794	0.999652396	n.s. genes	-0.566066960	-1.004154925	0.330500783	0.999266765	n.s. genes	-0.279585841	-1.025549226	0.312163576	0.588222195	n.s. genes	-0.157849395	-0.961808271	0.338970396	0.536735633	n.s. genes
chr1	155,558,120	155,688,371	130,252	+	6,453	ENSMUSG00000033701.13	protein_coding	72482	Acbd6	7.948728380	MGI:MGI:1919732	-0.004291201	-0.031938699	0.974879675	0.994383994	-0.001251004	-0.024810038	0.980599974	0.999652396	n.s. genes	-0.028727330	-0.523058470	0.608222980	0.999266765	n.s. genes	0.034032697	1.234562157	0.225245556	0.500722861	n.s. genes	0.037360286	1.911016646	0.059492760	0.167958784	n.s. genes
chr1	155,776,029	155,812,889	36,861	-	8,291	ENSMUSG00000033684.14	protein_coding	104009	Qsox1	3.482713074	MGI:MGI:1330818	-0.284595570	-1.420855194	0.172801684	0.699219458	-0.038340057	-0.844115606	0.414540557	0.999652396	n.s. genes	0.080578407	1.286303966	0.216946890	0.999266765	n.s. genes	0.009104312	0.216293651	0.830018766	0.934227140	n.s. genes	0.081445570	2.499159481	0.014442124	0.062825958	n.s. genes
chr1	155,844,964	155,973,255	128,292	-	16,520	ENSMUSG00000033671.18	protein_coding	74081	Cep350	4.920421074	MGI:MGI:1921331	-0.096328001	-0.932615071	0.363613769	0.808842004	-0.006944044	-0.083130177	0.935070559	0.999652396	n.s. genes	0.056110872	0.791284747	0.440546073	0.999266765	n.s. genes	-0.046260905	-1.007197659	0.320775605	0.597126928	n.s. genes	-0.043254726	-0.975579407	0.332138977	0.529799067	n.s. genes
chr1	156,004,599	156,036,427	31,829	-	5,406	ENSMUSG00000026466.16	protein_coding	208263	Tor1aip1	4.587497044	MGI:MGI:3582693	0.091330703	1.053012915	0.306551594	0.785939096	0.029617432	0.424964017	0.678119936	0.999652396	n.s. genes	-0.067995251	-1.265953003	0.223957391	0.999266765	n.s. genes	-0.059258946	-1.498457460	0.143010262	0.395470992	n.s. genes	0.111992893	3.954436353	0.000161923	0.002577093	Signif in brain (FDR<0.05)
chr1	156,026,223	156,030,007	3,785	-	3,785	ENSMUSG00000102964.1	TEC	320811	9430034N14Rik	0.061357245	MGI:MGI:2444791	0.540133984	1.691306301	0.108375418	0.679473643	-0.136500144	-0.278434847	0.785252087	0.999652396	n.s. genes	-0.518901679	-0.655548922	0.521586917	0.999266765	n.s. genes	0.754296409	3.491365472	0.001323722	0.035585501	Signif in brain (FDR<0.05)	0.142302647	0.618657061	0.537855164	0.712833856	n.s. genes
chr1	156,035,403	156,068,861	33,459	+	9,218	ENSMUSG00000050565.16	protein_coding	240832	Tor1aip2	6.209487408	MGI:MGI:3582695	-0.076941382	-0.876330509	0.392632508	0.818943147	0.041123516	1.097652334	0.293145240	0.999652396	n.s. genes	-0.016444351	-0.346381076	0.733645942	0.999266765	n.s. genes	0.004093349	0.179747560	0.858390845	0.946072480	n.s. genes	0.006291008	0.369048331	0.713041836	0.840691630	n.s. genes
chr1	156,075,966	156,205,026	129,061	-	3,882	ENSMUSG00000015484.3	protein_coding	329274	Fam163a	1.434489064	MGI:MGI:3618859	-0.370216541	-0.886892410	0.387073466	0.816192986	-0.118886656	-1.347123169	0.201963798	0.999652396	n.s. genes	-0.187811770	-2.435088245	0.027189750	0.999266765	n.s. genes	-0.292289587	-1.608716638	0.116692733	0.354566317	n.s. genes	0.125633833	1.063451774	0.290695316	0.485880639	n.s. genes
chr1	156,255,296	156,303,606	48,311	-	6,937	ENSMUSG00000060985.15	protein_coding	214575	Tdrd5	0.097059591	MGI:MGI:2684949	-0.846673412	-2.048638147	0.055683104	0.653991600	0.055835613	0.247716202	0.808394941	0.999652396	n.s. genes	0.089222715	0.287421352	0.777541428	0.999266765	n.s. genes	0.094055561	0.564808647	0.575818399	0.787991558	n.s. genes	0.207840833	2.459500288	0.016013230	0.067209131	n.s. genes
chr1	156,310,727	156,326,431	15,705	+	3,116	ENSMUSG00000026602.9	protein_coding	170484	Nphs2	0.051289492	MGI:MGI:2157018	-0.064522347	-0.343929199	0.734966711	0.916711945	0.360731327	0.780409071	0.449742975	0.999652396	n.s. genes	0.176535009	0.368703699	0.717263626	0.999266765	n.s. genes	0.147899298	0.364825020	0.717444593	0.875663813	n.s. genes	-0.130355792	-0.430559326	0.667917125	0.810311994	n.s. genes
chr1	156,323,509	156,421,159	97,651	-	6,014	ENSMUSG00000026601.14	protein_coding	77352	Axdnd1	0.041077230	MGI:MGI:1924602	0.125000582	0.241019550	0.812320166	0.941816148	0.099546837	0.180256603	0.859853841	0.999652396	n.s. genes	0.374010920	0.487431210	0.632675649	0.999266765	n.s. genes	0.031712849	0.157117908	0.876057822	0.954211056	n.s. genes	-0.010941716	-0.087807997	0.930243122	0.969713278	n.s. genes
chr1	156,366,040	156,366,484	445	+	445	ENSMUSG00000078193.2	protein_coding	100038991	Gm2000	24.304541021	MGI:MGI:3780170	0.061279343	0.488700777	0.631076042	0.916711945	-0.158672452	-1.653778512	0.123164440	0.999652396	n.s. genes	0.055040744	0.440802786	0.665353415	0.999266765	n.s. genes	0.056969506	1.193368853	0.240778301	0.517667343	n.s. genes	0.022758578	0.654321343	0.514733741	0.693978518	n.s. genes
chr1	156,424,525	156,474,331	49,807	-	9,791	ENSMUSG00000026600.12	protein_coding	20652	Soat1	1.911067246	MGI:MGI:104665	0.115382429	0.731564844	0.474045144	0.859701562	0.017626557	0.266466869	0.794244553	0.999652396	n.s. genes	-0.145071475	-2.564945962	0.020965790	0.999266765	n.s. genes	0.018032868	0.389833992	0.699029431	0.864270215	n.s. genes	-0.111906444	-3.578293572	0.000583686	0.006401977	Signif in brain (FDR<0.05)
chr1	156,524,012	156,526,644	2,633	+	2,633	ENSMUSG00000101523.2	processed_pseudogene	100039026	Csnk2a1-ps3	7.002779879	MGI:MGI:3704198	-0.108723734	-1.161689440	0.260845537	0.760299872	0.397274371	2.412284654	0.032117788	0.999652396	n.s. genes	-0.038579690	-0.280322872	0.782882692	0.999266765	n.s. genes	0.069209310	0.551311506	0.584934543	0.794794732	n.s. genes	-0.146375057	-2.119021713	0.037110644	0.121039845	n.s. genes
chr1	156,558,786	156,649,568	90,783	+	10,800	ENSMUSG00000026596.13	protein_coding	11352	Abl2	7.200277575	MGI:MGI:87860	0.173728832	1.429724946	0.170275236	0.698859469	0.032841084	0.654730944	0.524560556	0.999652396	n.s. genes	0.016741559	0.410220674	0.687176649	0.999266765	n.s. genes	0.012313837	0.333690111	0.740611091	0.889534933	n.s. genes	0.038282865	1.200005257	0.233588926	0.422733098	n.s. genes
chr1	156,653,617	156,674,325	20,709	-	3,892	ENSMUSG00000060519.11	protein_coding	30935	Tor3a	1.119167337	MGI:MGI:1353652	-0.150976616	-0.854277027	0.404408560	0.821902378	0.102575771	1.049104986	0.314081598	0.999652396	n.s. genes	0.044332975	0.441380655	0.664943953	0.999266765	n.s. genes	-0.305318275	-3.219624675	0.002775367	0.052659113	n.s. genes	0.087238087	1.747506540	0.084288813	0.212950259	n.s. genes
chr1	156,678,532	156,719,072	40,541	-	8,770	ENSMUSG00000033557.17	protein_coding	215015	Fam20b	12.662960782	MGI:MGI:2443990	-0.102367377	-1.006854250	0.327622412	0.796134492	-0.029852911	-0.818874995	0.428264161	0.999652396	n.s. genes	-0.008805135	-0.251036207	0.805035682	0.999266765	n.s. genes	0.016508502	0.732751429	0.468605569	0.716966783	n.s. genes	0.020356652	1.309434612	0.194040183	0.373772264	n.s. genes
chr1	156,804,166	156,939,602	135,437	-	12,085	ENSMUSG00000026594.14	protein_coding	78255	Ralgps2	9.153599000	MGI:MGI:1925505	-0.023989158	-0.239803736	0.813247876	0.942234466	-0.025910452	-0.356986768	0.727083298	0.999652396	n.s. genes	-0.037056696	-0.733317048	0.474152420	0.999266765	n.s. genes	0.053465180	1.823799243	0.076759733	0.283199648	n.s. genes	0.088824147	3.923264702	0.000180596	0.002794132	Signif in brain (FDR<0.05)
chr1	156,835,287	156,835,939	653	-	2,638	ENSMUSG00000101964.1	transcribed_processed_pseudogene	NA	Gm28693	0.046468283	NA	0.165569908	0.624497564	0.540297786	0.892270933	-0.820374055	-1.532004846	0.150545029	0.999652396	n.s. genes	0.055129588	0.108242522	0.915171905	0.999266765	n.s. genes	-0.161400409	-0.392169142	0.697319149	0.863628136	n.s. genes	0.122486116	0.628596878	0.531358101	0.707796524	n.s. genes
chr1	156,838,562	156,861,078	22,517	+	2,841	ENSMUSG00000033544.6	protein_coding	72713	Angptl1	0.102547441	MGI:MGI:1919963	-0.769410998	-1.026075352	0.318726901	0.792355906	-0.283029067	-1.253095972	0.233209110	0.999652396	n.s. genes	0.138515459	0.427336872	0.674925787	0.999266765	n.s. genes	-0.228227241	-0.830034260	0.412164103	0.674153316	n.s. genes	-0.150280309	-0.797115481	0.427683417	0.618801056	n.s. genes
chr1	156,856,217	156,858,859	2,643	-	2,643	ENSMUSG00000103303.1	TEC	NA	Gm37802	0.080577760	NA	0.420397918	1.426555616	0.171174510	0.698859469	-0.925976637	-1.439634032	0.174653844	0.999652396	n.s. genes	-0.297276129	-0.503713772	0.621443044	0.999266765	n.s. genes	-0.075931322	-0.236612266	0.814341565	0.926765336	n.s. genes	0.624094553	2.595835845	0.011176651	0.052453578	n.s. genes
chr1	156,939,838	156,940,196	359	+	359	ENSMUSG00000101905.1	antisense	78167	4930439D14Rik	0.541327340	MGI:MGI:1925417	0.504944104	1.650030958	0.116635276	0.682125057	-0.761178223	-1.420901962	0.179920103	0.999652396	n.s. genes	-0.065295937	-0.095200354	0.925357829	0.999266765	n.s. genes	0.317772790	0.987935183	0.329987855	0.605680048	n.s. genes	0.391465534	2.159138925	0.033758079	0.113267911	n.s. genes
chr1	157,135,182	157,412,595	277,414	-	13,740	ENSMUSG00000070565.11	protein_coding	226525	Rasal2	5.090155748	MGI:MGI:2443881	-0.794479033	-1.932416369	0.069535318	0.660586576	0.013640040	0.304319847	0.765914180	0.999652396	n.s. genes	0.007084097	0.116249057	0.908926255	0.999266765	n.s. genes	0.000544975	0.015199747	0.987959427	0.994763207	n.s. genes	0.023704217	0.616615494	0.539194625	0.713756607	n.s. genes
chr1	157,412,352	157,420,152	7,801	+	1,410	ENSMUSG00000049881.13	transcribed_processed_pseudogene	69953	2810025M15Rik	11.453433257	MGI:MGI:1917203	0.117315991	0.340056871	0.737830948	0.918135694	0.000022275	0.000404338	0.999683796	0.999982254	n.s. genes	-0.001523305	-0.021021146	0.983493112	0.999860795	n.s. genes	-0.015721038	-0.410249322	0.684131952	0.854640791	n.s. genes	0.001151905	0.037443139	0.970222579	0.985868942	n.s. genes
chr1	157,458,577	157,492,638	34,062	+	2,534	ENSMUSG00000033488.11	protein_coding	226527	Cryzl2	1.664419862	MGI:MGI:2448516	-0.566420517	-2.682979516	0.015378166	0.633163832	-0.005967696	-0.058687609	0.954133017	0.999652396	n.s. genes	-0.215210867	-1.898015222	0.076199633	0.999266765	n.s. genes	-0.065392534	-0.907560678	0.370337661	0.639060426	n.s. genes	-0.004894906	-0.087593979	0.930412704	0.969730812	n.s. genes
chr1	157,506,728	157,568,422	61,695	+	5,410	ENSMUSG00000026589.14	protein_coding	89867	Sec16b	0.228138489	MGI:MGI:2148802	-0.974693899	-2.006489689	0.060389835	0.653991600	0.224841975	1.419401071	0.180347739	0.999652396	n.s. genes	-0.055965042	-0.294154857	0.772485431	0.999266765	n.s. genes	-0.139591471	-1.718760824	0.094522325	0.317607199	n.s. genes	0.085612046	1.249353652	0.215086209	0.400525875	n.s. genes
chr1	158,245,269	158,356,229	110,961	-	8,767	ENSMUSG00000004031.13	protein_coding	240843	Brinp2	10.407837201	MGI:MGI:2443333	0.055324637	0.089522672	0.929675523	0.980614843	0.065294004	1.388399688	0.189371837	0.999652396	n.s. genes	-0.101795229	-2.281444844	0.036807190	0.999266765	n.s. genes	0.063191328	1.628013034	0.112522105	0.348614320	n.s. genes	0.080487721	3.247684202	0.001686175	0.013772899	Signif in brain (FDR<0.05)
chr1	158,362,273	158,688,532	326,260	+	9,839	ENSMUSG00000026587.15	protein_coding	11899	Astn1	23.010234902	MGI:MGI:1098567	-0.352925937	-0.879962714	0.390714861	0.817958141	0.017339999	0.374931577	0.714024432	0.999652396	n.s. genes	-0.019595970	-0.406177367	0.690084011	0.999266765	n.s. genes	0.043191197	1.348307081	0.186249735	0.453953900	n.s. genes	-0.133819410	-4.942619259	0.000004013	0.000186856	Signif in brain (FDR<0.05)
chr1	158,711,727	158,980,490	268,764	-	10,294	ENSMUSG00000073530.11	protein_coding	23850	Pappa2	1.123788963	MGI:MGI:3051647	-0.968126416	-1.490066443	0.153876975	0.698859469	-0.376569824	-2.139940237	0.052812409	0.999652396	n.s. genes	0.185971676	0.849080845	0.408572112	0.999266765	n.s. genes	0.044669666	0.605746213	0.548604693	0.771542056	n.s. genes	-0.204632121	-3.662904683	0.000440400	0.005245409	Signif in brain (FDR<0.05)
chr1	159,232,320	159,347,640	115,321	+	17,516	ENSMUSG00000040782.12	protein_coding	26374	Cop1	5.335812380	MGI:MGI:1347046	-0.190296066	-1.595751956	0.128309790	0.690900401	0.092568167	2.195954194	0.047727377	0.999652396	n.s. genes	-0.027691584	-0.492799599	0.628961765	0.999266765	n.s. genes	0.159370845	4.319194444	0.000123473	0.011313080	Signif in brain (FDR<0.05)	0.018335198	0.792910827	0.430115402	0.621060149	n.s. genes
chr1	159,235,710	159,238,558	2,849	+	2,849	ENSMUSG00000103572.1	TEC	NA	Gm37115	0.040718251	NA	0.233876631	0.965516502	0.347342393	0.802059366	-0.089687912	-0.155823467	0.878671863	0.999652396	n.s. genes	-0.047436017	-0.074030341	0.941919427	0.999266765	n.s. genes	0.015655684	0.036910936	0.970766445	0.989345529	n.s. genes	0.192021166	1.022726429	0.309441584	0.505778029	n.s. genes
chr1	159,523,769	159,931,729	407,961	+	12,867	ENSMUSG00000015829.13	protein_coding	21960	Tnr	10.687119963	MGI:MGI:99516	0.275802544	0.524106369	0.606730425	0.916372104	-0.009470010	-0.166910880	0.870122211	0.999652396	n.s. genes	0.004176119	0.058786745	0.953862263	0.999266765	n.s. genes	0.092694795	1.601455108	0.118294660	0.356597879	n.s. genes	-0.132065630	-2.691609559	0.008615365	0.043698148	Signif in brain (FDR<0.05)
chr1	160,044,382	160,075,461	31,080	+	10,195	ENSMUSG00000090394.8	protein_coding	67647	4930523C07Rik	0.722374667	MGI:MGI:1914897	0.307937243	1.796123737	0.089628973	0.667860269	0.203189337	1.463145227	0.168227581	0.999652396	n.s. genes	-0.038515622	-0.276549915	0.785726260	0.999266765	n.s. genes	-0.128651483	-1.474492655	0.149317673	0.404182602	n.s. genes	-0.082121553	-1.383413751	0.170288608	0.343592532	n.s. genes
chr1	160,085,029	160,153,580	68,552	-	5,817	ENSMUSG00000026725.17	protein_coding	329278	Tnn	0.087014911	MGI:MGI:2665790	-0.093291927	-0.188072195	0.852967435	0.955737867	-0.364924599	-1.563155773	0.143083004	0.999652396	n.s. genes	0.346699480	1.259725503	0.226137816	0.999266765	n.s. genes	-0.023471380	-0.148451775	0.882841098	0.958151325	n.s. genes	-0.010700632	-0.109492289	0.913079246	0.962405319	n.s. genes
chr1	160,195,215	160,199,820	4,606	+	3,258	ENSMUSG00000058267.13	protein_coding	64659	Mrps14	6.443441568	MGI:MGI:1928141	0.169796110	1.389567616	0.181957520	0.706282925	0.005813728	0.099416309	0.922391644	0.999652396	n.s. genes	0.020759729	0.421957631	0.678765988	0.999266765	n.s. genes	-0.055167232	-1.314885889	0.197127305	0.467123916	n.s. genes	-0.037249281	-1.190569114	0.237254096	0.427195124	n.s. genes
chr1	160,202,367	160,212,875	10,509	-	2,390	ENSMUSG00000014226.10	protein_coding	12301	Cacybp	42.073308498	MGI:MGI:1270839	0.071666095	0.612844767	0.547802376	0.894335045	-0.064027251	-1.400255355	0.185877513	0.999652396	n.s. genes	0.048910867	0.968212697	0.347589379	0.999266765	n.s. genes	0.079792806	2.924985720	0.006018920	0.078822719	n.s. genes	0.059978002	2.779135193	0.006754673	0.036663438	Signif in brain (FDR<0.05)
chr1	160,219,174	160,793,211	574,038	-	23,232	ENSMUSG00000026721.16	protein_coding	29809	Rabgap1l	6.799171698	MGI:MGI:1352507	-0.060262850	-0.586141551	0.565208582	0.900851917	-0.037273481	-0.929602514	0.370262183	0.999652396	n.s. genes	0.071764529	1.145842578	0.268992747	0.999266765	n.s. genes	0.026514619	0.631720562	0.531687926	0.759959573	n.s. genes	0.032565238	0.971894756	0.333957878	0.531469576	n.s. genes
chr1	160,576,338	160,577,974	1,637	-	1,637	ENSMUSG00000118401.1	protein_coding	620246	Gpr52	1.550886714	MGI:MGI:3643278	0.022496848	0.080557392	0.936701218	0.982857225	-0.015543050	-0.124879217	0.902614233	0.999652396	n.s. genes	0.228954495	1.373365731	0.188897102	0.999266765	n.s. genes	-0.192373229	-1.922812874	0.062698421	0.256265774	n.s. genes	0.068163616	0.850080978	0.397752538	0.592093396	n.s. genes
chr1	160,727,734	160,728,160	427	-	427	ENSMUSG00000103632.1	TEC	NA	Gm38329	0.596080853	NA	0.254893372	0.419441630	0.679959059	0.916711945	0.066669425	0.255054570	0.802848255	0.999652396	n.s. genes	-0.253016345	-0.829150198	0.419423393	0.999266765	n.s. genes	0.371450097	1.707587058	0.096599946	0.321730324	n.s. genes	0.100191843	0.719372165	0.473954549	0.659156453	n.s. genes
chr1	160,906,418	160,974,978	68,561	+	11,423	ENSMUSG00000040423.11	protein_coding	381305	Rc3h1	5.650513651	MGI:MGI:2685397	0.090173633	1.064396020	0.301508497	0.782629073	0.018679089	0.321010501	0.753530582	0.999652396	n.s. genes	-0.002040351	-0.036667546	0.971211357	0.999619736	n.s. genes	0.052377986	1.132762987	0.265039978	0.543301836	n.s. genes	0.027628569	0.803262386	0.424142741	0.616050201	n.s. genes
chr1	160,915,324	160,918,901	3,578	+	3,578	ENSMUSG00000103739.1	TEC	NA	Gm37653	0.045050230	NA	0.210780914	0.773831661	0.449281426	0.844561572	0.846394974	1.751659317	0.104423198	0.999652396	n.s. genes	0.731401730	1.171241968	0.258937290	0.999266765	n.s. genes	0.648002298	1.586034863	0.121756132	0.362707975	n.s. genes	-0.160341513	-0.714151858	0.477158954	0.661905198	n.s. genes
chr1	161,002,922	161,034,849	31,928	-	18,814	ENSMUSG00000043467.19	protein_coding	240869	Zbtb37	2.368891889	MGI:MGI:2444467	0.076144665	0.471381619	0.643147900	0.916711945	0.065746606	0.622356850	0.544944539	0.999652396	n.s. genes	0.196663557	1.833780043	0.085675118	0.999266765	n.s. genes	-0.013074198	-0.308841563	0.759279111	0.897387039	n.s. genes	0.028895498	0.672424705	0.503201621	0.684343240	n.s. genes
chr1	161,034,422	161,038,539	4,118	+	3,760	ENSMUSG00000053332.13	processed_transcript	14455	Gas5	24.375401000	MGI:MGI:95659	-0.102549625	-1.048309468	0.308653022	0.787262685	0.036526054	0.789159971	0.444797014	0.999652396	n.s. genes	0.091381423	2.236041351	0.040208920	0.999266765	n.s. genes	-0.006310273	-0.170683615	0.865458725	0.949660637	n.s. genes	0.014618599	0.506381755	0.613945966	0.772469715	n.s. genes
chr1	161,040,601	161,070,630	30,030	-	5,195	ENSMUSG00000026709.10	protein_coding	226539	Dars2	3.801854347	MGI:MGI:2442510	-0.139432505	-1.108441248	0.282561553	0.768469462	-0.010686842	-0.158820578	0.876359133	0.999652396	n.s. genes	0.054551317	1.031790353	0.317773466	0.999266765	n.s. genes	0.026289321	0.706586464	0.484516782	0.727321374	n.s. genes	-0.019275544	-0.851810399	0.396797407	0.591075010	n.s. genes
chr1	161,070,713	161,086,338	15,626	+	5,695	ENSMUSG00000026708.16	protein_coding	70454	Cenpl	0.857652026	MGI:MGI:1917704	-0.318161855	-1.706179006	0.105524849	0.679473643	-0.252352012	-1.431271730	0.176988617	0.999652396	n.s. genes	0.171324531	1.085194844	0.294186422	0.999266765	n.s. genes	-0.076983689	-1.280819273	0.208707646	0.482770876	n.s. genes	-0.021753821	-0.546328267	0.586322082	0.750742144	n.s. genes
chr1	161,088,375	161,131,511	43,137	-	12,847	ENSMUSG00000026705.16	protein_coding	226541	Klhl20	1.963439121	MGI:MGI:2444855	0.027703701	0.216974583	0.830718768	0.948158667	-0.013293725	-0.270019307	0.791572054	0.999652396	n.s. genes	0.057682146	0.785812299	0.443653368	0.999266765	n.s. genes	-0.060821618	-1.644495623	0.109057448	0.343311814	n.s. genes	0.042696654	1.452378142	0.150207978	0.315949258	n.s. genes
chr1	161,142,691	161,170,498	27,808	+	3,735	ENSMUSG00000044835.15	protein_coding	73844	Ankrd45	15.097493122	MGI:MGI:1921094	-0.009739780	-0.015378636	0.987902775	0.996886432	0.038123769	0.899375541	0.385528554	0.999652396	n.s. genes	0.040261839	0.799883642	0.435691310	0.999266765	n.s. genes	-0.012449147	-0.262340654	0.794601929	0.917287551	n.s. genes	-0.160495703	-4.484557117	0.000023515	0.000633337	Signif in brain (FDR<0.05)
chr1	161,240,112	161,251,186	11,075	-	4,804	ENSMUSG00000026701.15	protein_coding	11758	Prdx6	29.385922081	MGI:MGI:894320	-0.264900436	-1.458158997	0.162378351	0.698859469	-0.067248574	-1.113920660	0.286369717	0.999652396	n.s. genes	-0.116542507	-1.462246350	0.163363956	0.999266765	n.s. genes	0.044108902	1.599526510	0.118723130	0.357404038	n.s. genes	0.004501796	0.184174554	0.854330707	0.929167988	n.s. genes
chr1	161,726,242	161,727,489	1,248	-	798	ENSMUSG00000040323.13	processed_pseudogene	100039623	Gm15429	0.499365103	MGI:MGI:3642423	-0.697943752	-1.568417834	0.134553517	0.694464525	0.150981035	0.589300471	0.566206702	0.999652396	n.s. genes	-0.132857537	-0.372206478	0.714705642	0.999266765	n.s. genes	-0.142189589	-0.885369895	0.382019812	0.649401168	n.s. genes	-0.093081412	-1.005263183	0.317724037	0.514906281	n.s. genes
chr1	161,780,689	161,788,358	7,670	-	1,937	ENSMUSG00000000817.10	protein_coding	14103	Fasl	0.158264985	MGI:MGI:99255	0.169140782	0.670476563	0.511240751	0.879273060	0.450117740	0.780928185	0.449448599	0.999652396	n.s. genes	-0.323573759	-0.462405351	0.650121920	0.999266765	n.s. genes	-0.111235784	-0.408806576	0.685180637	0.855469312	n.s. genes	0.058941798	0.344798900	0.731127361	0.853758428	n.s. genes
chr1	161,816,114	161,876,682	60,569	-	8,928	ENSMUSG00000040297.12	protein_coding	226551	Suco	6.785208647	MGI:MGI:2138346	-0.073956428	-0.751819020	0.462077790	0.852229877	-0.027923435	-0.572895656	0.576922603	0.999652396	n.s. genes	0.040944231	0.908548976	0.377297472	0.999266765	n.s. genes	0.040862033	1.140453700	0.261867195	0.540572817	n.s. genes	0.023264995	0.730245497	0.467318958	0.653062958	n.s. genes
chr1	161,890,458	161,903,173	12,716	+	829	ENSMUSG00000103158.5	lincRNA	102634315	Gm31925	0.109702240	MGI:MGI:5591084	-0.346527338	-1.320201509	0.203649541	0.724331100	0.089520820	0.197894230	0.846324315	0.999652396	n.s. genes	0.022171225	0.052502312	0.958789383	0.999266765	n.s. genes	-0.125656500	-0.342388755	0.734112860	0.886075642	n.s. genes	0.022034947	0.155226305	0.877023943	0.942055341	n.s. genes
chr1	161,969,186	161,970,872	1,687	+	4,250	ENSMUSG00000026698.8	protein_coding	67292	Pigc	3.201978390	MGI:MGI:1914542	-0.136294001	-1.287363072	0.214609446	0.731954941	0.083497985	1.311883482	0.213249623	0.999652396	n.s. genes	0.065826474	1.002750425	0.331157164	0.999266765	n.s. genes	-0.085000151	-2.079020399	0.045033742	0.215863682	n.s. genes	-0.066337810	-2.653918647	0.009551770	0.047026632	Signif in brain (FDR<0.05)
chr1	161,982,453	162,478,034	495,582	-	24,452	ENSMUSG00000040265.16	protein_coding	103967	Dnm3	5.556105156	MGI:MGI:1341299	-1.128854797	-1.559871652	0.136557301	0.695202225	0.049238582	1.420097633	0.180149168	0.999652396	n.s. genes	0.038163946	0.805793664	0.432374343	0.999266765	n.s. genes	0.038315060	0.769586911	0.446725228	0.699615000	n.s. genes	-0.108135114	-3.524844769	0.000695902	0.007258455	Signif in brain (FDR<0.05)
chr1	162,532,127	162,548,551	16,425	-	9,740	ENSMUSG00000026694.19	protein_coding	71449	Eef1aknmt	2.316082194	MGI:MGI:1918699	-0.032832105	-0.201487019	0.842623839	0.951771638	-0.003101206	-0.044459345	0.965243861	0.999652396	n.s. genes	0.018931434	0.294598113	0.772152971	0.999266765	n.s. genes	0.006237958	0.166517625	0.868711087	0.950618269	n.s. genes	0.072692300	2.992673876	0.003651943	0.024018411	Signif in brain (FDR<0.05)
chr1	162,570,515	162,599,084	28,570	+	4,565	ENSMUSG00000026696.15	protein_coding	53330	Vamp4	10.765108888	MGI:MGI:1858730	0.104708151	0.582855719	0.567370245	0.901443098	0.018229901	0.572535708	0.577158929	0.999652396	n.s. genes	0.066543359	1.644030091	0.120002478	0.999266765	n.s. genes	0.059481399	2.080397136	0.044899800	0.215506998	n.s. genes	0.048281824	2.397513936	0.018776416	0.075188480	n.s. genes
chr1	162,639,155	162,649,693	10,539	+	2,074	ENSMUSG00000026697.10	protein_coding	17926	Myoc	3.096868191	MGI:MGI:1202864	-2.513891355	-2.367866619	0.029546180	0.648119123	-0.166065520	-0.737807426	0.474317698	0.999652396	n.s. genes	-0.115043938	-0.330874820	0.745105267	0.999266765	n.s. genes	-0.111594210	-0.335182789	0.739494613	0.888835323	n.s. genes	0.464689222	3.092504423	0.002711782	0.019296446	Signif in brain (FDR<0.05)
chr1	162,670,725	162,740,525	69,801	-	16,092	ENSMUSG00000040225.15	protein_coding	226562	Prrc2c	9.697626652	MGI:MGI:1913754	0.146487021	1.151550688	0.264880978	0.762849087	0.132958873	1.889442182	0.082357182	0.999652396	n.s. genes	-0.132522757	-1.431393279	0.171884814	0.999266765	n.s. genes	-0.066452724	-1.188016235	0.242853096	0.519949266	n.s. genes	-0.120249552	-2.908227237	0.004674096	0.028420212	Signif in brain (FDR<0.05)
chr1	162,829,561	162,866,610	37,050	-	6,304	ENSMUSG00000040181.14	protein_coding	14261	Fmo1	1.087025885	MGI:MGI:1310002	-0.493284476	-1.389152204	0.182081668	0.706282925	-0.045610162	-0.444038239	0.664639414	0.999652396	n.s. genes	-0.086776256	-0.533167605	0.601369568	0.999266765	n.s. genes	-0.051844128	-0.592484514	0.557347640	0.776458033	n.s. genes	-0.192541054	-3.221985678	0.001826096	0.014583943	Signif in brain (FDR<0.05)
chr1	162,874,317	162,898,712	24,396	-	5,609	ENSMUSG00000040170.13	protein_coding	55990	Fmo2	0.140494081	MGI:MGI:1916776	-0.564140511	-1.011515155	0.325449412	0.795950355	-0.221632772	-1.106009250	0.289649729	0.999652396	n.s. genes	-0.024920304	-0.090920396	0.928703495	0.999266765	n.s. genes	-0.202856502	-0.694791047	0.491788496	0.732621079	n.s. genes	-0.080559106	-0.517550453	0.606163798	0.766735210	n.s. genes
chr1	162,953,800	162,984,527	30,728	-	2,413	ENSMUSG00000026691.10	protein_coding	14262	Fmo3	0.150799430	MGI:MGI:1100496	1.051571758	2.008908631	0.060110306	0.653991600	-0.252337085	-0.498760292	0.626649232	0.999652396	n.s. genes	-0.332440975	-0.491361605	0.629955573	0.999266765	n.s. genes	-0.437521906	-1.381114028	0.176028094	0.440378900	n.s. genes	0.014805994	0.109682474	0.912928878	0.962368000	n.s. genes
chr1	163,245,119	163,313,672	68,554	-	11,066	ENSMUSG00000026586.16	protein_coding	18933	Prrx1	0.520173906	MGI:MGI:97712	-2.695910147	-2.172834001	0.043683600	0.653991600	-0.099936434	-1.105564239	0.289835069	0.999652396	n.s. genes	-0.104530452	-0.830392970	0.418741367	0.999266765	n.s. genes	0.080887214	1.333919270	0.190874466	0.459553211	n.s. genes	-0.053026864	-1.331367811	0.186753339	0.364724980	n.s. genes
chr1	163,384,908	163,403,656	18,749	-	2,855	ENSMUSG00000040124.5	protein_coding	98376	Gorab	4.944855632	MGI:MGI:2138271	0.004232597	0.014527118	0.988572549	0.997209641	-0.021135657	-0.295536291	0.772458494	0.999652396	n.s. genes	0.034249984	0.518095042	0.611601835	0.999266765	n.s. genes	0.031130625	0.719776500	0.476457812	0.722609593	n.s. genes	0.007836743	0.297521385	0.766820082	0.876328202	n.s. genes
chr1	163,623,793	163,624,678	886	+	886	ENSMUSG00000102117.1	processed_pseudogene	665237	Rpsa-ps1	0.242813200	MGI:MGI:3644886	0.862571777	2.129630183	0.047560056	0.653991600	-0.382119032	-0.585728682	0.568530690	0.999652396	n.s. genes	-0.491337222	-1.022521829	0.322002218	0.999266765	n.s. genes	0.021318586	0.078571575	0.937822392	0.976442059	n.s. genes	-0.078094251	-0.589989505	0.556818173	0.728158058	n.s. genes
chr1	163,702,256	163,725,232	22,977	-	1,848	ENSMUSG00000040113.14	protein_coding	240879	Mettl11b	0.589035734	MGI:MGI:2685053	-0.064522347	-0.343929199	0.734966711	0.916711945	-0.170129219	-1.182547028	0.259094833	0.999652396	n.s. genes	-0.383922031	-1.731085346	0.102998263	0.999266765	n.s. genes	0.308144461	2.297655791	0.027696810	0.169282767	n.s. genes	-0.353196123	-4.541897861	0.000018937	0.000542682	Signif in brain (FDR<0.05)
chr1	163,779,583	163,917,109	137,527	+	4,012	ENSMUSG00000026585.13	protein_coding	16579	Kifap3	81.683421476	MGI:MGI:107566	-0.226288376	-0.714463884	0.484292146	0.866513663	-0.015301495	-0.450742051	0.659930066	0.999652396	n.s. genes	0.021200871	0.528815158	0.604315588	0.999266765	n.s. genes	0.051959358	1.409770615	0.167461464	0.428720236	n.s. genes	-0.068452398	-3.215027419	0.001865810	0.014835863	Signif in brain (FDR<0.05)
chr1	163,929,100	163,955,114	26,015	+	5,802	ENSMUSG00000026584.14	protein_coding	240880	Scyl3	4.297665658	MGI:MGI:1921385	0.211367100	2.040735852	0.056539470	0.653991600	-0.061135423	-1.128249522	0.280500999	0.999652396	n.s. genes	0.108246484	1.624739965	0.124081751	0.999266765	n.s. genes	-0.024970549	-0.593194451	0.556877817	0.776100859	n.s. genes	0.117971862	3.608591746	0.000527929	0.005967839	Signif in brain (FDR<0.05)
chr1	163,945,993	163,994,796	48,804	-	4,148	ENSMUSG00000041406.14	protein_coding	381306	BC055324	0.944026082	MGI:MGI:3590554	-0.024153219	-0.120344552	0.905570841	0.972551742	0.019156073	0.127035472	0.900942359	0.999652396	n.s. genes	0.128923787	0.462237530	0.650239642	0.999266765	n.s. genes	-0.153873517	-2.409320143	0.021397805	0.148867908	n.s. genes	-0.095235706	-2.118057233	0.037194679	0.121214965	n.s. genes
chr1	163,994,889	163,997,243	2,355	+	1,513	ENSMUSG00000041396.13	protein_coding	69962	Mettl18	2.488480733	MGI:MGI:1917212	-0.090300769	-0.465115940	0.647540815	0.916711945	0.046656982	0.339981837	0.739541092	0.999652396	n.s. genes	0.013509204	0.142415834	0.888559627	0.999266765	n.s. genes	-0.124172753	-2.012311556	0.051958964	0.234378577	n.s. genes	-0.023950475	-0.584669048	0.560373720	0.730845882	n.s. genes
chr1	164,061,982	164,084,181	22,200	+	5,911	ENSMUSG00000026581.14	protein_coding	20343	Sell	4.116017105	MGI:MGI:98279	0.263778311	1.612136252	0.124685823	0.688166518	0.421024087	1.027091832	0.323931817	0.999652396	n.s. genes	-1.907919452	-1.859417364	0.081774409	0.999266765	n.s. genes	-0.231317699	-0.767200866	0.448123929	0.700994639	n.s. genes	-0.350561383	-1.519026643	0.132597844	0.290088646	n.s. genes
chr1	164,115,264	164,150,026	34,763	+	4,413	ENSMUSG00000026580.16	protein_coding	20344	Selp	0.427197966	MGI:MGI:98280	-0.274274157	-1.227140257	0.235902186	0.744357119	0.712281179	1.343479451	0.203107622	0.999652396	n.s. genes	-0.637739027	-0.871731486	0.396464732	0.999266765	n.s. genes	-0.468367293	-1.122168377	0.269455874	0.546947150	n.s. genes	-0.149833759	-0.674012371	0.502196922	0.683691196	n.s. genes
chr1	164,148,591	164,152,217	3,627	-	1,226	ENSMUSG00000086593.2	lincRNA	100503816	Gm16548	0.091616340	MGI:MGI:4414968	-0.114912620	-0.281580113	0.781543305	0.930773796	0.151402460	0.276262566	0.786881941	0.999652396	n.s. genes	0.260756666	0.506758289	0.619353358	0.999266765	n.s. genes	0.113295452	0.282616733	0.779140900	0.908179292	n.s. genes	0.040997727	0.179415409	0.858053626	0.931531885	n.s. genes
chr1	164,151,838	164,220,277	68,440	+	7,430	ENSMUSG00000026579.8	protein_coding	14067	F5	9.299633098	MGI:MGI:88382	-0.161007683	-0.696854391	0.494979061	0.871425973	1.259390410	1.274011719	0.225942992	0.999652396	n.s. genes	-0.258951046	-0.842331619	0.412226049	0.999266765	n.s. genes	-0.813975783	-1.805385766	0.079651357	0.288949546	n.s. genes	-0.443758652	-1.378185276	0.171890848	0.345743097	n.s. genes
chr1	164,249,046	164,265,385	16,340	+	3,838	ENSMUSG00000040918.12	protein_coding	116914	Slc19a2	2.333041129	MGI:MGI:1928761	-0.423353687	-1.444694476	0.166079622	0.698859469	0.076138368	1.033710739	0.320946521	0.999652396	n.s. genes	-0.014108292	-0.153103123	0.880263613	0.999266765	n.s. genes	0.028875139	0.423548754	0.674495178	0.849806444	n.s. genes	0.183001740	4.396397640	0.000032710	0.000797750	Signif in brain (FDR<0.05)
chr1	164,275,585	164,287,847	12,263	+	1,909	ENSMUSG00000026578.6	protein_coding	74895	Ccdc181	9.855056073	MGI:MGI:1922145	-0.240904823	-1.560668640	0.136369383	0.695202225	-0.007209157	-0.125514055	0.902121954	0.999652396	n.s. genes	0.079160740	1.417676816	0.175788522	0.999266765	n.s. genes	-0.012823571	-0.286602227	0.776112334	0.907048518	n.s. genes	-0.112465301	-3.220304976	0.001835615	0.014637770	Signif in brain (FDR<0.05)
chr1	164,289,800	164,307,484	17,685	-	5,336	ENSMUSG00000026577.13	protein_coding	66352	Blzf1	3.238230171	MGI:MGI:1201607	-0.207881683	-1.134893540	0.271612073	0.765236420	0.002975461	0.062835194	0.950895948	0.999652396	n.s. genes	-0.033315659	-0.466965124	0.646927035	0.999266765	n.s. genes	-0.115784503	-2.608567156	0.013296825	0.118522121	n.s. genes	0.092336125	2.753126907	0.007265041	0.038591716	Signif in brain (FDR<0.05)
chr1	164,304,121	164,437,725	133,605	+	5,876	ENSMUSG00000026575.15	protein_coding	171567	Nme7	2.825594954	MGI:MGI:2449121	-0.072838023	-0.465591494	0.647206929	0.916711945	-0.056805412	-0.907697577	0.381282832	0.999652396	n.s. genes	0.095725457	1.521714101	0.147926544	0.999266765	n.s. genes	-0.065651238	-1.777798609	0.084156161	0.298122899	n.s. genes	-0.022700261	-0.881812803	0.380452694	0.575924251	n.s. genes
[truncated: 19,017 more rows]
