# Supplementary material for: Molecular impact of nicotine and smoking exposure on the developing and adult mouse brain
Source: bioRxiv. 2024 Nov 5:2024.11.05.622149. Preprint. [Version 1] doi: 10.1101/2024.11.05.622149 (PMC11580964; doi:10.1101/2024.11.05.622149)
Supplement: Supplement 1 [file media-1.zip › SuppTables/TableS15_DE_jxns_brain_pup_smoking.tsv]

jxn_ID	chr	start	end	strand	gencodeID	inGencode	inGencodeStart	inGencodeEnd	Class	isFusion	logFC	t	P.Value	adj.P.Val
chr8:94173191-94173335(+)	chr8	94,173,191	94,173,335	+	ENSMUSG00000031762.7	FALSE	FALSE	TRUE	AltStartEnd	FALSE	0.512064671	8.437619318	0.000000000001	0.000000166
chr7:141321174-141321925(-)	chr7	141,321,174	141,321,925	-	ENSMUSG00000058886.9	FALSE	FALSE	TRUE	AltStartEnd	FALSE	0.319924616	8.134217335	0.000000000004	0.000000258
chr8:94172874-94173126(+)	chr8	94,172,874	94,173,126	+	ENSMUSG00000031762.7	FALSE	FALSE	TRUE	AltStartEnd	FALSE	0.491276490	8.101246315	0.000000000004	0.000000258
chr8:94179887-94180101(+)	chr8	94,179,887	94,180,101	+	ENSMUSG00000031765.8	FALSE	FALSE	TRUE	AltStartEnd	FALSE	0.466734859	7.975417585	0.000000000008	0.000000343
chr7:141314987-141321109(-)	chr7	141,314,987	141,321,109	-	ENSMUSG00000058886.9	FALSE	FALSE	TRUE	AltStartEnd	FALSE	0.294007850	7.886154935	0.000000000012	0.000000412
chr4:129727670-129730200(-)	chr4	129,727,670	129,730,200	-	ENSMUSG00000028790.13	FALSE	FALSE	TRUE	AltStartEnd	FALSE	-0.168446643	-7.710861691	0.000000000026	0.000000763
chr11:98756174-98756922(+)	chr11	98,756,174	98,756,922	+	ENSMUSG00000058756.13	FALSE	FALSE	TRUE	AltStartEnd	FALSE	0.162717756	7.655261498	0.000000000033	0.000000842
chr16:73897206-73898911(-)	chr16	73,897,206	73,898,911	-	ENSMUSG00000052516.19	FALSE	FALSE	TRUE	AltStartEnd	FALSE	-0.612380290	-7.570461431	0.000000000049	0.000001082
chr2:25061137-25061261(+)	chr2	25,061,137	25,061,261	+	ENSMUSG00000006476.19	FALSE	FALSE	TRUE	AltStartEnd	FALSE	0.193622625	7.527824735	0.000000000059	0.000001087
chrX:74338945-74339069(+)	chrX	74,338,945	74,339,069	+	ENSMUSG00000031398.13	FALSE	FALSE	TRUE	AltStartEnd	FALSE	-0.358933297	-7.520132003	0.000000000062	0.000001087
chrX:74339135-74339241(+)	chrX	74,339,135	74,339,241	+	ENSMUSG00000031398.13	FALSE	FALSE	TRUE	AltStartEnd	FALSE	-0.367824743	-7.477239592	0.000000000075	0.000001200
chr11:50230864-50230960(+)	chr11	50,230,864	50,230,960	+	ENSMUSG00000036620.14	FALSE	FALSE	TRUE	AltStartEnd	FALSE	0.218172304	7.440507383	0.000000000088	0.000001299
chr8:94179337-94179822(+)	chr8	94,179,337	94,179,822	+	ENSMUSG00000031765.8	FALSE	FALSE	TRUE	AltStartEnd	FALSE	0.409042792	7.400273782	0.000000000106	0.000001438
chr15:3275778-3277156(+)	chr15	3,275,778	3,277,156	+	ENSMUSG00000064373.12	FALSE	FALSE	TRUE	AltStartEnd	FALSE	0.387564309	7.354664741	0.000000000130	0.000001531
chr9:72746478-72747125(+)	chr9	72,746,478	72,747,125	+	ENSMUSG00000032216.15	FALSE	FALSE	TRUE	AltStartEnd	FALSE	-0.198690279	-7.354803432	0.000000000130	0.000001531
chr11:98753637-98756107(+)	chr11	98,753,637	98,756,107	+	ENSMUSG00000058756.13	FALSE	FALSE	TRUE	AltStartEnd	FALSE	0.175767378	7.259398197	0.000000000200	0.000001857
chr11:5982757-5987056(-)	chr11	5,982,757	5,987,056	-	ENSMUSG00000057897.14	FALSE	FALSE	TRUE	AltStartEnd	FALSE	0.247276193	7.275380936	0.000000000186	0.000001857
chr16:45407310-45408855(-)	chr16	45,407,310	45,408,855	-	ENSMUSG00000022661.14	FALSE	FALSE	TRUE	AltStartEnd	FALSE	0.507629246	7.263518343	0.000000000196	0.000001857
chr2:152891553-152892112(+)	chr2	152,891,553	152,892,112	+	ENSMUSG00000027469.16	FALSE	FALSE	TRUE	AltStartEnd	FALSE	-0.371337738	-7.282125871	0.000000000180	0.000001857
chr7:141322064-141322461(-)	chr7	141,322,064	141,322,461	-	ENSMUSG00000058886.9	FALSE	FALSE	TRUE	AltStartEnd	FALSE	0.287160040	7.229302662	0.000000000229	0.000002019
chr6:30745182-30745829(+)	chr6	30,745,182	30,745,829	+	ENSMUSG00000051855.15	FALSE	FALSE	TRUE	AltStartEnd	FALSE	-0.375009235	-7.169411716	0.000000000299	0.000002517
chr2:25059072-25059604(+)	chr2	25,059,072	25,059,604	+	ENSMUSG00000006476.19	FALSE	FALSE	TRUE	AltStartEnd	FALSE	0.230395567	7.143667796	0.000000000336	0.000002646
chr8:71649921-71650526(-)	chr8	71,649,921	71,650,526	-	ENSMUSG00000034799.16	FALSE	FALSE	TRUE	AltStartEnd	FALSE	-0.321258190	-7.138009978	0.000000000344	0.000002646
chr2:25059693-25060138(+)	chr2	25,059,693	25,060,138	+	ENSMUSG00000006476.19	FALSE	FALSE	TRUE	AltStartEnd	FALSE	0.198150607	7.121700257	0.000000000371	0.000002728
chr2:25060561-25060691(+)	chr2	25,060,561	25,060,691	+	ENSMUSG00000006476.19	FALSE	FALSE	TRUE	AltStartEnd	FALSE	0.189507425	7.103397640	0.000000000402	0.000002843
chr13:73505583-73509995(+)	chr13	73,505,583	73,509,995	+	ENSMUSG00000021608.15	FALSE	FALSE	TRUE	AltStartEnd	FALSE	0.185980261	7.033894485	0.000000000549	0.000003731
chr2:152888194-152889145(+)	chr2	152,888,194	152,889,145	+	ENSMUSG00000027469.16	FALSE	FALSE	TRUE	AltStartEnd	FALSE	-0.349033428	-7.006825736	0.000000000620	0.000004055
chr2:25060724-25060813(+)	chr2	25,060,724	25,060,813	+	ENSMUSG00000006476.19	FALSE	FALSE	TRUE	AltStartEnd	FALSE	0.178998708	6.990274560	0.000000000667	0.000004211
chr11:98757022-98760875(+)	chr11	98,757,022	98,760,875	+	ENSMUSG00000058756.13	FALSE	FALSE	TRUE	AltStartEnd	FALSE	0.146746521	6.905642363	0.000000000973	0.000005075
chr15:76662671-76662781(+)	chr15	76,662,671	76,662,781	+	ENSMUSG00000004187.11	FALSE	FALSE	TRUE	AltStartEnd	FALSE	0.359599419	6.905392067	0.000000000974	0.000005075
chr2:148872042-148872816(-)	chr2	148,872,042	148,872,816	-	ENSMUSG00000027447.6	FALSE	FALSE	TRUE	AltStartEnd	FALSE	0.231602681	6.921623148	0.000000000907	0.000005075
chr4:129720105-129720651(-)	chr4	129,720,105	129,720,651	-	ENSMUSG00000028790.13	FALSE	FALSE	TRUE	AltStartEnd	FALSE	-0.160346358	-6.904896025	0.000000000977	0.000005075
chr5:138278536-138278838(-)	chr5	138,278,536	138,278,838	-	ENSMUSG00000106247.1	FALSE	FALSE	TRUE	AltStartEnd	FALSE	-0.298482853	-6.933570996	0.000000000859	0.000005075
chr7:141313347-141314333(-)	chr7	141,313,347	141,314,333	-	ENSMUSG00000058886.9	FALSE	FALSE	TRUE	AltStartEnd	FALSE	0.289742522	6.914396319	0.000000000936	0.000005075
chr11:99010137-99010473(-)	chr11	99,010,137	99,010,473	-	ENSMUSG00000020914.17	FALSE	FALSE	TRUE	AltStartEnd	FALSE	-0.497749311	-6.898258990	0.000000001006	0.000005078
chr2:148872929-148875152(-)	chr2	148,872,929	148,875,152	-	ENSMUSG00000027447.6	FALSE	FALSE	TRUE	AltStartEnd	FALSE	0.238967923	6.853957616	0.000000001225	0.000005850
chr4:129725721-129727554(-)	chr4	129,725,721	129,727,554	-	ENSMUSG00000028790.13	FALSE	FALSE	TRUE	AltStartEnd	FALSE	-0.160296997	-6.858731696	0.000000001199	0.000005850
chr11:83487412-83488924(+)	chr11	83,487,412	83,488,924	+	ENSMUSG00000020680.15	FALSE	FALSE	TRUE	AltStartEnd	FALSE	-0.245379602	-6.787175338	0.000000001648	0.000007129
chr7:141314461-141314861(-)	chr7	141,314,461	141,314,861	-	ENSMUSG00000058886.9	FALSE	FALSE	TRUE	AltStartEnd	FALSE	0.285061426	6.801095917	0.000000001549	0.000007129
chrX:151857912-151859454(+)	chrX	151,857,912	151,859,454	+	ENSMUSG00000025261.18	FALSE	FALSE	TRUE	AltStartEnd	FALSE	-0.844260117	-6.789077343	0.000000001634	0.000007129
chrX:151917652-151918380(+)	chrX	151,917,652	151,918,380	+	ENSMUSG00000025261.18	FALSE	FALSE	TRUE	AltStartEnd	FALSE	-0.269027854	-6.786317871	0.000000001654	0.000007129
chr13:98316297-98316624(-)	chr13	98,316,297	98,316,624	-	ENSMUSG00000021660.14	FALSE	FALSE	TRUE	AltStartEnd	FALSE	0.480176131	6.779611824	0.000000001704	0.000007169
chr15:3277273-3279101(+)	chr15	3,277,273	3,279,101	+	ENSMUSG00000064373.12	FALSE	FALSE	TRUE	AltStartEnd	FALSE	0.351072767	6.769704616	0.000000001781	0.000007317
chr6:23045750-23049530(+)	chr6	23,045,750	23,049,530	+	ENSMUSG00000068748.7	FALSE	FALSE	TRUE	AltStartEnd	FALSE	-0.233898848	-6.731165068	0.000000002112	0.000008482
chr15:82350370-82354080(-)	chr15	82,350,370	82,354,080	-	ENSMUSG00000022450.6	FALSE	FALSE	TRUE	AltStartEnd	FALSE	0.453127224	6.704940837	0.000000002372	0.000009125
chr5:134243598-134243900(-)	chr5	134,243,598	134,243,900	-	ENSMUSG00000060261.15	FALSE	FALSE	TRUE	AltStartEnd	FALSE	-0.356502309	-6.702535716	0.000000002398	0.000009125
chr7:126929297-126930632(+)	chr7	126,929,297	126,930,632	+	ENSMUSG00000030685.5	FALSE	FALSE	TRUE	AltStartEnd	FALSE	0.189494251	6.699753992	0.000000002427	0.000009125
chr13:73513960-73514353(+)	chr13	73,513,960	73,514,353	+	ENSMUSG00000021608.15	FALSE	FALSE	TRUE	AltStartEnd	FALSE	0.185634596	6.677895944	0.000000002674	0.000009841
chr11:99003706-99003825(-)	chr11	99,003,706	99,003,825	-	ENSMUSG00000020914.17	FALSE	FALSE	TRUE	AltStartEnd	FALSE	-0.374994998	-6.670804486	0.000000002759	0.000009947
chr9:72743635-72746406(+)	chr9	72,743,635	72,746,406	+	ENSMUSG00000032216.15	FALSE	FALSE	TRUE	AltStartEnd	FALSE	-0.190309344	-6.645150870	0.000000003090	0.000010917
chr11:98763066-98763528(+)	chr11	98,763,066	98,763,528	+	ENSMUSG00000058756.13	FALSE	FALSE	TRUE	AltStartEnd	FALSE	0.148623808	6.629862099	0.000000003305	0.000011079
chr11:98996874-98997828(-)	chr11	98,996,874	98,997,828	-	ENSMUSG00000020914.17	FALSE	FALSE	TRUE	AltStartEnd	FALSE	-0.382406705	-6.634856182	0.000000003233	0.000011079
chr6:72361538-72362275(-)	chr6	72,361,538	72,362,275	-	ENSMUSG00000055850.12	FALSE	FALSE	TRUE	AltStartEnd	FALSE	0.487379143	6.628583878	0.000000003324	0.000011079
chr5:138275623-138275706(-)	chr5	138,275,623	138,275,706	-	ENSMUSG00000106247.1	FALSE	FALSE	TRUE	AltStartEnd	FALSE	-0.288473669	-6.622793482	0.000000003410	0.000011156
chr11:98993934-98994206(-)	chr11	98,993,934	98,994,206	-	ENSMUSG00000020914.17	FALSE	FALSE	TRUE	AltStartEnd	FALSE	-0.364457089	-6.611080936	0.000000003590	0.000011533
chrX:74339624-74339774(+)	chrX	74,339,624	74,339,774	+	ENSMUSG00000031398.13	FALSE	FALSE	TRUE	AltStartEnd	FALSE	-0.354038588	-6.581495149	0.000000004090	0.000012903
chr9:72741686-72742652(+)	chr9	72,741,686	72,742,652	+	ENSMUSG00000032216.15	FALSE	FALSE	TRUE	AltStartEnd	FALSE	-0.201467283	-6.562858492	0.000000004440	0.000013760
chrX:74341011-74341535(+)	chrX	74,341,011	74,341,535	+	ENSMUSG00000031398.13	FALSE	FALSE	TRUE	AltStartEnd	FALSE	-0.409255539	-6.553981509	0.000000004616	0.000014061
chr19:46323481-46323913(-)	chr19	46,323,481	46,323,913	-	ENSMUSG00000037126.16	FALSE	FALSE	TRUE	AltStartEnd	FALSE	0.182056447	6.542468624	0.000000004856	0.000014540
chr14:65815300-65816599(+)	chr14	65,815,300	65,816,599	+	ENSMUSG00000022033.9	FALSE	FALSE	TRUE	AltStartEnd	FALSE	-0.320848287	-6.519762866	0.000000005365	0.000015538
chr6:29397585-29399200(+)	chr6	29,397,585	29,399,200	+	ENSMUSG00000029769.16	FALSE	FALSE	TRUE	AltStartEnd	FALSE	0.272848359	6.523462247	0.000000005279	0.000015538
chr2:25056135-25057100(+)	chr2	25,056,135	25,057,100	+	ENSMUSG00000006476.19	FALSE	FALSE	TRUE	AltStartEnd	FALSE	0.203996209	6.513610844	0.000000005512	0.000015541
chr8:71649636-71649853(-)	chr8	71,649,636	71,649,853	-	ENSMUSG00000034799.16	FALSE	FALSE	TRUE	AltStartEnd	FALSE	-0.266842645	-6.512374158	0.000000005542	0.000015541
chr1:82735506-82741817(+)	chr1	82,735,506	82,741,817	+	ENSMUSG00000026150.14	FALSE	FALSE	TRUE	AltStartEnd	FALSE	0.153342397	6.506801079	0.000000005679	0.000015677
chr15:89165828-89165905(-)	chr15	89,165,828	89,165,905	-	ENSMUSG00000036606.17	FALSE	FALSE	TRUE	AltStartEnd	FALSE	-0.201457079	-6.497560250	0.000000005914	0.000016074
chr6:23029353-23030589(+)	chr6	23,029,353	23,030,589	+	ENSMUSG00000068748.7	FALSE	FALSE	TRUE	AltStartEnd	FALSE	-0.218586389	-6.470489422	0.000000006659	0.000017825
chrX:136735621-136739804(-)	chrX	136,735,621	136,739,804	-	ENSMUSG00000031422.16	FALSE	FALSE	TRUE	AltStartEnd	FALSE	-0.294731357	-6.466933141	0.000000006764	0.000017835
chr11:83497295-83497893(+)	chr11	83,497,295	83,497,893	+	ENSMUSG00000020680.15	FALSE	FALSE	TRUE	AltStartEnd	FALSE	-0.294896155	-6.460070116	0.000000006970	0.000017989
chr11:98997918-98999161(-)	chr11	98,997,918	98,999,161	-	ENSMUSG00000020914.17	FALSE	FALSE	TRUE	AltStartEnd	FALSE	-0.343944395	-6.458255426	0.000000007026	0.000017989
chr11:98764404-98768273(+)	chr11	98,764,404	98,768,273	+	ENSMUSG00000058756.13	FALSE	FALSE	TRUE	AltStartEnd	FALSE	0.293584561	6.440884049	0.000000007581	0.000019132
chr1:178331260-178331348(-)	chr1	178,331,260	178,331,348	-	ENSMUSG00000039630.10	FALSE	FALSE	TRUE	AltStartEnd	FALSE	-0.170979719	-6.421920913	0.000000008236	0.000019818
chr11:99003068-99003506(-)	chr11	99,003,068	99,003,506	-	ENSMUSG00000020914.17	FALSE	FALSE	TRUE	AltStartEnd	FALSE	-0.477609844	-6.428991418	0.000000007985	0.000019818
chr2:152884311-152885010(+)	chr2	152,884,311	152,885,010	+	ENSMUSG00000027469.16	FALSE	FALSE	TRUE	AltStartEnd	FALSE	-0.380996483	-6.420120980	0.000000008301	0.000019818
chrX:74333674-74333745(+)	chrX	74,333,674	74,333,745	+	ENSMUSG00000031398.13	FALSE	FALSE	TRUE	AltStartEnd	FALSE	-0.501178589	-6.424410724	0.000000008147	0.000019818
chr9:108024449-108040904(+)	chr9	108,024,449	108,040,904	+	ENSMUSG00000093456.7	FALSE	FALSE	TRUE	AltStartEnd	FALSE	0.578259933	6.414436702	0.000000008510	0.000020046
chr11:109434052-109436562(+)	chr11	109,434,052	109,436,562	+	ENSMUSG00000020610.17	FALSE	FALSE	TRUE	AltStartEnd	FALSE	0.348064775	6.406979491	0.000000008792	0.000020437
chr11:98761925-98762920(+)	chr11	98,761,925	98,762,920	+	ENSMUSG00000058756.13	FALSE	FALSE	TRUE	AltStartEnd	FALSE	0.145408943	6.401427235	0.000000009008	0.000020482
chr11:101571976-101572461(+)	chr11	101,571,976	101,572,461	+	ENSMUSG00000017119.19	FALSE	FALSE	TRUE	AltStartEnd	FALSE	-0.333169518	-6.400536187	0.000000009043	0.000020482
chr7:141324178-141327278(-)	chr7	141,324,178	141,327,278	-	ENSMUSG00000058886.9	FALSE	FALSE	TRUE	AltStartEnd	FALSE	0.362433165	6.378984672	0.000000009935	0.000021958
chr9:107800772-107833433(-)	chr9	107,800,772	107,833,433	-	ENSMUSG00000032582.14	FALSE	FALSE	TRUE	AltStartEnd	FALSE	-0.268509785	-6.378797233	0.000000009943	0.000021958
chrX:74341747-74341920(+)	chrX	74,341,747	74,341,920	+	ENSMUSG00000031398.13	FALSE	FALSE	TRUE	AltStartEnd	FALSE	-0.434850544	-6.375849719	0.000000010072	0.000021967
chr11:99000850-99000973(-)	chr11	99,000,850	99,000,973	-	ENSMUSG00000020914.17	FALSE	FALSE	TRUE	AltStartEnd	FALSE	-0.335592756	-6.368277022	0.000000010410	0.000022158
chr7:126942341-126944884(+)	chr7	126,942,341	126,944,884	+	ENSMUSG00000030685.5	FALSE	FALSE	TRUE	AltStartEnd	FALSE	0.201380185	6.370059638	0.000000010329	0.000022158
chr11:99009698-99009792(-)	chr11	99,009,698	99,009,792	-	ENSMUSG00000020914.17	FALSE	FALSE	TRUE	AltStartEnd	FALSE	-0.413995278	-6.362978049	0.000000010653	0.000022406
chr13:73503094-73505501(+)	chr13	73,503,094	73,505,501	+	ENSMUSG00000021608.15	FALSE	FALSE	TRUE	AltStartEnd	FALSE	0.171402700	6.343349579	0.000000011604	0.000022529
chr19:58975207-58990188(-)	chr19	58,975,207	58,990,188	-	ENSMUSG00000041362.17	FALSE	FALSE	TRUE	AltStartEnd	FALSE	-0.601991169	-6.343931701	0.000000011575	0.000022529
chr19:58990380-58995017(-)	chr19	58,990,380	58,995,017	-	ENSMUSG00000041362.17	FALSE	FALSE	TRUE	AltStartEnd	FALSE	-0.596892392	-6.347344375	0.000000011404	0.000022529
chr5:138276337-138276583(-)	chr5	138,276,337	138,276,583	-	ENSMUSG00000029510.15	FALSE	FALSE	TRUE	AltStartEnd	FALSE	-0.279567683	-6.358300076	0.000000010872	0.000022529
chr7:141297615-141310761(-)	chr7	141,297,615	141,310,761	-	ENSMUSG00000058886.9	FALSE	FALSE	TRUE	AltStartEnd	FALSE	0.446878005	6.348224381	0.000000011360	0.000022529
chr7:141322607-141322889(-)	chr7	141,322,607	141,322,889	-	ENSMUSG00000058886.9	FALSE	FALSE	TRUE	AltStartEnd	FALSE	0.243092995	6.356224952	0.000000010971	0.000022529
chr7:141323018-141324081(-)	chr7	141,323,018	141,324,081	-	ENSMUSG00000058886.9	FALSE	FALSE	TRUE	AltStartEnd	FALSE	0.254297801	6.351753213	0.000000011187	0.000022529
chr11:99004342-99006002(-)	chr11	99,004,342	99,006,002	-	ENSMUSG00000020914.17	FALSE	FALSE	TRUE	AltStartEnd	FALSE	-0.403478431	-6.336270868	0.000000011968	0.000022649
chr2:25061363-25061492(+)	chr2	25,061,363	25,061,492	+	ENSMUSG00000006476.19	FALSE	FALSE	TRUE	AltStartEnd	FALSE	0.168118329	6.334997083	0.000000012034	0.000022649
chr7:141311008-141313219(-)	chr7	141,311,008	141,313,219	-	ENSMUSG00000058886.9	FALSE	FALSE	TRUE	AltStartEnd	FALSE	0.272896772	6.334675762	0.000000012051	0.000022649
chr6:51466704-51466905(-)	chr6	51,466,704	51,466,905	-	ENSMUSG00000004980.16	FALSE	FALSE	TRUE	AltStartEnd	FALSE	-0.192910451	-6.289804545	0.000000014648	0.000027240
chrX:74340620-74340842(+)	chrX	74,340,620	74,340,842	+	ENSMUSG00000031398.13	FALSE	FALSE	TRUE	AltStartEnd	FALSE	-0.332364046	-6.284462227	0.000000014992	0.000027590
chr11:50383060-50383178(+)	chr11	50,383,060	50,383,178	+	ENSMUSG00000007850.16	FALSE	FALSE	TRUE	AltStartEnd	FALSE	-0.149915780	-6.277712539	0.000000015438	0.000028117
chr11:5987130-5988100(-)	chr11	5,987,130	5,988,100	-	ENSMUSG00000057897.14	FALSE	FALSE	TRUE	AltStartEnd	FALSE	0.195645503	6.258390268	0.000000016788	0.000030265
chr11:5981113-5982500(-)	chr11	5,981,113	5,982,500	-	ENSMUSG00000057897.14	FALSE	FALSE	TRUE	AltStartEnd	FALSE	0.137394350	6.252632451	0.000000017213	0.000030717
chr3:95625175-95626748(+)	chr3	95,625,175	95,626,748	+	ENSMUSG00000038619.12	FALSE	FALSE	TRUE	AltStartEnd	FALSE	0.155688959	6.247470060	0.000000017602	0.000030790
chr9:70408028-70409279(-)	chr9	70,408,028	70,409,279	-	ENSMUSG00000032218.7	FALSE	FALSE	TRUE	AltStartEnd	FALSE	-0.442319864	-6.248919787	0.000000017492	0.000030790
chrX:151924760-151927630(+)	chrX	151,924,760	151,927,630	+	ENSMUSG00000025261.18	FALSE	FALSE	TRUE	AltStartEnd	FALSE	-0.188663870	-6.239849326	0.000000018193	0.000031512
chr1:82745555-82747082(+)	chr1	82,745,555	82,747,082	+	ENSMUSG00000026150.14	FALSE	FALSE	TRUE	AltStartEnd	FALSE	0.383253374	6.231974717	0.000000018825	0.000031674
chr11:98761022-98761720(+)	chr11	98,761,022	98,761,720	+	ENSMUSG00000058756.13	FALSE	FALSE	TRUE	AltStartEnd	FALSE	0.145010734	6.232638826	0.000000018771	0.000031674
chrX:74338600-74338689(+)	chrX	74,338,600	74,338,689	+	ENSMUSG00000031398.13	FALSE	FALSE	TRUE	AltStartEnd	FALSE	-0.329293714	-6.234625425	0.000000018610	0.000031674
chr5:138278996-138279648(-)	chr5	138,278,996	138,279,648	-	ENSMUSG00000106247.1	FALSE	FALSE	TRUE	AltStartEnd	FALSE	-0.258122362	-6.218792514	0.000000019931	0.000033219
chr4:129716185-129719082(-)	chr4	129,716,185	129,719,082	-	ENSMUSG00000028790.13	FALSE	FALSE	TRUE	AltStartEnd	FALSE	-0.147887761	-6.216478604	0.000000020131	0.000033239
chr2:25060262-25060478(+)	chr2	25,060,262	25,060,478	+	ENSMUSG00000006476.19	FALSE	FALSE	TRUE	AltStartEnd	FALSE	0.180496413	6.209134229	0.000000020782	0.000033995
chr10:81532523-81533251(-)	chr10	81,532,523	81,533,251	-	ENSMUSG00000034781.5	FALSE	FALSE	TRUE	AltStartEnd	FALSE	0.179654416	6.195046477	0.000000022087	0.000035800
chr19:30056493-30071242(+)	chr19	30,056,493	30,071,242	+	ENSMUSG00000024817.13	FALSE	FALSE	TRUE	AltStartEnd	FALSE	-0.588748586	-6.168991112	0.000000024719	0.000039702
chrX:151923605-151924661(+)	chrX	151,923,605	151,924,661	+	ENSMUSG00000025261.18	FALSE	FALSE	TRUE	AltStartEnd	FALSE	-0.211390754	-6.165802327	0.000000025062	0.000039889
chr1:135268195-135271528(-)	chr1	135,268,195	135,271,528	-	ENSMUSG00000041926.15	FALSE	FALSE	TRUE	AltStartEnd	FALSE	-0.365358872	-6.160704416	0.000000025620	0.000040413
chrX:74333149-74333546(+)	chrX	74,333,149	74,333,546	+	ENSMUSG00000031398.13	FALSE	FALSE	TRUE	AltStartEnd	FALSE	-0.379615236	-6.158517649	0.000000025863	0.000040435
chr9:65893533-65901557(+)	chr9	65,893,533	65,901,557	+	ENSMUSG00000040204.6	FALSE	FALSE	TRUE	AltStartEnd	FALSE	-0.354810643	-6.153978253	0.000000026374	0.000040873
chr2:25060883-25061058(+)	chr2	25,060,883	25,061,058	+	ENSMUSG00000006476.19	FALSE	FALSE	TRUE	AltStartEnd	FALSE	0.171767592	6.151203989	0.000000026692	0.000041006
chr7:59993704-59995405(-)	chr7	59,993,704	59,995,405	-	ENSMUSG00000000948.16	FALSE	FALSE	TRUE	AltStartEnd	FALSE	0.433948796	6.146186417	0.000000027276	0.000041187
chr9:72739134-72739454(+)	chr9	72,739,134	72,739,454	+	ENSMUSG00000032216.15	FALSE	FALSE	TRUE	AltStartEnd	FALSE	-0.213487379	-6.147973387	0.000000027066	0.000041187
chr4:44345022-44347123(+)	chr4	44,345,022	44,347,123	+	ENSMUSG00000035683.13	FALSE	FALSE	TRUE	AltStartEnd	FALSE	-0.618303938	-6.140833406	0.000000027913	0.000041791
chr9:57445488-57446071(-)	chr9	57,445,488	57,446,071	-	ENSMUSG00000040722.7	FALSE	FALSE	TRUE	AltStartEnd	FALSE	0.125802825	6.132530730	0.000000028930	0.000042950
chr10:69993761-69994371(+)	chr10	69,993,761	69,994,371	+	ENSMUSG00000069601.14	FALSE	FALSE	TRUE	AltStartEnd	FALSE	-0.306801325	-6.120104038	0.000000030521	0.000044935
chr11:98763786-98764277(+)	chr11	98,763,786	98,764,277	+	ENSMUSG00000058756.13	FALSE	FALSE	TRUE	AltStartEnd	FALSE	0.140425407	6.107249323	0.000000032258	0.000046551
chr13:73499356-73501355(+)	chr13	73,499,356	73,501,355	+	ENSMUSG00000021608.15	FALSE	FALSE	TRUE	AltStartEnd	FALSE	0.151622984	6.106163037	0.000000032409	0.000046551
chr19:37398206-37402204(+)	chr19	37,398,206	37,402,204	+	ENSMUSG00000012443.4	FALSE	FALSE	TRUE	AltStartEnd	FALSE	-0.374256461	-6.106426750	0.000000032372	0.000046551
chrX:151917406-151917550(+)	chrX	151,917,406	151,917,550	+	ENSMUSG00000025261.18	FALSE	FALSE	TRUE	AltStartEnd	FALSE	-0.247542078	-6.103326537	0.000000032807	0.000046742
chr11:5972647-5972812(-)	chr11	5,972,647	5,972,812	-	ENSMUSG00000057897.14	FALSE	FALSE	TRUE	AltStartEnd	FALSE	0.575084638	6.096021143	0.000000033855	0.000047469
chr4:126752080-126752516(-)	chr4	126,752,080	126,752,516	-	NA	FALSE	FALSE	FALSE	Novel	FALSE	0.500828708	6.097191969	0.000000033685	0.000047469
chr11:118310699-118317418(-)	chr11	118,310,699	118,317,418	-	ENSMUSG00000017466.9	FALSE	FALSE	TRUE	AltStartEnd	FALSE	0.190807081	6.091237471	0.000000034558	0.000048074
chr16:3937909-3940767(+)	chr16	3,937,909	3,940,767	+	ENSMUSG00000014232.14	FALSE	FALSE	TRUE	AltStartEnd	FALSE	0.671670891	6.089023108	0.000000034889	0.000048155
chr5:31069685-31070294(+)	chr5	31,069,685	31,070,294	+	ENSMUSG00000013629.16	FALSE	FALSE	TRUE	AltStartEnd	FALSE	-0.442298822	-6.081940067	0.000000035968	0.000049259
chr11:98994405-98995243(-)	chr11	98,994,405	98,995,243	-	ENSMUSG00000020914.17	FALSE	FALSE	TRUE	AltStartEnd	FALSE	-0.333099360	-6.074420498	0.000000037149	0.000050485
chr11:50231784-50232023(+)	chr11	50,231,784	50,232,023	+	ENSMUSG00000036620.14	FALSE	FALSE	TRUE	AltStartEnd	FALSE	0.152523333	6.072052973	0.000000037529	0.000050612
chr3:95626873-95628540(+)	chr3	95,626,873	95,628,540	+	ENSMUSG00000038619.12	FALSE	FALSE	TRUE	AltStartEnd	FALSE	0.143248573	6.069193809	0.000000037993	0.000050850
chr16:73002072-73004574(+)	chr16	73,002,072	73,004,574	+	NA	FALSE	FALSE	FALSE	Novel	FALSE	-0.453053043	-6.067304568	0.000000038302	0.000050878
chr11:115424574-115427432(+)	chr11	115,424,574	115,427,432	+	ENSMUSG00000016940.18	FALSE	FALSE	TRUE	AltStartEnd	FALSE	0.200042944	6.063439105	0.000000038943	0.000051344
chrX:74338367-74338458(+)	chrX	74,338,367	74,338,458	+	ENSMUSG00000031398.13	FALSE	FALSE	TRUE	AltStartEnd	FALSE	-0.360449423	-6.061146203	0.000000039328	0.000051468
chr3:88817096-88821135(-)	chr3	88,817,096	88,821,135	-	NA	FALSE	FALSE	FALSE	Novel	FALSE	-0.754853745	-6.055429383	0.000000040305	0.000052359
chr19:37418016-37420258(+)	chr19	37,418,016	37,420,258	+	ENSMUSG00000012443.4	FALSE	FALSE	TRUE	AltStartEnd	FALSE	-0.398261366	-6.052837507	0.000000040756	0.000052558
chr9:72742759-72743539(+)	chr9	72,742,759	72,743,539	+	ENSMUSG00000032216.15	FALSE	FALSE	TRUE	AltStartEnd	FALSE	-0.176247265	-6.042135208	0.000000042671	0.000054628
chrX:74342070-74343446(+)	chrX	74,342,070	74,343,446	+	ENSMUSG00000031398.13	FALSE	FALSE	TRUE	AltStartEnd	FALSE	-0.306138042	-6.034989381	0.000000043999	0.000055923
chr15:79531913-79535956(-)	chr15	79,531,913	79,535,956	-	ENSMUSG00000055065.7	FALSE	FALSE	TRUE	AltStartEnd	FALSE	-0.385610592	-6.032271421	0.000000044515	0.000056174
chr19:37416631-37417900(+)	chr19	37,416,631	37,417,900	+	ENSMUSG00000012443.4	FALSE	FALSE	TRUE	AltStartEnd	FALSE	-0.347137911	-6.023846860	0.000000046151	0.000057826
chr11:97241042-97241803(-)	chr11	97,241,042	97,241,803	-	ENSMUSG00000001441.13	FALSE	FALSE	TRUE	AltStartEnd	FALSE	-0.244250935	-6.021009384	0.000000046715	0.000058121
chr13:73501389-73503040(+)	chr13	73,501,389	73,503,040	+	ENSMUSG00000021608.15	FALSE	FALSE	TRUE	AltStartEnd	FALSE	0.158050602	6.015913994	0.000000047746	0.000058988
chr6:51467051-51467184(-)	chr6	51,467,051	51,467,184	-	ENSMUSG00000004980.16	FALSE	FALSE	TRUE	AltStartEnd	FALSE	-0.186389846	-6.010976059	0.000000048766	0.000059830
chr11:97212326-97213031(-)	chr11	97,212,326	97,213,031	-	ENSMUSG00000001441.13	FALSE	FALSE	TRUE	AltStartEnd	FALSE	-0.213271339	-6.002755017	0.000000050513	0.000061546
chr11:98995374-98995680(-)	chr11	98,995,374	98,995,680	-	ENSMUSG00000020914.17	FALSE	FALSE	TRUE	AltStartEnd	FALSE	-0.413879992	-5.990788345	0.000000053166	0.000063897
chr3:95628706-95631431(+)	chr3	95,628,706	95,631,431	+	ENSMUSG00000038619.12	FALSE	FALSE	TRUE	AltStartEnd	FALSE	0.274957124	5.991006041	0.000000053117	0.000063897
chrX:74339387-74339465(+)	chrX	74,339,387	74,339,465	+	ENSMUSG00000031398.13	FALSE	FALSE	TRUE	AltStartEnd	FALSE	-0.332829587	-5.988390457	0.000000053714	0.000064119
chr1:82741975-82745523(+)	chr1	82,741,975	82,745,523	+	ENSMUSG00000026150.14	FALSE	FALSE	TRUE	AltStartEnd	FALSE	0.378784921	5.985247595	0.000000054441	0.000064550
chr7:126930801-126941332(+)	chr7	126,930,801	126,941,332	+	ENSMUSG00000030685.5	FALSE	FALSE	TRUE	AltStartEnd	FALSE	0.198054600	5.980936408	0.000000055453	0.000065043
chr7:126941562-126942146(+)	chr7	126,941,562	126,942,146	+	ENSMUSG00000030685.5	FALSE	FALSE	TRUE	AltStartEnd	FALSE	0.201108256	5.980351100	0.000000055592	0.000065043
chr18:46780767-46783758(+)	chr18	46,780,767	46,783,758	+	ENSMUSG00000024480.9	FALSE	FALSE	TRUE	AltStartEnd	FALSE	0.263096225	5.969056190	0.000000058340	0.000067809
chr11:97238257-97240928(-)	chr11	97,238,257	97,240,928	-	ENSMUSG00000001441.13	FALSE	FALSE	TRUE	AltStartEnd	FALSE	-0.191428972	-5.963988529	0.000000059617	0.000068464
chr5:138274568-138275454(-)	chr5	138,274,568	138,275,454	-	ENSMUSG00000106247.1	FALSE	FALSE	TRUE	AltStartEnd	FALSE	-0.271809998	-5.963744441	0.000000059679	0.000068464
chr1:5101122-5117389(+)	chr1	5,101,122	5,117,389	+	ENSMUSG00000033793.12	FALSE	FALSE	TRUE	AltStartEnd	FALSE	0.283395673	5.960311203	0.000000060560	0.000069027
chr5:139262558-139262869(+)	chr5	139,262,558	139,262,869	+	ENSMUSG00000025858.12	FALSE	FALSE	TRUE	AltStartEnd	FALSE	0.214517494	5.953681816	0.000000062298	0.000070552
chr11:115422090-115424483(+)	chr11	115,422,090	115,424,483	+	ENSMUSG00000016940.18	FALSE	FALSE	TRUE	AltStartEnd	FALSE	0.214767886	5.947939669	0.000000063843	0.000071387
chr7:126941421-126941510(+)	chr7	126,941,421	126,941,510	+	ENSMUSG00000030685.5	FALSE	FALSE	TRUE	AltStartEnd	FALSE	0.191614529	5.949141391	0.000000063517	0.000071387
chr6:23002745-23007273(+)	chr6	23,002,745	23,007,273	+	ENSMUSG00000068748.7	FALSE	FALSE	TRUE	AltStartEnd	FALSE	-0.368291902	-5.941545475	0.000000065608	0.000072899
chr11:98999346-99000767(-)	chr11	98,999,346	99,000,767	-	ENSMUSG00000020914.17	FALSE	FALSE	TRUE	AltStartEnd	FALSE	-0.323179637	-5.936329899	0.000000067083	0.000074004
chr11:118303895-118310575(-)	chr11	118,303,895	118,310,575	-	ENSMUSG00000017466.9	FALSE	FALSE	TRUE	AltStartEnd	FALSE	0.163621630	5.935085955	0.000000067440	0.000074004
chr4:129720852-129722644(-)	chr4	129,720,852	129,722,644	-	ENSMUSG00000028790.13	FALSE	FALSE	TRUE	AltStartEnd	FALSE	-0.125580317	-5.933629579	0.000000067860	0.000074005
chr11:83484893-83484976(+)	chr11	83,484,893	83,484,976	+	ENSMUSG00000020680.15	FALSE	FALSE	TRUE	AltStartEnd	FALSE	-0.213835943	-5.930864749	0.000000068664	0.000074423
chr6:30745905-30746261(+)	chr6	30,745,905	30,746,261	+	ENSMUSG00000051855.15	FALSE	FALSE	TRUE	AltStartEnd	FALSE	-0.314223790	-5.923581213	0.000000070828	0.000076300
chr17:31651711-31658652(-)	chr17	31,651,711	31,658,652	-	ENSMUSG00000061613.13	FALSE	FALSE	TRUE	AltStartEnd	FALSE	0.704795836	5.912848595	0.000000074140	0.000078771
chr18:67792013-67794716(+)	chr18	67,792,013	67,794,716	+	NA	FALSE	FALSE	FALSE	Novel	FALSE	0.275013227	5.911838822	0.000000074460	0.000078771
chr19:46322495-46323127(-)	chr19	46,322,495	46,323,127	-	ENSMUSG00000037126.16	FALSE	FALSE	TRUE	AltStartEnd	FALSE	0.175750925	5.913027270	0.000000074084	0.000078771
chr9:72739527-72740167(+)	chr9	72,739,527	72,740,167	+	ENSMUSG00000032216.15	FALSE	FALSE	TRUE	AltStartEnd	FALSE	-0.197746247	-5.906110659	0.000000076297	0.000079928
chrX:101410159-101411212(-)	chrX	101,410,159	101,411,212	-	ENSMUSG00000031310.16	FALSE	FALSE	TRUE	AltStartEnd	FALSE	-0.222988575	-5.905615708	0.000000076458	0.000079928
chr11:77473167-77473280(-)	chr11	77,473,167	77,473,280	-	ENSMUSG00000037907.16	FALSE	FALSE	TRUE	AltStartEnd	FALSE	0.141469374	5.901975729	0.000000077651	0.000080080
chr2:143801230-143813324(+)	chr2	143,801,230	143,813,324	+	ENSMUSG00000027419.9	FALSE	FALSE	TRUE	AltStartEnd	FALSE	0.222503474	5.901874154	0.000000077685	0.000080080
chrX:151918926-151919575(+)	chrX	151,918,926	151,919,575	+	ENSMUSG00000025261.18	FALSE	FALSE	TRUE	AltStartEnd	FALSE	-0.221472381	-5.901034275	0.000000077963	0.000080080
chr19:58995137-58999892(-)	chr19	58,995,137	58,999,892	-	ENSMUSG00000041362.17	FALSE	FALSE	TRUE	AltStartEnd	FALSE	-0.515459786	-5.894423617	0.000000080186	0.000080977
chr2:119638562-119639576(+)	chr2	119,638,562	119,639,576	+	ENSMUSG00000027306.15	FALSE	FALSE	TRUE	AltStartEnd	FALSE	-0.357450759	-5.896490232	0.000000079485	0.000080977
chr6:8737214-8742254(-)	chr6	8,737,214	8,742,254	-	ENSMUSG00000062995.12	FALSE	FALSE	TRUE	AltStartEnd	FALSE	0.188609634	5.894349999	0.000000080211	0.000080977
chr12:70978838-70983318(+)	chr12	70,978,838	70,983,318	+	ENSMUSG00000060073.9	FALSE	FALSE	TRUE	AltStartEnd	FALSE	0.350284578	5.892439223	0.000000080866	0.000081173
chr2:130712461-130712951(-)	chr2	130,712,461	130,712,951	-	ENSMUSG00000027309.18	FALSE	FALSE	TRUE	AltStartEnd	FALSE	-0.241268905	-5.889145070	0.000000082006	0.000081693
chrX:20647985-20648081(+)	chrX	20,647,985	20,648,081	+	ENSMUSG00000031060.16	FALSE	FALSE	TRUE	AltStartEnd	FALSE	-0.261647393	-5.888281166	0.000000082308	0.000081693
chr2:25061567-25061671(+)	chr2	25,061,567	25,061,671	+	ENSMUSG00000006476.19	FALSE	FALSE	TRUE	AltStartEnd	FALSE	0.168704810	5.872943052	0.000000087850	0.000086225
chrX:74339877-74340064(+)	chrX	74,339,877	74,340,064	+	ENSMUSG00000031398.13	FALSE	FALSE	TRUE	AltStartEnd	FALSE	-0.305378789	-5.874079677	0.000000087427	0.000086225
chr13:73489100-73494801(+)	chr13	73,489,100	73,494,801	+	ENSMUSG00000021608.15	FALSE	FALSE	TRUE	AltStartEnd	FALSE	0.164202460	5.869617198	0.000000089099	0.000086968
chrX:74337141-74337405(+)	chrX	74,337,141	74,337,405	+	ENSMUSG00000031398.13	FALSE	FALSE	TRUE	AltStartEnd	FALSE	-0.278905243	-5.864265683	0.000000091147	0.000088477
chr11:22053554-22056520(-)	chr11	22,053,554	22,056,520	-	NA	FALSE	FALSE	FALSE	Novel	FALSE	-0.291364077	-5.859284466	0.000000093094	0.000089874
chr2:143796043-143801003(+)	chr2	143,796,043	143,801,003	+	ENSMUSG00000027419.9	FALSE	FALSE	TRUE	AltStartEnd	FALSE	0.205623360	5.857303922	0.000000093879	0.000090140
chr15:81811719-81814943(+)	chr15	81,811,719	81,814,943	+	ENSMUSG00000022389.15	FALSE	FALSE	TRUE	AltStartEnd	FALSE	0.272882239	5.852292925	0.000000095896	0.000090917
chr19:37402291-37403460(+)	chr19	37,402,291	37,403,460	+	ENSMUSG00000012443.4	FALSE	FALSE	TRUE	AltStartEnd	FALSE	-0.423577765	-5.851466593	0.000000096233	0.000090917
chr7:59988746-59993661(-)	chr7	59,988,746	59,993,661	-	NA	FALSE	FALSE	FALSE	Novel	FALSE	0.402870235	5.851970568	0.000000096028	0.000090917
chrX:74336854-74336971(+)	chrX	74,336,854	74,336,971	+	ENSMUSG00000031398.13	FALSE	FALSE	TRUE	AltStartEnd	FALSE	-0.329624268	-5.847539374	0.000000097849	0.000091952
chr11:97213877-97217790(-)	chr11	97,213,877	97,217,790	-	ENSMUSG00000001441.13	FALSE	FALSE	TRUE	AltStartEnd	FALSE	-0.218476761	-5.841577231	0.000000100354	0.000093318
chr2:26339705-26344601(+)	chr2	26,339,705	26,344,601	+	ENSMUSG00000026930.15	FALSE	FALSE	TRUE	AltStartEnd	FALSE	0.475059619	5.841057568	0.000000100575	0.000093318
chr3:108354240-108355471(+)	chr3	108,354,240	108,355,471	+	ENSMUSG00000068747.14	FALSE	FALSE	TRUE	AltStartEnd	FALSE	-0.301046079	-5.840327330	0.000000100887	0.000093318
chr4:129719140-129720038(-)	chr4	129,719,140	129,720,038	-	ENSMUSG00000028790.13	FALSE	FALSE	TRUE	AltStartEnd	FALSE	-0.139320630	-5.837186292	0.000000102239	0.000094026
chr7:125678940-125681101(-)	chr7	125,678,940	125,681,101	-	ENSMUSG00000032777.9	FALSE	FALSE	TRUE	AltStartEnd	FALSE	-0.239704508	-5.836084054	0.000000102717	0.000094026
chr11:97217846-97218507(-)	chr11	97,217,846	97,218,507	-	ENSMUSG00000001441.13	FALSE	FALSE	TRUE	AltStartEnd	FALSE	-0.209238265	-5.832663922	0.000000104216	0.000094420
chr19:27236361-27238052(+)	chr19	27,236,361	27,238,052	+	ENSMUSG00000024924.14	FALSE	FALSE	TRUE	AltStartEnd	FALSE	0.308074442	5.833871204	0.000000103685	0.000094420
chr4:124922063-124923716(-)	chr4	124,922,063	124,923,716	-	ENSMUSG00000028873.16	FALSE	FALSE	TRUE	AltStartEnd	FALSE	-0.287071300	-5.827823646	0.000000106375	0.000095884
chr2:152885226-152888102(+)	chr2	152,885,226	152,888,102	+	ENSMUSG00000027469.16	FALSE	FALSE	TRUE	AltStartEnd	FALSE	-0.303983860	-5.825094968	0.000000107611	0.000096506
chr7:141297615-141301599(-)	chr7	141,297,615	141,301,599	-	ENSMUSG00000058886.9	FALSE	FALSE	TRUE	AltStartEnd	FALSE	0.225830788	5.822751534	0.000000108684	0.000096976
chr19:46319562-46319657(-)	chr19	46,319,562	46,319,657	-	ENSMUSG00000037126.16	FALSE	FALSE	TRUE	AltStartEnd	FALSE	0.162403186	5.817109916	0.000000111311	0.000098820
chr11:50231323-50231738(+)	chr11	50,231,323	50,231,738	+	ENSMUSG00000036620.14	FALSE	FALSE	TRUE	AltStartEnd	FALSE	0.163026868	5.815152781	0.000000112236	0.000098987
chr3:103040532-103041144(+)	chr3	103,040,532	103,041,144	+	ENSMUSG00000068823.10	FALSE	FALSE	TRUE	AltStartEnd	FALSE	-0.311547366	-5.812641991	0.000000113435	0.000098987
chr6:23042416-23042747(+)	chr6	23,042,416	23,042,747	+	ENSMUSG00000068748.7	FALSE	FALSE	TRUE	AltStartEnd	FALSE	-0.219025468	-5.813374153	0.000000113084	0.000098987
chr6:125174357-125176142(-)	chr6	125,174,357	125,176,142	-	ENSMUSG00000038252.13	FALSE	FALSE	TRUE	AltStartEnd	FALSE	-0.259023701	-5.812009589	0.000000113739	0.000098987
chr15:53083173-53088054(-)	chr15	53,083,173	53,088,054	-	ENSMUSG00000061731.9	FALSE	FALSE	TRUE	AltStartEnd	FALSE	0.212183736	5.807957424	0.000000115705	0.000099715
chr4:116605762-116610402(-)	chr4	116,605,762	116,610,402	-	ENSMUSG00000028693.15	FALSE	FALSE	TRUE	AltStartEnd	FALSE	-0.429569897	-5.808183326	0.000000115595	0.000099715
chr11:99009321-99009589(-)	chr11	99,009,321	99,009,589	-	ENSMUSG00000020914.17	FALSE	FALSE	TRUE	AltStartEnd	FALSE	-0.358464139	-5.796349079	0.000000121526	0.000103902
chr4:149643351-149643580(+)	chr4	149,643,351	149,643,580	+	ENSMUSG00000039953.13	FALSE	FALSE	TRUE	AltStartEnd	FALSE	0.132618806	5.794794208	0.000000122327	0.000103902
chrX:74335156-74335297(+)	chrX	74,335,156	74,335,297	+	ENSMUSG00000031398.13	FALSE	FALSE	TRUE	AltStartEnd	FALSE	-0.352384058	-5.795515418	0.000000121955	0.000103902
chr10:69999497-70002510(+)	chr10	69,999,497	70,002,510	+	ENSMUSG00000069601.14	FALSE	FALSE	TRUE	AltStartEnd	FALSE	-0.222309459	-5.791684076	0.000000123945	0.000104772
chr10:70002600-70004609(+)	chr10	70,002,600	70,004,609	+	ENSMUSG00000069601.14	FALSE	FALSE	TRUE	AltStartEnd	FALSE	-0.218034109	-5.782172802	0.000000129026	0.000108033
chr6:30742851-30743013(+)	chr6	30,742,851	30,743,013	+	ENSMUSG00000051855.15	FALSE	FALSE	TRUE	AltStartEnd	FALSE	-0.274114881	-5.782742078	0.000000128716	0.000108033
chr1:178331476-178331834(-)	chr1	178,331,476	178,331,834	-	ENSMUSG00000039630.10	FALSE	FALSE	TRUE	AltStartEnd	FALSE	-0.149185252	-5.780552665	0.000000129912	0.000108141
chr11:83489044-83497261(+)	chr11	83,489,044	83,497,261	+	ENSMUSG00000020680.15	FALSE	FALSE	TRUE	AltStartEnd	FALSE	-0.265610343	-5.778566520	0.000000131006	0.000108141
chr2:137044076-137046716(+)	chr2	137,044,076	137,046,716	+	ENSMUSG00000027281.16	FALSE	FALSE	TRUE	AltStartEnd	FALSE	-0.512890422	-5.777827221	0.000000131415	0.000108141
chr4:102860793-102867639(+)	chr4	102,860,793	102,867,639	+	ENSMUSG00000028524.21	FALSE	FALSE	TRUE	AltStartEnd	FALSE	0.544738701	5.776959019	0.000000131898	0.000108141
chr9:110063122-110067484(+)	chr9	110,063,122	110,067,484	+	ENSMUSG00000032479.15	FALSE	FALSE	TRUE	AltStartEnd	FALSE	0.232744524	5.776390474	0.000000132215	0.000108141
chr5:134263767-134265736(-)	chr5	134,263,767	134,265,736	-	ENSMUSG00000060261.15	FALSE	FALSE	TRUE	AltStartEnd	FALSE	-0.258020554	-5.773759095	0.000000133691	0.000108844
chr7:3312544-3313697(+)	chr7	3,312,544	3,313,697	+	ENSMUSG00000078816.9	FALSE	FALSE	TRUE	AltStartEnd	FALSE	0.428613330	5.772098890	0.000000134631	0.000109107
chr2:130717346-130719839(-)	chr2	130,717,346	130,719,839	-	ENSMUSG00000027309.18	FALSE	FALSE	TRUE	AltStartEnd	FALSE	-0.258533875	-5.770698029	0.000000135429	0.000109253
chr4:129730324-129741778(-)	chr4	129,730,324	129,741,778	-	ENSMUSG00000028790.13	FALSE	FALSE	TRUE	AltStartEnd	FALSE	-0.163760802	-5.769349656	0.000000136202	0.000109377
chr6:23016229-23022198(+)	chr6	23,016,229	23,022,198	+	ENSMUSG00000068748.7	FALSE	FALSE	TRUE	AltStartEnd	FALSE	-0.274733055	-5.764686716	0.000000138908	0.000111045
chr16:8482399-8484261(+)	chr16	8,482,399	8,484,261	+	ENSMUSG00000039345.16	FALSE	FALSE	TRUE	AltStartEnd	FALSE	0.251568213	5.760528223	0.000000141365	0.000112500
chr15:103242717-103242921(+)	chr15	103,242,717	103,242,921	+	ENSMUSG00000046434.16	FALSE	FALSE	TRUE	AltStartEnd	FALSE	-0.296782725	-5.756162305	0.000000143992	0.000114076
chr5:134276430-134279436(-)	chr5	134,276,430	134,279,436	-	ENSMUSG00000060261.15	FALSE	FALSE	TRUE	AltStartEnd	FALSE	-0.317754528	-5.752785933	0.000000146056	0.000115111
chr6:87845556-87845655(-)	chr6	87,845,556	87,845,655	-	ENSMUSG00000030057.15	FALSE	FALSE	TRUE	AltStartEnd	FALSE	0.162739694	5.751902376	0.000000146601	0.000115111
chr16:73899183-73904382(-)	chr16	73,899,183	73,904,382	-	ENSMUSG00000052516.19	FALSE	FALSE	TRUE	AltStartEnd	FALSE	-0.486971580	-5.749889822	0.000000147849	0.000115577
chr11:5979720-5981069(-)	chr11	5,979,720	5,981,069	-	ENSMUSG00000057897.14	FALSE	FALSE	TRUE	AltStartEnd	FALSE	0.128587618	5.747225151	0.000000149518	0.000116357
chr12:76046216-76048500(+)	chr12	76,046,216	76,048,500	+	ENSMUSG00000063450.14	FALSE	FALSE	TRUE	AltStartEnd	FALSE	-0.457537786	-5.745583076	0.000000150556	0.000116357
chr13:73494913-73496179(+)	chr13	73,494,913	73,496,179	+	ENSMUSG00000021608.15	FALSE	FALSE	TRUE	AltStartEnd	FALSE	0.153343317	5.745165316	0.000000150822	0.000116357
chr14:115428263-115552214(+)	chr14	115,428,263	115,552,214	+	ENSMUSG00000022112.14	FALSE	FALSE	TRUE	AltStartEnd	FALSE	0.526467466	5.741668426	0.000000153060	0.000117061
chr5:112392254-112393459(-)	chr5	112,392,254	112,393,459	-	ENSMUSG00000029348.11	FALSE	FALSE	TRUE	AltStartEnd	FALSE	0.339793867	5.742363307	0.000000152612	0.000117061
chr4:129722777-129725575(-)	chr4	129,722,777	129,725,575	-	ENSMUSG00000028790.13	FALSE	FALSE	TRUE	AltStartEnd	FALSE	-0.144808269	-5.734915351	0.000000157474	0.000119072
chr6:23022283-23024713(+)	chr6	23,022,283	23,024,713	+	ENSMUSG00000068748.7	FALSE	FALSE	TRUE	AltStartEnd	FALSE	-0.464025858	-5.734558762	0.000000157711	0.000119072
chr6:30744931-30745081(+)	chr6	30,744,931	30,745,081	+	ENSMUSG00000051855.15	FALSE	FALSE	TRUE	AltStartEnd	FALSE	-0.261250710	-5.735273152	0.000000157237	0.000119072
chr6:88845688-88848734(-)	chr6	88,845,688	88,848,734	-	ENSMUSG00000033152.13	FALSE	FALSE	TRUE	AltStartEnd	FALSE	0.166876280	5.729696237	0.000000160972	0.000121017
chr10:70015652-70023831(+)	chr10	70,015,652	70,023,831	+	ENSMUSG00000069601.14	FALSE	FALSE	TRUE	AltStartEnd	FALSE	-0.228558656	-5.722701924	0.000000165779	0.000123674
chr14:54516190-54517246(-)	chr14	54,516,190	54,517,246	-	ENSMUSG00000023110.12	FALSE	FALSE	TRUE	AltStartEnd	FALSE	0.409924232	5.719528654	0.000000168007	0.000123674
chr15:53088149-53089930(-)	chr15	53,088,149	53,089,930	-	ENSMUSG00000061731.9	FALSE	FALSE	TRUE	AltStartEnd	FALSE	0.246395467	5.719766901	0.000000167838	0.000123674
chr5:134283247-134286694(-)	chr5	134,283,247	134,286,694	-	ENSMUSG00000060261.15	FALSE	FALSE	TRUE	AltStartEnd	FALSE	-0.273570852	-5.721029791	0.000000166949	0.000123674
chrX:136734500-136739804(-)	chrX	136,734,500	136,739,804	-	ENSMUSG00000031422.16	FALSE	FALSE	TRUE	AltStartEnd	FALSE	0.162089679	5.721725808	0.000000166461	0.000123674
chr11:77476744-77477290(-)	chr11	77,476,744	77,477,290	-	ENSMUSG00000037907.16	FALSE	FALSE	TRUE	AltStartEnd	FALSE	0.127999786	5.716551017	0.000000170123	0.000123685
chr11:97207267-97212279(-)	chr11	97,207,267	97,212,279	-	ENSMUSG00000001441.13	FALSE	FALSE	TRUE	AltStartEnd	FALSE	-0.198728018	-5.716126690	0.000000170427	0.000123685
chr11:98995723-98995849(-)	chr11	98,995,723	98,995,849	-	ENSMUSG00000020914.17	FALSE	FALSE	TRUE	AltStartEnd	FALSE	-0.303095115	-5.717799146	0.000000169233	0.000123685
chr9:72731435-72732591(+)	chr9	72,731,435	72,732,591	+	ENSMUSG00000032216.15	FALSE	FALSE	TRUE	AltStartEnd	FALSE	-0.209214319	-5.715576501	0.000000170822	0.000123685
chr15:76120337-76120458(-)	chr15	76,120,337	76,120,458	-	ENSMUSG00000044361.16	FALSE	FALSE	TRUE	AltStartEnd	FALSE	-0.706668963	-5.712868329	0.000000172778	0.000124590
chr11:99003959-99004111(-)	chr11	99,003,959	99,004,111	-	ENSMUSG00000020914.17	FALSE	FALSE	TRUE	AltStartEnd	FALSE	-0.372008898	-5.707962416	0.000000176377	0.000126669
chr11:118317526-118320108(-)	chr11	118,317,526	118,320,108	-	ENSMUSG00000017466.9	FALSE	FALSE	TRUE	AltStartEnd	FALSE	0.170644162	5.701252674	0.000000181420	0.000129763
chr11:99014551-99014687(-)	chr11	99,014,551	99,014,687	-	ENSMUSG00000020914.17	FALSE	FALSE	TRUE	AltStartEnd	FALSE	-0.419189758	-5.691029979	0.000000189377	0.000133685
chr15:3274875-3275566(+)	chr15	3,274,875	3,275,566	+	ENSMUSG00000064373.12	FALSE	FALSE	TRUE	AltStartEnd	FALSE	0.307060294	5.689615464	0.000000190505	0.000133685
chrX:151905430-151906264(+)	chrX	151,905,430	151,906,264	+	ENSMUSG00000025261.18	FALSE	FALSE	TRUE	AltStartEnd	FALSE	-0.282616403	-5.689387097	0.000000190687	0.000133685
chrX:73856792-73856902(-)	chrX	73,856,792	73,856,902	-	ENSMUSG00000031391.18	FALSE	FALSE	TRUE	AltStartEnd	FALSE	-0.221198308	-5.690047016	0.000000190160	0.000133685
chrX:73857340-73857420(-)	chrX	73,857,340	73,857,420	-	ENSMUSG00000031391.18	FALSE	FALSE	TRUE	AltStartEnd	FALSE	-0.226614870	-5.691961088	0.000000188638	0.000133685
chr1:135277536-135278766(-)	chr1	135,277,536	135,278,766	-	ENSMUSG00000041926.15	FALSE	FALSE	TRUE	AltStartEnd	FALSE	-0.364299009	-5.685780725	0.000000193595	0.000133767
chr10:91151796-91152627(-)	chr10	91,151,796	91,152,627	-	ENSMUSG00000019961.17	FALSE	FALSE	TRUE	AltStartEnd	FALSE	-0.190433624	-5.687324947	0.000000192345	0.000133767
chr8:72731277-72733344(+)	chr8	72,731,277	72,733,344	+	ENSMUSG00000031622.16	FALSE	FALSE	TRUE	AltStartEnd	FALSE	0.207511137	5.685941568	0.000000193465	0.000133767
chrX:73857021-73857167(-)	chrX	73,857,021	73,857,167	-	ENSMUSG00000031391.18	FALSE	FALSE	TRUE	AltStartEnd	FALSE	-0.219481360	-5.685489958	0.000000193832	0.000133767
chr5:134279513-134282786(-)	chr5	134,279,513	134,282,786	-	ENSMUSG00000060261.15	FALSE	FALSE	TRUE	AltStartEnd	FALSE	-0.265469004	-5.681275533	0.000000197289	0.000135623
chr6:23042820-23044246(+)	chr6	23,042,820	23,044,246	+	ENSMUSG00000068748.7	FALSE	FALSE	TRUE	AltStartEnd	FALSE	-0.194958996	-5.679890305	0.000000198439	0.000135884
chr11:99014788-99014885(-)	chr11	99,014,788	99,014,885	-	ENSMUSG00000020914.17	FALSE	FALSE	TRUE	AltStartEnd	FALSE	-0.408876011	-5.672541787	0.000000204649	0.000139596
chr4:94571850-94573981(-)	chr4	94,571,850	94,573,981	-	ENSMUSG00000028577.13	FALSE	FALSE	TRUE	AltStartEnd	FALSE	0.235498483	5.670456746	0.000000206445	0.000140280
chr1:93064281-93066046(-)	chr1	93,064,281	93,066,046	-	ENSMUSG00000014602.15	FALSE	FALSE	TRUE	AltStartEnd	FALSE	-0.315611036	-5.668566940	0.000000208087	0.000140485
chr15:102131942-102133415(-)	chr15	102,131,942	102,133,415	-	ENSMUSG00000036966.15	FALSE	FALSE	TRUE	AltStartEnd	FALSE	0.185237846	5.668279808	0.000000208338	0.000140485
chr15:27571653-27590342(+)	chr15	27,571,653	27,590,342	+	ENSMUSG00000022265.7	FALSE	FALSE	TRUE	AltStartEnd	FALSE	0.203628750	5.662341164	0.000000213587	0.000143477
chrX:74334587-74334672(+)	chrX	74,334,587	74,334,672	+	ENSMUSG00000031398.13	FALSE	FALSE	TRUE	AltStartEnd	FALSE	-0.335623745	-5.660974263	0.000000214814	0.000143754
chr6:42670322-42673352(-)	chr6	42,670,322	42,673,352	-	ENSMUSG00000036667.14	FALSE	FALSE	TRUE	AltStartEnd	FALSE	-0.352027325	-5.659551029	0.000000216098	0.000144068
chr11:50233656-50234082(+)	chr11	50,233,656	50,234,082	+	ENSMUSG00000036620.14	FALSE	FALSE	TRUE	AltStartEnd	FALSE	0.161883757	5.655553304	0.000000219747	0.000145950
chr9:72736943-72739039(+)	chr9	72,736,943	72,739,039	+	ENSMUSG00000032216.15	FALSE	FALSE	TRUE	AltStartEnd	FALSE	-0.213639789	-5.647845835	0.000000226953	0.000150171
chr11:99010598-99010905(-)	chr11	99,010,598	99,010,905	-	ENSMUSG00000020914.17	FALSE	FALSE	TRUE	AltStartEnd	FALSE	-0.332252800	-5.643937709	0.000000230695	0.000152078
chrX:136734500-136735545(-)	chrX	136,734,500	136,735,545	-	ENSMUSG00000031422.16	FALSE	FALSE	TRUE	AltStartEnd	FALSE	-0.230427916	-5.642784159	0.000000231811	0.000152246
chr7:135693495-135694231(-)	chr7	135,693,495	135,694,231	-	ENSMUSG00000031004.8	FALSE	FALSE	TRUE	AltStartEnd	FALSE	-0.366627958	-5.640930683	0.000000233615	0.000152862
chr11:62534221-62536281(-)	chr11	62,534,221	62,536,281	-	ENSMUSG00000018509.8	FALSE	FALSE	TRUE	AltStartEnd	FALSE	0.435357800	5.637028169	0.000000237460	0.000154236
chr12:76066637-76072127(+)	chr12	76,066,637	76,072,127	+	ENSMUSG00000063450.14	FALSE	FALSE	TRUE	AltStartEnd	FALSE	-0.454626257	-5.637467911	0.000000237024	0.000154236
chr7:59667990-59669587(-)	chr7	59,667,990	59,669,587	-	ENSMUSG00000100826.6	FALSE	FALSE	TRUE	AltStartEnd	FALSE	-0.558650633	-5.635474233	0.000000239008	0.000154672
chr17:80265208-80267514(-)	chr17	80,265,208	80,267,514	-	ENSMUSG00000035051.15	FALSE	FALSE	TRUE	AltStartEnd	FALSE	-0.234205958	-5.632214101	0.000000242289	0.000156223
chr14:12411660-12418004(-)	chr14	12,411,660	12,418,004	-	ENSMUSG00000054423.14	FALSE	FALSE	TRUE	AltStartEnd	FALSE	-0.242834862	-5.630721585	0.000000243805	0.000156629
chr10:128481003-128481681(+)	chr10	128,481,003	128,481,681	+	ENSMUSG00000025369.15	FALSE	FALSE	TRUE	AltStartEnd	FALSE	-0.255320401	-5.625826493	0.000000248845	0.000158807
chr17:32335169-32335562(-)	chr17	32,335,169	32,335,562	-	ENSMUSG00000002625.10	FALSE	FALSE	TRUE	AltStartEnd	FALSE	-0.659279057	-5.624822044	0.000000249891	0.000158807
chr17:35160186-35160451(-)	chr17	35,160,186	35,160,451	-	ENSMUSG00000024393.14	FALSE	FALSE	TRUE	AltStartEnd	FALSE	-0.196943202	-5.625116129	0.000000249584	0.000158807
chr11:99006150-99006959(-)	chr11	99,006,150	99,006,959	-	ENSMUSG00000020914.17	FALSE	FALSE	TRUE	AltStartEnd	FALSE	-0.346677747	-5.622840783	0.000000251968	0.000158983
chr13:73496239-73499298(+)	chr13	73,496,239	73,499,298	+	ENSMUSG00000021608.15	FALSE	FALSE	TRUE	AltStartEnd	FALSE	0.151145244	5.623270242	0.000000251517	0.000158983
chr11:115429404-115430312(+)	chr11	115,429,404	115,430,312	+	ENSMUSG00000016940.18	FALSE	FALSE	TRUE	AltStartEnd	FALSE	0.177687454	5.621395296	0.000000253495	0.000159377
chr13:56089856-56096123(-)	chr13	56,089,856	56,096,123	-	ENSMUSG00000015937.15	FALSE	FALSE	TRUE	AltStartEnd	FALSE	-0.208100822	-5.619181388	0.000000255850	0.000160129
chr7:132982911-132983732(+)	chr7	132,982,911	132,983,732	+	ENSMUSG00000030967.15	FALSE	FALSE	TRUE	AltStartEnd	FALSE	0.161515004	5.618570864	0.000000256503	0.000160129
chr8:72724149-72725536(+)	chr8	72,724,149	72,725,536	+	ENSMUSG00000031622.16	FALSE	FALSE	TRUE	AltStartEnd	FALSE	0.221749976	5.616613124	0.000000258609	0.000160875
chr2:152855001-152867183(+)	chr2	152,855,001	152,867,183	+	ENSMUSG00000027469.16	FALSE	FALSE	TRUE	AltStartEnd	FALSE	-0.417285999	-5.614570586	0.000000260824	0.000161684
chr9:21639390-21640911(+)	chr9	21,639,390	21,640,911	+	ENSMUSG00000032187.16	FALSE	FALSE	TRUE	AltStartEnd	FALSE	-0.162595776	-5.612988738	0.000000262553	0.000162186
chr9:21637536-21638713(+)	chr9	21,637,536	21,638,713	+	ENSMUSG00000032187.16	FALSE	FALSE	TRUE	AltStartEnd	FALSE	-0.167592475	-5.605928321	0.000000270406	0.000166455
chrX:73862690-73862847(-)	chrX	73,862,690	73,862,847	-	ENSMUSG00000031391.18	FALSE	FALSE	TRUE	AltStartEnd	FALSE	-0.246246109	-5.603889865	0.000000272716	0.000167294
chr1:74591128-74591588(+)	chr1	74,591,128	74,591,588	+	ENSMUSG00000026172.12	FALSE	FALSE	TRUE	AltStartEnd	FALSE	-0.406847062	-5.602800297	0.000000273958	0.000167475
chr2:130709317-130709937(-)	chr2	130,709,317	130,709,937	-	ENSMUSG00000027309.18	FALSE	FALSE	TRUE	AltStartEnd	FALSE	-0.261072403	-5.600184580	0.000000276964	0.000168728
chr5:134286722-134286859(-)	chr5	134,286,722	134,286,859	-	ENSMUSG00000060261.15	FALSE	FALSE	TRUE	AltStartEnd	FALSE	-0.259318402	-5.597813955	0.000000279716	0.000169820
chr4:152385837-152385948(+)	chr4	152,385,837	152,385,948	+	ENSMUSG00000005045.16	FALSE	FALSE	TRUE	AltStartEnd	FALSE	-0.269671584	-5.595427774	0.000000282514	0.000170931
chr9:90103770-90107234(-)	chr9	90,103,770	90,107,234	-	ENSMUSG00000062270.14	FALSE	FALSE	TRUE	AltStartEnd	FALSE	0.196673028	5.580769408	0.000000300312	0.000181079
chr10:91153179-91158747(-)	chr10	91,153,179	91,158,747	-	ENSMUSG00000019961.17	FALSE	FALSE	TRUE	AltStartEnd	FALSE	-0.292232353	-5.574363966	0.000000308431	0.000185342
chr16:5021429-5026507(-)	chr16	5,021,429	5,026,507	-	ENSMUSG00000022536.14	FALSE	FALSE	TRUE	AltStartEnd	FALSE	0.168152648	5.566637722	0.000000318513	0.000190107
chr2:130394432-130394736(-)	chr2	130,394,432	130,394,736	-	ENSMUSG00000027408.7	FALSE	FALSE	TRUE	AltStartEnd	FALSE	0.260187505	5.566687039	0.000000318447	0.000190107
chr17:34115575-34115667(-)	chr17	34,115,575	34,115,667	-	ENSMUSG00000024335.20	FALSE	FALSE	TRUE	AltStartEnd	FALSE	0.133768839	5.564404959	0.000000321486	0.000191235
chr19:46324015-46324275(-)	chr19	46,324,015	46,324,275	-	ENSMUSG00000037126.16	FALSE	FALSE	TRUE	AltStartEnd	FALSE	0.154379342	5.562303507	0.000000324309	0.000192267
chrX:74335865-74336000(+)	chrX	74,335,865	74,336,000	+	ENSMUSG00000031398.13	FALSE	FALSE	TRUE	AltStartEnd	FALSE	-0.308977626	-5.561175963	0.000000325834	0.000192525
chr7:141305226-141310761(-)	chr7	141,305,226	141,310,761	-	ENSMUSG00000058886.9	FALSE	FALSE	TRUE	AltStartEnd	FALSE	0.636533998	5.559838053	0.000000327652	0.000192954
chr10:81531450-81532395(-)	chr10	81,531,450	81,532,395	-	ENSMUSG00000034781.5	FALSE	FALSE	TRUE	AltStartEnd	FALSE	0.166887151	5.558745811	0.000000329144	0.000193189
chrX:151920184-151921045(+)	chrX	151,920,184	151,921,045	+	ENSMUSG00000025261.18	FALSE	FALSE	TRUE	AltStartEnd	FALSE	-0.204079148	-5.557270675	0.000000331170	0.000193734
chr11:50233382-50233463(+)	chr11	50,233,382	50,233,463	+	ENSMUSG00000036620.14	FALSE	FALSE	TRUE	AltStartEnd	FALSE	0.173977659	5.553960593	0.000000335759	0.000195522
chr6:7556779-7557719(+)	chr6	7,556,779	7,557,719	+	ENSMUSG00000061762.12	FALSE	FALSE	TRUE	AltStartEnd	FALSE	-0.369672327	-5.553474438	0.000000336439	0.000195522
chr8:71643174-71644552(-)	chr8	71,643,174	71,644,552	-	ENSMUSG00000034799.16	FALSE	FALSE	TRUE	AltStartEnd	FALSE	-0.244146585	-5.547575805	0.000000344790	0.000199718
chr2:25055058-25055635(+)	chr2	25,055,058	25,055,635	+	ENSMUSG00000006476.19	FALSE	FALSE	TRUE	AltStartEnd	FALSE	0.188774366	5.545242563	0.000000348149	0.000201005
chr7:141301688-141310761(-)	chr7	141,301,688	141,310,761	-	ENSMUSG00000058886.9	FALSE	FALSE	TRUE	AltStartEnd	FALSE	0.225967034	5.542934404	0.000000351504	0.000202281
chr7:141314987-141315077(-)	chr7	141,314,987	141,315,077	-	ENSMUSG00000058886.9	FALSE	FALSE	TRUE	AltStartEnd	FALSE	0.677337092	5.541854100	0.000000353085	0.000202531
chr1:135266977-135267169(-)	chr1	135,266,977	135,267,169	-	ENSMUSG00000041926.15	FALSE	FALSE	TRUE	AltStartEnd	FALSE	-0.447171108	-5.537491446	0.000000359541	0.000203422
chr15:103240527-103241079(+)	chr15	103,240,527	103,241,079	+	ENSMUSG00000046434.16	FALSE	FALSE	TRUE	AltStartEnd	FALSE	-0.129382749	-5.536920576	0.000000360395	0.000203422
chr3:116489337-116492982(-)	chr3	116,489,337	116,492,982	-	ENSMUSG00000000339.14	FALSE	FALSE	TRUE	AltStartEnd	FALSE	0.167572428	5.537095660	0.000000360133	0.000203422
chr7:3313831-3314132(+)	chr7	3,313,831	3,314,132	+	ENSMUSG00000078816.9	FALSE	FALSE	TRUE	AltStartEnd	FALSE	0.451620715	5.537985089	0.000000358805	0.000203422
chr8:94032501-94036776(-)	chr8	94,032,501	94,036,776	-	ENSMUSG00000031754.10	FALSE	FALSE	TRUE	AltStartEnd	FALSE	0.153675959	5.537517869	0.000000359502	0.000203422
chr15:27553806-27557163(+)	chr15	27,553,806	27,557,163	+	ENSMUSG00000022265.7	FALSE	FALSE	TRUE	AltStartEnd	FALSE	0.236442725	5.535019730	0.000000363251	0.000204381
chr13:56084284-56089757(-)	chr13	56,084,284	56,089,757	-	ENSMUSG00000015937.15	FALSE	FALSE	TRUE	AltStartEnd	FALSE	-0.217552251	-5.533326595	0.000000365813	0.000205169
chr11:97229892-97231888(-)	chr11	97,229,892	97,231,888	-	ENSMUSG00000001441.13	FALSE	FALSE	TRUE	AltStartEnd	FALSE	-0.203860257	-5.531864917	0.000000368040	0.000205765
chr7:140955172-140955669(-)	chr7	140,955,172	140,955,669	-	ENSMUSG00000110104.1	FALSE	FALSE	TRUE	AltStartEnd	FALSE	0.323168174	5.529910860	0.000000371037	0.000206196
chrX:95963099-95964917(-)	chrX	95,963,099	95,964,917	-	NA	FALSE	FALSE	FALSE	Novel	FALSE	-0.564179891	-5.529840178	0.000000371146	0.000206196
chr13:100654282-100655033(+)	chr13	100,654,282	100,655,033	+	ENSMUSG00000078941.9	FALSE	FALSE	TRUE	AltStartEnd	FALSE	0.139223806	5.527932499	0.000000374096	0.000207184
chr1:60021383-60022577(-)	chr1	60,021,383	60,022,577	-	ENSMUSG00000026018.12	FALSE	FALSE	TRUE	AltStartEnd	FALSE	0.492502822	5.526678026	0.000000376049	0.000207538
chr5:121353713-121353813(+)	chr5	121,353,713	121,353,813	+	ENSMUSG00000042744.16	FALSE	FALSE	TRUE	AltStartEnd	FALSE	-0.224520565	-5.526014937	0.000000377085	0.000207538
chr15:27591040-27591436(+)	chr15	27,591,040	27,591,436	+	ENSMUSG00000022265.7	FALSE	FALSE	TRUE	AltStartEnd	FALSE	0.227932131	5.511795573	0.000000399991	0.000219461
chr5:134289420-134293746(-)	chr5	134,289,420	134,293,746	-	ENSMUSG00000060261.15	FALSE	FALSE	TRUE	AltStartEnd	FALSE	-0.280659064	-5.510446016	0.000000402235	0.000220009
chr6:51466403-51466494(-)	chr6	51,466,403	51,466,494	-	ENSMUSG00000004980.16	FALSE	FALSE	TRUE	AltStartEnd	FALSE	-0.191336049	-5.509690968	0.000000403495	0.000220017
chrX:74337819-74337910(+)	chrX	74,337,819	74,337,910	+	ENSMUSG00000031398.13	FALSE	FALSE	TRUE	AltStartEnd	FALSE	-0.345153061	-5.508281765	0.000000405859	0.000220625
chr8:105624474-105637279(-)	chr8	105,624,474	105,637,279	-	ENSMUSG00000005705.10	FALSE	FALSE	TRUE	AltStartEnd	FALSE	0.547033150	5.502749628	0.000000415269	0.000225048
chr9:75521377-75529368(-)	chr9	75,521,377	75,529,368	-	ENSMUSG00000058587.9	FALSE	FALSE	TRUE	AltStartEnd	FALSE	0.227435722	5.501271600	0.000000417819	0.000225737
chr19:37404320-37406993(+)	chr19	37,404,320	37,406,993	+	ENSMUSG00000012443.4	FALSE	FALSE	TRUE	AltStartEnd	FALSE	-0.504788291	-5.496960290	0.000000425346	0.000229087
chr6:23024733-23024944(+)	chr6	23,024,733	23,024,944	+	ENSMUSG00000068748.7	FALSE	FALSE	TRUE	AltStartEnd	FALSE	-0.458001486	-5.495509146	0.000000427909	0.000229087
chr6:89656146-89661458(+)	chr6	89,656,146	89,661,458	+	ENSMUSG00000000811.13	FALSE	FALSE	TRUE	AltStartEnd	FALSE	0.281443169	5.495671879	0.000000427621	0.000229087
chr19:46319715-46320250(-)	chr19	46,319,715	46,320,250	-	ENSMUSG00000037126.16	FALSE	FALSE	TRUE	AltStartEnd	FALSE	0.152278374	5.493711132	0.000000431106	0.000229408
chr7:135690132-135693079(-)	chr7	135,690,132	135,693,079	-	ENSMUSG00000031004.8	FALSE	FALSE	TRUE	AltStartEnd	FALSE	-0.415103809	-5.494010458	0.000000430572	0.000229408
chr17:35159989-35160096(-)	chr17	35,159,989	35,160,096	-	ENSMUSG00000024393.14	FALSE	FALSE	TRUE	AltStartEnd	FALSE	-0.185222334	-5.492310306	0.000000433613	0.000230049
chr5:134246610-134246820(-)	chr5	134,246,610	134,246,820	-	ENSMUSG00000060261.15	FALSE	FALSE	TRUE	AltStartEnd	FALSE	-0.243214513	-5.489917273	0.000000437929	0.000231643
chr9:21641084-21642424(+)	chr9	21,641,084	21,642,424	+	ENSMUSG00000032187.16	FALSE	FALSE	TRUE	AltStartEnd	FALSE	-0.166305629	-5.489128461	0.000000439361	0.000231707
chr7:25349077-25349654(+)	chr7	25,349,077	25,349,654	+	ENSMUSG00000045039.9	FALSE	FALSE	TRUE	AltStartEnd	FALSE	-0.231515616	-5.481264599	0.000000453889	0.000238657
chr15:103243079-103243624(+)	chr15	103,243,079	103,243,624	+	ENSMUSG00000046434.16	FALSE	FALSE	TRUE	AltStartEnd	FALSE	-0.282489954	-5.479754035	0.000000456734	0.000238731
chr17:35157206-35157347(-)	chr17	35,157,206	35,157,347	-	ENSMUSG00000024393.14	FALSE	FALSE	TRUE	AltStartEnd	FALSE	-0.196855157	-5.480423456	0.000000455471	0.000238731
chr2:103769628-103771696(-)	chr2	103,769,628	103,771,696	-	ENSMUSG00000027184.14	FALSE	FALSE	TRUE	AltStartEnd	FALSE	-0.150642180	-5.476631815	0.000000462668	0.000241120
chr2:130794043-130798166(-)	chr2	130,794,043	130,798,166	-	ENSMUSG00000027309.18	FALSE	FALSE	TRUE	AltStartEnd	FALSE	-0.292664002	-5.474768059	0.000000466247	0.000242270
chr1:178331953-178332092(-)	chr1	178,331,953	178,332,092	-	ENSMUSG00000039630.10	FALSE	FALSE	TRUE	AltStartEnd	FALSE	-0.150058196	-5.460414634	0.000000494733	0.000253650
chr10:70004990-70015567(+)	chr10	70,004,990	70,015,567	+	ENSMUSG00000069601.14	FALSE	FALSE	TRUE	AltStartEnd	FALSE	-0.191523298	-5.461415176	0.000000492693	0.000253650
chr11:97213186-97213770(-)	chr11	97,213,186	97,213,770	-	ENSMUSG00000001441.13	FALSE	FALSE	TRUE	AltStartEnd	FALSE	-0.212825794	-5.458608755	0.000000498435	0.000253650
chr16:73004744-73006823(+)	chr16	73,004,744	73,006,823	+	ENSMUSG00000022883.11	FALSE	FALSE	TRUE	AltStartEnd	FALSE	-0.235221516	-5.462203241	0.000000491092	0.000253650
chr16:73027908-73035658(+)	chr16	73,027,908	73,035,658	+	ENSMUSG00000022883.11	FALSE	FALSE	TRUE	AltStartEnd	FALSE	-0.198902431	-5.457824759	0.000000500051	0.000253650
chr4:46681327-46684271(-)	chr4	46,681,327	46,684,271	-	ENSMUSG00000039809.10	FALSE	FALSE	TRUE	AltStartEnd	FALSE	0.248132226	5.457332008	0.000000501070	0.000253650
chr4:94587586-94602876(-)	chr4	94,587,586	94,602,876	-	ENSMUSG00000028577.13	FALSE	FALSE	TRUE	AltStartEnd	FALSE	0.583427479	5.458711933	0.000000498223	0.000253650
chr5:134243955-134244693(-)	chr5	134,243,955	134,244,693	-	ENSMUSG00000060261.15	FALSE	FALSE	TRUE	AltStartEnd	FALSE	-0.242015691	-5.458896382	0.000000497844	0.000253650
chr8:72739487-72739729(+)	chr8	72,739,487	72,739,729	+	ENSMUSG00000031622.16	FALSE	FALSE	TRUE	AltStartEnd	FALSE	0.232108531	5.460520715	0.000000494516	0.000253650
chr9:72740227-72741627(+)	chr9	72,740,227	72,741,627	+	ENSMUSG00000032216.15	FALSE	FALSE	TRUE	AltStartEnd	FALSE	-0.174011118	-5.453060194	0.000000509983	0.000257425
chr5:138275845-138275928(-)	chr5	138,275,845	138,275,928	-	ENSMUSG00000106247.1	FALSE	FALSE	TRUE	AltStartEnd	FALSE	-0.244322615	-5.451051525	0.000000514228	0.000258279
chr6:125177923-125179237(-)	chr6	125,177,923	125,179,237	-	ENSMUSG00000038252.13	FALSE	FALSE	TRUE	AltStartEnd	FALSE	-0.258491754	-5.450189027	0.000000516062	0.000258279
chrX:151927788-151928152(+)	chrX	151,927,788	151,928,152	+	ENSMUSG00000025261.18	FALSE	FALSE	TRUE	AltStartEnd	FALSE	-0.175426146	-5.450344960	0.000000515730	0.000258279
chr2:29710307-29719592(+)	chr2	29,710,307	29,719,592	+	ENSMUSG00000039844.20	FALSE	FALSE	TRUE	AltStartEnd	FALSE	0.200324362	5.443600630	0.000000530280	0.000264008
chr2:119618894-119624117(+)	chr2	119,618,894	119,624,117	+	ENSMUSG00000027306.15	FALSE	FALSE	TRUE	AltStartEnd	FALSE	-0.386187201	-5.443501408	0.000000530497	0.000264008
chr11:116198982-116214838(+)	chr11	116,198,982	116,214,838	+	ENSMUSG00000020778.12	FALSE	FALSE	TRUE	AltStartEnd	FALSE	0.489576280	5.442586820	0.000000532501	0.000264109
chr5:138276074-138276207(-)	chr5	138,276,074	138,276,207	-	ENSMUSG00000106247.1	FALSE	FALSE	TRUE	AltStartEnd	FALSE	-0.244347760	-5.442046396	0.000000533689	0.000264109
chr15:76647767-76648098(-)	chr15	76,647,767	76,648,098	-	ENSMUSG00000053929.17	FALSE	FALSE	TRUE	AltStartEnd	FALSE	0.238788653	5.437074246	0.000000544742	0.000268077
chr17:65698061-65717481(-)	chr17	65,698,061	65,717,481	-	ENSMUSG00000056515.9	FALSE	FALSE	TRUE	AltStartEnd	FALSE	0.222886353	5.437164807	0.000000544539	0.000268077
chr9:65890473-65890731(+)	chr9	65,890,473	65,890,731	+	ENSMUSG00000040204.6	FALSE	FALSE	TRUE	AltStartEnd	FALSE	-0.341248412	-5.434742121	0.000000550004	0.000269914
chr6:23044374-23045604(+)	chr6	23,044,374	23,045,604	+	ENSMUSG00000068748.7	FALSE	FALSE	TRUE	AltStartEnd	FALSE	-0.220937055	-5.432017312	0.000000556215	0.000272206
chr2:119643899-119647089(+)	chr2	119,643,899	119,647,089	+	ENSMUSG00000027306.15	FALSE	FALSE	TRUE	AltStartEnd	FALSE	-0.313463441	-5.430237545	0.000000560308	0.000273452
chr15:99244722-99246926(-)	chr15	99,244,722	99,246,926	-	ENSMUSG00000037570.16	FALSE	FALSE	TRUE	AltStartEnd	FALSE	0.134458159	5.428856434	0.000000563505	0.000274255
chrX:152033883-152033979(+)	chrX	152,033,883	152,033,979	+	ENSMUSG00000041133.11	FALSE	FALSE	TRUE	AltStartEnd	FALSE	-0.183588488	-5.425507952	0.000000571331	0.000277300
chrX:152036247-152036340(+)	chrX	152,036,247	152,036,340	+	ENSMUSG00000041133.11	FALSE	FALSE	TRUE	AltStartEnd	FALSE	-0.176940187	-5.423879222	0.000000575176	0.000278401
chr11:6395871-6396327(+)	chr11	6,395,871	6,396,327	+	ENSMUSG00000041164.15	FALSE	FALSE	TRUE	AltStartEnd	FALSE	0.266104780	5.421051664	0.000000581912	0.000279466
chr11:99009897-99010027(-)	chr11	99,009,897	99,010,027	-	ENSMUSG00000020914.17	FALSE	FALSE	TRUE	AltStartEnd	FALSE	-0.382702441	-5.422017294	0.000000579603	0.000279466
chr19:46889945-46890068(-)	chr19	46,889,945	46,890,068	-	ENSMUSG00000025041.17	FALSE	FALSE	TRUE	AltStartEnd	FALSE	0.153972826	5.420304404	0.000000583705	0.000279466
chr5:134282829-134283193(-)	chr5	134,282,829	134,283,193	-	ENSMUSG00000060261.15	FALSE	FALSE	TRUE	AltStartEnd	FALSE	-0.242531027	-5.420771198	0.000000582584	0.000279466
chrX:74340160-74340430(+)	chrX	74,340,160	74,340,430	+	ENSMUSG00000031398.13	FALSE	FALSE	TRUE	AltStartEnd	FALSE	-0.276805746	-5.418516350	0.000000588017	0.000280770
chr1:158674679-158684076(+)	chr1	158,674,679	158,684,076	+	ENSMUSG00000026587.15	FALSE	FALSE	TRUE	AltStartEnd	FALSE	-0.197670477	-5.406404583	0.000000618061	0.000294320
chr6:23050531-23051971(+)	chr6	23,050,531	23,051,971	+	ENSMUSG00000068748.7	FALSE	FALSE	TRUE	AltStartEnd	FALSE	-0.226256807	-5.403855054	0.000000624575	0.000296623
chr1:89766463-89789162(+)	chr1	89,766,463	89,789,162	+	ENSMUSG00000055013.16	FALSE	FALSE	TRUE	AltStartEnd	FALSE	-0.443502016	-5.402959767	0.000000626878	0.000296918
chr15:99306185-99306395(+)	chr15	99,306,185	99,306,395	+	ENSMUSG00000023007.15	FALSE	FALSE	TRUE	AltStartEnd	FALSE	-0.217595253	-5.399795700	0.000000635085	0.000297704
chr5:138277486-138278214(-)	chr5	138,277,486	138,278,214	-	ENSMUSG00000106247.1	FALSE	FALSE	TRUE	AltStartEnd	FALSE	-0.249011089	-5.399722543	0.000000635276	0.000297704
chr6:23035179-23036884(+)	chr6	23,035,179	23,036,884	+	ENSMUSG00000068748.7	FALSE	FALSE	TRUE	AltStartEnd	FALSE	-0.214859971	-5.400245332	0.000000633913	0.000297704
chr6:30744393-30744861(+)	chr6	30,744,393	30,744,861	+	ENSMUSG00000051855.15	FALSE	FALSE	TRUE	AltStartEnd	FALSE	-0.260007495	-5.401324139	0.000000631108	0.000297704
chr5:24479788-24482265(+)	chr5	24,479,788	24,482,265	+	ENSMUSG00000023353.14	FALSE	FALSE	TRUE	AltStartEnd	FALSE	0.323290129	5.397229922	0.000000641818	0.000299973
chr4:116611376-116611971(-)	chr4	116,611,376	116,611,971	-	ENSMUSG00000028693.15	FALSE	FALSE	TRUE	AltStartEnd	FALSE	-0.461399959	-5.396403799	0.000000644000	0.000300199
chr9:72735238-72736666(+)	chr9	72,735,238	72,736,666	+	ENSMUSG00000032216.15	FALSE	FALSE	TRUE	AltStartEnd	FALSE	-0.202882603	-5.393450269	0.000000651863	0.000303065
chr15:99244236-99244347(-)	chr15	99,244,236	99,244,347	-	ENSMUSG00000037570.16	FALSE	FALSE	TRUE	AltStartEnd	FALSE	0.148760417	5.390106825	0.000000660877	0.000304886
chr17:64297908-64308621(-)	chr17	64,297,908	64,308,621	-	ENSMUSG00000024083.16	FALSE	FALSE	TRUE	AltStartEnd	FALSE	-0.242018897	-5.390077080	0.000000660958	0.000304886
chr2:25057174-25059013(+)	chr2	25,057,174	25,059,013	+	NA	FALSE	FALSE	FALSE	Novel	FALSE	0.242411145	5.390738165	0.000000659166	0.000304886
chr15:83162303-83166074(-)	chr15	83,162,303	83,166,074	-	ENSMUSG00000018042.18	FALSE	FALSE	TRUE	AltStartEnd	FALSE	0.179697841	5.386655648	0.000000670311	0.000308395
chr19:10421887-10422394(+)	chr19	10,421,887	10,422,394	+	ENSMUSG00000024743.16	FALSE	FALSE	TRUE	AltStartEnd	FALSE	0.474212042	5.383381370	0.000000679382	0.000311757
chr6:23027914-23029219(+)	chr6	23,027,914	23,029,219	+	ENSMUSG00000068748.7	FALSE	FALSE	TRUE	AltStartEnd	FALSE	-0.228527284	-5.380181403	0.000000688365	0.000315061
chr7:80358383-80358909(-)	chr7	80,358,383	80,358,909	-	ENSMUSG00000038886.10	FALSE	FALSE	TRUE	AltStartEnd	FALSE	-0.198901086	-5.376081157	0.000000700044	0.000319578
chr7:3329141-3329827(+)	chr7	3,329,141	3,329,827	+	ENSMUSG00000078816.9	FALSE	FALSE	TRUE	AltStartEnd	FALSE	0.343770588	5.371651041	0.000000712882	0.000324600
chr7:45495612-45498399(-)	chr7	45,495,612	45,498,399	-	ENSMUSG00000030824.17	FALSE	FALSE	TRUE	AltStartEnd	FALSE	0.159400068	5.370232315	0.000000717042	0.000325655
chr15:27562893-27564901(+)	chr15	27,562,893	27,564,901	+	ENSMUSG00000022265.7	FALSE	FALSE	TRUE	AltStartEnd	FALSE	0.204231781	5.366786505	0.000000727245	0.000329442
chr12:72223538-72236534(-)	chr12	72,223,538	72,236,534	-	NA	FALSE	FALSE	FALSE	Novel	FALSE	0.390253532	5.361745611	0.000000742427	0.000330677
chr15:102118410-102118927(-)	chr15	102,118,410	102,118,927	-	ENSMUSG00000036966.15	FALSE	FALSE	TRUE	AltStartEnd	FALSE	0.170958766	5.360689954	0.000000745646	0.000330677
chr18:35587852-35590379(+)	chr18	35,587,852	35,590,379	+	ENSMUSG00000037236.16	FALSE	FALSE	TRUE	AltStartEnd	FALSE	0.297138606	5.364331955	0.000000734599	0.000330677
chr2:164772057-164772166(+)	chr2	164,772,057	164,772,166	+	ENSMUSG00000001403.13	FALSE	FALSE	TRUE	AltStartEnd	FALSE	-0.331782772	-5.360748057	0.000000745469	0.000330677
chr4:128483475-128486800(+)	chr4	128,483,475	128,486,800	+	ENSMUSG00000028804.20	FALSE	FALSE	TRUE	AltStartEnd	FALSE	-0.460434229	-5.363804773	0.000000736188	0.000330677
chr4:123368036-123369804(-)	chr4	123,368,036	123,369,804	-	ENSMUSG00000028649.21	FALSE	FALSE	TRUE	AltStartEnd	FALSE	-0.177322493	-5.360384310	0.000000746581	0.000330677
chr5:88621423-88627220(+)	chr5	88,621,423	88,627,220	+	ENSMUSG00000029291.11	FALSE	FALSE	TRUE	AltStartEnd	FALSE	-0.116202771	-5.361803220	0.000000742252	0.000330677
chr9:72712265-72718217(+)	chr9	72,712,265	72,718,217	+	ENSMUSG00000032216.15	FALSE	FALSE	TRUE	AltStartEnd	FALSE	-0.214927646	-5.360307299	0.000000746816	0.000330677
chrX:6934076-6934417(+)	chrX	6,934,076	6,934,417	+	ENSMUSG00000062393.13	FALSE	FALSE	TRUE	AltStartEnd	FALSE	-0.695140293	-5.362935038	0.000000738817	0.000330677
chr9:122994039-122995715(+)	chr9	122,994,039	122,995,715	+	ENSMUSG00000036768.6	FALSE	FALSE	TRUE	AltStartEnd	FALSE	-0.801165545	-5.359591181	0.000000749011	0.000330819
chr11:83497925-83499072(+)	chr11	83,497,925	83,499,072	+	ENSMUSG00000020680.15	FALSE	FALSE	TRUE	AltStartEnd	FALSE	-0.213156376	-5.356116450	0.000000759750	0.000333064
chr17:87435210-87435603(-)	chr17	87,435,210	87,435,603	-	ENSMUSG00000036438.14	FALSE	FALSE	TRUE	AltStartEnd	FALSE	0.105484249	5.356304517	0.000000759165	0.000333064
chr9:72732656-72735009(+)	chr9	72,732,656	72,735,009	+	ENSMUSG00000032216.15	FALSE	FALSE	TRUE	AltStartEnd	FALSE	-0.212721442	-5.356783682	0.000000757676	0.000333064
chr6:86389370-86391675(-)	chr6	86,389,370	86,391,675	-	ENSMUSG00000029998.14	FALSE	FALSE	TRUE	AltStartEnd	FALSE	0.156866242	5.354900010	0.000000763545	0.000333900
chr17:87434054-87435075(-)	chr17	87,434,054	87,435,075	-	ENSMUSG00000036438.14	FALSE	FALSE	TRUE	AltStartEnd	FALSE	0.112919046	5.353663929	0.000000767420	0.000334766
chr2:128619348-128619893(-)	chr2	128,619,348	128,619,893	-	ENSMUSG00000014355.10	FALSE	FALSE	TRUE	AltStartEnd	FALSE	-0.166003628	-5.349591497	0.000000780325	0.000339557
chr8:104641387-104641546(-)	chr8	104,641,387	104,641,546	-	NA	FALSE	FALSE	FALSE	Novel	FALSE	-0.247635551	-5.345758507	0.000000792665	0.000344079
chr19:30078646-30079838(+)	chr19	30,078,646	30,079,838	+	ENSMUSG00000024817.13	FALSE	FALSE	TRUE	AltStartEnd	FALSE	-0.244605379	-5.343340484	0.000000800548	0.000344958
chr7:101502941-101503286(+)	chr7	101,502,941	101,503,286	+	ENSMUSG00000110195.1	FALSE	FALSE	TRUE	AltStartEnd	FALSE	0.300372711	5.344412083	0.000000797045	0.000344958
chr9:36876361-36877521(+)	chr9	36,876,361	36,877,521	+	ENSMUSG00000032118.16	FALSE	FALSE	TRUE	AltStartEnd	FALSE	0.813433724	5.343860546	0.000000798846	0.000344958
chr11:86544044-86544565(-)	chr11	86,544,044	86,544,565	-	ENSMUSG00000020516.15	FALSE	FALSE	TRUE	AltStartEnd	FALSE	0.517748748	5.340028517	0.000000811470	0.000348814
chr14:52098039-52103888(-)	chr14	52,098,039	52,103,888	-	ENSMUSG00000060373.15	FALSE	FALSE	TRUE	AltStartEnd	FALSE	-0.340234211	-5.337064697	0.000000821368	0.000352212
chr8:68822249-68825051(+)	chr8	68,822,249	68,825,051	+	ENSMUSG00000031864.16	FALSE	FALSE	TRUE	AltStartEnd	FALSE	-0.370421983	-5.335808907	0.000000825598	0.000353168
chr11:97236168-97238093(-)	chr11	97,236,168	97,238,093	-	ENSMUSG00000001441.13	FALSE	FALSE	TRUE	AltStartEnd	FALSE	-0.198565719	-5.335185218	0.000000827706	0.000353215
chr7:59993680-59995405(-)	chr7	59,993,680	59,995,405	-	ENSMUSG00000000948.16	FALSE	FALSE	TRUE	AltStartEnd	FALSE	0.493145470	5.328633955	0.000000850175	0.000361929
chr1:74616718-74622195(+)	chr1	74,616,718	74,622,195	+	ENSMUSG00000033276.18	FALSE	FALSE	TRUE	AltStartEnd	FALSE	-0.966783212	-5.327413491	0.000000854427	0.000362864
chr2:119624185-119627546(+)	chr2	119,624,185	119,627,546	+	ENSMUSG00000027306.15	FALSE	FALSE	TRUE	AltStartEnd	FALSE	-0.377142811	-5.326411130	0.000000857934	0.000363480
chr3:116504467-116506834(-)	chr3	116,504,467	116,506,834	-	ENSMUSG00000000339.14	FALSE	FALSE	TRUE	AltStartEnd	FALSE	0.168019940	5.325429352	0.000000861383	0.000364068
chr11:70014702-70015116(-)	chr11	70,014,702	70,015,116	-	ENSMUSG00000018574.14	FALSE	FALSE	TRUE	AltStartEnd	FALSE	1.398457536	5.323898501	0.000000866788	0.000365478
chr15:83158924-83160103(-)	chr15	83,158,924	83,160,103	-	ENSMUSG00000018042.18	FALSE	FALSE	TRUE	AltStartEnd	FALSE	0.171446349	5.318939039	0.000000884528	0.000372070
chr5:76840922-76848816(+)	chr5	76,840,922	76,848,816	+	ENSMUSG00000036377.19	FALSE	FALSE	TRUE	AltStartEnd	FALSE	-0.447570288	-5.317399761	0.000000890106	0.000373143
chrX:151922897-151923478(+)	chrX	151,922,897	151,923,478	+	ENSMUSG00000025261.18	FALSE	FALSE	TRUE	AltStartEnd	FALSE	-0.172487675	-5.317070502	0.000000891303	0.000373143
chr11:99012158-99014414(-)	chr11	99,012,158	99,014,414	-	ENSMUSG00000020914.17	FALSE	FALSE	TRUE	AltStartEnd	FALSE	-0.336944778	-5.314644168	0.000000900177	0.000375081
chr7:16918896-16919634(-)	chr7	16,918,896	16,919,634	-	ENSMUSG00000019370.10	FALSE	FALSE	TRUE	AltStartEnd	FALSE	1.081778167	5.314659779	0.000000900120	0.000375081
chr11:97223169-97224658(-)	chr11	97,223,169	97,224,658	-	ENSMUSG00000001441.13	FALSE	FALSE	TRUE	AltStartEnd	FALSE	-0.187911399	-5.314011885	0.000000902504	0.000375166
chr3:135259385-135259978(+)	chr3	135,259,385	135,259,978	+	ENSMUSG00000045328.11	FALSE	FALSE	TRUE	AltStartEnd	FALSE	-0.571250946	-5.312025964	0.000000909850	0.000377332
chr11:99001131-99001349(-)	chr11	99,001,131	99,001,349	-	ENSMUSG00000020914.17	FALSE	FALSE	TRUE	AltStartEnd	FALSE	-0.301645063	-5.309858266	0.000000917936	0.000378906
chrX:152037696-152041326(+)	chrX	152,037,696	152,041,326	+	ENSMUSG00000041133.11	FALSE	FALSE	TRUE	AltStartEnd	FALSE	-0.172852023	-5.310170890	0.000000916766	0.000378906
chr11:115427527-115429279(+)	chr11	115,427,527	115,429,279	+	ENSMUSG00000016940.18	FALSE	FALSE	TRUE	AltStartEnd	FALSE	0.177044894	5.306924199	0.000000928993	0.000382253
chr5:121333057-121333422(+)	chr5	121,333,057	121,333,422	+	ENSMUSG00000042744.16	FALSE	FALSE	TRUE	AltStartEnd	FALSE	-0.256709294	-5.306198960	0.000000931746	0.000382253
chr9:72731275-72731377(+)	chr9	72,731,275	72,731,377	+	ENSMUSG00000032216.15	FALSE	FALSE	TRUE	AltStartEnd	FALSE	-0.189756217	-5.305182435	0.000000935618	0.000382253
chrX:151917039-151917118(+)	chrX	151,917,039	151,917,118	+	ENSMUSG00000025261.18	FALSE	FALSE	TRUE	AltStartEnd	FALSE	-0.218593185	-5.305282559	0.000000935236	0.000382253
chrX:73860843-73861047(-)	chrX	73,860,843	73,861,047	-	ENSMUSG00000031391.18	FALSE	FALSE	TRUE	AltStartEnd	FALSE	-0.235117736	-5.304856506	0.000000936863	0.000382253
chr13:84260239-84272170(+)	chr13	84,260,239	84,272,170	+	ENSMUSG00000035762.11	FALSE	FALSE	TRUE	AltStartEnd	FALSE	0.303279777	5.301848080	0.000000948430	0.000386081
chrX:20713395-20713747(+)	chrX	20,713,395	20,713,747	+	ENSMUSG00000031066.10	FALSE	FALSE	TRUE	AltStartEnd	FALSE	-0.167471936	-5.299920124	0.000000955917	0.000388234
chr6:30666335-30667380(-)	chr6	30,666,335	30,667,380	-	ENSMUSG00000029790.16	FALSE	FALSE	TRUE	AltStartEnd	FALSE	-0.544769569	-5.297865150	0.000000963960	0.000390603
chr11:50383313-50383679(+)	chr11	50,383,313	50,383,679	+	ENSMUSG00000007850.16	FALSE	FALSE	TRUE	AltStartEnd	FALSE	-0.123416915	-5.295172816	0.000000974599	0.000393110
chr8:71630674-71630953(-)	chr8	71,630,674	71,630,953	-	ENSMUSG00000034799.16	FALSE	FALSE	TRUE	AltStartEnd	FALSE	-0.220585764	-5.295177252	0.000000974581	0.000393110
chr15:99306070-99306161(+)	chr15	99,306,070	99,306,161	+	ENSMUSG00000023007.15	FALSE	FALSE	TRUE	AltStartEnd	FALSE	-0.219609495	-5.292982674	0.000000983338	0.000395732
chr15:89165399-89165702(-)	chr15	89,165,399	89,165,702	-	ENSMUSG00000036606.17	FALSE	FALSE	TRUE	AltStartEnd	FALSE	-0.198619365	-5.291644291	0.000000988716	0.000396992
chr2:25573698-25574682(-)	chr2	25,573,698	25,574,682	-	ENSMUSG00000026941.16	FALSE	FALSE	TRUE	AltStartEnd	FALSE	0.371729465	5.290867192	0.000000991852	0.000397348
chr13:73511000-73511299(+)	chr13	73,511,000	73,511,299	+	ENSMUSG00000021608.15	FALSE	FALSE	TRUE	AltStartEnd	FALSE	0.145471473	5.285816620	0.000001012472	0.000404691
chr11:99001440-99002873(-)	chr11	99,001,440	99,002,873	-	ENSMUSG00000020914.17	FALSE	FALSE	TRUE	AltStartEnd	FALSE	-0.388529557	-5.285140884	0.000001015263	0.000404890
chr16:73013122-73024131(+)	chr16	73,013,122	73,024,131	+	ENSMUSG00000022883.11	FALSE	FALSE	TRUE	AltStartEnd	FALSE	-0.220270815	-5.283825017	0.000001020718	0.000405912
chr7:110048256-110048793(+)	chr7	110,048,256	110,048,793	+	ENSMUSG00000066232.4	FALSE	FALSE	TRUE	AltStartEnd	FALSE	-0.160939496	-5.283416195	0.000001022419	0.000405912
chr15:79530516-79531677(-)	chr15	79,530,516	79,531,677	-	ENSMUSG00000055065.7	FALSE	FALSE	TRUE	AltStartEnd	FALSE	-0.253006253	-5.280900539	0.000001032947	0.000409172
chr10:77614050-77616147(+)	chr10	77,614,050	77,616,147	+	ENSMUSG00000020265.16	FALSE	FALSE	TRUE	AltStartEnd	FALSE	0.116886817	5.275683405	0.000001055118	0.000416089
chr9:72730972-72731221(+)	chr9	72,730,972	72,731,221	+	ENSMUSG00000032216.15	FALSE	FALSE	TRUE	AltStartEnd	FALSE	-0.189735202	-5.275924357	0.000001054084	0.000416089
chr16:48927854-48928295(-)	chr16	48,927,854	48,928,295	-	ENSMUSG00000064061.13	FALSE	FALSE	TRUE	AltStartEnd	FALSE	-0.268850193	-5.274443569	0.000001060456	0.000417262
chr2:164770393-164771292(+)	chr2	164,770,393	164,771,292	+	ENSMUSG00000001403.13	FALSE	FALSE	TRUE	AltStartEnd	FALSE	-0.298701922	-5.273116619	0.000001066197	0.000418589
chr1:91390662-91391108(-)	chr1	91,390,662	91,391,108	-	NA	FALSE	FALSE	FALSE	Novel	FALSE	0.507760912	5.271460504	0.000001073406	0.000419554
chr7:127033391-127033468(-)	chr7	127,033,391	127,033,468	-	ENSMUSG00000030677.8	FALSE	FALSE	TRUE	AltStartEnd	FALSE	-0.345974584	-5.271928008	0.000001071366	0.000419554
chr15:102130412-102130665(-)	chr15	102,130,412	102,130,665	-	ENSMUSG00000036966.15	FALSE	FALSE	TRUE	AltStartEnd	FALSE	0.176110350	5.267199092	0.000001092175	0.000425948
chr9:57446172-57447076(-)	chr9	57,446,172	57,447,076	-	ENSMUSG00000040722.7	FALSE	FALSE	TRUE	AltStartEnd	FALSE	0.115824711	5.263346134	0.000001109421	0.000431721
chrX:151929483-151930062(+)	chrX	151,929,483	151,930,062	+	ENSMUSG00000025261.18	FALSE	FALSE	TRUE	AltStartEnd	FALSE	-0.227388042	-5.261821577	0.000001116318	0.000433451
chr6:87845322-87845464(-)	chr6	87,845,322	87,845,464	-	ENSMUSG00000030057.15	FALSE	FALSE	TRUE	AltStartEnd	FALSE	0.226276184	5.260423894	0.000001122679	0.000434964
chr3:36567112-36567723(-)	chr3	36,567,112	36,567,723	-	ENSMUSG00000027715.9	FALSE	FALSE	TRUE	AltStartEnd	FALSE	-0.338502113	-5.259715220	0.000001125917	0.000435264
chr19:46320965-46322055(-)	chr19	46,320,965	46,322,055	-	ENSMUSG00000037126.16	FALSE	FALSE	TRUE	AltStartEnd	FALSE	0.172759592	5.256959799	0.000001138596	0.000439205
chr9:83110873-83110992(-)	chr9	83,110,873	83,110,992	-	ENSMUSG00000066456.14	FALSE	FALSE	TRUE	AltStartEnd	FALSE	0.391060465	5.255314625	0.000001146233	0.000441187
chr1:189883997-189885298(-)	chr1	189,883,997	189,885,298	-	ENSMUSG00000026603.13	FALSE	FALSE	TRUE	AltStartEnd	FALSE	0.193913435	5.248215215	0.000001179768	0.000452537
chr17:87435709-87435790(-)	chr17	87,435,709	87,435,790	-	ENSMUSG00000036438.14	FALSE	FALSE	TRUE	AltStartEnd	FALSE	0.099430025	5.247991015	0.000001180842	0.000452537
chr6:142679352-142681988(-)	chr6	142,679,352	142,681,988	-	ENSMUSG00000030249.15	FALSE	FALSE	TRUE	AltStartEnd	FALSE	-0.833699705	-5.244270527	0.000001198814	0.000458430
chr19:46890128-46890245(-)	chr19	46,890,128	46,890,245	-	ENSMUSG00000025041.17	FALSE	FALSE	TRUE	AltStartEnd	FALSE	0.141889204	5.242467451	0.000001207620	0.000460800
chr4:130009549-130009653(+)	chr4	130,009,549	130,009,653	+	ENSMUSG00000028782.14	FALSE	FALSE	TRUE	AltStartEnd	FALSE	0.133573247	5.240217250	0.000001218698	0.000464025
chr6:23037030-23042323(+)	chr6	23,037,030	23,042,323	+	ENSMUSG00000068748.7	FALSE	FALSE	TRUE	AltStartEnd	FALSE	-0.209746443	-5.238568717	0.000001226878	0.000466134
chr12:70248426-70250956(-)	chr12	70,248,426	70,250,956	-	ENSMUSG00000021071.17	FALSE	FALSE	TRUE	AltStartEnd	FALSE	0.228937323	5.237912705	0.000001230148	0.000466374
chr12:76064286-76066512(+)	chr12	76,064,286	76,066,512	+	ENSMUSG00000063450.14	FALSE	FALSE	TRUE	AltStartEnd	FALSE	-0.438719624	-5.235869559	0.000001240386	0.000468073
chr15:103244027-103244255(+)	chr15	103,244,027	103,244,255	+	ENSMUSG00000046434.16	FALSE	FALSE	TRUE	AltStartEnd	FALSE	-0.125073305	-5.235198603	0.000001243767	0.000468073
chr15:83160949-83161849(-)	chr15	83,160,949	83,161,849	-	ENSMUSG00000018042.18	FALSE	FALSE	TRUE	AltStartEnd	FALSE	0.174570363	5.234024746	0.000001249703	0.000468073
chr6:30738334-30740669(+)	chr6	30,738,334	30,740,669	+	ENSMUSG00000051855.15	FALSE	FALSE	TRUE	AltStartEnd	FALSE	-0.337530024	-5.234026385	0.000001249694	0.000468073
chr7:80306066-80306374(+)	chr7	80,306,066	80,306,374	+	ENSMUSG00000038943.16	FALSE	FALSE	TRUE	AltStartEnd	FALSE	-0.355294499	-5.233340375	0.000001253176	0.000468073
chr8:72144747-72146451(+)	chr8	72,144,747	72,146,451	+	ENSMUSG00000031799.10	FALSE	FALSE	TRUE	AltStartEnd	FALSE	-0.188528027	-5.233542068	0.000001252151	0.000468073
chr8:72733487-72739368(+)	chr8	72,733,487	72,739,368	+	ENSMUSG00000031622.16	FALSE	FALSE	TRUE	AltStartEnd	FALSE	0.188507951	5.234906327	0.000001245242	0.000468073
chrX:73864545-73865616(-)	chrX	73,864,545	73,865,616	-	ENSMUSG00000031391.18	FALSE	FALSE	TRUE	AltStartEnd	FALSE	-0.276081391	-5.232141868	0.000001259282	0.000469361
chr19:5423673-5423771(-)	chr19	5,423,673	5,423,771	-	ENSMUSG00000024914.16	FALSE	FALSE	TRUE	AltStartEnd	FALSE	0.321782524	5.230180637	0.000001269336	0.000472113
chr7:28323981-28325949(-)	chr7	28,323,981	28,325,949	-	ENSMUSG00000003435.9	FALSE	FALSE	TRUE	AltStartEnd	FALSE	-0.148801759	-5.229313122	0.000001273809	0.000472781
chr5:112393582-112393784(-)	chr5	112,393,582	112,393,784	-	ENSMUSG00000029348.11	FALSE	FALSE	TRUE	AltStartEnd	FALSE	0.330440709	5.228048379	0.000001280356	0.000474215
chr5:134287042-134289286(-)	chr5	134,287,042	134,289,286	-	ENSMUSG00000060261.15	FALSE	FALSE	TRUE	AltStartEnd	FALSE	-0.272161104	-5.223939830	0.000001301856	0.000481169
chr18:46783798-46789896(+)	chr18	46,783,798	46,789,896	+	ENSMUSG00000024480.9	FALSE	FALSE	TRUE	AltStartEnd	FALSE	0.247911177	5.222487480	0.000001309540	0.000482999
chr14:67678021-67680161(-)	chr14	67,678,021	67,680,161	-	ENSMUSG00000048922.18	FALSE	FALSE	TRUE	AltStartEnd	FALSE	-0.723982405	-5.220728920	0.000001318904	0.000483425
chr17:35161713-35161809(-)	chr17	35,161,713	35,161,809	-	ENSMUSG00000024393.14	FALSE	FALSE	TRUE	AltStartEnd	FALSE	-0.181620827	-5.220955960	0.000001317691	0.000483425
chr6:38677608-38680127(+)	chr6	38,677,608	38,680,127	+	ENSMUSG00000079598.4	FALSE	FALSE	TRUE	AltStartEnd	FALSE	0.189415071	5.220859740	0.000001318205	0.000483425
chr3:116501169-116504344(-)	chr3	116,501,169	116,504,344	-	ENSMUSG00000000339.14	FALSE	FALSE	TRUE	AltStartEnd	FALSE	0.140557153	5.219034149	0.000001327990	0.000485747
chr15:89158319-89158424(-)	chr15	89,158,319	89,158,424	-	ENSMUSG00000036606.17	FALSE	FALSE	TRUE	AltStartEnd	FALSE	-0.173215886	-5.214068230	0.000001354968	0.000492556
chr15:102117712-102118040(-)	chr15	102,117,712	102,118,040	-	ENSMUSG00000036966.15	FALSE	FALSE	TRUE	AltStartEnd	FALSE	0.195235670	5.214780365	0.000001351066	0.000492556
chr5:134272585-134274538(-)	chr5	134,272,585	134,274,538	-	ENSMUSG00000060261.15	FALSE	FALSE	TRUE	AltStartEnd	FALSE	-0.245197887	-5.214506256	0.000001352567	0.000492556
chr6:88848808-88849194(-)	chr6	88,848,808	88,849,194	-	ENSMUSG00000033152.13	FALSE	FALSE	TRUE	AltStartEnd	FALSE	0.143891576	5.212037298	0.000001366155	0.000495603
chr3:69031551-69031736(+)	chr3	69,031,551	69,031,736	+	ENSMUSG00000034349.14	FALSE	FALSE	TRUE	AltStartEnd	FALSE	-0.313527548	-5.210185863	0.000001376432	0.000497338
chr3:32950872-32952470(-)	chr3	32,950,872	32,952,470	-	ENSMUSG00000027674.16	FALSE	FALSE	TRUE	AltStartEnd	FALSE	0.330554387	5.210161404	0.000001376568	0.000497338
chrX:74338053-74338133(+)	chrX	74,338,053	74,338,133	+	ENSMUSG00000031398.13	FALSE	FALSE	TRUE	AltStartEnd	FALSE	-0.306816567	-5.207834136	0.000001389596	0.000501020
chr6:38676962-38677508(+)	chr6	38,676,962	38,677,508	+	ENSMUSG00000079598.4	FALSE	FALSE	TRUE	AltStartEnd	FALSE	0.186312622	5.203291088	0.000001415375	0.000509276
chr1:172497745-172497996(+)	chr1	172,497,745	172,497,996	+	ENSMUSG00000037995.15	FALSE	FALSE	TRUE	AltStartEnd	FALSE	-0.272366661	-5.200410924	0.000001431960	0.000512945
chr11:97224792-97226728(-)	chr11	97,224,792	97,226,728	-	ENSMUSG00000001441.13	FALSE	FALSE	TRUE	AltStartEnd	FALSE	-0.171732546	-5.200965457	0.000001428752	0.000512945
chr17:34950474-34951884(-)	chr17	34,950,474	34,951,884	-	ENSMUSG00000092203.7	FALSE	FALSE	TRUE	AltStartEnd	FALSE	0.336561039	5.198561891	0.000001442708	0.000512945
chr2:181508266-181511573(+)	chr2	181,508,266	181,511,573	+	ENSMUSG00000000827.18	FALSE	FALSE	TRUE	AltStartEnd	FALSE	0.244189397	5.199337945	0.000001438187	0.000512945
chr5:134246894-134247218(-)	chr5	134,246,894	134,247,218	-	ENSMUSG00000060261.15	FALSE	FALSE	TRUE	AltStartEnd	FALSE	-0.243604175	-5.198512795	0.000001442994	0.000512945
chr6:33305393-33332210(+)	chr6	33,305,393	33,332,210	+	ENSMUSG00000029763.17	FALSE	FALSE	TRUE	AltStartEnd	FALSE	-0.221338058	-5.199920922	0.000001434801	0.000512945
chr4:155898928-155899958(+)	chr4	155,898,928	155,899,958	+	ENSMUSG00000029033.16	FALSE	FALSE	TRUE	AltStartEnd	FALSE	1.113461687	5.197663096	0.000001447960	0.000513677
chr4:123382256-123382346(-)	chr4	123,382,256	123,382,346	-	ENSMUSG00000028649.21	FALSE	FALSE	TRUE	AltStartEnd	FALSE	-0.188888836	-5.192717672	0.000001477199	0.000523000
chr4:123376529-123377054(-)	chr4	123,376,529	123,377,054	-	ENSMUSG00000028649.21	FALSE	FALSE	TRUE	AltStartEnd	FALSE	-0.166502687	-5.192006070	0.000001481454	0.000523457
chr2:5845384-5854815(+)	chr2	5,845,384	5,854,815	+	ENSMUSG00000025817.12	FALSE	FALSE	TRUE	AltStartEnd	FALSE	-0.340621495	-5.190179406	0.000001492430	0.000526283
chr2:164770079-164770366(+)	chr2	164,770,079	164,770,366	+	ENSMUSG00000001403.13	FALSE	FALSE	TRUE	AltStartEnd	FALSE	-0.307989161	-5.189372793	0.000001497302	0.000526949
chrX:20620113-20635730(+)	chrX	20,620,113	20,635,730	+	ENSMUSG00000031060.16	FALSE	FALSE	TRUE	AltStartEnd	FALSE	-0.286464332	-5.188673557	0.000001501538	0.000527389
chr12:109652714-109654285(+)	chr12	109,652,714	109,654,285	+	ENSMUSG00000097451.11	FALSE	FALSE	TRUE	AltStartEnd	FALSE	0.194038510	5.186757284	0.000001513208	0.000529122
chr3:108355569-108356230(+)	chr3	108,355,569	108,356,230	+	ENSMUSG00000068747.14	FALSE	FALSE	TRUE	AltStartEnd	FALSE	-0.270001165	-5.186389534	0.000001515457	0.000529122
chr6:51466221-51466302(-)	chr6	51,466,221	51,466,302	-	ENSMUSG00000004980.16	FALSE	FALSE	TRUE	AltStartEnd	FALSE	-0.176693040	-5.186438412	0.000001515158	0.000529122
chr13:91564693-91664117(+)	chr13	91,564,693	91,664,117	+	ENSMUSG00000003992.15	FALSE	FALSE	TRUE	AltStartEnd	FALSE	0.217120637	5.185561075	0.000001520537	0.000529849
chr15:81821418-81823465(+)	chr15	81,821,418	81,823,465	+	ENSMUSG00000022389.15	FALSE	FALSE	TRUE	AltStartEnd	FALSE	0.239853836	5.183668482	0.000001532205	0.000532863
chr5:142564940-142569465(-)	chr5	142,564,940	142,569,465	-	ENSMUSG00000039533.8	FALSE	FALSE	TRUE	AltStartEnd	FALSE	0.935380861	5.182210692	0.000001541251	0.000534957
chr19:30078136-30078539(+)	chr19	30,078,136	30,078,539	+	ENSMUSG00000024817.13	FALSE	FALSE	TRUE	AltStartEnd	FALSE	-0.269102192	-5.180105452	0.000001554408	0.000538465
chrX:152034158-152036101(+)	chrX	152,034,158	152,036,101	+	ENSMUSG00000041133.11	FALSE	FALSE	TRUE	AltStartEnd	FALSE	-0.184589391	-5.178806417	0.000001562581	0.000540237
chr6:125039896-125043953(+)	chr6	125,039,896	125,043,953	+	ENSMUSG00000030330.15	FALSE	FALSE	TRUE	AltStartEnd	FALSE	-0.182654959	-5.177770611	0.000001569129	0.000541441
chr19:37387201-37387310(+)	chr19	37,387,201	37,387,310	+	ENSMUSG00000012443.4	FALSE	FALSE	TRUE	AltStartEnd	FALSE	-0.381892673	-5.174513505	0.000001589892	0.000547396
chr5:144891512-144894473(-)	chr5	144,891,512	144,894,473	-	ENSMUSG00000038780.14	FALSE	FALSE	TRUE	AltStartEnd	FALSE	0.659670956	5.174094405	0.000001592583	0.000547396
chr6:30740823-30742140(+)	chr6	30,740,823	30,742,140	+	ENSMUSG00000051855.15	FALSE	FALSE	TRUE	AltStartEnd	FALSE	-0.313703901	-5.172542755	0.000001602585	0.000549764
chr1:36438831-36439608(-)	chr1	36,438,831	36,439,608	-	ENSMUSG00000001143.13	FALSE	FALSE	TRUE	AltStartEnd	FALSE	-0.351380481	-5.170346714	0.000001616846	0.000553582
chr17:35904175-35904289(-)	chr17	35,904,175	35,904,289	-	ENSMUSG00000024426.17	FALSE	FALSE	TRUE	AltStartEnd	FALSE	-0.236875494	-5.168322850	0.000001630099	0.000557040
chr17:35902053-35904107(-)	chr17	35,902,053	35,904,107	-	ENSMUSG00000024426.17	FALSE	FALSE	TRUE	AltStartEnd	FALSE	-0.245367859	-5.164287597	0.000001656841	0.000565085
chr1:46810110-46811985(-)	chr1	46,810,110	46,811,985	-	ENSMUSG00000025986.6	FALSE	FALSE	TRUE	AltStartEnd	FALSE	-0.292241106	-5.161634069	0.000001674660	0.000570062
chr5:31261106-31261438(-)	chr5	31,261,106	31,261,438	-	ENSMUSG00000038564.11	FALSE	FALSE	TRUE	AltStartEnd	FALSE	-0.357273969	-5.159970790	0.000001685925	0.000572793
chr8:47847557-47849305(-)	chr8	47,847,557	47,849,305	-	ENSMUSG00000031563.8	FALSE	FALSE	TRUE	AltStartEnd	FALSE	0.305425667	5.157387186	0.000001703570	0.000577005
chr8:121555358-121556241(-)	chr8	121,555,358	121,556,241	-	ENSMUSG00000052934.14	FALSE	FALSE	TRUE	AltStartEnd	FALSE	0.162800863	5.157200125	0.000001704854	0.000577005
chr11:99016526-99018795(-)	chr11	99,016,526	99,018,795	-	ENSMUSG00000020914.17	FALSE	FALSE	TRUE	AltStartEnd	FALSE	-0.373896843	-5.155181791	0.000001718774	0.000579496
chr5:122609352-122610077(-)	chr5	122,609,352	122,610,077	-	ENSMUSG00000029469.14	FALSE	FALSE	TRUE	AltStartEnd	FALSE	-0.289940949	-5.155454782	0.000001716885	0.000579496
chr11:109363255-109365535(+)	chr11	109,363,255	109,365,535	+	ENSMUSG00000020611.14	FALSE	FALSE	TRUE	AltStartEnd	FALSE	0.297860528	5.153902079	0.000001727658	0.000581382
chr1:178330845-178331092(-)	chr1	178,330,845	178,331,092	-	ENSMUSG00000039630.10	FALSE	FALSE	TRUE	AltStartEnd	FALSE	-0.150231441	-5.150935361	0.000001748425	0.000587251
chr15:27567606-27571558(+)	chr15	27,567,606	27,571,558	+	ENSMUSG00000022265.7	FALSE	FALSE	TRUE	AltStartEnd	FALSE	0.174082059	5.148796665	0.000001763548	0.000591207
chr10:81305828-81306307(+)	chr10	81,305,828	81,306,307	+	ENSMUSG00000034902.17	FALSE	FALSE	TRUE	AltStartEnd	FALSE	0.133667485	5.145779496	0.000001785100	0.000596169
chr2:152882361-152884173(+)	chr2	152,882,361	152,884,173	+	ENSMUSG00000027469.16	FALSE	FALSE	TRUE	AltStartEnd	FALSE	-0.286266799	-5.145844986	0.000001784629	0.000596169
chr9:57443863-57445371(-)	chr9	57,443,863	57,445,371	-	ENSMUSG00000040722.7	FALSE	FALSE	TRUE	AltStartEnd	FALSE	0.110721601	5.144919161	0.000001791292	0.000597109
chr1:178334025-178335881(-)	chr1	178,334,025	178,335,881	-	ENSMUSG00000039630.10	FALSE	FALSE	TRUE	AltStartEnd	FALSE	-0.160412368	-5.142872979	0.000001806105	0.000600290
chrX:163911506-163916474(+)	chrX	163,911,506	163,916,474	+	ENSMUSG00000031367.15	FALSE	FALSE	TRUE	AltStartEnd	FALSE	-0.165462167	-5.142663004	0.000001807631	0.000600290
chr8:105624474-105637115(-)	chr8	105,624,474	105,637,115	-	ENSMUSG00000098120.1	FALSE	FALSE	TRUE	AltStartEnd	FALSE	0.387596874	5.140430249	0.000001823945	0.000604571
chr1:5098132-5101069(+)	chr1	5,098,132	5,101,069	+	ENSMUSG00000033793.12	FALSE	FALSE	TRUE	AltStartEnd	FALSE	0.239582044	5.137861796	0.000001842889	0.000607431
chr11:50232136-50232306(+)	chr11	50,232,136	50,232,306	+	ENSMUSG00000036620.14	FALSE	FALSE	TRUE	AltStartEnd	FALSE	0.125882870	5.138785483	0.000001836054	0.000607431
chr9:66498755-66501175(+)	chr9	66,498,755	66,501,175	+	ENSMUSG00000038664.16	FALSE	FALSE	TRUE	AltStartEnd	FALSE	-0.200515067	-5.138298350	0.000001839656	0.000607431
chr8:69832850-69859079(+)	chr8	69,832,850	69,859,079	+	ENSMUSG00000031860.17	FALSE	FALSE	TRUE	AltStartEnd	FALSE	0.302876396	5.137177941	0.000001847965	0.000607970
chr15:90949043-90956294(-)	chr15	90,949,043	90,956,294	-	ENSMUSG00000022629.17	FALSE	FALSE	TRUE	AltStartEnd	FALSE	-0.474218340	-5.133644215	0.000001874415	0.000615278
chr6:48025817-48029122(-)	chr6	48,025,817	48,029,122	-	ENSMUSG00000071477.10	FALSE	FALSE	TRUE	AltStartEnd	FALSE	0.290461360	5.133282483	0.000001877144	0.000615278
chr9:70413271-70418793(-)	chr9	70,413,271	70,418,793	-	ENSMUSG00000032218.7	FALSE	FALSE	TRUE	AltStartEnd	FALSE	-0.371334473	-5.131943608	0.000001887276	0.000617454
chr15:89166005-89166365(-)	chr15	89,166,005	89,166,365	-	ENSMUSG00000036606.17	FALSE	FALSE	TRUE	AltStartEnd	FALSE	-0.187634484	-5.125608345	0.000001935950	0.000632208
chr15:99624342-99626182(-)	chr15	99,624,342	99,626,182	-	ENSMUSG00000023015.14	FALSE	FALSE	TRUE	AltStartEnd	FALSE	-0.189398975	-5.122847017	0.000001957547	0.000638081
chr2:157458859-157462709(+)	chr2	157,458,859	157,462,709	+	ENSMUSG00000027646.15	FALSE	FALSE	TRUE	AltStartEnd	FALSE	-0.149564250	-5.120145798	0.000001978903	0.000643854
chr14:12465999-12467022(-)	chr14	12,465,999	12,467,022	-	ENSMUSG00000054423.14	FALSE	FALSE	TRUE	AltStartEnd	FALSE	-0.219359139	-5.119420747	0.000001984674	0.000644545
chr1:52152377-52153843(+)	chr1	52,152,377	52,153,843	+	ENSMUSG00000101628.1	FALSE	FALSE	TRUE	AltStartEnd	FALSE	-0.565268759	-5.114923580	0.000002020837	0.000655085
chr13:100651716-100654190(+)	chr13	100,651,716	100,654,190	+	ENSMUSG00000078941.9	FALSE	FALSE	TRUE	AltStartEnd	FALSE	0.310685040	5.114197729	0.000002026733	0.000655793
chr18:75006013-75008650(+)	chr18	75,006,013	75,008,650	+	ENSMUSG00000036299.5	FALSE	FALSE	TRUE	AltStartEnd	FALSE	0.330897893	5.110886372	0.000002053849	0.000662142
chr8:70772030-70772132(-)	chr8	70,772,030	70,772,132	-	ENSMUSG00000031834.15	FALSE	FALSE	TRUE	AltStartEnd	FALSE	0.167601156	5.111299611	0.000002050446	0.000662142
chr11:76258746-76261541(-)	chr11	76,258,746	76,261,541	-	ENSMUSG00000020844.6	FALSE	FALSE	TRUE	AltStartEnd	FALSE	-0.285654931	-5.108689077	0.000002072038	0.000666789
chr14:52084390-52098014(-)	chr14	52,084,390	52,098,014	-	ENSMUSG00000060373.15	FALSE	FALSE	TRUE	AltStartEnd	FALSE	-0.316851565	-5.107229599	0.000002084206	0.000669298
chr17:35153122-35153224(-)	chr17	35,153,122	35,153,224	-	ENSMUSG00000024393.14	FALSE	FALSE	TRUE	AltStartEnd	FALSE	-0.184357080	-5.106458800	0.000002090661	0.000669298
chr5:24477872-24478009(+)	chr5	24,477,872	24,478,009	+	ENSMUSG00000023353.14	FALSE	FALSE	TRUE	AltStartEnd	FALSE	0.151838080	5.106394441	0.000002091200	0.000669298
chr11:5130777-5131481(-)	chr11	5,130,777	5,131,481	-	ENSMUSG00000034164.17	FALSE	FALSE	TRUE	AltStartEnd	FALSE	0.289226083	5.104492785	0.000002107212	0.000673203
chr2:29732918-29733576(+)	chr2	29,732,918	29,733,576	+	ENSMUSG00000039844.20	FALSE	FALSE	TRUE	AltStartEnd	FALSE	0.174644586	5.102674780	0.000002122632	0.000676905
chrX:73855830-73856142(-)	chrX	73,855,830	73,856,142	-	ENSMUSG00000031391.18	FALSE	FALSE	TRUE	AltStartEnd	FALSE	-0.213319652	-5.101470623	0.000002132906	0.000678956
chr4:98992457-98993646(-)	chr4	98,992,457	98,993,646	-	ENSMUSG00000028556.15	FALSE	FALSE	TRUE	AltStartEnd	FALSE	-0.319641933	-5.099882711	0.000002146528	0.000682063
chr12:109651937-109652700(+)	chr12	109,651,937	109,652,700	+	ENSMUSG00000097451.11	FALSE	FALSE	TRUE	AltStartEnd	FALSE	0.184600414	5.098747910	0.000002156316	0.000683943
chr2:103768902-103769434(-)	chr2	103,768,902	103,769,434	-	ENSMUSG00000027184.14	FALSE	FALSE	TRUE	AltStartEnd	FALSE	-0.135017507	-5.096236127	0.000002178134	0.000689625
chr19:37403648-37404113(+)	chr19	37,403,648	37,404,113	+	ENSMUSG00000012443.4	FALSE	FALSE	TRUE	AltStartEnd	FALSE	-0.337268142	-5.093794207	0.000002199553	0.000695161
chrX:152022933-152023038(+)	chrX	152,022,933	152,023,038	+	ENSMUSG00000041133.11	FALSE	FALSE	TRUE	AltStartEnd	FALSE	-0.177783178	-5.091914732	0.000002216179	0.000699165
chr2:165846163-165851999(-)	chr2	165,846,163	165,851,999	-	ENSMUSG00000039671.18	FALSE	FALSE	TRUE	AltStartEnd	FALSE	-0.445690258	-5.088049785	0.000002250755	0.000708807
chr1:52137429-52139193(+)	chr1	52,137,429	52,139,193	+	ENSMUSG00000101628.1	FALSE	FALSE	TRUE	AltStartEnd	FALSE	-0.774607344	-5.086641638	0.000002263483	0.000711547
chr11:5962440-5962692(+)	chr11	5,962,440	5,962,692	+	ENSMUSG00000002741.9	FALSE	FALSE	TRUE	AltStartEnd	FALSE	0.098994835	5.085063186	0.000002277834	0.000714306
chr5:38144818-38155607(-)	chr5	38,144,818	38,155,607	-	ENSMUSG00000029126.7	FALSE	FALSE	TRUE	AltStartEnd	FALSE	0.090289356	5.084787966	0.000002280345	0.000714306
chr11:103981817-103983587(+)	chr11	103,981,817	103,983,587	+	ENSMUSG00000062421.13	FALSE	FALSE	TRUE	AltStartEnd	FALSE	0.147004333	5.082720176	0.000002299300	0.000718241
chr11:69348810-69348920(-)	chr11	69,348,810	69,348,920	-	ENSMUSG00000018474.18	FALSE	FALSE	TRUE	AltStartEnd	FALSE	-0.188456738	-5.082531235	0.000002301040	0.000718241
chr4:94574082-94575165(-)	chr4	94,574,082	94,575,165	-	ENSMUSG00000028577.13	FALSE	FALSE	TRUE	AltStartEnd	FALSE	0.223607184	5.082088306	0.000002305123	0.000718247
chr9:21660870-21664848(+)	chr9	21,660,870	21,664,848	+	ENSMUSG00000032187.16	FALSE	FALSE	TRUE	AltStartEnd	FALSE	-0.158693939	-5.081350505	0.000002311940	0.000719103
chr2:30016070-30017197(+)	chr2	30,016,070	30,017,197	+	ENSMUSG00000057738.14	FALSE	FALSE	TRUE	AltStartEnd	FALSE	-0.134682490	-5.080737979	0.000002317615	0.000719601
chr2:25060724-25060822(+)	chr2	25,060,724	25,060,822	+	NA	FALSE	FALSE	FALSE	Novel	FALSE	0.405057492	5.080191282	0.000002322691	0.000719912
chr11:5961287-5962336(+)	chr11	5,961,287	5,962,336	+	ENSMUSG00000002741.9	FALSE	FALSE	TRUE	AltStartEnd	FALSE	0.113828590	5.079584391	0.000002328339	0.000720399
chr11:99007080-99007180(-)	chr11	99,007,080	99,007,180	-	ENSMUSG00000020914.17	FALSE	FALSE	TRUE	AltStartEnd	FALSE	-0.348967179	-5.078373720	0.000002339646	0.000721921
chr9:61917678-61918899(-)	chr9	61,917,678	61,918,899	-	ENSMUSG00000032254.10	FALSE	FALSE	TRUE	AltStartEnd	FALSE	-0.399261930	-5.078182962	0.000002341433	0.000721921
chr16:20689569-20692246(+)	chr16	20,689,569	20,692,246	+	ENSMUSG00000045983.16	FALSE	FALSE	TRUE	AltStartEnd	FALSE	0.659112854	5.077263429	0.000002350063	0.000721983
chr7:24502793-24503511(+)	chr7	24,502,793	24,503,511	+	ENSMUSG00000054793.8	FALSE	FALSE	TRUE	AltStartEnd	FALSE	0.130784043	5.076856651	0.000002353891	0.000721983
chr7:30734767-30754808(+)	chr7	30,734,767	30,754,808	+	ENSMUSG00000109224.1	FALSE	FALSE	TRUE	AltStartEnd	FALSE	0.447909143	5.077046545	0.000002352103	0.000721983
chr7:16917727-16918801(-)	chr7	16,917,727	16,918,801	-	NA	FALSE	FALSE	FALSE	Novel	FALSE	0.691883316	5.076118807	0.000002360850	0.000722862
chr19:46314332-46314462(-)	chr19	46,314,332	46,314,462	-	ENSMUSG00000037126.16	FALSE	FALSE	TRUE	AltStartEnd	FALSE	0.159463139	5.075074177	0.000002370736	0.000723382
chr9:122948107-122948924(-)	chr9	122,948,107	122,948,924	-	ENSMUSG00000032551.7	FALSE	FALSE	TRUE	AltStartEnd	FALSE	0.147208808	5.075418215	0.000002367476	0.000723382
chr17:70078422-70159040(+)	chr17	70,078,422	70,159,040	+	NA	FALSE	FALSE	FALSE	Novel	FALSE	0.865302037	5.074506531	0.000002376125	0.000723776
chr7:125668090-125668853(-)	chr7	125,668,090	125,668,853	-	ENSMUSG00000032777.9	FALSE	FALSE	TRUE	AltStartEnd	FALSE	-0.192136358	-5.073492639	0.000002385781	0.000725466
chr4:139468202-139468789(+)	chr4	139,468,202	139,468,789	+	ENSMUSG00000066036.14	FALSE	FALSE	TRUE	AltStartEnd	FALSE	-0.239346535	-5.072043602	0.000002399647	0.000728429
chr10:81533405-81535079(-)	chr10	81,533,405	81,535,079	-	ENSMUSG00000034781.5	FALSE	FALSE	TRUE	AltStartEnd	FALSE	0.143355500	5.070835819	0.000002411265	0.000730618
chr5:121445571-121452190(-)	chr5	121,445,571	121,452,190	-	ENSMUSG00000029616.9	FALSE	FALSE	TRUE	AltStartEnd	FALSE	0.266381139	5.070435181	0.000002415130	0.000730618
chrX:151932729-151932939(+)	chrX	151,932,729	151,932,939	+	ENSMUSG00000025261.18	FALSE	FALSE	TRUE	AltStartEnd	FALSE	-0.197295106	-5.069736484	0.000002421887	0.000731410
chr11:99011062-99012020(-)	chr11	99,011,062	99,012,020	-	ENSMUSG00000020914.17	FALSE	FALSE	TRUE	AltStartEnd	FALSE	-0.374809928	-5.068777840	0.000002431187	0.000732966
chr19:46320962-46322055(-)	chr19	46,320,962	46,322,055	-	ENSMUSG00000037126.16	FALSE	FALSE	TRUE	AltStartEnd	FALSE	0.153351318	5.068054146	0.000002438231	0.000733837
chr11:103679396-103686581(-)	chr11	103,679,396	103,686,581	-	ENSMUSG00000020946.13	FALSE	FALSE	TRUE	AltStartEnd	FALSE	0.535066878	5.065441443	0.000002463828	0.000740280
chr11:50382714-50382799(+)	chr11	50,382,714	50,382,799	+	ENSMUSG00000007850.16	FALSE	FALSE	TRUE	AltStartEnd	FALSE	-0.132859456	-5.061526131	0.000002502679	0.000750676
chr14:52297657-52297868(-)	chr14	52,297,657	52,297,868	-	ENSMUSG00000022160.18	FALSE	FALSE	TRUE	AltStartEnd	FALSE	-0.396758134	-5.060973529	0.000002508210	0.000750730
chr2:5861075-5862300(+)	chr2	5,861,075	5,862,300	+	ENSMUSG00000025817.12	FALSE	FALSE	TRUE	AltStartEnd	FALSE	-0.325743457	-5.059242014	0.000002525619	0.000750730
chr2:150834405-150835272(-)	chr2	150,834,405	150,835,272	-	ENSMUSG00000032046.15	FALSE	FALSE	TRUE	AltStartEnd	FALSE	0.148827060	5.060081727	0.000002517162	0.000750730
chr4:123295320-123295749(+)	chr4	123,295,320	123,295,749	+	ENSMUSG00000011257.19	FALSE	FALSE	TRUE	AltStartEnd	FALSE	-0.344220037	-5.059815069	0.000002519845	0.000750730
chr6:30746324-30747051(+)	chr6	30,746,324	30,747,051	+	ENSMUSG00000051855.15	FALSE	FALSE	TRUE	AltStartEnd	FALSE	-0.281813415	-5.058970945	0.000002528356	0.000750730
chrX:151921417-151922331(+)	chrX	151,921,417	151,922,331	+	ENSMUSG00000025261.18	FALSE	FALSE	TRUE	AltStartEnd	FALSE	-0.173931542	-5.059211393	0.000002525928	0.000750730
chr15:99244375-99244647(-)	chr15	99,244,375	99,244,647	-	ENSMUSG00000037570.16	FALSE	FALSE	TRUE	AltStartEnd	FALSE	0.134459428	5.057651551	0.000002541715	0.000753431
chr1:33747015-33757578(-)	chr1	33,747,015	33,757,578	-	ENSMUSG00000042215.8	FALSE	FALSE	TRUE	AltStartEnd	FALSE	0.557438679	5.053641161	0.000002582745	0.000759998
chr10:91158844-91164042(-)	chr10	91,158,844	91,164,042	-	ENSMUSG00000019961.17	FALSE	FALSE	TRUE	AltStartEnd	FALSE	-0.179258727	-5.053412210	0.000002585107	0.000759998
chr11:97235114-97236064(-)	chr11	97,235,114	97,236,064	-	ENSMUSG00000001441.13	FALSE	FALSE	TRUE	AltStartEnd	FALSE	-0.197456945	-5.054435853	0.000002574564	0.000759998
chr15:83160188-83160337(-)	chr15	83,160,188	83,160,337	-	ENSMUSG00000018042.18	FALSE	FALSE	TRUE	AltStartEnd	FALSE	0.177884032	5.054106696	0.000002577949	0.000759998
chr2:32227035-32229262(+)	chr2	32,227,035	32,229,262	+	ENSMUSG00000039262.16	FALSE	FALSE	TRUE	AltStartEnd	FALSE	-0.135248053	-5.052969590	0.000002589679	0.000759998
chr7:3314219-3314511(+)	chr7	3,314,219	3,314,511	+	ENSMUSG00000078816.9	FALSE	FALSE	TRUE	AltStartEnd	FALSE	0.463238318	5.053209577	0.000002587199	0.000759998
chr15:99247386-99248450(-)	chr15	99,247,386	99,248,450	-	ENSMUSG00000037570.16	FALSE	FALSE	TRUE	AltStartEnd	FALSE	0.125817094	5.050608822	0.000002614198	0.000765921
chr5:114813204-114813779(-)	chr5	114,813,204	114,813,779	-	ENSMUSG00000072694.8	FALSE	FALSE	TRUE	AltStartEnd	FALSE	0.526260977	5.049952562	0.000002621055	0.000766658
chr17:34115263-34115361(-)	chr17	34,115,263	34,115,361	-	ENSMUSG00000024335.20	FALSE	FALSE	TRUE	AltStartEnd	FALSE	0.119115219	5.047615418	0.000002645615	0.000772563
chr19:46890296-46891508(-)	chr19	46,890,296	46,891,508	-	ENSMUSG00000025041.17	FALSE	FALSE	TRUE	AltStartEnd	FALSE	0.134736459	5.046457021	0.000002657871	0.000773585
chr2:130741962-130748684(-)	chr2	130,741,962	130,748,684	-	ENSMUSG00000027309.18	FALSE	FALSE	TRUE	AltStartEnd	FALSE	-0.272794542	-5.046594725	0.000002656411	0.000773585
chr6:77245445-77257311(+)	chr6	77,245,445	77,257,311	+	ENSMUSG00000060780.2	FALSE	FALSE	TRUE	AltStartEnd	FALSE	0.343906859	5.045353031	0.000002669603	0.000775722
chr5:30669827-30672463(+)	chr5	30,669,827	30,672,463	+	ENSMUSG00000029177.9	FALSE	FALSE	TRUE	AltStartEnd	FALSE	-0.473177048	-5.044181191	0.000002682112	0.000778077
chr5:140635624-140635896(-)	chr5	140,635,624	140,635,896	-	ENSMUSG00000036565.7	FALSE	FALSE	TRUE	AltStartEnd	FALSE	0.116552829	5.043619289	0.000002688130	0.000778544
chr2:130713502-130717260(-)	chr2	130,713,502	130,717,260	-	ENSMUSG00000027309.18	FALSE	FALSE	TRUE	AltStartEnd	FALSE	-0.240068007	-5.039563424	0.000002731964	0.000789944
chr2:29689262-29698996(+)	chr2	29,689,262	29,698,996	+	ENSMUSG00000039844.20	FALSE	FALSE	TRUE	AltStartEnd	FALSE	0.168144736	5.038825911	0.000002740009	0.000790976
chr1:74591705-74591821(+)	chr1	74,591,705	74,591,821	+	ENSMUSG00000026172.12	FALSE	FALSE	TRUE	AltStartEnd	FALSE	-0.371249005	-5.037232306	0.000002757472	0.000794719
chr11:83484701-83484809(+)	chr11	83,484,701	83,484,809	+	ENSMUSG00000020680.15	FALSE	FALSE	TRUE	AltStartEnd	FALSE	-0.180126302	-5.034792026	0.000002784425	0.000801180
chr6:89663191-89664377(+)	chr6	89,663,191	89,664,377	+	ENSMUSG00000000811.13	FALSE	FALSE	TRUE	AltStartEnd	FALSE	0.275233645	5.031214325	0.000002824406	0.000808732
chrX:73859524-73859701(-)	chrX	73,859,524	73,859,701	-	ENSMUSG00000031391.18	FALSE	FALSE	TRUE	AltStartEnd	FALSE	-0.210559802	-5.031463101	0.000002821608	0.000808732
chrX:99467581-99468122(-)	chrX	99,467,581	99,468,122	-	ENSMUSG00000034403.16	FALSE	FALSE	TRUE	AltStartEnd	FALSE	-0.207748129	-5.031685904	0.000002819104	0.000808732
chr7:144405459-144420558(+)	chr7	144,405,459	144,420,558	+	ENSMUSG00000037541.22	FALSE	FALSE	TRUE	AltStartEnd	FALSE	0.961750138	5.027359813	0.000002868108	0.000819917
chr2:162933549-162933653(+)	chr2	162,933,549	162,933,653	+	ENSMUSG00000016921.14	FALSE	FALSE	TRUE	AltStartEnd	FALSE	-0.145560009	-5.026952112	0.000002872768	0.000819922
chr10:91149757-91151708(-)	chr10	91,149,757	91,151,708	-	ENSMUSG00000019961.17	FALSE	FALSE	TRUE	AltStartEnd	FALSE	-0.166852904	-5.026292073	0.000002880330	0.000819956
chr16:18625440-18626087(-)	chr16	18,625,440	18,626,087	-	ENSMUSG00000116594.1	FALSE	FALSE	TRUE	AltStartEnd	FALSE	0.304435179	5.025727855	0.000002886809	0.000819956
chr8:85302958-85303361(+)	chr8	85,302,958	85,303,361	+	ENSMUSG00000031697.12	FALSE	FALSE	TRUE	AltStartEnd	FALSE	0.209711831	5.026054400	0.000002883057	0.000819956
chr1:74627672-74627917(+)	chr1	74,627,672	74,627,917	+	ENSMUSG00000033276.18	FALSE	FALSE	TRUE	AltStartEnd	FALSE	-0.548173182	-5.024733758	0.000002898259	0.000821887
chr13:56088341-56096123(-)	chr13	56,088,341	56,096,123	-	ENSMUSG00000015937.15	FALSE	FALSE	TRUE	AltStartEnd	FALSE	0.333314346	5.023560104	0.000002911834	0.000824413
chr6:51463253-51463410(-)	chr6	51,463,253	51,463,410	-	ENSMUSG00000004980.16	FALSE	FALSE	TRUE	AltStartEnd	FALSE	-0.186087250	-5.021570750	0.000002934987	0.000829639
chr3:87995702-87996117(-)	chr3	87,995,702	87,996,117	-	ENSMUSG00000004892.13	FALSE	FALSE	TRUE	AltStartEnd	FALSE	0.198667063	5.020234203	0.000002950643	0.000832732
chr14:8298796-8299509(-)	chr14	8,298,796	8,299,509	-	ENSMUSG00000021750.16	FALSE	FALSE	TRUE	AltStartEnd	FALSE	0.633652517	5.018669594	0.000002969073	0.000836597
chr19:16654486-16655208(-)	chr19	16,654,486	16,655,208	-	ENSMUSG00000046230.11	FALSE	FALSE	TRUE	AltStartEnd	FALSE	-0.541265971	-5.015582590	0.000003005768	0.000845588
chr6:125176226-125176651(-)	chr6	125,176,226	125,176,651	-	ENSMUSG00000038252.13	FALSE	FALSE	TRUE	AltStartEnd	FALSE	-0.235816377	-5.013148649	0.000003035012	0.000852457
chr1:185411774-185413154(+)	chr1	185,411,774	185,413,154	+	ENSMUSG00000026615.14	FALSE	FALSE	TRUE	AltStartEnd	FALSE	-0.169701797	-5.010909187	0.000003062165	0.000858718
chr7:30754879-30755001(+)	chr7	30,754,879	30,755,001	+	ENSMUSG00000109224.1	FALSE	FALSE	TRUE	AltStartEnd	FALSE	0.207383004	5.010357408	0.000003068891	0.000859241
chrX:74336190-74336276(+)	chrX	74,336,190	74,336,276	+	ENSMUSG00000031398.13	FALSE	FALSE	TRUE	AltStartEnd	FALSE	-0.292226375	-5.009405368	0.000003080531	0.000861135
chr15:103243779-103243958(+)	chr15	103,243,779	103,243,958	+	ENSMUSG00000046434.16	FALSE	FALSE	TRUE	AltStartEnd	FALSE	-0.118063128	-5.005238029	0.000003131991	0.000871384
chr8:34092652-34093628(-)	chr8	34,092,652	34,093,628	-	ENSMUSG00000031516.11	FALSE	FALSE	TRUE	AltStartEnd	FALSE	0.133515822	5.005552069	0.000003128084	0.000871384
chr8:85722747-85725513(-)	chr8	85,722,747	85,725,513	-	ENSMUSG00000031703.8	FALSE	FALSE	TRUE	AltStartEnd	FALSE	0.086060295	5.005721215	0.000003125982	0.000871384
chr5:38138871-38144708(-)	chr5	38,138,871	38,144,708	-	ENSMUSG00000029126.7	FALSE	FALSE	TRUE	AltStartEnd	FALSE	0.095877475	5.004198804	0.000003144954	0.000872243
chr9:72721417-72721496(+)	chr9	72,721,417	72,721,496	+	ENSMUSG00000032216.15	FALSE	FALSE	TRUE	AltStartEnd	FALSE	-0.197068435	-5.004311594	0.000003143544	0.000872243
chr2:119750547-119750663(+)	chr2	119,750,547	119,750,663	+	ENSMUSG00000027296.7	FALSE	FALSE	TRUE	AltStartEnd	FALSE	0.397762947	5.003197481	0.000003157494	0.000872980
chr6:49048100-49050409(+)	chr6	49,048,100	49,050,409	+	ENSMUSG00000029816.10	FALSE	FALSE	TRUE	AltStartEnd	FALSE	0.930031855	5.003231539	0.000003157066	0.000872980
chr2:71236029-71246688(+)	chr2	71,236,029	71,246,688	+	ENSMUSG00000027012.15	FALSE	FALSE	TRUE	AltStartEnd	FALSE	-0.166569167	-4.999677025	0.000003201970	0.000883894
chr1:176761499-176769232(-)	chr1	176,761,499	176,769,232	-	ENSMUSG00000057335.11	FALSE	FALSE	TRUE	AltStartEnd	FALSE	-0.385326054	-4.995931926	0.000003249955	0.000895740
chrX:74336421-74336491(+)	chrX	74,336,421	74,336,491	+	ENSMUSG00000031398.13	FALSE	FALSE	TRUE	AltStartEnd	FALSE	-0.313526477	-4.995323273	0.000003257820	0.000896509
chr2:103773083-103773733(-)	chr2	103,773,083	103,773,733	-	ENSMUSG00000027184.14	FALSE	FALSE	TRUE	AltStartEnd	FALSE	-0.155563912	-4.993892397	0.000003276382	0.000898817
chr6:30661013-30666266(-)	chr6	30,661,013	30,666,266	-	ENSMUSG00000029790.16	FALSE	FALSE	TRUE	AltStartEnd	FALSE	-0.561717980	-4.994048766	0.000003274349	0.000898817
chr12:76048652-76052098(+)	chr12	76,048,652	76,052,098	+	ENSMUSG00000063450.14	FALSE	FALSE	TRUE	AltStartEnd	FALSE	-0.479128450	-4.992962978	0.000003288494	0.000900742
chr2:103773794-103775416(-)	chr2	103,773,794	103,775,416	-	ENSMUSG00000027184.14	FALSE	FALSE	TRUE	AltStartEnd	FALSE	-0.168973200	-4.992490245	0.000003294672	0.000901037
chr19:37411609-37413120(+)	chr19	37,411,609	37,413,120	+	ENSMUSG00000012443.4	FALSE	FALSE	TRUE	AltStartEnd	FALSE	-0.360431048	-4.991438322	0.000003308459	0.000903409
chr7:127244607-127244971(+)	chr7	127,244,607	127,244,971	+	NA	FALSE	FALSE	FALSE	Novel	FALSE	0.638432450	4.990903941	0.000003315484	0.000903930
chr7:141315246-141321109(-)	chr7	141,315,246	141,321,109	-	ENSMUSG00000058886.9	FALSE	FALSE	TRUE	AltStartEnd	FALSE	0.594396997	4.990496814	0.000003320846	0.000903997
chr5:134250024-134251865(-)	chr5	134,250,024	134,251,865	-	ENSMUSG00000060261.15	FALSE	FALSE	TRUE	AltStartEnd	FALSE	-0.224192204	-4.989367349	0.000003335766	0.000906661
chrX:8203834-8204195(-)	chrX	8,203,834	8,204,195	-	ENSMUSG00000031169.13	FALSE	FALSE	TRUE	AltStartEnd	FALSE	0.194460778	4.984529846	0.000003400413	0.000922813
chr2:150835350-150837351(-)	chr2	150,835,350	150,837,351	-	ENSMUSG00000032046.15	FALSE	FALSE	TRUE	AltStartEnd	FALSE	0.151479434	4.983638665	0.000003412455	0.000924660
chr15:3271051-3274660(+)	chr15	3,271,051	3,274,660	+	ENSMUSG00000064373.12	FALSE	FALSE	TRUE	AltStartEnd	FALSE	0.356862533	4.982483709	0.000003428123	0.000927483
chr9:72736787-72736873(+)	chr9	72,736,787	72,736,873	+	ENSMUSG00000032216.15	FALSE	FALSE	TRUE	AltStartEnd	FALSE	-0.194557616	-4.980073794	0.000003461043	0.000934958
chr3:103627131-103630901(+)	chr3	103,627,131	103,630,901	+	ENSMUSG00000027849.19	FALSE	FALSE	TRUE	AltStartEnd	FALSE	-0.278406548	-4.977915357	0.000003490790	0.000940119
chr6:51463492-51464088(-)	chr6	51,463,492	51,464,088	-	ENSMUSG00000004980.16	FALSE	FALSE	TRUE	AltStartEnd	FALSE	-0.172163163	-4.977956942	0.000003490214	0.000940119
chr11:97241836-97241950(-)	chr11	97,241,836	97,241,950	-	ENSMUSG00000001441.13	FALSE	FALSE	TRUE	AltStartEnd	FALSE	-0.216863912	-4.977226140	0.000003500341	0.000941123
chr4:86837560-86855866(-)	chr4	86,837,560	86,855,866	-	ENSMUSG00000028495.14	FALSE	FALSE	TRUE	AltStartEnd	FALSE	0.453223406	4.976878200	0.000003505172	0.000941123
chr17:35159412-35159779(-)	chr17	35,159,412	35,159,779	-	ENSMUSG00000024393.14	FALSE	FALSE	TRUE	AltStartEnd	FALSE	-0.186513658	-4.976402640	0.000003511786	0.000941468
chr1:172496066-172496150(+)	chr1	172,496,066	172,496,150	+	ENSMUSG00000037995.15	FALSE	FALSE	TRUE	AltStartEnd	FALSE	-0.257598765	-4.975533133	0.000003523910	0.000943287
chr12:72793136-72793711(+)	chr12	72,793,136	72,793,711	+	ENSMUSG00000021096.11	FALSE	FALSE	TRUE	AltStartEnd	FALSE	0.600124588	4.975137515	0.000003529440	0.000943338
chr2:5856046-5861026(+)	chr2	5,856,046	5,861,026	+	ENSMUSG00000025817.12	FALSE	FALSE	TRUE	AltStartEnd	FALSE	-0.345585015	-4.974091986	0.000003544095	0.000945824
chr4:130009761-130010057(+)	chr4	130,009,761	130,010,057	+	ENSMUSG00000028782.14	FALSE	FALSE	TRUE	AltStartEnd	FALSE	0.117780697	4.972738241	0.000003563159	0.000949477
chr4:138316130-138317304(-)	chr4	138,316,130	138,317,304	-	ENSMUSG00000028756.12	FALSE	FALSE	TRUE	AltStartEnd	FALSE	0.146897529	4.971965098	0.000003574092	0.000950956
chr11:51601889-51602592(-)	chr11	51,601,889	51,602,592	-	ENSMUSG00000020358.17	FALSE	FALSE	TRUE	AltStartEnd	FALSE	-0.207803847	-4.970357689	0.000003596926	0.000955592
chr10:106927861-106931122(+)	chr10	106,927,861	106,931,122	+	ENSMUSG00000053825.15	FALSE	FALSE	TRUE	AltStartEnd	FALSE	0.402404550	4.969551765	0.000003608428	0.000955774
chr13:58395686-58396826(-)	chr13	58,395,686	58,396,826	-	ENSMUSG00000021546.18	FALSE	FALSE	TRUE	AltStartEnd	FALSE	-0.182892439	-4.969553899	0.000003608397	0.000955774
chr13:54378986-54379511(+)	chr13	54,378,986	54,379,511	+	ENSMUSG00000025867.8	FALSE	FALSE	TRUE	AltStartEnd	FALSE	0.160082682	4.967750680	0.000003634263	0.000961175
chr11:97218649-97222950(-)	chr11	97,218,649	97,222,950	-	ENSMUSG00000001441.13	FALSE	FALSE	TRUE	AltStartEnd	FALSE	-0.179094189	-4.966740484	0.000003648832	0.000963586
chr10:128481773-128482082(+)	chr10	128,481,773	128,482,082	+	ENSMUSG00000025369.15	FALSE	FALSE	TRUE	AltStartEnd	FALSE	-0.222359271	-4.965920295	0.000003660703	0.000964431
chr11:99016239-99016429(-)	chr11	99,016,239	99,016,429	-	ENSMUSG00000020914.17	FALSE	FALSE	TRUE	AltStartEnd	FALSE	-0.348537737	-4.965389196	0.000003668410	0.000964431
chr2:163634513-163636810(-)	chr2	163,634,513	163,636,810	-	ENSMUSG00000017707.9	FALSE	FALSE	TRUE	AltStartEnd	FALSE	0.138982877	4.965519589	0.000003666516	0.000964431
chrX:20649292-20649387(+)	chrX	20,649,292	20,649,387	+	ENSMUSG00000031060.16	FALSE	FALSE	TRUE	AltStartEnd	FALSE	-0.201611482	-4.964414578	0.000003682594	0.000966722
chr11:69102751-69102824(+)	chr11	69,102,751	69,102,824	+	ENSMUSG00000020893.17	FALSE	FALSE	TRUE	AltStartEnd	FALSE	0.272434985	4.963588829	0.000003694653	0.000967014
chr2:143773988-143784527(+)	chr2	143,773,988	143,784,527	+	ENSMUSG00000027419.9	FALSE	FALSE	TRUE	AltStartEnd	FALSE	0.192451069	4.963800087	0.000003691564	0.000967014
chr11:51601477-51601749(-)	chr11	51,601,477	51,601,749	-	ENSMUSG00000020358.17	FALSE	FALSE	TRUE	AltStartEnd	FALSE	-0.234120565	-4.961375618	0.000003727166	0.000974080
chr8:72725689-72731080(+)	chr8	72,725,689	72,731,080	+	ENSMUSG00000031622.16	FALSE	FALSE	TRUE	AltStartEnd	FALSE	0.184749503	4.955372510	0.000003816765	0.000996024
chr2:32229343-32230610(+)	chr2	32,229,343	32,230,610	+	ENSMUSG00000039262.16	FALSE	FALSE	TRUE	AltStartEnd	FALSE	-0.133492689	-4.953157303	0.000003850357	0.001003308
chr5:138276745-138277406(-)	chr5	138,276,745	138,277,406	-	ENSMUSG00000106247.1	FALSE	FALSE	TRUE	AltStartEnd	FALSE	-0.242812215	-4.952549597	0.000003859622	0.001004241
chr7:125667200-125667311(-)	chr7	125,667,200	125,667,311	-	ENSMUSG00000032777.9	FALSE	FALSE	TRUE	AltStartEnd	FALSE	-0.227729167	-4.952119586	0.000003866192	0.001004471
chr1:178332355-178332996(-)	chr1	178,332,355	178,332,996	-	ENSMUSG00000039630.10	FALSE	FALSE	TRUE	AltStartEnd	FALSE	-0.141294716	-4.947786711	0.000003932998	0.001011416
chr12:84432547-84433431(-)	chr12	84,432,547	84,433,431	-	ENSMUSG00000021238.11	FALSE	FALSE	TRUE	AltStartEnd	FALSE	0.253445099	4.947937349	0.000003930657	0.001011416
chr17:35158582-35158935(-)	chr17	35,158,582	35,158,935	-	ENSMUSG00000024393.14	FALSE	FALSE	TRUE	AltStartEnd	FALSE	-0.171755986	-4.949057513	0.000003913288	0.001011416
chr19:55078586-55079215(-)	chr19	55,078,586	55,079,215	-	ENSMUSG00000024978.11	FALSE	FALSE	TRUE	AltStartEnd	FALSE	0.211274301	4.949019795	0.000003913872	0.001011416
chr5:38159030-38159298(-)	chr5	38,159,030	38,159,298	-	ENSMUSG00000029126.7	FALSE	FALSE	TRUE	AltStartEnd	FALSE	0.242664192	4.949022520	0.000003913830	0.001011416
chr7:34347981-34351285(-)	chr7	34,347,981	34,351,285	-	ENSMUSG00000066568.12	FALSE	FALSE	TRUE	AltStartEnd	FALSE	-0.224061845	-4.947960028	0.000003930304	0.001011416
chr7:127034031-127034123(-)	chr7	127,034,031	127,034,123	-	ENSMUSG00000030677.8	FALSE	FALSE	TRUE	AltStartEnd	FALSE	-0.311371106	-4.948652056	0.000003919566	0.001011416
chr11:79243574-79244462(-)	chr11	79,243,574	79,244,462	-	ENSMUSG00000017677.11	FALSE	FALSE	TRUE	AltStartEnd	FALSE	-0.478838089	-4.947382552	0.000003939287	0.001011561
chr16:4769794-4770042(-)	chr16	4,769,794	4,770,042	-	ENSMUSG00000004071.13	FALSE	FALSE	TRUE	AltStartEnd	FALSE	0.158150267	4.944326002	0.000003987165	0.001022369
chrX:152036477-152037369(+)	chrX	152,036,477	152,037,369	+	ENSMUSG00000041133.11	FALSE	FALSE	TRUE	AltStartEnd	FALSE	-0.159751847	-4.943591268	0.000003998758	0.001023856
chr11:121329426-121330146(-)	chr11	121,329,426	121,330,146	-	ENSMUSG00000025173.13	FALSE	FALSE	TRUE	AltStartEnd	FALSE	0.168694956	4.940948958	0.000004040724	0.001030122
chr17:24887916-24890282(+)	chr17	24,887,916	24,890,282	+	ENSMUSG00000024160.16	FALSE	FALSE	TRUE	AltStartEnd	FALSE	0.187601924	4.941058804	0.000004038971	0.001030122
chr4:124931111-124936354(-)	chr4	124,931,111	124,936,354	-	ENSMUSG00000028873.16	FALSE	FALSE	TRUE	AltStartEnd	FALSE	-0.286527889	-4.941069900	0.000004038794	0.001030122
chr2:150848456-150858359(-)	chr2	150,848,456	150,858,359	-	ENSMUSG00000032046.15	FALSE	FALSE	TRUE	AltStartEnd	FALSE	0.112172875	4.940381433	0.000004049793	0.001030681
chr5:139262950-139263478(+)	chr5	139,262,950	139,263,478	+	ENSMUSG00000025858.12	FALSE	FALSE	TRUE	AltStartEnd	FALSE	0.176455818	4.940082254	0.000004054582	0.001030681
chr19:9984326-9984559(+)	chr19	9,984,326	9,984,559	+	ENSMUSG00000024661.7	FALSE	FALSE	TRUE	AltStartEnd	FALSE	0.108739802	4.939462397	0.000004064522	0.001031054
chr6:34766197-34771047(+)	chr6	34,766,197	34,771,047	+	ENSMUSG00000029761.16	FALSE	FALSE	TRUE	AltStartEnd	FALSE	-0.396622104	-4.939263189	0.000004067722	0.001031054
chr3:126928846-126929721(-)	chr3	126,928,846	126,929,721	-	ENSMUSG00000032826.19	FALSE	FALSE	TRUE	AltStartEnd	FALSE	-0.230823489	-4.938457305	0.000004080690	0.001032859
chr9:70543080-70543969(+)	chr9	70,543,080	70,543,969	+	ENSMUSG00000032212.10	FALSE	FALSE	TRUE	AltStartEnd	FALSE	-0.287323226	-4.938053443	0.000004087204	0.001033028
chr18:38451641-38456054(+)	chr18	38,451,641	38,456,054	+	ENSMUSG00000024425.4	FALSE	FALSE	TRUE	AltStartEnd	FALSE	1.172322647	4.937496915	0.000004096197	0.001033822
chr1:135267281-135268082(-)	chr1	135,267,281	135,268,082	-	ENSMUSG00000041926.15	FALSE	FALSE	TRUE	AltStartEnd	FALSE	-0.299827036	-4.935558837	0.000004127667	0.001037751
chr1:178333645-178333886(-)	chr1	178,333,645	178,333,886	-	ENSMUSG00000039630.10	FALSE	FALSE	TRUE	AltStartEnd	FALSE	-0.152107329	-4.935093219	0.000004135262	0.001037751
chr7:97513668-97516225(+)	chr7	97,513,668	97,516,225	+	ENSMUSG00000025133.9	FALSE	FALSE	TRUE	AltStartEnd	FALSE	-0.233891465	-4.935138815	0.000004134518	0.001037751
chr9:108093073-108093621(-)	chr9	108,093,073	108,093,621	-	ENSMUSG00000032590.14	FALSE	FALSE	TRUE	AltStartEnd	FALSE	-0.409107388	-4.935861388	0.000004122739	0.001037751
chr13:112955291-112955399(+)	chr13	112,955,291	112,955,399	+	ENSMUSG00000042426.6	FALSE	FALSE	TRUE	AltStartEnd	FALSE	-0.327960957	-4.934258026	0.000004148921	0.001039702
chr11:50232677-50232944(+)	chr11	50,232,677	50,232,944	+	ENSMUSG00000036620.14	FALSE	FALSE	TRUE	AltStartEnd	FALSE	0.137222218	4.932249311	0.000004181951	0.001045015
chr14:52081306-52081827(-)	chr14	52,081,306	52,081,827	-	ENSMUSG00000060373.15	FALSE	FALSE	TRUE	AltStartEnd	FALSE	-0.263249555	-4.932294451	0.000004181206	0.001045015
chr9:70409389-70410120(-)	chr9	70,409,389	70,410,120	-	ENSMUSG00000032218.7	FALSE	FALSE	TRUE	AltStartEnd	FALSE	-0.379099601	-4.929983378	0.000004219519	0.001052913
chr16:8478328-8482126(+)	chr16	8,478,328	8,482,126	+	ENSMUSG00000039345.16	FALSE	FALSE	TRUE	AltStartEnd	FALSE	0.242275774	4.929434917	0.000004228662	0.001053065
chr2:25054670-25054997(+)	chr2	25,054,670	25,054,997	+	ENSMUSG00000006476.19	FALSE	FALSE	TRUE	AltStartEnd	FALSE	0.203269063	4.929231933	0.000004232051	0.001053065
chr8:70772694-70774655(-)	chr8	70,772,694	70,774,655	-	ENSMUSG00000031834.15	FALSE	FALSE	TRUE	AltStartEnd	FALSE	0.154951135	4.927987929	0.000004252875	0.001055275
chr9:70572175-70573510(+)	chr9	70,572,175	70,573,510	+	ENSMUSG00000032212.10	FALSE	FALSE	TRUE	AltStartEnd	FALSE	-0.317309302	-4.928186902	0.000004249538	0.001055275
chr5:134244876-134245116(-)	chr5	134,244,876	134,245,116	-	ENSMUSG00000060261.15	FALSE	FALSE	TRUE	AltStartEnd	FALSE	-0.222150096	-4.925660098	0.000004292113	0.001059523
chr5:134245181-134246509(-)	chr5	134,245,181	134,246,509	-	ENSMUSG00000060261.15	FALSE	FALSE	TRUE	AltStartEnd	FALSE	-0.222728604	-4.925549430	0.000004293987	0.001059523
chr9:108091302-108091767(-)	chr9	108,091,302	108,091,767	-	ENSMUSG00000032590.14	FALSE	FALSE	TRUE	AltStartEnd	FALSE	-0.266578930	-4.926163932	0.000004283590	0.001059523
chrX:20713175-20713296(+)	chrX	20,713,175	20,713,296	+	ENSMUSG00000031066.10	FALSE	FALSE	TRUE	AltStartEnd	FALSE	-0.164559114	-4.926335798	0.000004280687	0.001059523
chr15:99622323-99623568(-)	chr15	99,622,323	99,623,568	-	ENSMUSG00000023015.14	FALSE	FALSE	TRUE	AltStartEnd	FALSE	-0.182986839	-4.924672777	0.000004308861	0.001061711
chr11:119996746-119997008(+)	chr11	119,996,746	119,997,008	+	ENSMUSG00000025372.16	FALSE	FALSE	TRUE	AltStartEnd	FALSE	0.462948384	4.921867001	0.000004356806	0.001067568
chr15:27557246-27562723(+)	chr15	27,557,246	27,562,723	+	ENSMUSG00000022265.7	FALSE	FALSE	TRUE	AltStartEnd	FALSE	0.188004329	4.922386027	0.000004347898	0.001067568
chr16:8473965-8477966(+)	chr16	8,473,965	8,477,966	+	ENSMUSG00000039345.16	FALSE	FALSE	TRUE	AltStartEnd	FALSE	0.215922985	4.921975278	0.000004354946	0.001067568
chrX:20718423-20718678(+)	chrX	20,718,423	20,718,678	+	ENSMUSG00000031066.10	FALSE	FALSE	TRUE	AltStartEnd	FALSE	-0.153027009	-4.922086797	0.000004353031	0.001067568
chr11:50232381-50232563(+)	chr11	50,232,381	50,232,563	+	ENSMUSG00000036620.14	FALSE	FALSE	TRUE	AltStartEnd	FALSE	0.129517984	4.920647171	0.000004377812	0.001071230
chr11:84104279-84106188(-)	chr11	84,104,279	84,106,188	-	ENSMUSG00000018651.14	FALSE	FALSE	TRUE	AltStartEnd	FALSE	0.189376428	4.920006700	0.000004388881	0.001072453
chr7:81624343-81636360(-)	chr7	81,624,343	81,636,360	-	ENSMUSG00000025813.14	FALSE	FALSE	TRUE	AltStartEnd	FALSE	0.204072712	4.919124836	0.000004404166	0.001074702
chr1:135265406-135266869(-)	chr1	135,265,406	135,266,869	-	ENSMUSG00000041926.15	FALSE	FALSE	TRUE	AltStartEnd	FALSE	-0.289589681	-4.915933733	0.000004459913	0.001082325
chr6:51464546-51465178(-)	chr6	51,464,546	51,465,178	-	ENSMUSG00000004980.16	FALSE	FALSE	TRUE	AltStartEnd	FALSE	-0.211264229	-4.916518068	0.000004449653	0.001082325
chr7:19157567-19157645(-)	chr7	19,157,567	19,157,645	-	ENSMUSG00000030406.7	FALSE	FALSE	TRUE	AltStartEnd	FALSE	-0.592021530	-4.916095063	0.000004457078	0.001082325
chrX:152046804-152046894(+)	chrX	152,046,804	152,046,894	+	ENSMUSG00000041133.11	FALSE	FALSE	TRUE	AltStartEnd	FALSE	-0.168703273	-4.916722345	0.000004446072	0.001082325
chr2:137046804-137066129(+)	chr2	137,046,804	137,066,129	+	ENSMUSG00000027281.16	FALSE	FALSE	TRUE	AltStartEnd	FALSE	-0.487299511	-4.915009338	0.000004476189	0.001083299
chr4:152385595-152385948(+)	chr4	152,385,595	152,385,948	+	ENSMUSG00000005045.16	FALSE	FALSE	TRUE	AltStartEnd	FALSE	0.395438767	4.915133412	0.000004474001	0.001083299
chr9:15916994-15919163(-)	chr9	15,916,994	15,919,163	-	ENSMUSG00000074505.6	FALSE	FALSE	TRUE	AltStartEnd	FALSE	-0.304345341	-4.914610813	0.000004483224	0.001083517
chr2:181088569-181092238(-)	chr2	181,088,569	181,092,238	-	ENSMUSG00000016346.17	FALSE	FALSE	TRUE	AltStartEnd	FALSE	0.307643332	4.913193538	0.000004508331	0.001086612
chr9:72726529-72730901(+)	chr9	72,726,529	72,730,901	+	ENSMUSG00000032216.15	FALSE	FALSE	TRUE	AltStartEnd	FALSE	-0.194418622	-4.913524470	0.000004502456	0.001086612
chr14:12376708-12411553(-)	chr14	12,376,708	12,411,553	-	ENSMUSG00000054423.14	FALSE	FALSE	TRUE	AltStartEnd	FALSE	-0.204435936	-4.911731293	0.000004534377	0.001091401
chr5:24452533-24476377(+)	chr5	24,452,533	24,476,377	+	ENSMUSG00000023353.14	FALSE	FALSE	TRUE	AltStartEnd	FALSE	0.117461288	4.911115726	0.000004545386	0.001092562
chr19:46313444-46313653(-)	chr19	46,313,444	46,313,653	-	ENSMUSG00000037126.16	FALSE	FALSE	TRUE	AltStartEnd	FALSE	0.169203764	4.909619532	0.000004572253	0.001097527
chr10:63016174-63016406(-)	chr10	63,016,174	63,016,406	-	ENSMUSG00000020069.16	FALSE	FALSE	TRUE	AltStartEnd	FALSE	-0.229455381	-4.909037344	0.000004582749	0.001098554
chr10:81315117-81317325(+)	chr10	81,315,117	81,317,325	+	ENSMUSG00000034902.17	FALSE	FALSE	TRUE	AltStartEnd	FALSE	0.149405870	4.907725102	0.000004606493	0.001102570
chr12:84433529-84433855(-)	chr12	84,433,529	84,433,855	-	ENSMUSG00000021238.11	FALSE	FALSE	TRUE	AltStartEnd	FALSE	0.252150504	4.907130380	0.000004617294	0.001102570
chr17:65696376-65697990(-)	chr17	65,696,376	65,697,990	-	ENSMUSG00000056515.9	FALSE	FALSE	TRUE	AltStartEnd	FALSE	0.207959271	4.906211554	0.000004634029	0.001102570
chr7:141890853-141891983(-)	chr7	141,890,853	141,891,983	-	ENSMUSG00000025139.14	FALSE	FALSE	TRUE	AltStartEnd	FALSE	0.144233293	4.906051616	0.000004636948	0.001102570
chrX:6936770-6938299(+)	chrX	6,936,770	6,938,299	+	ENSMUSG00000062393.13	FALSE	FALSE	TRUE	AltStartEnd	FALSE	-0.638743852	-4.906928503	0.000004620966	0.001102570
chrX:74332505-74332967(+)	chrX	74,332,505	74,332,967	+	ENSMUSG00000031398.13	FALSE	FALSE	TRUE	AltStartEnd	FALSE	-0.303286462	-4.906276777	0.000004632839	0.001102570
chr10:111490168-111490376(+)	chr10	111,490,168	111,490,376	+	ENSMUSG00000058799.16	FALSE	FALSE	TRUE	AltStartEnd	FALSE	-0.126647305	-4.904673486	0.000004662175	0.001104347
chr17:35157557-35157878(-)	chr17	35,157,557	35,157,878	-	ENSMUSG00000024393.14	FALSE	FALSE	TRUE	AltStartEnd	FALSE	-0.187690918	-4.905216469	0.000004652219	0.001104347
chr5:76822636-76840787(+)	chr5	76,822,636	76,840,787	+	ENSMUSG00000036377.19	FALSE	FALSE	TRUE	AltStartEnd	FALSE	-0.446439277	-4.904619051	0.000004663174	0.001104347
chr1:36429454-36438749(-)	chr1	36,429,454	36,438,749	-	ENSMUSG00000001143.13	FALSE	FALSE	TRUE	AltStartEnd	FALSE	-0.467476507	-4.903445019	0.000004684775	0.001107237
chr15:89163003-89163277(-)	chr15	89,163,003	89,163,277	-	ENSMUSG00000036606.17	FALSE	FALSE	TRUE	AltStartEnd	FALSE	-0.168901362	-4.902935643	0.000004694177	0.001107237
chr6:23033505-23035044(+)	chr6	23,033,505	23,035,044	+	ENSMUSG00000068748.7	FALSE	FALSE	TRUE	AltStartEnd	FALSE	-0.210488248	-4.903004340	0.000004692908	0.001107237
chr11:69022613-69022708(+)	chr11	69,022,613	69,022,708	+	ENSMUSG00000020898.18	FALSE	FALSE	TRUE	AltStartEnd	FALSE	-0.227033742	-4.901775079	0.000004715668	0.001110823
chr5:134295612-134314382(-)	chr5	134,295,612	134,314,382	-	ENSMUSG00000060261.15	FALSE	FALSE	TRUE	AltStartEnd	FALSE	-0.309468674	-4.899788539	0.000004752678	0.001117090
chr7:139090342-139091861(+)	chr7	139,090,342	139,091,861	+	ENSMUSG00000025478.15	FALSE	FALSE	TRUE	AltStartEnd	FALSE	0.172358441	4.899668700	0.000004754919	0.001117090
chr9:65890808-65893371(+)	chr9	65,890,808	65,893,371	+	ENSMUSG00000040204.6	FALSE	FALSE	TRUE	AltStartEnd	FALSE	-0.324189131	-4.897596013	0.000004793853	0.001124741
chr1:92637402-92641879(-)	chr1	92,637,402	92,641,879	-	ENSMUSG00000073616.10	FALSE	FALSE	TRUE	AltStartEnd	FALSE	0.311833744	4.896852459	0.000004807896	0.001125310
chr7:24482161-24499155(+)	chr7	24,482,161	24,499,155	+	ENSMUSG00000054793.8	FALSE	FALSE	TRUE	AltStartEnd	FALSE	0.198229859	4.896793179	0.000004809017	0.001125310
chr5:88637358-88638980(+)	chr5	88,637,358	88,638,980	+	ENSMUSG00000029291.11	FALSE	FALSE	TRUE	AltStartEnd	FALSE	-0.109742138	-4.894014164	0.000004861870	0.001136173
chr5:149048912-149049726(-)	chr5	149,048,912	149,049,726	-	ENSMUSG00000066551.12	FALSE	FALSE	TRUE	AltStartEnd	FALSE	0.136650527	4.892971776	0.000004881840	0.001138320
chr7:139096323-139096666(+)	chr7	139,096,323	139,096,666	+	ENSMUSG00000025478.15	FALSE	FALSE	TRUE	AltStartEnd	FALSE	0.144224359	4.892721293	0.000004886651	0.001138320
chrX:73860548-73860719(-)	chrX	73,860,548	73,860,719	-	ENSMUSG00000031391.18	FALSE	FALSE	TRUE	AltStartEnd	FALSE	-0.228108392	-4.892526756	0.000004890390	0.001138320
chr12:76061821-76064092(+)	chr12	76,061,821	76,064,092	+	ENSMUSG00000063450.14	FALSE	FALSE	TRUE	AltStartEnd	FALSE	-0.398170171	-4.891064803	0.000004918582	0.001143376
chr6:30743071-30744353(+)	chr6	30,743,071	30,744,353	+	ENSMUSG00000051855.15	FALSE	FALSE	TRUE	AltStartEnd	FALSE	-0.241013990	-4.889385738	0.000004951155	0.001149436
chr6:125169997-125170133(-)	chr6	125,169,997	125,170,133	-	ENSMUSG00000038252.13	FALSE	FALSE	TRUE	AltStartEnd	FALSE	-0.236532304	-4.887493413	0.000004988118	0.001156497
chr11:97231997-97235054(-)	chr11	97,231,997	97,235,054	-	ENSMUSG00000001441.13	FALSE	FALSE	TRUE	AltStartEnd	FALSE	-0.188517158	-4.886612226	0.000005005422	0.001158988
chr17:32334695-32335110(-)	chr17	32,334,695	32,335,110	-	ENSMUSG00000002625.10	FALSE	FALSE	TRUE	AltStartEnd	FALSE	-0.561268272	-4.885944178	0.000005018579	0.001160514
chr2:5854917-5855979(+)	chr2	5,854,917	5,855,979	+	ENSMUSG00000025817.12	FALSE	FALSE	TRUE	AltStartEnd	FALSE	-0.339975001	-4.883647695	0.000005064067	0.001167975
chr9:70586948-70587050(+)	chr9	70,586,948	70,587,050	+	ENSMUSG00000032212.10	FALSE	FALSE	TRUE	AltStartEnd	FALSE	-0.216588915	-4.883867504	0.000005059696	0.001167975
chr15:102130789-102131867(-)	chr15	102,130,789	102,131,867	-	ENSMUSG00000036966.15	FALSE	FALSE	TRUE	AltStartEnd	FALSE	0.160579834	4.881879047	0.000005099373	0.001173055
chr19:30039296-30056234(+)	chr19	30,039,296	30,056,234	+	ENSMUSG00000024817.13	FALSE	FALSE	TRUE	AltStartEnd	FALSE	-0.483503408	-4.882011460	0.000005096722	0.001173055
chr1:158657307-158663994(+)	chr1	158,657,307	158,663,994	+	ENSMUSG00000026587.15	FALSE	FALSE	TRUE	AltStartEnd	FALSE	-0.208255872	-4.881241219	0.000005112165	0.001174468
chr11:72645651-72663070(+)	chr11	72,645,651	72,663,070	+	ENSMUSG00000020794.13	FALSE	FALSE	TRUE	AltStartEnd	FALSE	0.321162778	4.878700321	0.000005163432	0.001180108
chr11:6113430-6150494(-)	chr11	6,113,430	6,150,494	-	ENSMUSG00000053838.14	FALSE	FALSE	TRUE	AltStartEnd	FALSE	0.312759201	4.879200707	0.000005153297	0.001180108
chr15:89163369-89164011(-)	chr15	89,163,369	89,164,011	-	ENSMUSG00000036606.17	FALSE	FALSE	TRUE	AltStartEnd	FALSE	-0.170968216	-4.879637933	0.000005144456	0.001180108
chr3:90408598-90409997(-)	chr3	90,408,598	90,409,997	-	ENSMUSG00000027933.11	FALSE	FALSE	TRUE	AltStartEnd	FALSE	-0.215732705	-4.878801419	0.000005161383	0.001180108
chr11:23491581-23492217(-)	chr11	23,491,581	23,492,217	-	ENSMUSG00000020288.13	FALSE	FALSE	TRUE	AltStartEnd	FALSE	-0.204263969	-4.876337014	0.000005211567	0.001189570
chr11:100740620-100741292(-)	chr11	100,740,620	100,741,292	-	ENSMUSG00000035355.15	FALSE	FALSE	TRUE	AltStartEnd	FALSE	-0.468803059	-4.875917877	0.000005220149	0.001189992
chr1:46820642-46826092(-)	chr1	46,820,642	46,826,092	-	ENSMUSG00000025986.6	FALSE	FALSE	TRUE	AltStartEnd	FALSE	-0.268656903	-4.874726097	0.000005244627	0.001190962
chr17:56701087-56702762(+)	chr17	56,701,087	56,702,762	+	ENSMUSG00000002372.9	FALSE	FALSE	TRUE	AltStartEnd	FALSE	0.630019715	4.874845950	0.000005242160	0.001190962
chr7:5092964-5093898(+)	chr7	5,092,964	5,093,898	+	ENSMUSG00000035203.16	FALSE	FALSE	TRUE	AltStartEnd	FALSE	0.136144534	4.874881930	0.000005241420	0.001190962
chr4:94575233-94578386(-)	chr4	94,575,233	94,578,386	-	ENSMUSG00000028577.13	FALSE	FALSE	TRUE	AltStartEnd	FALSE	0.206968669	4.873558754	0.000005268712	0.001194895
chr1:158612533-158657039(+)	chr1	158,612,533	158,657,039	+	ENSMUSG00000026587.15	FALSE	FALSE	TRUE	AltStartEnd	FALSE	-0.197777769	-4.873127967	0.000005277627	0.001195383
chr2:103766862-103768405(-)	chr2	103,766,862	103,768,405	-	ENSMUSG00000027184.14	FALSE	FALSE	TRUE	AltStartEnd	FALSE	-0.197337321	-4.872675232	0.000005287013	0.001195975
chrX:73859771-73860018(-)	chrX	73,859,771	73,860,018	-	ENSMUSG00000031391.18	FALSE	FALSE	TRUE	AltStartEnd	FALSE	-0.201471655	-4.872151179	0.000005297897	0.001196905
chrX:74334771-74335042(+)	chrX	74,334,771	74,335,042	+	ENSMUSG00000031398.13	FALSE	FALSE	TRUE	AltStartEnd	FALSE	-0.318865668	-4.871583441	0.000005309713	0.001198042
chr11:99015058-99016027(-)	chr11	99,015,058	99,016,027	-	ENSMUSG00000020914.17	FALSE	FALSE	TRUE	AltStartEnd	FALSE	-0.312322632	-4.869673502	0.000005349652	0.001203978
chr9:62371868-62372061(+)	chr9	62,371,868	62,372,061	+	ENSMUSG00000032249.14	FALSE	FALSE	TRUE	AltStartEnd	FALSE	-0.140619118	-4.869759463	0.000005347848	0.001203978
chr1:135272477-135277388(-)	chr1	135,272,477	135,277,388	-	ENSMUSG00000041926.15	FALSE	FALSE	TRUE	AltStartEnd	FALSE	-0.328047479	-4.869042086	0.000005362920	0.001205429
chr2:119627692-119630336(+)	chr2	119,627,692	119,630,336	+	ENSMUSG00000027306.15	FALSE	FALSE	TRUE	AltStartEnd	FALSE	-0.314627465	-4.866620079	0.000005414112	0.001215389
chr12:30895952-30896115(-)	chr12	30,895,952	30,896,115	-	ENSMUSG00000044573.16	FALSE	FALSE	TRUE	AltStartEnd	FALSE	0.156930052	4.865375545	0.000005440602	0.001216698
chr17:6122343-6124170(+)	chr17	6,122,343	6,124,170	+	ENSMUSG00000034377.10	FALSE	FALSE	TRUE	AltStartEnd	FALSE	0.533614278	4.865450636	0.000005439000	0.001216698
chr9:107788371-107789607(-)	chr9	107,788,371	107,789,607	-	ENSMUSG00000032582.14	FALSE	FALSE	TRUE	AltStartEnd	FALSE	-0.160069612	-4.865871710	0.000005430026	0.001216698
chr5:134242786-134242907(-)	chr5	134,242,786	134,242,907	-	ENSMUSG00000060261.15	FALSE	FALSE	TRUE	AltStartEnd	FALSE	-0.232856348	-4.864815532	0.000005452563	0.001217831
chr11:69029811-69030483(+)	chr11	69,029,811	69,030,483	+	ENSMUSG00000020898.18	FALSE	FALSE	TRUE	AltStartEnd	FALSE	-0.218434260	-4.863421106	0.000005482457	0.001222962
chr19:6246891-6247638(+)	chr19	6,246,891	6,247,638	+	ENSMUSG00000024773.15	FALSE	FALSE	TRUE	AltStartEnd	FALSE	-0.287538859	-4.862712669	0.000005497706	0.001224817
chr10:36985238-36986306(+)	chr10	36,985,238	36,986,306	+	ENSMUSG00000019777.16	FALSE	FALSE	TRUE	AltStartEnd	FALSE	-0.125680061	-4.861841171	0.000005516522	0.001227461
chr18:65685689-65686961(+)	chr18	65,685,689	65,686,961	+	ENSMUSG00000042439.13	FALSE	FALSE	TRUE	AltStartEnd	FALSE	-0.172911401	-4.860574653	0.000005543977	0.001229435
chr8:71634663-71634888(-)	chr8	71,634,663	71,634,888	-	ENSMUSG00000034799.16	FALSE	FALSE	TRUE	AltStartEnd	FALSE	-0.195139686	-4.860553476	0.000005544438	0.001229435
chr9:37381822-37382355(+)	chr9	37,381,822	37,382,355	+	ENSMUSG00000046240.8	FALSE	FALSE	TRUE	AltStartEnd	FALSE	0.283637341	4.860469212	0.000005546269	0.001229435
chr7:110048859-110048944(+)	chr7	110,048,859	110,048,944	+	ENSMUSG00000066232.4	FALSE	FALSE	TRUE	AltStartEnd	FALSE	-0.163915977	-4.859663059	0.000005563821	0.001231780
chr14:51888835-51889146(+)	chr14	51,888,835	51,889,146	+	ENSMUSG00000004561.14	FALSE	FALSE	TRUE	AltStartEnd	FALSE	-0.533318110	-4.855051774	0.000005665268	0.001250105
chr18:64470815-64475056(-)	chr18	64,470,815	64,475,056	-	ENSMUSG00000024588.9	FALSE	FALSE	TRUE	AltStartEnd	FALSE	0.157259247	4.855030205	0.000005665746	0.001250105
chr8:71651286-71651952(-)	chr8	71,651,286	71,651,952	-	ENSMUSG00000034799.16	FALSE	FALSE	TRUE	AltStartEnd	FALSE	-0.252892511	-4.854618253	0.000005674897	0.001250105
chr9:107792017-107796476(-)	chr9	107,792,017	107,796,476	-	ENSMUSG00000032582.14	FALSE	FALSE	TRUE	AltStartEnd	FALSE	-0.163132729	-4.854855263	0.000005669630	0.001250105
chr4:46664948-46667486(-)	chr4	46,664,948	46,667,486	-	ENSMUSG00000039809.10	FALSE	FALSE	TRUE	AltStartEnd	FALSE	0.172749300	4.853019580	0.000005710545	0.001256391
chr14:63139114-63141733(+)	chr14	63,139,114	63,141,733	+	ENSMUSG00000021939.8	FALSE	FALSE	TRUE	AltStartEnd	FALSE	0.119243482	4.852534885	0.000005721396	0.001257213
chr11:62533953-62536281(-)	chr11	62,533,953	62,536,281	-	ENSMUSG00000018509.8	FALSE	FALSE	TRUE	AltStartEnd	FALSE	-0.269246845	-4.850256489	0.000005772673	0.001262201
chr4:101136252-101137710(+)	chr4	101,136,252	101,137,710	+	ENSMUSG00000035275.14	FALSE	FALSE	TRUE	AltStartEnd	FALSE	0.359012292	4.850911431	0.000005757887	0.001262201
chr9:72718383-72721300(+)	chr9	72,718,383	72,721,300	+	ENSMUSG00000032216.15	FALSE	FALSE	TRUE	AltStartEnd	FALSE	-0.214040487	-4.850264178	0.000005772499	0.001262201
chr9:57451483-57451979(-)	chr9	57,451,483	57,451,979	-	ENSMUSG00000040722.7	TRUE	TRUE	TRUE	InGen	FALSE	0.112058347	4.850328564	0.000005771044	0.001262201
chr15:83161955-83162231(-)	chr15	83,161,955	83,162,231	-	ENSMUSG00000018042.18	FALSE	FALSE	TRUE	AltStartEnd	FALSE	0.171346313	4.848874040	0.000005804004	0.001264357
chr4:152385595-152385723(+)	chr4	152,385,595	152,385,723	+	ENSMUSG00000005045.16	FALSE	FALSE	TRUE	AltStartEnd	FALSE	-0.232445015	-4.849352969	0.000005793131	0.001264357
chr5:31067224-31067399(+)	chr5	31,067,224	31,067,399	+	ENSMUSG00000013629.16	FALSE	FALSE	TRUE	AltStartEnd	FALSE	-0.419023051	-4.848993208	0.000005801297	0.001264357
chr7:24500057-24500475(+)	chr7	24,500,057	24,500,475	+	ENSMUSG00000054793.8	FALSE	FALSE	TRUE	AltStartEnd	FALSE	0.165122965	4.847034478	0.000005845952	0.001271927
chr8:34094971-34097188(-)	chr8	34,094,971	34,097,188	-	ENSMUSG00000031516.11	FALSE	FALSE	TRUE	AltStartEnd	FALSE	0.119970972	4.845321769	0.000005885273	0.001278907
chr2:32250561-32250788(+)	chr2	32,250,561	32,250,788	+	ENSMUSG00000039254.16	FALSE	FALSE	TRUE	AltStartEnd	FALSE	-0.292695681	-4.844097144	0.000005913546	0.001283472
chr6:51464210-51464427(-)	chr6	51,464,210	51,464,427	-	ENSMUSG00000004980.16	FALSE	FALSE	TRUE	AltStartEnd	FALSE	-0.208605495	-4.843244601	0.000005933307	0.001286181
chr1:52147376-52147900(+)	chr1	52,147,376	52,147,900	+	ENSMUSG00000101628.1	FALSE	FALSE	TRUE	AltStartEnd	FALSE	-0.537842004	-4.842089851	0.000005960175	0.001290422
chr7:24499664-24499923(+)	chr7	24,499,664	24,499,923	+	ENSMUSG00000054793.8	FALSE	FALSE	TRUE	AltStartEnd	FALSE	0.159607969	4.841398434	0.000005976319	0.001292333
chr11:102310575-102311379(-)	chr11	102,310,575	102,311,379	-	ENSMUSG00000020923.17	FALSE	FALSE	TRUE	AltStartEnd	FALSE	0.203652551	4.840963677	0.000005986493	0.001292951
chr11:69021192-69022376(+)	chr11	69,021,192	69,022,376	+	ENSMUSG00000020898.18	FALSE	FALSE	TRUE	AltStartEnd	FALSE	-0.256518462	-4.839462196	0.000006021757	0.001298979
chr6:88849987-88865016(-)	chr6	88,849,987	88,865,016	-	ENSMUSG00000033152.13	FALSE	FALSE	TRUE	AltStartEnd	FALSE	0.145636949	4.837763727	0.000006061892	0.001306042
chr15:102118984-102119267(-)	chr15	102,118,984	102,119,267	-	ENSMUSG00000036966.15	FALSE	FALSE	TRUE	AltStartEnd	FALSE	0.161233079	4.836988017	0.000006080308	0.001306723
chr19:46312928-46313301(-)	chr19	46,312,928	46,313,301	-	ENSMUSG00000037126.16	FALSE	FALSE	TRUE	AltStartEnd	FALSE	0.167614087	4.837058238	0.000006078639	0.001306723
chr3:90232039-90232194(+)	chr3	90,232,039	90,232,194	+	ENSMUSG00000027937.15	FALSE	FALSE	TRUE	AltStartEnd	FALSE	0.244405012	4.836696640	0.000006087240	0.001306723
chr3:90400422-90400594(-)	chr3	90,400,422	90,400,594	-	ENSMUSG00000027933.11	FALSE	FALSE	TRUE	AltStartEnd	FALSE	-0.211211249	-4.836063391	0.000006102331	0.001308372
chr19:46313797-46314175(-)	chr19	46,313,797	46,314,175	-	ENSMUSG00000037126.16	FALSE	FALSE	TRUE	AltStartEnd	FALSE	0.138911505	4.833510707	0.000006163537	0.001319734
chrX:20712981-20713114(+)	chrX	20,712,981	20,713,114	+	ENSMUSG00000031066.10	FALSE	FALSE	TRUE	AltStartEnd	FALSE	-0.149661466	-4.833231673	0.000006170264	0.001319734
chr16:73035966-73042990(+)	chr16	73,035,966	73,042,990	+	ENSMUSG00000022883.11	FALSE	FALSE	TRUE	AltStartEnd	FALSE	-0.196786485	-4.832863481	0.000006179150	0.001320037
chr17:64293023-64297723(-)	chr17	64,293,023	64,297,723	-	ENSMUSG00000024083.16	FALSE	FALSE	TRUE	AltStartEnd	FALSE	-0.250219850	-4.832079355	0.000006198118	0.001322490
chr10:80644812-80645339(-)	chr10	80,644,812	80,645,339	-	ENSMUSG00000003344.14	FALSE	FALSE	TRUE	AltStartEnd	FALSE	0.265813836	4.831418460	0.000006214148	0.001324311
chr14:123308434-123314031(-)	chr14	123,308,434	123,314,031	-	ENSMUSG00000000197.8	FALSE	FALSE	TRUE	AltStartEnd	FALSE	-0.310957653	-4.829723222	0.000006255453	0.001331507
chr10:81535263-81544791(-)	chr10	81,535,263	81,544,791	-	ENSMUSG00000034781.5	FALSE	FALSE	TRUE	AltStartEnd	FALSE	0.157795821	4.828424681	0.000006287273	0.001335473
chr2:165303700-165304899(-)	chr2	165,303,700	165,304,899	-	ENSMUSG00000017670.16	FALSE	FALSE	TRUE	AltStartEnd	FALSE	-0.212217863	-4.828346156	0.000006289202	0.001335473
chr17:57057662-57058107(-)	chr17	57,057,662	57,058,107	-	ENSMUSG00000046329.14	FALSE	FALSE	TRUE	AltStartEnd	FALSE	0.590765385	4.827492063	0.000006310223	0.001338328
chr14:54265391-54266994(+)	chr14	54,265,391	54,266,994	+	ENSMUSG00000040997.14	FALSE	FALSE	TRUE	AltStartEnd	FALSE	0.206267862	4.825489399	0.000006359782	0.001342393
chr15:89162121-89162250(-)	chr15	89,162,121	89,162,250	-	ENSMUSG00000036606.17	FALSE	FALSE	TRUE	AltStartEnd	FALSE	-0.148014100	-4.825606036	0.000006356885	0.001342393
chr4:139443572-139444594(+)	chr4	139,443,572	139,444,594	+	ENSMUSG00000066036.14	FALSE	FALSE	TRUE	AltStartEnd	FALSE	-0.279530183	-4.825904345	0.000006349482	0.001342393
chr4:98991458-98992368(-)	chr4	98,991,458	98,992,368	-	ENSMUSG00000028556.15	FALSE	FALSE	TRUE	AltStartEnd	FALSE	-0.296438343	-4.826066404	0.000006345464	0.001342393
chr1:74590733-74590959(+)	chr1	74,590,733	74,590,959	+	ENSMUSG00000026172.12	FALSE	FALSE	TRUE	AltStartEnd	FALSE	-0.388169043	-4.824640225	0.000006380910	0.001344278
chr11:52022876-52025838(+)	chr11	52,022,876	52,025,838	+	ENSMUSG00000020389.19	FALSE	FALSE	TRUE	AltStartEnd	FALSE	0.254682726	4.824519043	0.000006383930	0.001344278
chrX:6934551-6935700(+)	chrX	6,934,551	6,935,700	+	ENSMUSG00000062393.13	FALSE	FALSE	TRUE	AltStartEnd	FALSE	-0.650764725	-4.823358256	0.000006412936	0.001348778
chr18:57374689-57381627(+)	chr18	57,374,689	57,381,627	+	ENSMUSG00000024594.9	FALSE	FALSE	TRUE	AltStartEnd	FALSE	0.249047382	4.822830202	0.000006426173	0.001349197
chr2:130727184-130730788(-)	chr2	130,727,184	130,730,788	-	ENSMUSG00000027309.18	FALSE	FALSE	TRUE	AltStartEnd	FALSE	-0.228851159	-4.822669588	0.000006430205	0.001349197
chr5:134265801-134266542(-)	chr5	134,265,801	134,266,542	-	ENSMUSG00000060261.15	FALSE	FALSE	TRUE	AltStartEnd	FALSE	-0.226783470	-4.822105351	0.000006444387	0.001350569
chr9:70580867-70581300(+)	chr9	70,580,867	70,581,300	+	ENSMUSG00000032212.10	FALSE	FALSE	TRUE	AltStartEnd	FALSE	-0.206294618	-4.821757031	0.000006453158	0.001350805
chr16:17647651-17648066(+)	chr16	17,647,651	17,648,066	+	ENSMUSG00000041617.10	FALSE	FALSE	TRUE	AltStartEnd	FALSE	0.360153481	4.820843306	0.000006476220	0.001352428
chr17:35153739-35153921(-)	chr17	35,153,739	35,153,921	-	ENSMUSG00000024393.14	FALSE	FALSE	TRUE	AltStartEnd	FALSE	-0.148476908	-4.821107853	0.000006469535	0.001352428
chr16:72989795-72993666(+)	chr16	72,989,795	72,993,666	+	ENSMUSG00000022883.11	FALSE	FALSE	TRUE	AltStartEnd	FALSE	-0.205792484	-4.818717251	0.000006530192	0.001362089
chr12:81472350-81474586(-)	chr12	81,472,350	81,474,586	-	ENSMUSG00000021139.17	FALSE	FALSE	TRUE	AltStartEnd	FALSE	0.314775542	4.817687127	0.000006556501	0.001362440
chr12:81481001-81504543(-)	chr12	81,481,001	81,504,543	-	ENSMUSG00000021139.17	FALSE	FALSE	TRUE	AltStartEnd	FALSE	0.266474472	4.817408744	0.000006563628	0.001362440
chr16:3937613-3937853(+)	chr16	3,937,613	3,937,853	+	NA	FALSE	FALSE	FALSE	Novel	FALSE	0.652658832	4.818089938	0.000006546201	0.001362440
chr16:91889223-91893791(+)	chr16	91,889,223	91,893,791	+	ENSMUSG00000022957.20	FALSE	FALSE	TRUE	AltStartEnd	FALSE	-0.294264388	-4.817334264	0.000006565536	0.001362440
chr2:130710876-130712259(-)	chr2	130,710,876	130,712,259	-	ENSMUSG00000027309.18	FALSE	FALSE	TRUE	AltStartEnd	FALSE	-0.227513671	-4.816944831	0.000006575522	0.001362440
chr7:110046250-110046677(+)	chr7	110,046,250	110,046,677	+	ENSMUSG00000066232.4	FALSE	FALSE	TRUE	AltStartEnd	FALSE	-0.181378380	-4.816813573	0.000006578891	0.001362440
chrX:73857838-73858041(-)	chrX	73,857,838	73,858,041	-	ENSMUSG00000031391.18	FALSE	FALSE	TRUE	AltStartEnd	FALSE	-0.211623369	-4.816542264	0.000006585860	0.001362440
chr17:57011013-57011108(-)	chr17	57,011,013	57,011,108	-	ENSMUSG00000002658.9	FALSE	FALSE	TRUE	AltStartEnd	FALSE	0.328623585	4.816125396	0.000006596582	0.001363062
chrX:73860215-73860438(-)	chrX	73,860,215	73,860,438	-	ENSMUSG00000031391.18	FALSE	FALSE	TRUE	AltStartEnd	FALSE	-0.222556482	-4.814961399	0.000006626612	0.001367668
chr15:76666349-76666446(+)	chr15	76,666,349	76,666,446	+	ENSMUSG00000004187.11	FALSE	FALSE	TRUE	AltStartEnd	FALSE	0.230016721	4.813964544	0.000006652434	0.001371395
chr4:145075832-145081300(-)	chr4	145,075,832	145,081,300	-	ENSMUSG00000020220.16	FALSE	FALSE	TRUE	AltStartEnd	FALSE	-0.274952738	-4.813645637	0.000006660716	0.001371502
chr9:72710538-72712166(+)	chr9	72,710,538	72,712,166	+	ENSMUSG00000032216.15	FALSE	FALSE	TRUE	AltStartEnd	FALSE	-0.203675908	-4.813325442	0.000006669042	0.001371618
chr12:81504638-81510828(-)	chr12	81,504,638	81,510,828	-	ENSMUSG00000021139.17	FALSE	FALSE	TRUE	AltStartEnd	FALSE	0.198121919	4.812845102	0.000006681550	0.001372592
chr14:20741490-20742704(-)	chr14	20,741,490	20,742,704	-	ENSMUSG00000021820.18	FALSE	FALSE	TRUE	AltStartEnd	FALSE	0.240804063	4.810940317	0.000006731376	0.001376693
chr15:83160420-83160820(-)	chr15	83,160,420	83,160,820	-	ENSMUSG00000018042.18	FALSE	FALSE	TRUE	AltStartEnd	FALSE	0.142328480	4.811444619	0.000006718149	0.001376693
chr2:91938078-91938161(-)	chr2	91,938,078	91,938,161	-	ENSMUSG00000040479.12	FALSE	FALSE	TRUE	AltStartEnd	FALSE	0.139314581	4.811587800	0.000006714399	0.001376693
chr7:102446726-102447800(+)	chr7	102,446,726	102,447,800	+	ENSMUSG00000030978.10	FALSE	FALSE	TRUE	AltStartEnd	FALSE	-0.180494672	-4.810890673	0.000006732680	0.001376693
chr4:155529010-155533696(+)	chr4	155,529,010	155,533,696	+	ENSMUSG00000029064.15	FALSE	FALSE	TRUE	AltStartEnd	FALSE	0.596987288	4.809640677	0.000006765581	0.001381821
chr11:120717167-120717479(+)	chr11	120,717,167	120,717,479	+	ENSMUSG00000025145.13	FALSE	FALSE	TRUE	AltStartEnd	FALSE	-0.274751910	-4.808492791	0.000006795932	0.001386348
chr6:113702720-113704033(+)	chr6	113,702,720	113,704,033	+	ENSMUSG00000056952.13	FALSE	FALSE	TRUE	AltStartEnd	FALSE	0.168554089	4.808173706	0.000006804392	0.001386348
chr7:80309487-80310740(+)	chr7	80,309,487	80,310,740	+	ENSMUSG00000038943.16	FALSE	FALSE	TRUE	AltStartEnd	FALSE	-0.251578069	-4.807662669	0.000006817964	0.001386348
chrX:48275187-48277221(+)	chrX	48,275,187	48,277,221	+	ENSMUSG00000063785.12	FALSE	FALSE	TRUE	AltStartEnd	FALSE	-0.214631232	-4.807618674	0.000006819133	0.001386348
chr16:8485944-8487358(+)	chr16	8,485,944	8,487,358	+	ENSMUSG00000039345.16	FALSE	FALSE	TRUE	AltStartEnd	FALSE	0.213842669	4.806168145	0.000006857805	0.001391008
chr5:88627281-88628024(+)	chr5	88,627,281	88,628,024	+	ENSMUSG00000029291.11	FALSE	FALSE	TRUE	AltStartEnd	FALSE	-0.110093419	-4.806390694	0.000006851857	0.001391008
chr11:98769258-98769702(-)	chr11	98,769,258	98,769,702	-	ENSMUSG00000020889.11	FALSE	FALSE	TRUE	AltStartEnd	FALSE	0.410138658	4.805367753	0.000006879234	0.001393755
chr1:185367614-185369576(+)	chr1	185,367,614	185,369,576	+	ENSMUSG00000026615.14	FALSE	FALSE	TRUE	AltStartEnd	FALSE	-0.192844948	-4.803732305	0.000006923225	0.001399998
chr19:46314802-46316032(-)	chr19	46,314,802	46,316,032	-	ENSMUSG00000037126.16	FALSE	FALSE	TRUE	AltStartEnd	FALSE	0.162977435	4.803046748	0.000006941747	0.001399998
chr2:163632242-163634434(-)	chr2	163,632,242	163,634,434	-	ENSMUSG00000017707.9	FALSE	FALSE	TRUE	AltStartEnd	FALSE	0.135246790	4.803625398	0.000006926110	0.001399998
chr7:137452540-137452696(+)	chr7	137,452,540	137,452,696	+	ENSMUSG00000031068.8	FALSE	FALSE	TRUE	AltStartEnd	FALSE	0.416178885	4.803203146	0.000006937517	0.001399998
chr11:69348520-69348709(-)	chr11	69,348,520	69,348,709	-	ENSMUSG00000018474.18	FALSE	FALSE	TRUE	AltStartEnd	FALSE	-0.190382888	-4.802646392	0.000006952585	0.001400585
chr19:30079942-30082733(+)	chr19	30,079,942	30,082,733	+	ENSMUSG00000024817.13	FALSE	FALSE	TRUE	AltStartEnd	FALSE	-0.202157770	-4.802225718	0.000006963992	0.001401285
chr6:51465240-51466141(-)	chr6	51,465,240	51,466,141	-	ENSMUSG00000004980.16	FALSE	FALSE	TRUE	AltStartEnd	FALSE	-0.165269105	-4.801798298	0.000006975600	0.001402024
chr11:50233074-50233275(+)	chr11	50,233,074	50,233,275	+	ENSMUSG00000036620.14	FALSE	FALSE	TRUE	AltStartEnd	FALSE	0.135295083	4.801394103	0.000006986595	0.001402113
chr7:80294590-80300300(+)	chr7	80,294,590	80,300,300	+	ENSMUSG00000038943.16	FALSE	FALSE	TRUE	AltStartEnd	FALSE	-0.261724864	-4.801198743	0.000006991915	0.001402113
chr5:31069232-31069518(+)	chr5	31,069,232	31,069,518	+	ENSMUSG00000013629.16	FALSE	FALSE	TRUE	AltStartEnd	FALSE	-0.331594819	-4.799168984	0.000007047424	0.001410044
chrX:74337498-74337580(+)	chrX	74,337,498	74,337,580	+	ENSMUSG00000031398.13	FALSE	FALSE	TRUE	AltStartEnd	FALSE	-0.252513506	-4.799228343	0.000007045795	0.001410044
chr12:76098077-76099229(+)	chr12	76,098,077	76,099,229	+	ENSMUSG00000063450.14	FALSE	FALSE	TRUE	AltStartEnd	FALSE	-0.206660623	-4.798661656	0.000007061365	0.001411235
chr1:152771539-152774259(+)	chr1	152,771,539	152,774,259	+	ENSMUSG00000008475.13	FALSE	FALSE	TRUE	AltStartEnd	FALSE	0.096927939	4.796740680	0.000007114397	0.001419622
chr12:109545040-109546429(+)	chr12	109,545,040	109,546,429	+	ENSMUSG00000021268.17	FALSE	FALSE	TRUE	AltStartEnd	FALSE	-0.376966516	-4.796548579	0.000007119721	0.001419622
chr17:35158178-35158392(-)	chr17	35,158,178	35,158,392	-	ENSMUSG00000024393.14	FALSE	FALSE	TRUE	AltStartEnd	FALSE	-0.186484841	-4.795981099	0.000007135473	0.001419622
chr9:110067667-110068523(+)	chr9	110,067,667	110,068,523	+	ENSMUSG00000032479.15	FALSE	FALSE	TRUE	AltStartEnd	FALSE	0.114653264	4.796222317	0.000007128773	0.001419622
chr19:41939903-41940649(+)	chr19	41,939,903	41,940,649	+	ENSMUSG00000025157.8	FALSE	FALSE	TRUE	AltStartEnd	FALSE	0.219482450	4.794030335	0.000007189880	0.001428837
chrX:95962306-95963013(-)	chrX	95,962,306	95,963,013	-	NA	FALSE	FALSE	FALSE	Novel	FALSE	-0.524864222	-4.793664164	0.000007200137	0.001429268
chr17:6122343-6124656(+)	chr17	6,122,343	6,124,656	+	ENSMUSG00000034377.10	FALSE	FALSE	TRUE	AltStartEnd	FALSE	0.515304675	4.792660439	0.000007228327	0.001431785
chr3:146428166-146430928(+)	chr3	146,428,166	146,430,928	+	ENSMUSG00000036825.12	FALSE	FALSE	TRUE	AltStartEnd	FALSE	0.197445365	4.792635491	0.000007229029	0.001431785
chr10:69998225-69999354(+)	chr10	69,998,225	69,999,354	+	ENSMUSG00000069601.14	FALSE	FALSE	TRUE	AltStartEnd	FALSE	-0.208010716	-4.788136738	0.000007356717	0.001455279
chr19:4289738-4290073(-)	chr19	4,289,738	4,290,073	-	ENSMUSG00000024858.14	FALSE	FALSE	TRUE	AltStartEnd	FALSE	0.923277710	4.787878152	0.000007364123	0.001455279
chr8:70052690-70056385(+)	chr8	70,052,690	70,056,385	+	ENSMUSG00000011306.7	FALSE	FALSE	TRUE	AltStartEnd	FALSE	-0.189778617	-4.785425315	0.000007434733	0.001467591
chr6:137749428-137750550(+)	chr6	137,749,428	137,750,550	+	ENSMUSG00000030224.10	FALSE	FALSE	TRUE	AltStartEnd	FALSE	0.120294023	4.782725073	0.000007513228	0.001481431
chr5:121009386-121009833(-)	chr5	121,009,386	121,009,833	-	ENSMUSG00000029608.10	FALSE	FALSE	TRUE	AltStartEnd	FALSE	1.608158080	4.782306633	0.000007525463	0.001482189
chr18:12128972-12135851(+)	chr18	12,128,972	12,135,851	+	ENSMUSG00000024404.7	FALSE	FALSE	TRUE	AltStartEnd	FALSE	0.202126369	4.781965562	0.000007535451	0.001482504
chrX:6905631-6906446(+)	chrX	6,905,631	6,906,446	+	ENSMUSG00000062393.13	FALSE	FALSE	TRUE	AltStartEnd	FALSE	-0.825055267	-4.781009548	0.000007563515	0.001486370
chr11:55485737-55487478(+)	chr11	55,485,737	55,487,478	+	ENSMUSG00000018583.5	FALSE	FALSE	TRUE	AltStartEnd	FALSE	-0.156392537	-4.779679787	0.000007602720	0.001488102
chr15:76663082-76664070(+)	chr15	76,663,082	76,664,070	+	ENSMUSG00000004187.11	FALSE	FALSE	TRUE	AltStartEnd	FALSE	0.225565536	4.779917097	0.000007595709	0.001488102
chr16:94412122-94416281(+)	chr16	94,412,122	94,416,281	+	ENSMUSG00000040785.19	FALSE	FALSE	TRUE	AltStartEnd	FALSE	-0.586165674	-4.779568124	0.000007606022	0.001488102
chr9:108796782-108797206(+)	chr9	108,796,782	108,797,206	+	ENSMUSG00000032599.12	FALSE	FALSE	TRUE	AltStartEnd	FALSE	-0.468970017	-4.780103643	0.000007590203	0.001488102
chr11:69903451-69903653(+)	chr11	69,903,451	69,903,653	+	ENSMUSG00000047284.14	FALSE	FALSE	TRUE	AltStartEnd	FALSE	-0.283036371	-4.775514602	0.000007726806	0.001510061
chr11:103973062-103981693(+)	chr11	103,973,062	103,981,693	+	ENSMUSG00000062421.13	FALSE	FALSE	TRUE	AltStartEnd	FALSE	0.110222593	4.773477315	0.000007788215	0.001516557
chr5:137758558-137758683(+)	chr5	137,758,558	137,758,683	+	ENSMUSG00000029723.16	FALSE	FALSE	TRUE	AltStartEnd	FALSE	0.324027679	4.773273537	0.000007794384	0.001516557
chr5:134274594-134276371(-)	chr5	134,274,594	134,276,371	-	ENSMUSG00000060261.15	FALSE	FALSE	TRUE	AltStartEnd	FALSE	-0.311854195	-4.773865909	0.000007776465	0.001516557
chr7:139093840-139094393(+)	chr7	139,093,840	139,094,393	+	ENSMUSG00000025478.15	FALSE	FALSE	TRUE	AltStartEnd	FALSE	0.172025767	4.773593280	0.000007784707	0.001516557
chrX:151928397-151928762(+)	chrX	151,928,397	151,928,762	+	ENSMUSG00000025261.18	FALSE	FALSE	TRUE	AltStartEnd	FALSE	-0.195677995	-4.772681683	0.000007812326	0.001518376
chr4:63976567-63982650(-)	chr4	63,976,567	63,982,650	-	ENSMUSG00000028364.15	FALSE	FALSE	TRUE	AltStartEnd	FALSE	-0.264657274	-4.772065998	0.000007831034	0.001520339
chr5:48482650-48509654(-)	chr5	48,482,650	48,509,654	-	NA	FALSE	FALSE	FALSE	Novel	FALSE	0.435039073	4.771027610	0.000007862685	0.001524808
chr5:134622085-134624440(-)	chr5	134,622,085	134,624,440	-	ENSMUSG00000040731.13	FALSE	FALSE	TRUE	AltStartEnd	FALSE	0.139771985	4.769197842	0.000007918760	0.001533272
chr9:21633053-21634749(+)	chr9	21,633,053	21,634,749	+	ENSMUSG00000032187.16	FALSE	FALSE	TRUE	AltStartEnd	FALSE	-0.167233878	-4.769037810	0.000007923683	0.001533272
chr10:81312021-81312501(+)	chr10	81,312,021	81,312,501	+	ENSMUSG00000034902.17	FALSE	FALSE	TRUE	AltStartEnd	FALSE	0.114850476	4.768377423	0.000007944029	0.001534542
chr14:65813975-65815171(+)	chr14	65,813,975	65,815,171	+	ENSMUSG00000022033.9	FALSE	FALSE	TRUE	AltStartEnd	FALSE	-0.261110089	-4.768261139	0.000007947617	0.001534542
chrX:20639501-20641182(+)	chrX	20,639,501	20,641,182	+	ENSMUSG00000031060.16	FALSE	FALSE	TRUE	AltStartEnd	FALSE	-0.348516265	-4.767703656	0.000007964840	0.001536188
chr11:52084489-52089655(+)	chr11	52,084,489	52,089,655	+	NA	FALSE	FALSE	FALSE	Novel	FALSE	1.093718970	4.766232796	0.000008010455	0.001538214
chr11:83485078-83487222(+)	chr11	83,485,078	83,487,222	+	ENSMUSG00000020680.15	FALSE	FALSE	TRUE	AltStartEnd	FALSE	-0.174192491	-4.765982619	0.000008018239	0.001538214
chr17:80258189-80260221(-)	chr17	80,258,189	80,260,221	-	ENSMUSG00000035051.15	FALSE	FALSE	TRUE	AltStartEnd	FALSE	-0.214027949	-4.766376455	0.000008005989	0.001538214
chr7:81618681-81624251(-)	chr7	81,618,681	81,624,251	-	ENSMUSG00000025813.14	FALSE	FALSE	TRUE	AltStartEnd	FALSE	0.288595419	4.765682541	0.000008027585	0.001538214
chr9:22305601-22307548(-)	chr9	22,305,601	22,307,548	-	ENSMUSG00000066829.7	FALSE	FALSE	TRUE	AltStartEnd	FALSE	0.334405704	4.765764089	0.000008025044	0.001538214
chrX:151904501-151905355(+)	chrX	151,904,501	151,905,355	+	ENSMUSG00000025261.18	FALSE	FALSE	TRUE	AltStartEnd	FALSE	-0.240644291	-4.766964006	0.000007987747	0.001538214
chr6:42673637-42675041(-)	chr6	42,673,637	42,675,041	-	ENSMUSG00000036667.14	FALSE	FALSE	TRUE	AltStartEnd	FALSE	-0.118382909	-4.764984624	0.000008049364	0.001540716
chr2:116058779-116059513(-)	chr2	116,058,779	116,059,513	-	ENSMUSG00000027210.20	FALSE	FALSE	TRUE	AltStartEnd	FALSE	-0.167098492	-4.764148881	0.000008075518	0.001544050
chr17:87680077-87682530(+)	chr17	87,680,077	87,682,530	+	ENSMUSG00000024151.13	FALSE	FALSE	TRUE	AltStartEnd	FALSE	-0.213380315	-4.763781509	0.000008087042	0.001544581
chr2:120039333-120039628(+)	chr2	120,039,333	120,039,628	+	ENSMUSG00000033852.16	FALSE	FALSE	TRUE	AltStartEnd	FALSE	-0.611315394	-4.762924958	0.000008113971	0.001544715
chr3:108386406-108386499(+)	chr3	108,386,406	108,386,499	+	ENSMUSG00000068744.12	FALSE	FALSE	TRUE	AltStartEnd	FALSE	-0.349202169	-4.762941706	0.000008113443	0.001544715
chr7:111075711-111076695(-)	chr7	111,075,711	111,076,695	-	ENSMUSG00000005610.17	FALSE	FALSE	TRUE	AltStartEnd	FALSE	0.392091769	4.763264990	0.000008103270	0.001544715
chr4:83460528-83461185(-)	chr4	83,460,528	83,461,185	-	ENSMUSG00000028484.16	FALSE	FALSE	TRUE	AltStartEnd	FALSE	-0.184566260	-4.761572203	0.000008156678	0.001549700
chr7:141998721-142000841(+)	chr7	141,998,721	142,000,841	+	ENSMUSG00000053046.16	FALSE	FALSE	TRUE	AltStartEnd	FALSE	0.477014821	4.761539913	0.000008157700	0.001549700
chr14:79381628-79383235(-)	chr14	79,381,628	79,383,235	-	ENSMUSG00000022020.15	FALSE	FALSE	TRUE	AltStartEnd	FALSE	-0.559678455	-4.760834700	0.000008180053	0.001551161
chr16:72995158-73001918(+)	chr16	72,995,158	73,001,918	+	ENSMUSG00000022883.11	FALSE	FALSE	TRUE	AltStartEnd	FALSE	-0.228955702	-4.760743411	0.000008182951	0.001551161
chr5:29198837-29203054(+)	chr5	29,198,837	29,203,054	+	ENSMUSG00000029130.12	FALSE	FALSE	TRUE	AltStartEnd	FALSE	-0.515095703	-4.760462541	0.000008191874	0.001551188
chr1:194958572-194958809(+)	chr1	194,958,572	194,958,809	+	ENSMUSG00000016494.9	FALSE	FALSE	TRUE	AltStartEnd	FALSE	-0.330017413	-4.758893439	0.000008241894	0.001557321
chr2:120182838-120184570(-)	chr2	120,182,838	120,184,570	-	ENSMUSG00000050211.14	FALSE	FALSE	TRUE	AltStartEnd	FALSE	0.360082485	4.759099354	0.000008235313	0.001557321
chr17:35161476-35161641(-)	chr17	35,161,476	35,161,641	-	ENSMUSG00000024393.14	FALSE	FALSE	TRUE	AltStartEnd	FALSE	-0.169427451	-4.757561981	0.000008284572	0.001559961
chr19:37387434-37390311(+)	chr19	37,387,434	37,390,311	+	ENSMUSG00000012443.4	FALSE	FALSE	TRUE	AltStartEnd	FALSE	-0.351346630	-4.757973298	0.000008271365	0.001559961
chr6:51467294-51469670(-)	chr6	51,467,294	51,469,670	-	ENSMUSG00000004980.16	FALSE	FALSE	TRUE	AltStartEnd	FALSE	-0.166811911	-4.757879947	0.000008274361	0.001559961
chr8:34093675-34094883(-)	chr8	34,093,675	34,094,883	-	ENSMUSG00000031516.11	FALSE	FALSE	TRUE	AltStartEnd	FALSE	0.127463430	4.757356380	0.000008291182	0.001559961
chr14:32345181-32346397(+)	chr14	32,345,181	32,346,397	+	ENSMUSG00000021913.8	FALSE	FALSE	TRUE	AltStartEnd	FALSE	-0.284940040	-4.755167591	0.000008361863	0.001571585
chr7:126862719-126862817(+)	chr7	126,862,719	126,862,817	+	ENSMUSG00000042606.9	FALSE	FALSE	TRUE	AltStartEnd	FALSE	-0.353832833	-4.754639551	0.000008379002	0.001573133
chr11:104368777-104378684(-)	chr11	104,368,777	104,378,684	-	ENSMUSG00000018412.16	FALSE	FALSE	TRUE	AltStartEnd	FALSE	-0.201875952	-4.753690040	0.000008409907	0.001575587
chr4:117615240-117673740(+)	chr4	117,615,240	117,673,740	+	ENSMUSG00000033423.16	FALSE	FALSE	TRUE	AltStartEnd	FALSE	0.421749402	4.753883616	0.000008403598	0.001575587
chr4:138314212-138315496(-)	chr4	138,314,212	138,315,496	-	ENSMUSG00000028756.12	FALSE	FALSE	TRUE	AltStartEnd	FALSE	0.131537308	4.752923998	0.000008434922	0.001578599
chr3:90401971-90402307(-)	chr3	90,401,971	90,402,307	-	ENSMUSG00000027933.11	FALSE	FALSE	TRUE	AltStartEnd	FALSE	-0.209690207	-4.750409903	0.000008517527	0.001590689
chr5:31281504-31282555(-)	chr5	31,281,504	31,282,555	-	ENSMUSG00000038564.11	FALSE	FALSE	TRUE	AltStartEnd	FALSE	-0.322984197	-4.750676409	0.000008508734	0.001590689
chr7:102447900-102449194(+)	chr7	102,447,900	102,449,194	+	ENSMUSG00000030978.10	FALSE	FALSE	TRUE	AltStartEnd	FALSE	-0.192236355	-4.749697716	0.000008541070	0.001593401
chr8:34090841-34092510(-)	chr8	34,090,841	34,092,510	-	ENSMUSG00000031516.11	FALSE	FALSE	TRUE	AltStartEnd	FALSE	0.133016896	4.749024145	0.000008563395	0.001595881
chr5:135231781-135236274(+)	chr5	135,231,781	135,236,274	+	ENSMUSG00000002748.7	FALSE	FALSE	TRUE	AltStartEnd	FALSE	-0.205996305	-4.748496517	0.000008580923	0.001597462
chr1:38059293-38063114(-)	chr1	38,059,293	38,063,114	-	ENSMUSG00000026082.11	FALSE	FALSE	TRUE	AltStartEnd	FALSE	0.226386492	4.747786763	0.000008604555	0.001598526
chr15:103241195-103241445(+)	chr15	103,241,195	103,241,445	+	ENSMUSG00000046434.16	FALSE	FALSE	TRUE	AltStartEnd	FALSE	-0.103531079	-4.747781348	0.000008604736	0.001598526
chrX:165282045-165289598(-)	chrX	165,282,045	165,289,598	-	ENSMUSG00000018589.8	FALSE	FALSE	TRUE	AltStartEnd	FALSE	-0.181942848	-4.746109649	0.000008660649	0.001607224
chr8:70772401-70772602(-)	chr8	70,772,401	70,772,602	-	ENSMUSG00000031834.15	FALSE	FALSE	TRUE	AltStartEnd	FALSE	0.139195960	4.745465933	0.000008682274	0.001609546
chr3:32953200-32954327(-)	chr3	32,953,200	32,954,327	-	ENSMUSG00000027674.16	FALSE	FALSE	TRUE	AltStartEnd	FALSE	0.291430880	4.744829203	0.000008703715	0.001611830
chr11:119997089-119997488(+)	chr11	119,997,089	119,997,488	+	ENSMUSG00000025372.16	FALSE	FALSE	TRUE	AltStartEnd	FALSE	0.224270351	4.743582154	0.000008745859	0.001617655
chr7:139094976-139096167(+)	chr7	139,094,976	139,096,167	+	ENSMUSG00000025478.15	FALSE	FALSE	TRUE	AltStartEnd	FALSE	0.146469132	4.743357040	0.000008753487	0.001617655
chr15:76662228-76662594(+)	chr15	76,662,228	76,662,594	+	ENSMUSG00000004187.11	FALSE	FALSE	TRUE	AltStartEnd	FALSE	0.214022222	4.742302423	0.000008789313	0.001619358
chr17:46678492-46679041(-)	chr17	46,678,492	46,679,041	-	ENSMUSG00000063576.12	FALSE	FALSE	TRUE	AltStartEnd	FALSE	0.118209324	4.742276331	0.000008790201	0.001619358
chr8:70397953-70398295(-)	chr8	70,397,953	70,398,295	-	ENSMUSG00000003575.13	FALSE	FALSE	TRUE	AltStartEnd	FALSE	0.157159222	4.742624934	0.000008778342	0.001619358
chr9:70544056-70559036(+)	chr9	70,544,056	70,559,036	+	ENSMUSG00000032212.10	FALSE	FALSE	TRUE	AltStartEnd	FALSE	-0.265907810	-4.741592515	0.000008813509	0.001620649
chrX:73856279-73856631(-)	chrX	73,856,279	73,856,631	-	ENSMUSG00000031391.18	FALSE	FALSE	TRUE	AltStartEnd	FALSE	-0.225102755	-4.741532662	0.000008815552	0.001620649
chr6:88843685-88845065(-)	chr6	88,843,685	88,845,065	-	ENSMUSG00000033152.13	FALSE	FALSE	TRUE	AltStartEnd	FALSE	0.156749843	4.741262817	0.000008824768	0.001620657
chr16:4770734-4789830(-)	chr16	4,770,734	4,789,830	-	ENSMUSG00000004071.13	FALSE	FALSE	TRUE	AltStartEnd	FALSE	0.169463985	4.740516589	0.000008850303	0.001622057
chr7:46590772-46621560(-)	chr7	46,590,772	46,621,560	-	ENSMUSG00000030839.12	FALSE	FALSE	TRUE	AltStartEnd	FALSE	1.091648000	4.740503364	0.000008850756	0.001622057
chr16:48928415-48929615(-)	chr16	48,928,415	48,929,615	-	ENSMUSG00000064061.13	FALSE	FALSE	TRUE	AltStartEnd	FALSE	-0.258622019	-4.739311369	0.000008891697	0.001626186
chr7:101244215-101246301(+)	chr7	101,244,215	101,246,301	+	ENSMUSG00000030691.15	FALSE	FALSE	TRUE	AltStartEnd	FALSE	-0.266254036	-4.739550182	0.000008883480	0.001626186
chr14:63138117-63138350(+)	chr14	63,138,117	63,138,350	+	ENSMUSG00000021939.8	FALSE	FALSE	TRUE	AltStartEnd	FALSE	0.115536530	4.738008797	0.000008936646	0.001631030
chr2:27453449-27454312(-)	chr2	27,453,449	27,454,312	-	ENSMUSG00000026918.16	FALSE	FALSE	TRUE	AltStartEnd	FALSE	0.458780682	4.738099695	0.000008933502	0.001631030
chr18:71259078-71262806(-)	chr18	71,259,078	71,262,806	-	ENSMUSG00000060534.16	FALSE	FALSE	TRUE	AltStartEnd	FALSE	-0.298795201	-4.736505522	0.000008988795	0.001636879
chr19:44133083-44133455(-)	chr19	44,133,083	44,133,455	-	ENSMUSG00000025200.7	FALSE	FALSE	TRUE	AltStartEnd	FALSE	0.821500431	4.736188331	0.000008999837	0.001636879
chr2:34175953-34176748(-)	chr2	34,175,953	34,176,748	-	ENSMUSG00000038718.15	FALSE	FALSE	TRUE	AltStartEnd	FALSE	-0.229586738	-4.736018460	0.000009005755	0.001636879
chr3:146437340-146438655(+)	chr3	146,437,340	146,438,655	+	ENSMUSG00000036825.12	FALSE	FALSE	TRUE	AltStartEnd	FALSE	0.195442103	4.736607133	0.000008985261	0.001636879
chr8:54585961-54587233(+)	chr8	54,585,961	54,587,233	+	ENSMUSG00000031519.4	FALSE	FALSE	TRUE	AltStartEnd	FALSE	0.569062348	4.734572169	0.000009056300	0.001644375
chr11:59729318-59731507(+)	chr11	59,729,318	59,731,507	+	ENSMUSG00000005417.17	FALSE	FALSE	TRUE	AltStartEnd	FALSE	0.964356927	4.731888681	0.000009150814	0.001647986
chr13:54378698-54378811(+)	chr13	54,378,698	54,378,811	+	ENSMUSG00000025867.8	FALSE	FALSE	TRUE	AltStartEnd	FALSE	0.150640831	4.733517714	0.000009093325	0.001647986
chr6:23049672-23050396(+)	chr6	23,049,672	23,050,396	+	ENSMUSG00000068748.7	FALSE	FALSE	TRUE	AltStartEnd	FALSE	-0.216111874	-4.732303293	0.000009136149	0.001647986
chr7:102454636-102456470(+)	chr7	102,454,636	102,456,470	+	ENSMUSG00000030978.10	FALSE	FALSE	TRUE	AltStartEnd	FALSE	-0.173206945	-4.732037483	0.000009145548	0.001647986
chr7:125667407-125667993(-)	chr7	125,667,407	125,667,993	-	ENSMUSG00000032777.9	FALSE	FALSE	TRUE	AltStartEnd	FALSE	-0.219609025	-4.732454187	0.000009130817	0.001647986
chr9:110079892-110081840(+)	chr9	110,079,892	110,081,840	+	ENSMUSG00000032479.15	FALSE	FALSE	TRUE	AltStartEnd	FALSE	0.157425786	4.732904947	0.000009114908	0.001647986
chr9:107788188-107788329(-)	chr9	107,788,188	107,788,329	-	ENSMUSG00000032582.14	FALSE	FALSE	TRUE	AltStartEnd	FALSE	-0.155942207	-4.733191570	0.000009104806	0.001647986
chrX:73863031-73863156(-)	chrX	73,863,031	73,863,156	-	ENSMUSG00000031391.18	FALSE	FALSE	TRUE	AltStartEnd	FALSE	-0.225842666	-4.732218867	0.000009139133	0.001647986
chrX:48173640-48178039(-)	chrX	48,173,640	48,178,039	-	ENSMUSG00000036985.12	FALSE	FALSE	TRUE	AltStartEnd	FALSE	-0.159708163	-4.730328928	0.000009206190	0.001656270
chr2:162933861-162934227(+)	chr2	162,933,861	162,934,227	+	ENSMUSG00000016921.14	FALSE	FALSE	TRUE	AltStartEnd	FALSE	-0.147941468	-4.729801790	0.000009224978	0.001656277
chr9:97445712-97454582(-)	chr9	97,445,712	97,454,582	-	ENSMUSG00000032452.12	FALSE	FALSE	TRUE	AltStartEnd	FALSE	-0.347824239	-4.729836583	0.000009223737	0.001656277
chr7:82270915-82273860(+)	chr7	82,270,915	82,273,860	+	ENSMUSG00000030638.13	FALSE	FALSE	TRUE	AltStartEnd	FALSE	0.131430203	4.729360242	0.000009240745	0.001657424
chr17:35160831-35161027(-)	chr17	35,160,831	35,161,027	-	ENSMUSG00000024393.14	FALSE	FALSE	TRUE	AltStartEnd	FALSE	-0.190428529	-4.728663995	0.000009265659	0.001660207
chr11:23492305-23493278(-)	chr11	23,492,305	23,493,278	-	ENSMUSG00000020288.13	FALSE	FALSE	TRUE	AltStartEnd	FALSE	-0.224276747	-4.727503145	0.000009307344	0.001665986
chr11:23496880-23497774(-)	chr11	23,496,880	23,497,774	-	ENSMUSG00000020288.13	FALSE	FALSE	TRUE	AltStartEnd	FALSE	-0.235396255	-4.726761993	0.000009334054	0.001667389
chr7:138873050-138874119(+)	chr7	138,873,050	138,874,119	+	ENSMUSG00000041769.13	FALSE	FALSE	TRUE	AltStartEnd	FALSE	0.126282392	4.726923504	0.000009328227	0.001667389
chr5:139263627-139265626(+)	chr5	139,263,627	139,265,626	+	ENSMUSG00000025858.12	FALSE	FALSE	TRUE	AltStartEnd	FALSE	0.163847588	4.726178809	0.000009355123	0.001669464
chr14:63134049-63135607(+)	chr14	63,134,049	63,135,607	+	ENSMUSG00000021939.8	FALSE	FALSE	TRUE	AltStartEnd	FALSE	0.108883253	4.725506881	0.000009379456	0.001672117
chr9:21665873-21667165(+)	chr9	21,665,873	21,667,165	+	ENSMUSG00000032187.16	FALSE	FALSE	TRUE	AltStartEnd	FALSE	-0.152706997	-4.724403843	0.000009419533	0.001677570
chr2:121269987-121270523(-)	chr2	121,269,987	121,270,523	-	ENSMUSG00000043909.16	FALSE	FALSE	TRUE	AltStartEnd	FALSE	0.620582405	4.723774491	0.000009442475	0.001679962
chr1:178329406-178329867(-)	chr1	178,329,406	178,329,867	-	ENSMUSG00000039630.10	FALSE	FALSE	TRUE	AltStartEnd	FALSE	-0.146458709	-4.723033064	0.000009469572	0.001681396
chr17:29269001-29282059(+)	chr17	29,269,001	29,282,059	+	ENSMUSG00000052712.17	FALSE	FALSE	TRUE	AltStartEnd	FALSE	0.511236731	4.723229769	0.000009462375	0.001681396
chr9:72709161-72710477(+)	chr9	72,709,161	72,710,477	+	ENSMUSG00000032216.15	FALSE	FALSE	TRUE	AltStartEnd	FALSE	-0.208588306	-4.722347455	0.000009494696	0.001684165
chr16:48929754-48931167(-)	chr16	48,929,754	48,931,167	-	ENSMUSG00000064061.13	FALSE	FALSE	TRUE	AltStartEnd	FALSE	-0.216967799	-4.721424308	0.000009528627	0.001688488
chr2:27113662-27142159(-)	chr2	27,113,662	27,142,159	-	ENSMUSG00000009216.7	FALSE	FALSE	TRUE	AltStartEnd	FALSE	0.275473108	4.720945720	0.000009546264	0.001689918
chr19:57797502-57935596(+)	chr19	57,797,502	57,935,596	+	ENSMUSG00000054843.9	FALSE	FALSE	TRUE	AltStartEnd	FALSE	-0.202218628	-4.720291278	0.000009570433	0.001692501
chr9:54555301-54559967(-)	chr9	54,555,301	54,559,967	-	ENSMUSG00000037493.6	FALSE	FALSE	TRUE	AltStartEnd	FALSE	0.527732929	4.719668632	0.000009593484	0.001694881
chr7:137452770-137453507(+)	chr7	137,452,770	137,453,507	+	NA	FALSE	FALSE	FALSE	Novel	FALSE	0.573675637	4.719159476	0.000009612373	0.001696521
chr5:114105850-114111116(+)	chr5	114,105,850	114,111,116	+	ENSMUSG00000029592.11	FALSE	FALSE	TRUE	AltStartEnd	FALSE	0.205274209	4.718828722	0.000009624663	0.001696995
chr15:51790112-51797612(-)	chr15	51,790,112	51,797,612	-	ENSMUSG00000022312.11	FALSE	FALSE	TRUE	AltStartEnd	FALSE	0.923228902	4.718549009	0.000009635068	0.001697136
chr10:81531244-81531321(-)	chr10	81,531,244	81,531,321	-	ENSMUSG00000034781.5	FALSE	FALSE	TRUE	AltStartEnd	FALSE	0.128120866	4.717853756	0.000009660979	0.001699410
chr15:102128723-102130277(-)	chr15	102,128,723	102,130,277	-	ENSMUSG00000036966.15	FALSE	FALSE	TRUE	AltStartEnd	FALSE	0.164701767	4.717686598	0.000009667219	0.001699410
chr14:31186886-31187058(-)	chr14	31,186,886	31,187,058	-	ENSMUSG00000021910.15	FALSE	FALSE	TRUE	AltStartEnd	FALSE	-0.136603971	-4.717241556	0.000009683850	0.001700642
chr7:30543613-30543690(-)	chr7	30,543,613	30,543,690	-	ENSMUSG00000036864.16	FALSE	FALSE	TRUE	AltStartEnd	FALSE	-0.458489327	-4.715803272	0.000009737792	0.001708417
chr4:33329594-33330841(+)	chr4	33,329,594	33,330,841	+	ENSMUSG00000028274.17	FALSE	FALSE	TRUE	AltStartEnd	FALSE	-0.254515280	-4.713968615	0.000009807023	0.001718856
chr12:100114961-100115419(+)	chr12	100,114,961	100,115,419	+	ENSMUSG00000021178.9	FALSE	FALSE	TRUE	AltStartEnd	FALSE	0.101134134	4.711336002	0.000009907202	0.001724439
chr14:55618809-55618897(+)	chr14	55,618,809	55,618,897	+	ENSMUSG00000002324.8	FALSE	FALSE	TRUE	AltStartEnd	FALSE	-0.511878557	-4.711658815	0.000009894865	0.001724439
chr14:12418036-12439870(-)	chr14	12,418,036	12,439,870	-	ENSMUSG00000054423.14	FALSE	FALSE	TRUE	AltStartEnd	FALSE	-0.227246844	-4.711824597	0.000009888535	0.001724439
chr16:36858602-36859361(+)	chr16	36,858,602	36,859,361	+	ENSMUSG00000022837.14	FALSE	FALSE	TRUE	AltStartEnd	FALSE	0.282580946	4.712567394	0.000009860221	0.001724439
chr17:35161178-35161333(-)	chr17	35,161,178	35,161,333	-	ENSMUSG00000024393.14	FALSE	FALSE	TRUE	AltStartEnd	FALSE	-0.180937376	-4.711391818	0.000009905068	0.001724439
chr4:53542550-53543541(+)	chr4	53,542,550	53,543,541	+	ENSMUSG00000028412.17	FALSE	FALSE	TRUE	AltStartEnd	FALSE	0.287420816	4.711683628	0.000009893917	0.001724439
chr5:134247276-134249841(-)	chr5	134,247,276	134,249,841	-	ENSMUSG00000060261.15	FALSE	FALSE	TRUE	AltStartEnd	FALSE	-0.214770121	-4.712179392	0.000009875001	0.001724439
chr3:103625667-103626981(+)	chr3	103,625,667	103,626,981	+	ENSMUSG00000027849.19	FALSE	FALSE	TRUE	AltStartEnd	FALSE	-0.258035332	-4.710973688	0.000009921067	0.001725152
chr6:125177551-125177808(-)	chr6	125,177,551	125,177,808	-	ENSMUSG00000038252.13	FALSE	FALSE	TRUE	AltStartEnd	FALSE	-0.211359736	-4.710613446	0.000009934871	0.001725854
chr14:55623633-55623920(+)	chr14	55,623,633	55,623,920	+	ENSMUSG00000002324.8	FALSE	FALSE	TRUE	AltStartEnd	FALSE	-0.468177033	-4.709792060	0.000009966416	0.001729633
chr9:37382454-37383380(+)	chr9	37,382,454	37,383,380	+	ENSMUSG00000046240.8	FALSE	FALSE	TRUE	AltStartEnd	FALSE	0.251367249	4.709407498	0.000009981219	0.001730502
chr11:50382870-50382927(+)	chr11	50,382,870	50,382,927	+	ENSMUSG00000007850.16	FALSE	FALSE	TRUE	AltStartEnd	FALSE	-0.127070566	-4.708130474	0.000010030527	0.001737346
chr8:70231405-70233513(-)	chr8	70,231,405	70,233,513	-	NA	FALSE	FALSE	FALSE	Novel	FALSE	0.469286718	4.707637034	0.000010049643	0.001738952
chr4:118434875-118435472(-)	chr4	118,434,875	118,435,472	-	ENSMUSG00000006398.15	FALSE	FALSE	TRUE	AltStartEnd	FALSE	-0.302793510	-4.707373558	0.000010059864	0.001739018
chr5:4060494-4061137(+)	chr5	4,060,494	4,061,137	+	ENSMUSG00000040407.18	FALSE	FALSE	TRUE	AltStartEnd	FALSE	-0.177215739	-4.704834795	0.000010158876	0.001754417
chr16:20681315-20681419(+)	chr16	20,681,315	20,681,419	+	ENSMUSG00000045983.16	FALSE	FALSE	TRUE	AltStartEnd	FALSE	-0.135795824	-4.704170844	0.000010184926	0.001755484
chr2:121906070-121910798(+)	chr2	121,906,070	121,910,798	+	ENSMUSG00000060227.15	FALSE	FALSE	TRUE	AltStartEnd	FALSE	1.047685509	4.704286526	0.000010180382	0.001755484
chr4:124920384-124921211(-)	chr4	124,920,384	124,921,211	-	ENSMUSG00000028873.16	FALSE	FALSE	TRUE	AltStartEnd	FALSE	-0.251029440	-4.703217912	0.000010222427	0.001760230
chrX:151931855-151932548(+)	chrX	151,931,855	151,932,548	+	ENSMUSG00000025261.18	FALSE	FALSE	TRUE	AltStartEnd	FALSE	-0.167278827	-4.702737350	0.000010241390	0.001761778
chr8:121556350-121559019(-)	chr8	121,556,350	121,559,019	-	ENSMUSG00000052934.14	FALSE	FALSE	TRUE	AltStartEnd	FALSE	0.150564209	4.702300694	0.000010258650	0.001763031
chr5:117363758-117375768(+)	chr5	117,363,758	117,375,768	+	ENSMUSG00000029364.15	FALSE	FALSE	TRUE	AltStartEnd	FALSE	0.397222830	4.701864881	0.000010275905	0.001764280
chrX:151897252-151898443(+)	chrX	151,897,252	151,898,443	+	ENSMUSG00000025261.18	FALSE	FALSE	TRUE	AltStartEnd	FALSE	-0.267778185	-4.700768680	0.000010319431	0.001770033
chr3:90000252-90002278(-)	chr3	90,000,252	90,002,278	-	ENSMUSG00000042520.16	FALSE	FALSE	TRUE	AltStartEnd	FALSE	0.334774158	4.698644994	0.000010404265	0.001782853
chrX:73865815-73866054(-)	chrX	73,865,815	73,866,054	-	ENSMUSG00000031391.18	FALSE	FALSE	TRUE	AltStartEnd	FALSE	-0.257337809	-4.697134082	0.000010465033	0.001791528
chr12:108351319-108351913(+)	chr12	108,351,319	108,351,913	+	ENSMUSG00000021259.5	FALSE	FALSE	TRUE	AltStartEnd	FALSE	0.227090275	4.695616866	0.000010526402	0.001800290
chr12:110654344-110654783(+)	chr12	110,654,344	110,654,783	+	ENSMUSG00000018707.13	FALSE	FALSE	TRUE	AltStartEnd	FALSE	-0.178879512	-4.695101510	0.000010547327	0.001800434
chr2:119647197-119648892(+)	chr2	119,647,197	119,648,892	+	ENSMUSG00000027306.15	FALSE	FALSE	TRUE	AltStartEnd	FALSE	-0.281101075	-4.695094144	0.000010547626	0.001800434
chr7:3310674-3310835(+)	chr7	3,310,674	3,310,835	+	ENSMUSG00000078816.9	FALSE	FALSE	TRUE	AltStartEnd	FALSE	0.379691779	4.692825162	0.000010640237	0.001814489
chr16:17646782-17647607(+)	chr16	17,646,782	17,647,607	+	ENSMUSG00000041617.10	FALSE	FALSE	TRUE	AltStartEnd	FALSE	0.370087710	4.691881661	0.000010678980	0.001819340
chr14:55619699-55621234(+)	chr14	55,619,699	55,621,234	+	ENSMUSG00000002324.8	FALSE	FALSE	TRUE	AltStartEnd	FALSE	-0.405472085	-4.690009183	0.000010756275	0.001828981
chr17:35153364-35153506(-)	chr17	35,153,364	35,153,506	-	ENSMUSG00000024393.14	FALSE	FALSE	TRUE	AltStartEnd	FALSE	-0.163713619	-4.690067325	0.000010753867	0.001828981
chr5:134621647-134621948(-)	chr5	134,621,647	134,621,948	-	ENSMUSG00000040731.13	FALSE	FALSE	TRUE	AltStartEnd	FALSE	0.093549928	4.689657804	0.000010770840	0.001829696
chr10:80169915-80170015(+)	chr10	80,169,915	80,170,015	+	ENSMUSG00000045193.13	FALSE	FALSE	TRUE	AltStartEnd	FALSE	0.170787980	4.687573169	0.000010857647	0.001830408
chr11:98995972-98996728(-)	chr11	98,995,972	98,996,728	-	ENSMUSG00000020914.17	FALSE	FALSE	TRUE	AltStartEnd	FALSE	-0.294074168	-4.688249747	0.000010829399	0.001830408
chr11:102309766-102309867(-)	chr11	102,309,766	102,309,867	-	ENSMUSG00000020923.17	FALSE	FALSE	TRUE	AltStartEnd	FALSE	0.155671713	4.689199199	0.000010789879	0.001830408
chr13:73510120-73510847(+)	chr13	73,510,120	73,510,847	+	ENSMUSG00000021608.15	FALSE	FALSE	TRUE	AltStartEnd	FALSE	0.135203358	4.687566809	0.000010857913	0.001830408
chr19:4963688-4964673(+)	chr19	4,963,688	4,964,673	+	ENSMUSG00000024902.5	FALSE	FALSE	TRUE	AltStartEnd	FALSE	0.264842452	4.687865067	0.000010845451	0.001830408
chr2:26326321-26327291(+)	chr2	26,326,321	26,327,291	+	ENSMUSG00000026930.15	FALSE	FALSE	TRUE	AltStartEnd	FALSE	0.136224852	4.688047132	0.000010837851	0.001830408
chr6:125173911-125174224(-)	chr6	125,173,911	125,174,224	-	ENSMUSG00000038252.13	FALSE	FALSE	TRUE	AltStartEnd	FALSE	-0.217538796	-4.688955904	0.000010799992	0.001830408
chr9:48494386-48495154(-)	chr9	48,494,386	48,495,154	-	ENSMUSG00000042396.10	FALSE	FALSE	TRUE	AltStartEnd	FALSE	0.382519403	4.688743203	0.000010808842	0.001830408
chr11:50381596-50382536(+)	chr11	50,381,596	50,382,536	+	ENSMUSG00000007850.16	FALSE	FALSE	TRUE	AltStartEnd	FALSE	-0.125921284	-4.686334346	0.000010909555	0.001837360
chr1:93065577-93066046(-)	chr1	93,065,577	93,066,046	-	ENSMUSG00000014602.15	FALSE	FALSE	TRUE	AltStartEnd	FALSE	0.260082133	4.685428663	0.000010947656	0.001842021
chr4:117876983-117877096(-)	chr4	117,876,983	117,877,096	-	ENSMUSG00000028541.14	FALSE	FALSE	TRUE	AltStartEnd	FALSE	0.133679915	4.685023992	0.000010964722	0.001843137
chr1:125562640-125566467(+)	chr1	125,562,640	125,566,467	+	ENSMUSG00000026342.10	FALSE	FALSE	TRUE	AltStartEnd	FALSE	0.217482050	4.684352921	0.000010993080	0.001846148
chr12:80641043-80642788(-)	chr12	80,641,043	80,642,788	-	ENSMUSG00000021131.14	FALSE	FALSE	TRUE	AltStartEnd	FALSE	0.295750770	4.683796735	0.000011016637	0.001848347
chr4:44324267-44325640(+)	chr4	44,324,267	44,325,640	+	ENSMUSG00000035683.13	FALSE	FALSE	TRUE	AltStartEnd	FALSE	-0.601128683	-4.682555474	0.000011069387	0.001853054
chr6:113698116-113702100(+)	chr6	113,698,116	113,702,100	+	ENSMUSG00000056952.13	FALSE	FALSE	TRUE	AltStartEnd	FALSE	0.188655711	4.682603858	0.000011067327	0.001853054
chr7:28322138-28322219(-)	chr7	28,322,138	28,322,219	-	ENSMUSG00000003435.9	FALSE	FALSE	TRUE	AltStartEnd	FALSE	-0.132341705	-4.682150548	0.000011086649	0.001853054
chr7:28322568-28323725(-)	chr7	28,322,568	28,323,725	-	ENSMUSG00000003435.9	FALSE	FALSE	TRUE	AltStartEnd	FALSE	-0.151288599	-4.682201279	0.000011084485	0.001853054
chrX:74333845-74334224(+)	chrX	74,333,845	74,334,224	+	ENSMUSG00000031398.13	FALSE	FALSE	TRUE	AltStartEnd	FALSE	-0.357794753	-4.681894258	0.000011097587	0.001853129
chr10:39843528-39845136(+)	chr10	39,843,528	39,845,136	+	NA	FALSE	FALSE	FALSE	Novel	FALSE	1.441718803	4.679811280	0.000011186881	0.001866276
chr8:72723407-72724043(+)	chr8	72,723,407	72,724,043	+	ENSMUSG00000031622.16	FALSE	FALSE	TRUE	AltStartEnd	FALSE	0.210872862	4.678389516	0.000011248231	0.001874740
chr1:135271763-135272361(-)	chr1	135,271,763	135,272,361	-	ENSMUSG00000041926.15	FALSE	FALSE	TRUE	AltStartEnd	FALSE	-0.352240440	-4.677582753	0.000011283188	0.001878794
chr10:127089357-127090426(+)	chr10	127,089,357	127,090,426	+	ENSMUSG00000025422.10	FALSE	FALSE	TRUE	AltStartEnd	FALSE	0.286880260	4.676569809	0.000011327228	0.001884352
chr15:27590471-27590917(+)	chr15	27,590,471	27,590,917	+	ENSMUSG00000022265.7	FALSE	FALSE	TRUE	AltStartEnd	FALSE	0.175487354	4.675542744	0.000011372054	0.001890029
chr14:118915273-118922242(-)	chr14	118,915,273	118,922,242	-	ENSMUSG00000042156.16	FALSE	FALSE	TRUE	AltStartEnd	FALSE	-0.256766220	-4.674988413	0.000011396318	0.001892282
chr2:26323642-26323888(+)	chr2	26,323,642	26,323,888	+	ENSMUSG00000026930.15	FALSE	FALSE	TRUE	AltStartEnd	FALSE	0.131042736	4.672485432	0.000011506509	0.001908784
chrX:74335497-74335769(+)	chrX	74,335,497	74,335,769	+	ENSMUSG00000031398.13	FALSE	FALSE	TRUE	AltStartEnd	FALSE	-0.294366506	-4.671230774	0.000011562133	0.001916212
chr4:83461240-83463594(-)	chr4	83,461,240	83,463,594	-	ENSMUSG00000028484.16	FALSE	FALSE	TRUE	AltStartEnd	FALSE	-0.167306489	-4.670254548	0.000011605594	0.001921612
chr10:69994445-69998094(+)	chr10	69,994,445	69,998,094	+	ENSMUSG00000069601.14	FALSE	FALSE	TRUE	AltStartEnd	FALSE	-0.199877819	-4.669742777	0.000011628441	0.001921793
chr11:52026917-52027012(+)	chr11	52,026,917	52,027,012	+	ENSMUSG00000020389.19	FALSE	FALSE	TRUE	AltStartEnd	FALSE	0.265731968	4.669754222	0.000011627929	0.001921793
chr5:134293884-134295509(-)	chr5	134,293,884	134,295,509	-	ENSMUSG00000060261.15	FALSE	FALSE	TRUE	AltStartEnd	FALSE	-0.248558357	-4.668954820	0.000011663703	0.001925819
chr15:79537544-79538558(-)	chr15	79,537,544	79,538,558	-	ENSMUSG00000055065.7	FALSE	FALSE	TRUE	AltStartEnd	FALSE	-0.241150838	-4.667404533	0.000011733384	0.001935515
chr17:6646859-6647027(-)	chr17	6,646,859	6,647,027	-	ENSMUSG00000095677.2	FALSE	FALSE	TRUE	AltStartEnd	FALSE	-0.436266891	-4.667150963	0.000011744820	0.001935594
chr10:111490456-111491008(+)	chr10	111,490,456	111,491,008	+	ENSMUSG00000058799.16	FALSE	FALSE	TRUE	AltStartEnd	FALSE	-0.111449162	-4.666534509	0.000011772666	0.001938376
chr16:72933811-72935658(+)	chr16	72,933,811	72,935,658	+	ENSMUSG00000022883.11	FALSE	FALSE	TRUE	AltStartEnd	FALSE	-0.253194732	-4.665823253	0.000011804875	0.001941869
chr10:70004990-70015570(+)	chr10	70,004,990	70,015,570	+	ENSMUSG00000069601.14	FALSE	FALSE	TRUE	AltStartEnd	FALSE	-0.301730101	-4.664911021	0.000011846310	0.001943482
chr10:127543264-127544418(-)	chr10	127,543,264	127,544,418	-	ENSMUSG00000040249.15	FALSE	FALSE	TRUE	AltStartEnd	FALSE	-0.189955774	-4.664203685	0.000011878535	0.001943482
chr11:116340377-116345906(-)	chr11	116,340,377	116,345,906	-	ENSMUSG00000052949.14	FALSE	FALSE	TRUE	AltStartEnd	FALSE	0.364478429	4.663915594	0.000011891685	0.001943482
chr17:23826665-23827467(-)	chr17	23,826,665	23,827,467	-	ENSMUSG00000055839.6	FALSE	FALSE	TRUE	AltStartEnd	FALSE	0.467981828	4.664538687	0.000011863262	0.001943482
chr8:85051805-85051888(+)	chr8	85,051,805	85,051,888	+	ENSMUSG00000031691.14	FALSE	FALSE	TRUE	AltStartEnd	FALSE	-0.096032810	-4.665120692	0.000011836774	0.001943482
chr9:67982618-67983322(+)	chr9	67,982,618	67,983,322	+	ENSMUSG00000035284.10	FALSE	FALSE	TRUE	AltStartEnd	FALSE	-0.521658826	-4.664019736	0.000011886930	0.001943482
chrX:74334347-74334431(+)	chrX	74,334,347	74,334,431	+	ENSMUSG00000031398.13	FALSE	FALSE	TRUE	AltStartEnd	FALSE	-0.283062396	-4.664236593	0.000011877034	0.001943482
chr6:30742604-30742715(+)	chr6	30,742,604	30,742,715	+	ENSMUSG00000051855.15	FALSE	FALSE	TRUE	AltStartEnd	FALSE	-0.236818247	-4.663397045	0.000011915389	0.001945556
chr2:130719974-130727147(-)	chr2	130,719,974	130,727,147	-	ENSMUSG00000027309.18	FALSE	FALSE	TRUE	AltStartEnd	FALSE	-0.218794444	-4.662461992	0.000011958249	0.001950751
chr17:24057835-24059221(-)	chr17	24,057,835	24,059,221	-	ENSMUSG00000016946.6	FALSE	FALSE	TRUE	AltStartEnd	FALSE	0.131913467	4.661898823	0.000011984135	0.001951371
chr4:139473243-139473536(+)	chr4	139,473,243	139,473,536	+	ENSMUSG00000066036.14	FALSE	FALSE	TRUE	AltStartEnd	FALSE	-0.243691786	-4.662110074	0.000011974418	0.001951371
chr6:89672277-89672967(+)	chr6	89,672,277	89,672,967	+	ENSMUSG00000000811.13	FALSE	FALSE	TRUE	AltStartEnd	FALSE	0.254084664	4.660862366	0.000012031918	0.001957347
chr15:89144313-89144392(-)	chr15	89,144,313	89,144,392	-	ENSMUSG00000053137.7	FALSE	FALSE	TRUE	AltStartEnd	FALSE	-0.259410988	-4.660595238	0.000012044263	0.001957553
chr7:116099522-116101943(+)	chr7	116,099,522	116,101,943	+	ENSMUSG00000030663.12	FALSE	FALSE	TRUE	AltStartEnd	FALSE	0.091857228	4.659201182	0.000012108889	0.001966248
chr11:50231100-50231190(+)	chr11	50,231,100	50,231,190	+	ENSMUSG00000036620.14	FALSE	FALSE	TRUE	AltStartEnd	FALSE	0.144092670	4.658837495	0.000012125804	0.001967186
chr2:130713025-130713396(-)	chr2	130,713,025	130,713,396	-	ENSMUSG00000027309.18	FALSE	FALSE	TRUE	AltStartEnd	FALSE	-0.205781339	-4.657855651	0.000012171584	0.001970031
chr5:134256007-134260566(-)	chr5	134,256,007	134,260,566	-	ENSMUSG00000060261.15	FALSE	FALSE	TRUE	AltStartEnd	FALSE	-0.237637270	-4.657744147	0.000012176794	0.001970031
chr9:72662611-72669950(+)	chr9	72,662,611	72,669,950	+	NA	FALSE	FALSE	FALSE	Novel	FALSE	-0.229398351	-4.658040711	0.000012162942	0.001970031
chr7:139093666-139093760(+)	chr7	139,093,666	139,093,760	+	ENSMUSG00000025478.15	FALSE	FALSE	TRUE	AltStartEnd	FALSE	0.168257588	4.656807823	0.000012220626	0.001975314
chr11:50234330-50234409(+)	chr11	50,234,330	50,234,409	+	ENSMUSG00000036620.14	FALSE	FALSE	TRUE	AltStartEnd	FALSE	0.163144195	4.656247993	0.000012246907	0.001977752
chr6:86423670-86424344(+)	chr6	86,423,670	86,424,344	+	ENSMUSG00000071337.11	FALSE	FALSE	TRUE	AltStartEnd	FALSE	-0.638106716	-4.655793972	0.000012268261	0.001979391
chr12:100113151-100114837(+)	chr12	100,113,151	100,114,837	+	ENSMUSG00000021178.9	FALSE	FALSE	TRUE	AltStartEnd	FALSE	0.110844859	4.654562525	0.000012326362	0.001985140
chr5:139267474-139268980(+)	chr5	139,267,474	139,268,980	+	ENSMUSG00000025858.12	FALSE	FALSE	TRUE	AltStartEnd	FALSE	0.174005601	4.654794250	0.000012315409	0.001985140
chr17:35155059-35155365(-)	chr17	35,155,059	35,155,365	-	ENSMUSG00000024393.14	FALSE	FALSE	TRUE	AltStartEnd	FALSE	-0.153292978	-4.652240635	0.000012436639	0.002001076
chr15:79537057-79537434(-)	chr15	79,537,057	79,537,434	-	ENSMUSG00000055065.7	FALSE	FALSE	TRUE	AltStartEnd	FALSE	-0.243720147	-4.651824706	0.000012456495	0.002002447
chr5:24478136-24479630(+)	chr5	24,478,136	24,479,630	+	ENSMUSG00000023353.14	FALSE	FALSE	TRUE	AltStartEnd	FALSE	0.144343312	4.651323073	0.000012480482	0.002004479
chr2:164772225-164772503(+)	chr2	164,772,225	164,772,503	+	ENSMUSG00000001403.13	FALSE	FALSE	TRUE	AltStartEnd	FALSE	-0.273969244	-4.650185363	0.000012535053	0.002011415
chr4:130531913-130532075(-)	chr4	130,531,913	130,532,075	-	NA	FALSE	FALSE	FALSE	Novel	FALSE	0.230238136	4.649536243	0.000012566292	0.002014598
chr12:8931747-8934003(+)	chr12	8,931,747	8,934,003	+	NA	FALSE	FALSE	FALSE	Novel	FALSE	0.333858450	4.649287756	0.000012578271	0.002014690
chr11:99007294-99009229(-)	chr11	99,007,294	99,009,229	-	ENSMUSG00000020914.17	FALSE	FALSE	TRUE	AltStartEnd	FALSE	-0.327660936	-4.648963094	0.000012593938	0.002015372
chr5:134240283-134240872(-)	chr5	134,240,283	134,240,872	-	ENSMUSG00000060261.15	FALSE	FALSE	TRUE	AltStartEnd	FALSE	-0.220092234	-4.648711841	0.000012606076	0.002015489
chr2:152892299-152893583(+)	chr2	152,892,299	152,893,583	+	ENSMUSG00000027469.16	FALSE	FALSE	TRUE	AltStartEnd	FALSE	-0.267098325	-4.647331609	0.000012672956	0.002020696
chr7:5095973-5097153(+)	chr7	5,095,973	5,097,153	+	ENSMUSG00000035203.16	FALSE	FALSE	TRUE	AltStartEnd	FALSE	0.125596893	4.647445192	0.000012667440	0.002020696
chr7:44880637-44880922(-)	chr7	44,880,637	44,880,922	-	ENSMUSG00000002968.9	FALSE	FALSE	TRUE	AltStartEnd	FALSE	0.156416676	4.647550956	0.000012662305	0.002020696
chr4:116286197-116286822(+)	chr4	116,286,197	116,286,822	+	ENSMUSG00000111410.1	FALSE	FALSE	TRUE	AltStartEnd	FALSE	-0.207317906	-4.645917522	0.000012741835	0.002029847
chr1:89743895-89766305(+)	chr1	89,743,895	89,766,305	+	ENSMUSG00000055013.16	FALSE	FALSE	TRUE	AltStartEnd	FALSE	-0.342077070	-4.643741142	0.000012848555	0.002043163
chr10:127237413-127237716(-)	chr10	127,237,413	127,237,716	-	ENSMUSG00000074657.5	FALSE	FALSE	TRUE	AltStartEnd	FALSE	-0.122560932	-4.643898456	0.000012840812	0.002043163
chr3:95220462-95228083(-)	chr3	95,220,462	95,228,083	-	ENSMUSG00000053192.9	FALSE	FALSE	TRUE	AltStartEnd	FALSE	0.077469756	4.642641658	0.000012902799	0.002049944
chr11:98741446-98753289(+)	chr11	98,741,446	98,753,289	+	ENSMUSG00000058756.13	FALSE	FALSE	TRUE	AltStartEnd	FALSE	0.158797412	4.642007145	0.000012934204	0.002052914
chr18:67506725-67519290(-)	chr18	67,506,725	67,519,290	-	ENSMUSG00000024533.17	FALSE	FALSE	TRUE	AltStartEnd	FALSE	0.219171845	4.641794738	0.000012944733	0.002052914
chr1:74590458-74590670(+)	chr1	74,590,458	74,590,670	+	ENSMUSG00000026172.12	FALSE	FALSE	TRUE	AltStartEnd	FALSE	-0.381885002	-4.641478762	0.000012960413	0.002053557
chr17:35161908-35162201(-)	chr17	35,161,908	35,162,201	-	ENSMUSG00000024393.14	FALSE	FALSE	TRUE	AltStartEnd	FALSE	-0.174948723	-4.640012592	0.000013033408	0.002057741
chr4:94578454-94582480(-)	chr4	94,578,454	94,582,480	-	ENSMUSG00000028577.13	FALSE	FALSE	TRUE	AltStartEnd	FALSE	0.191343299	4.640120893	0.000013028003	0.002057741
chr5:122607056-122609172(-)	chr5	122,607,056	122,609,172	-	ENSMUSG00000029469.14	FALSE	FALSE	TRUE	AltStartEnd	FALSE	-0.214647494	-4.640535316	0.000013007338	0.002057741
chrX:152028180-152028964(+)	chrX	152,028,180	152,028,964	+	ENSMUSG00000041133.11	FALSE	FALSE	TRUE	AltStartEnd	FALSE	-0.155462369	-4.640181437	0.000013024982	0.002057741
chr2:162934310-162934411(+)	chr2	162,934,310	162,934,411	+	ENSMUSG00000016921.14	FALSE	FALSE	TRUE	AltStartEnd	FALSE	-0.125537727	-4.639359483	0.000013066053	0.002059690
chr7:143514636-143520383(-)	chr7	143,514,636	143,520,383	-	ENSMUSG00000059119.9	FALSE	FALSE	TRUE	AltStartEnd	FALSE	0.203022333	4.639299209	0.000013069069	0.002059690
chr9:67969355-67971987(+)	chr9	67,969,355	67,971,987	+	ENSMUSG00000035284.10	FALSE	FALSE	TRUE	AltStartEnd	FALSE	-0.416233276	-4.638611123	0.000013103556	0.002063284
chr14:65812023-65812965(+)	chr14	65,812,023	65,812,965	+	ENSMUSG00000022033.9	FALSE	FALSE	TRUE	AltStartEnd	FALSE	-0.243188023	-4.638076993	0.000013130387	0.002063830
chr2:122081920-122083399(-)	chr2	122,081,920	122,083,399	-	ENSMUSG00000033396.13	FALSE	FALSE	TRUE	AltStartEnd	FALSE	-0.289796657	-4.638254311	0.000013121474	0.002063830
chr15:99632196-99632714(-)	chr15	99,632,196	99,632,714	-	ENSMUSG00000023015.14	FALSE	FALSE	TRUE	AltStartEnd	FALSE	-0.189471919	-4.637524824	0.000013158180	0.002066361
chr6:125047069-125047210(+)	chr6	125,047,069	125,047,210	+	ENSMUSG00000030330.15	FALSE	FALSE	TRUE	AltStartEnd	FALSE	-0.208248199	-4.636187378	0.000013225738	0.002075125
chr10:127459574-127462187(+)	chr10	127,459,574	127,462,187	+	ENSMUSG00000025404.15	FALSE	FALSE	TRUE	AltStartEnd	FALSE	-0.228738041	-4.633902678	0.000013341923	0.002078587
chr12:31837355-31839754(+)	chr12	31,837,355	31,839,754	+	ENSMUSG00000035933.5	FALSE	FALSE	TRUE	AltStartEnd	FALSE	-0.238854961	-4.634293584	0.000013321974	0.002078587
chr12:76057604-76059431(+)	chr12	76,057,604	76,059,431	+	ENSMUSG00000063450.14	FALSE	FALSE	TRUE	AltStartEnd	FALSE	-0.405604677	-4.634751226	0.000013298656	0.002078587
chr13:84272326-84282748(+)	chr13	84,272,326	84,282,748	+	ENSMUSG00000035762.11	FALSE	FALSE	TRUE	AltStartEnd	FALSE	0.615231071	4.635461651	0.000013262537	0.002078587
chr2:143749200-143773900(+)	chr2	143,749,200	143,773,900	+	ENSMUSG00000027419.9	FALSE	FALSE	TRUE	AltStartEnd	FALSE	0.178218752	4.634591895	0.000013306770	0.002078587
chr2:181680474-181683212(+)	chr2	181,680,474	181,683,212	+	ENSMUSG00000059540.15	FALSE	FALSE	TRUE	AltStartEnd	FALSE	0.308194441	4.634055826	0.000013334104	0.002078587
chr2:84614004-84615087(-)	chr2	84,614,004	84,615,087	-	ENSMUSG00000034101.14	FALSE	FALSE	TRUE	AltStartEnd	FALSE	-0.197785269	-4.634318563	0.000013320700	0.002078587
chr8:33387207-33416556(+)	chr8	33,387,207	33,416,556	+	ENSMUSG00000049184.6	FALSE	FALSE	TRUE	AltStartEnd	FALSE	-0.623998485	-4.634606740	0.000013306013	0.002078587
chr6:113710213-113710733(+)	chr6	113,710,213	113,710,733	+	ENSMUSG00000056952.13	FALSE	FALSE	TRUE	AltStartEnd	FALSE	0.194603425	4.633043457	0.000013385873	0.002083597
chr7:80306521-80307558(+)	chr7	80,306,521	80,307,558	+	ENSMUSG00000038943.16	FALSE	FALSE	TRUE	AltStartEnd	FALSE	-0.308361654	-4.632761244	0.000013400340	0.002084012
chr2:34172972-34175864(-)	chr2	34,172,972	34,175,864	-	ENSMUSG00000038718.15	FALSE	FALSE	TRUE	AltStartEnd	FALSE	-0.200197032	-4.631619474	0.000013459022	0.002091298
chr10:127552898-127553366(-)	chr10	127,552,898	127,553,366	-	ENSMUSG00000040249.15	FALSE	FALSE	TRUE	AltStartEnd	FALSE	-0.218017126	-4.631090550	0.000013486291	0.002093693
chr7:125651155-125651862(-)	chr7	125,651,155	125,651,862	-	ENSMUSG00000032777.9	FALSE	FALSE	TRUE	AltStartEnd	FALSE	-0.151324300	-4.630724294	0.000013505205	0.002094789
chr2:130791986-130793988(-)	chr2	130,791,986	130,793,988	-	ENSMUSG00000027309.18	FALSE	FALSE	TRUE	AltStartEnd	FALSE	-0.270110071	-4.630477297	0.000013517975	0.002094930
chr15:27591535-27593103(+)	chr15	27,591,535	27,593,103	+	ENSMUSG00000022265.7	FALSE	FALSE	TRUE	AltStartEnd	FALSE	0.176489142	4.629508759	0.000013568162	0.002100865
chr1:132576416-132582994(-)	chr1	132,576,416	132,582,994	-	ENSMUSG00000026442.14	FALSE	FALSE	TRUE	AltStartEnd	FALSE	-0.305874461	-4.628295911	0.000013631264	0.002108788
chr8:66478056-66480339(-)	chr8	66,478,056	66,480,339	-	ENSMUSG00000025591.6	FALSE	FALSE	TRUE	AltStartEnd	FALSE	0.227482956	4.627752145	0.000013659648	0.002111330
chr4:94587400-94587486(-)	chr4	94,587,400	94,587,486	-	ENSMUSG00000028577.13	FALSE	FALSE	TRUE	AltStartEnd	FALSE	0.198476080	4.627403638	0.000013677869	0.002112298
chr11:74919661-74925618(-)	chr11	74,919,661	74,925,618	-	ENSMUSG00000001323.17	FALSE	FALSE	TRUE	AltStartEnd	FALSE	-0.358908701	-4.626406659	0.000013730126	0.002118517
chr9:58260421-58260797(+)	chr9	58,260,421	58,260,797	+	ENSMUSG00000032333.6	FALSE	FALSE	TRUE	AltStartEnd	FALSE	0.153990972	4.626155410	0.000013743326	0.002118703
chr12:76028164-76029798(+)	chr12	76,028,164	76,029,798	+	ENSMUSG00000063450.14	FALSE	FALSE	TRUE	AltStartEnd	FALSE	-0.518509701	-4.625714150	0.000013766538	0.002120431
chr16:38505489-38508838(-)	chr16	38,505,489	38,508,838	-	ENSMUSG00000002846.9	FALSE	FALSE	TRUE	AltStartEnd	FALSE	-0.251923891	-4.624859270	0.000013811617	0.002125521
chr2:40922419-40927200(-)	chr2	40,922,419	40,927,200	-	ENSMUSG00000049252.17	FALSE	FALSE	TRUE	AltStartEnd	FALSE	-0.833389686	-4.623887953	0.000013863010	0.002131574
chr15:79794474-79833511(-)	chr15	79,794,474	79,833,511	-	ENSMUSG00000089837.9	FALSE	FALSE	TRUE	AltStartEnd	FALSE	0.772579331	4.623172812	0.000013900967	0.002135551
chr11:119999296-120000551(+)	chr11	119,999,296	120,000,551	+	ENSMUSG00000025372.16	FALSE	FALSE	TRUE	AltStartEnd	FALSE	0.226573689	4.621267401	0.000014002593	0.002147429
chr7:30564300-30565094(+)	chr7	30,564,300	30,565,094	+	ENSMUSG00000078765.11	FALSE	FALSE	TRUE	AltStartEnd	FALSE	0.535441543	4.621406529	0.000013995148	0.002147429
chr14:118889391-118891769(-)	chr14	118,889,391	118,891,769	-	ENSMUSG00000042156.16	FALSE	FALSE	TRUE	AltStartEnd	FALSE	-0.247687082	-4.620157660	0.000014062113	0.002154687
chr10:81530984-81531091(-)	chr10	81,530,984	81,531,091	-	ENSMUSG00000034781.5	FALSE	FALSE	TRUE	AltStartEnd	FALSE	0.110279517	4.619516496	0.000014096614	0.002156053
chr12:109544741-109544947(+)	chr12	109,544,741	109,544,947	+	ENSMUSG00000021268.17	FALSE	FALSE	TRUE	AltStartEnd	FALSE	-0.338850483	-4.619401022	0.000014102836	0.002156053
chr16:8484872-8485864(+)	chr16	8,484,872	8,485,864	+	ENSMUSG00000039345.16	FALSE	FALSE	TRUE	AltStartEnd	FALSE	0.234674726	4.619306681	0.000014107922	0.002156053
chr2:116063419-116064801(-)	chr2	116,063,419	116,064,801	-	ENSMUSG00000027210.20	FALSE	FALSE	TRUE	AltStartEnd	FALSE	-0.205768924	-4.619085565	0.000014119848	0.002156053
chr14:115370225-115399145(+)	chr14	115,370,225	115,399,145	+	ENSMUSG00000022112.14	FALSE	FALSE	TRUE	AltStartEnd	FALSE	0.340551361	4.617905318	0.000014183673	0.002162855
chr7:139092025-139093605(+)	chr7	139,092,025	139,093,605	+	ENSMUSG00000025478.15	FALSE	FALSE	TRUE	AltStartEnd	FALSE	0.171742391	4.617710728	0.000014194223	0.002162855
chrX:73781788-73782297(-)	chrX	73,781,788	73,782,297	-	ENSMUSG00000002010.17	FALSE	FALSE	TRUE	AltStartEnd	FALSE	0.874591080	4.617583580	0.000014201120	0.002162855
chr7:80307694-80309392(+)	chr7	80,307,694	80,309,392	+	ENSMUSG00000038943.16	FALSE	FALSE	TRUE	AltStartEnd	FALSE	-0.281854441	-4.617333057	0.000014214720	0.002163062
chr10:80170763-80170981(+)	chr10	80,170,763	80,170,981	+	ENSMUSG00000045193.13	FALSE	FALSE	TRUE	AltStartEnd	FALSE	0.174813689	4.616896796	0.000014238433	0.002163649
chr14:51889216-51889527(+)	chr14	51,889,216	51,889,527	+	ENSMUSG00000004561.14	FALSE	FALSE	TRUE	AltStartEnd	FALSE	-0.558520569	-4.616811561	0.000014243071	0.002163649
chr14:31191547-31192580(-)	chr14	31,191,547	31,192,580	-	ENSMUSG00000021910.15	FALSE	FALSE	TRUE	AltStartEnd	FALSE	-0.156000380	-4.616174459	0.000014277781	0.002167058
chr9:58234932-58246974(-)	chr9	58,234,932	58,246,974	-	ENSMUSG00000036986.16	FALSE	FALSE	TRUE	AltStartEnd	FALSE	-0.521357846	-4.615903156	0.000014292586	0.002167443
chr10:127541814-127542184(-)	chr10	127,541,814	127,542,184	-	ENSMUSG00000040249.15	FALSE	FALSE	TRUE	AltStartEnd	FALSE	-0.200200168	-4.615210859	0.000014330434	0.002169481
chr6:23007417-23016138(+)	chr6	23,007,417	23,016,138	+	ENSMUSG00000068748.7	FALSE	FALSE	TRUE	AltStartEnd	FALSE	-0.208729435	-4.615208075	0.000014330587	0.002169481
chr7:139099904-139100901(+)	chr7	139,099,904	139,100,901	+	ENSMUSG00000025478.15	FALSE	FALSE	TRUE	AltStartEnd	FALSE	0.165147538	4.614082831	0.000014392313	0.002176961
chr11:50383738-50383830(+)	chr11	50,383,738	50,383,830	+	ENSMUSG00000007850.16	FALSE	FALSE	TRUE	AltStartEnd	FALSE	-0.103903722	-4.613848952	0.000014405174	0.002177042
chr15:82291317-82293245(+)	chr15	82,291,317	82,293,245	+	ENSMUSG00000022456.18	FALSE	FALSE	TRUE	AltStartEnd	FALSE	0.328630927	4.611066431	0.000014559055	0.002197485
chr9:41992434-41996170(-)	chr9	41,992,434	41,996,170	-	ENSMUSG00000049313.8	FALSE	FALSE	TRUE	AltStartEnd	FALSE	-0.373416068	-4.610953807	0.000014565317	0.002197485
chr5:21915159-21919014(-)	chr5	21,915,159	21,919,014	-	ENSMUSG00000042453.14	FALSE	FALSE	TRUE	AltStartEnd	FALSE	-0.212575121	-4.610202838	0.000014607138	0.002200037
chr7:78896013-78905842(+)	chr7	78,896,013	78,905,842	+	ENSMUSG00000030609.18	FALSE	FALSE	TRUE	AltStartEnd	FALSE	0.239181596	4.610204054	0.000014607070	0.002200037
chr5:121343683-121344682(+)	chr5	121,343,683	121,344,682	+	ENSMUSG00000042744.16	FALSE	FALSE	TRUE	AltStartEnd	FALSE	-0.231584323	-4.609863948	0.000014626048	0.002201008
chr11:23490719-23491012(-)	chr11	23,490,719	23,491,012	-	ENSMUSG00000020288.13	FALSE	FALSE	TRUE	AltStartEnd	FALSE	-0.184424296	-4.608759010	0.000014687871	0.002203121
chr2:78870677-78872421(+)	chr2	78,870,677	78,872,421	+	ENSMUSG00000027011.14	FALSE	FALSE	TRUE	AltStartEnd	FALSE	0.088969897	4.608825286	0.000014684155	0.002203121
chr5:31055035-31055242(+)	chr5	31,055,035	31,055,242	+	ENSMUSG00000013629.16	FALSE	FALSE	TRUE	AltStartEnd	FALSE	-0.456407760	-4.608779818	0.000014686704	0.002203121
chr8:70599756-70600395(-)	chr8	70,599,756	70,600,395	-	ENSMUSG00000070003.7	FALSE	FALSE	TRUE	AltStartEnd	FALSE	0.181099696	4.608721556	0.000014689971	0.002203121
chr4:129517507-129517792(-)	chr4	129,517,507	129,517,792	-	ENSMUSG00000028800.15	FALSE	FALSE	TRUE	AltStartEnd	FALSE	-0.223082862	-4.608097328	0.000014725014	0.002206504
chr12:76000883-76004575(+)	chr12	76,000,883	76,004,575	+	ENSMUSG00000063450.14	FALSE	FALSE	TRUE	AltStartEnd	FALSE	-0.445545913	-4.605086899	0.000014895157	0.002216957
chr14:118881139-118883364(-)	chr14	118,881,139	118,883,364	-	ENSMUSG00000042156.16	FALSE	FALSE	TRUE	AltStartEnd	FALSE	-0.209252206	-4.605881201	0.000014850080	0.002216957
chr2:150833139-150834278(-)	chr2	150,833,139	150,834,278	-	ENSMUSG00000032046.15	FALSE	FALSE	TRUE	AltStartEnd	FALSE	0.136619444	4.606234168	0.000014830092	0.002216957
chr4:123366448-123367874(-)	chr4	123,366,448	123,367,874	-	ENSMUSG00000028649.21	FALSE	FALSE	TRUE	AltStartEnd	FALSE	-0.136934296	-4.605598970	0.000014866082	0.002216957
chr5:106974695-106975484(+)	chr5	106,974,695	106,975,484	+	ENSMUSG00000029283.17	FALSE	FALSE	TRUE	AltStartEnd	FALSE	-0.520129536	-4.605668603	0.000014862132	0.002216957
chr5:134240913-134242130(-)	chr5	134,240,913	134,242,130	-	ENSMUSG00000060261.15	FALSE	FALSE	TRUE	AltStartEnd	FALSE	-0.231278298	-4.606597266	0.000014809557	0.002216957
chr9:21647480-21647617(+)	chr9	21,647,480	21,647,617	+	ENSMUSG00000032187.16	FALSE	FALSE	TRUE	AltStartEnd	FALSE	-0.139819935	-4.605515936	0.000014870793	0.002216957
chrX:20635913-20639432(+)	chrX	20,635,913	20,639,432	+	ENSMUSG00000031060.16	FALSE	FALSE	TRUE	AltStartEnd	FALSE	-0.275786434	-4.605093292	0.000014894794	0.002216957
chr12:76039084-76040353(+)	chr12	76,039,084	76,040,353	+	ENSMUSG00000063450.14	FALSE	FALSE	TRUE	AltStartEnd	FALSE	-0.425563926	-4.602671705	0.000015033037	0.002235595
chrX:20649452-20649531(+)	chrX	20,649,452	20,649,531	+	ENSMUSG00000031060.16	FALSE	FALSE	TRUE	AltStartEnd	FALSE	-0.194100002	-4.602446875	0.000015045935	0.002235631
chr11:115420505-115421982(+)	chr11	115,420,505	115,421,982	+	ENSMUSG00000016940.18	FALSE	FALSE	TRUE	AltStartEnd	FALSE	0.191915271	4.601323727	0.000015110530	0.002243342
chr6:51467294-51467390(-)	chr6	51,467,294	51,467,390	-	ENSMUSG00000004980.16	FALSE	FALSE	TRUE	AltStartEnd	FALSE	-0.225503598	-4.600988068	0.000015129886	0.002244330
chr7:102013645-102013737(+)	chr7	102,013,645	102,013,737	+	ENSMUSG00000066306.13	FALSE	FALSE	TRUE	AltStartEnd	FALSE	-0.211337016	-4.600746138	0.000015143852	0.002244517
chr15:85222008-85224249(+)	chr15	85,222,008	85,224,249	+	ENSMUSG00000006369.14	FALSE	FALSE	TRUE	AltStartEnd	FALSE	-0.260742794	-4.599891655	0.000015193281	0.002249956
chr12:76042135-76043706(+)	chr12	76,042,135	76,043,706	+	ENSMUSG00000063450.14	FALSE	FALSE	TRUE	AltStartEnd	FALSE	-0.484189102	-4.597542514	0.000015329978	0.002266399
chr2:157458632-157458842(+)	chr2	157,458,632	157,458,842	+	ENSMUSG00000027646.15	FALSE	FALSE	TRUE	AltStartEnd	FALSE	-0.156395982	-4.597627097	0.000015325035	0.002266399
chr2:91260559-91261170(+)	chr2	91,260,559	91,261,170	+	ENSMUSG00000027257.13	FALSE	FALSE	TRUE	AltStartEnd	FALSE	0.312338469	4.597144160	0.000015353276	0.002267946
chr6:42677029-42677329(-)	chr6	42,677,029	42,677,329	-	ENSMUSG00000036667.14	FALSE	FALSE	TRUE	AltStartEnd	FALSE	-0.132979172	-4.596490553	0.000015391578	0.002271704
chrX:101443490-101444276(+)	chrX	101,443,490	101,444,276	+	ENSMUSG00000031311.17	FALSE	FALSE	TRUE	AltStartEnd	FALSE	-0.096405154	-4.596142088	0.000015412036	0.002272825
chr9:70562860-70572148(+)	chr9	70,562,860	70,572,148	+	ENSMUSG00000032212.10	FALSE	FALSE	TRUE	AltStartEnd	FALSE	-0.248372725	-4.595241588	0.000015465026	0.002278737
chr13:51649711-51650336(+)	chr13	51,649,711	51,650,336	+	ENSMUSG00000062248.5	FALSE	FALSE	TRUE	AltStartEnd	FALSE	-0.204406839	-4.594236134	0.000015524402	0.002281777
chr14:64980248-64986302(+)	chr14	64,980,248	64,986,302	+	ENSMUSG00000021975.9	FALSE	FALSE	TRUE	AltStartEnd	FALSE	-0.216142272	-4.594530812	0.000015506977	0.002281777
chr15:89146528-89146708(-)	chr15	89,146,528	89,146,708	-	ENSMUSG00000053137.7	FALSE	FALSE	TRUE	AltStartEnd	FALSE	-0.255858481	-4.594345065	0.000015517958	0.002281777
chr1:176758516-176761350(-)	chr1	176,758,516	176,761,350	-	ENSMUSG00000057335.11	FALSE	FALSE	TRUE	AltStartEnd	FALSE	-0.332855528	-4.592543045	0.000015624884	0.002294637
chr1:34274337-34275204(+)	chr1	34,274,337	34,275,204	+	ENSMUSG00000026131.20	FALSE	FALSE	TRUE	AltStartEnd	FALSE	-0.197102738	-4.590061497	0.000015773302	0.002314509
chr16:4770150-4770670(-)	chr16	4,770,150	4,770,670	-	ENSMUSG00000004071.13	FALSE	FALSE	TRUE	AltStartEnd	FALSE	0.138983752	4.589726872	0.000015793420	0.002315538
chr17:35150707-35150816(-)	chr17	35,150,707	35,150,816	-	ENSMUSG00000024393.14	FALSE	FALSE	TRUE	AltStartEnd	FALSE	-0.166736297	-4.588292827	0.000015879917	0.002326289
chr11:109365761-109380214(+)	chr11	109,365,761	109,380,214	+	ENSMUSG00000020611.14	FALSE	FALSE	TRUE	AltStartEnd	FALSE	0.526264325	4.587409937	0.000015933400	0.002326408
chr15:101204576-101210736(+)	chr15	101,204,576	101,210,736	+	ENSMUSG00000000532.11	FALSE	FALSE	TRUE	AltStartEnd	FALSE	0.956833705	4.587467895	0.000015929883	0.002326408
chr2:118823785-118828958(+)	chr2	118,823,785	118,828,958	+	ENSMUSG00000027331.15	FALSE	FALSE	TRUE	AltStartEnd	FALSE	-0.311046421	-4.587573135	0.000015923501	0.002326408
chr2:127292249-127295483(+)	chr2	127,292,249	127,295,483	+	ENSMUSG00000027367.16	FALSE	FALSE	TRUE	AltStartEnd	FALSE	0.087366833	4.587786933	0.000015910541	0.002326408
chr17:35160593-35160752(-)	chr17	35,160,593	35,160,752	-	ENSMUSG00000024393.14	FALSE	FALSE	TRUE	AltStartEnd	FALSE	-0.180528736	-4.586493868	0.000015989076	0.002332610
chrX:135744574-135744918(+)	chrX	135,744,574	135,744,918	+	ENSMUSG00000072969.2	FALSE	FALSE	TRUE	AltStartEnd	FALSE	0.345188487	4.586077745	0.000016014430	0.002334381
chr12:24712973-24713079(+)	chr12	24,712,973	24,713,079	+	ENSMUSG00000020649.11	FALSE	FALSE	TRUE	AltStartEnd	FALSE	-0.191322080	-4.585507307	0.000016049249	0.002337527
chr1:135263128-135264052(-)	chr1	135,263,128	135,264,052	-	ENSMUSG00000041926.15	FALSE	FALSE	TRUE	AltStartEnd	FALSE	-0.258423433	-4.583088126	0.000016197731	0.002343428
chr11:5962757-5964560(+)	chr11	5,962,757	5,964,560	+	ENSMUSG00000002741.9	FALSE	FALSE	TRUE	AltStartEnd	FALSE	0.091854874	4.582552524	0.000016230785	0.002343428
chr11:77477335-77477419(-)	chr11	77,477,335	77,477,419	-	ENSMUSG00000037907.16	FALSE	FALSE	TRUE	AltStartEnd	FALSE	0.110419108	4.583252460	0.000016187603	0.002343428
chr12:44583791-44584834(+)	chr12	44,583,791	44,584,834	+	ENSMUSG00000020598.16	FALSE	FALSE	TRUE	AltStartEnd	FALSE	-0.703124084	-4.582387633	0.000016240974	0.002343428
chr14:57382864-57398407(-)	chr14	57,382,864	57,398,407	-	ENSMUSG00000021947.11	FALSE	FALSE	TRUE	AltStartEnd	FALSE	0.341865004	4.583512558	0.000016171585	0.002343428
chr15:99248859-99249367(-)	chr15	99,248,859	99,249,367	-	ENSMUSG00000037570.16	FALSE	FALSE	TRUE	AltStartEnd	FALSE	0.123362879	4.583731254	0.000016158128	0.002343428
chr16:73043186-73044347(+)	chr16	73,043,186	73,044,347	+	ENSMUSG00000022883.11	FALSE	FALSE	TRUE	AltStartEnd	FALSE	-0.193991388	-4.582258860	0.000016248935	0.002343428
chr19:26752040-26770937(+)	chr19	26,752,040	26,770,937	+	ENSMUSG00000024921.17	FALSE	FALSE	TRUE	AltStartEnd	FALSE	-0.145296604	-4.583206647	0.000016190426	0.002343428
chr2:152881165-152882193(+)	chr2	152,881,165	152,882,193	+	ENSMUSG00000027469.16	FALSE	FALSE	TRUE	AltStartEnd	FALSE	-0.258121253	-4.583372346	0.000016180218	0.002343428
chr4:106573990-106578189(+)	chr4	106,573,990	106,578,189	+	ENSMUSG00000034926.3	FALSE	FALSE	TRUE	AltStartEnd	FALSE	0.182045430	4.582821294	0.000016214190	0.002343428
chr8:13173949-13174418(+)	chr8	13,173,949	13,174,418	+	ENSMUSG00000031447.7	FALSE	FALSE	TRUE	AltStartEnd	FALSE	0.111090944	4.583377501	0.000016179900	0.002343428
chr9:119349408-119349491(+)	chr9	119,349,408	119,349,491	+	ENSMUSG00000036138.16	FALSE	FALSE	TRUE	AltStartEnd	FALSE	-0.230870053	-4.583992826	0.000016142048	0.002343428
chr3:69008119-69009483(+)	chr3	69,008,119	69,009,483	+	ENSMUSG00000034349.14	FALSE	FALSE	TRUE	AltStartEnd	FALSE	-0.332578483	-4.581935531	0.000016268942	0.002344400
chr5:4055767-4058435(+)	chr5	4,055,767	4,058,435	+	ENSMUSG00000040407.18	FALSE	FALSE	TRUE	AltStartEnd	FALSE	-0.175055169	-4.580706317	0.000016345222	0.002351556
chr7:101290730-101291486(-)	chr7	101,290,730	101,291,486	-	ENSMUSG00000047767.17	FALSE	FALSE	TRUE	AltStartEnd	FALSE	-0.435461543	-4.580750945	0.000016342446	0.002351556
chr5:134274594-134279436(-)	chr5	134,274,594	134,279,436	-	ENSMUSG00000060261.15	FALSE	FALSE	TRUE	AltStartEnd	FALSE	-0.258667504	-4.580358166	0.000016366889	0.002352757
chr3:127011050-127012672(-)	chr3	127,011,050	127,012,672	-	ENSMUSG00000032826.19	FALSE	FALSE	TRUE	AltStartEnd	FALSE	-0.561726695	-4.579764175	0.000016403922	0.002356163
chr15:79543855-79546194(-)	chr15	79,543,855	79,546,194	-	ENSMUSG00000055065.7	FALSE	FALSE	TRUE	AltStartEnd	FALSE	-0.240286941	-4.579391797	0.000016427179	0.002357587
chr6:125102297-125102470(+)	chr6	125,102,297	125,102,470	+	ENSMUSG00000063870.12	FALSE	FALSE	TRUE	AltStartEnd	FALSE	-0.246108365	-4.576336049	0.000016619241	0.002381283
chr9:44937745-44937848(-)	chr9	44,937,745	44,937,848	-	ENSMUSG00000059890.16	FALSE	FALSE	TRUE	AltStartEnd	FALSE	-0.212325690	-4.576499289	0.000016608926	0.002381283
chr13:84222433-84257760(+)	chr13	84,222,433	84,257,760	+	ENSMUSG00000035762.11	FALSE	FALSE	TRUE	AltStartEnd	FALSE	0.452548026	4.575515195	0.000016671205	0.002384631
chr5:29442660-29443349(+)	chr5	29,442,660	29,443,349	+	ENSMUSG00000001569.10	FALSE	FALSE	TRUE	AltStartEnd	FALSE	0.246111610	4.574897928	0.000016710384	0.002384631
chr5:31066799-31066980(+)	chr5	31,066,799	31,066,980	+	ENSMUSG00000013629.16	FALSE	FALSE	TRUE	AltStartEnd	FALSE	-0.389148591	-4.574690107	0.000016723595	0.002384631
chr5:123811440-123812009(+)	chr5	123,811,440	123,812,009	+	ENSMUSG00000029414.11	FALSE	FALSE	TRUE	AltStartEnd	FALSE	-0.650735028	-4.575285836	0.000016685752	0.002384631
chr5:140623530-140626450(-)	chr5	140,623,530	140,626,450	-	ENSMUSG00000036565.7	FALSE	FALSE	TRUE	AltStartEnd	FALSE	0.118650543	4.574714609	0.000016722037	0.002384631
chr6:33839129-33862060(+)	chr6	33,839,129	33,862,060	+	ENSMUSG00000029763.17	FALSE	FALSE	TRUE	AltStartEnd	FALSE	-0.214803526	-4.575275067	0.000016686435	0.002384631
chr1:46818142-46819064(-)	chr1	46,818,142	46,819,064	-	ENSMUSG00000025986.6	FALSE	FALSE	TRUE	AltStartEnd	FALSE	-0.235652101	-4.573803379	0.000016780077	0.002390755
chr12:110554895-110567727(+)	chr12	110,554,895	110,567,727	+	ENSMUSG00000017843.14	FALSE	FALSE	TRUE	AltStartEnd	FALSE	0.598120177	4.573571351	0.000016794887	0.002390937
chr12:112977148-112977252(+)	chr12	112,977,148	112,977,252	+	ENSMUSG00000002803.14	FALSE	FALSE	TRUE	AltStartEnd	FALSE	0.231210847	4.573248583	0.000016815510	0.002391945
chr14:50830261-50831731(-)	chr14	50,830,261	50,831,731	-	ENSMUSG00000006281.8	FALSE	FALSE	TRUE	AltStartEnd	FALSE	-0.920291141	-4.572632133	0.000016854966	0.002395629
chr19:40580075-40585489(-)	chr19	40,580,075	40,585,489	-	ENSMUSG00000025007.13	FALSE	FALSE	TRUE	AltStartEnd	FALSE	-0.271621795	-4.571091596	0.000016953961	0.002405828
chr4:45815587-45816277(-)	chr4	45,815,587	45,816,277	-	ENSMUSG00000035551.6	FALSE	FALSE	TRUE	AltStartEnd	FALSE	-0.196356558	-4.571275679	0.000016942102	0.002405828
chr6:60827626-60829670(-)	chr6	60,827,626	60,829,670	-	ENSMUSG00000025889.13	FALSE	FALSE	TRUE	AltStartEnd	FALSE	0.231283455	4.570750547	0.000016975953	0.002407016
chr8:91251302-91252481(-)	chr8	91,251,302	91,252,481	-	ENSMUSG00000033282.14	FALSE	FALSE	TRUE	AltStartEnd	FALSE	-0.355372629	-4.570122911	0.000017016497	0.002410830
chr19:46316075-46317653(-)	chr19	46,316,075	46,317,653	-	ENSMUSG00000037126.16	FALSE	FALSE	TRUE	AltStartEnd	FALSE	0.175256635	4.567536968	0.000017184539	0.002432686
chr9:44935500-44937632(-)	chr9	44,935,500	44,937,632	-	ENSMUSG00000059890.16	FALSE	FALSE	TRUE	AltStartEnd	FALSE	-0.204749867	-4.565514538	0.000017317083	0.002449487
chr1:133274878-133275811(+)	chr1	133,274,878	133,275,811	+	ENSMUSG00000041757.17	FALSE	FALSE	TRUE	AltStartEnd	FALSE	-0.580111726	-4.564175865	0.000017405361	0.002460004
chr11:62527605-62533884(-)	chr11	62,527,605	62,533,884	-	ENSMUSG00000018509.8	FALSE	FALSE	TRUE	AltStartEnd	FALSE	-0.225260297	-4.563533788	0.000017447857	0.002464039
chr11:97267678-97280200(-)	chr11	97,267,678	97,280,200	-	ENSMUSG00000001441.13	FALSE	FALSE	TRUE	AltStartEnd	FALSE	-0.210066407	-4.562682115	0.000017504380	0.002464320
chr15:44631552-44683347(-)	chr15	44,631,552	44,683,347	-	ENSMUSG00000022340.15	FALSE	FALSE	TRUE	AltStartEnd	FALSE	1.383291545	4.563046129	0.000017480200	0.002464320
chr4:119310846-119317027(-)	chr4	119,310,846	119,317,027	-	ENSMUSG00000060288.13	FALSE	FALSE	TRUE	AltStartEnd	FALSE	1.055070577	4.562663104	0.000017505644	0.002464320
chr9:66497753-66498679(+)	chr9	66,497,753	66,498,679	+	ENSMUSG00000038664.16	FALSE	FALSE	TRUE	AltStartEnd	FALSE	-0.175763564	-4.562923833	0.000017488320	0.002464320
chr11:118320208-118354960(-)	chr11	118,320,208	118,354,960	-	ENSMUSG00000017466.9	FALSE	FALSE	TRUE	AltStartEnd	FALSE	0.190615708	4.561934987	0.000017554111	0.002467211
chr5:31076885-31077092(+)	chr5	31,076,885	31,077,092	+	ENSMUSG00000013629.16	FALSE	FALSE	TRUE	AltStartEnd	FALSE	-0.338650254	-4.562078142	0.000017544572	0.002467211
chr2:71434205-71438695(+)	chr2	71,434,205	71,438,695	+	ENSMUSG00000027018.11	FALSE	FALSE	TRUE	AltStartEnd	FALSE	-0.195004819	-4.561461740	0.000017585683	0.002469684
chr9:21634881-21635535(+)	chr9	21,634,881	21,635,535	+	ENSMUSG00000032187.16	FALSE	FALSE	TRUE	AltStartEnd	FALSE	-0.146733946	-4.561126661	0.000017608070	0.002470864
chrX:151915846-151916040(+)	chrX	151,915,846	151,916,040	+	ENSMUSG00000025261.18	FALSE	FALSE	TRUE	AltStartEnd	FALSE	-0.210144303	-4.560848825	0.000017626654	0.002471509
chr3:104021062-104021774(-)	chr3	104,021,062	104,021,774	-	ENSMUSG00000052539.15	FALSE	FALSE	TRUE	AltStartEnd	FALSE	0.244640911	4.559016275	0.000017749707	0.002485403
chrX:73862420-73862559(-)	chrX	73,862,420	73,862,559	-	ENSMUSG00000031391.18	FALSE	FALSE	TRUE	AltStartEnd	FALSE	-0.219244858	-4.558954300	0.000017753883	0.002485403
chr14:118895906-118899985(-)	chr14	118,895,906	118,899,985	-	ENSMUSG00000042156.16	FALSE	FALSE	TRUE	AltStartEnd	FALSE	-0.238353910	-4.557027736	0.000017884177	0.002499682
chr6:29131775-29135407(-)	chr6	29,131,775	29,135,407	-	ENSMUSG00000029701.15	FALSE	FALSE	TRUE	AltStartEnd	FALSE	-0.301812990	-4.557050049	0.000017882663	0.002499682
chr11:50379622-50379820(+)	chr11	50,379,622	50,379,820	+	ENSMUSG00000007850.16	FALSE	FALSE	TRUE	AltStartEnd	FALSE	-0.125748226	-4.554724078	0.000018041192	0.002519634
chr2:4606065-4607998(+)	chr2	4,606,065	4,607,998	+	ENSMUSG00000026657.17	FALSE	FALSE	TRUE	AltStartEnd	FALSE	-0.148693653	-4.553987181	0.000018091699	0.002521237
chr2:103768468-103768802(-)	chr2	103,768,468	103,768,802	-	ENSMUSG00000027184.14	FALSE	FALSE	TRUE	AltStartEnd	FALSE	-0.141385588	-4.553932078	0.000018095482	0.002521237
chr6:86420410-86423605(+)	chr6	86,420,410	86,423,605	+	ENSMUSG00000071337.11	FALSE	FALSE	TRUE	AltStartEnd	FALSE	-0.486096340	-4.554260928	0.000018072921	0.002521237
chr17:85113846-85391572(+)	chr17	85,113,846	85,391,572	+	ENSMUSG00000071037.6	FALSE	FALSE	TRUE	AltStartEnd	FALSE	-0.329584725	-4.552876041	0.000018168118	0.002527371
chr2:130393680-130393765(-)	chr2	130,393,680	130,393,765	-	ENSMUSG00000027408.7	FALSE	FALSE	TRUE	AltStartEnd	FALSE	0.267913202	4.552929764	0.000018164416	0.002527371
chr2:155502831-155503127(-)	chr2	155,502,831	155,503,127	-	ENSMUSG00000027603.15	FALSE	FALSE	TRUE	AltStartEnd	FALSE	0.171434802	4.552189658	0.000018215480	0.002531966
chrX:73857542-73857637(-)	chrX	73,857,542	73,857,637	-	ENSMUSG00000031391.18	FALSE	FALSE	TRUE	AltStartEnd	FALSE	-0.190942684	-4.550650125	0.000018322147	0.002544791
chr19:3852412-3864647(+)	chr19	3,852,412	3,864,647	+	ENSMUSG00000024843.15	FALSE	FALSE	TRUE	AltStartEnd	FALSE	0.214046414	4.549948085	0.000018370989	0.002549570
chrX:73861692-73862277(-)	chrX	73,861,692	73,862,277	-	ENSMUSG00000031391.18	FALSE	FALSE	TRUE	AltStartEnd	FALSE	-0.206337656	-4.549392623	0.000018409723	0.002552940
chr1:88268025-88269320(-)	chr1	88,268,025	88,269,320	-	ENSMUSG00000044783.16	FALSE	FALSE	TRUE	AltStartEnd	FALSE	-0.207875722	-4.548648202	0.000018461758	0.002553975
chr11:52011324-52018276(+)	chr11	52,011,324	52,018,276	+	ENSMUSG00000020389.19	FALSE	FALSE	TRUE	AltStartEnd	FALSE	0.233850943	4.548383911	0.000018480266	0.002553975
chr17:35138781-35139234(+)	chr17	35,138,781	35,139,234	+	ENSMUSG00000024392.17	FALSE	FALSE	TRUE	AltStartEnd	FALSE	-0.195718155	-4.548274288	0.000018487948	0.002553975
chr3:122549264-122556411(-)	chr3	122,549,264	122,556,411	-	ENSMUSG00000039735.16	FALSE	FALSE	TRUE	AltStartEnd	FALSE	-0.279802627	-4.548638765	0.000018462418	0.002553975
chrX:74336611-74336718(+)	chrX	74,336,611	74,336,718	+	ENSMUSG00000031398.13	FALSE	FALSE	TRUE	AltStartEnd	FALSE	-0.271155399	-4.548252632	0.000018489466	0.002553975
chr16:10428813-10446929(-)	chr16	10,428,813	10,446,929	-	ENSMUSG00000050908.12	FALSE	FALSE	TRUE	AltStartEnd	FALSE	-0.944920321	-4.547232746	0.000018561091	0.002559866
chr6:29127899-29128428(-)	chr6	29,127,899	29,128,428	-	ENSMUSG00000029701.15	FALSE	FALSE	TRUE	AltStartEnd	FALSE	-0.325485480	-4.547288445	0.000018557173	0.002559866
chrX:100638449-100638676(+)	chrX	100,638,449	100,638,676	+	ENSMUSG00000034311.3	FALSE	FALSE	TRUE	AltStartEnd	FALSE	-0.529757895	-4.546674006	0.000018600445	0.002563292
chr2:125096119-125097976(-)	chr2	125,096,119	125,097,976	-	ENSMUSG00000027201.16	FALSE	FALSE	TRUE	AltStartEnd	FALSE	-0.219119052	-4.545642963	0.000018673277	0.002569321
chr9:18308819-18309832(+)	chr9	18,308,819	18,309,832	+	ENSMUSG00000001774.8	FALSE	FALSE	TRUE	AltStartEnd	FALSE	-0.292086407	-4.545696568	0.000018669483	0.002569321
chr7:44997907-44998704(+)	chr7	44,997,907	44,998,704	+	ENSMUSG00000003184.15	FALSE	FALSE	TRUE	AltStartEnd	FALSE	-0.445436241	-4.544801268	0.000018732938	0.002575524
chr11:23491113-23491474(-)	chr11	23,491,113	23,491,474	-	ENSMUSG00000020288.13	FALSE	FALSE	TRUE	AltStartEnd	FALSE	-0.181519723	-4.543975244	0.000018791669	0.002579814
chr4:123372492-123374314(-)	chr4	123,372,492	123,374,314	-	ENSMUSG00000028649.21	FALSE	FALSE	TRUE	AltStartEnd	FALSE	-0.152672418	-4.543746706	0.000018807949	0.002579814
chr9:106461392-106461848(+)	chr9	106,461,392	106,461,848	+	ENSMUSG00000023495.13	FALSE	FALSE	TRUE	AltStartEnd	FALSE	0.107687718	4.543777156	0.000018805779	0.002579814
chr6:55806184-55827379(+)	chr6	55,806,184	55,827,379	+	NA	FALSE	FALSE	FALSE	Novel	FALSE	-0.579322818	-4.543294372	0.000018840213	0.002582235
chr10:29222129-29222220(+)	chr10	29,222,129	29,222,220	+	ENSMUSG00000004360.9	FALSE	FALSE	TRUE	AltStartEnd	FALSE	-0.177493078	-4.543037853	0.000018858534	0.002582742
chr7:121989800-121990423(-)	chr7	121,989,800	121,990,423	-	ENSMUSG00000030872.14	FALSE	FALSE	TRUE	AltStartEnd	FALSE	-0.201173665	-4.542500842	0.000018896943	0.002585998
chr1:189897482-189899817(-)	chr1	189,897,482	189,899,817	-	ENSMUSG00000026603.13	FALSE	FALSE	TRUE	AltStartEnd	FALSE	0.118417327	4.541123516	0.000018995802	0.002590530
chr11:72400024-72400328(-)	chr11	72,400,024	72,400,328	-	ENSMUSG00000045667.14	FALSE	FALSE	TRUE	AltStartEnd	FALSE	0.439021414	4.540814583	0.000019018045	0.002590530
chr12:29827836-29832287(+)	chr12	29,827,836	29,832,287	+	ENSMUSG00000061911.15	FALSE	FALSE	TRUE	AltStartEnd	FALSE	-0.386092202	-4.541262528	0.000018985802	0.002590530
chr4:129521509-129522362(-)	chr4	129,521,509	129,522,362	-	ENSMUSG00000028800.15	FALSE	FALSE	TRUE	AltStartEnd	FALSE	-0.201899512	-4.541206807	0.000018989810	0.002590530
chr6:125047324-125047481(+)	chr6	125,047,324	125,047,481	+	ENSMUSG00000030330.15	FALSE	FALSE	TRUE	AltStartEnd	FALSE	-0.194525264	-4.540836934	0.000019016435	0.002590530
chr8:94994488-95002438(+)	chr8	94,994,488	95,002,438	+	ENSMUSG00000031785.16	FALSE	FALSE	TRUE	AltStartEnd	FALSE	-0.231415351	-4.541176431	0.000018991995	0.002590530
chr1:38057775-38059121(-)	chr1	38,057,775	38,059,121	-	ENSMUSG00000026082.11	FALSE	FALSE	TRUE	AltStartEnd	FALSE	0.226097943	4.540480327	0.000019042140	0.002591814
chrX:151907083-151907275(+)	chrX	151,907,083	151,907,275	+	ENSMUSG00000025261.18	FALSE	FALSE	TRUE	AltStartEnd	FALSE	-0.260422802	-4.539966077	0.000019079267	0.002594868
chr16:72993692-72995116(+)	chr16	72,993,692	72,995,116	+	ENSMUSG00000022883.11	FALSE	FALSE	TRUE	AltStartEnd	FALSE	-0.203145286	-4.538808097	0.000019163126	0.002603490
chr9:20919986-20920108(-)	chr9	20,919,986	20,920,108	-	ENSMUSG00000004099.16	FALSE	FALSE	TRUE	AltStartEnd	FALSE	-0.147631280	-4.538684037	0.000019172131	0.002603490
chr1:178335954-178336046(-)	chr1	178,335,954	178,336,046	-	ENSMUSG00000039630.10	FALSE	FALSE	TRUE	AltStartEnd	FALSE	-0.142916739	-4.537217899	0.000019278869	0.002609030
chr11:69102930-69103103(+)	chr11	69,102,930	69,103,103	+	ENSMUSG00000020893.17	FALSE	FALSE	TRUE	AltStartEnd	FALSE	0.245201718	4.536907564	0.000019301535	0.002609030
chr11:74908119-74908227(+)	chr11	74,908,119	74,908,227	+	ENSMUSG00000038335.13	FALSE	FALSE	TRUE	AltStartEnd	FALSE	0.158183850	4.536932649	0.000019299702	0.002609030
chr11:45934022-45934420(-)	chr11	45,934,022	45,934,420	-	ENSMUSG00000044847.13	FALSE	FALSE	TRUE	AltStartEnd	FALSE	0.178730455	4.537708220	0.000019243109	0.002609030
chr9:37380803-37381541(+)	chr9	37,380,803	37,381,541	+	ENSMUSG00000046240.8	FALSE	FALSE	TRUE	AltStartEnd	FALSE	0.275926136	4.536949281	0.000019298487	0.002609030
chrX:20647749-20647865(+)	chrX	20,647,749	20,647,865	+	ENSMUSG00000031060.16	FALSE	FALSE	TRUE	AltStartEnd	FALSE	-0.217914611	-4.537350707	0.000019269176	0.002609030
chrY:899956-900478(+)	chrY	899,956	900,478	+	ENSMUSG00000056673.14	FALSE	FALSE	TRUE	AltStartEnd	FALSE	-0.327680372	-4.536509236	0.000019330667	0.002610970
chr16:73006930-73009611(+)	chr16	73,006,930	73,009,611	+	ENSMUSG00000022883.11	FALSE	FALSE	TRUE	AltStartEnd	FALSE	-0.201271017	-4.534973289	0.000019443397	0.002618190
chr2:103771846-103772668(-)	chr2	103,771,846	103,772,668	-	ENSMUSG00000027184.14	FALSE	FALSE	TRUE	AltStartEnd	FALSE	-0.138735780	-4.535226831	0.000019424745	0.002618190
chr6:125044024-125046903(+)	chr6	125,044,024	125,046,903	+	ENSMUSG00000030330.15	FALSE	FALSE	TRUE	AltStartEnd	FALSE	-0.174964192	-4.535049796	0.000019437767	0.002618190
chrX:101409779-101410056(-)	chrX	101,409,779	101,410,056	-	ENSMUSG00000031310.16	FALSE	FALSE	TRUE	AltStartEnd	FALSE	-0.169126082	-4.535569520	0.000019399561	0.002618190
chr7:3303958-3304305(+)	chr7	3,303,958	3,304,305	+	ENSMUSG00000078816.9	FALSE	FALSE	TRUE	AltStartEnd	FALSE	0.311730414	4.533959560	0.000019518148	0.002626254
chr1:178329938-178330164(-)	chr1	178,329,938	178,330,164	-	ENSMUSG00000039630.10	FALSE	FALSE	TRUE	AltStartEnd	FALSE	-0.132420866	-4.533619305	0.000019543300	0.002626461
chr11:57492058-57493003(-)	chr11	57,492,058	57,493,003	-	ENSMUSG00000020523.14	FALSE	FALSE	TRUE	AltStartEnd	FALSE	-0.205034463	-4.533536545	0.000019549423	0.002626461
chr7:83757262-83757323(+)	chr7	83,757,262	83,757,323	+	NA	FALSE	FALSE	FALSE	Novel	FALSE	-0.168483497	-4.533083497	0.000019582972	0.002628969
chr10:81305277-81305698(+)	chr10	81,305,277	81,305,698	+	ENSMUSG00000034902.17	FALSE	FALSE	TRUE	AltStartEnd	FALSE	0.137855373	4.530980063	0.000019739469	0.002645958
chr6:33921536-33971913(+)	chr6	33,921,536	33,971,913	+	ENSMUSG00000029763.17	FALSE	FALSE	TRUE	AltStartEnd	FALSE	-0.193020834	-4.531080230	0.000019731989	0.002645958
chr2:143690434-143696656(+)	chr2	143,690,434	143,696,656	+	ENSMUSG00000027419.9	FALSE	FALSE	TRUE	AltStartEnd	FALSE	0.184072389	4.530544412	0.000019772033	0.002648313
chr9:95472201-95474420(-)	chr9	95,472,201	95,474,420	-	ENSMUSG00000032407.14	FALSE	FALSE	TRUE	AltStartEnd	FALSE	-0.151137655	-4.530262810	0.000019793110	0.002649128
chr2:27453073-27453399(-)	chr2	27,453,073	27,453,399	-	ENSMUSG00000026918.16	FALSE	FALSE	TRUE	AltStartEnd	FALSE	0.436893292	4.529545578	0.000019846891	0.002654315
chr11:62525286-62527491(-)	chr11	62,525,286	62,527,491	-	ENSMUSG00000018509.8	FALSE	FALSE	TRUE	AltStartEnd	FALSE	-0.211838332	-4.528169708	0.000019950455	0.002666147
chr1:189651299-189652260(-)	chr1	189,651,299	189,652,260	-	ENSMUSG00000026605.14	FALSE	FALSE	TRUE	AltStartEnd	FALSE	-0.438930800	-4.527934078	0.000019968244	0.002666508
chr11:120712711-120713692(-)	chr11	120,712,711	120,713,692	-	ENSMUSG00000025144.17	FALSE	FALSE	TRUE	AltStartEnd	FALSE	0.387994322	4.527488775	0.000020001904	0.002668985
chr1:172496639-172496885(+)	chr1	172,496,639	172,496,885	+	ENSMUSG00000037995.15	FALSE	FALSE	TRUE	AltStartEnd	FALSE	-0.248627366	-4.526349111	0.000020088301	0.002676471
chr1:93064281-93065551(-)	chr1	93,064,281	93,065,551	-	ENSMUSG00000014602.15	FALSE	FALSE	TRUE	AltStartEnd	FALSE	0.254366725	4.526457674	0.000020080055	0.002676471
chr2:91662384-91668196(+)	chr2	91,662,384	91,668,196	+	ENSMUSG00000027247.16	FALSE	FALSE	TRUE	AltStartEnd	FALSE	0.110955317	4.525343330	0.000020164848	0.002682623
chr9:70412999-70413101(-)	chr9	70,412,999	70,413,101	-	ENSMUSG00000032218.7	FALSE	FALSE	TRUE	AltStartEnd	FALSE	-0.379970253	-4.525465397	0.000020155543	0.002682623
chr13:56104498-56104888(-)	chr13	56,104,498	56,104,888	-	ENSMUSG00000015937.15	FALSE	FALSE	TRUE	AltStartEnd	FALSE	-0.145300691	-4.523874629	0.000020277136	0.002691715
chr2:165010586-165012835(-)	chr2	165,010,586	165,012,835	-	ENSMUSG00000039804.15	FALSE	FALSE	TRUE	AltStartEnd	FALSE	-0.130747183	-4.523916526	0.000020273924	0.002691715
chr8:104641092-104641310(-)	chr8	104,641,092	104,641,310	-	ENSMUSG00000031879.14	FALSE	FALSE	TRUE	AltStartEnd	FALSE	-0.179110386	-4.523851668	0.000020278896	0.002691715
chr14:64995067-65007245(+)	chr14	64,995,067	65,007,245	+	ENSMUSG00000021975.9	FALSE	FALSE	TRUE	AltStartEnd	FALSE	-0.260677001	-4.522792709	0.000020360240	0.002700483
chr5:144898057-144899364(-)	chr5	144,898,057	144,899,364	-	ENSMUSG00000038780.14	FALSE	FALSE	TRUE	AltStartEnd	FALSE	0.621789429	4.521860383	0.000020432119	0.002707984
chr10:29144434-29146563(+)	chr10	29,144,434	29,146,563	+	ENSMUSG00000038916.7	FALSE	FALSE	TRUE	AltStartEnd	FALSE	-0.263064151	-4.521319091	0.000020473963	0.002711496
chr4:141005361-141006752(+)	chr4	141,005,361	141,006,752	+	ENSMUSG00000036622.15	FALSE	FALSE	TRUE	AltStartEnd	FALSE	0.388320321	4.520990697	0.000020499390	0.002711841
chr4:46667603-46674446(-)	chr4	46,667,603	46,674,446	-	ENSMUSG00000039809.10	FALSE	FALSE	TRUE	AltStartEnd	FALSE	0.178997739	4.520888982	0.000020507271	0.002711841
chr13:56074391-56083119(-)	chr13	56,074,391	56,083,119	-	ENSMUSG00000015937.15	FALSE	FALSE	TRUE	AltStartEnd	FALSE	-0.149198151	-4.519249505	0.000020634718	0.002726653
chr8:68895894-68896598(+)	chr8	68,895,894	68,896,598	+	ENSMUSG00000015568.16	FALSE	FALSE	TRUE	AltStartEnd	FALSE	0.303014631	4.518580062	0.000020686979	0.002731516
chr9:41969855-41973936(-)	chr9	41,969,855	41,973,936	-	ENSMUSG00000049313.8	FALSE	FALSE	TRUE	AltStartEnd	FALSE	-0.264741108	-4.518294562	0.000020709305	0.002732422
chr17:66134191-66135821(+)	chr17	66,134,191	66,135,821	+	ENSMUSG00000035842.10	FALSE	FALSE	TRUE	AltStartEnd	FALSE	-0.745131966	-4.517547689	0.000020767823	0.002738098
chr1:38063334-38067499(-)	chr1	38,063,334	38,067,499	-	ENSMUSG00000026082.11	FALSE	FALSE	TRUE	AltStartEnd	FALSE	0.259729241	4.516578367	0.000020844009	0.002746093
chr19:42171742-42177388(+)	chr19	42,171,742	42,177,388	+	ENSMUSG00000018820.13	FALSE	FALSE	TRUE	AltStartEnd	FALSE	0.172805305	4.516108908	0.000020881004	0.002748095
chr4:141017131-141017853(-)	chr4	141,017,131	141,017,853	-	ENSMUSG00000040860.16	FALSE	FALSE	TRUE	AltStartEnd	FALSE	-0.298623888	-4.515899893	0.000020897496	0.002748095
chrX:73858156-73859302(-)	chrX	73,858,156	73,859,302	-	ENSMUSG00000031391.18	FALSE	FALSE	TRUE	AltStartEnd	FALSE	-0.215681330	-4.515793880	0.000020905865	0.002748095
chr12:76072282-76074437(+)	chr12	76,072,282	76,074,437	+	ENSMUSG00000063450.14	FALSE	FALSE	TRUE	AltStartEnd	FALSE	-0.358179405	-4.515319901	0.000020943324	0.002748928
chr9:37383923-37384508(+)	chr9	37,383,923	37,384,508	+	ENSMUSG00000046240.8	FALSE	FALSE	TRUE	AltStartEnd	FALSE	0.268600586	4.515454088	0.000020932713	0.002748928
chr4:6202441-6203776(+)	chr4	6,202,441	6,203,776	+	ENSMUSG00000028243.5	FALSE	FALSE	TRUE	AltStartEnd	FALSE	-0.280853788	-4.514959321	0.000020971865	0.002750631
chr19:47021956-47023334(+)	chr19	47,021,956	47,023,334	+	ENSMUSG00000034336.3	FALSE	FALSE	TRUE	AltStartEnd	FALSE	-0.138094812	-4.514708684	0.000020991726	0.002751193
chr7:81344415-81344938(-)	chr7	81,344,415	81,344,938	-	ENSMUSG00000061787.15	FALSE	FALSE	TRUE	AltStartEnd	FALSE	0.277458990	4.512516685	0.000021166200	0.002772003
chr16:91887520-91889117(+)	chr16	91,887,520	91,889,117	+	ENSMUSG00000022957.20	FALSE	FALSE	TRUE	AltStartEnd	FALSE	-0.272167795	-4.512124339	0.000021197577	0.002774056
chr7:44540628-44540843(-)	chr7	44,540,628	44,540,843	-	ENSMUSG00000038644.14	FALSE	FALSE	TRUE	AltStartEnd	FALSE	-0.364149856	-4.511447183	0.000021251838	0.002779099
chr6:89654157-89654348(+)	chr6	89,654,157	89,654,348	+	ENSMUSG00000000811.13	FALSE	FALSE	TRUE	AltStartEnd	FALSE	0.232960865	4.510772387	0.000021306043	0.002784126
chr1:34294545-34295153(+)	chr1	34,294,545	34,295,153	+	ENSMUSG00000026131.20	FALSE	FALSE	TRUE	AltStartEnd	FALSE	-0.170432365	-4.510143077	0.000021356715	0.002786972
chr17:26629678-26634416(+)	chr17	26,629,678	26,634,416	+	ENSMUSG00000001576.15	FALSE	FALSE	TRUE	AltStartEnd	FALSE	0.106694227	4.510110175	0.000021359367	0.002786972
chr17:85988508-86000320(-)	chr17	85,988,508	86,000,320	-	ENSMUSG00000024135.10	FALSE	FALSE	TRUE	AltStartEnd	FALSE	-0.313511114	-4.508425619	0.000021495600	0.002794428
chr2:71249851-71250841(+)	chr2	71,249,851	71,250,841	+	ENSMUSG00000027012.15	FALSE	FALSE	TRUE	AltStartEnd	FALSE	-0.113169514	-4.508492418	0.000021490182	0.002794428
chr2:174093524-174093928(+)	chr2	174,093,524	174,093,928	+	ENSMUSG00000027522.15	FALSE	FALSE	TRUE	AltStartEnd	FALSE	-0.221170723	-4.508915330	0.000021455910	0.002794428
chr6:34746014-34753442(+)	chr6	34,746,014	34,753,442	+	ENSMUSG00000029761.16	FALSE	FALSE	TRUE	AltStartEnd	FALSE	-0.399524328	-4.508603740	0.000021481155	0.002794428
chr7:19160753-19162548(-)	chr7	19,160,753	19,162,548	-	ENSMUSG00000030406.7	FALSE	FALSE	TRUE	AltStartEnd	FALSE	-0.398095370	-4.509069519	0.000021443428	0.002794428
chr11:103967079-103969078(+)	chr11	103,967,079	103,969,078	+	ENSMUSG00000062421.13	FALSE	FALSE	TRUE	AltStartEnd	FALSE	1.893710348	4.507755978	0.000021549989	0.002799439
chr9:44937948-44939960(-)	chr9	44,937,948	44,939,960	-	ENSMUSG00000059890.16	FALSE	FALSE	TRUE	AltStartEnd	FALSE	-0.164149513	-4.506594813	0.000021644615	0.002809665
chr4:94583570-94583832(-)	chr4	94,583,570	94,583,832	-	ENSMUSG00000028577.13	FALSE	FALSE	TRUE	AltStartEnd	FALSE	0.195277037	4.504942370	0.000021779972	0.002825160
chr2:75659388-75661465(+)	chr2	75,659,388	75,661,465	+	ENSMUSG00000059005.13	FALSE	FALSE	TRUE	AltStartEnd	FALSE	-0.265915476	-4.504436215	0.000021821596	0.002828482
chr4:116270967-116272738(+)	chr4	116,270,967	116,272,738	+	ENSMUSG00000111410.1	FALSE	FALSE	TRUE	AltStartEnd	FALSE	-0.203503642	-4.503051043	0.000021935903	0.002841214
chr9:70016922-70022436(+)	chr9	70,016,922	70,022,436	+	ENSMUSG00000033543.17	FALSE	FALSE	TRUE	AltStartEnd	FALSE	0.272487995	4.502637592	0.000021970134	0.002843563
chr9:54379002-54380907(-)	chr9	54,379,002	54,380,907	-	ENSMUSG00000041268.17	FALSE	FALSE	TRUE	AltStartEnd	FALSE	-0.196143769	-4.502240752	0.000022003039	0.002845737
chr3:36568810-36568979(-)	chr3	36,568,810	36,568,979	-	ENSMUSG00000027715.9	FALSE	FALSE	TRUE	AltStartEnd	FALSE	-0.260954995	-4.501248576	0.000022085515	0.002854315
chr16:17092303-17092684(-)	chr16	17,092,303	17,092,684	-	ENSMUSG00000022771.17	FALSE	FALSE	TRUE	AltStartEnd	FALSE	-0.188715030	-4.500614007	0.000022138422	0.002859061
chr11:102308808-102308893(-)	chr11	102,308,808	102,308,893	-	ENSMUSG00000020923.17	FALSE	FALSE	TRUE	AltStartEnd	FALSE	0.150608071	4.499451899	0.000022235630	0.002869517
chr1:177771264-177772071(-)	chr1	177,771,264	177,772,071	-	ENSMUSG00000015961.8	FALSE	FALSE	TRUE	AltStartEnd	FALSE	0.112541196	4.499112112	0.000022264131	0.002869848
chr4:53543706-53544540(+)	chr4	53,543,706	53,544,540	+	ENSMUSG00000028412.17	FALSE	FALSE	TRUE	AltStartEnd	FALSE	0.254787015	4.499034068	0.000022270682	0.002869848
chr13:54302847-54312024(+)	chr13	54,302,847	54,312,024	+	ENSMUSG00000112941.1	FALSE	FALSE	TRUE	AltStartEnd	FALSE	0.194800360	4.497704801	0.000022382551	0.002873270
chr17:56202901-56204171(-)	chr17	56,202,901	56,204,171	-	ENSMUSG00000001229.9	FALSE	FALSE	TRUE	AltStartEnd	FALSE	-0.188622231	-4.497902284	0.000022365896	0.002873270
chr4:117166453-117166880(-)	chr4	117,166,453	117,166,880	-	ENSMUSG00000028678.13	FALSE	FALSE	TRUE	AltStartEnd	FALSE	-0.408921959	-4.497997010	0.000022357912	0.002873270
chr5:75957109-75959116(-)	chr5	75,957,109	75,959,116	-	ENSMUSG00000062960.10	FALSE	FALSE	TRUE	AltStartEnd	FALSE	-0.395719384	-4.497811780	0.000022373527	0.002873270
chr7:84632755-84633884(-)	chr7	84,632,755	84,633,884	-	ENSMUSG00000030629.15	FALSE	FALSE	TRUE	AltStartEnd	FALSE	-0.168130542	-4.497906883	0.000022365509	0.002873270
chr7:125646732-125647339(-)	chr7	125,646,732	125,647,339	-	ENSMUSG00000032777.9	FALSE	FALSE	TRUE	AltStartEnd	FALSE	-0.180581623	-4.497366843	0.000022411079	0.002873270
chrX:7595820-7595902(-)	chrX	7,595,820	7,595,902	-	ENSMUSG00000103436.1	FALSE	FALSE	TRUE	AltStartEnd	FALSE	-0.216296186	-4.497499442	0.000022399882	0.002873270
chr19:57777944-57797424(+)	chr19	57,777,944	57,797,424	+	ENSMUSG00000054843.9	FALSE	FALSE	TRUE	AltStartEnd	FALSE	-0.222601532	-4.496913384	0.000022449413	0.002876097
chr2:151587241-151587321(+)	chr2	151,587,241	151,587,321	+	ENSMUSG00000027456.8	FALSE	FALSE	TRUE	AltStartEnd	FALSE	1.089257775	4.496098959	0.000022518422	0.002882848
chr10:29197439-29198944(+)	chr10	29,197,439	29,198,944	+	ENSMUSG00000038916.7	FALSE	FALSE	TRUE	AltStartEnd	FALSE	-0.180010286	-4.495638117	0.000022557561	0.002885767
chr10:127083577-127085112(+)	chr10	127,083,577	127,085,112	+	ENSMUSG00000025422.10	FALSE	FALSE	TRUE	AltStartEnd	FALSE	0.129694400	4.495377507	0.000022579724	0.002886512
chr9:107791164-107791751(-)	chr9	107,791,164	107,791,751	-	ENSMUSG00000032582.14	FALSE	FALSE	TRUE	AltStartEnd	FALSE	-0.177568782	-4.492901918	0.000022791309	0.002911454
chr2:152677639-152681050(+)	chr2	152,677,639	152,681,050	+	ENSMUSG00000019188.16	FALSE	FALSE	TRUE	AltStartEnd	FALSE	0.130198987	4.492623498	0.000022815225	0.002912403
chrX:151930349-151930463(+)	chrX	151,930,349	151,930,463	+	ENSMUSG00000025261.18	FALSE	FALSE	TRUE	AltStartEnd	FALSE	-0.178427126	-4.492136621	0.000022857105	0.002915642
chr5:88639077-88640588(+)	chr5	88,639,077	88,640,588	+	ENSMUSG00000029291.11	FALSE	FALSE	TRUE	AltStartEnd	FALSE	-0.112282536	-4.490962141	0.000022958439	0.002926456
chr11:58114093-58115264(+)	chr11	58,114,093	58,115,264	+	ENSMUSG00000020515.13	FALSE	FALSE	TRUE	AltStartEnd	FALSE	0.139662088	4.490486075	0.000022999638	0.002927483
chr12:71179157-71184422(+)	chr12	71,179,157	71,184,422	+	ENSMUSG00000034601.17	FALSE	FALSE	TRUE	AltStartEnd	FALSE	-0.422029027	-4.490646831	0.000022985718	0.002927483
chr7:110051526-110052710(+)	chr7	110,051,526	110,052,710	+	ENSMUSG00000066232.4	FALSE	FALSE	TRUE	AltStartEnd	FALSE	-0.152619674	-4.489044258	0.000023124851	0.002941301
chr1:74627492-74627584(+)	chr1	74,627,492	74,627,584	+	ENSMUSG00000033276.18	FALSE	FALSE	TRUE	AltStartEnd	FALSE	-0.458111172	-4.487739916	0.000023238694	0.002943253
chr10:81470756-81471305(-)	chr10	81,470,756	81,471,305	-	ENSMUSG00000034818.17	FALSE	FALSE	TRUE	AltStartEnd	FALSE	-0.143217334	-4.487936189	0.000023221528	0.002943253
chr11:69903451-69903864(+)	chr11	69,903,451	69,903,864	+	ENSMUSG00000047284.14	FALSE	FALSE	TRUE	AltStartEnd	FALSE	0.199825456	4.488405618	0.000023180524	0.002943253
chr15:99226540-99227908(+)	chr15	99,226,540	99,227,908	+	ENSMUSG00000037579.7	FALSE	FALSE	TRUE	AltStartEnd	FALSE	1.488428703	4.487906116	0.000023224157	0.002943253
chr7:28322312-28322463(-)	chr7	28,322,312	28,322,463	-	ENSMUSG00000003435.9	FALSE	FALSE	TRUE	AltStartEnd	FALSE	-0.130526522	-4.488275322	0.000023191898	0.002943253
chr8:71634968-71635169(-)	chr8	71,634,968	71,635,169	-	ENSMUSG00000034799.16	FALSE	FALSE	TRUE	AltStartEnd	FALSE	-0.202431625	-4.487723272	0.000023240150	0.002943253
chr12:76024156-76025556(+)	chr12	76,024,156	76,025,556	+	ENSMUSG00000063450.14	FALSE	FALSE	TRUE	AltStartEnd	FALSE	-0.460058995	-4.487458932	0.000023263289	0.002944073
chr1:185369675-185370888(+)	chr1	185,369,675	185,370,888	+	ENSMUSG00000026615.14	FALSE	FALSE	TRUE	AltStartEnd	FALSE	-0.207580055	-4.486126421	0.000023380270	0.002951615
chr13:107023981-107026398(+)	chr13	107,023,981	107,026,398	+	ENSMUSG00000071181.2	FALSE	FALSE	TRUE	AltStartEnd	FALSE	0.350048347	4.485923235	0.000023398158	0.002951615
chr7:114050418-114058539(-)	chr7	114,050,418	114,058,539	-	ENSMUSG00000055723.6	FALSE	FALSE	TRUE	AltStartEnd	FALSE	0.153443002	4.485829454	0.000023406419	0.002951615
chr9:44940147-44941153(-)	chr9	44,940,147	44,941,153	-	ENSMUSG00000059890.16	FALSE	FALSE	TRUE	AltStartEnd	FALSE	-0.178597421	-4.486016678	0.000023389930	0.002951615
chr9:108093747-108094226(-)	chr9	108,093,747	108,094,226	-	ENSMUSG00000032590.14	FALSE	FALSE	TRUE	AltStartEnd	FALSE	-0.374797066	-4.486027535	0.000023388974	0.002951615
chr14:67700417-67703967(-)	chr14	67,700,417	67,703,967	-	ENSMUSG00000048922.18	FALSE	FALSE	TRUE	AltStartEnd	FALSE	-0.533032698	-4.485363635	0.000023447492	0.002952942
chr9:99394621-99436309(-)	chr9	99,394,621	99,436,309	-	ENSMUSG00000032470.17	FALSE	FALSE	TRUE	AltStartEnd	FALSE	0.646152185	4.485330951	0.000023450376	0.002952942
chr17:25885151-25919364(-)	chr17	25,885,151	25,919,364	-	ENSMUSG00000025730.14	FALSE	FALSE	TRUE	AltStartEnd	FALSE	1.582304922	4.485130683	0.000023468058	0.002953064
chr2:143696693-143749124(+)	chr2	143,696,693	143,749,124	+	ENSMUSG00000027419.9	FALSE	FALSE	TRUE	AltStartEnd	FALSE	0.174431551	4.484313476	0.000023540345	0.002960052
chr5:134242158-134242603(-)	chr5	134,242,158	134,242,603	-	ENSMUSG00000060261.15	FALSE	FALSE	TRUE	AltStartEnd	FALSE	-0.217746361	-4.484072203	0.000023561728	0.002960633
chr19:6253615-6254358(+)	chr19	6,253,615	6,254,358	+	ENSMUSG00000024773.15	FALSE	FALSE	TRUE	AltStartEnd	FALSE	-0.365714937	-4.483417820	0.000023619819	0.002965823
chr2:143793303-143795943(+)	chr2	143,793,303	143,795,943	+	ENSMUSG00000027419.9	FALSE	FALSE	TRUE	AltStartEnd	FALSE	0.167226731	4.482749510	0.000023679289	0.002971179
chr9:123017717-123018067(+)	chr9	123,017,717	123,018,067	+	ENSMUSG00000036768.6	FALSE	FALSE	TRUE	AltStartEnd	FALSE	-0.408721213	-4.482073985	0.000023739548	0.002976626
chr2:152873215-152875540(+)	chr2	152,873,215	152,875,540	+	ENSMUSG00000027469.16	FALSE	FALSE	TRUE	AltStartEnd	FALSE	-0.265078698	-4.481371066	0.000023802409	0.002982391
chr13:64184757-64185272(+)	chr13	64,184,757	64,185,272	+	ENSMUSG00000021476.9	FALSE	FALSE	TRUE	AltStartEnd	FALSE	0.201934689	4.481047820	0.000023831370	0.002982719
chr15:27467098-27544250(+)	chr15	27,467,098	27,544,250	+	ENSMUSG00000022265.7	FALSE	FALSE	TRUE	AltStartEnd	FALSE	0.196649131	4.480497970	0.000023880713	0.002982719
chr15:79541166-79542486(-)	chr15	79,541,166	79,542,486	-	ENSMUSG00000055065.7	FALSE	FALSE	TRUE	AltStartEnd	FALSE	-0.244921313	-4.480025349	0.000023923204	0.002982719
chr2:76372156-76373559(+)	chr2	76,372,156	76,373,559	+	ENSMUSG00000042369.8	FALSE	FALSE	TRUE	AltStartEnd	FALSE	-0.185909579	-4.480211827	0.000023906430	0.002982719
chr2:127113669-127116531(-)	chr2	127,113,669	127,116,531	-	ENSMUSG00000034906.15	FALSE	FALSE	TRUE	AltStartEnd	FALSE	-0.273773611	-4.480280276	0.000023900276	0.002982719
chr2:130777280-130778416(-)	chr2	130,777,280	130,778,416	-	ENSMUSG00000027309.18	FALSE	FALSE	TRUE	AltStartEnd	FALSE	-0.299842272	-4.480150683	0.000023911929	0.002982719
chr5:88632530-88635191(+)	chr5	88,632,530	88,635,191	+	ENSMUSG00000029291.11	FALSE	FALSE	TRUE	AltStartEnd	FALSE	-0.100157073	-4.480810056	0.000023852695	0.002982719
chr9:70410890-70412841(-)	chr9	70,410,890	70,412,841	-	ENSMUSG00000032218.7	FALSE	FALSE	TRUE	AltStartEnd	FALSE	-0.357966600	-4.479734207	0.000023949416	0.002983881
chr2:130395722-130395828(-)	chr2	130,395,722	130,395,828	-	ENSMUSG00000027408.7	FALSE	FALSE	TRUE	AltStartEnd	FALSE	0.271065808	4.478373204	0.000024072317	0.002997080
chr17:87435933-87442695(-)	chr17	87,435,933	87,442,695	-	ENSMUSG00000036438.14	FALSE	FALSE	TRUE	AltStartEnd	FALSE	0.096559415	4.478109304	0.000024096218	0.002997943
chr1:74262584-74263742(+)	chr1	74,262,584	74,263,742	+	ENSMUSG00000006304.14	FALSE	FALSE	TRUE	AltStartEnd	FALSE	0.097385860	4.476794688	0.000024215626	0.003009073
chr2:119639733-119643783(+)	chr2	119,639,733	119,643,783	+	ENSMUSG00000027306.15	FALSE	FALSE	TRUE	AltStartEnd	FALSE	-0.269493020	-4.476749471	0.000024219743	0.003009073
chrX:152037485-152037590(+)	chrX	152,037,485	152,037,590	+	ENSMUSG00000041133.11	FALSE	FALSE	TRUE	AltStartEnd	FALSE	-0.139134712	-4.476479816	0.000024244311	0.003010009
chr12:30896220-30897744(-)	chr12	30,896,220	30,897,744	-	ENSMUSG00000044573.16	FALSE	FALSE	TRUE	AltStartEnd	FALSE	0.157893484	4.475935762	0.000024293952	0.003014054
chr7:125693261-125696460(-)	chr7	125,693,261	125,696,460	-	ENSMUSG00000032777.9	FALSE	FALSE	TRUE	AltStartEnd	FALSE	-0.229445949	-4.474466648	0.000024428491	0.003028619
chr7:31123145-31125054(-)	chr7	31,123,145	31,125,054	-	ENSMUSG00000019194.15	FALSE	FALSE	TRUE	AltStartEnd	FALSE	0.262671367	4.474071464	0.000024464804	0.003030994
chr11:6015508-6028866(-)	chr11	6,015,508	6,028,866	-	ENSMUSG00000057897.14	FALSE	FALSE	TRUE	AltStartEnd	FALSE	0.101805539	4.473802716	0.000024489529	0.003031931
chr2:121259267-121269903(-)	chr2	121,259,267	121,269,903	-	ENSMUSG00000043909.16	FALSE	FALSE	TRUE	AltStartEnd	FALSE	-0.197288021	-4.473069480	0.000024557110	0.003038169
chr9:72686113-72709111(+)	chr9	72,686,113	72,709,111	+	ENSMUSG00000032216.15	FALSE	FALSE	TRUE	AltStartEnd	FALSE	-0.200548485	-4.472771754	0.000024584603	0.003039441
chr8:85299991-85302795(+)	chr8	85,299,991	85,302,795	+	ENSMUSG00000031697.12	FALSE	FALSE	TRUE	AltStartEnd	FALSE	0.342845605	4.471889868	0.000024666212	0.003047398
chrX:95964991-95965089(-)	chrX	95,964,991	95,965,089	-	NA	FALSE	FALSE	FALSE	Novel	FALSE	-0.560667499	-4.471189480	0.000024731213	0.003053294
chr8:4243618-4243742(+)	chr8	4,243,618	4,243,742	+	ENSMUSG00000002948.19	FALSE	FALSE	TRUE	AltStartEnd	FALSE	0.187788104	4.470762807	0.000024770893	0.003056057
chr11:69035669-69035766(+)	chr11	69,035,669	69,035,766	+	ENSMUSG00000020898.18	FALSE	FALSE	TRUE	AltStartEnd	FALSE	-0.173866676	-4.469605670	0.000024878814	0.003067230
chr7:4830907-4834229(-)	chr7	4,830,907	4,834,229	-	ENSMUSG00000053550.13	FALSE	FALSE	TRUE	AltStartEnd	FALSE	-0.296846546	-4.468866721	0.000024947971	0.003073611
chr15:99243219-99243317(-)	chr15	99,243,219	99,243,317	-	ENSMUSG00000037570.16	FALSE	FALSE	TRUE	AltStartEnd	FALSE	0.147518375	4.467962130	0.000025032884	0.003080950
chr9:70559100-70561775(+)	chr9	70,559,100	70,561,775	+	ENSMUSG00000032212.10	FALSE	FALSE	TRUE	AltStartEnd	FALSE	-0.264176754	-4.467860725	0.000025042420	0.003080950
chr2:143546663-143573442(+)	chr2	143,546,663	143,573,442	+	ENSMUSG00000027419.9	FALSE	FALSE	TRUE	AltStartEnd	FALSE	0.176610664	4.466335199	0.000025186306	0.003096496
chr16:44366638-44367632(+)	chr16	44,366,638	44,367,632	+	ENSMUSG00000043065.12	FALSE	FALSE	TRUE	AltStartEnd	FALSE	-0.472122698	-4.465854634	0.000025231798	0.003097878
chr2:29700850-29702192(+)	chr2	29,700,850	29,702,192	+	ENSMUSG00000039844.20	FALSE	FALSE	TRUE	AltStartEnd	FALSE	0.166735313	4.465846025	0.000025232613	0.003097878
chr5:88616578-88617334(+)	chr5	88,616,578	88,617,334	+	ENSMUSG00000029291.11	FALSE	FALSE	TRUE	AltStartEnd	FALSE	-0.107094173	-4.464563467	0.000025354419	0.003109027
chr5:149050439-149050587(-)	chr5	149,050,439	149,050,587	-	ENSMUSG00000066551.12	FALSE	FALSE	TRUE	AltStartEnd	FALSE	0.121627016	4.464509062	0.000025359598	0.003109027
chrX:151921160-151921261(+)	chrX	151,921,160	151,921,261	+	ENSMUSG00000025261.18	FALSE	FALSE	TRUE	AltStartEnd	FALSE	-0.150814313	-4.464334525	0.000025376221	0.003109027
chr12:44591058-44594139(+)	chr12	44,591,058	44,594,139	+	ENSMUSG00000020598.16	FALSE	FALSE	TRUE	AltStartEnd	FALSE	0.380793444	4.463958258	0.000025412094	0.003111045
chr14:20358139-20363262(+)	chr14	20,358,139	20,363,262	+	ENSMUSG00000039599.16	FALSE	FALSE	TRUE	AltStartEnd	FALSE	-0.742408585	-4.463608135	0.000025445517	0.003111045
chr3:90400638-90401067(-)	chr3	90,400,638	90,401,067	-	ENSMUSG00000027933.11	FALSE	FALSE	TRUE	AltStartEnd	FALSE	-0.186019301	-4.463747289	0.000025432228	0.003111045
chrX:73864328-73864423(-)	chrX	73,864,328	73,864,423	-	ENSMUSG00000031391.18	FALSE	FALSE	TRUE	AltStartEnd	FALSE	-0.233144219	-4.463253230	0.000025479441	0.003113038
chr8:13106308-13122806(+)	chr8	13,106,308	13,122,806	+	ENSMUSG00000031446.14	FALSE	FALSE	TRUE	AltStartEnd	FALSE	0.993482794	4.462516979	0.000025549955	0.003119496
chr1:135746848-135750564(+)	chr1	135,746,848	135,750,564	+	ENSMUSG00000026421.14	FALSE	FALSE	TRUE	AltStartEnd	FALSE	0.217220267	4.462128041	0.000025587282	0.003120929
chr19:41939732-41939856(+)	chr19	41,939,732	41,939,856	+	ENSMUSG00000025157.8	FALSE	FALSE	TRUE	AltStartEnd	FALSE	0.217712098	4.462026642	0.000025597022	0.003120929
chr7:59676729-59678858(-)	chr7	59,676,729	59,678,858	-	ENSMUSG00000100826.6	FALSE	FALSE	TRUE	AltStartEnd	FALSE	-0.848611714	-4.461685880	0.000025629781	0.003122768
chr2:26905992-26908092(-)	chr2	26,905,992	26,908,092	-	ENSMUSG00000015776.12	FALSE	FALSE	TRUE	AltStartEnd	FALSE	0.161305096	4.459959354	0.000025796383	0.003138738
chr6:125171946-125172989(-)	chr6	125,171,946	125,172,989	-	ENSMUSG00000038252.13	FALSE	FALSE	TRUE	AltStartEnd	FALSE	-0.258175560	-4.460103224	0.000025782460	0.003138738
chr11:95023614-95024577(+)	chr11	95,023,614	95,024,577	+	ENSMUSG00000047181.12	FALSE	FALSE	TRUE	AltStartEnd	FALSE	0.130276661	4.458591905	0.000025929080	0.003148378
chr11:69359257-69359826(-)	chr11	69,359,257	69,359,826	-	ENSMUSG00000018474.18	FALSE	FALSE	TRUE	AltStartEnd	FALSE	-0.120173163	-4.458605553	0.000025927752	0.003148378
chr6:124859251-124859491(-)	chr6	124,859,251	124,859,491	-	ENSMUSG00000038390.11	FALSE	FALSE	TRUE	AltStartEnd	FALSE	0.419194687	4.458954196	0.000025893859	0.003148378
chr16:48935585-48936969(-)	chr16	48,935,585	48,936,969	-	ENSMUSG00000064061.13	FALSE	FALSE	TRUE	AltStartEnd	FALSE	-0.263903286	-4.458365902	0.000025951075	0.003148885
chr2:130710030-130710811(-)	chr2	130,710,030	130,710,811	-	ENSMUSG00000027309.18	FALSE	FALSE	TRUE	AltStartEnd	FALSE	-0.182597661	-4.457002643	0.000026084132	0.003162858
chr15:79542585-79543705(-)	chr15	79,542,585	79,543,705	-	ENSMUSG00000055065.7	FALSE	FALSE	TRUE	AltStartEnd	FALSE	-0.242368160	-4.456621885	0.000026121412	0.003165206
chr9:70579430-70579951(+)	chr9	70,579,430	70,579,951	+	ENSMUSG00000032212.10	FALSE	FALSE	TRUE	AltStartEnd	FALSE	-0.231342429	-4.456188971	0.000026163863	0.003168177
chr12:25054033-25056581(+)	chr12	25,054,033	25,056,581	+	ENSMUSG00000036333.11	FALSE	FALSE	TRUE	AltStartEnd	FALSE	-0.099189123	-4.455505858	0.000026230982	0.003174129
chrX:53008717-53012276(+)	chrX	53,008,717	53,012,276	+	ENSMUSG00000025630.8	FALSE	FALSE	TRUE	AltStartEnd	FALSE	0.132356374	4.454903776	0.000026290278	0.003179126
chr5:31281014-31281343(-)	chr5	31,281,014	31,281,343	-	ENSMUSG00000038564.11	FALSE	FALSE	TRUE	AltStartEnd	FALSE	-0.317327454	-4.454634084	0.000026316881	0.003180166
chr6:125170213-125170726(-)	chr6	125,170,213	125,170,726	-	ENSMUSG00000038252.13	FALSE	FALSE	TRUE	AltStartEnd	FALSE	-0.214022600	-4.453741015	0.000026405160	0.003188653
chr13:58394784-58395164(-)	chr13	58,394,784	58,395,164	-	ENSMUSG00000021546.18	FALSE	FALSE	TRUE	AltStartEnd	FALSE	-0.073890410	-4.453377448	0.000026441181	0.003190822
chr12:80642844-80643763(-)	chr12	80,642,844	80,643,763	-	ENSMUSG00000021131.14	FALSE	FALSE	TRUE	AltStartEnd	FALSE	0.324928177	4.453065797	0.000026472096	0.003192372
chr11:83410590-83412477(+)	chr11	83,410,590	83,412,477	+	ENSMUSG00000020684.14	FALSE	FALSE	TRUE	AltStartEnd	FALSE	1.195909545	4.452481772	0.000026530123	0.003197188
chr15:25415148-25422530(+)	chr15	25,415,148	25,422,530	+	NA	FALSE	FALSE	FALSE	Novel	FALSE	-0.851292711	-4.451753341	0.000026602672	0.003203745
chr11:116080343-116081231(-)	chr11	116,080,343	116,081,231	-	ENSMUSG00000034341.17	FALSE	FALSE	TRUE	AltStartEnd	FALSE	0.297940314	4.451562815	0.000026621679	0.003203850
chr5:31263481-31263570(-)	chr5	31,263,481	31,263,570	-	ENSMUSG00000038564.11	FALSE	FALSE	TRUE	AltStartEnd	FALSE	-0.291623987	-4.451008194	0.000026677083	0.003208332
chr1:177782892-177784048(-)	chr1	177,782,892	177,784,048	-	ENSMUSG00000015961.8	FALSE	FALSE	TRUE	AltStartEnd	FALSE	0.113193282	4.449994735	0.000026778613	0.003218352
chr6:89661600-89663076(+)	chr6	89,661,600	89,663,076	+	ENSMUSG00000000811.13	FALSE	FALSE	TRUE	AltStartEnd	FALSE	0.213459273	4.449758246	0.000026802358	0.003219016
chr19:46254094-46254556(+)	chr19	46,254,094	46,254,556	+	ENSMUSG00000025224.16	FALSE	FALSE	TRUE	AltStartEnd	FALSE	-0.323212257	-4.449102873	0.000026868270	0.003222551
chr2:181092291-181096949(-)	chr2	181,092,291	181,096,949	-	ENSMUSG00000016346.17	FALSE	FALSE	TRUE	AltStartEnd	FALSE	0.304850317	4.449135343	0.000026865001	0.003222551
chr2:163628051-163629126(-)	chr2	163,628,051	163,629,126	-	ENSMUSG00000017707.9	FALSE	FALSE	TRUE	AltStartEnd	FALSE	0.107953757	4.447872101	0.000026992474	0.003235251
chr10:69956765-69958917(+)	chr10	69,956,765	69,958,917	+	ENSMUSG00000069601.14	FALSE	FALSE	TRUE	AltStartEnd	FALSE	-1.362010725	-4.447170977	0.000027063477	0.003241562
chr13:56083293-56084195(-)	chr13	56,083,293	56,084,195	-	ENSMUSG00000015937.15	FALSE	FALSE	TRUE	AltStartEnd	FALSE	-0.147353590	-4.446886682	0.000027092319	0.003242207
chrX:151906362-151906950(+)	chrX	151,906,362	151,906,950	+	ENSMUSG00000025261.18	FALSE	FALSE	TRUE	AltStartEnd	FALSE	-0.233380167	-4.446756248	0.000027105562	0.003242207
chr17:35154006-35154107(-)	chr17	35,154,006	35,154,107	-	ENSMUSG00000024393.14	FALSE	FALSE	TRUE	AltStartEnd	FALSE	-0.138307955	-4.446133954	0.000027168828	0.003247576
chr4:155273026-155286779(-)	chr4	155,273,026	155,286,779	-	ENSMUSG00000029053.16	FALSE	FALSE	TRUE	AltStartEnd	FALSE	0.101646769	4.445637014	0.000027219453	0.003251427
chr1:171289260-171289517(-)	chr1	171,289,260	171,289,517	-	ENSMUSG00000062963.10	FALSE	FALSE	TRUE	AltStartEnd	FALSE	0.139318850	4.443992246	0.000027387662	0.003266161
chr19:46252231-46253986(+)	chr19	46,252,231	46,253,986	+	ENSMUSG00000025224.16	FALSE	FALSE	TRUE	AltStartEnd	FALSE	-0.259109418	-4.443888983	0.000027398256	0.003266161
chr3:90411344-90413529(-)	chr3	90,411,344	90,413,529	-	ENSMUSG00000027933.11	FALSE	FALSE	TRUE	AltStartEnd	FALSE	-0.190773003	-4.443984476	0.000027388459	0.003266161
chr2:154821088-154847248(+)	chr2	154,821,088	154,847,248	+	ENSMUSG00000027593.15	FALSE	FALSE	TRUE	AltStartEnd	FALSE	0.506762009	4.443479396	0.000027440317	0.003268969
chr11:86535459-86543930(-)	chr11	86,535,459	86,543,930	-	ENSMUSG00000020516.15	FALSE	FALSE	TRUE	AltStartEnd	FALSE	0.396290861	4.442919763	0.000027497886	0.003273620
chr17:32359493-32361460(-)	chr17	32,359,493	32,361,460	-	ENSMUSG00000024050.18	FALSE	FALSE	TRUE	AltStartEnd	FALSE	-0.231513318	-4.442457261	0.000027545552	0.003274881
chr4:116709272-116709437(+)	chr4	116,709,272	116,709,437	+	ENSMUSG00000028689.14	FALSE	FALSE	TRUE	AltStartEnd	FALSE	-0.986739837	-4.442597076	0.000027531134	0.003274881
chr8:4243444-4243552(+)	chr8	4,243,444	4,243,552	+	ENSMUSG00000002948.19	FALSE	FALSE	TRUE	AltStartEnd	FALSE	0.217590369	4.442176389	0.000027574538	0.003276122
chr2:155506560-155514628(-)	chr2	155,506,560	155,514,628	-	ENSMUSG00000027603.15	FALSE	FALSE	TRUE	AltStartEnd	FALSE	0.196001634	4.441991645	0.000027593619	0.003276186
chr5:29224283-29225042(+)	chr5	29,224,283	29,225,042	+	ENSMUSG00000029130.12	FALSE	FALSE	TRUE	AltStartEnd	FALSE	-0.432765993	-4.441369870	0.000027657934	0.003281617
chrX:101411358-101411531(-)	chrX	101,411,358	101,411,531	-	ENSMUSG00000031310.16	FALSE	FALSE	TRUE	AltStartEnd	FALSE	-0.171886968	-4.440282098	0.000027770800	0.003292797
chr17:23824978-23826585(-)	chr17	23,824,978	23,826,585	-	ENSMUSG00000055839.6	FALSE	FALSE	TRUE	AltStartEnd	FALSE	0.382717203	4.439113488	0.000027892550	0.003300587
chr3:116499686-116501111(-)	chr3	116,499,686	116,501,111	-	ENSMUSG00000000339.14	FALSE	FALSE	TRUE	AltStartEnd	FALSE	0.129610000	4.439282971	0.000027874861	0.003300587
chr6:125186811-125187076(-)	chr6	125,186,811	125,187,076	-	ENSMUSG00000038252.13	FALSE	FALSE	TRUE	AltStartEnd	FALSE	-0.195262329	-4.439436317	0.000027858865	0.003300587
chr17:35162378-35162871(-)	chr17	35,162,378	35,162,871	-	ENSMUSG00000024393.14	FALSE	FALSE	TRUE	AltStartEnd	FALSE	-0.174370138	-4.438887276	0.000027916178	0.003301172
chr1:132583146-132584363(-)	chr1	132,583,146	132,584,363	-	ENSMUSG00000026442.14	FALSE	FALSE	TRUE	AltStartEnd	FALSE	-0.306647801	-4.437237325	0.000028089098	0.003319399
chr7:101787734-101793401(+)	chr7	101,787,734	101,793,401	+	ENSMUSG00000001829.17	FALSE	FALSE	TRUE	AltStartEnd	FALSE	-0.674208857	-4.435745128	0.000028246377	0.003333831
chr7:118110017-118115108(-)	chr7	118,110,017	118,115,108	-	ENSMUSG00000008683.16	FALSE	FALSE	TRUE	AltStartEnd	FALSE	0.576748402	4.435720623	0.000028248967	0.003333831
chrX:6906527-6908672(+)	chrX	6,906,527	6,908,672	+	ENSMUSG00000062393.13	FALSE	FALSE	TRUE	AltStartEnd	FALSE	-0.656134471	-4.435137555	0.000028310660	0.003338881
chr4:32817095-32817418(-)	chr4	32,817,095	32,817,418	-	ENSMUSG00000040183.13	FALSE	FALSE	TRUE	AltStartEnd	FALSE	-0.231375020	-4.433836944	0.000028448744	0.003349782
chr6:102208471-102209238(-)	chr6	102,208,471	102,209,238	-	ENSMUSG00000030075.10	FALSE	FALSE	TRUE	AltStartEnd	FALSE	0.361017452	4.433797923	0.000028452897	0.003349782
chr7:80310886-80311069(+)	chr7	80,310,886	80,311,069	+	ENSMUSG00000038943.16	FALSE	FALSE	TRUE	AltStartEnd	FALSE	-0.238915904	-4.433731453	0.000028459973	0.003349782
chr1:185413233-185413448(+)	chr1	185,413,233	185,413,448	+	ENSMUSG00000026615.14	FALSE	FALSE	TRUE	AltStartEnd	FALSE	-0.161129282	-4.432469814	0.000028594594	0.003358914
chr4:44030267-44031399(+)	chr4	44,030,267	44,031,399	+	ENSMUSG00000028478.18	FALSE	FALSE	TRUE	AltStartEnd	FALSE	0.222597094	4.432477087	0.000028593816	0.003358914
chr5:134624499-134625365(-)	chr5	134,624,499	134,625,365	-	ENSMUSG00000040731.13	FALSE	FALSE	TRUE	AltStartEnd	FALSE	0.122239866	4.432619007	0.000028578642	0.003358914
chr4:149632173-149634670(+)	chr4	149,632,173	149,634,670	+	ENSMUSG00000039953.13	FALSE	FALSE	TRUE	AltStartEnd	FALSE	0.105036807	4.432050737	0.000028639447	0.003359715
chr7:45448378-45451562(+)	chr7	45,448,378	45,451,562	+	ENSMUSG00000003865.16	FALSE	FALSE	TRUE	AltStartEnd	FALSE	-0.320067378	-4.432194619	0.000028624040	0.003359715
chr18:25340383-25344863(+)	chr18	25,340,383	25,344,863	+	ENSMUSG00000033632.16	FALSE	FALSE	TRUE	AltStartEnd	FALSE	-0.773758955	-4.431801679	0.000028666135	0.003360615
chr11:100757224-100757566(-)	chr11	100,757,224	100,757,566	-	ENSMUSG00000035355.15	FALSE	FALSE	TRUE	AltStartEnd	FALSE	-0.355739581	-4.430230914	0.000028835011	0.003373327
chr17:24502225-24502316(+)	chr17	24,502,225	24,502,316	+	ENSMUSG00000033597.9	FALSE	FALSE	TRUE	AltStartEnd	FALSE	-0.339803447	-4.430267567	0.000028831059	0.003373327
chr8:123381560-123383324(+)	chr8	123,381,560	123,383,324	+	ENSMUSG00000001472.17	FALSE	FALSE	TRUE	AltStartEnd	FALSE	-0.643000191	-4.430495115	0.000028806539	0.003373327
chr9:70587194-70588956(+)	chr9	70,587,194	70,588,956	+	ENSMUSG00000032212.10	FALSE	FALSE	TRUE	AltStartEnd	FALSE	-0.197228066	-4.430083138	0.000028850948	0.003373327
chr2:26387670-26388585(-)	chr2	26,387,670	26,388,585	-	ENSMUSG00000026927.17	FALSE	FALSE	TRUE	AltStartEnd	FALSE	0.430840001	4.428540078	0.000029017871	0.003390600
chr9:61937217-61937429(-)	chr9	61,937,217	61,937,429	-	ENSMUSG00000032254.10	FALSE	FALSE	TRUE	AltStartEnd	FALSE	-0.431958623	-4.428202879	0.000029054472	0.003392633
chr5:31073272-31073490(+)	chr5	31,073,272	31,073,490	+	ENSMUSG00000013629.16	FALSE	FALSE	TRUE	AltStartEnd	FALSE	-0.299310156	-4.426233629	0.000029269119	0.003415439
chr15:76648309-76648940(-)	chr15	76,648,309	76,648,940	-	ENSMUSG00000053929.17	FALSE	FALSE	TRUE	AltStartEnd	FALSE	0.136351424	4.425723778	0.000029324942	0.003419695
chr11:117849862-117852662(+)	chr11	117,849,862	117,852,662	+	ENSMUSG00000017716.15	FALSE	FALSE	TRUE	AltStartEnd	FALSE	-0.319542799	-4.424744882	0.000029432409	0.003429963
chr9:22504108-22513979(+)	chr9	22,504,108	22,513,979	+	ENSMUSG00000035919.16	FALSE	FALSE	TRUE	AltStartEnd	FALSE	-0.280295228	-4.422395610	0.000029691878	0.003457920
chrX:152029046-152029190(+)	chrX	152,029,046	152,029,190	+	ENSMUSG00000041133.11	FALSE	FALSE	TRUE	AltStartEnd	FALSE	-0.155840242	-4.422209355	0.000029712544	0.003458047
chr4:123378551-123378656(-)	chr4	123,378,551	123,378,656	-	ENSMUSG00000028649.21	FALSE	FALSE	TRUE	AltStartEnd	FALSE	-0.177365346	-4.421340671	0.000029809112	0.003467002
chr14:41004202-41013625(-)	chr14	41,004,202	41,013,625	-	ENSMUSG00000021792.15	FALSE	FALSE	TRUE	AltStartEnd	FALSE	0.397841114	4.419257451	0.000030041934	0.003489486
chr16:17523136-17523276(+)	chr16	17,523,136	17,523,276	+	ENSMUSG00000022761.12	FALSE	FALSE	TRUE	AltStartEnd	FALSE	-0.169099309	-4.419330026	0.000030033793	0.003489486
chrX:152047967-152058778(+)	chrX	152,047,967	152,058,778	+	ENSMUSG00000041133.11	FALSE	FALSE	TRUE	AltStartEnd	FALSE	-0.154713051	-4.418837902	0.000030089035	0.003492661
chr19:41931429-41933048(-)	chr19	41,931,429	41,933,048	-	ENSMUSG00000034321.14	FALSE	FALSE	TRUE	AltStartEnd	FALSE	0.171385459	4.418623709	0.000030113109	0.003493160
chr8:11628529-11632865(-)	chr8	11,628,529	11,632,865	-	ENSMUSG00000031508.14	FALSE	FALSE	TRUE	AltStartEnd	FALSE	0.168015792	4.415809309	0.000030431171	0.003527740
chr18:67426025-67428980(-)	chr18	67,426,025	67,428,980	-	ENSMUSG00000024527.10	FALSE	FALSE	TRUE	AltStartEnd	FALSE	0.148169234	4.415602172	0.000030454708	0.003528153
chr5:110680019-110680141(-)	chr5	110,680,019	110,680,141	-	ENSMUSG00000029505.17	FALSE	FALSE	TRUE	AltStartEnd	FALSE	-0.167497524	-4.414646303	0.000030563552	0.003538442
chr6:137393710-137394795(+)	chr6	137,393,710	137,394,795	+	ENSMUSG00000030223.14	FALSE	FALSE	TRUE	AltStartEnd	FALSE	-0.177862069	-4.414381293	0.000030593796	0.003539624
chr15:89144470-89145095(-)	chr15	89,144,470	89,145,095	-	ENSMUSG00000053137.7	FALSE	FALSE	TRUE	AltStartEnd	FALSE	-0.276353066	-4.413648478	0.000030677575	0.003546994
chr11:97475087-97475323(+)	chr11	97,475,087	97,475,323	+	ENSMUSG00000049807.16	FALSE	FALSE	TRUE	AltStartEnd	FALSE	0.140401649	4.412290081	0.000030833463	0.003560358
chr9:72671302-72677314(+)	chr9	72,671,302	72,677,314	+	ENSMUSG00000032216.15	FALSE	FALSE	TRUE	AltStartEnd	FALSE	-0.211639825	-4.412350232	0.000030826544	0.003560358
chr7:101246372-101250444(+)	chr7	101,246,372	101,250,444	+	ENSMUSG00000030691.15	FALSE	FALSE	TRUE	AltStartEnd	FALSE	-0.254253865	-4.411656175	0.000030906472	0.003566457
chrX:73861203-73861305(-)	chrX	73,861,203	73,861,305	-	ENSMUSG00000031391.18	FALSE	FALSE	TRUE	AltStartEnd	FALSE	-0.217665598	-4.411202090	0.000030958872	0.003570172
chr7:24499301-24499512(+)	chr7	24,499,301	24,499,512	+	ENSMUSG00000054793.8	FALSE	FALSE	TRUE	AltStartEnd	FALSE	0.116561581	4.410849566	0.000030999612	0.003572538
chr2:71246783-71247012(+)	chr2	71,246,783	71,247,012	+	ENSMUSG00000027012.15	FALSE	FALSE	TRUE	AltStartEnd	FALSE	-0.131977556	-4.410602060	0.000031028247	0.003573507
chr1:93694222-93695036(+)	chr1	93,694,222	93,695,036	+	ENSMUSG00000026278.14	FALSE	FALSE	TRUE	AltStartEnd	FALSE	0.151619090	4.410269262	0.000031066789	0.003574663
chr4:129601242-129602194(+)	chr4	129,601,242	129,602,194	+	ENSMUSG00000028797.20	FALSE	FALSE	TRUE	AltStartEnd	FALSE	0.186088973	4.410166121	0.000031078744	0.003574663
chr14:12454318-12465858(-)	chr14	12,454,318	12,465,858	-	ENSMUSG00000054423.14	FALSE	FALSE	TRUE	AltStartEnd	FALSE	-0.210442529	-4.408367303	0.000031287951	0.003596384
chr7:141332928-141333637(+)	chr7	141,332,928	141,333,637	+	ENSMUSG00000025505.16	FALSE	FALSE	TRUE	AltStartEnd	FALSE	-0.433345215	-4.407599165	0.000031377702	0.003604355
chr11:75631196-75633068(+)	chr11	75,631,196	75,633,068	+	ENSMUSG00000006127.9	FALSE	FALSE	TRUE	AltStartEnd	FALSE	0.174502099	4.406916592	0.000031457664	0.003605051
chr15:79536015-79536996(-)	chr15	79,536,015	79,536,996	-	ENSMUSG00000055065.7	FALSE	FALSE	TRUE	AltStartEnd	FALSE	-0.230636420	-4.406801897	0.000031471120	0.003605051
chr4:52478511-52481669(+)	chr4	52,478,511	52,481,669	+	ENSMUSG00000028312.19	FALSE	FALSE	TRUE	AltStartEnd	FALSE	-0.297911027	-4.406708073	0.000031482131	0.003605051
chr4:136316666-136317083(+)	chr4	136,316,666	136,317,083	+	ENSMUSG00000066037.14	FALSE	FALSE	TRUE	AltStartEnd	FALSE	1.003386141	4.407152161	0.000031430046	0.003605051
chr6:49045477-49047293(+)	chr6	49,045,477	49,047,293	+	ENSMUSG00000029816.10	FALSE	FALSE	TRUE	AltStartEnd	FALSE	0.942750626	4.406676972	0.000031485782	0.003605051
chr1:46832762-46835126(-)	chr1	46,832,762	46,835,126	-	ENSMUSG00000025986.6	FALSE	FALSE	TRUE	AltStartEnd	FALSE	-0.239126878	-4.406211072	0.000031540522	0.003607156
chr2:71247387-71247820(+)	chr2	71,247,387	71,247,820	+	ENSMUSG00000027012.15	FALSE	FALSE	TRUE	AltStartEnd	FALSE	-0.119714965	-4.405999419	0.000031565420	0.003607156
chr5:31073691-31073997(+)	chr5	31,073,691	31,073,997	+	ENSMUSG00000013629.16	FALSE	FALSE	TRUE	AltStartEnd	FALSE	-0.273411613	-4.406168307	0.000031545551	0.003607156
chr1:46819432-46820522(-)	chr1	46,819,432	46,820,522	-	ENSMUSG00000025986.6	FALSE	FALSE	TRUE	AltStartEnd	FALSE	-0.228968773	-4.405065351	0.000031675528	0.003617399
chr16:73906998-73916097(-)	chr16	73,906,998	73,916,097	-	ENSMUSG00000052516.19	FALSE	FALSE	TRUE	AltStartEnd	FALSE	-0.437501096	-4.404363343	0.000031758525	0.003624534
chr1:182124974-182131335(+)	chr1	182,124,974	182,131,335	+	ENSMUSG00000026511.7	FALSE	FALSE	TRUE	AltStartEnd	FALSE	0.426879928	4.403895439	0.000031813961	0.003626584
chr1:46826280-46827342(-)	chr1	46,826,280	46,827,342	-	ENSMUSG00000025986.6	FALSE	FALSE	TRUE	AltStartEnd	FALSE	-0.267589322	-4.403865244	0.000031817542	0.003626584
chr4:107009767-107027216(+)	chr4	107,009,767	107,027,216	+	ENSMUSG00000061887.14	FALSE	FALSE	TRUE	AltStartEnd	FALSE	-0.212617321	-4.403550709	0.000031854864	0.003628497
chr2:143573546-143687563(+)	chr2	143,573,546	143,687,563	+	ENSMUSG00000027419.9	FALSE	FALSE	TRUE	AltStartEnd	FALSE	0.160346844	4.403319149	0.000031882368	0.003628867
chr2:121269987-121270218(-)	chr2	121,269,987	121,270,218	-	ENSMUSG00000043909.16	FALSE	FALSE	TRUE	AltStartEnd	FALSE	-0.222591431	-4.403177587	0.000031899193	0.003628867
chr1:139485786-139487206(+)	chr1	139,485,786	139,487,206	+	ENSMUSG00000033952.14	FALSE	FALSE	TRUE	AltStartEnd	FALSE	-0.574611687	-4.402526062	0.000031976740	0.003635348
chr14:118891831-118895850(-)	chr14	118,891,831	118,895,850	-	ENSMUSG00000042156.16	FALSE	FALSE	TRUE	AltStartEnd	FALSE	-0.240116830	-4.401926094	0.000032048313	0.003638802
chr6:49246963-49248985(-)	chr6	49,246,963	49,248,985	-	ENSMUSG00000029817.11	FALSE	FALSE	TRUE	AltStartEnd	FALSE	-0.278721339	-4.402040715	0.000032034627	0.003638802
chr1:91438411-91439886(-)	chr1	91,438,411	91,439,886	-	ENSMUSG00000055866.9	FALSE	FALSE	TRUE	AltStartEnd	FALSE	0.629197951	4.401306775	0.000032122356	0.003640190
chr10:79911138-79911941(-)	chr10	79,911,138	79,911,941	-	ENSMUSG00000035781.14	FALSE	FALSE	TRUE	AltStartEnd	FALSE	0.102645895	4.401528213	0.000032095863	0.003640190
chr14:118879511-118881009(-)	chr14	118,879,511	118,881,009	-	ENSMUSG00000042156.16	FALSE	FALSE	TRUE	AltStartEnd	FALSE	-0.211312087	-4.401356952	0.000032116351	0.003640190
chr11:50234521-50234605(+)	chr11	50,234,521	50,234,605	+	ENSMUSG00000036620.14	FALSE	FALSE	TRUE	AltStartEnd	FALSE	0.145770811	4.400301980	0.000032242837	0.003646826
chr11:70659160-70660659(+)	chr11	70,659,160	70,660,659	+	ENSMUSG00000060600.15	FALSE	FALSE	TRUE	AltStartEnd	FALSE	0.339791585	4.400314013	0.000032241392	0.003646826
chr13:91670463-91675057(+)	chr13	91,670,463	91,675,057	+	ENSMUSG00000003992.15	FALSE	FALSE	TRUE	AltStartEnd	FALSE	0.147016810	4.400514130	0.000032217363	0.003646826
chr15:99316379-99316464(+)	chr15	99,316,379	99,316,464	+	NA	FALSE	FALSE	FALSE	Novel	FALSE	-0.358912708	-4.399417528	0.000032349251	0.003654183
chr15:83154721-83158825(-)	chr15	83,154,721	83,158,825	-	ENSMUSG00000018042.18	FALSE	FALSE	TRUE	AltStartEnd	FALSE	0.153545568	4.399431920	0.000032347516	0.003654183
chr4:117877628-117880867(-)	chr4	117,877,628	117,880,867	-	ENSMUSG00000028541.14	FALSE	FALSE	TRUE	AltStartEnd	FALSE	0.127884579	4.399172211	0.000032378826	0.003655187
chr15:99628797-99631108(-)	chr15	99,628,797	99,631,108	-	ENSMUSG00000023015.14	FALSE	FALSE	TRUE	AltStartEnd	FALSE	-0.242193840	-4.398743277	0.000032430601	0.003658694
chr12:109643460-109644803(+)	chr12	109,643,460	109,644,803	+	ENSMUSG00000097451.11	FALSE	FALSE	TRUE	AltStartEnd	FALSE	-0.649025185	-4.397570477	0.000032572576	0.003665401
chr4:123374925-123376370(-)	chr4	123,374,925	123,376,370	-	ENSMUSG00000028649.21	FALSE	FALSE	TRUE	AltStartEnd	FALSE	-0.136502652	-4.397935567	0.000032528315	0.003665401
chr6:89651607-89654053(+)	chr6	89,651,607	89,654,053	+	ENSMUSG00000000811.13	FALSE	FALSE	TRUE	AltStartEnd	FALSE	0.257322767	4.397566658	0.000032573039	0.003665401
chr7:102421529-102425972(+)	chr7	102,421,529	102,425,972	+	ENSMUSG00000030987.5	FALSE	FALSE	TRUE	AltStartEnd	FALSE	0.225914684	4.397602377	0.000032568706	0.003665401
chrX:151895087-151896562(+)	chrX	151,895,087	151,896,562	+	ENSMUSG00000025261.18	FALSE	FALSE	TRUE	AltStartEnd	FALSE	-0.254515421	-4.397003768	0.000032641394	0.003670754
chr10:78005513-78009598(-)	chr10	78,005,513	78,009,598	-	ENSMUSG00000020277.10	FALSE	FALSE	TRUE	AltStartEnd	FALSE	-0.270124419	-4.396801826	0.000032665951	0.003671179
chr15:58103393-58104430(-)	chr15	58,103,393	58,104,430	-	ENSMUSG00000022360.8	FALSE	FALSE	TRUE	AltStartEnd	FALSE	-0.626488111	-4.396397738	0.000032715144	0.003672036
chr9:72677530-72686060(+)	chr9	72,677,530	72,686,060	+	ENSMUSG00000032216.15	FALSE	FALSE	TRUE	AltStartEnd	FALSE	-0.198799642	-4.396478769	0.000032705273	0.003672036
chr1:172496326-172496597(+)	chr1	172,496,326	172,496,597	+	ENSMUSG00000037995.15	FALSE	FALSE	TRUE	AltStartEnd	FALSE	-0.266027412	-4.395911287	0.000032774458	0.003676358
chr4:130008172-130008322(+)	chr4	130,008,172	130,008,322	+	ENSMUSG00000028782.14	FALSE	FALSE	TRUE	AltStartEnd	FALSE	0.117854268	4.395481901	0.000032826900	0.003679904
chr7:3310966-3312388(+)	chr7	3,310,966	3,312,388	+	ENSMUSG00000078816.9	FALSE	FALSE	TRUE	AltStartEnd	FALSE	0.298940343	4.395126932	0.000032870315	0.003682434
chr1:132584479-132588073(-)	chr1	132,584,479	132,588,073	-	ENSMUSG00000026442.14	FALSE	FALSE	TRUE	AltStartEnd	FALSE	-0.258659760	-4.394870538	0.000032901708	0.003683615
chr1:12822098-12836112(+)	chr1	12,822,098	12,836,112	+	ENSMUSG00000016918.15	FALSE	FALSE	TRUE	AltStartEnd	FALSE	-0.433715019	-4.394560557	0.000032939701	0.003684579
chr5:130335412-130340618(+)	chr5	130,335,412	130,340,618	+	ENSMUSG00000056310.14	FALSE	FALSE	TRUE	AltStartEnd	FALSE	-0.238957733	-4.394122710	0.000032993438	0.003684579
chr6:23022283-23024944(+)	chr6	23,022,283	23,024,944	+	ENSMUSG00000068748.7	FALSE	FALSE	TRUE	AltStartEnd	FALSE	-0.206957693	-4.394159002	0.000032988981	0.003684579
chr9:50873706-50878037(+)	chr9	50,873,706	50,878,037	+	ENSMUSG00000032058.14	FALSE	FALSE	TRUE	AltStartEnd	FALSE	-0.192339455	-4.394120274	0.000032993737	0.003684579
chr6:51461432-51461919(-)	chr6	51,461,432	51,461,919	-	ENSMUSG00000004980.16	FALSE	FALSE	TRUE	AltStartEnd	FALSE	-0.358548154	-4.393882432	0.000033022964	0.003685513
chr11:57484139-57487566(-)	chr11	57,484,139	57,487,566	-	ENSMUSG00000020523.14	FALSE	FALSE	TRUE	AltStartEnd	FALSE	-0.181914993	-4.393414904	0.000033080487	0.003687572
chr17:87442725-87446792(-)	chr17	87,442,725	87,446,792	-	ENSMUSG00000036438.14	FALSE	FALSE	TRUE	AltStartEnd	FALSE	0.098056326	4.393393221	0.000033083157	0.003687572
chr11:101087789-101088597(+)	chr11	101,087,789	101,088,597	+	ENSMUSG00000017801.15	FALSE	FALSE	TRUE	AltStartEnd	FALSE	0.600349115	4.391419192	0.000033327126	0.003712423
chr4:43498028-43498585(-)	chr4	43,498,028	43,498,585	-	ENSMUSG00000051517.14	FALSE	FALSE	TRUE	AltStartEnd	FALSE	-0.839325081	-4.391205542	0.000033353635	0.003713035
chr11:50234160-50234243(+)	chr11	50,234,160	50,234,243	+	ENSMUSG00000036620.14	FALSE	FALSE	TRUE	AltStartEnd	FALSE	0.129790614	4.390623966	0.000033425898	0.003718736
chr2:128641575-128642445(-)	chr2	128,641,575	128,642,445	-	ENSMUSG00000014355.10	FALSE	FALSE	TRUE	AltStartEnd	FALSE	-0.189936635	-4.390234435	0.000033474384	0.003721787
chr5:123760366-123760602(+)	chr5	123,760,366	123,760,602	+	ENSMUSG00000029414.11	FALSE	FALSE	TRUE	AltStartEnd	FALSE	-0.918866550	-4.390036251	0.000033499078	0.003722190
chr5:31074187-31074269(+)	chr5	31,074,187	31,074,269	+	ENSMUSG00000013629.16	FALSE	FALSE	TRUE	AltStartEnd	FALSE	-0.292487590	-4.389163272	0.000033608064	0.003731953
chr5:108433336-108434025(-)	chr5	108,433,336	108,434,025	-	ENSMUSG00000050856.16	FALSE	FALSE	TRUE	AltStartEnd	FALSE	0.826682136	4.388858218	0.000033646229	0.003733844
chr9:13833170-13835884(+)	chr9	13,833,170	13,835,884	+	ENSMUSG00000037808.13	FALSE	FALSE	TRUE	AltStartEnd	FALSE	0.256576766	4.388054208	0.000033747018	0.003742678
chr10:86344674-86345704(+)	chr10	86,344,674	86,345,704	+	ENSMUSG00000020044.13	FALSE	FALSE	TRUE	AltStartEnd	FALSE	0.242742899	4.387655312	0.000033797131	0.003743536
chr2:130394227-130394353(-)	chr2	130,394,227	130,394,353	-	NA	FALSE	FALSE	FALSE	Novel	FALSE	0.675980880	4.387717741	0.000033789283	0.003743536
chr11:83368027-83369652(+)	chr11	83,368,027	83,369,652	+	ENSMUSG00000035152.14	FALSE	FALSE	TRUE	AltStartEnd	FALSE	-0.109380708	-4.386963089	0.000033884266	0.003750835
chr8:123823893-123827323(+)	chr8	123,823,893	123,827,323	+	ENSMUSG00000019478.16	FALSE	FALSE	TRUE	AltStartEnd	FALSE	0.161569040	4.386536355	0.000033938090	0.003754441
chr2:44571282-44575442(-)	chr2	44,571,282	44,575,442	-	ENSMUSG00000036890.13	FALSE	FALSE	TRUE	AltStartEnd	FALSE	0.153282289	4.386244690	0.000033974925	0.003756164
chrX:48178135-48178508(-)	chrX	48,178,135	48,178,508	-	ENSMUSG00000036985.12	FALSE	FALSE	TRUE	AltStartEnd	FALSE	-0.153637956	-4.385969028	0.000034009775	0.003757665
chr2:119635586-119638447(+)	chr2	119,635,586	119,638,447	+	ENSMUSG00000027306.15	FALSE	FALSE	TRUE	AltStartEnd	FALSE	-0.292784176	-4.385758942	0.000034036358	0.003758252
chr7:109024656-109025607(+)	chr7	109,024,656	109,025,607	+	ENSMUSG00000031028.14	FALSE	FALSE	TRUE	AltStartEnd	FALSE	0.153181570	4.385519432	0.000034066688	0.003759252
chr5:134242990-134243506(-)	chr5	134,242,990	134,243,506	-	ENSMUSG00000060261.15	FALSE	FALSE	TRUE	AltStartEnd	FALSE	-0.211162297	-4.385111470	0.000034118411	0.003762609
chr18:59062561-59072192(+)	chr18	59,062,561	59,072,192	+	ENSMUSG00000050875.11	FALSE	FALSE	TRUE	AltStartEnd	FALSE	0.434345325	4.384772594	0.000034161432	0.003762656
chr19:37390401-37390648(+)	chr19	37,390,401	37,390,648	+	ENSMUSG00000012443.4	FALSE	FALSE	TRUE	AltStartEnd	FALSE	-0.377996595	-4.384839294	0.000034152960	0.003762656
chr11:80022268-80024909(+)	chr11	80,022,268	80,024,909	+	ENSMUSG00000017548.15	FALSE	FALSE	TRUE	AltStartEnd	FALSE	-0.193188187	-4.384376943	0.000034211727	0.003765848
chr15:103242112-103242205(+)	chr15	103,242,112	103,242,205	+	ENSMUSG00000046434.16	FALSE	FALSE	TRUE	AltStartEnd	FALSE	-0.103577923	-4.383975909	0.000034262780	0.003766774
chr7:113279581-113280649(+)	chr7	113,279,581	113,280,649	+	ENSMUSG00000055116.8	FALSE	FALSE	TRUE	AltStartEnd	FALSE	0.237255317	4.384084358	0.000034248967	0.003766774
chr11:4787548-4789664(-)	chr11	4,787,548	4,789,664	-	ENSMUSG00000009073.16	FALSE	FALSE	TRUE	AltStartEnd	FALSE	0.116538775	4.383771447	0.000034288837	0.003767294
chr1:178333108-178333546(-)	chr1	178,333,108	178,333,546	-	ENSMUSG00000039630.10	FALSE	FALSE	TRUE	AltStartEnd	FALSE	-0.130948845	-4.383254389	0.000034354817	0.003769854
chr11:121337069-121338556(-)	chr11	121,337,069	121,338,556	-	ENSMUSG00000025173.13	FALSE	FALSE	TRUE	AltStartEnd	FALSE	0.147957671	4.383374254	0.000034339511	0.003769854
chr7:28318863-28318954(-)	chr7	28,318,863	28,318,954	-	ENSMUSG00000003435.9	FALSE	FALSE	TRUE	AltStartEnd	FALSE	-0.121209522	-4.382209831	0.000034488485	0.003782173
chr14:76419008-76438935(+)	chr14	76,419,008	76,438,935	+	ENSMUSG00000022010.19	FALSE	FALSE	TRUE	AltStartEnd	FALSE	-0.516665751	-4.381765873	0.000034545448	0.003783722
chr5:24476435-24476632(+)	chr5	24,476,435	24,476,632	+	ENSMUSG00000023353.14	FALSE	FALSE	TRUE	AltStartEnd	FALSE	0.107629402	4.381875696	0.000034531349	0.003783722
chr6:33862238-33910487(+)	chr6	33,862,238	33,910,487	+	ENSMUSG00000029763.17	FALSE	FALSE	TRUE	AltStartEnd	FALSE	-0.207503442	-4.381589125	0.000034568152	0.003783863
chr5:135789299-135790076(+)	chr5	135,789,299	135,790,076	+	ENSMUSG00000019179.10	FALSE	FALSE	TRUE	AltStartEnd	FALSE	0.882905233	4.380942385	0.000034651350	0.003785933
chr5:122602749-122606967(-)	chr5	122,602,749	122,606,967	-	ENSMUSG00000029469.14	FALSE	FALSE	TRUE	AltStartEnd	FALSE	-0.221456738	-4.381075511	0.000034634208	0.003785933
chr8:71631045-71634516(-)	chr8	71,631,045	71,634,516	-	ENSMUSG00000034799.16	FALSE	FALSE	TRUE	AltStartEnd	FALSE	-0.191777904	-4.380943857	0.000034651160	0.003785933
chr2:104055025-104059881(+)	chr2	104,055,025	104,059,881	+	ENSMUSG00000027180.12	FALSE	FALSE	TRUE	AltStartEnd	FALSE	-0.170051218	-4.379784154	0.000034800831	0.003799915
chr11:23490569-23490668(-)	chr11	23,490,569	23,490,668	-	ENSMUSG00000020288.13	FALSE	FALSE	TRUE	AltStartEnd	FALSE	-0.183927569	-4.379223975	0.000034873351	0.003803133
chrX:100677418-100679845(+)	chrX	100,677,418	100,679,845	+	ENSMUSG00000034311.3	FALSE	FALSE	TRUE	AltStartEnd	FALSE	-0.539557173	-4.379228087	0.000034872818	0.003803133
chr13:46502210-46525414(+)	chr13	46,502,210	46,525,414	+	ENSMUSG00000021373.16	FALSE	FALSE	TRUE	AltStartEnd	FALSE	-0.419218784	-4.378552548	0.000034960466	0.003807932
chr18:67852048-67852903(+)	chr18	67,852,048	67,852,903	+	ENSMUSG00000024542.9	FALSE	FALSE	TRUE	AltStartEnd	FALSE	-0.485855601	-4.378692122	0.000034942339	0.003807932
chr7:16282849-16284224(-)	chr7	16,282,849	16,284,224	-	ENSMUSG00000041375.18	FALSE	FALSE	TRUE	AltStartEnd	FALSE	0.224396334	4.378307659	0.000034992292	0.003809050
chr5:134255070-134255824(-)	chr5	134,255,070	134,255,824	-	ENSMUSG00000060261.15	FALSE	FALSE	TRUE	AltStartEnd	FALSE	-0.206173940	-4.378107226	0.000035018360	0.003809540
chr7:80304593-80304680(+)	chr7	80,304,593	80,304,680	+	ENSMUSG00000038943.16	FALSE	FALSE	TRUE	AltStartEnd	FALSE	-0.274864755	-4.377200576	0.000035136517	0.003820042
chr2:103779245-103779332(-)	chr2	103,779,245	103,779,332	-	ENSMUSG00000027184.14	FALSE	FALSE	TRUE	AltStartEnd	FALSE	-0.153045451	-4.377014821	0.000035160773	0.003820328
chr5:33727915-33729680(+)	chr5	33,727,915	33,729,680	+	ENSMUSG00000054252.18	FALSE	FALSE	TRUE	AltStartEnd	FALSE	1.114720259	4.376590404	0.000035216253	0.003824005
chr17:46260019-46260094(-)	chr17	46,260,019	46,260,094	-	ENSMUSG00000012296.16	FALSE	FALSE	TRUE	AltStartEnd	FALSE	-0.337634117	-4.376088711	0.000035281944	0.003827050
chr8:91252576-91252854(-)	chr8	91,252,576	91,252,854	-	ENSMUSG00000033282.14	FALSE	FALSE	TRUE	AltStartEnd	FALSE	-0.304862073	-4.376045392	0.000035287622	0.003827050
chr1:93429484-93430097(-)	chr1	93,429,484	93,430,097	-	ENSMUSG00000034088.15	FALSE	FALSE	TRUE	AltStartEnd	FALSE	-0.162533065	-4.375214426	0.000035396706	0.003829862
chr3:103630968-103632446(+)	chr3	103,630,968	103,632,446	+	ENSMUSG00000027849.19	FALSE	FALSE	TRUE	AltStartEnd	FALSE	-0.271163299	-4.375289600	0.000035386824	0.003829862
chr7:7295182-7298691(-)	chr7	7,295,182	7,298,691	-	ENSMUSG00000000605.9	FALSE	FALSE	TRUE	AltStartEnd	FALSE	0.343518135	4.375187334	0.000035400268	0.003829862
chrX:73855265-73855651(-)	chrX	73,855,265	73,855,651	-	ENSMUSG00000031391.18	FALSE	FALSE	TRUE	AltStartEnd	FALSE	-0.191235685	-4.375420017	0.000035369687	0.003829862
chr10:63018224-63018759(-)	chr10	63,018,224	63,018,759	-	ENSMUSG00000020069.16	FALSE	FALSE	TRUE	AltStartEnd	FALSE	-0.276574517	-4.374888466	0.000035439584	0.003831770
chr2:91938234-91938328(-)	chr2	91,938,234	91,938,328	-	ENSMUSG00000040479.12	FALSE	FALSE	TRUE	AltStartEnd	FALSE	0.122852788	4.374347742	0.000035510825	0.003837124
chr7:125647626-125648396(-)	chr7	125,647,626	125,648,396	-	ENSMUSG00000032777.9	FALSE	FALSE	TRUE	AltStartEnd	FALSE	-0.160630018	-4.373962037	0.000035561727	0.003840275
chr11:103969244-103972952(+)	chr11	103,969,244	103,972,952	+	ENSMUSG00000062421.13	FALSE	FALSE	TRUE	AltStartEnd	FALSE	0.117138077	4.373677342	0.000035599343	0.003841989
chr14:18630430-18871493(-)	chr14	18,630,430	18,871,493	-	ENSMUSG00000058317.12	FALSE	FALSE	TRUE	AltStartEnd	FALSE	0.107199800	4.373179240	0.000035665250	0.003846752
chr2:91938794-91939323(-)	chr2	91,938,794	91,939,323	-	ENSMUSG00000040479.12	FALSE	FALSE	TRUE	AltStartEnd	FALSE	0.136974829	4.372362147	0.000035773619	0.003856086
chr2:130775770-130777204(-)	chr2	130,775,770	130,777,204	-	ENSMUSG00000027309.18	FALSE	FALSE	TRUE	AltStartEnd	FALSE	-0.241612143	-4.370829437	0.000035977758	0.003875726
chr1:151356235-151359621(+)	chr1	151,356,235	151,359,621	+	ENSMUSG00000023150.14	FALSE	FALSE	TRUE	AltStartEnd	FALSE	-0.140388330	-4.369545664	0.000036149608	0.003890285
chr5:30229875-30232324(-)	chr5	30,229,875	30,232,324	-	NA	FALSE	FALSE	FALSE	Novel	FALSE	-0.679838128	-4.369490973	0.000036156947	0.003890285
chr11:53284198-53286852(-)	chr11	53,284,198	53,286,852	-	ENSMUSG00000020361.13	FALSE	FALSE	TRUE	AltStartEnd	FALSE	-0.126733455	-4.369045777	0.000036216739	0.003890697
chr2:71420710-71421210(+)	chr2	71,420,710	71,421,210	+	ENSMUSG00000027018.11	FALSE	FALSE	TRUE	AltStartEnd	FALSE	-0.175326099	-4.369127626	0.000036205739	0.003890697
chr6:127729564-127732634(-)	chr6	127,729,564	127,732,634	-	ENSMUSG00000030350.8	FALSE	FALSE	TRUE	AltStartEnd	FALSE	0.119774014	4.368970629	0.000036226841	0.003890697
chr19:30075269-30078013(+)	chr19	30,075,269	30,078,013	+	ENSMUSG00000024817.13	FALSE	FALSE	TRUE	AltStartEnd	FALSE	-0.208172558	-4.367430099	0.000036434537	0.003908251
chr8:11824680-11831492(+)	chr8	11,824,680	11,831,492	+	ENSMUSG00000031511.16	FALSE	FALSE	TRUE	AltStartEnd	FALSE	0.189842280	4.367450342	0.000036431801	0.003908251
chr11:99021773-99022339(-)	chr11	99,021,773	99,022,339	-	ENSMUSG00000020914.17	FALSE	FALSE	TRUE	AltStartEnd	FALSE	-0.413070807	-4.367074105	0.000036482696	0.003911042
chr6:115887364-115888720(+)	chr6	115,887,364	115,888,720	+	ENSMUSG00000030323.13	FALSE	FALSE	TRUE	AltStartEnd	FALSE	-0.234084009	-4.366642182	0.000036541210	0.003914940
chr5:134238891-134239496(-)	chr5	134,238,891	134,239,496	-	ENSMUSG00000060261.15	FALSE	FALSE	TRUE	AltStartEnd	FALSE	-0.215993546	-4.366404945	0.000036573387	0.003916012
chr5:31072382-31072556(+)	chr5	31,072,382	31,072,556	+	ENSMUSG00000013629.16	FALSE	FALSE	TRUE	AltStartEnd	FALSE	-0.314930875	-4.365637466	0.000036677671	0.003924800
chr1:36151793-36155072(-)	chr1	36,151,793	36,155,072	-	ENSMUSG00000037470.14	FALSE	FALSE	TRUE	AltStartEnd	FALSE	-0.169152950	-4.365232254	0.000036732847	0.003928325
chr7:15920116-15920448(-)	chr7	15,920,116	15,920,448	-	ENSMUSG00000041571.9	FALSE	FALSE	TRUE	AltStartEnd	FALSE	-0.494723190	-4.364961652	0.000036769738	0.003928982
chr7:125672837-125674056(-)	chr7	125,672,837	125,674,056	-	ENSMUSG00000032777.9	FALSE	FALSE	TRUE	AltStartEnd	FALSE	-0.191063871	-4.364860952	0.000036783476	0.003928982
chr9:22424806-22430355(+)	chr9	22,424,806	22,430,355	+	ENSMUSG00000036411.10	FALSE	FALSE	TRUE	AltStartEnd	FALSE	-0.369939936	-4.364216252	0.000036871544	0.003936009
chr15:53101803-53106026(-)	chr15	53,101,803	53,106,026	-	ENSMUSG00000061731.9	FALSE	FALSE	TRUE	AltStartEnd	FALSE	0.174501183	4.363631700	0.000036951572	0.003937415
chr4:137727778-137728228(+)	chr4	137,727,778	137,728,228	+	ENSMUSG00000041351.16	FALSE	FALSE	TRUE	AltStartEnd	FALSE	0.268349927	4.363820106	0.000036925760	0.003937415
chr8:13167376-13167806(+)	chr8	13,167,376	13,167,806	+	ENSMUSG00000031447.7	FALSE	FALSE	TRUE	AltStartEnd	FALSE	0.111139950	4.363681439	0.000036944756	0.003937415
chr7:24124013-24124834(+)	chr7	24,124,013	24,124,834	+	ENSMUSG00000052675.11	FALSE	FALSE	TRUE	AltStartEnd	FALSE	0.910611557	4.363301960	0.000036996789	0.003938766
chr7:126649476-126656056(+)	chr7	126,649,476	126,656,056	+	NA	FALSE	FALSE	FALSE	Novel	FALSE	0.722772436	4.363148150	0.000037017899	0.003938766
chr7:80319025-80319245(-)	chr7	80,319,025	80,319,245	-	ENSMUSG00000038930.11	FALSE	FALSE	TRUE	AltStartEnd	FALSE	-0.368041437	-4.363051761	0.000037031134	0.003938766
chr9:37545716-37546087(-)	chr9	37,545,716	37,546,087	-	ENSMUSG00000053310.11	FALSE	FALSE	TRUE	AltStartEnd	FALSE	0.953680226	4.362043613	0.000037169837	0.003951140
chr4:124926736-124931071(-)	chr4	124,926,736	124,931,071	-	ENSMUSG00000028873.16	FALSE	FALSE	TRUE	AltStartEnd	FALSE	-0.250985934	-4.361580535	0.000037233716	0.003955551
chr11:97226867-97229829(-)	chr11	97,226,867	97,229,829	-	ENSMUSG00000001441.13	FALSE	FALSE	TRUE	AltStartEnd	FALSE	-0.165866572	-4.360610764	0.000037367835	0.003967413
chr12:88369369-88371694(+)	chr12	88,369,369	88,371,694	+	ENSMUSG00000021044.15	FALSE	FALSE	TRUE	AltStartEnd	FALSE	0.328898253	4.360298344	0.000037411142	0.003969626
chr3:69028596-69029400(+)	chr3	69,028,596	69,029,400	+	ENSMUSG00000034349.14	FALSE	FALSE	TRUE	AltStartEnd	FALSE	-0.245090773	-4.360042825	0.000037446597	0.003970076
chr3:131564982-131567501(+)	chr3	131,564,982	131,567,501	+	ENSMUSG00000028032.13	FALSE	FALSE	TRUE	AltStartEnd	FALSE	0.169570726	4.359943930	0.000037460329	0.003970076
chr2:127291039-127292150(+)	chr2	127,291,039	127,292,150	+	ENSMUSG00000027367.16	FALSE	FALSE	TRUE	AltStartEnd	FALSE	0.093881454	4.359412629	0.000037534182	0.003975518
chr5:138276745-138276846(-)	chr5	138,276,745	138,276,846	-	NA	FALSE	FALSE	FALSE	Novel	FALSE	-0.574721298	-4.359198690	0.000037563960	0.003976288
chr17:26960520-26961068(+)	chr17	26,960,520	26,961,068	+	ENSMUSG00000067629.13	FALSE	FALSE	TRUE	AltStartEnd	FALSE	0.187218132	4.358527094	0.000037657587	0.003983812
chr11:78325815-78326261(+)	chr11	78,325,815	78,326,261	+	ENSMUSG00000017390.15	FALSE	FALSE	TRUE	AltStartEnd	FALSE	1.520082128	4.358007038	0.000037730244	0.003989110
chr17:34999468-35000166(-)	chr17	34,999,468	35,000,166	-	NA	FALSE	FALSE	FALSE	Novel	FALSE	-0.462057157	-4.357573870	0.000037790864	0.003993129
chr9:70561972-70562813(+)	chr9	70,561,972	70,562,813	+	ENSMUSG00000032212.10	FALSE	FALSE	TRUE	AltStartEnd	FALSE	-0.228016951	-4.357119301	0.000037854581	0.003997471
chr19:46320362-46320526(-)	chr19	46,320,362	46,320,526	-	ENSMUSG00000037126.16	FALSE	FALSE	TRUE	AltStartEnd	FALSE	0.135323590	4.356686436	0.000037915352	0.003999108
chr19:55074759-55075570(-)	chr19	55,074,759	55,075,570	-	NA	FALSE	FALSE	FALSE	Novel	FALSE	1.030381016	4.356799962	0.000037899405	0.003999108
chr2:165812857-165815316(-)	chr2	165,812,857	165,815,316	-	ENSMUSG00000039671.18	FALSE	FALSE	TRUE	AltStartEnd	FALSE	-0.180990748	-4.356341465	0.000037963851	0.004001834
chr19:30082839-30086245(+)	chr19	30,082,839	30,086,245	+	ENSMUSG00000024817.13	FALSE	FALSE	TRUE	AltStartEnd	FALSE	-0.185131021	-4.356128024	0.000037993888	0.004002612
chr11:121330231-121335383(-)	chr11	121,330,231	121,335,383	-	ENSMUSG00000025173.13	FALSE	FALSE	TRUE	AltStartEnd	FALSE	0.149640889	4.355890789	0.000038027301	0.004003745
chr11:98770830-98771199(-)	chr11	98,770,830	98,771,199	-	ENSMUSG00000020889.11	FALSE	FALSE	TRUE	AltStartEnd	FALSE	0.356991915	4.353979439	0.000038297539	0.004022608
chr11:101502557-101505316(-)	chr11	101,502,557	101,505,316	-	ENSMUSG00000017146.12	FALSE	FALSE	TRUE	AltStartEnd	FALSE	-0.508783679	-4.354094039	0.000038281284	0.004022608
chr13:113922390-113967581(+)	chr13	113,922,390	113,967,581	+	ENSMUSG00000042348.10	FALSE	FALSE	TRUE	AltStartEnd	FALSE	0.430423614	4.353989606	0.000038296097	0.004022608
chr16:8487460-8488658(+)	chr16	8,487,460	8,488,658	+	ENSMUSG00000039345.16	FALSE	FALSE	TRUE	AltStartEnd	FALSE	0.208022568	4.354342286	0.000038246095	0.004022608
chr3:36569088-36570735(-)	chr3	36,569,088	36,570,735	-	ENSMUSG00000027715.9	FALSE	FALSE	TRUE	AltStartEnd	FALSE	-0.237924234	-4.353808492	0.000038321799	0.004022764
chr16:4957761-4964119(-)	chr16	4,957,761	4,964,119	-	ENSMUSG00000022515.6	FALSE	FALSE	TRUE	AltStartEnd	FALSE	0.489304492	4.352833668	0.000038460424	0.004034919
chr17:34114176-34114349(-)	chr17	34,114,176	34,114,349	-	ENSMUSG00000024335.20	FALSE	FALSE	TRUE	AltStartEnd	FALSE	0.096038635	4.352476502	0.000038511336	0.004035467
chr2:157106322-157107428(-)	chr2	157,106,322	157,107,428	-	ENSMUSG00000027639.16	FALSE	FALSE	TRUE	AltStartEnd	FALSE	-0.241500993	-4.352484620	0.000038510178	0.004035467
chr11:78313646-78313819(+)	chr11	78,313,646	78,313,819	+	ENSMUSG00000002055.9	FALSE	FALSE	TRUE	AltStartEnd	FALSE	-0.570204809	-4.351932631	0.000038588987	0.004036422
chr15:99305192-99305407(+)	chr15	99,305,192	99,305,407	+	ENSMUSG00000023007.15	FALSE	FALSE	TRUE	AltStartEnd	FALSE	-0.244668162	-4.352011194	0.000038577761	0.004036422
chr6:125048236-125048367(+)	chr6	125,048,236	125,048,367	+	ENSMUSG00000030330.15	FALSE	FALSE	TRUE	AltStartEnd	FALSE	-0.157861111	-4.352228120	0.000038546780	0.004036422
chrX:20648420-20649143(+)	chrX	20,648,420	20,649,143	+	ENSMUSG00000031060.16	FALSE	FALSE	TRUE	AltStartEnd	FALSE	-0.206229885	-4.350917114	0.000038734382	0.004049233
chr8:85732450-85736124(-)	chr8	85,732,450	85,736,124	-	ENSMUSG00000031703.8	FALSE	FALSE	TRUE	AltStartEnd	FALSE	0.080569857	4.350684827	0.000038767713	0.004050320
chr7:19081300-19082275(+)	chr7	19,081,300	19,082,275	+	ENSMUSG00000030410.16	FALSE	FALSE	TRUE	AltStartEnd	FALSE	0.183273506	4.350374393	0.000038812302	0.004052582
chrX:20714171-20714506(+)	chrX	20,714,171	20,714,506	+	ENSMUSG00000031066.10	FALSE	FALSE	TRUE	AltStartEnd	FALSE	-0.163707854	-4.350189281	0.000038838914	0.004052966
chr1:74611257-74611400(+)	chr1	74,611,257	74,611,400	+	ENSMUSG00000033276.18	FALSE	FALSE	TRUE	AltStartEnd	FALSE	-0.621620876	-4.349668137	0.000038913928	0.004056581
chr2:130394227-130394309(-)	chr2	130,394,227	130,394,309	-	ENSMUSG00000027408.7	FALSE	FALSE	TRUE	AltStartEnd	FALSE	0.276568849	4.349629621	0.000038919478	0.004056581
chr13:55454742-55458792(+)	chr13	55,454,742	55,458,792	+	ENSMUSG00000074886.11	FALSE	FALSE	TRUE	AltStartEnd	FALSE	0.140692091	4.348610254	0.000039066633	0.004069518
chr10:4410788-4411666(-)	chr10	4,410,788	4,411,666	-	ENSMUSG00000019763.11	FALSE	FALSE	TRUE	AltStartEnd	FALSE	-0.310425643	-4.348442129	0.000039090955	0.004069652
chr11:102314221-102314863(-)	chr11	102,314,221	102,314,863	-	ENSMUSG00000020923.17	FALSE	FALSE	TRUE	AltStartEnd	FALSE	0.149818433	4.347482837	0.000039230012	0.004079321
chr9:62341553-62371719(+)	chr9	62,341,553	62,371,719	+	ENSMUSG00000032249.14	FALSE	FALSE	TRUE	AltStartEnd	FALSE	-0.136788312	-4.347624321	0.000039209473	0.004079321
chrX:6935860-6936629(+)	chrX	6,935,860	6,936,629	+	ENSMUSG00000062393.13	FALSE	FALSE	TRUE	AltStartEnd	FALSE	-0.602493206	-4.346882391	0.000039317295	0.004085992
chr15:89145174-89145374(-)	chr15	89,145,174	89,145,374	-	ENSMUSG00000053137.7	FALSE	FALSE	TRUE	AltStartEnd	FALSE	-0.293432671	-4.346475194	0.000039376593	0.004086372
chr5:124117387-124117829(+)	chr5	124,117,387	124,117,829	+	ENSMUSG00000029404.15	FALSE	FALSE	TRUE	AltStartEnd	FALSE	0.176481650	4.346607795	0.000039357274	0.004086372
chr7:7286665-7287645(-)	chr7	7,286,665	7,287,645	-	ENSMUSG00000000605.9	FALSE	FALSE	TRUE	AltStartEnd	FALSE	1.070370538	4.346380850	0.000039390344	0.004086372
chr5:88630605-88632438(+)	chr5	88,630,605	88,632,438	+	ENSMUSG00000029291.11	FALSE	FALSE	TRUE	AltStartEnd	FALSE	-0.101886747	-4.346060781	0.000039437031	0.004088815
chr1:88272764-88275041(-)	chr1	88,272,764	88,275,041	-	ENSMUSG00000044783.16	FALSE	FALSE	TRUE	AltStartEnd	FALSE	-0.234332603	-4.345206245	0.000039561939	0.004099359
chr2:116059563-116060680(-)	chr2	116,059,563	116,060,680	-	ENSMUSG00000027210.20	FALSE	FALSE	TRUE	AltStartEnd	FALSE	-0.149320892	-4.344731525	0.000039631494	0.004104159
chr7:28364949-28365281(-)	chr7	28,364,949	28,365,281	-	ENSMUSG00000037552.17	FALSE	FALSE	TRUE	AltStartEnd	FALSE	-0.300068392	-4.344240912	0.000039703502	0.004109208
chr11:22146624-22151066(-)	chr11	22,146,624	22,151,066	-	ENSMUSG00000042302.14	FALSE	FALSE	TRUE	AltStartEnd	FALSE	-0.350392605	-4.342690589	0.000039931877	0.004113272
chr12:100112383-100113055(+)	chr12	100,112,383	100,113,055	+	ENSMUSG00000021178.9	FALSE	FALSE	TRUE	AltStartEnd	FALSE	0.118018172	4.343214661	0.000039854536	0.004113272
chr17:65667974-65696270(-)	chr17	65,667,974	65,696,270	-	ENSMUSG00000056515.9	FALSE	FALSE	TRUE	AltStartEnd	FALSE	0.162787716	4.342698766	0.000039930669	0.004113272
chr2:71249421-71249718(+)	chr2	71,249,421	71,249,718	+	ENSMUSG00000027012.15	FALSE	FALSE	TRUE	AltStartEnd	FALSE	-0.117644743	-4.343460658	0.000039818282	0.004113272
chr5:29206297-29206695(+)	chr5	29,206,297	29,206,695	+	ENSMUSG00000029130.12	FALSE	FALSE	TRUE	AltStartEnd	FALSE	-0.422421135	-4.343043862	0.000039879726	0.004113272
chr8:88354772-88357536(-)	chr8	88,354,772	88,357,536	-	ENSMUSG00000031660.13	FALSE	FALSE	TRUE	AltStartEnd	FALSE	-0.162601907	-4.343355390	0.000039833792	0.004113272
chr9:50783327-50788152(+)	chr9	50,783,327	50,788,152	+	ENSMUSG00000032059.13	FALSE	FALSE	TRUE	AltStartEnd	FALSE	-0.282391232	-4.342552323	0.000039952306	0.004113272
chr9:119344251-119344465(+)	chr9	119,344,251	119,344,465	+	ENSMUSG00000036138.16	FALSE	FALSE	TRUE	AltStartEnd	FALSE	-0.231518384	-4.342787631	0.000039917545	0.004113272
chr9:67028166-67031028(-)	chr9	67,028,166	67,031,028	-	ENSMUSG00000032366.15	FALSE	FALSE	TRUE	AltStartEnd	FALSE	0.426206068	4.342816074	0.000039913345	0.004113272
chr1:74590098-74590264(+)	chr1	74,590,098	74,590,264	+	ENSMUSG00000026172.12	FALSE	FALSE	TRUE	AltStartEnd	FALSE	-0.313214378	-4.342140853	0.000040013162	0.004117138
chr10:78284349-78284994(-)	chr10	78,284,349	78,284,994	-	ENSMUSG00000001211.15	FALSE	FALSE	TRUE	AltStartEnd	FALSE	0.113758061	4.341436574	0.000040117532	0.004123074
chr5:134260637-134261842(-)	chr5	134,260,637	134,261,842	-	ENSMUSG00000060261.15	FALSE	FALSE	TRUE	AltStartEnd	FALSE	-0.226737005	-4.341538479	0.000040102414	0.004123074
chr14:118909567-118911341(-)	chr14	118,909,567	118,911,341	-	ENSMUSG00000042156.16	FALSE	FALSE	TRUE	AltStartEnd	FALSE	-0.351686961	-4.340959448	0.000040188388	0.004127955
chrX:20671835-20671970(+)	chrX	20,671,835	20,671,970	+	ENSMUSG00000001924.15	FALSE	FALSE	TRUE	AltStartEnd	FALSE	-0.088007291	-4.340724376	0.000040223342	0.004129145
chr10:9800067-9808419(-)	chr10	9,800,067	9,808,419	-	ENSMUSG00000019790.17	FALSE	FALSE	TRUE	AltStartEnd	FALSE	0.266428395	4.340494187	0.000040257599	0.004130261
chr12:44576779-44583666(+)	chr12	44,576,779	44,583,666	+	ENSMUSG00000020598.16	FALSE	FALSE	TRUE	AltStartEnd	FALSE	-0.893912263	-4.339763514	0.000040366524	0.004136632
chr2:71248932-71249308(+)	chr2	71,248,932	71,249,308	+	ENSMUSG00000027012.15	FALSE	FALSE	TRUE	AltStartEnd	FALSE	-0.120721397	-4.339773587	0.000040365021	0.004136632
chr2:59348040-59352261(+)	chr2	59,348,040	59,352,261	+	ENSMUSG00000026991.20	FALSE	FALSE	TRUE	AltStartEnd	FALSE	0.352663805	4.339481646	0.000040408620	0.004138545
chr12:76004766-76005372(+)	chr12	76,004,766	76,005,372	+	ENSMUSG00000063450.14	FALSE	FALSE	TRUE	AltStartEnd	FALSE	-0.511929182	-4.339059815	0.000040471697	0.004142548
chr3:108387394-108387598(+)	chr3	108,387,394	108,387,598	+	ENSMUSG00000068744.12	FALSE	FALSE	TRUE	AltStartEnd	FALSE	-0.301214299	-4.338906830	0.000040494597	0.004142548
chr11:61756344-61756581(-)	chr11	61,756,344	61,756,581	-	ENSMUSG00000020528.14	FALSE	FALSE	TRUE	AltStartEnd	FALSE	-0.201164232	-4.338146739	0.000040608558	0.004151802
chr12:13379768-13390924(+)	chr12	13,379,768	13,390,924	+	ENSMUSG00000020576.10	FALSE	FALSE	TRUE	AltStartEnd	FALSE	-0.358381747	-4.337486827	0.000040707751	0.004159536
chr15:89162594-89162686(-)	chr15	89,162,594	89,162,686	-	ENSMUSG00000036606.17	FALSE	FALSE	TRUE	AltStartEnd	FALSE	-0.149556492	-4.337091301	0.000040767315	0.004163215
chr12:84438095-84439412(-)	chr12	84,438,095	84,439,412	-	ENSMUSG00000021238.11	FALSE	FALSE	TRUE	AltStartEnd	FALSE	0.203113287	4.336524787	0.000040852776	0.004167125
chr15:89164112-89164212(-)	chr15	89,164,112	89,164,212	-	ENSMUSG00000036606.17	FALSE	FALSE	TRUE	AltStartEnd	FALSE	-0.147967464	-4.336588162	0.000040843207	0.004167125
chr6:124832668-124832984(+)	chr6	124,832,668	124,832,984	+	ENSMUSG00000023505.13	FALSE	FALSE	TRUE	AltStartEnd	FALSE	-0.223937229	-4.336299626	0.000040886790	0.004168188
chr11:23495063-23496690(-)	chr11	23,495,063	23,496,690	-	ENSMUSG00000020288.13	FALSE	FALSE	TRUE	AltStartEnd	FALSE	-0.198836374	-4.335860397	0.000040953222	0.004171240
chr19:58042441-58131092(+)	chr19	58,042,441	58,131,092	+	ENSMUSG00000054843.9	FALSE	FALSE	TRUE	AltStartEnd	FALSE	-0.181487847	-4.335782312	0.000040965044	0.004171240
chr7:16401305-16416772(+)	chr7	16,401,305	16,416,772	+	ENSMUSG00000059273.9	FALSE	FALSE	TRUE	AltStartEnd	FALSE	-0.309643942	-4.335633644	0.000040987559	0.004171240
chr5:110140452-110143550(+)	chr5	110,140,452	110,143,550	+	ENSMUSG00000014668.15	FALSE	FALSE	TRUE	AltStartEnd	FALSE	-0.163741519	-4.335167051	0.000041058301	0.004176033
chr5:138169723-138170316(-)	chr5	138,169,723	138,170,316	-	ENSMUSG00000029730.16	FALSE	FALSE	TRUE	AltStartEnd	FALSE	-0.155382393	-4.335006636	0.000041082650	0.004176106
chr2:34204914-34213251(-)	chr2	34,204,914	34,213,251	-	ENSMUSG00000038718.15	FALSE	FALSE	TRUE	AltStartEnd	FALSE	-0.190890907	-4.334618733	0.000041141585	0.004178378
chr3:135246644-135246816(+)	chr3	135,246,644	135,246,816	+	ENSMUSG00000045328.11	FALSE	FALSE	TRUE	AltStartEnd	FALSE	-0.478326650	-4.334548256	0.000041152301	0.004178378
chr11:69903718-69903864(+)	chr11	69,903,718	69,903,864	+	ENSMUSG00000047284.14	FALSE	FALSE	TRUE	AltStartEnd	FALSE	-0.288726349	-4.333782462	0.000041268920	0.004187812
chr17:15423083-15424269(+)	chr17	15,423,083	15,424,269	+	ENSMUSG00000014763.8	FALSE	FALSE	TRUE	AltStartEnd	FALSE	-0.286585071	-4.332556375	0.000041456299	0.004204411
chr5:143979947-143983903(+)	chr5	143,979,947	143,983,903	+	ENSMUSG00000075569.10	FALSE	FALSE	TRUE	AltStartEnd	FALSE	0.657486942	4.331970727	0.000041546091	0.004206864
chr6:120325492-120329093(-)	chr6	120,325,492	120,329,093	-	ENSMUSG00000030177.14	FALSE	FALSE	TRUE	AltStartEnd	FALSE	-0.379436477	-4.332086543	0.000041528319	0.004206864
chr8:124637963-124639090(-)	chr8	124,637,963	124,639,090	-	ENSMUSG00000031983.7	FALSE	FALSE	TRUE	AltStartEnd	FALSE	0.131046714	4.331932757	0.000041551919	0.004206864
chrX:48259792-48260585(+)	chrX	48,259,792	48,260,585	+	ENSMUSG00000063785.12	FALSE	FALSE	TRUE	AltStartEnd	FALSE	-0.217003698	-4.331493906	0.000041619337	0.004211276
chr11:50384735-50385140(+)	chr11	50,384,735	50,385,140	+	ENSMUSG00000007850.16	FALSE	FALSE	TRUE	AltStartEnd	FALSE	-0.111062494	-4.331264742	0.000041654584	0.004212430
chr18:36667658-36668651(-)	chr18	36,667,658	36,668,651	-	ENSMUSG00000006050.12	FALSE	FALSE	TRUE	AltStartEnd	FALSE	1.195097150	4.330058308	0.000041840617	0.004226405
chr6:125171758-125171832(-)	chr6	125,171,758	125,171,832	-	ENSMUSG00000038252.13	FALSE	FALSE	TRUE	AltStartEnd	FALSE	-0.270763286	-4.330198164	0.000041819010	0.004226405
chr1:88275096-88277218(-)	chr1	88,275,096	88,277,218	-	ENSMUSG00000044783.16	FALSE	FALSE	TRUE	AltStartEnd	FALSE	-0.204072874	-4.329655673	0.000041902882	0.004230275
chr11:119998701-119999134(+)	chr11	119,998,701	119,999,134	+	ENSMUSG00000025372.16	FALSE	FALSE	TRUE	AltStartEnd	FALSE	0.195062294	4.326504514	0.000042393290	0.004270830
chr19:37390890-37393684(+)	chr19	37,390,890	37,393,684	+	ENSMUSG00000012443.4	FALSE	FALSE	TRUE	AltStartEnd	FALSE	-0.360101045	-4.326453434	0.000042401285	0.004270830
chr3:10435531-10437810(-)	chr3	10,435,531	10,437,810	-	ENSMUSG00000027534.16	FALSE	FALSE	TRUE	AltStartEnd	FALSE	-0.206323066	-4.326719264	0.000042359694	0.004270830
chr7:101244215-101250444(+)	chr7	101,244,215	101,250,444	+	ENSMUSG00000030691.15	FALSE	FALSE	TRUE	AltStartEnd	FALSE	0.199334579	4.326523363	0.000042390341	0.004270830
chr17:56126365-56126449(-)	chr17	56,126,365	56,126,449	-	ENSMUSG00000001227.12	FALSE	FALSE	TRUE	AltStartEnd	FALSE	0.118810040	4.326107885	0.000042455409	0.004273844
chr3:103174500-103177338(+)	chr3	103,174,500	103,177,338	+	ENSMUSG00000005687.14	FALSE	FALSE	TRUE	AltStartEnd	FALSE	0.430305310	4.325503411	0.000042550247	0.004280952
chr13:58399211-58399892(-)	chr13	58,399,211	58,399,892	-	ENSMUSG00000021546.18	FALSE	FALSE	TRUE	AltStartEnd	FALSE	-0.080784386	-4.325035850	0.000042623745	0.004284345
chr5:24476988-24477068(+)	chr5	24,476,988	24,477,068	+	ENSMUSG00000023353.14	FALSE	FALSE	TRUE	AltStartEnd	FALSE	0.108379913	4.324980409	0.000042632469	0.004284345
chr15:99307929-99308190(+)	chr15	99,307,929	99,308,190	+	ENSMUSG00000023007.15	FALSE	FALSE	TRUE	AltStartEnd	FALSE	-0.175182798	-4.324178342	0.000042758860	0.004294604
chr2:130740488-130741816(-)	chr2	130,740,488	130,741,816	-	ENSMUSG00000027309.18	FALSE	FALSE	TRUE	AltStartEnd	FALSE	-0.250457439	-4.323842610	0.000042811873	0.004297485
chr5:33732911-33733256(+)	chr5	33,732,911	33,733,256	+	ENSMUSG00000054252.18	FALSE	FALSE	TRUE	AltStartEnd	FALSE	0.330756717	4.323215196	0.000042911113	0.004305001
chr4:106671747-106674410(-)	chr4	106,671,747	106,674,410	-	ENSMUSG00000025413.13	FALSE	FALSE	TRUE	AltStartEnd	FALSE	-0.176407443	-4.322525825	0.000043020409	0.004313516
chr16:20368170-20368423(-)	chr16	20,368,170	20,368,423	-	ENSMUSG00000022822.16	FALSE	FALSE	TRUE	AltStartEnd	FALSE	-0.325547536	-4.321792239	0.000043137011	0.004315411
chr2:130770788-130775058(-)	chr2	130,770,788	130,775,058	-	ENSMUSG00000027309.18	FALSE	FALSE	TRUE	AltStartEnd	FALSE	-0.203455404	-4.321854715	0.000043127069	0.004315411
chr4:44031434-44032400(+)	chr4	44,031,434	44,032,400	+	ENSMUSG00000028478.18	FALSE	FALSE	TRUE	AltStartEnd	FALSE	0.212000184	4.321854299	0.000043127135	0.004315411
chr5:104088516-104089599(-)	chr5	104,088,516	104,089,599	-	ENSMUSG00000029309.7	FALSE	FALSE	TRUE	AltStartEnd	FALSE	0.100151444	4.322109776	0.000043086502	0.004315411
chr15:88863547-88864315(+)	chr15	88,863,547	88,864,315	+	ENSMUSG00000035828.11	FALSE	FALSE	TRUE	AltStartEnd	FALSE	0.176740724	4.321557850	0.000043174331	0.004316700
chr6:125171092-125171397(-)	chr6	125,171,092	125,171,397	-	ENSMUSG00000038252.13	FALSE	FALSE	TRUE	AltStartEnd	FALSE	-0.187995541	-4.320398440	0.000043359394	0.004332751
chr1:57413386-57415655(+)	chr1	57,413,386	57,415,655	+	ENSMUSG00000025971.6	FALSE	FALSE	TRUE	AltStartEnd	FALSE	0.193577057	4.320024622	0.000043419225	0.004336277
chr8:121978753-121991527(+)	chr8	121,978,753	121,991,527	+	ENSMUSG00000025316.16	FALSE	FALSE	TRUE	AltStartEnd	FALSE	-0.877517320	-4.319477431	0.000043506949	0.004342583
chr12:25017051-25036453(+)	chr12	25,017,051	25,036,453	+	ENSMUSG00000036333.11	FALSE	FALSE	TRUE	AltStartEnd	FALSE	-0.133744628	-4.318203625	0.000043711825	0.004358108
chr2:121184825-121188131(+)	chr2	121,184,825	121,188,131	+	ENSMUSG00000027263.12	FALSE	FALSE	TRUE	AltStartEnd	FALSE	-0.380219934	-4.318249410	0.000043704445	0.004358108
chr5:29446370-29446813(+)	chr5	29,446,370	29,446,813	+	ENSMUSG00000001569.10	FALSE	FALSE	TRUE	AltStartEnd	FALSE	0.196168987	4.317893945	0.000043761774	0.004360628
chr11:23289951-23291462(+)	chr11	23,289,951	23,291,462	+	ENSMUSG00000020290.14	FALSE	FALSE	TRUE	AltStartEnd	FALSE	-0.177259440	-4.316901170	0.000043922273	0.004371689
chr2:130812940-130814178(-)	chr2	130,812,940	130,814,178	-	ENSMUSG00000027309.18	FALSE	FALSE	TRUE	AltStartEnd	FALSE	-0.191471575	-4.317009360	0.000043904755	0.004371689
chr12:109654431-109656787(+)	chr12	109,654,431	109,656,787	+	ENSMUSG00000097451.11	FALSE	FALSE	TRUE	AltStartEnd	FALSE	0.366456802	4.316502106	0.000043986948	0.004373741
chr4:133606011-133608673(-)	chr4	133,606,011	133,608,673	-	NA	FALSE	FALSE	FALSE	Novel	FALSE	0.571143205	4.316468463	0.000043992405	0.004373741
chr9:13839740-13844028(+)	chr9	13,839,740	13,844,028	+	ENSMUSG00000037808.13	FALSE	FALSE	TRUE	AltStartEnd	FALSE	0.257074781	4.315503733	0.000044149156	0.004386857
chr10:77995368-77996319(-)	chr10	77,995,368	77,996,319	-	ENSMUSG00000020277.10	FALSE	FALSE	TRUE	AltStartEnd	FALSE	-0.249166756	-4.315071937	0.000044219489	0.004389939
chr8:13167964-13171204(+)	chr8	13,167,964	13,171,204	+	ENSMUSG00000031447.7	FALSE	FALSE	TRUE	AltStartEnd	FALSE	0.098859094	4.315008271	0.000044229868	0.004389939
chr11:95471343-95474305(+)	chr11	95,471,343	95,474,305	+	ENSMUSG00000057522.15	FALSE	FALSE	TRUE	AltStartEnd	FALSE	0.474482964	4.313787675	0.000044429317	0.004401401
chr11:102889519-102891910(-)	chr11	102,889,519	102,891,910	-	ENSMUSG00000020932.14	FALSE	FALSE	TRUE	AltStartEnd	FALSE	0.392563767	4.313655737	0.000044450928	0.004401401
chr15:99310034-99314577(+)	chr15	99,310,034	99,314,577	+	ENSMUSG00000023007.15	FALSE	FALSE	TRUE	AltStartEnd	FALSE	-0.249350219	-4.313091880	0.000044543400	0.004401401
chr2:143687676-143690326(+)	chr2	143,687,676	143,690,326	+	ENSMUSG00000027419.9	FALSE	FALSE	TRUE	AltStartEnd	FALSE	0.170392873	4.313127217	0.000044537599	0.004401401
chr2:152848108-152854920(+)	chr2	152,848,108	152,854,920	+	ENSMUSG00000027469.16	FALSE	FALSE	TRUE	AltStartEnd	FALSE	-0.357545928	-4.313084207	0.000044544660	0.004401401
chr6:49244934-49245475(-)	chr6	49,244,934	49,245,475	-	ENSMUSG00000029817.11	FALSE	FALSE	TRUE	AltStartEnd	FALSE	-0.287759801	-4.313099991	0.000044542069	0.004401401
chr8:13018798-13018885(+)	chr8	13,018,798	13,018,885	+	ENSMUSG00000031442.21	FALSE	FALSE	TRUE	AltStartEnd	FALSE	-0.419995661	-4.313819385	0.000044424125	0.004401401
chr9:58143036-58145460(+)	chr9	58,143,036	58,145,460	+	ENSMUSG00000032327.14	FALSE	FALSE	TRUE	AltStartEnd	FALSE	-0.469574723	-4.313370494	0.000044497684	0.004401401
chr8:68892773-68894626(+)	chr8	68,892,773	68,894,626	+	ENSMUSG00000015568.16	FALSE	FALSE	TRUE	AltStartEnd	FALSE	0.284677096	4.312818280	0.000044588337	0.004403254
chr7:140855164-140856220(-)	chr7	140,855,164	140,856,220	-	ENSMUSG00000110136.1	FALSE	FALSE	TRUE	AltStartEnd	FALSE	0.186936297	4.312101882	0.000044706209	0.004412428
chr18:71575224-71587870(-)	chr18	71,575,224	71,587,870	-	ENSMUSG00000060534.16	FALSE	FALSE	TRUE	AltStartEnd	FALSE	-0.322385650	-4.311938842	0.000044733076	0.004412615
chr15:89187049-89187147(-)	chr15	89,187,049	89,187,147	-	ENSMUSG00000015377.10	FALSE	FALSE	TRUE	AltStartEnd	FALSE	-0.325697975	-4.311372045	0.000044826601	0.004419332
chr17:46723528-46723673(+)	chr17	46,723,528	46,723,673	+	ENSMUSG00000002763.16	FALSE	FALSE	TRUE	AltStartEnd	FALSE	-0.215430813	-4.311223101	0.000044851209	0.004419332
chr2:180101415-180102728(-)	chr2	180,101,415	180,102,728	-	ENSMUSG00000039059.11	FALSE	FALSE	TRUE	AltStartEnd	FALSE	0.458823275	4.310894812	0.000044905493	0.004422215
chr11:44561820-44563919(+)	chr11	44,561,820	44,563,919	+	ENSMUSG00000019189.13	FALSE	FALSE	TRUE	AltStartEnd	FALSE	0.124259599	4.310484637	0.000044973407	0.004426436
chr2:116060730-116061450(-)	chr2	116,060,730	116,061,450	-	ENSMUSG00000027210.20	FALSE	FALSE	TRUE	AltStartEnd	FALSE	-0.155525343	-4.310286606	0.000045006231	0.004427200
chr15:81815260-81821198(+)	chr15	81,815,260	81,821,198	+	ENSMUSG00000022389.15	FALSE	FALSE	TRUE	AltStartEnd	FALSE	0.212770619	4.309434170	0.000045147789	0.004436185
chr7:126891831-126898223(-)	chr7	126,891,831	126,898,223	-	ENSMUSG00000060538.14	FALSE	FALSE	TRUE	AltStartEnd	FALSE	0.687801952	4.309450281	0.000045145110	0.004436185
chr11:23294691-23295960(+)	chr11	23,294,691	23,295,960	+	ENSMUSG00000020290.14	FALSE	FALSE	TRUE	AltStartEnd	FALSE	-0.190746461	-4.307801629	0.000045420094	0.004451157
chr11:87777234-87777766(+)	chr11	87,777,234	87,777,766	+	ENSMUSG00000034156.16	FALSE	FALSE	TRUE	AltStartEnd	FALSE	0.428386719	4.307804355	0.000045419638	0.004451157
chr15:83800183-83852039(+)	chr15	83,800,183	83,852,039	+	ENSMUSG00000041708.12	FALSE	FALSE	TRUE	AltStartEnd	FALSE	0.269984464	4.308012927	0.000045384760	0.004451157
chr19:47528731-47536195(-)	chr19	47,528,731	47,536,195	-	ENSMUSG00000042694.17	FALSE	FALSE	TRUE	AltStartEnd	FALSE	-0.287738067	-4.307765518	0.000045426135	0.004451157
chr5:134266655-134272523(-)	chr5	134,266,655	134,272,523	-	ENSMUSG00000060261.15	FALSE	FALSE	TRUE	AltStartEnd	FALSE	-0.197864897	-4.308005959	0.000045385925	0.004451157
chr14:20738942-20739326(-)	chr14	20,738,942	20,739,326	-	ENSMUSG00000021820.18	FALSE	FALSE	TRUE	AltStartEnd	FALSE	0.121101959	4.307111047	0.000045535758	0.004456954
chr9:120557550-120558335(+)	chr9	120,557,550	120,558,335	+	ENSMUSG00000041608.8	FALSE	FALSE	TRUE	AltStartEnd	FALSE	-0.536463952	-4.307207179	0.000045519640	0.004456954
chr10:81312585-81312907(+)	chr10	81,312,585	81,312,907	+	ENSMUSG00000034902.17	FALSE	FALSE	TRUE	AltStartEnd	FALSE	0.113292748	4.306605717	0.000045620575	0.004461656
chr15:76666132-76666228(+)	chr15	76,666,132	76,666,228	+	ENSMUSG00000004187.11	FALSE	FALSE	TRUE	AltStartEnd	FALSE	0.203747875	4.306524032	0.000045634300	0.004461656
chr9:56147159-56147386(-)	chr9	56,147,159	56,147,386	-	ENSMUSG00000032324.11	FALSE	FALSE	TRUE	AltStartEnd	FALSE	0.086720047	4.306266008	0.000045677680	0.004463427
chrX:152047047-152047857(+)	chrX	152,047,047	152,047,857	+	ENSMUSG00000041133.11	FALSE	FALSE	TRUE	AltStartEnd	FALSE	-0.152151185	-4.306086698	0.000045707849	0.004463906
chr1:36439725-36443490(-)	chr1	36,439,725	36,443,490	-	ENSMUSG00000001143.13	FALSE	FALSE	TRUE	AltStartEnd	FALSE	-0.335764836	-4.305272977	0.000045845001	0.004472356
chr9:18309937-18311911(+)	chr9	18,309,937	18,311,911	+	ENSMUSG00000001774.8	FALSE	FALSE	TRUE	AltStartEnd	FALSE	-0.250119787	-4.305398440	0.000045823829	0.004472356
chr2:115921747-116000130(-)	chr2	115,921,747	116,000,130	-	ENSMUSG00000027210.20	FALSE	FALSE	TRUE	AltStartEnd	FALSE	-0.156325293	-4.304756606	0.000045932242	0.004478394
chr15:83310380-83313468(-)	chr15	83,310,380	83,313,468	-	ENSMUSG00000054277.8	FALSE	FALSE	TRUE	AltStartEnd	FALSE	-0.455398812	-4.303817108	0.000046091380	0.004485746
chr15:99248559-99248701(-)	chr15	99,248,559	99,248,701	-	ENSMUSG00000037570.16	FALSE	FALSE	TRUE	AltStartEnd	FALSE	0.118353085	4.303989542	0.000046062132	0.004485746
chr2:71250985-71258083(+)	chr2	71,250,985	71,258,083	+	ENSMUSG00000027012.15	FALSE	FALSE	TRUE	AltStartEnd	FALSE	-0.097386030	-4.303972753	0.000046064979	0.004485746
chr5:134261900-134263584(-)	chr5	134,261,900	134,263,584	-	ENSMUSG00000060261.15	FALSE	FALSE	TRUE	AltStartEnd	FALSE	-0.205176177	-4.303712031	0.000046109211	0.004485746
chr7:66025406-66025565(+)	chr7	66,025,406	66,025,565	+	ENSMUSG00000030513.14	FALSE	FALSE	TRUE	AltStartEnd	FALSE	0.539221224	4.302746449	0.000046273384	0.004499240
chr1:172075739-172081211(-)	chr1	172,075,739	172,081,211	-	ENSMUSG00000003458.12	FALSE	FALSE	TRUE	AltStartEnd	FALSE	0.554556869	4.302407989	0.000046331064	0.004502370
chr1:18034892-18058924(-)	chr1	18,034,892	18,058,924	-	NA	FALSE	FALSE	FALSE	Novel	FALSE	0.896253006	4.301654524	0.000046459718	0.004508539
chr12:109604065-109606213(+)	chr12	109,604,065	109,606,213	+	ENSMUSG00000097451.11	FALSE	FALSE	TRUE	AltStartEnd	FALSE	-0.495284558	-4.301587968	0.000046471099	0.004508539
chr7:89923714-89935726(-)	chr7	89,923,714	89,935,726	-	ENSMUSG00000062797.14	FALSE	FALSE	TRUE	AltStartEnd	FALSE	-0.206242881	-4.301760342	0.000046441629	0.004508539
chrX:151930568-151931738(+)	chrX	151,930,568	151,931,738	+	ENSMUSG00000025261.18	FALSE	FALSE	TRUE	AltStartEnd	FALSE	-0.156567818	-4.301306525	0.000046519255	0.004510734
chr8:68803022-68804813(+)	chr8	68,803,022	68,804,813	+	ENSMUSG00000031864.16	FALSE	FALSE	TRUE	AltStartEnd	FALSE	-0.186670995	-4.300242699	0.000046701716	0.004525942
chr6:112644746-112649594(-)	chr6	112,644,746	112,649,594	-	ENSMUSG00000030254.16	FALSE	FALSE	TRUE	AltStartEnd	FALSE	0.339050808	4.299906229	0.000046759569	0.004529064
chr10:80170505-80170693(+)	chr10	80,170,505	80,170,693	+	ENSMUSG00000045193.13	FALSE	FALSE	TRUE	AltStartEnd	FALSE	0.175930631	4.299465695	0.000046835419	0.004531094
chr13:114455901-114456362(-)	chr13	114,455,901	114,456,362	-	ENSMUSG00000021765.9	FALSE	FALSE	TRUE	AltStartEnd	FALSE	0.418201688	4.299337762	0.000046857469	0.004531094
chr6:33918578-33921377(+)	chr6	33,918,578	33,921,377	+	ENSMUSG00000029763.17	FALSE	FALSE	TRUE	AltStartEnd	FALSE	-0.210390352	-4.299574521	0.000046816671	0.004531094
chr17:23585573-23585960(-)	chr17	23,585,573	23,585,960	-	ENSMUSG00000062012.14	FALSE	FALSE	TRUE	AltStartEnd	FALSE	0.187672150	4.299154156	0.000046889131	0.004531676
chr13:97118530-97122691(+)	chr13	97,118,530	97,122,691	+	ENSMUSG00000041817.14	FALSE	FALSE	TRUE	AltStartEnd	FALSE	0.192102071	4.298471027	0.000047007117	0.004540594
chr13:58399989-58400332(-)	chr13	58,399,989	58,400,332	-	ENSMUSG00000021546.18	FALSE	FALSE	TRUE	AltStartEnd	FALSE	-0.078733063	-4.298022921	0.000047084666	0.004543117
chr6:11906107-11907323(-)	chr6	11,906,107	11,907,323	-	ENSMUSG00000029632.7	FALSE	FALSE	TRUE	AltStartEnd	FALSE	0.116620165	4.298136937	0.000047064923	0.004543117
chrX:151909948-151910100(+)	chrX	151,909,948	151,910,100	+	ENSMUSG00000025261.18	FALSE	FALSE	TRUE	AltStartEnd	FALSE	-0.190663771	-4.297869183	0.000047111301	0.004543206
chr12:13441579-13441861(+)	chr12	13,441,579	13,441,861	+	ENSMUSG00000020576.10	FALSE	FALSE	TRUE	AltStartEnd	FALSE	-0.414372063	-4.297453610	0.000047183370	0.004546868
chr17:57254387-57255017(+)	chr17	57,254,387	57,255,017	+	ENSMUSG00000019487.11	FALSE	FALSE	TRUE	AltStartEnd	FALSE	-0.493585846	-4.297353491	0.000047200748	0.004546868
chr4:116153667-116154091(+)	chr4	116,153,667	116,154,091	+	ENSMUSG00000028700.14	FALSE	FALSE	TRUE	AltStartEnd	FALSE	0.576225310	4.296943617	0.000047271958	0.004551246
chr3:90403596-90403984(-)	chr3	90,403,596	90,403,984	-	ENSMUSG00000027933.11	FALSE	FALSE	TRUE	AltStartEnd	FALSE	-0.201012291	-4.296761957	0.000047303553	0.004551808
chr11:6397685-6398555(+)	chr11	6,397,685	6,398,555	+	ENSMUSG00000041164.15	FALSE	FALSE	TRUE	AltStartEnd	FALSE	0.237082479	4.296470388	0.000047354305	0.004554211
chr17:35150904-35152617(-)	chr17	35,150,904	35,152,617	-	ENSMUSG00000024393.14	FALSE	FALSE	TRUE	AltStartEnd	FALSE	-0.157243512	-4.296149581	0.000047410207	0.004557106
chr11:58966868-58968486(+)	chr11	58,966,868	58,968,486	+	ENSMUSG00000036964.14	FALSE	FALSE	TRUE	AltStartEnd	FALSE	-1.189134590	-4.294704960	0.000047662730	0.004565952
chr19:37376666-37384239(+)	chr19	37,376,666	37,384,239	+	ENSMUSG00000012443.4	FALSE	FALSE	TRUE	AltStartEnd	FALSE	-0.364225004	-4.294834291	0.000047640069	0.004565952
chr2:120200284-120207129(-)	chr2	120,200,284	120,207,129	-	ENSMUSG00000050211.14	FALSE	FALSE	TRUE	AltStartEnd	FALSE	0.608485408	4.295198755	0.000047576267	0.004565952
chr4:45370507-45372663(+)	chr4	45,370,507	45,372,663	+	ENSMUSG00000035572.16	FALSE	FALSE	TRUE	AltStartEnd	FALSE	0.190426481	4.294755284	0.000047653911	0.004565952
chr7:45439663-45439904(+)	chr7	45,439,663	45,439,904	+	ENSMUSG00000003865.16	FALSE	FALSE	TRUE	AltStartEnd	FALSE	-0.401673197	-4.295081805	0.000047596731	0.004565952
chr7:139094461-139094856(+)	chr7	139,094,461	139,094,856	+	ENSMUSG00000025478.15	FALSE	FALSE	TRUE	AltStartEnd	FALSE	0.160142301	4.295471484	0.000047528578	0.004565952
chr9:57447232-57451355(-)	chr9	57,447,232	57,451,355	-	ENSMUSG00000040722.7	FALSE	FALSE	TRUE	AltStartEnd	FALSE	0.094822717	4.294588457	0.000047683151	0.004565952
chr4:140028782-140067136(-)	chr4	140,028,782	140,067,136	-	ENSMUSG00000040972.8	FALSE	FALSE	TRUE	AltStartEnd	FALSE	0.385753231	4.293932135	0.000047798353	0.004574504
chr11:102894538-102895472(-)	chr11	102,894,538	102,895,472	-	ENSMUSG00000020932.14	FALSE	FALSE	TRUE	AltStartEnd	FALSE	0.381494439	4.293140821	0.000047937608	0.004576380
chr6:29406190-29409224(+)	chr6	29,406,190	29,409,224	+	ENSMUSG00000029769.16	FALSE	FALSE	TRUE	AltStartEnd	FALSE	0.195644753	4.293231467	0.000047921636	0.004576380
chr9:77217047-77229484(-)	chr9	77,217,047	77,229,484	-	ENSMUSG00000032355.16	FALSE	FALSE	TRUE	AltStartEnd	FALSE	0.441629607	4.293084863	0.000047947470	0.004576380
chr9:107833506-107847267(-)	chr9	107,833,506	107,847,267	-	ENSMUSG00000032582.14	FALSE	FALSE	TRUE	AltStartEnd	FALSE	-0.189405835	-4.293607063	0.000047855512	0.004576380
chrX:151896707-151897186(+)	chrX	151,896,707	151,897,186	+	ENSMUSG00000025261.18	FALSE	FALSE	TRUE	AltStartEnd	FALSE	-0.253411902	-4.293316068	0.000047906735	0.004576380
chr10:128723248-128723518(-)	chr10	128,723,248	128,723,518	-	ENSMUSG00000025357.8	FALSE	FALSE	TRUE	AltStartEnd	FALSE	-0.433941521	-4.292224575	0.000048099337	0.004584269
chr11:102293094-102293275(-)	chr11	102,293,094	102,293,275	-	ENSMUSG00000059995.12	FALSE	FALSE	TRUE	AltStartEnd	FALSE	0.085419839	4.292257461	0.000048093523	0.004584269
chr4:123374442-123374731(-)	chr4	123,374,442	123,374,731	-	ENSMUSG00000028649.21	FALSE	FALSE	TRUE	AltStartEnd	FALSE	-0.154522471	-4.292175742	0.000048107972	0.004584269
chr1:75213227-75213575(+)	chr1	75,213,227	75,213,575	+	ENSMUSG00000026201.12	FALSE	FALSE	TRUE	AltStartEnd	FALSE	-0.230974003	-4.292024930	0.000048134647	0.004584339
chr9:21669655-21670483(+)	chr9	21,669,655	21,670,483	+	ENSMUSG00000032187.16	FALSE	FALSE	TRUE	AltStartEnd	FALSE	-0.143998641	-4.291822735	0.000048170433	0.004585275
chr1:153667952-153670782(+)	chr1	153,667,952	153,670,782	+	ENSMUSG00000042671.12	FALSE	FALSE	TRUE	AltStartEnd	FALSE	-0.249284139	-4.291383296	0.000048248298	0.004585275
chr10:79911996-79912074(-)	chr10	79,911,996	79,912,074	-	ENSMUSG00000035781.14	FALSE	FALSE	TRUE	AltStartEnd	FALSE	0.100987089	4.291574475	0.000048214408	0.004585275
chr2:29686282-29689106(+)	chr2	29,686,282	29,689,106	+	ENSMUSG00000039844.20	FALSE	FALSE	TRUE	AltStartEnd	FALSE	0.153507566	4.291423127	0.000048241235	0.004585275
chr17:86000472-86001430(-)	chr17	86,000,472	86,001,430	-	ENSMUSG00000024135.10	FALSE	FALSE	TRUE	AltStartEnd	FALSE	-0.268971583	-4.290801798	0.000048351520	0.004592615
chr10:39533961-39551386(+)	chr10	39,533,961	39,551,386	+	ENSMUSG00000019843.14	FALSE	FALSE	TRUE	AltStartEnd	FALSE	0.076611003	4.290152704	0.000048466994	0.004593704
chr16:96122416-96124722(-)	chr16	96,122,416	96,124,722	-	ENSMUSG00000040681.16	FALSE	FALSE	TRUE	AltStartEnd	FALSE	-0.113790484	-4.290322608	0.000048436742	0.004593704
chr2:44570509-44571212(-)	chr2	44,570,509	44,571,212	-	ENSMUSG00000036890.13	FALSE	FALSE	TRUE	AltStartEnd	FALSE	0.144841399	4.290235055	0.000048452329	0.004593704
chr7:24500639-24500731(+)	chr7	24,500,639	24,500,731	+	ENSMUSG00000054793.8	FALSE	FALSE	TRUE	AltStartEnd	FALSE	0.123059886	4.290534994	0.000048398952	0.004593704
chr2:71247174-71247288(+)	chr2	71,247,174	71,247,288	+	ENSMUSG00000027012.15	FALSE	FALSE	TRUE	AltStartEnd	FALSE	-0.116159126	-4.288164679	0.000048822321	0.004624882
chr7:116102003-116103210(+)	chr7	116,102,003	116,103,210	+	ENSMUSG00000030663.12	FALSE	FALSE	TRUE	AltStartEnd	FALSE	0.091334391	4.288000995	0.000048851688	0.004624882
chr9:21670569-21672042(+)	chr9	21,670,569	21,672,042	+	ENSMUSG00000032187.16	FALSE	FALSE	TRUE	AltStartEnd	FALSE	-0.155991095	-4.287874046	0.000048874477	0.004624882
chr12:15794075-15809695(-)	chr12	15,794,075	15,809,695	-	ENSMUSG00000020601.8	FALSE	FALSE	TRUE	AltStartEnd	FALSE	-0.124797328	-4.287162957	0.000049002314	0.004634496
chr2:128623954-128624857(-)	chr2	128,623,954	128,624,857	-	ENSMUSG00000014355.10	FALSE	FALSE	TRUE	AltStartEnd	FALSE	-0.147610985	-4.286820404	0.000049064011	0.004637167
chr9:44316817-44317582(-)	chr9	44,316,817	44,317,582	-	ENSMUSG00000032120.11	FALSE	FALSE	TRUE	AltStartEnd	FALSE	1.139136344	4.286714806	0.000049083046	0.004637167
chr9:20932198-20934518(-)	chr9	20,932,198	20,934,518	-	ENSMUSG00000004099.16	FALSE	FALSE	TRUE	AltStartEnd	FALSE	-0.159094368	-4.286172411	0.000049180928	0.004643931
chr7:101990651-101991645(+)	chr7	101,990,651	101,991,645	+	ENSMUSG00000066306.13	FALSE	FALSE	TRUE	AltStartEnd	FALSE	-0.251113419	-4.285976691	0.000049216294	0.004644788
chr15:99315899-99316086(+)	chr15	99,315,899	99,316,086	+	ENSMUSG00000023007.15	FALSE	FALSE	TRUE	AltStartEnd	FALSE	-0.199752866	-4.285737639	0.000049259524	0.004646386
chr19:4157198-4157681(-)	chr19	4,157,198	4,157,681	-	ENSMUSG00000024830.17	FALSE	FALSE	TRUE	AltStartEnd	FALSE	1.218370452	4.284933084	0.000049405287	0.004654448
chr3:27149071-27150028(-)	chr3	27,149,071	27,150,028	-	ENSMUSG00000027699.19	FALSE	FALSE	TRUE	AltStartEnd	FALSE	-0.406143111	-4.284955640	0.000049401195	0.004654448
chr5:31077505-31077594(+)	chr5	31,077,505	31,077,594	+	ENSMUSG00000013629.16	FALSE	FALSE	TRUE	AltStartEnd	FALSE	-0.277764509	-4.284829761	0.000049424037	0.004654448
chr14:32332282-32332485(+)	chr14	32,332,282	32,332,485	+	ENSMUSG00000021913.8	FALSE	FALSE	TRUE	AltStartEnd	FALSE	-0.258045427	-4.284395500	0.000049502915	0.004656912
chr5:38155723-38158876(-)	chr5	38,155,723	38,158,876	-	ENSMUSG00000029126.7	FALSE	FALSE	TRUE	AltStartEnd	FALSE	0.071791705	4.284462427	0.000049490751	0.004656912
chr7:125681262-125693138(-)	chr7	125,681,262	125,693,138	-	ENSMUSG00000032777.9	FALSE	FALSE	TRUE	AltStartEnd	FALSE	-0.204833393	-4.284004482	0.000049574042	0.004661121
chr15:76718499-76718651(-)	chr15	76,718,499	76,718,651	-	ENSMUSG00000033707.9	FALSE	FALSE	TRUE	AltStartEnd	FALSE	-0.324944149	-4.283750041	0.000049620379	0.004662996
chr12:76075907-76087750(+)	chr12	76,075,907	76,087,750	+	ENSMUSG00000063450.14	FALSE	FALSE	TRUE	AltStartEnd	FALSE	-0.357423083	-4.283249523	0.000049711651	0.004666609
chr13:12417701-12418097(+)	chr13	12,417,701	12,418,097	+	ENSMUSG00000050244.9	FALSE	FALSE	TRUE	AltStartEnd	FALSE	-0.294174758	-4.283271699	0.000049707604	0.004666609
chr13:55524110-55524218(-)	chr13	55,524,110	55,524,218	-	ENSMUSG00000035711.5	FALSE	FALSE	TRUE	AltStartEnd	FALSE	-0.880142108	-4.282897086	0.000049776017	0.004670169
chr11:83499181-83501114(+)	chr11	83,499,181	83,501,114	+	ENSMUSG00000020680.15	FALSE	FALSE	TRUE	AltStartEnd	FALSE	-0.161668324	-4.281468913	0.000050037670	0.004692227
chr16:48933894-48935498(-)	chr16	48,933,894	48,935,498	-	ENSMUSG00000064061.13	FALSE	FALSE	TRUE	AltStartEnd	FALSE	-0.237507118	-4.281012184	0.000050121626	0.004695115
chr4:120456508-120462012(+)	chr4	120,456,508	120,462,012	+	ENSMUSG00000000085.16	FALSE	FALSE	TRUE	AltStartEnd	FALSE	-0.242078113	-4.281095949	0.000050106218	0.004695115
chr2:26325491-26326213(+)	chr2	26,325,491	26,326,213	+	ENSMUSG00000026930.15	FALSE	FALSE	TRUE	AltStartEnd	FALSE	0.124751308	4.280574803	0.000050202153	0.004697677
chr3:87974874-87975420(+)	chr3	87,974,874	87,975,420	+	ENSMUSG00000004891.16	FALSE	FALSE	TRUE	AltStartEnd	FALSE	-0.282146826	-4.280630406	0.000050191909	0.004697677
chr15:79540477-79541033(-)	chr15	79,540,477	79,541,033	-	ENSMUSG00000055065.7	FALSE	FALSE	TRUE	AltStartEnd	FALSE	-0.236089877	-4.279966747	0.000050314311	0.004705680
chr12:100970034-100970391(-)	chr12	100,970,034	100,970,391	-	ENSMUSG00000021182.16	FALSE	FALSE	TRUE	AltStartEnd	FALSE	0.633871034	4.279360621	0.000050426353	0.004713663
chr3:63711070-63711167(-)	chr3	63,711,070	63,711,167	-	ENSMUSG00000036834.16	FALSE	FALSE	TRUE	AltStartEnd	FALSE	-0.571573851	-4.278693555	0.000050549939	0.004722717
chr12:76040485-76041347(+)	chr12	76,040,485	76,041,347	+	ENSMUSG00000063450.14	FALSE	FALSE	TRUE	AltStartEnd	FALSE	-0.472857129	-4.277701295	0.000050734313	0.004737437
chr8:71387576-71388755(-)	chr8	71,387,576	71,388,755	-	ENSMUSG00000034911.8	FALSE	FALSE	TRUE	AltStartEnd	FALSE	-0.579378264	-4.277440298	0.000050782917	0.004739471
chr3:148826532-148827540(-)	chr3	148,826,532	148,827,540	-	ENSMUSG00000028184.12	FALSE	FALSE	TRUE	AltStartEnd	FALSE	-0.365669145	-4.276957136	0.000050873013	0.004741450
chr9:70580329-70580782(+)	chr9	70,580,329	70,580,782	+	ENSMUSG00000032212.10	FALSE	FALSE	TRUE	AltStartEnd	FALSE	-0.192220149	-4.277146937	0.000050837602	0.004741450
chrX:151907443-151908727(+)	chrX	151,907,443	151,908,727	+	ENSMUSG00000025261.18	FALSE	FALSE	TRUE	AltStartEnd	FALSE	-0.241117851	-4.276894823	0.000050884644	0.004741450
chr11:119997689-119998633(+)	chr11	119,997,689	119,998,633	+	ENSMUSG00000025372.16	FALSE	FALSE	TRUE	AltStartEnd	FALSE	0.201339558	4.276409372	0.000050975341	0.004747398
chr11:60706572-60706751(+)	chr11	60,706,572	60,706,751	+	ENSMUSG00000020536.12	FALSE	FALSE	TRUE	AltStartEnd	FALSE	-0.197032052	-4.276261591	0.000051002983	0.004747469
chr5:143707159-143707238(+)	chr5	143,707,159	143,707,238	+	ENSMUSG00000018001.18	FALSE	FALSE	TRUE	AltStartEnd	FALSE	0.148125898	4.275753517	0.000051098124	0.004753821
chrX:151885703-151886082(+)	chrX	151,885,703	151,886,082	+	ENSMUSG00000025261.18	FALSE	FALSE	TRUE	AltStartEnd	FALSE	-0.290921102	-4.275533452	0.000051139386	0.004755155
chr13:99425960-99427218(-)	chr13	99,425,960	99,427,218	-	ENSMUSG00000052727.6	FALSE	FALSE	TRUE	AltStartEnd	FALSE	-0.205476141	-4.275142240	0.000051212818	0.004759478
chrX:101412293-101412377(-)	chrX	101,412,293	101,412,377	-	ENSMUSG00000031310.16	FALSE	FALSE	TRUE	AltStartEnd	FALSE	-0.174212172	-4.274297335	0.000051371756	0.004771739
chr10:127552308-127552710(-)	chr10	127,552,308	127,552,710	-	ENSMUSG00000040249.15	FALSE	FALSE	TRUE	AltStartEnd	FALSE	-0.197861301	-4.273990062	0.000051429676	0.004772101
chr4:133615328-133627199(-)	chr4	133,615,328	133,627,199	-	ENSMUSG00000037553.14	FALSE	FALSE	TRUE	AltStartEnd	FALSE	0.198041015	4.274074507	0.000051413753	0.004772101
chr11:53266048-53266965(-)	chr11	53,266,048	53,266,965	-	ENSMUSG00000020361.13	FALSE	FALSE	TRUE	AltStartEnd	FALSE	-0.105057156	-4.273404266	0.000051540272	0.004778424
chr17:35010669-35010837(+)	chr17	35,010,669	35,010,837	+	ENSMUSG00000007029.16	FALSE	FALSE	TRUE	AltStartEnd	FALSE	-0.160879462	-4.273199636	0.000051578960	0.004778424
chr2:69204920-69205025(-)	chr2	69,204,920	69,205,025	-	ENSMUSG00000005233.16	FALSE	FALSE	TRUE	AltStartEnd	FALSE	-0.312690928	-4.273225797	0.000051574012	0.004778424
chr15:99631238-99632079(-)	chr15	99,631,238	99,632,079	-	ENSMUSG00000023015.14	FALSE	FALSE	TRUE	AltStartEnd	FALSE	-0.171898215	-4.273026192	0.000051611773	0.004778958
chr19:30089342-30092040(+)	chr19	30,089,342	30,092,040	+	ENSMUSG00000024817.13	FALSE	FALSE	TRUE	AltStartEnd	FALSE	-0.156708714	-4.272515312	0.000051708542	0.004785410
chr15:99307720-99307821(+)	chr15	99,307,720	99,307,821	+	ENSMUSG00000023007.15	FALSE	FALSE	TRUE	AltStartEnd	FALSE	-0.197075912	-4.272069865	0.000051793059	0.004790722
chr6:125460725-125461225(-)	chr6	125,460,725	125,461,225	-	ENSMUSG00000030342.8	FALSE	FALSE	TRUE	AltStartEnd	FALSE	0.173119176	4.271923568	0.000051820846	0.004790784
chr19:46314532-46314612(-)	chr19	46,314,532	46,314,612	-	ENSMUSG00000037126.16	FALSE	FALSE	TRUE	AltStartEnd	FALSE	0.145519141	4.271527858	0.000051896078	0.004795230
chr1:52140668-52142900(+)	chr1	52,140,668	52,142,900	+	ENSMUSG00000101628.1	FALSE	FALSE	TRUE	AltStartEnd	FALSE	-0.486920275	-4.270487054	0.000052094456	0.004804855
chr14:12546422-12550801(-)	chr14	12,546,422	12,550,801	-	ENSMUSG00000054423.14	FALSE	FALSE	TRUE	AltStartEnd	FALSE	-0.173664769	-4.270511082	0.000052089868	0.004804855
chr15:27565035-27567514(+)	chr15	27,565,035	27,567,514	+	ENSMUSG00000022265.7	FALSE	FALSE	TRUE	AltStartEnd	FALSE	0.163280859	4.270793288	0.000052036012	0.004804855
chr8:71652067-71652233(-)	chr8	71,652,067	71,652,233	-	ENSMUSG00000034799.16	FALSE	FALSE	TRUE	AltStartEnd	FALSE	-0.202368820	-4.270410748	0.000052109029	0.004804855
chr11:102309048-102309396(-)	chr11	102,309,048	102,309,396	-	ENSMUSG00000020923.17	FALSE	FALSE	TRUE	AltStartEnd	FALSE	0.136642729	4.270046079	0.000052178727	0.004807067
chr11:102895809-102896665(-)	chr11	102,895,809	102,896,665	-	ENSMUSG00000020932.14	FALSE	FALSE	TRUE	AltStartEnd	FALSE	0.410488767	4.269955320	0.000052196087	0.004807067
chr2:152890636-152891442(+)	chr2	152,890,636	152,891,442	+	ENSMUSG00000027469.16	FALSE	FALSE	TRUE	AltStartEnd	FALSE	-0.253756378	-4.269858342	0.000052214644	0.004807067
chr15:99314693-99314842(+)	chr15	99,314,693	99,314,842	+	ENSMUSG00000023007.15	FALSE	FALSE	TRUE	AltStartEnd	FALSE	-0.193907106	-4.268928028	0.000052392977	0.004818463
chr3:84972555-84974402(+)	chr3	84,972,555	84,974,402	+	ENSMUSG00000028086.15	FALSE	FALSE	TRUE	AltStartEnd	FALSE	0.137415591	4.268966886	0.000052385517	0.004818463
chr12:76015711-76020335(+)	chr12	76,015,711	76,020,335	+	ENSMUSG00000063450.14	FALSE	FALSE	TRUE	AltStartEnd	FALSE	-0.504631447	-4.268451968	0.000052484462	0.004824365
chr2:181378905-181379569(+)	chr2	181,378,905	181,379,569	+	ENSMUSG00000027582.16	FALSE	FALSE	TRUE	AltStartEnd	FALSE	-0.214617157	-4.268266024	0.000052520236	0.004825042
chr9:90102385-90103654(-)	chr9	90,102,385	90,103,654	-	ENSMUSG00000062270.14	FALSE	FALSE	TRUE	AltStartEnd	FALSE	0.134826020	4.268129870	0.000052546447	0.004825042
chr19:10533437-10535103(+)	chr19	10,533,437	10,535,103	+	ENSMUSG00000034820.4	FALSE	FALSE	TRUE	AltStartEnd	FALSE	0.221020994	4.267313131	0.000052703937	0.004836989
chr15:76666791-76666874(+)	chr15	76,666,791	76,666,874	+	ENSMUSG00000004187.11	FALSE	FALSE	TRUE	AltStartEnd	FALSE	0.226627825	4.266369242	0.000052886513	0.004851226
chr11:87116189-87117667(+)	chr11	87,116,189	87,117,667	+	ENSMUSG00000020492.11	FALSE	FALSE	TRUE	AltStartEnd	FALSE	-0.164920711	-4.265875081	0.000052982342	0.004857494
chr6:87845792-87850903(-)	chr6	87,845,792	87,850,903	-	ENSMUSG00000030057.15	FALSE	FALSE	TRUE	AltStartEnd	FALSE	0.120846347	4.265720161	0.000053012419	0.004857730
chr2:33011510-33015185(-)	chr2	33,011,510	33,015,185	-	ENSMUSG00000038860.15	FALSE	FALSE	TRUE	AltStartEnd	FALSE	0.181564787	4.265532648	0.000053048846	0.004858548
chr6:122459294-122460960(-)	chr6	122,459,294	122,460,960	-	ENSMUSG00000040649.15	FALSE	FALSE	TRUE	AltStartEnd	FALSE	-0.106156406	-4.265263985	0.000053101079	0.004860812
chr9:119344507-119346469(+)	chr9	119,344,507	119,346,469	+	ENSMUSG00000036138.16	FALSE	FALSE	TRUE	AltStartEnd	FALSE	-0.232959046	-4.265105829	0.000053131850	0.004861110
chr2:115868802-115921671(-)	chr2	115,868,802	115,921,671	-	ENSMUSG00000027210.20	FALSE	FALSE	TRUE	AltStartEnd	FALSE	-0.160721740	-4.264829742	0.000053185608	0.004863510
chr10:127452777-127454629(+)	chr10	127,452,777	127,454,629	+	ENSMUSG00000025404.15	FALSE	FALSE	TRUE	AltStartEnd	FALSE	-0.137452956	-4.264620164	0.000053226451	0.004864727
chr5:44192463-44193186(-)	chr5	44,192,463	44,193,186	-	ENSMUSG00000046985.11	FALSE	FALSE	TRUE	AltStartEnd	FALSE	0.186208195	4.264466321	0.000053256452	0.004864952
chr10:81306424-81307483(+)	chr10	81,306,424	81,307,483	+	ENSMUSG00000034902.17	FALSE	FALSE	TRUE	AltStartEnd	FALSE	0.105815423	4.263248360	0.000053494539	0.004873781
chr14:55623986-55624075(+)	chr14	55,623,986	55,624,075	+	ENSMUSG00000002324.8	FALSE	FALSE	TRUE	AltStartEnd	FALSE	-0.365134389	-4.263718151	0.000053402583	0.004873781
chr4:128561877-128563278(+)	chr4	128,561,877	128,563,278	+	ENSMUSG00000028804.20	FALSE	FALSE	TRUE	AltStartEnd	FALSE	-0.272864663	-4.263353698	0.000053473907	0.004873781
chr5:134239570-134240242(-)	chr5	134,239,570	134,240,242	-	ENSMUSG00000060261.15	FALSE	FALSE	TRUE	AltStartEnd	FALSE	-0.203405944	-4.263474689	0.000053450219	0.004873781
chr6:23025040-23027832(+)	chr6	23,025,040	23,027,832	+	ENSMUSG00000068748.7	FALSE	FALSE	TRUE	AltStartEnd	FALSE	-0.178254407	-4.262984705	0.000053546213	0.004873781
chr7:101998196-101998299(+)	chr7	101,998,196	101,998,299	+	ENSMUSG00000066306.13	FALSE	FALSE	TRUE	AltStartEnd	FALSE	-0.198377017	-4.263317815	0.000053480935	0.004873781
chr9:65873176-65874830(-)	chr9	65,873,176	65,874,830	-	ENSMUSG00000032386.15	FALSE	FALSE	TRUE	AltStartEnd	FALSE	-0.237495113	-4.263075873	0.000053528340	0.004873781
chr11:6001391-6015449(-)	chr11	6,001,391	6,015,449	-	ENSMUSG00000057897.14	FALSE	FALSE	TRUE	AltStartEnd	FALSE	0.099913241	4.262187298	0.000053702792	0.004883002
chr4:117881102-117881314(-)	chr4	117,881,102	117,881,314	-	ENSMUSG00000028541.14	FALSE	FALSE	TRUE	AltStartEnd	FALSE	0.130622039	4.262312438	0.000053678191	0.004883002
chr2:131912291-131936419(+)	chr2	131,912,291	131,936,419	+	ENSMUSG00000079037.9	FALSE	FALSE	TRUE	AltStartEnd	FALSE	0.099996793	4.261884974	0.000053762272	0.004885895
chr4:123355266-123360909(-)	chr4	123,355,266	123,360,909	-	ENSMUSG00000028649.21	FALSE	FALSE	TRUE	AltStartEnd	FALSE	-0.127881645	-4.261703236	0.000053798058	0.004886634
chr12:17901046-17902388(+)	chr12	17,901,046	17,902,388	+	ENSMUSG00000114025.1	FALSE	FALSE	FALSE	Novel	FALSE	-0.508828008	-4.261404803	0.000053856873	0.004887775
chr9:7052646-7071007(-)	chr9	7,052,646	7,071,007	-	ENSMUSG00000047193.16	FALSE	FALSE	TRUE	AltStartEnd	FALSE	-0.385351921	-4.261358741	0.000053865956	0.004887775
chr13:32972363-32974896(+)	chr13	32,972,363	32,974,896	+	ENSMUSG00000042842.11	FALSE	FALSE	TRUE	AltStartEnd	FALSE	0.558956844	4.260812563	0.000053973773	0.004895044
chr7:102013344-102013529(+)	chr7	102,013,344	102,013,529	+	ENSMUSG00000066306.13	FALSE	FALSE	TRUE	AltStartEnd	FALSE	-0.184089892	-4.260067885	0.000054121111	0.004903397
chr7:44880469-44880566(-)	chr7	44,880,469	44,880,566	-	ENSMUSG00000002968.9	FALSE	FALSE	TRUE	AltStartEnd	FALSE	0.178096795	4.260066507	0.000054121384	0.004903397
chrX:8204387-8205564(-)	chrX	8,204,387	8,205,564	-	ENSMUSG00000031169.13	FALSE	FALSE	TRUE	AltStartEnd	FALSE	0.199060344	4.258879949	0.000054356952	0.004922216
chr11:5989037-5989331(-)	chr11	5,989,037	5,989,331	-	ENSMUSG00000057897.14	FALSE	FALSE	TRUE	AltStartEnd	FALSE	0.090717254	4.257988043	0.000054534674	0.004935779
chr7:100443561-100444306(+)	chr7	100,443,561	100,444,306	+	ENSMUSG00000047248.20	FALSE	FALSE	TRUE	AltStartEnd	FALSE	-0.294916574	-4.255873284	0.000054958305	0.004971574
chr4:124921303-124921999(-)	chr4	124,921,303	124,921,999	-	ENSMUSG00000028873.16	FALSE	FALSE	TRUE	AltStartEnd	FALSE	-0.231055322	-4.255242932	0.000055085190	0.004980502
chr19:5367209-5368057(+)	chr19	5,367,209	5,368,057	+	ENSMUSG00000024841.8	FALSE	FALSE	TRUE	AltStartEnd	FALSE	0.182124027	4.254426560	0.000055249941	0.004992842
chr4:129518120-129518830(-)	chr4	129,518,120	129,518,830	-	ENSMUSG00000028800.15	FALSE	FALSE	TRUE	AltStartEnd	FALSE	-0.194287416	-4.254275101	0.000055280558	0.004993055
chr2:130785539-130791851(-)	chr2	130,785,539	130,791,851	-	ENSMUSG00000027309.18	FALSE	FALSE	TRUE	AltStartEnd	FALSE	-0.242248034	-4.254080944	0.000055319832	0.004994049
chrX:20618050-20619973(+)	chrX	20,618,050	20,619,973	+	ENSMUSG00000031060.16	FALSE	FALSE	TRUE	AltStartEnd	FALSE	-0.245134486	-4.253157861	0.000055506918	0.005008380
chr12:109644901-109645261(+)	chr12	109,644,901	109,645,261	+	ENSMUSG00000097451.11	FALSE	FALSE	TRUE	AltStartEnd	FALSE	-0.495050053	-4.252710327	0.000055597841	0.005014023
chr10:111494292-111494794(+)	chr10	111,494,292	111,494,794	+	ENSMUSG00000058799.16	FALSE	FALSE	TRUE	AltStartEnd	FALSE	-0.114270860	-4.251902767	0.000055762273	0.005026286
chr3:144685138-144691457(-)	chr3	144,685,138	144,691,457	-	ENSMUSG00000037062.13	FALSE	FALSE	TRUE	AltStartEnd	FALSE	0.384377936	4.251481418	0.000055848253	0.005031469
chr6:33580077-33757966(+)	chr6	33,580,077	33,757,966	+	ENSMUSG00000029763.17	FALSE	FALSE	TRUE	AltStartEnd	FALSE	-0.203784297	-4.250965589	0.000055953686	0.005035832
chr8:25948010-25951968(-)	chr8	25,948,010	25,951,968	-	ENSMUSG00000037260.8	FALSE	FALSE	TRUE	AltStartEnd	FALSE	0.154398703	4.251021735	0.000055942200	0.005035832
chr11:50379963-50381458(+)	chr11	50,379,963	50,381,458	+	ENSMUSG00000007850.16	FALSE	FALSE	TRUE	AltStartEnd	FALSE	-0.115038935	-4.250525537	0.000056043782	0.005039259
chr4:99015795-99016626(-)	chr4	99,015,795	99,016,626	-	ENSMUSG00000028556.15	FALSE	FALSE	TRUE	AltStartEnd	FALSE	-0.231715798	-4.250500974	0.000056048815	0.005039259
chr5:24477209-24477738(+)	chr5	24,477,209	24,477,738	+	ENSMUSG00000023353.14	FALSE	FALSE	TRUE	AltStartEnd	FALSE	0.122925414	4.249670850	0.000056219170	0.005052004
chr17:35152784-35153051(-)	chr17	35,152,784	35,153,051	-	ENSMUSG00000024393.14	FALSE	FALSE	TRUE	AltStartEnd	FALSE	-0.143706309	-4.249383298	0.000056278297	0.005054747
chr9:37546173-37552536(-)	chr9	37,546,173	37,552,536	-	ENSMUSG00000053310.11	FALSE	FALSE	TRUE	AltStartEnd	FALSE	0.314605425	4.248820461	0.000056394202	0.005062583
chr5:67660167-67667320(-)	chr5	67,660,167	67,667,320	-	ENSMUSG00000037685.15	FALSE	FALSE	TRUE	AltStartEnd	FALSE	-0.264312928	-4.248481645	0.000056464085	0.005066282
chr7:127020354-127021004(-)	chr7	127,020,354	127,021,004	-	ENSMUSG00000107068.1	FALSE	FALSE	TRUE	AltStartEnd	FALSE	0.171600278	4.248142058	0.000056534211	0.005069604
chr9:77190736-77216976(-)	chr9	77,190,736	77,216,976	-	ENSMUSG00000032355.16	FALSE	FALSE	TRUE	AltStartEnd	FALSE	0.538301104	4.248024539	0.000056558499	0.005069604
chr14:93560576-93885696(-)	chr14	93,560,576	93,885,696	-	ENSMUSG00000055421.8	FALSE	FALSE	TRUE	AltStartEnd	FALSE	-0.356173416	-4.247547622	0.000056657167	0.005075873
chr3:146433145-146436542(+)	chr3	146,433,145	146,436,542	+	ENSMUSG00000036825.12	FALSE	FALSE	TRUE	AltStartEnd	FALSE	0.196256196	4.246602103	0.000056853274	0.005090861
chr8:11619296-11628438(-)	chr8	11,619,296	11,628,438	-	ENSMUSG00000031508.14	FALSE	FALSE	TRUE	AltStartEnd	FALSE	0.240092781	4.246317188	0.000056912495	0.005093582
chr13:4598891-4601217(-)	chr13	4,598,891	4,601,217	-	ENSMUSG00000045410.18	FALSE	FALSE	TRUE	AltStartEnd	FALSE	-0.254586054	-4.246029075	0.000056972442	0.005096365
chr11:120715933-120717055(+)	chr11	120,715,933	120,717,055	+	ENSMUSG00000025145.13	FALSE	FALSE	TRUE	AltStartEnd	FALSE	-0.256314267	-4.245731490	0.000057034423	0.005099328
chr1:75216974-75217211(-)	chr1	75,216,974	75,217,211	-	ENSMUSG00000026202.13	FALSE	FALSE	TRUE	AltStartEnd	FALSE	0.267218606	4.245273722	0.000057129895	0.005100368
chr19:4152578-4153596(+)	chr19	4,152,578	4,153,596	+	ENSMUSG00000024835.15	FALSE	FALSE	TRUE	AltStartEnd	FALSE	0.482131162	4.245260450	0.000057132665	0.005100368
chr5:88635274-88637191(+)	chr5	88,635,274	88,637,191	+	ENSMUSG00000029291.11	FALSE	FALSE	TRUE	AltStartEnd	FALSE	-0.102194085	-4.245353734	0.000057113197	0.005100368
chr17:26638842-26641581(+)	chr17	26,638,842	26,641,581	+	ENSMUSG00000001576.15	FALSE	FALSE	TRUE	AltStartEnd	FALSE	0.095064147	4.244521932	0.000057287022	0.005111565
chr7:16120180-16120489(+)	chr7	16,120,180	16,120,489	+	ENSMUSG00000006021.5	FALSE	FALSE	TRUE	AltStartEnd	FALSE	-0.254092800	-4.244015558	0.000057393091	0.005115861
chr7:81473918-81476279(-)	chr7	81,473,918	81,476,279	-	ENSMUSG00000062444.15	FALSE	FALSE	TRUE	AltStartEnd	FALSE	-0.177832250	-4.244044495	0.000057387024	0.005115861
chr2:130775103-130775726(-)	chr2	130,775,103	130,775,726	-	ENSMUSG00000027309.18	FALSE	FALSE	TRUE	AltStartEnd	FALSE	-0.214692898	-4.243605864	0.000057479047	0.005119978
chr9:106461123-106461264(+)	chr9	106,461,123	106,461,264	+	ENSMUSG00000023495.13	FALSE	FALSE	TRUE	AltStartEnd	FALSE	0.093423074	4.243519275	0.000057497230	0.005119978
chr18:74695482-74698185(+)	chr18	74,695,482	74,698,185	+	ENSMUSG00000025885.18	FALSE	FALSE	TRUE	AltStartEnd	FALSE	0.344829979	4.243367107	0.000057529197	0.005120243
chr3:108079075-108079184(-)	chr3	108,079,075	108,079,184	-	ENSMUSG00000027889.17	FALSE	FALSE	TRUE	AltStartEnd	FALSE	-0.202527886	-4.242722755	0.000057664750	0.005129724
chr2:115867378-115868744(-)	chr2	115,867,378	115,868,744	-	ENSMUSG00000027210.20	FALSE	FALSE	TRUE	AltStartEnd	FALSE	-0.207132385	-4.241193026	0.000057987798	0.005154825
chr7:118691793-118694492(-)	chr7	118,691,793	118,694,492	-	ENSMUSG00000033917.15	FALSE	FALSE	TRUE	AltStartEnd	FALSE	0.116370984	4.241110487	0.000058005278	0.005154825
chr11:69035892-69036027(+)	chr11	69,035,892	69,036,027	+	ENSMUSG00000020898.18	FALSE	FALSE	TRUE	AltStartEnd	FALSE	-0.178696384	-4.240568690	0.000058120146	0.005159842
chr9:107851003-107852124(-)	chr9	107,851,003	107,852,124	-	ENSMUSG00000032582.14	FALSE	FALSE	TRUE	AltStartEnd	FALSE	-0.157906225	-4.240621360	0.000058108969	0.005159842
chr4:134828507-134830548(-)	chr4	134,828,507	134,830,548	-	ENSMUSG00000028826.14	FALSE	FALSE	TRUE	AltStartEnd	FALSE	0.142778901	4.239912456	0.000058259569	0.005169622
chr11:69027485-69027603(+)	chr11	69,027,485	69,027,603	+	ENSMUSG00000020898.18	FALSE	FALSE	TRUE	AltStartEnd	FALSE	-0.174067133	-4.239308152	0.000058388245	0.005178439
chrX:20718790-20719064(+)	chrX	20,718,790	20,719,064	+	ENSMUSG00000031066.10	FALSE	FALSE	TRUE	AltStartEnd	FALSE	-0.150350823	-4.239029668	0.000058447635	0.005178507
chrX:48260649-48262894(+)	chrX	48,260,649	48,262,894	+	ENSMUSG00000063785.12	FALSE	FALSE	TRUE	AltStartEnd	FALSE	-0.215167143	-4.239126165	0.000058427049	0.005178507
chr11:50817210-50817288(-)	chr11	50,817,210	50,817,288	-	ENSMUSG00000044807.13	FALSE	FALSE	TRUE	AltStartEnd	FALSE	0.514429275	4.238489217	0.000058563060	0.005183535
chr3:69033257-69033937(+)	chr3	69,033,257	69,033,937	+	ENSMUSG00000034349.14	FALSE	FALSE	TRUE	AltStartEnd	FALSE	-0.250053728	-4.238541907	0.000058551797	0.005183535
chr12:105685457-105698717(+)	chr12	105,685,457	105,698,717	+	ENSMUSG00000044715.7	FALSE	FALSE	TRUE	AltStartEnd	FALSE	0.260604425	4.237975714	0.000058672933	0.005190659
chrX:20645593-20645768(+)	chrX	20,645,593	20,645,768	+	ENSMUSG00000031060.16	FALSE	FALSE	TRUE	AltStartEnd	FALSE	-0.381471143	-4.237833414	0.000058703415	0.005190757
chr19:5368529-5368616(+)	chr19	5,368,529	5,368,616	+	ENSMUSG00000024841.8	FALSE	FALSE	TRUE	AltStartEnd	FALSE	0.151140937	4.237585389	0.000058756582	0.005192859
[truncated: 7,516 more rows]
