# Supplementary material for: Molecular impact of nicotine and smoking exposure on the developing and adult mouse brain
Source: bioRxiv. 2024 Nov 5:2024.11.05.622149. Preprint. [Version 1] doi: 10.1101/2024.11.05.622149 (PMC11580964; doi:10.1101/2024.11.05.622149)
Supplement: Supplement 1 [file media-1.zip › SuppTables/TableS08_DE_txs_vs_genes_nic.tsv]

transcript_id	transcript_name	gencodeID	gene_Symbol	logFC_tx	t_tx	P.Value_tx	adj.P.Val_tx	logFC_gene	t_gene	P.Value_gene	adj.P.Val_gene	DE
ENSMUST00000162897.1	Xkr4-203	ENSMUSG00000051951.5	Xkr4	-0.126705117	-1.916391278	0.064686050	0.451578517	-0.045840438	-0.743620030	0.462085952	0.712443443	None
ENSMUST00000159265.1	Xkr4-202	ENSMUSG00000051951.5	Xkr4	-0.053750053	-0.791745254	0.434597067	0.817008684	-0.045840438	-0.743620030	0.462085952	0.712443443	None
ENSMUST00000070533.4	Xkr4-201	ENSMUSG00000051951.5	Xkr4	-0.089691235	-1.181650025	0.246436207	0.695232777	-0.045840438	-0.743620030	0.462085952	0.712443443	None
ENSMUST00000027035.9	Sox17-201	ENSMUSG00000025902.13	Sox17	0.160950993	1.538348973	0.134229128	0.576152566	0.071038126	0.843304294	0.404804008	0.668614509	None
ENSMUST00000195555.1	Sox17-208	ENSMUSG00000025902.13	Sox17	-0.206440913	-1.312446212	0.199117932	0.651386396	0.071038126	0.843304294	0.404804008	0.668614509	None
ENSMUST00000191939.1	Sox17-204	ENSMUSG00000025902.13	Sox17	0.050375619	0.377437464	0.708450771	0.925546479	0.071038126	0.843304294	0.404804008	0.668614509	None
ENSMUST00000130201.7	Mrpl15-203	ENSMUSG00000033845.13	Mrpl15	-0.082827540	-0.460407739	0.648475026	0.906968776	0.011425445	0.417757068	0.678685111	0.852039883	None
ENSMUST00000156816.6	Mrpl15-206	ENSMUSG00000033845.13	Mrpl15	-0.103952689	-1.572881401	0.126018350	0.563964547	0.011425445	0.417757068	0.678685111	0.852039883	None
ENSMUST00000045689.13	Mrpl15-201	ENSMUSG00000033845.13	Mrpl15	-0.057189471	-0.891931640	0.379381965	0.786258397	0.011425445	0.417757068	0.678685111	0.852039883	None
ENSMUST00000115538.4	Mrpl15-202	ENSMUSG00000033845.13	Mrpl15	-0.090818110	-2.182152547	0.036893539	0.368640191	0.011425445	0.417757068	0.678685111	0.852039883	None
ENSMUST00000192286.1	Mrpl15-207	ENSMUSG00000033845.13	Mrpl15	0.059740715	0.810885366	0.423686576	0.811097432	0.011425445	0.417757068	0.678685111	0.852039883	None
ENSMUST00000146665.2	Mrpl15-205	ENSMUSG00000033845.13	Mrpl15	0.058985079	1.194231809	0.241552265	0.690123634	0.011425445	0.417757068	0.678685111	0.852039883	None
ENSMUST00000195445.1	Gm37144-201	ENSMUSG00000102275.1	Gm37144	0.130972806	1.084826859	0.286461813	0.725409312	0.079594984	0.614635625	0.542784036	0.767273059	None
ENSMUST00000134384.7	Lypla1-205	ENSMUSG00000025903.14	Lypla1	0.166716246	1.089324042	0.284505969	0.724602102	0.004299591	0.043435555	0.965602022	0.987568220	None
ENSMUST00000027036.10	Lypla1-201	ENSMUSG00000025903.14	Lypla1	-0.045817832	-0.429141054	0.670823490	0.914549511	0.004299591	0.043435555	0.965602022	0.987568220	None
ENSMUST00000150971.7	Lypla1-208	ENSMUSG00000025903.14	Lypla1	-0.460576296	-0.985751521	0.331976804	0.756874188	0.004299591	0.043435555	0.965602022	0.987568220	None
ENSMUST00000115529.7	Lypla1-202	ENSMUSG00000025903.14	Lypla1	-0.015078488	-0.056457476	0.955343988	0.992469323	0.004299591	0.043435555	0.965602022	0.987568220	None
ENSMUST00000131119.1	Lypla1-204	ENSMUSG00000025903.14	Lypla1	-0.521350760	-1.097073032	0.281158188	0.722461242	0.004299591	0.043435555	0.965602022	0.987568220	None
ENSMUST00000081551.13	Tcea1-201	ENSMUSG00000033813.15	Tcea1	0.020355209	0.606461221	0.548676586	0.872037554	0.065814358	2.170456845	0.036865861	0.195132862	None
ENSMUST00000165720.2	Tcea1-202	ENSMUSG00000033813.15	Tcea1	0.188471023	1.190585195	0.242960378	0.691719168	0.065814358	2.170456845	0.036865861	0.195132862	None
ENSMUST00000078030.4	Gm6104-201	ENSMUSG00000062588.4	Gm6104	-0.287880423	-1.718240015	0.095845507	0.514244089	0.128793518	1.954174076	0.058734802	0.248969909	None
ENSMUST00000194052.1	Gm37277-201	ENSMUSG00000103280.1	Gm37277	-0.005057675	-0.069828322	0.944784126	0.989935282	0.082907405	0.958240179	0.344536419	0.619002305	None
ENSMUST00000002533.14	Rgs20-201	ENSMUSG00000002459.17	Rgs20	-0.049351987	-0.983756594	0.332941176	0.757459590	0.021497960	0.472132335	0.639772613	0.830089550	None
ENSMUST00000118000.7	Rgs20-202	ENSMUSG00000002459.17	Rgs20	0.069605709	0.508116590	0.615010933	0.894891306	0.021497960	0.472132335	0.639772613	0.830089550	None
ENSMUST00000119256.7	Rgs20-203	ENSMUSG00000002459.17	Rgs20	-0.197561828	-1.201867678	0.238623277	0.687834227	0.021497960	0.472132335	0.639772613	0.830089550	None
ENSMUST00000170566.1	Rgs20-207	ENSMUSG00000002459.17	Rgs20	0.285153431	1.017273909	0.316990098	0.746559371	0.021497960	0.472132335	0.639772613	0.830089550	None
ENSMUST00000192847.5	Atp6v1h-205	ENSMUSG00000033793.12	Atp6v1h	0.244267460	1.334450576	0.191890604	0.643044398	0.083497661	4.030859449	0.000286733	0.016552638	sig Gene
ENSMUST00000044369.12	Atp6v1h-201	ENSMUSG00000033793.12	Atp6v1h	0.010535842	0.233240647	0.817125979	0.956751450	0.083497661	4.030859449	0.000286733	0.016552638	sig Gene
ENSMUST00000194676.5	Atp6v1h-207	ENSMUSG00000033793.12	Atp6v1h	-0.069444042	-1.012314497	0.319316603	0.748204485	0.083497661	4.030859449	0.000286733	0.016552638	sig Gene
ENSMUST00000192029.5	Atp6v1h-202	ENSMUSG00000033793.12	Atp6v1h	-0.105804163	-0.415719991	0.680512574	0.917305693	0.083497661	4.030859449	0.000286733	0.016552638	sig Gene
ENSMUST00000192698.2	Atp6v1h-204	ENSMUSG00000033793.12	Atp6v1h	0.043116865	1.098000259	0.280759488	0.722017991	0.083497661	4.030859449	0.000286733	0.016552638	sig Gene
ENSMUST00000160777.7	Oprk1-204	ENSMUSG00000025905.14	Oprk1	-0.122532842	-1.642184762	0.110778856	0.539727239	-0.185761423	-1.330195340	0.192085718	0.460682019	None
ENSMUST00000239100.1	Oprk1-206	ENSMUSG00000025905.14	Oprk1	-0.122532842	-1.642184762	0.110778856	0.539727239	-0.185761423	-1.330195340	0.192085718	0.460682019	None
ENSMUST00000044180.4	Npbwr1-201	ENSMUSG00000033774.4	Npbwr1	-0.007610368	-0.111584032	0.911881120	0.983160766	0.052945241	0.440515493	0.662281670	0.842681492	None
ENSMUST00000160871.7	Rb1cc1-210	ENSMUSG00000025907.14	Rb1cc1	-0.366760395	-1.203033179	0.238178534	0.687441191	0.022569521	0.605540633	0.548739684	0.771542056	None
ENSMUST00000027040.12	Rb1cc1-201	ENSMUSG00000025907.14	Rb1cc1	-0.109200675	-1.693516064	0.100503126	0.522029934	0.022569521	0.605540633	0.548739684	0.771542056	None
ENSMUST00000162795.7	Rb1cc1-216	ENSMUSG00000025907.14	Rb1cc1	-0.028605584	-0.262578443	0.794633274	0.950598310	0.022569521	0.605540633	0.548739684	0.771542056	None
ENSMUST00000161327.7	Rb1cc1-212	ENSMUSG00000025907.14	Rb1cc1	0.044510278	0.676678865	0.503687298	0.850839254	0.022569521	0.605540633	0.548739684	0.771542056	None
ENSMUST00000162257.7	Rb1cc1-214	ENSMUSG00000025907.14	Rb1cc1	-0.130292633	-1.714100692	0.096612422	0.514970329	0.022569521	0.605540633	0.548739684	0.771542056	None
ENSMUST00000159206.1	Rb1cc1-202	ENSMUSG00000025907.14	Rb1cc1	0.820885548	5.463473384	0.000005897	0.010488575	0.022569521	0.605540633	0.548739684	0.771542056	sig Tx
ENSMUST00000159661.7	Rb1cc1-206	ENSMUSG00000025907.14	Rb1cc1	0.355020799	1.245008249	0.222568382	0.673223592	0.022569521	0.605540633	0.548739684	0.771542056	None
ENSMUST00000161183.1	Rb1cc1-211	ENSMUSG00000025907.14	Rb1cc1	-0.163743619	-0.667197380	0.509640745	0.853565354	0.022569521	0.605540633	0.548739684	0.771542056	None
ENSMUST00000159530.1	Rb1cc1-204	ENSMUSG00000025907.14	Rb1cc1	-0.185566771	-1.095991123	0.281623911	0.722835045	0.022569521	0.605540633	0.548739684	0.771542056	None
ENSMUST00000162418.1	Rb1cc1-215	ENSMUSG00000025907.14	Rb1cc1	0.218221660	2.182679604	0.036851121	0.368467269	0.022569521	0.605540633	0.548739684	0.771542056	None
ENSMUST00000159656.1	Rb1cc1-205	ENSMUSG00000025907.14	Rb1cc1	-0.007310644	-0.019758195	0.984364393	0.998852252	0.022569521	0.605540633	0.548739684	0.771542056	None
ENSMUST00000191825.1	4732440D04Rik-203	ENSMUSG00000090031.2	4732440D04Rik	0.133605444	2.403431941	0.022489371	0.307706193	0.291266794	3.385701793	0.001770154	0.041309529	sig Gene
ENSMUST00000194240.1	Gm19026-201	ENSMUSG00000103845.1	Gm19026	-0.132694723	-2.484187197	0.018664995	0.287653519	-0.126468429	-1.965144234	0.057400502	0.246495044	None
ENSMUST00000043578.12	St18-201	ENSMUSG00000033740.17	St18	-0.071923327	-0.395557284	0.695172837	0.921361097	-0.007259373	-0.127674003	0.899140156	0.959957150	None
ENSMUST00000151281.7	St18-212	ENSMUSG00000033740.17	St18	-0.036036718	-0.220194309	0.827180608	0.960325365	-0.007259373	-0.127674003	0.899140156	0.959957150	None
ENSMUST00000163727.3	St18-213	ENSMUSG00000033740.17	St18	0.074627239	0.511790277	0.612467433	0.894271947	-0.007259373	-0.127674003	0.899140156	0.959957150	None
ENSMUST00000151015.1	St18-211	ENSMUSG00000033740.17	St18	-0.027940097	-0.127919245	0.899048904	0.979804453	-0.007259373	-0.127674003	0.899140156	0.959957150	None
ENSMUST00000061280.16	Pcmtd1-201	ENSMUSG00000051285.17	Pcmtd1	0.114088637	2.646428291	0.012724453	0.249353053	0.166469338	4.356930310	0.000110471	0.011036695	sig Gene
ENSMUST00000182114.7	Pcmtd1-202	ENSMUSG00000051285.17	Pcmtd1	0.022738577	0.136231542	0.892529528	0.978223136	0.166469338	4.356930310	0.000110471	0.011036695	sig Gene
ENSMUST00000182306.1	Pcmtd1-203	ENSMUSG00000051285.17	Pcmtd1	0.027364112	0.075670582	0.940173178	0.989050904	0.166469338	4.356930310	0.000110471	0.011036695	sig Gene
ENSMUST00000182823.1	Pcmtd1-206	ENSMUSG00000051285.17	Pcmtd1	0.370500377	1.115649249	0.273247299	0.716434145	0.166469338	4.356930310	0.000110471	0.011036695	sig Gene
ENSMUST00000182675.7	Pcmtd1-205	ENSMUSG00000051285.17	Pcmtd1	0.138376302	0.550995746	0.585632878	0.885228837	0.166469338	4.356930310	0.000110471	0.011036695	sig Gene
ENSMUST00000182388.7	Pcmtd1-204	ENSMUSG00000051285.17	Pcmtd1	0.295698918	1.906266007	0.066034740	0.455063636	0.166469338	4.356930310	0.000110471	0.011036695	sig Gene
ENSMUST00000182892.7	Pcmtd1-207	ENSMUSG00000051285.17	Pcmtd1	-0.086360045	-0.534058475	0.597155494	0.888473904	0.166469338	4.356930310	0.000110471	0.011036695	sig Gene
ENSMUST00000183204.1	Pcmtd1-208	ENSMUSG00000051285.17	Pcmtd1	0.054384369	0.404765074	0.688462602	0.920060788	0.166469338	4.356930310	0.000110471	0.011036695	sig Gene
ENSMUST00000194854.1	Gm38372-201	ENSMUSG00000103509.1	Gm38372	0.041523692	0.689266567	0.495843344	0.847203279	0.175694271	1.121781110	0.269618282	0.546985057	None
ENSMUST00000181554.1	Gm26901-201	ENSMUSG00000097797.6	Gm26901	-0.158882065	-1.574915333	0.125547825	0.562988459	-0.084564217	-0.909237165	0.369464588	0.638435626	None
ENSMUST00000193732.1	Gm26901-204	ENSMUSG00000097797.6	Gm26901	0.035988321	0.311905624	0.757225198	0.941506589	-0.084564217	-0.909237165	0.369464588	0.638435626	None
ENSMUST00000132064.7	Sntg1-204	ENSMUSG00000025909.16	Sntg1	-0.053178557	-0.345484949	0.732090932	0.933086060	-0.022877950	-0.319513954	0.751242547	0.894344894	None
ENSMUST00000140295.7	Sntg1-207	ENSMUSG00000025909.16	Sntg1	0.101964409	0.836385776	0.409414584	0.803416545	-0.022877950	-0.319513954	0.751242547	0.894344894	None
ENSMUST00000140302.7	Sntg1-208	ENSMUSG00000025909.16	Sntg1	-0.138838789	-1.430228197	0.162772221	0.612017172	-0.022877950	-0.319513954	0.751242547	0.894344894	None
ENSMUST00000115488.2	Sntg1-202	ENSMUSG00000025909.16	Sntg1	-0.285335493	-1.400876450	0.171299492	0.621208818	-0.022877950	-0.319513954	0.751242547	0.894344894	None
ENSMUST00000126083.1	Sntg1-203	ENSMUSG00000025909.16	Sntg1	0.133063141	1.143362066	0.261744521	0.708118042	-0.022877950	-0.319513954	0.751242547	0.894344894	None
ENSMUST00000119877.1	Gm15452-201	ENSMUSG00000084353.1	Gm15452	0.402815821	0.762744799	0.451449074	0.824872282	0.235497663	1.446246007	0.157034258	0.415283422	None
ENSMUST00000072079.8	Rrs1-201	ENSMUSG00000061024.8	Rrs1	-0.183854492	-3.355130305	0.002127521	0.129100974	-0.145912423	-2.758022959	0.009193757	0.098612384	None
ENSMUST00000144177.7	Adhfe1-203	ENSMUSG00000025911.14	Adhfe1	-0.115134355	-1.148086302	0.259819170	0.706533564	-0.012134613	-0.248901109	0.804896956	0.921741809	None
ENSMUST00000027044.14	Adhfe1-201	ENSMUSG00000025911.14	Adhfe1	-0.005979005	-0.076143864	0.939799735	0.989050904	-0.012134613	-0.248901109	0.804896956	0.921741809	None
ENSMUST00000186467.1	Adhfe1-204	ENSMUSG00000025911.14	Adhfe1	-0.419424864	-1.360951966	0.183456981	0.634478911	-0.012134613	-0.248901109	0.804896956	0.921741809	None
ENSMUST00000190654.1	Adhfe1-205	ENSMUSG00000025911.14	Adhfe1	-0.087288829	-0.524533966	0.603682335	0.891457372	-0.012134613	-0.248901109	0.804896956	0.921741809	None
ENSMUST00000115480.7	2610203C22Rik-201	ENSMUSG00000079671.8	2610203C22Rik	0.141043062	1.539053118	0.134057465	0.575963313	0.070616984	0.197149701	0.844854647	0.940334790	None
ENSMUST00000088666.3	Vxn-201	ENSMUSG00000067879.3	Vxn	0.022818972	0.359150480	0.721946153	0.930237862	0.074277896	1.196544431	0.239553549	0.516597925	None
ENSMUST00000088658.10	Mybl1-201	ENSMUSG00000025912.16	Mybl1	-0.043635286	-0.572223451	0.571346215	0.879432902	-0.041253322	-0.478011131	0.635624366	0.828393650	None
ENSMUST00000115468.8	Mybl1-202	ENSMUSG00000025912.16	Mybl1	-0.189129093	-1.637226693	0.111815968	0.540696340	-0.041253322	-0.478011131	0.635624366	0.828393650	None
ENSMUST00000057438.6	Vcpip1-201	ENSMUSG00000045210.8	Vcpip1	-0.094252800	-1.622713345	0.114898101	0.544949210	-0.049625696	-0.910604909	0.368753291	0.638035190	None
ENSMUST00000166384.7	Sgk3-202	ENSMUSG00000025915.14	Sgk3	0.081824656	0.386517993	0.701784750	0.923559177	-0.087215303	-1.606596797	0.117158532	0.354819112	None
ENSMUST00000168907.7	Sgk3-203	ENSMUSG00000025915.14	Sgk3	-0.097481187	-0.453861275	0.653127704	0.908725739	-0.087215303	-1.606596797	0.117158532	0.354819112	None
ENSMUST00000171265.7	Sgk3-204	ENSMUSG00000025915.14	Sgk3	-0.094308671	-0.327871466	0.745239129	0.937346138	-0.087215303	-1.606596797	0.117158532	0.354819112	None
ENSMUST00000097826.5	Sgk3-201	ENSMUSG00000025915.14	Sgk3	-0.226468070	-1.168733870	0.251525093	0.699846512	-0.087215303	-1.606596797	0.117158532	0.354819112	None
ENSMUST00000052843.11	Mcmdc2-201	ENSMUSG00000046101.16	Mcmdc2	-0.119401813	-1.178693706	0.247594246	0.696479706	-0.145905945	-1.273181686	0.211373172	0.485806246	None
ENSMUST00000171802.7	Mcmdc2-205	ENSMUSG00000046101.16	Mcmdc2	0.081674178	0.502076714	0.619203245	0.897045368	-0.145905945	-1.273181686	0.211373172	0.485806246	None
ENSMUST00000183059.1	Mcmdc2-206	ENSMUSG00000046101.16	Mcmdc2	-0.257707000	-1.383694263	0.176451867	0.626927129	-0.145905945	-1.273181686	0.211373172	0.485806246	None
ENSMUST00000182580.7	Snhg6-203	ENSMUSG00000098234.7	Snhg6	0.029195492	0.519395101	0.607217758	0.892492202	0.083158337	1.738066235	0.091020815	0.310505148	None
ENSMUST00000182819.7	Snhg6-205	ENSMUSG00000098234.7	Snhg6	0.023034737	0.196911471	0.845197377	0.965834058	0.083158337	1.738066235	0.091020815	0.310505148	None
ENSMUST00000182498.7	Snhg6-202	ENSMUSG00000098234.7	Snhg6	-0.221502104	-1.384144282	0.176315391	0.626838649	0.083158337	1.738066235	0.091020815	0.310505148	None
ENSMUST00000182742.1	Snhg6-204	ENSMUSG00000098234.7	Snhg6	0.195777158	2.262354085	0.030919308	0.342397484	0.083158337	1.738066235	0.091020815	0.310505148	None
ENSMUST00000027050.9	Cops5-201	ENSMUSG00000025917.9	Cops5	0.029792853	0.875202713	0.388273951	0.791219882	0.058630660	2.105667175	0.042502824	0.209485201	None
ENSMUST00000190155.6	Cops5-206	ENSMUSG00000025917.9	Cops5	0.061570671	0.287158862	0.775924089	0.945231214	0.058630660	2.105667175	0.042502824	0.209485201	None
ENSMUST00000186528.6	Cops5-204	ENSMUSG00000025917.9	Cops5	-0.082777196	-1.194775178	0.241342964	0.690006457	0.058630660	2.105667175	0.042502824	0.209485201	None
ENSMUST00000188619.1	Cops5-205	ENSMUSG00000025917.9	Cops5	-0.213582644	-1.000880636	0.324724922	0.752174127	0.058630660	2.105667175	0.042502824	0.209485201	None
ENSMUST00000139578.7	Cops5-202	ENSMUSG00000025917.9	Cops5	0.020194483	0.213304951	0.832502278	0.961648946	0.058630660	2.105667175	0.042502824	0.209485201	None
ENSMUST00000150509.2	Cops5-203	ENSMUSG00000025917.9	Cops5	-0.156109732	-0.695666008	0.491881949	0.845196115	0.058630660	2.105667175	0.042502824	0.209485201	None
ENSMUST00000191296.1	Cops5-207	ENSMUSG00000025917.9	Cops5	0.143302683	0.794497835	0.433017595	0.816265626	0.058630660	2.105667175	0.042502824	0.209485201	None
ENSMUST00000071087.11	Cspp1-201	ENSMUSG00000056763.16	Cspp1	0.216634625	3.152070826	0.003611761	0.154492267	0.225114677	4.754089726	0.000033875	0.006380010	sig Gene
ENSMUST00000143606.7	Cspp1-211	ENSMUSG00000056763.16	Cspp1	0.017184629	0.297586235	0.768027703	0.943493024	0.225114677	4.754089726	0.000033875	0.006380010	sig Gene
ENSMUST00000122156.7	Cspp1-205	ENSMUSG00000056763.16	Cspp1	0.027971552	0.267629629	0.790778062	0.949195723	0.225114677	4.754089726	0.000033875	0.006380010	sig Gene
ENSMUST00000190063.6	Cspp1-221	ENSMUSG00000056763.16	Cspp1	0.217315610	0.697177240	0.490949071	0.844591448	0.225114677	4.754089726	0.000033875	0.006380010	sig Gene
ENSMUST00000186294.6	Cspp1-217	ENSMUSG00000056763.16	Cspp1	0.018884660	0.207096980	0.837304532	0.963280179	0.225114677	4.754089726	0.000033875	0.006380010	sig Gene
ENSMUST00000190318.1	Cspp1-222	ENSMUSG00000056763.16	Cspp1	0.166435549	2.408491665	0.022230197	0.306712965	0.225114677	4.754089726	0.000033875	0.006380010	sig Gene
ENSMUST00000188449.6	Cspp1-220	ENSMUSG00000056763.16	Cspp1	0.153687917	0.761571549	0.452138920	0.825020720	0.225114677	4.754089726	0.000033875	0.006380010	sig Gene
ENSMUST00000187226.6	Cspp1-218	ENSMUSG00000056763.16	Cspp1	0.246559005	0.763933059	0.450751040	0.824379418	0.225114677	4.754089726	0.000033875	0.006380010	sig Gene
ENSMUST00000128164.1	Cspp1-207	ENSMUSG00000056763.16	Cspp1	-0.089461774	-0.594985988	0.556222468	0.874554486	0.225114677	4.754089726	0.000033875	0.006380010	sig Gene
ENSMUST00000136898.1	Cspp1-210	ENSMUSG00000056763.16	Cspp1	-0.284210944	-1.223402042	0.230504923	0.681288421	0.225114677	4.754089726	0.000033875	0.006380010	sig Gene
ENSMUST00000148663.1	Cspp1-212	ENSMUSG00000056763.16	Cspp1	0.061138098	0.313134769	0.756300215	0.941094142	0.225114677	4.754089726	0.000033875	0.006380010	sig Gene
ENSMUST00000088615.10	Arfgef1-201	ENSMUSG00000067851.11	Arfgef1	-0.120543617	-2.933713975	0.006291319	0.192636289	-0.070833065	-1.848235570	0.073060557	0.276594308	None
ENSMUST00000187417.1	Arfgef1-208	ENSMUSG00000067851.11	Arfgef1	-0.163893423	-0.480740000	0.634116809	0.902874257	-0.070833065	-1.848235570	0.073060557	0.276594308	None
ENSMUST00000142497.1	Arfgef1-204	ENSMUSG00000067851.11	Arfgef1	-0.219799416	-0.734877387	0.468002644	0.833471977	-0.070833065	-1.848235570	0.073060557	0.276594308	None
ENSMUST00000027056.11	Prex2-201	ENSMUSG00000048960.13	Prex2	-0.037252317	-0.617395973	0.541535785	0.869050696	-0.005240828	-0.075631538	0.940144342	0.977160683	None
ENSMUST00000188189.6	Prex2-205	ENSMUSG00000048960.13	Prex2	-0.218073291	-1.819729938	0.078584815	0.482567334	-0.005240828	-0.075631538	0.940144342	0.977160683	None
ENSMUST00000171690.8	A830018L16Rik-208	ENSMUSG00000057715.13	A830018L16Rik	0.166680905	0.836483308	0.409360580	0.803416545	0.034670441	0.518152695	0.607622874	0.810270465	None
ENSMUST00000048613.13	A830018L16Rik-201	ENSMUSG00000057715.13	A830018L16Rik	-0.145560168	-1.394545089	0.173184139	0.623186650	0.034670441	0.518152695	0.607622874	0.810270465	None
ENSMUST00000150870.7	A830018L16Rik-207	ENSMUSG00000057715.13	A830018L16Rik	-0.448142264	-2.406916528	0.022310587	0.306898827	0.034670441	0.518152695	0.607622874	0.810270465	None
ENSMUST00000142117.2	A830018L16Rik-206	ENSMUSG00000057715.13	A830018L16Rik	0.072975294	0.529077252	0.600564767	0.890218414	0.034670441	0.518152695	0.607622874	0.810270465	None
ENSMUST00000141512.7	A830018L16Rik-205	ENSMUSG00000057715.13	A830018L16Rik	0.241316775	1.492177343	0.145879842	0.591437010	0.034670441	0.518152695	0.607622874	0.810270465	None
ENSMUST00000135014.7	A830018L16Rik-202	ENSMUSG00000057715.13	A830018L16Rik	-0.028613598	-0.407458811	0.686504350	0.919437068	0.034670441	0.518152695	0.607622874	0.810270465	None
ENSMUST00000137824.7	A830018L16Rik-203	ENSMUSG00000057715.13	A830018L16Rik	-0.097567350	-0.954448734	0.347327552	0.767317147	0.034670441	0.518152695	0.607622874	0.810270465	None
ENSMUST00000179089.7	A830018L16Rik-209	ENSMUSG00000057715.13	A830018L16Rik	-0.093257532	-0.519663693	0.607032733	0.892492202	0.034670441	0.518152695	0.607622874	0.810270465	None
ENSMUST00000191437.1	A830018L16Rik-210	ENSMUSG00000057715.13	A830018L16Rik	-0.067024782	-0.178076244	0.859835416	0.969909635	0.034670441	0.518152695	0.607622874	0.810270465	None
ENSMUST00000177608.7	Sulf1-202	ENSMUSG00000016918.15	Sulf1	-0.116440989	-1.015833876	0.317664425	0.747059035	-0.235745655	-2.837812687	0.007519725	0.088701427	None
ENSMUST00000180062.7	Sulf1-203	ENSMUSG00000016918.15	Sulf1	-0.240891490	-0.848059258	0.402982508	0.799702840	-0.235745655	-2.837812687	0.007519725	0.088701427	None
ENSMUST00000088585.9	Sulf1-201	ENSMUSG00000016918.15	Sulf1	-0.164115433	-0.474987473	0.638164802	0.904341086	-0.235745655	-2.837812687	0.007519725	0.088701427	None
ENSMUST00000185780.1	Sulf1-204	ENSMUSG00000016918.15	Sulf1	-0.758500382	-2.937473133	0.006232339	0.192178262	-0.235745655	-2.837812687	0.007519725	0.088701427	None
ENSMUST00000188454.6	Slco5a1-207	ENSMUSG00000025938.16	Slco5a1	0.118056284	0.864003948	0.394300329	0.794811213	0.186289974	2.944861406	0.005718578	0.076629739	None
ENSMUST00000115403.8	Slco5a1-202	ENSMUSG00000025938.16	Slco5a1	-0.025278899	-0.112810369	0.910916882	0.983142788	0.186289974	2.944861406	0.005718578	0.076629739	None
ENSMUST00000081713.10	Ncoa2-203	ENSMUSG00000005886.14	Ncoa2	-0.006636026	-0.037778702	0.970109236	0.995830865	0.038664690	1.034525764	0.308009477	0.584696949	None
ENSMUST00000068304.12	Ncoa2-202	ENSMUSG00000005886.14	Ncoa2	-0.000470811	-0.009303190	0.992637555	1.000000000	0.038664690	1.034525764	0.308009477	0.584696949	None
ENSMUST00000006037.12	Ncoa2-201	ENSMUSG00000005886.14	Ncoa2	-0.055768341	-0.925447880	0.361966065	0.776002393	0.038664690	1.034525764	0.308009477	0.584696949	None
ENSMUST00000145280.1	Ncoa2-208	ENSMUSG00000005886.14	Ncoa2	-0.139592430	-0.590143818	0.559422452	0.876138579	0.038664690	1.034525764	0.308009477	0.584696949	None
ENSMUST00000027068.10	Tram1-201	ENSMUSG00000025935.10	Tram1	-0.041038476	-1.006511558	0.322053669	0.750478263	0.001675494	0.047229263	0.962599870	0.986251447	None
ENSMUST00000185447.1	Tram1-202	ENSMUSG00000025935.10	Tram1	-0.175448597	-0.726974255	0.472760702	0.835876126	0.001675494	0.047229263	0.962599870	0.986251447	None
ENSMUST00000188377.1	Tram1-203	ENSMUSG00000025935.10	Tram1	-0.126523800	-0.647478830	0.522144895	0.859588009	0.001675494	0.047229263	0.962599870	0.986251447	None
ENSMUST00000027071.6	Lactb2-201	ENSMUSG00000025937.6	Lactb2	-0.209261257	-3.322701559	0.002316960	0.132094986	-0.249159517	-3.397710623	0.001712933	0.040873746	sig Gene
ENSMUST00000156222.1	Lactb2-202	ENSMUSG00000025937.6	Lactb2	0.295275152	0.890690858	0.380036936	0.786626530	-0.249159517	-3.397710623	0.001712933	0.040873746	sig Gene
ENSMUST00000027066.12	Eya1-201	ENSMUSG00000025932.14	Eya1	-0.043735767	-0.287650988	0.775550860	0.945107292	-0.090921026	-1.529592588	0.135136317	0.383084416	None
ENSMUST00000168081.8	Eya1-203	ENSMUSG00000025932.14	Eya1	-0.227197027	-1.063748563	0.295755771	0.733240796	-0.090921026	-1.529592588	0.135136317	0.383084416	None
ENSMUST00000080664.13	Eya1-202	ENSMUSG00000025932.14	Eya1	0.076863959	0.428714561	0.671130517	0.914549511	-0.090921026	-1.529592588	0.135136317	0.383084416	None
ENSMUST00000190337.6	Eya1-209	ENSMUSG00000025932.14	Eya1	-0.333917981	-1.619118801	0.115672202	0.546202232	-0.090921026	-1.529592588	0.135136317	0.383084416	None
ENSMUST00000187401.1	Gm9947-202	ENSMUSG00000054493.2	Gm9947	0.003099019	0.026339907	0.979157057	0.997830987	0.088451389	0.385969604	0.701863239	0.865692005	None
ENSMUST00000027062.6	Msc-201	ENSMUSG00000025930.6	Msc	-0.075345884	-0.713982247	0.480642923	0.840046748	0.085434351	0.572848327	0.570421758	0.784089477	None
ENSMUST00000175681.2	Kcnb2-202	ENSMUSG00000092083.4	Kcnb2	0.122411459	1.816470175	0.079094969	0.483575106	0.036974608	0.577628130	0.567225274	0.782926877	None
ENSMUST00000170146.2	Kcnb2-201	ENSMUSG00000092083.4	Kcnb2	-0.038956899	-0.682972287	0.499757014	0.849164122	0.036974608	0.577628130	0.567225274	0.782926877	None
ENSMUST00000188371.6	Terf1-203	ENSMUSG00000025925.14	Terf1	-0.041729017	-0.324973225	0.747410228	0.938045200	-0.148812128	-2.741252138	0.009587159	0.100469001	None
ENSMUST00000186565.6	Terf1-202	ENSMUSG00000025925.14	Terf1	-0.173010418	-0.894146181	0.378214788	0.785817570	-0.148812128	-2.741252138	0.009587159	0.100469001	None
ENSMUST00000027057.7	Terf1-201	ENSMUSG00000025925.14	Terf1	-0.007531842	-0.110651970	0.912614068	0.983283936	-0.148812128	-2.741252138	0.009587159	0.100469001	None
ENSMUST00000115367.7	4930444P10Rik-201	ENSMUSG00000067795.13	4930444P10Rik	-0.331062318	-1.881589739	0.069423844	0.462258185	-0.241680924	-1.932877434	0.061401957	0.253869451	None
ENSMUST00000140597.7	Rpl7-203	ENSMUSG00000043716.13	Rpl7	-0.051184725	-0.219408828	0.827786936	0.960392548	0.082562605	3.322380891	0.002103463	0.044696354	sig Gene
ENSMUST00000058437.13	Rpl7-201	ENSMUSG00000043716.13	Rpl7	0.033840732	1.041662328	0.305719312	0.738907554	0.082562605	3.322380891	0.002103463	0.044696354	sig Gene
ENSMUST00000141217.1	Rpl7-204	ENSMUSG00000043716.13	Rpl7	-0.221984237	-1.678169141	0.103488406	0.527048712	0.082562605	3.322380891	0.002103463	0.044696354	sig Gene
ENSMUST00000151017.1	Rpl7-206	ENSMUSG00000043716.13	Rpl7	0.125175276	0.909670564	0.370097923	0.780856365	0.082562605	3.322380891	0.002103463	0.044696354	sig Gene
ENSMUST00000149566.1	Rpl7-205	ENSMUSG00000043716.13	Rpl7	0.062398707	1.497763407	0.144428437	0.590701618	0.082562605	3.322380891	0.002103463	0.044696354	sig Gene
ENSMUST00000125005.1	Rpl7-202	ENSMUSG00000043716.13	Rpl7	-0.096758627	-0.722294935	0.475590998	0.837555126	0.082562605	3.322380891	0.002103463	0.044696354	sig Gene
ENSMUST00000027053.7	Rdh10-201	ENSMUSG00000025921.7	Rdh10	-0.102122764	-1.760462423	0.088311000	0.500723165	-0.021246333	-0.449325493	0.655976304	0.839373468	None
ENSMUST00000152626.1	Rdh10-202	ENSMUSG00000025921.7	Rdh10	0.150650448	0.771907621	0.446083074	0.822412716	-0.021246333	-0.449325493	0.655976304	0.839373468	None
ENSMUST00000162751.7	Stau2-217	ENSMUSG00000025920.19	Stau2	-0.331178598	-1.908648889	0.065715170	0.454356895	0.154946097	5.283085848	0.000006871	0.003049696	sig Gene
ENSMUST00000054668.12	Stau2-202	ENSMUSG00000025920.19	Stau2	0.019775438	0.050751339	0.959853131	0.993668607	0.154946097	5.283085848	0.000006871	0.003049696	sig Gene
ENSMUST00000162627.7	Stau2-216	ENSMUSG00000025920.19	Stau2	0.112371776	0.357053839	0.723499346	0.930510157	0.154946097	5.283085848	0.000006871	0.003049696	sig Gene
ENSMUST00000027052.12	Stau2-201	ENSMUSG00000025920.19	Stau2	0.072956235	0.911641458	0.369075631	0.780553237	0.154946097	5.283085848	0.000006871	0.003049696	sig Gene
ENSMUST00000162435.7	Stau2-215	ENSMUSG00000025920.19	Stau2	0.102899872	1.110666963	0.275353224	0.717897424	0.154946097	5.283085848	0.000006871	0.003049696	sig Gene
ENSMUST00000128957.8	Stau2-206	ENSMUSG00000025920.19	Stau2	-0.039440672	-0.195322788	0.846429955	0.966176127	0.154946097	5.283085848	0.000006871	0.003049696	sig Gene
ENSMUST00000115360.7	Stau2-204	ENSMUSG00000025920.19	Stau2	0.763569482	2.352054089	0.025281416	0.320761377	0.154946097	5.283085848	0.000006871	0.003049696	sig Gene
ENSMUST00000162007.7	Stau2-214	ENSMUSG00000025920.19	Stau2	0.123248979	3.863462167	0.000540838	0.076176467	0.154946097	5.283085848	0.000006871	0.003049696	sig Gene
ENSMUST00000127420.7	Stau2-205	ENSMUSG00000025920.19	Stau2	0.041175197	0.294704141	0.770207755	0.944115569	0.154946097	5.283085848	0.000006871	0.003049696	sig Gene
ENSMUST00000151888.7	Stau2-211	ENSMUSG00000025920.19	Stau2	0.362853941	1.243725800	0.223033657	0.673223592	0.154946097	5.283085848	0.000006871	0.003049696	sig Gene
ENSMUST00000153966.8	Stau2-212	ENSMUSG00000025920.19	Stau2	0.443747070	0.959169565	0.344982574	0.765865171	0.154946097	5.283085848	0.000006871	0.003049696	sig Gene
ENSMUST00000115359.9	Stau2-203	ENSMUSG00000025920.19	Stau2	-0.001147103	-0.009032633	0.992851665	1.000000000	0.154946097	5.283085848	0.000006871	0.003049696	sig Gene
ENSMUST00000182554.8	Ube2w-206	ENSMUSG00000025939.19	Ube2w	0.011662005	0.186781960	0.853063038	0.968449302	-0.033682845	-0.889445752	0.379856600	0.647432011	None
ENSMUST00000182080.1	Ube2w-205	ENSMUSG00000025939.19	Ube2w	0.062000960	0.644348778	0.524144883	0.860954763	-0.033682845	-0.889445752	0.379856600	0.647432011	None
ENSMUST00000117146.8	Ube2w-201	ENSMUSG00000025939.19	Ube2w	-0.096640004	-2.325940553	0.026818022	0.326717712	-0.033682845	-0.889445752	0.379856600	0.647432011	None
ENSMUST00000133639.1	Ube2w-203	ENSMUSG00000025939.19	Ube2w	-0.078490633	-0.306243032	0.761491231	0.942279576	-0.033682845	-0.889445752	0.379856600	0.647432011	None
ENSMUST00000132919.1	Ube2w-202	ENSMUSG00000025939.19	Ube2w	0.034418413	0.198448022	0.844005622	0.965299154	-0.033682845	-0.889445752	0.379856600	0.647432011	None
ENSMUST00000188641.6	Eloc-208	ENSMUSG00000079658.9	Eloc	0.025903761	0.560695773	0.579082977	0.882716528	0.080186429	1.991961578	0.054248933	0.239435510	None
ENSMUST00000115352.9	Eloc-201	ENSMUSG00000079658.9	Eloc	0.230677868	0.997597269	0.326289485	0.752666796	0.080186429	1.991961578	0.054248933	0.239435510	None
ENSMUST00000186948.6	Eloc-206	ENSMUSG00000079658.9	Eloc	-0.041283510	-0.296471417	0.768870738	0.943800298	0.080186429	1.991961578	0.054248933	0.239435510	None
ENSMUST00000187910.6	Eloc-207	ENSMUSG00000079658.9	Eloc	0.223986988	0.824341450	0.416117775	0.806602831	0.080186429	1.991961578	0.054248933	0.239435510	None
ENSMUST00000185771.6	Eloc-203	ENSMUSG00000079658.9	Eloc	-0.099940101	-1.047502078	0.303062428	0.737160375	0.080186429	1.991961578	0.054248933	0.239435510	None
ENSMUST00000185393.6	Eloc-202	ENSMUSG00000079658.9	Eloc	-0.036795327	-0.252807961	0.802105270	0.952705952	0.080186429	1.991961578	0.054248933	0.239435510	None
ENSMUST00000186701.1	Eloc-205	ENSMUSG00000079658.9	Eloc	0.335204028	2.165594535	0.038248533	0.373613775	0.080186429	1.991961578	0.054248933	0.239435510	None
ENSMUST00000188987.6	Eloc-209	ENSMUSG00000079658.9	Eloc	-0.177412161	-0.710273590	0.482906674	0.841495202	0.080186429	1.991961578	0.054248933	0.239435510	None
ENSMUST00000190986.1	Eloc-210	ENSMUSG00000079658.9	Eloc	0.346051053	1.650939403	0.108967058	0.536408920	0.080186429	1.991961578	0.054248933	0.239435510	None
ENSMUST00000177501.1	Tmem70-203	ENSMUSG00000025940.6	Tmem70	-0.034506052	-0.203837207	0.839828732	0.963784778	0.025863298	0.851743865	0.400166015	0.664341921	None
ENSMUST00000177532.1	Tmem70-204	ENSMUSG00000025940.6	Tmem70	-0.208861072	-0.588260833	0.560669364	0.876399257	0.025863298	0.851743865	0.400166015	0.664341921	None
ENSMUST00000065373.5	Tmem70-201	ENSMUSG00000025940.6	Tmem70	-0.004657070	-0.094919839	0.924996645	0.986645040	0.025863298	0.851743865	0.400166015	0.664341921	None
ENSMUST00000176451.1	Tmem70-202	ENSMUSG00000025940.6	Tmem70	-0.138725127	-0.675818392	0.504225997	0.850972996	0.025863298	0.851743865	0.400166015	0.664341921	None
ENSMUST00000026881.10	Ly96-201	ENSMUSG00000025779.10	Ly96	0.007528967	0.047348909	0.962542474	0.994331063	0.119865167	0.634446591	0.529928616	0.759381112	None
ENSMUST00000038382.4	Jph1-201	ENSMUSG00000042686.5	Jph1	0.037060032	0.614966831	0.543117889	0.869769673	0.114993728	1.637646581	0.110486289	0.345841695	None
ENSMUST00000026879.7	Gdap1-201	ENSMUSG00000025777.8	Gdap1	-0.000579700	-0.016968310	0.986571926	0.999374596	0.048293331	1.599317494	0.118769642	0.357436316	None
ENSMUST00000150457.1	Gdap1-202	ENSMUSG00000025777.8	Gdap1	-0.029487420	-0.406574048	0.687147299	0.919580444	0.048293331	1.599317494	0.118769642	0.357436316	None
ENSMUST00000189736.1	Gdap1-204	ENSMUSG00000025777.8	Gdap1	-0.216376792	-0.817793255	0.419790503	0.808809507	0.048293331	1.599317494	0.118769642	0.357436316	None
ENSMUST00000189465.1	Gdap1-203	ENSMUSG00000025777.8	Gdap1	0.129618861	1.807879428	0.080452980	0.486061007	0.048293331	1.599317494	0.118769642	0.357436316	None
ENSMUST00000095075.4	Crispld1-201	ENSMUSG00000025776.13	Crispld1	-0.228599383	-2.014161197	0.052845462	0.418563709	-0.147203035	-0.811390945	0.422643273	0.681704404	None
ENSMUST00000209898.1	Gm28756-203	ENSMUSG00000109887.1	Gm28756	0.090776205	0.965633033	0.341789201	0.763553539	0.199986386	3.426116218	0.001584558	0.039316727	sig Gene
ENSMUST00000209405.1	Gm28756-202	ENSMUSG00000109887.1	Gm28756	0.173615144	2.017862470	0.052437165	0.417540975	0.199986386	3.426116218	0.001584558	0.039316727	sig Gene
ENSMUST00000037294.7	Tfap2d-201	ENSMUSG00000042596.7	Tfap2d	0.023078632	0.246709052	0.806779120	0.953926767	0.069561772	0.688695585	0.495570093	0.735092729	None
ENSMUST00000149505.1	Tfap2d-202	ENSMUSG00000042596.7	Tfap2d	-0.029098878	-0.171893108	0.864652034	0.971275376	0.069561772	0.688695585	0.495570093	0.735092729	None
ENSMUST00000053266.10	Mcm3-201	ENSMUSG00000041859.10	Mcm3	-0.068945651	-0.915568384	0.367044255	0.779552323	-0.049061357	-0.710665334	0.482016432	0.726461647	None
ENSMUST00000188112.1	Mcm3-203	ENSMUSG00000041859.10	Mcm3	0.111811923	0.402595950	0.690041074	0.920166508	-0.049061357	-0.710665334	0.482016432	0.726461647	None
ENSMUST00000191061.1	Mcm3-205	ENSMUSG00000041859.10	Mcm3	-0.227085342	-0.674942317	0.504774791	0.851079930	-0.049061357	-0.710665334	0.482016432	0.726461647	None
ENSMUST00000190421.1	Mcm3-204	ENSMUSG00000041859.10	Mcm3	-0.043560005	-0.571358916	0.571924651	0.879460556	-0.049061357	-0.710665334	0.482016432	0.726461647	None
ENSMUST00000181654.1	6720483E21Rik-201	ENSMUSG00000097934.1	6720483E21Rik	0.046404346	0.455899182	0.651677800	0.908335343	0.105689694	0.484016053	0.631399402	0.825594365	None
ENSMUST00000189400.6	Paqr8-204	ENSMUSG00000025931.15	Paqr8	-0.097251040	-1.327540768	0.194138005	0.644815909	-0.039310532	-0.809346921	0.423802022	0.682028150	None
ENSMUST00000068880.13	Paqr8-201	ENSMUSG00000025931.15	Paqr8	-0.066195475	-0.579692697	0.566360958	0.877602456	-0.039310532	-0.809346921	0.423802022	0.682028150	None
ENSMUST00000038447.5	Efhc1-201	ENSMUSG00000041809.5	Efhc1	-0.265924282	-2.913768475	0.006613173	0.195628217	-0.299028341	-2.597463628	0.013660871	0.119886748	None
ENSMUST00000037998.5	Tram2-201	ENSMUSG00000041779.5	Tram2	-0.121970527	-2.542491195	0.016285388	0.274199434	-0.164469031	-2.475372811	0.018314570	0.137916415	None
ENSMUST00000027065.11	Tmem14a-202	ENSMUSG00000025933.15	Tmem14a	-0.093936146	-1.148365854	0.259705562	0.706533564	-0.033306447	-0.540872778	0.592032674	0.800085293	None
ENSMUST00000027064.7	Tmem14a-201	ENSMUSG00000025933.15	Tmem14a	-0.042546845	-0.571993038	0.571500349	0.879460556	-0.033306447	-0.540872778	0.592032674	0.800085293	None
ENSMUST00000029667.12	Kcnq5-201	ENSMUSG00000028033.16	Kcnq5	-0.049041124	-0.552090274	0.584891998	0.884952208	0.015819438	0.182349918	0.856363739	0.945498277	None
ENSMUST00000115300.7	Kcnq5-203	ENSMUSG00000028033.16	Kcnq5	0.091168703	0.746187115	0.461242319	0.829961845	0.015819438	0.182349918	0.856363739	0.945498277	None
ENSMUST00000081544.12	Rims1-201	ENSMUSG00000041670.17	Rims1	0.001603744	0.019230587	0.984781861	0.998909569	0.032181082	0.781137001	0.439991304	0.694514486	None
ENSMUST00000115273.8	Rims1-206	ENSMUSG00000041670.17	Rims1	-0.038193461	-0.442262184	0.661406138	0.911555457	0.032181082	0.781137001	0.439991304	0.694514486	None
ENSMUST00000097810.9	Rims1-204	ENSMUSG00000041670.17	Rims1	-0.329514632	-2.293988152	0.028813049	0.335407438	0.032181082	0.781137001	0.439991304	0.694514486	None
ENSMUST00000097809.9	Rims1-203	ENSMUSG00000041670.17	Rims1	0.159651142	1.292598933	0.205814212	0.658549903	0.032181082	0.781137001	0.439991304	0.694514486	None
ENSMUST00000164877.7	Rims1-207	ENSMUSG00000041670.17	Rims1	0.046958507	0.576292155	0.568627891	0.878554050	0.032181082	0.781137001	0.439991304	0.694514486	None
ENSMUST00000185942.1	Rims1-208	ENSMUSG00000041670.17	Rims1	-0.055317567	-0.746290907	0.461180544	0.829927018	0.032181082	0.781137001	0.439991304	0.694514486	None
ENSMUST00000097808.6	Rims1-202	ENSMUSG00000041670.17	Rims1	-0.060663468	-0.944418621	0.352345058	0.770097136	0.032181082	0.781137001	0.439991304	0.694514486	None
ENSMUST00000218140.1	Rims1-209	ENSMUSG00000041670.17	Rims1	-0.114109233	-1.179246460	0.247377420	0.696170066	0.032181082	0.781137001	0.439991304	0.694514486	None
ENSMUST00000027343.5	Ogfrl1-201	ENSMUSG00000026158.11	Ogfrl1	-0.014629854	-0.310088665	0.758593204	0.941838702	0.031522616	0.785758662	0.437313896	0.692380456	None
ENSMUST00000188677.1	Ogfrl1-203	ENSMUSG00000026158.11	Ogfrl1	0.027414090	0.186389835	0.853367841	0.968548605	0.031522616	0.785758662	0.437313896	0.692380456	None
ENSMUST00000144602.1	B3gat2-203	ENSMUSG00000026156.8	B3gat2	0.096750322	0.544723368	0.589887409	0.886341244	-0.001301955	-0.030813428	0.975593960	0.990786174	None
ENSMUST00000063663.5	B3gat2-201	ENSMUSG00000026156.8	B3gat2	-0.055005896	-1.114520499	0.273723386	0.716960314	-0.001301955	-0.030813428	0.975593960	0.990786174	None
ENSMUST00000149737.7	Smap1-207	ENSMUSG00000026155.13	Smap1	0.043352653	0.564720678	0.576375813	0.881497397	0.077691598	2.701553052	0.010581614	0.105659575	None
ENSMUST00000027339.13	Smap1-201	ENSMUSG00000026155.13	Smap1	0.013641037	0.393931330	0.696360388	0.921497512	0.077691598	2.701553052	0.010581614	0.105659575	None
ENSMUST00000136506.1	Smap1-204	ENSMUSG00000026155.13	Smap1	1.071579786	1.777962091	0.085338356	0.493814859	0.077691598	2.701553052	0.010581614	0.105659575	None
ENSMUST00000129254.7	Smap1-202	ENSMUSG00000026155.13	Smap1	0.000000000	0.000000000	1.000000000	1.000000000	0.077691598	2.701553052	0.010581614	0.105659575	None
ENSMUST00000148710.7	Smap1-206	ENSMUSG00000026155.13	Smap1	0.380298206	0.953769442	0.347665850	0.767456290	0.077691598	2.701553052	0.010581614	0.105659575	None
ENSMUST00000141330.7	Smap1-205	ENSMUSG00000026155.13	Smap1	0.032256257	0.875147243	0.388303655	0.791234079	0.077691598	2.701553052	0.010581614	0.105659575	None
ENSMUST00000027338.3	Sdhaf4-201	ENSMUSG00000026154.4	Sdhaf4	-0.046948229	-1.031155880	0.310540103	0.741996164	-0.013307208	-0.291876759	0.772109693	0.905053932	None
ENSMUST00000155767.2	Sdhaf4-202	ENSMUSG00000026154.4	Sdhaf4	-0.096893268	-0.397960630	0.693418938	0.921263479	-0.013307208	-0.291876759	0.772109693	0.905053932	None
ENSMUST00000187619.6	Fam135a-207	ENSMUSG00000026153.15	Fam135a	0.231294159	1.224447130	0.230116236	0.680625363	0.037479291	0.792627623	0.433352720	0.688949273	None
ENSMUST00000188712.6	Fam135a-209	ENSMUSG00000026153.15	Fam135a	0.004089316	0.039261237	0.968936854	0.995578350	0.037479291	0.792627623	0.433352720	0.688949273	None
ENSMUST00000187369.6	Fam135a-206	ENSMUSG00000026153.15	Fam135a	0.243472768	1.033863528	0.309292713	0.741309538	0.037479291	0.792627623	0.433352720	0.688949273	None
ENSMUST00000186331.1	Fam135a-204	ENSMUSG00000026153.15	Fam135a	-0.067438562	-0.339398991	0.736624916	0.934527493	0.037479291	0.792627623	0.433352720	0.688949273	None
ENSMUST00000027337.14	Fam135a-201	ENSMUSG00000026153.15	Fam135a	-0.061614871	-1.084534269	0.286589391	0.725409312	0.037479291	0.792627623	0.433352720	0.688949273	None
ENSMUST00000185807.1	Fam135a-203	ENSMUSG00000026153.15	Fam135a	-0.161966849	-0.489016550	0.628312814	0.900507032	0.037479291	0.792627623	0.433352720	0.688949273	None
ENSMUST00000088349.2	Col9a1-202	ENSMUSG00000026147.16	Col9a1	-0.047173465	-0.662682195	0.512489376	0.855382879	-0.034555436	-0.386832207	0.701230303	0.865445478	None
ENSMUST00000144297.1	Col19a1-203	ENSMUSG00000026141.13	Col19a1	-0.010796206	-0.183894767	0.855307819	0.969034763	0.022579323	0.300888006	0.765286076	0.901127400	None
ENSMUST00000115244.8	Col19a1-202	ENSMUSG00000026141.13	Col19a1	-0.056970131	-0.348019727	0.730205427	0.932690291	0.022579323	0.300888006	0.765286076	0.901127400	None
ENSMUST00000051344.5	Col19a1-201	ENSMUSG00000026141.13	Col19a1	0.036836584	0.192796034	0.848391148	0.967010653	0.022579323	0.300888006	0.765286076	0.901127400	None
ENSMUST00000188299.1	Gm28438-201	ENSMUSG00000101939.1	Gm28438	0.040279645	0.370650326	0.713448601	0.927067028	-0.331508587	-1.258565570	0.216545675	0.491349345	None
ENSMUST00000190277.1	Gm28437-201	ENSMUSG00000101111.1	Gm28437	0.016150945	0.083705846	0.933834892	0.988757258	0.086080507	0.741952060	0.463083053	0.713155043	None
ENSMUST00000189941.1	Gm10925-201	ENSMUSG00000100862.1	Gm10925	0.150561361	2.689272941	0.011478889	0.239759144	0.046843695	0.297877325	0.767563781	0.902367185	None
ENSMUST00000188231.1	Gm28661-201	ENSMUSG00000102070.1	Gm28661	-0.020524664	-0.274512715	0.785533345	0.948193025	0.284896018	1.333962599	0.190860408	0.459553211	None
ENSMUST00000187117.1	Gm29216-201	ENSMUSG00000101249.1	Gm29216	-0.001140663	-0.026646858	0.978914223	0.997712911	-0.017764182	-0.059108631	0.953202913	0.982365015	None
ENSMUST00000191471.6	Lmbrd1-206	ENSMUSG00000073725.8	Lmbrd1	-0.136482704	-2.106213653	0.043479918	0.390527724	-0.073422270	-2.228818586	0.032367409	0.181246599	None
ENSMUST00000186096.6	Lmbrd1-202	ENSMUSG00000073725.8	Lmbrd1	0.367570205	1.252082872	0.220014797	0.671194919	-0.073422270	-2.228818586	0.032367409	0.181246599	None
ENSMUST00000186190.1	Lmbrd1-203	ENSMUSG00000073725.8	Lmbrd1	-0.195165768	-0.774996107	0.444282996	0.821904197	-0.073422270	-2.228818586	0.032367409	0.181246599	None
ENSMUST00000095062.9	Lmbrd1-201	ENSMUSG00000073725.8	Lmbrd1	-0.122403694	-2.547050698	0.016111615	0.272518444	-0.073422270	-2.228818586	0.032367409	0.181246599	None
ENSMUST00000187468.1	Lmbrd1-204	ENSMUSG00000073725.8	Lmbrd1	0.080853407	0.506242725	0.616310192	0.895573125	-0.073422270	-2.228818586	0.032367409	0.181246599	None
ENSMUST00000190195.1	Lmbrd1-205	ENSMUSG00000073725.8	Lmbrd1	0.624501882	1.830107919	0.076979333	0.479019448	-0.073422270	-2.228818586	0.032367409	0.181246599	None
ENSMUST00000126626.7	Adgrb3-203	ENSMUSG00000033569.17	Adgrb3	-0.056924096	-1.336538711	0.191215408	0.642361900	0.012624893	0.391601821	0.697734512	0.863639409	None
ENSMUST00000146592.7	Adgrb3-206	ENSMUSG00000033569.17	Adgrb3	0.096914338	0.467080825	0.643747135	0.905210575	0.012624893	0.391601821	0.697734512	0.863639409	None
ENSMUST00000151309.7	Adgrb3-207	ENSMUSG00000033569.17	Adgrb3	-0.075225452	-0.945516236	0.351793647	0.769689235	0.012624893	0.391601821	0.697734512	0.863639409	None
ENSMUST00000041838.6	Adgrb3-201	ENSMUSG00000033569.17	Adgrb3	-0.034034270	-0.355371757	0.724746299	0.931003163	0.012624893	0.391601821	0.697734512	0.863639409	None
ENSMUST00000153568.7	Adgrb3-208	ENSMUSG00000033569.17	Adgrb3	0.046043783	0.659175706	0.514707617	0.856115323	0.012624893	0.391601821	0.697734512	0.863639409	None
ENSMUST00000194343.1	Gm9884-201	ENSMUSG00000104516.1	Gm9884	0.006222622	0.089372743	0.929367416	0.987880774	0.054372033	0.512087718	0.611816690	0.813268244	None
ENSMUST00000186733.6	Phf3-205	ENSMUSG00000048874.15	Phf3	-0.002253327	-0.011745520	0.990704803	0.999973121	-0.049723714	-1.499851974	0.142649900	0.394798818	None
ENSMUST00000088310.9	Phf3-201	ENSMUSG00000048874.15	Phf3	-0.127725934	-0.764283788	0.450545131	0.824271230	-0.049723714	-1.499851974	0.142649900	0.394798818	None
ENSMUST00000191329.1	Phf3-214	ENSMUSG00000048874.15	Phf3	-0.309537904	-5.302889508	0.000009322	0.013344263	-0.049723714	-1.499851974	0.142649900	0.394798818	sig Tx
ENSMUST00000187316.1	Phf3-206	ENSMUSG00000048874.15	Phf3	0.088524782	0.620913541	0.539249074	0.867699838	-0.049723714	-1.499851974	0.142649900	0.394798818	None
ENSMUST00000186105.6	Phf3-204	ENSMUSG00000048874.15	Phf3	-0.192936595	-1.387573360	0.175278179	0.625897393	-0.049723714	-1.499851974	0.142649900	0.394798818	None
ENSMUST00000191245.6	Phf3-213	ENSMUSG00000048874.15	Phf3	-0.041779613	-0.472754698	0.639739047	0.904624568	-0.049723714	-1.499851974	0.142649900	0.394798818	None
ENSMUST00000191064.6	Phf3-212	ENSMUSG00000048874.15	Phf3	-0.125866806	-0.955696812	0.346706561	0.766871796	-0.049723714	-1.499851974	0.142649900	0.394798818	None
ENSMUST00000187600.1	Phf3-207	ENSMUSG00000048874.15	Phf3	-0.256723750	-0.704521792	0.486429544	0.842978895	-0.049723714	-1.499851974	0.142649900	0.394798818	None
ENSMUST00000185521.1	Phf3-202	ENSMUSG00000048874.15	Phf3	0.715949575	9.001473883	0.000000000	0.000022446	-0.049723714	-1.499851974	0.142649900	0.394798818	sig Tx
ENSMUST00000188780.1	Phf3-209	ENSMUSG00000048874.15	Phf3	0.007942748	0.054665853	0.956759623	0.992858653	-0.049723714	-1.499851974	0.142649900	0.394798818	None
ENSMUST00000187968.1	Phf3-208	ENSMUSG00000048874.15	Phf3	-0.358447530	-1.817790211	0.078888044	0.483214746	-0.049723714	-1.499851974	0.142649900	0.394798818	None
ENSMUST00000232841.1	Ptp4a1-203	ENSMUSG00000026064.16	Ptp4a1	-0.161698081	-1.008010638	0.321345065	0.749728266	0.172599497	0.979966477	0.333850658	0.609425430	None
ENSMUST00000130934.1	Ptp4a1-201	ENSMUSG00000026064.16	Ptp4a1	0.134861392	0.934154578	0.357529195	0.773905994	0.172599497	0.979966477	0.333850658	0.609425430	None
ENSMUST00000095050.4	Gm19680-201	ENSMUSG00000070960.4	Gm19680	-0.410218926	-1.999743782	0.054462574	0.423387003	0.071072683	0.482114604	0.632735880	0.826351981	None
ENSMUST00000027226.11	Khdrbs2-201	ENSMUSG00000026058.11	Khdrbs2	0.057921177	1.185799937	0.244817346	0.693670549	0.206158775	4.735721402	0.000035792	0.006440659	sig Gene
ENSMUST00000189878.1	Khdrbs2-205	ENSMUSG00000026058.11	Khdrbs2	0.334487988	3.802165579	0.000639774	0.080463888	0.206158775	4.735721402	0.000035792	0.006440659	sig Gene
ENSMUST00000185666.1	Khdrbs2-202	ENSMUSG00000026058.11	Khdrbs2	0.158703008	1.266572379	0.214853779	0.667005864	0.206158775	4.735721402	0.000035792	0.006440659	sig Gene
ENSMUST00000027312.10	Prim2-201	ENSMUSG00000026134.11	Prim2	0.087757962	2.533180249	0.016645629	0.275793996	0.128083011	3.545619798	0.001138779	0.033407789	sig Gene
ENSMUST00000191779.1	1700001G17Rik-201	ENSMUSG00000103746.1	1700001G17Rik	0.067764776	0.227968113	0.821185748	0.958434180	-0.263958983	-1.643247014	0.109316789	0.343748985	None
ENSMUST00000191965.1	1700001G17Rik-202	ENSMUSG00000103746.1	1700001G17Rik	-0.255513933	-0.786353940	0.437700783	0.818308342	-0.263958983	-1.643247014	0.109316789	0.343748985	None
ENSMUST00000195006.5	Rab23-210	ENSMUSG00000004768.14	Rab23	0.180649284	0.666871036	0.509846343	0.853571806	-0.077031736	-2.374508738	0.023206032	0.154815395	None
ENSMUST00000088287.9	Rab23-201	ENSMUSG00000004768.14	Rab23	-0.164595661	-1.639030312	0.111437767	0.540234315	-0.077031736	-2.374508738	0.023206032	0.154815395	None
ENSMUST00000151482.7	Rab23-209	ENSMUSG00000004768.14	Rab23	0.164921810	0.977355601	0.336048296	0.759320472	-0.077031736	-2.374508738	0.023206032	0.154815395	None
ENSMUST00000115174.3	Rab23-202	ENSMUSG00000004768.14	Rab23	-0.281179912	-1.540205117	0.133777006	0.575554338	-0.077031736	-2.374508738	0.023206032	0.154815395	None
ENSMUST00000150593.7	Rab23-208	ENSMUSG00000004768.14	Rab23	0.114675183	1.363351526	0.182707808	0.633917472	-0.077031736	-2.374508738	0.023206032	0.154815395	None
ENSMUST00000122822.1	Rab23-203	ENSMUSG00000004768.14	Rab23	0.032610462	0.113004222	0.910764473	0.983110895	-0.077031736	-2.374508738	0.023206032	0.154815395	None
ENSMUST00000132066.3	Rab23-204	ENSMUSG00000004768.14	Rab23	0.132646598	0.343824037	0.733327331	0.933420906	-0.077031736	-2.374508738	0.023206032	0.154815395	None
ENSMUST00000044691.8	Bag2-201	ENSMUSG00000042215.8	Bag2	0.000734080	0.017245569	0.986352536	0.999363774	0.051822241	1.191406964	0.241537256	0.518516730	None
ENSMUST00000187602.1	Bag2-203	ENSMUSG00000042215.8	Bag2	-0.168415947	-1.315152682	0.198217886	0.650328923	0.051822241	1.191406964	0.241537256	0.518516730	None
ENSMUST00000139143.7	Zfp451-206	ENSMUSG00000042197.13	Zfp451	0.386132389	1.064429731	0.295452150	0.732983303	0.042919241	1.164937105	0.251949270	0.529497658	None
ENSMUST00000019861.12	Zfp451-201	ENSMUSG00000042197.13	Zfp451	-0.142656641	-1.928759516	0.063071013	0.447567034	0.042919241	1.164937105	0.251949270	0.529497658	None
ENSMUST00000140163.1	Zfp451-207	ENSMUSG00000042197.13	Zfp451	0.445195725	1.243312827	0.223183640	0.673382891	0.042919241	1.164937105	0.251949270	0.529497658	None
ENSMUST00000044455.7	Zfp451-202	ENSMUSG00000042197.13	Zfp451	0.014796972	0.306904266	0.760992681	0.942198997	0.042919241	1.164937105	0.251949270	0.529497658	None
ENSMUST00000115161.7	Bend6-202	ENSMUSG00000042182.16	Bend6	-0.471917055	-2.943914794	0.006132484	0.191454199	0.041449941	1.241167723	0.222825823	0.497816489	None
ENSMUST00000129464.7	Bend6-204	ENSMUSG00000042182.16	Bend6	0.043688155	0.250561720	0.803825804	0.953309867	0.041449941	1.241167723	0.222825823	0.497816489	None
ENSMUST00000062289.10	Bend6-201	ENSMUSG00000042182.16	Bend6	0.031999852	0.827794533	0.414189063	0.805608339	0.041449941	1.241167723	0.222825823	0.497816489	None
ENSMUST00000195350.5	Bend6-206	ENSMUSG00000042182.16	Bend6	0.262823305	1.173951182	0.249460314	0.698115396	0.041449941	1.241167723	0.222825823	0.497816489	None
ENSMUST00000126724.7	Bend6-203	ENSMUSG00000042182.16	Bend6	-0.072064821	-0.571167854	0.572052524	0.879491796	0.041449941	1.241167723	0.222825823	0.497816489	None
ENSMUST00000139700.2	Bend6-205	ENSMUSG00000042182.16	Bend6	-0.055940253	-0.225490633	0.823095115	0.959139167	0.041449941	1.241167723	0.222825823	0.497816489	None
ENSMUST00000183034.4	Dst-211	ENSMUSG00000026131.20	Dst	-0.028432860	-0.561831609	0.578318376	0.882238406	0.036416028	0.806771657	0.425264687	0.682896172	None
ENSMUST00000097786.9	Dst-202	ENSMUSG00000026131.20	Dst	0.025818295	0.404301555	0.688799785	0.920082030	0.036416028	0.806771657	0.425264687	0.682896172	None
ENSMUST00000185897.6	Dst-217	ENSMUSG00000026131.20	Dst	0.050964246	1.133702819	0.265713286	0.710631090	0.036416028	0.806771657	0.425264687	0.682896172	None
ENSMUST00000185269.6	Dst-215	ENSMUSG00000026131.20	Dst	-0.202893151	-1.221929381	0.231053465	0.681639659	0.036416028	0.806771657	0.425264687	0.682896172	None
ENSMUST00000182018.7	Dst-204	ENSMUSG00000026131.20	Dst	-0.032316811	-0.808786780	0.424874569	0.811635326	0.036416028	0.806771657	0.425264687	0.682896172	None
ENSMUST00000183100.7	Dst-212	ENSMUSG00000026131.20	Dst	0.093198438	0.227120670	0.821838739	0.958664861	0.036416028	0.806771657	0.425264687	0.682896172	None
ENSMUST00000182507.3	Dst-208	ENSMUSG00000026131.20	Dst	-0.081808888	-1.216003430	0.233270622	0.683610575	0.036416028	0.806771657	0.425264687	0.682896172	None
ENSMUST00000188254.2	Gm3052-202	ENSMUSG00000101462.2	Gm3052	0.072416726	0.978881833	0.335305671	0.758881635	-0.059194452	-0.435657939	0.665769001	0.845314638	None
ENSMUST00000192173.1	Gm37233-201	ENSMUSG00000102336.1	Gm37233	-0.110730128	-2.207152261	0.034928944	0.360481078	-0.135275226	-1.720294913	0.094240019	0.317111526	None
ENSMUST00000042493.9	Ccdc115-201	ENSMUSG00000042111.9	Ccdc115	-0.066101587	-1.809110253	0.080257202	0.486061007	-0.020313293	-0.574293624	0.569454274	0.783622437	None
ENSMUST00000188583.1	Ccdc115-202	ENSMUSG00000042111.9	Ccdc115	0.076340379	0.712061645	0.481814493	0.840565290	-0.020313293	-0.574293624	0.569454274	0.783622437	None
ENSMUST00000027303.13	Imp4-201	ENSMUSG00000026127.13	Imp4	0.025659890	0.595670617	0.555770783	0.874497469	0.077885733	2.083274314	0.044621013	0.214596705	None
ENSMUST00000137794.7	Imp4-205	ENSMUSG00000026127.13	Imp4	-0.217342558	-1.080461109	0.288369594	0.727003592	0.077885733	2.083274314	0.044621013	0.214596705	None
ENSMUST00000149962.7	Imp4-206	ENSMUSG00000026127.13	Imp4	0.255267221	0.908726958	0.370588020	0.781122011	0.077885733	2.083274314	0.044621013	0.214596705	None
ENSMUST00000134327.1	Imp4-203	ENSMUSG00000026127.13	Imp4	-0.050659325	-0.509557651	0.614012624	0.894708368	0.077885733	2.083274314	0.044621013	0.214596705	None
ENSMUST00000136770.2	Imp4-204	ENSMUSG00000026127.13	Imp4	0.218211266	1.379612442	0.177693520	0.628144642	0.077885733	2.083274314	0.044621013	0.214596705	None
ENSMUST00000027302.13	Ptpn18-201	ENSMUSG00000026126.15	Ptpn18	-0.161790327	-1.850973020	0.073836254	0.471088217	-0.195140460	-1.290341580	0.205420046	0.478864653	None
ENSMUST00000188972.2	Ptpn18-206	ENSMUSG00000026126.15	Ptpn18	-0.138325905	-0.556342446	0.582018076	0.883746505	-0.195140460	-1.290341580	0.205420046	0.478864653	None
ENSMUST00000052670.10	Amer3-201	ENSMUSG00000045174.10	Amer3	-0.083419973	-2.491063584	0.018368602	0.286280617	-0.038867454	-1.256427900	0.217310078	0.492161198	None
ENSMUST00000159747.8	Arhgef4-204	ENSMUSG00000037509.21	Arhgef4	-0.044454844	-0.745854993	0.461440024	0.830054652	-0.050313913	-1.452103556	0.155408644	0.413223143	None
ENSMUST00000162599.7	Arhgef4-206	ENSMUSG00000037509.21	Arhgef4	-0.198393668	-0.957095815	0.346011359	0.766472098	-0.050313913	-1.452103556	0.155408644	0.413223143	None
ENSMUST00000159021.8	Arhgef4-202	ENSMUSG00000037509.21	Arhgef4	-0.116157307	-0.798780233	0.430567233	0.814915831	-0.050313913	-1.452103556	0.155408644	0.413223143	None
ENSMUST00000047664.15	Arhgef4-201	ENSMUSG00000037509.21	Arhgef4	-0.217451140	-5.801699648	0.000002253	0.006612323	-0.050313913	-1.452103556	0.155408644	0.413223143	sig Tx
ENSMUST00000162760.7	Arhgef4-207	ENSMUSG00000037509.21	Arhgef4	0.190467471	3.150282538	0.003628440	0.154492267	-0.050313913	-1.452103556	0.155408644	0.413223143	None
ENSMUST00000159059.1	Arhgef4-203	ENSMUSG00000037509.21	Arhgef4	-0.098246973	-0.627367208	0.535066898	0.865571949	-0.050313913	-1.452103556	0.155408644	0.413223143	None
ENSMUST00000160855.1	Arhgef4-205	ENSMUSG00000037509.21	Arhgef4	0.042578902	0.634478249	0.530478677	0.863369017	-0.050313913	-1.452103556	0.155408644	0.413223143	None
ENSMUST00000167518.7	Fam168b-203	ENSMUSG00000037503.12	Fam168b	0.002266043	0.014381955	0.988618510	0.999821522	0.090034362	3.096944520	0.003845847	0.062452804	None
ENSMUST00000047534.11	Fam168b-201	ENSMUSG00000037503.12	Fam168b	0.045059394	1.327760669	0.194066172	0.644748171	0.090034362	3.096944520	0.003845847	0.062452804	None
ENSMUST00000170092.7	Fam168b-204	ENSMUSG00000037503.12	Fam168b	-0.016017380	-0.192077379	0.848949127	0.967134012	0.090034362	3.096944520	0.003845847	0.062452804	None
ENSMUST00000185469.6	Fam168b-207	ENSMUSG00000037503.12	Fam168b	0.116970836	0.829802045	0.413070328	0.805311547	0.090034362	3.096944520	0.003845847	0.062452804	None
ENSMUST00000185231.1	Fam168b-205	ENSMUSG00000037503.12	Fam168b	-0.249960121	-1.602285549	0.119354761	0.552162766	0.090034362	3.096944520	0.003845847	0.062452804	None
ENSMUST00000156687.7	Plekhb2-203	ENSMUSG00000026123.11	Plekhb2	-0.016481802	-0.319098525	0.751817464	0.939479708	0.032230670	0.926341313	0.360633586	0.631810638	None
ENSMUST00000027297.10	Plekhb2-201	ENSMUSG00000026123.11	Plekhb2	-0.014792678	-0.403834027	0.689139951	0.920082030	0.032230670	0.926341313	0.360633586	0.631810638	None
ENSMUST00000152654.2	Plekhb2-202	ENSMUSG00000026123.11	Plekhb2	0.326874053	1.590248662	0.122046722	0.557280864	0.032230670	0.926341313	0.360633586	0.631810638	None
ENSMUST00000194261.1	1110002O04Rik-201	ENSMUSG00000102531.1	1110002O04Rik	-0.134313458	-1.365180562	0.182138360	0.633233429	-0.555233820	-1.230330478	0.226805951	0.502186240	None
ENSMUST00000088174.3	Hs6st1-201	ENSMUSG00000045216.7	Hs6st1	0.003364925	0.093894380	0.925804468	0.986765970	0.048103638	1.605151013	0.117477092	0.355071643	None
ENSMUST00000046875.13	Uggt1-201	ENSMUSG00000037470.14	Uggt1	-0.010255781	-0.247580667	0.806110716	0.953796115	0.040945766	1.369164726	0.179699442	0.445379905	None
ENSMUST00000173999.7	Uggt1-206	ENSMUSG00000037470.14	Uggt1	0.013269817	0.126592082	0.900090479	0.980020019	0.040945766	1.369164726	0.179699442	0.445379905	None
ENSMUST00000174266.7	Uggt1-209	ENSMUSG00000037470.14	Uggt1	-0.047926776	-0.568972650	0.573522747	0.880204527	0.040945766	1.369164726	0.179699442	0.445379905	None
ENSMUST00000173250.1	Uggt1-205	ENSMUSG00000037470.14	Uggt1	0.320180012	2.059810574	0.047999795	0.404593319	0.040945766	1.369164726	0.179699442	0.445379905	None
ENSMUST00000173166.1	Uggt1-204	ENSMUSG00000037470.14	Uggt1	0.149478316	0.860706886	0.396085835	0.796118829	0.040945766	1.369164726	0.179699442	0.445379905	None
ENSMUST00000056946.7	Neurl3-201	ENSMUSG00000047180.8	Neurl3	-0.306058101	-4.076689678	0.000300024	0.058396630	-0.438806856	-3.565900941	0.001076255	0.032424022	sig Gene
ENSMUST00000116629.8	Arid5a-205	ENSMUSG00000037447.16	Arid5a	-0.124638059	-0.902390431	0.373890078	0.783363229	-0.194133669	-1.673971140	0.103081305	0.332839635	None
ENSMUST00000115032.7	Arid5a-204	ENSMUSG00000037447.16	Arid5a	-0.078350539	-0.565055333	0.576151006	0.881461448	-0.194133669	-1.673971140	0.103081305	0.332839635	None
ENSMUST00000185912.6	Kansl3-204	ENSMUSG00000010453.12	Kansl3	0.488836788	0.982651013	0.333476443	0.757634624	0.046948012	1.694419643	0.099097039	0.326151571	None
ENSMUST00000010597.9	Kansl3-201	ENSMUSG00000010453.12	Kansl3	-0.072470880	-0.963496530	0.342842569	0.764291237	0.046948012	1.694419643	0.099097039	0.326151571	None
ENSMUST00000186470.1	Kansl3-205	ENSMUSG00000010453.12	Kansl3	0.131251883	0.322211402	0.749481096	0.938686555	0.046948012	1.694419643	0.099097039	0.326151571	None
ENSMUST00000188961.6	Kansl3-209	ENSMUSG00000010453.12	Kansl3	0.019493715	0.125013654	0.901329485	0.980224415	0.046948012	1.694419643	0.099097039	0.326151571	None
ENSMUST00000188528.6	Kansl3-207	ENSMUSG00000010453.12	Kansl3	0.282355651	1.511935045	0.140798358	0.585695408	0.046948012	1.694419643	0.099097039	0.326151571	None
ENSMUST00000185621.2	Kansl3-203	ENSMUSG00000010453.12	Kansl3	0.002703997	0.015063117	0.988079498	0.999715189	0.046948012	1.694419643	0.099097039	0.326151571	None
ENSMUST00000187628.1	Kansl3-206	ENSMUSG00000010453.12	Kansl3	-0.007708346	-0.028856081	0.977166537	0.997106530	0.046948012	1.694419643	0.099097039	0.326151571	None
ENSMUST00000185614.1	Kansl3-202	ENSMUSG00000010453.12	Kansl3	0.118237654	1.486103078	0.147471367	0.593472432	0.046948012	1.694419643	0.099097039	0.326151571	None
ENSMUST00000140452.3	Fer1l5-201	ENSMUSG00000037432.15	Fer1l5	0.054994638	1.389629713	0.174658478	0.625205268	0.106394179	0.260632962	0.795908037	0.917601837	None
ENSMUST00000192969.5	Lman2l-207	ENSMUSG00000001143.13	Lman2l	-0.033374170	-0.325530461	0.746992634	0.937910208	0.027163135	0.808694429	0.424172325	0.682159261	None
ENSMUST00000125304.7	Lman2l-204	ENSMUSG00000001143.13	Lman2l	-0.010487580	-0.204840976	0.839051280	0.963674208	0.027163135	0.808694429	0.424172325	0.682159261	None
ENSMUST00000134594.7	Lman2l-205	ENSMUSG00000001143.13	Lman2l	0.061091906	0.722135916	0.475687353	0.837560071	0.027163135	0.808694429	0.424172325	0.682159261	None
ENSMUST00000115011.7	Lman2l-202	ENSMUSG00000001143.13	Lman2l	-0.111815076	-1.635250535	0.112231569	0.541691784	0.027163135	0.808694429	0.424172325	0.682159261	None
ENSMUST00000001171.12	Lman2l-201	ENSMUSG00000001143.13	Lman2l	0.369893053	1.454419675	0.155999705	0.604554875	0.027163135	0.808694429	0.424172325	0.682159261	None
ENSMUST00000152088.1	Lman2l-206	ENSMUSG00000001143.13	Lman2l	-0.090635057	-0.636363482	0.529265802	0.863038221	0.027163135	0.808694429	0.424172325	0.682159261	None
ENSMUST00000153128.1	Cnnm4-201	ENSMUSG00000037408.10	Cnnm4	-0.026080537	-0.455784200	0.651759569	0.908335343	0.025433404	0.406016595	0.687210379	0.856771744	None
ENSMUST00000001166.13	Cnnm3-201	ENSMUSG00000001138.13	Cnnm3	0.079876909	0.787413820	0.437089568	0.818117858	0.076483496	2.061552723	0.046763917	0.220975274	None
ENSMUST00000097776.3	Cnnm3-202	ENSMUSG00000001138.13	Cnnm3	-0.045197047	-0.482209005	0.633084918	0.902339809	0.076483496	2.061552723	0.046763917	0.220975274	None
ENSMUST00000154225.1	Cnnm3-204	ENSMUSG00000001138.13	Cnnm3	0.058736161	0.393318723	0.696808022	0.921640751	0.076483496	2.061552723	0.046763917	0.220975274	None
ENSMUST00000195264.1	Cnnm3-205	ENSMUSG00000001138.13	Cnnm3	0.338089786	3.530906426	0.001333631	0.109802943	0.076483496	2.061552723	0.046763917	0.220975274	None
ENSMUST00000135100.1	Cnnm3-203	ENSMUSG00000001138.13	Cnnm3	0.101510578	1.011364163	0.319763749	0.748524202	0.076483496	2.061552723	0.046763917	0.220975274	None
ENSMUST00000207843.1	Ankrd39-203	ENSMUSG00000079610.9	Ankrd39	-0.044288608	-0.430053263	0.670166995	0.914533396	-0.049054377	-0.862918369	0.394076548	0.659867486	None
ENSMUST00000001172.11	Ankrd39-201	ENSMUSG00000079610.9	Ankrd39	-0.112592107	-1.399438922	0.171725979	0.621399939	-0.049054377	-0.862918369	0.394076548	0.659867486	None
ENSMUST00000194894.3	Ankrd39-202	ENSMUSG00000079610.9	Ankrd39	-0.033742024	-0.205163481	0.838801524	0.963674208	-0.049054377	-0.862918369	0.394076548	0.659867486	None
ENSMUST00000208690.1	Ankrd39-206	ENSMUSG00000079610.9	Ankrd39	0.014055295	0.049545048	0.960806552	0.993945890	-0.049054377	-0.862918369	0.394076548	0.659867486	None
ENSMUST00000191677.5	Sema4c-203	ENSMUSG00000026121.13	Sema4c	0.207244052	1.888647228	0.068439566	0.460078487	0.030980185	0.786640933	0.436803896	0.692163422	None
ENSMUST00000191642.5	Sema4c-202	ENSMUSG00000026121.13	Sema4c	0.029034923	0.250196958	0.804105292	0.953309867	0.030980185	0.786640933	0.436803896	0.692163422	None
ENSMUST00000195620.5	Sema4c-208	ENSMUSG00000026121.13	Sema4c	-0.216748753	-1.519309927	0.138938599	0.583563990	0.030980185	0.786640933	0.436803896	0.692163422	None
ENSMUST00000114991.7	Sema4c-201	ENSMUSG00000026121.13	Sema4c	-0.036302663	-0.344407936	0.732892588	0.933346315	0.030980185	0.786640933	0.436803896	0.692163422	None
ENSMUST00000191785.1	Sema4c-204	ENSMUSG00000026121.13	Sema4c	-0.055240444	-0.318543732	0.752234115	0.939659516	0.030980185	0.786640933	0.436803896	0.692163422	None
ENSMUST00000195160.1	Sema4c-206	ENSMUSG00000026121.13	Sema4c	0.157620527	0.840487551	0.407147239	0.802595998	0.030980185	0.786640933	0.436803896	0.692163422	None
ENSMUST00000193382.5	Sema4c-205	ENSMUSG00000026121.13	Sema4c	-0.176860716	-0.695185033	0.492179063	0.845354844	0.030980185	0.786640933	0.436803896	0.692163422	None
ENSMUST00000195339.2	Sema4c-207	ENSMUSG00000026121.13	Sema4c	0.560536082	3.395911814	0.001910361	0.125610043	0.030980185	0.786640933	0.436803896	0.692163422	None
ENSMUST00000194426.1	D430040D24Rik-202	ENSMUSG00000087589.3	D430040D24Rik	-0.032047160	-0.544135119	0.590287182	0.886356809	0.011320157	0.163839880	0.870802814	0.951600289	None
ENSMUST00000081180.6	Cox5b-201	ENSMUSG00000061518.11	Cox5b	-0.227532984	-0.949750911	0.349671643	0.768347333	0.051386761	1.310620885	0.198549674	0.469191745	None
ENSMUST00000193210.5	Cox5b-204	ENSMUSG00000061518.11	Cox5b	0.006292950	0.139747355	0.889774324	0.977294269	0.051386761	1.310620885	0.198549674	0.469191745	None
ENSMUST00000195151.5	Cox5b-206	ENSMUSG00000061518.11	Cox5b	0.089171343	0.431782719	0.668923072	0.914090407	0.051386761	1.310620885	0.198549674	0.469191745	None
ENSMUST00000191790.5	Cox5b-202	ENSMUSG00000061518.11	Cox5b	-0.004368895	-0.059711917	0.952772904	0.992030406	0.051386761	1.310620885	0.198549674	0.469191745	None
ENSMUST00000192859.1	Cox5b-203	ENSMUSG00000061518.11	Cox5b	-0.612235976	-2.562842527	0.015522884	0.268800345	0.051386761	1.310620885	0.198549674	0.469191745	None
ENSMUST00000193235.1	Cox5b-205	ENSMUSG00000061518.11	Cox5b	0.003000605	0.042547046	0.966338708	0.994737155	0.051386761	1.310620885	0.198549674	0.469191745	None
ENSMUST00000043951.9	Actr1b-201	ENSMUSG00000037351.9	Actr1b	0.010166140	0.338023501	0.737650985	0.934527493	0.054891117	1.970849434	0.056717030	0.244838116	None
ENSMUST00000159675.1	Actr1b-203	ENSMUSG00000037351.9	Actr1b	-0.298586014	-1.882711472	0.069266590	0.462089562	0.054891117	1.970849434	0.056717030	0.244838116	None
ENSMUST00000162684.2	Actr1b-207	ENSMUSG00000037351.9	Actr1b	-0.012050067	-0.111321639	0.912087451	0.983160766	0.054891117	1.970849434	0.056717030	0.244838116	None
ENSMUST00000159448.7	Actr1b-202	ENSMUSG00000037351.9	Actr1b	-0.006780842	-0.024852590	0.980333723	0.998034196	0.054891117	1.970849434	0.056717030	0.244838116	None
ENSMUST00000160084.1	Actr1b-205	ENSMUSG00000037351.9	Actr1b	-0.000451422	-0.002284357	0.998192159	1.000000000	0.054891117	1.970849434	0.056717030	0.244838116	None
ENSMUST00000160043.1	Actr1b-204	ENSMUSG00000037351.9	Actr1b	0.084326959	0.464501142	0.645573064	0.905694533	0.054891117	1.970849434	0.056717030	0.244838116	None
ENSMUST00000162662.1	Actr1b-206	ENSMUSG00000037351.9	Actr1b	0.157483963	1.213348519	0.234269061	0.684650027	0.054891117	1.970849434	0.056717030	0.244838116	None
ENSMUST00000027291.6	Zap70-201	ENSMUSG00000026117.10	Zap70	-0.185576711	-2.034904779	0.050592696	0.413436097	-0.241301095	-2.405762219	0.021576564	0.149040752	None
ENSMUST00000190128.1	Zap70-204	ENSMUSG00000026117.10	Zap70	-0.143215545	-0.719381813	0.477357923	0.838337554	-0.241301095	-2.405762219	0.021576564	0.149040752	None
ENSMUST00000027290.11	Tmem131-201	ENSMUSG00000026116.11	Tmem131	0.003038998	0.041743917	0.966973723	0.994943967	0.035861840	0.835100445	0.409344470	0.672222843	None
ENSMUST00000194563.5	Tmem131-208	ENSMUSG00000026116.11	Tmem131	-0.135272938	-1.156583562	0.256382072	0.704098536	0.035861840	0.835100445	0.409344470	0.672222843	None
ENSMUST00000187917.1	Tmem131-204	ENSMUSG00000026116.11	Tmem131	0.213714260	0.863270042	0.394697329	0.794961406	0.035861840	0.835100445	0.409344470	0.672222843	None
ENSMUST00000189470.1	Tmem131-205	ENSMUSG00000026116.11	Tmem131	0.137981168	0.960200628	0.344471827	0.765496132	0.035861840	0.835100445	0.409344470	0.672222843	None
ENSMUST00000186486.1	Tmem131-203	ENSMUSG00000026116.11	Tmem131	-0.277264704	-1.214843279	0.233706532	0.684204784	0.035861840	0.835100445	0.409344470	0.672222843	None
ENSMUST00000185964.2	Tmem131-202	ENSMUSG00000026116.11	Tmem131	0.000000000	0.000000000	1.000000000	1.000000000	0.035861840	0.835100445	0.409344470	0.672222843	None
ENSMUST00000195450.1	Vwa3b-210	ENSMUSG00000050122.19	Vwa3b	-0.109115435	-0.561414101	0.578599369	0.882505223	-0.213689692	-1.655710413	0.106750775	0.338689016	None
ENSMUST00000027287.10	Inpp4a-201	ENSMUSG00000026113.17	Inpp4a	0.004023733	0.107191434	0.915336017	0.984162355	0.074360287	2.396694752	0.022038281	0.150836560	None
ENSMUST00000132401.7	Inpp4a-205	ENSMUSG00000026113.17	Inpp4a	0.282271207	3.029112373	0.004946282	0.178166251	0.074360287	2.396694752	0.022038281	0.150836560	None
ENSMUST00000137266.7	Inpp4a-208	ENSMUSG00000026113.17	Inpp4a	-0.050024887	-0.404248794	0.688838170	0.920082030	0.074360287	2.396694752	0.022038281	0.150836560	None
ENSMUST00000114933.8	Inpp4a-203	ENSMUSG00000026113.17	Inpp4a	-0.170907848	-1.444704281	0.158692136	0.607538227	0.074360287	2.396694752	0.022038281	0.150836560	None
ENSMUST00000027286.6	Coa5-201	ENSMUSG00000026112.7	Coa5	-0.046915508	-1.606700577	0.118379691	0.550687516	-0.001221757	-0.048023579	0.961971357	0.986024393	None
ENSMUST00000114925.9	Unc50-202	ENSMUSG00000026111.15	Unc50	-0.129672608	-2.460953973	0.019699178	0.293303867	-0.001651516	-0.048115171	0.961898885	0.986024393	None
ENSMUST00000027285.12	Unc50-201	ENSMUSG00000026111.15	Unc50	0.088044055	0.977042685	0.336200690	0.759448965	-0.001651516	-0.048115171	0.961898885	0.986024393	None
ENSMUST00000144617.7	Unc50-205	ENSMUSG00000026111.15	Unc50	-0.073568922	-0.467630093	0.643358647	0.905134926	-0.001651516	-0.048115171	0.961898885	0.986024393	None
ENSMUST00000193979.5	Unc50-207	ENSMUSG00000026111.15	Unc50	-0.112507891	-0.542228362	0.591583909	0.886847420	-0.001651516	-0.048115171	0.961898885	0.986024393	None
ENSMUST00000118059.2	Unc50-203	ENSMUSG00000026111.15	Unc50	0.223197747	0.833871365	0.410808370	0.803947376	-0.001651516	-0.048115171	0.961898885	0.986024393	None
ENSMUST00000193713.1	Unc50-206	ENSMUSG00000026111.15	Unc50	-0.071380500	-0.198149833	0.844236870	0.965477843	-0.001651516	-0.048115171	0.961898885	0.986024393	None
ENSMUST00000134184.1	Unc50-204	ENSMUSG00000026111.15	Unc50	-0.058336104	-0.614597227	0.543358825	0.869770907	-0.001651516	-0.048115171	0.961898885	0.986024393	None
ENSMUST00000042161.14	Mgat4a-201	ENSMUSG00000026110.15	Mgat4a	-0.197491329	-2.344409465	0.025722765	0.323078588	0.009888030	0.262523168	0.794462371	0.917287551	None
ENSMUST00000151952.7	Mgat4a-205	ENSMUSG00000026110.15	Mgat4a	0.235418944	1.276468266	0.211381941	0.663729555	0.009888030	0.262523168	0.794462371	0.917287551	None
ENSMUST00000149791.7	Mgat4a-204	ENSMUSG00000026110.15	Mgat4a	-0.562137281	-3.223993170	0.002998465	0.143623961	0.009888030	0.262523168	0.794462371	0.917287551	None
ENSMUST00000160023.5	2010300C02Rik-201	ENSMUSG00000026090.16	2010300C02Rik	-0.023186757	-0.309046693	0.759378073	0.942018503	0.062621692	1.025900445	0.312000321	0.588222195	None
ENSMUST00000162875.7	2010300C02Rik-203	ENSMUSG00000026090.16	2010300C02Rik	0.020350354	0.334354664	0.740390209	0.935648096	0.062621692	1.025900445	0.312000321	0.588222195	None
ENSMUST00000160589.1	2010300C02Rik-202	ENSMUSG00000026090.16	2010300C02Rik	-0.007326925	-0.054406156	0.956964832	0.992931159	0.062621692	1.025900445	0.312000321	0.588222195	None
ENSMUST00000041815.14	Tsga10-201	ENSMUSG00000060771.15	Tsga10	-0.098068802	-1.263023075	0.216109461	0.668043527	0.090582461	1.875721524	0.069082631	0.269091094	None
ENSMUST00000114902.7	Tsga10-203	ENSMUSG00000060771.15	Tsga10	0.205631887	0.934889399	0.357156386	0.773696709	0.090582461	1.875721524	0.069082631	0.269091094	None
ENSMUST00000151735.7	Tsga10-206	ENSMUSG00000060771.15	Tsga10	0.114832576	0.935969529	0.356608853	0.773376764	0.090582461	1.875721524	0.069082631	0.269091094	None
ENSMUST00000123082.8	Tsga10-204	ENSMUSG00000060771.15	Tsga10	0.030196816	0.487172063	0.629604206	0.900927899	0.090582461	1.875721524	0.069082631	0.269091094	None
ENSMUST00000193669.1	Tsga10-208	ENSMUSG00000060771.15	Tsga10	0.134359997	0.862835206	0.394932669	0.795080715	0.090582461	1.875721524	0.069082631	0.269091094	None
ENSMUST00000134024.1	Tsga10-205	ENSMUSG00000060771.15	Tsga10	0.149921081	2.184389876	0.036713779	0.367783208	0.090582461	1.875721524	0.069082631	0.269091094	None
ENSMUST00000181885.1	Gm26805-201	ENSMUSG00000097268.1	Gm26805	0.016332135	0.271777283	0.787616459	0.948494836	0.072424344	0.685895376	0.497312746	0.736238125	None
ENSMUST00000128085.1	Lipt1-202	ENSMUSG00000037216.5	Lipt1	0.082230767	0.648640152	0.521403902	0.859146497	-0.063904797	-1.025697776	0.312094519	0.588222195	None
ENSMUST00000041621.4	Lipt1-201	ENSMUSG00000037216.5	Lipt1	-0.077149514	-1.199132374	0.239669455	0.688744580	-0.063904797	-1.025697776	0.312094519	0.588222195	None
ENSMUST00000142670.1	Lipt1-203	ENSMUSG00000037216.5	Lipt1	-0.203838627	-1.604459986	0.118873709	0.551505117	-0.063904797	-1.025697776	0.312094519	0.588222195	None
ENSMUST00000027257.9	Mitd1-201	ENSMUSG00000026088.15	Mitd1	-0.285438647	-3.767598755	0.000703134	0.082420398	-0.221476109	-3.472090037	0.001396139	0.036692732	sig Gene
ENSMUST00000131754.1	Mitd1-203	ENSMUSG00000026088.15	Mitd1	-0.184054029	-1.467614805	0.152401329	0.599893659	-0.221476109	-3.472090037	0.001396139	0.036692732	sig Gene
ENSMUST00000127170.1	Mitd1-202	ENSMUSG00000026088.15	Mitd1	0.106639414	0.362325969	0.719596041	0.929350227	-0.221476109	-3.472090037	0.001396139	0.036692732	sig Gene
ENSMUST00000138806.1	Mitd1-204	ENSMUSG00000026088.15	Mitd1	0.001405483	0.011307348	0.991051549	1.000000000	-0.221476109	-3.472090037	0.001396139	0.036692732	sig Gene
ENSMUST00000027256.11	Mrpl30-201	ENSMUSG00000026087.11	Mrpl30	0.056870932	1.044460126	0.304444394	0.737981863	0.072600852	2.422533487	0.020745652	0.146648017	None
ENSMUST00000193673.5	Mrpl30-205	ENSMUSG00000026087.11	Mrpl30	0.090816211	1.173562197	0.249613827	0.698378507	0.072600852	2.422533487	0.020745652	0.146648017	None
ENSMUST00000161694.1	Mrpl30-203	ENSMUSG00000026087.11	Mrpl30	0.177152924	0.812631296	0.422699774	0.810415526	0.072600852	2.422533487	0.020745652	0.146648017	None
ENSMUST00000160082.2	Mrpl30-202	ENSMUSG00000026087.11	Mrpl30	0.077347143	1.100488201	0.279691683	0.721136177	0.072600852	2.422533487	0.020745652	0.146648017	None
ENSMUST00000194857.5	Mrpl30-206	ENSMUSG00000026087.11	Mrpl30	-0.044086738	-0.603147600	0.550850099	0.873059531	0.072600852	2.422533487	0.020745652	0.146648017	None
ENSMUST00000195373.1	Mrpl30-207	ENSMUSG00000026087.11	Mrpl30	-0.120311434	-0.887637378	0.381651879	0.787330162	0.072600852	2.422533487	0.020745652	0.146648017	None
ENSMUST00000162031.7	Txndc9-201	ENSMUSG00000058407.12	Txndc9	0.000608217	0.011527818	0.990877081	0.999977457	0.029938553	1.240283288	0.223148677	0.498269366	None
ENSMUST00000193832.5	Txndc9-204	ENSMUSG00000058407.12	Txndc9	-0.121440454	-1.870083756	0.071054688	0.464773521	0.029938553	1.240283288	0.223148677	0.498269366	None
ENSMUST00000195247.5	Txndc9-208	ENSMUSG00000058407.12	Txndc9	-0.093272856	-2.068120608	0.047161096	0.402866702	0.029938553	1.240283288	0.223148677	0.498269366	None
ENSMUST00000194747.1	Txndc9-206	ENSMUSG00000058407.12	Txndc9	0.124934843	1.567213192	0.127337230	0.565640208	0.029938553	1.240283288	0.223148677	0.498269366	None
ENSMUST00000192960.5	Txndc9-203	ENSMUSG00000058407.12	Txndc9	0.310870295	0.667439784	0.509488059	0.853501304	0.029938553	1.240283288	0.223148677	0.498269366	None
ENSMUST00000195032.5	Txndc9-207	ENSMUSG00000058407.12	Txndc9	0.115687625	0.891993990	0.379349071	0.786226033	0.029938553	1.240283288	0.223148677	0.498269366	None
ENSMUST00000192237.1	Txndc9-202	ENSMUSG00000058407.12	Txndc9	0.543362947	1.879680501	0.069692205	0.462610812	0.029938553	1.240283288	0.223148677	0.498269366	None
ENSMUST00000027252.7	Eif5b-201	ENSMUSG00000026083.12	Eif5b	-0.017061321	-0.339600564	0.736474590	0.934527493	0.030498551	0.840285949	0.406470861	0.669982586	None
ENSMUST00000192548.5	Eif5b-202	ENSMUSG00000026083.12	Eif5b	-0.008856465	-0.098723061	0.922001303	0.985651799	0.030498551	0.840285949	0.406470861	0.669982586	None
ENSMUST00000193151.5	Eif5b-203	ENSMUSG00000026083.12	Eif5b	0.124274398	0.838154090	0.408436145	0.803265577	0.030498551	0.840285949	0.406470861	0.669982586	None
ENSMUST00000195664.1	Eif5b-205	ENSMUSG00000026083.12	Eif5b	-1.208588150	-2.117526275	0.042436876	0.385942305	0.030498551	0.840285949	0.406470861	0.669982586	None
ENSMUST00000027251.11	Rev1-201	ENSMUSG00000026082.11	Rev1	0.029680190	0.642043782	0.525620321	0.861714238	0.076592558	1.964149101	0.057520446	0.246495044	None
ENSMUST00000194650.5	Rev1-209	ENSMUSG00000026082.11	Rev1	0.035766072	0.338913545	0.736986986	0.934527493	0.076592558	1.964149101	0.057520446	0.246495044	None
ENSMUST00000194815.5	Rev1-210	ENSMUSG00000026082.11	Rev1	-0.280708550	-1.217774372	0.232606382	0.682720728	0.076592558	1.964149101	0.057520446	0.246495044	None
ENSMUST00000193472.1	Rev1-206	ENSMUSG00000026082.11	Rev1	-0.098556715	-0.730234946	0.470794232	0.834939594	0.076592558	1.964149101	0.057520446	0.246495044	None
ENSMUST00000192697.1	Rev1-203	ENSMUSG00000026082.11	Rev1	0.140838831	1.018131875	0.316588805	0.746216888	0.076592558	1.964149101	0.057520446	0.246495044	None
ENSMUST00000192594.5	Rev1-202	ENSMUSG00000026082.11	Rev1	0.084048148	0.417277298	0.679385423	0.916891366	0.076592558	1.964149101	0.057520446	0.246495044	None
ENSMUST00000195028.1	Gm37062-201	ENSMUSG00000103804.1	Gm37062	0.066628347	0.524423284	0.603758379	0.891457372	0.256336968	1.388955551	0.173650722	0.436673740	None
ENSMUST00000095027.8	Aff3-203	ENSMUSG00000037138.18	Aff3	0.223861752	0.595184022	0.556091795	0.874516257	0.052625177	1.234929681	0.225110413	0.500652619	None
ENSMUST00000238906.1	Aff3-206	ENSMUSG00000037138.18	Aff3	-0.014032818	-0.204234559	0.839520950	0.963703187	0.052625177	1.234929681	0.225110413	0.500652619	None
ENSMUST00000039827.13	Aff3-202	ENSMUSG00000037138.18	Aff3	-0.064769689	-0.469500141	0.642036763	0.905095841	0.052625177	1.234929681	0.225110413	0.500652619	None
ENSMUST00000136641.2	Aff3-205	ENSMUSG00000037138.18	Aff3	0.844081822	2.963182623	0.005842750	0.188525860	0.052625177	1.234929681	0.225110413	0.500652619	None
ENSMUST00000147695.8	Lonrf2-202	ENSMUSG00000048814.11	Lonrf2	-0.106383141	-2.125719699	0.041695355	0.383037323	-0.047057044	-1.185157028	0.243966748	0.521143877	None
ENSMUST00000039612.4	Lonrf2-201	ENSMUSG00000048814.11	Lonrf2	-0.100134317	-1.564774045	0.127908230	0.566147087	-0.047057044	-1.185157028	0.243966748	0.521143877	None
ENSMUST00000191724.1	Lonrf2-203	ENSMUSG00000048814.11	Lonrf2	0.332035718	3.482600864	0.001517429	0.114919332	-0.047057044	-1.185157028	0.243966748	0.521143877	None
ENSMUST00000027249.11	Chst10-201	ENSMUSG00000026080.13	Chst10	0.022456512	0.717665058	0.478400966	0.839029174	0.042930767	1.792580696	0.081716272	0.292956978	None
ENSMUST00000193441.5	Chst10-205	ENSMUSG00000026080.13	Chst10	-0.073753973	-0.892996259	0.378820566	0.785907725	0.042930767	1.792580696	0.081716272	0.292956978	None
ENSMUST00000194361.5	Chst10-206	ENSMUSG00000026080.13	Chst10	-0.294034539	-1.263533392	0.215928579	0.667903877	0.042930767	1.792580696	0.081716272	0.292956978	None
ENSMUST00000193435.5	Chst10-204	ENSMUSG00000026080.13	Chst10	-0.003504468	-0.021671031	0.982850908	0.998616199	0.042930767	1.792580696	0.081716272	0.292956978	None
ENSMUST00000027247.10	Pdcl3-201	ENSMUSG00000026078.10	Pdcl3	0.001156337	0.027813257	0.977991488	0.997450031	0.030429468	0.892349864	0.378320081	0.646335006	None
ENSMUST00000194552.1	Pdcl3-204	ENSMUSG00000026078.10	Pdcl3	-0.009237871	-0.227133611	0.821828767	0.958664861	0.030429468	0.892349864	0.378320081	0.646335006	None
ENSMUST00000193073.1	Pdcl3-202	ENSMUSG00000026078.10	Pdcl3	-0.015784044	-0.412442631	0.682887115	0.918102209	0.030429468	0.892349864	0.378320081	0.646335006	None
ENSMUST00000194994.1	Gm37309-201	ENSMUSG00000103046.1	Gm37309	0.052581767	0.672242124	0.506468333	0.852313727	0.161057383	1.354158112	0.184393913	0.451912150	None
ENSMUST00000173050.7	Npas2-203	ENSMUSG00000026077.15	Npas2	0.187887049	0.885984351	0.382527984	0.787751831	-0.113457708	-1.609779619	0.116459733	0.354490506	None
ENSMUST00000056815.8	Npas2-201	ENSMUSG00000026077.15	Npas2	-0.159436629	-2.590331474	0.014545231	0.263195986	-0.113457708	-1.609779619	0.116459733	0.354490506	None
ENSMUST00000086535.11	Rpl31-201	ENSMUSG00000073702.11	Rpl31	-0.036398879	-0.582619291	0.564413627	0.877191289	0.030274317	0.714217784	0.479844755	0.724719783	None
ENSMUST00000194746.5	Rpl31-205	ENSMUSG00000073702.11	Rpl31	0.017673947	0.307112698	0.760835551	0.942198997	0.030274317	0.714217784	0.479844755	0.724719783	None
ENSMUST00000178079.7	Rpl31-202	ENSMUSG00000073702.11	Rpl31	-0.053207471	-0.899229428	0.375544445	0.784044041	0.030274317	0.714217784	0.479844755	0.724719783	None
ENSMUST00000179954.7	Rpl31-203	ENSMUSG00000073702.11	Rpl31	-0.010272996	-0.094017580	0.925707411	0.986734197	0.030274317	0.714217784	0.479844755	0.724719783	None
ENSMUST00000195123.5	Rpl31-206	ENSMUSG00000073702.11	Rpl31	0.182971148	0.606642064	0.548558092	0.871962064	0.030274317	0.714217784	0.479844755	0.724719783	None
ENSMUST00000191855.1	Rpl31-204	ENSMUSG00000073702.11	Rpl31	0.778418837	2.119255741	0.042279388	0.385316400	0.030274317	0.714217784	0.479844755	0.724719783	None
ENSMUST00000054462.10	Tbc1d8-201	ENSMUSG00000003134.10	Tbc1d8	-0.046675265	-0.786717623	0.437490995	0.818225180	-0.057577050	-1.485852304	0.146300772	0.399864755	None
ENSMUST00000192531.5	Tbc1d8-203	ENSMUSG00000003134.10	Tbc1d8	-0.552595907	-1.955859776	0.059654131	0.439733698	-0.057577050	-1.485852304	0.146300772	0.399864755	None
ENSMUST00000193823.1	Tbc1d8-204	ENSMUSG00000003134.10	Tbc1d8	-0.000361945	-0.002975532	0.997645164	1.000000000	-0.057577050	-1.485852304	0.146300772	0.399864755	None
ENSMUST00000161515.7	Cnot11-203	ENSMUSG00000003135.15	Cnot11	-0.067301053	-0.359203246	0.721907079	0.930237862	0.020538394	0.588508155	0.559982839	0.778364455	None
ENSMUST00000003219.13	Cnot11-201	ENSMUSG00000003135.15	Cnot11	-0.073743216	-1.492170288	0.145881683	0.591437010	0.020538394	0.588508155	0.559982839	0.778364455	None
ENSMUST00000160145.1	Cnot11-202	ENSMUSG00000003135.15	Cnot11	0.199936424	1.485367146	0.147665132	0.593803888	0.020538394	0.588508155	0.559982839	0.778364455	None
ENSMUST00000146314.1	Gm15832-201	ENSMUSG00000085894.1	Gm15832	0.025909347	0.247341327	0.806294241	0.953804845	0.062715107	0.391785636	0.697599922	0.863630930	None
ENSMUST00000062525.10	Rnf149-201	ENSMUSG00000048234.13	Rnf149	-0.078377776	-1.931064618	0.062773911	0.446671891	-0.055359047	-1.634770509	0.111090875	0.346409518	None
ENSMUST00000195136.1	Rnf149-203	ENSMUSG00000048234.13	Rnf149	0.038840109	0.277244050	0.783454958	0.947738450	-0.055359047	-1.634770509	0.111090875	0.346409518	None
ENSMUST00000153381.1	Rnf149-202	ENSMUSG00000048234.13	Rnf149	-0.026145802	-0.146595857	0.884411462	0.975959999	-0.055359047	-1.634770509	0.111090875	0.346409518	None
ENSMUST00000195705.1	Rnf149-204	ENSMUSG00000048234.13	Rnf149	-0.305609315	-1.181191414	0.246615591	0.695326362	-0.055359047	-1.634770509	0.111090875	0.346409518	None
ENSMUST00000053355.5	Creg2-201	ENSMUSG00000050967.5	Creg2	-0.158326490	-2.024733333	0.051686556	0.415895560	-0.121294224	-1.544385068	0.131519769	0.377543224	None
ENSMUST00000181841.1	D930019O06Rik-201	ENSMUSG00000097083.1	D930019O06Rik	-0.014831678	-0.268052225	0.790455766	0.949184097	-0.075557390	-0.393261204	0.696519864	0.863170820	None
ENSMUST00000168431.6	Map4k4-202	ENSMUSG00000026074.15	Map4k4	0.070980620	1.023327105	0.314166336	0.744692522	0.118674128	3.583325105	0.001025195	0.031663190	sig Gene
ENSMUST00000163854.8	Map4k4-201	ENSMUSG00000026074.15	Map4k4	0.049161334	1.367874606	0.181302120	0.632285507	0.118674128	3.583325105	0.001025195	0.031663190	sig Gene
ENSMUST00000193682.5	Map4k4-213	ENSMUSG00000026074.15	Map4k4	0.064209196	1.591070965	0.121861248	0.556997290	0.118674128	3.583325105	0.001025195	0.031663190	sig Gene
ENSMUST00000195860.5	Map4k4-218	ENSMUSG00000026074.15	Map4k4	0.090551689	0.360855016	0.720684318	0.929835015	0.118674128	3.583325105	0.001025195	0.031663190	sig Gene
ENSMUST00000195636.5	Map4k4-217	ENSMUSG00000026074.15	Map4k4	0.020635438	0.077745605	0.938535984	0.989050904	0.118674128	3.583325105	0.001025195	0.031663190	sig Gene
ENSMUST00000192509.5	Map4k4-209	ENSMUSG00000026074.15	Map4k4	0.166229687	1.976552505	0.057154712	0.431645328	0.118674128	3.583325105	0.001025195	0.031663190	sig Gene
ENSMUST00000192355.5	Map4k4-208	ENSMUSG00000026074.15	Map4k4	-0.037889421	-0.195070410	0.846625799	0.966242059	0.118674128	3.583325105	0.001025195	0.031663190	sig Gene
ENSMUST00000191964.1	Map4k4-206	ENSMUSG00000026074.15	Map4k4	0.338258715	1.365197388	0.182133128	0.633233429	0.118674128	3.583325105	0.001025195	0.031663190	sig Gene
ENSMUST00000192194.1	Map4k4-207	ENSMUSG00000026074.15	Map4k4	0.190738723	2.266831039	0.030613029	0.341649988	0.118674128	3.583325105	0.001025195	0.031663190	sig Gene
ENSMUST00000192884.1	Map4k4-210	ENSMUSG00000026074.15	Map4k4	-0.066093251	-0.530538156	0.599563931	0.889624388	0.118674128	3.583325105	0.001025195	0.031663190	sig Gene
ENSMUST00000191657.1	Map4k4-203	ENSMUSG00000026074.15	Map4k4	0.305465140	2.170113180	0.037874420	0.372401309	0.118674128	3.583325105	0.001025195	0.031663190	sig Gene
ENSMUST00000193054.1	4930456G14Rik-201	ENSMUSG00000102985.1	4930456G14Rik	0.026729271	0.311231041	0.757733005	0.941639282	0.008157507	0.039868718	0.968425104	0.988484338	None
ENSMUST00000181756.2	Gm16894-201	ENSMUSG00000097899.2	Gm16894	-0.241680863	-2.134187193	0.040941145	0.381755216	-0.279251347	-1.587275736	0.121474561	0.362437653	None
ENSMUST00000114795.2	Il1r1-202	ENSMUSG00000026072.12	Il1r1	-0.116775987	-0.825821376	0.415290485	0.806305683	-0.168706881	-1.149679289	0.258097447	0.535943280	None
ENSMUST00000027231.12	Slc9a2-201	ENSMUSG00000026062.12	Slc9a2	-0.067525208	-1.275743021	0.211634930	0.664108689	-0.134518226	-0.995983238	0.326117352	0.602410801	None
ENSMUST00000039672.5	Mfsd9-201	ENSMUSG00000041945.12	Mfsd9	-0.327055607	-5.174492406	0.000013445	0.015034431	-0.228138939	-4.602873923	0.000053243	0.007877667	sig Both
ENSMUST00000131390.7	Mfsd9-202	ENSMUSG00000041945.12	Mfsd9	0.149556056	0.994152943	0.327936265	0.753849336	-0.228138939	-4.602873923	0.000053243	0.007877667	sig Gene
ENSMUST00000186391.1	Gm29260-201	ENSMUSG00000100832.1	Gm29260	0.025288086	0.376672959	0.709013075	0.925632977	0.095172852	1.300205004	0.202056238	0.474139015	None
ENSMUST00000187227.1	Gm29260-202	ENSMUSG00000100832.1	Gm29260	0.249988605	1.543090789	0.133076567	0.574461372	0.095172852	1.300205004	0.202056238	0.474139015	None
ENSMUST00000189138.1	Gm28175-201	ENSMUSG00000101299.2	Gm28175	0.205155608	0.833687885	0.410910192	0.803998796	0.188482749	2.237050581	0.031774013	0.180090456	None
ENSMUST00000209336.1	Gm28175-202	ENSMUSG00000101299.2	Gm28175	0.120575971	1.663190147	0.106473083	0.531803072	0.188482749	2.237050581	0.031774013	0.180090456	None
ENSMUST00000181660.7	Pantr1-208	ENSMUSG00000060424.14	Pantr1	0.056354729	0.638520941	0.527879608	0.862743313	0.082322131	1.459140131	0.153473476	0.410521614	None
ENSMUST00000181725.7	Pantr1-209	ENSMUSG00000060424.14	Pantr1	0.065176015	0.927830736	0.360748194	0.775383372	0.082322131	1.459140131	0.153473476	0.410521614	None
ENSMUST00000176154.2	Pantr1-203	ENSMUSG00000060424.14	Pantr1	0.163092937	1.309826558	0.199992089	0.652339686	0.082322131	1.459140131	0.153473476	0.410521614	None
ENSMUST00000181593.7	Pantr1-207	ENSMUSG00000060424.14	Pantr1	0.028597428	0.280369372	0.781078759	0.946892787	0.082322131	1.459140131	0.153473476	0.410521614	None
ENSMUST00000180689.7	Pantr1-206	ENSMUSG00000060424.14	Pantr1	0.017394328	0.128811368	0.898348857	0.979651247	0.082322131	1.459140131	0.153473476	0.410521614	None
ENSMUST00000188153.6	Pantr1-212	ENSMUSG00000060424.14	Pantr1	0.061119318	0.717734570	0.478358707	0.839029174	0.082322131	1.459140131	0.153473476	0.410521614	None
ENSMUST00000176052.7	Pantr1-202	ENSMUSG00000060424.14	Pantr1	-0.231149320	-1.613062117	0.116986265	0.548729355	0.082322131	1.459140131	0.153473476	0.410521614	None
ENSMUST00000186656.6	Pantr1-211	ENSMUSG00000060424.14	Pantr1	0.000794540	0.004307666	0.996590919	1.000000000	0.082322131	1.459140131	0.153473476	0.410521614	None
ENSMUST00000078844.7	Pantr1-201	ENSMUSG00000060424.14	Pantr1	0.015374646	0.051814124	0.959013183	0.993528449	0.082322131	1.459140131	0.153473476	0.410521614	None
ENSMUST00000185599.1	Pantr1-210	ENSMUSG00000060424.14	Pantr1	-0.133829593	-0.994354278	0.327839849	0.753819114	0.082322131	1.459140131	0.153473476	0.410521614	None
ENSMUST00000177136.2	Pantr1-205	ENSMUSG00000060424.14	Pantr1	0.038995880	0.478446344	0.635729463	0.903443848	0.082322131	1.459140131	0.153473476	0.410521614	None
ENSMUST00000239323.1	Pou3f3-202	ENSMUSG00000045515.4	Pou3f3	0.169102298	2.443427303	0.020513803	0.297617021	0.139311867	2.689116080	0.010912332	0.107320104	None
ENSMUST00000054883.3	Pou3f3-201	ENSMUSG00000045515.4	Pou3f3	0.082601513	1.495152327	0.145105412	0.590852502	0.139311867	2.689116080	0.010912332	0.107320104	None
ENSMUST00000199521.4	Gm20646-202	ENSMUSG00000093436.6	Gm20646	-0.081332757	-0.603294666	0.550753540	0.873024528	-0.028463639	-0.283539672	0.778439248	0.908156389	None
ENSMUST00000176807.2	Gm20646-201	ENSMUSG00000093436.6	Gm20646	-0.025821687	-0.309711804	0.758877046	0.941864463	-0.028463639	-0.283539672	0.778439248	0.908156389	None
ENSMUST00000180589.1	Pantr2-201	ENSMUSG00000097063.3	Pantr2	0.026949320	0.211522490	0.833880461	0.962110646	0.015234664	0.155841983	0.877055948	0.954633631	None
ENSMUST00000192894.1	Pantr2-202	ENSMUSG00000097063.3	Pantr2	-0.016759605	-0.178485154	0.859517069	0.969789911	0.015234664	0.155841983	0.877055948	0.954633631	None
ENSMUST00000188773.1	Dalir-201	ENSMUSG00000099784.1	Dalir	0.002241982	0.024156759	0.980884234	0.998081031	0.008592949	0.068388070	0.945867232	0.978696233	None
ENSMUST00000057208.12	Mrps9-201	ENSMUSG00000060679.14	Mrps9	-0.023718496	-0.532615470	0.598142172	0.888899237	0.019767032	0.508849000	0.614061665	0.814338269	None
ENSMUST00000185376.6	Mrps9-202	ENSMUSG00000060679.14	Mrps9	-0.094937359	-1.153945843	0.257445451	0.704900442	0.019767032	0.508849000	0.614061665	0.814338269	None
ENSMUST00000185523.6	Mrps9-203	ENSMUSG00000060679.14	Mrps9	0.021602942	0.196858383	0.845238559	0.965834058	0.019767032	0.508849000	0.614061665	0.814338269	None
ENSMUST00000202358.1	Mrps9-207	ENSMUSG00000060679.14	Mrps9	0.022068886	0.177272084	0.860461545	0.970064753	0.019767032	0.508849000	0.614061665	0.814338269	None
ENSMUST00000188621.1	Gpr45-205	ENSMUSG00000041907.9	Gpr45	0.040522590	0.620949595	0.539225663	0.867699838	-0.073178916	-1.942201381	0.060221625	0.251745873	None
ENSMUST00000179766.2	Gpr45-203	ENSMUSG00000041907.9	Gpr45	-0.177677576	-3.715147610	0.000811108	0.087042816	-0.073178916	-1.942201381	0.060221625	0.251745873	None
ENSMUST00000179655.1	Gpr45-202	ENSMUSG00000041907.9	Gpr45	-0.051673978	-0.619181962	0.540374109	0.868460503	-0.073178916	-1.942201381	0.060221625	0.251745873	None
ENSMUST00000187998.1	Gpr45-204	ENSMUSG00000041907.9	Gpr45	0.212315501	0.556391500	0.581984962	0.883746505	-0.073178916	-1.942201381	0.060221625	0.251745873	None
ENSMUST00000095014.7	Tgfbrap1-201	ENSMUSG00000070939.9	Tgfbrap1	0.031987617	0.408938520	0.685429592	0.919060733	0.083113675	2.734260367	0.009755747	0.101490260	None
ENSMUST00000186694.6	Tgfbrap1-202	ENSMUSG00000070939.9	Tgfbrap1	0.033961420	0.497157203	0.622627547	0.898188082	0.083113675	2.734260367	0.009755747	0.101490260	None
ENSMUST00000187525.1	Tgfbrap1-203	ENSMUSG00000070939.9	Tgfbrap1	-0.075322082	-0.609011704	0.547006670	0.871627703	0.083113675	2.734260367	0.009755747	0.101490260	None
ENSMUST00000039080.3	8430432A02Rik-201	ENSMUSG00000041878.3	8430432A02Rik	-0.014508711	-0.152219573	0.880011837	0.974900066	0.049808089	0.328696293	0.744350451	0.891399719	None
ENSMUST00000010434.7	AI597479-201	ENSMUSG00000010290.7	AI597479	-0.059058482	-1.566862222	0.127419263	0.565678873	-0.014259156	-0.466559263	0.643716018	0.832435337	None
ENSMUST00000008280.13	Fhl2-201	ENSMUSG00000008136.14	Fhl2	-0.035734774	-0.501841360	0.619366870	0.897047325	0.006035818	0.084966264	0.932773997	0.974421840	None
ENSMUST00000187435.6	Nck2-205	ENSMUSG00000066877.11	Nck2	0.319675970	1.577084292	0.125047647	0.562756084	0.188594583	3.805144455	0.000548382	0.023555650	sig Gene
ENSMUST00000086421.8	Nck2-201	ENSMUSG00000066877.11	Nck2	0.137814384	2.854075022	0.007671672	0.205135957	0.188594583	3.805144455	0.000548382	0.023555650	sig Gene
ENSMUST00000114744.2	Nck2-202	ENSMUSG00000066877.11	Nck2	-0.191806174	-0.875606907	0.388057548	0.790968752	0.188594583	3.805144455	0.000548382	0.023555650	sig Gene
ENSMUST00000193169.1	Gm38228-201	ENSMUSG00000103945.1	Gm38228	0.003064846	0.024543142	0.980578544	0.998034196	0.066519068	0.285168666	0.777201287	0.907565206	None
ENSMUST00000027217.8	Ecrg4-201	ENSMUSG00000026051.8	Ecrg4	-0.843328793	-2.087552726	0.045250193	0.397280366	-0.731162289	-1.931946961	0.061520836	0.254074358	None
ENSMUST00000187764.1	Gm29156-201	ENSMUSG00000100480.1	Gm29156	0.160302767	1.105903916	0.277377326	0.719689350	0.290851902	1.770301696	0.085416914	0.300525873	None
ENSMUST00000126008.7	Uxs1-202	ENSMUSG00000057363.12	Uxs1	0.058562953	1.044583457	0.304388280	0.737922285	0.081919818	1.748842816	0.089113986	0.307473269	None
ENSMUST00000076997.12	Uxs1-201	ENSMUSG00000057363.12	Uxs1	-0.036083028	-0.668331212	0.508926779	0.853319224	0.081919818	1.748842816	0.089113986	0.307473269	None
ENSMUST00000139451.7	Uxs1-207	ENSMUSG00000057363.12	Uxs1	-0.010714507	-0.071548444	0.943426328	0.989625604	0.081919818	1.748842816	0.089113986	0.307473269	None
ENSMUST00000136179.7	Uxs1-205	ENSMUSG00000057363.12	Uxs1	0.326611096	2.303718089	0.028191775	0.331749457	0.081919818	1.748842816	0.089113986	0.307473269	None
ENSMUST00000134860.7	Uxs1-204	ENSMUSG00000057363.12	Uxs1	0.265756143	1.327542403	0.194137471	0.644815909	0.081919818	1.748842816	0.089113986	0.307473269	None
ENSMUST00000128261.1	Uxs1-203	ENSMUSG00000057363.12	Uxs1	-0.141979244	-0.796824571	0.431685202	0.815294254	0.081919818	1.748842816	0.089113986	0.307473269	None
ENSMUST00000087933.9	Tpp2-201	ENSMUSG00000041763.14	Tpp2	0.031615925	0.341978144	0.734702283	0.933768896	0.025185888	0.737057223	0.466016369	0.715265088	None
ENSMUST00000188313.6	Tpp2-207	ENSMUSG00000041763.14	Tpp2	-0.048799099	-1.040442781	0.306276205	0.739412282	0.025185888	0.737057223	0.466016369	0.715265088	None
ENSMUST00000186441.1	Tpp2-204	ENSMUSG00000041763.14	Tpp2	0.350213832	0.745811279	0.461466050	0.830054652	0.025185888	0.737057223	0.466016369	0.715265088	None
ENSMUST00000187115.1	Tpp2-205	ENSMUSG00000041763.14	Tpp2	0.174421363	1.260425594	0.217031913	0.668815187	0.025185888	0.737057223	0.466016369	0.715265088	None
ENSMUST00000061421.3	Mettl21c-201	ENSMUSG00000047343.4	Mettl21c	0.005517699	0.064112142	0.949297448	0.991192959	0.060511964	0.698393243	0.489561329	0.730993345	None
ENSMUST00000162750.1	Mettl21c-203	ENSMUSG00000047343.4	Mettl21c	-0.082468337	-0.545753237	0.589187828	0.886116520	0.060511964	0.698393243	0.489561329	0.730993345	None
ENSMUST00000159881.1	Mettl21c-202	ENSMUSG00000047343.4	Mettl21c	0.009674029	0.175135312	0.862125710	0.970441634	0.060511964	0.698393243	0.489561329	0.730993345	None
ENSMUST00000027215.11	Tex30-201	ENSMUSG00000026049.11	Tex30	0.211844107	0.552446247	0.584651141	0.884793064	0.095117700	1.511857287	0.139577561	0.390192050	None
ENSMUST00000156392.7	Tex30-213	ENSMUSG00000026049.11	Tex30	0.068015508	0.255210252	0.800266321	0.952209749	0.095117700	1.511857287	0.139577561	0.390192050	None
ENSMUST00000147571.7	Tex30-208	ENSMUSG00000026049.11	Tex30	0.619954410	3.488692955	0.001492967	0.113653309	0.095117700	1.511857287	0.139577561	0.390192050	None
ENSMUST00000150911.7	Tex30-211	ENSMUSG00000026049.11	Tex30	-0.126447097	-1.169229621	0.251328360	0.699839427	0.095117700	1.511857287	0.139577561	0.390192050	None
ENSMUST00000147661.7	Tex30-209	ENSMUSG00000026049.11	Tex30	-0.026829337	-0.130889647	0.896718357	0.979178253	0.095117700	1.511857287	0.139577561	0.390192050	None
ENSMUST00000125540.1	Tex30-202	ENSMUSG00000026049.11	Tex30	-0.257106014	-0.788702558	0.436347069	0.817678827	0.095117700	1.511857287	0.139577561	0.390192050	None
ENSMUST00000065767.8	Poglut2-202	ENSMUSG00000026047.13	Poglut2	-0.050778158	-0.625255343	0.536433560	0.866300399	-0.008579097	-0.169106048	0.866690045	0.949941444	None
ENSMUST00000141125.7	Poglut2-203	ENSMUSG00000026047.13	Poglut2	-0.104204218	-1.217372001	0.232757179	0.682924270	-0.008579097	-0.169106048	0.866690045	0.949941444	None
ENSMUST00000027213.13	Poglut2-201	ENSMUSG00000026047.13	Poglut2	0.154968926	0.486676326	0.629951491	0.901150011	-0.008579097	-0.169106048	0.866690045	0.949941444	None
ENSMUST00000155917.7	Bivm-205	ENSMUSG00000041684.11	Bivm	-0.143345693	-0.917666705	0.365961810	0.778803353	0.004888344	0.147377880	0.883682307	0.958446020	None
ENSMUST00000138521.7	Bivm-204	ENSMUSG00000041684.11	Bivm	-0.089297703	-0.331580278	0.742463919	0.936347810	0.004888344	0.147377880	0.883682307	0.958446020	None
ENSMUST00000035991.7	Bivm-201	ENSMUSG00000041684.11	Bivm	-0.141247912	-1.416550636	0.166703113	0.616682194	0.004888344	0.147377880	0.883682307	0.958446020	None
ENSMUST00000186280.1	Bivm-206	ENSMUSG00000041684.11	Bivm	-0.031691579	-0.261410181	0.795525681	0.950891765	0.004888344	0.147377880	0.883682307	0.958446020	None
ENSMUST00000114709.2	Bivm-202	ENSMUSG00000041684.11	Bivm	0.071016416	0.468777770	0.642547246	0.905095841	0.004888344	0.147377880	0.883682307	0.958446020	None
ENSMUST00000129068.1	Bivm-203	ENSMUSG00000041684.11	Bivm	0.260359943	0.869061571	0.391571353	0.793399905	0.004888344	0.147377880	0.883682307	0.958446020	None
ENSMUST00000027214.3	Ercc5-201	ENSMUSG00000026048.16	Ercc5	0.006754236	0.180982939	0.857573000	0.969521429	0.051591761	1.691936816	0.099573860	0.326797286	None
ENSMUST00000131177.7	Ercc5-202	ENSMUSG00000026048.16	Ercc5	0.066553433	0.577063801	0.568113083	0.878417546	0.051591761	1.691936816	0.099573860	0.326797286	None
ENSMUST00000139510.7	Ercc5-204	ENSMUSG00000026048.16	Ercc5	0.175234461	0.918217213	0.365678170	0.778635555	0.051591761	1.691936816	0.099573860	0.326797286	None
ENSMUST00000145406.1	Ercc5-205	ENSMUSG00000026048.16	Ercc5	0.104357144	0.556207963	0.582108863	0.883769240	0.051591761	1.691936816	0.099573860	0.326797286	None
ENSMUST00000137380.7	Ercc5-203	ENSMUSG00000026048.16	Ercc5	-0.078912623	-0.627919421	0.534709845	0.865495296	0.051591761	1.691936816	0.099573860	0.326797286	None
ENSMUST00000155862.1	Ercc5-206	ENSMUSG00000026048.16	Ercc5	0.018876710	0.103402419	0.918317532	0.984736773	0.051591761	1.691936816	0.099573860	0.326797286	None
ENSMUST00000074525.9	Gulp1-201	ENSMUSG00000056870.9	Gulp1	-0.041156870	-0.422627931	0.675518472	0.915785257	-0.036916776	-0.385162888	0.702455362	0.866047985	None
ENSMUST00000160854.7	Gulp1-203	ENSMUSG00000056870.9	Gulp1	-0.228292098	-1.220233223	0.231686461	0.682357021	-0.036916776	-0.385162888	0.702455362	0.866047985	None
ENSMUST00000162600.1	Gulp1-206	ENSMUSG00000056870.9	Gulp1	-0.049523969	-0.425646946	0.673340555	0.915192956	-0.036916776	-0.385162888	0.702455362	0.866047985	None
ENSMUST00000087883.12	Col3a1-201	ENSMUSG00000026043.18	Col3a1	-0.645822121	-1.502812596	0.143126541	0.589686375	-0.659100851	-1.379616255	0.176485052	0.441135330	None
ENSMUST00000190943.1	Col3a1-207	ENSMUSG00000026043.18	Col3a1	-1.032610779	-2.668041612	0.012081212	0.244232457	-0.659100851	-1.379616255	0.176485052	0.441135330	None
ENSMUST00000186021.1	Col3a1-205	ENSMUSG00000026043.18	Col3a1	-0.550771517	-1.422495003	0.164985609	0.614991398	-0.659100851	-1.379616255	0.176485052	0.441135330	None
ENSMUST00000086430.4	Col5a2-201	ENSMUSG00000026042.16	Col5a2	-0.015731925	-0.152281617	0.879963319	0.974900066	0.021884600	0.217340650	0.829209147	0.933631539	None
ENSMUST00000027139.14	Wdr75-201	ENSMUSG00000025995.16	Wdr75	-0.244470694	-4.198500670	0.000213636	0.050765038	-0.169617968	-3.892397058	0.000427356	0.020768891	sig Gene
ENSMUST00000154436.7	Wdr75-207	ENSMUSG00000025995.16	Wdr75	0.023426927	0.177749848	0.860089541	0.969953606	-0.169617968	-3.892397058	0.000427356	0.020768891	sig Gene
ENSMUST00000142145.1	Wdr75-203	ENSMUSG00000025995.16	Wdr75	0.014451276	0.077264695	0.938915398	0.989050904	-0.169617968	-3.892397058	0.000427356	0.020768891	sig Gene
ENSMUST00000143737.7	Wdr75-204	ENSMUSG00000025995.16	Wdr75	-0.110332820	-0.414570312	0.681345173	0.917648230	-0.169617968	-3.892397058	0.000427356	0.020768891	sig Gene
ENSMUST00000146602.1	Wdr75-205	ENSMUSG00000025995.16	Wdr75	0.230165170	1.064786331	0.295293288	0.732963247	-0.169617968	-3.892397058	0.000427356	0.020768891	sig Gene
ENSMUST00000135662.7	Wdr75-202	ENSMUSG00000025995.16	Wdr75	-0.097291385	-0.789962372	0.435621972	0.817236681	-0.169617968	-3.892397058	0.000427356	0.020768891	sig Gene
ENSMUST00000186308.1	Wdr75-208	ENSMUSG00000025995.16	Wdr75	-0.005135104	-0.029123562	0.976954945	0.997106530	-0.169617968	-3.892397058	0.000427356	0.020768891	sig Gene
ENSMUST00000153604.1	Gm5526-201	ENSMUSG00000084817.3	Gm5526	-0.354202463	-1.698934311	0.099466519	0.520412605	-0.072340784	-0.359522174	0.721371873	0.877882276	None
ENSMUST00000027137.10	Slc40a1-201	ENSMUSG00000025993.10	Slc40a1	-0.224002942	-2.847276381	0.007801860	0.206826814	-0.178242051	-2.431249510	0.020325415	0.145458864	None
ENSMUST00000185879.1	Dnah7b-203	ENSMUSG00000041144.12	Dnah7b	-0.280362387	-1.312401148	0.199132945	0.651386396	-0.095727889	-1.043575684	0.303860213	0.580850216	None
ENSMUST00000027131.5	Slc39a10-201	ENSMUSG00000025986.6	Slc39a10	-0.082216016	-1.737084645	0.092418416	0.507844440	-0.036990857	-0.810811005	0.422971841	0.681930709	None
ENSMUST00000141226.2	Slc39a10-202	ENSMUSG00000025986.6	Slc39a10	-0.135080059	-0.598794548	0.553712153	0.873975888	-0.036990857	-0.810811005	0.422971841	0.681930709	None
ENSMUST00000186852.1	Slc39a10-204	ENSMUSG00000025986.6	Slc39a10	-0.001614280	-0.011911455	0.990573492	0.999973121	-0.036990857	-0.810811005	0.422971841	0.681930709	None
ENSMUST00000185520.1	Slc39a10-203	ENSMUSG00000025986.6	Slc39a10	-0.527378217	-2.398311452	0.022754461	0.308600516	-0.036990857	-0.810811005	0.422971841	0.681930709	None
ENSMUST00000189404.1	Gm28151-201	ENSMUSG00000100213.1	Gm28151	-0.074191397	-0.771167065	0.446515344	0.822765696	0.018850301	0.169347197	0.866501802	0.949941444	None
ENSMUST00000081851.3	Tmeff2-201	ENSMUSG00000026109.14	Tmeff2	0.042426525	0.750246203	0.458830055	0.828389444	0.095596911	1.897763662	0.066028061	0.263084877	None
ENSMUST00000051572.7	Cavin2-201	ENSMUSG00000045954.7	Cavin2	-0.159388235	-1.377041166	0.178479178	0.629157861	-0.148805329	-1.172999866	0.248743711	0.525534894	None
ENSMUST00000027279.11	Nabp1-201	ENSMUSG00000026107.11	Nabp1	-0.048896126	-0.417367834	0.679319918	0.916877246	-0.109973652	-1.303247385	0.201027167	0.472547401	None
ENSMUST00000188204.6	Nabp1-207	ENSMUSG00000026107.11	Nabp1	-0.254113199	-1.022980516	0.314327547	0.744692522	-0.109973652	-1.303247385	0.201027167	0.472547401	None
ENSMUST00000188051.6	Nabp1-206	ENSMUSG00000026107.11	Nabp1	0.015638274	0.063527572	0.949759106	0.991346444	-0.109973652	-1.303247385	0.201027167	0.472547401	None
ENSMUST00000185534.1	Nabp1-202	ENSMUSG00000026107.11	Nabp1	-0.329326690	-1.042269989	0.305442094	0.738866278	-0.109973652	-1.303247385	0.201027167	0.472547401	None
ENSMUST00000046390.13	Myo1b-202	ENSMUSG00000018417.14	Myo1b	-0.028821985	-0.179550619	0.858687689	0.969521429	0.053215913	1.459540448	0.153363960	0.410353882	None
ENSMUST00000114537.8	Myo1b-203	ENSMUSG00000018417.14	Myo1b	-0.158353754	-0.516374110	0.609300650	0.893120809	0.053215913	1.459540448	0.153363960	0.410353882	None
ENSMUST00000018561.13	Myo1b-201	ENSMUSG00000018417.14	Myo1b	-0.002065229	-0.060618436	0.952056823	0.991909608	0.053215913	1.459540448	0.153363960	0.410353882	None
ENSMUST00000145367.1	Myo1b-214	ENSMUSG00000018417.14	Myo1b	0.146871997	0.908101845	0.370912928	0.781210482	0.053215913	1.459540448	0.153363960	0.410353882	None
ENSMUST00000140731.7	Myo1b-211	ENSMUSG00000018417.14	Myo1b	0.559875228	1.405159498	0.170033728	0.619804675	0.053215913	1.459540448	0.153363960	0.410353882	None
ENSMUST00000140930.1	Myo1b-212	ENSMUSG00000018417.14	Myo1b	0.151401055	0.981527579	0.334020951	0.758019989	0.053215913	1.459540448	0.153363960	0.410353882	None
ENSMUST00000136273.1	Myo1b-209	ENSMUSG00000018417.14	Myo1b	0.167417148	0.376665852	0.709018303	0.925632977	0.053215913	1.459540448	0.153363960	0.410353882	None
ENSMUST00000168302.7	Stat4-202	ENSMUSG00000062939.11	Stat4	-0.145606137	-1.717475065	0.095986847	0.514404309	-0.572263479	-3.319909531	0.002117619	0.044901625	sig Gene
ENSMUST00000210323.1	Gm31812-201	ENSMUSG00000109599.1	Gm31812	0.077022850	0.884877431	0.383115374	0.788214759	0.276123924	1.304557360	0.200585305	0.472018246	None
ENSMUST00000186574.6	Stat1-205	ENSMUSG00000026104.14	Stat1	-0.090765214	-0.675317664	0.504539624	0.850980621	-0.251493341	-1.964266946	0.057506231	0.246495044	None
ENSMUST00000186857.6	Stat1-206	ENSMUSG00000026104.14	Stat1	-0.243460511	-1.873113739	0.070622056	0.464153207	-0.251493341	-1.964266946	0.057506231	0.246495044	None
ENSMUST00000188681.6	Stat1-207	ENSMUSG00000026104.14	Stat1	-0.266879070	-1.115203208	0.273435360	0.716659441	-0.251493341	-1.964266946	0.057506231	0.246495044	None
ENSMUST00000189336.1	Stat1-210	ENSMUSG00000026104.14	Stat1	0.014598866	0.075440372	0.940354831	0.989050904	-0.251493341	-1.964266946	0.057506231	0.246495044	None
ENSMUST00000114513.8	Gls-204	ENSMUSG00000026103.14	Gls	0.129363052	2.436802391	0.020829669	0.299401080	0.199755077	4.826763329	0.000027238	0.005608708	sig Gene
ENSMUST00000114512.7	Gls-203	ENSMUSG00000026103.14	Gls	0.118763521	0.298656065	0.767218959	0.943420049	0.199755077	4.826763329	0.000027238	0.005608708	sig Gene
ENSMUST00000136654.1	Gls-208	ENSMUSG00000026103.14	Gls	0.059741072	0.382568481	0.704681167	0.924277084	0.199755077	4.826763329	0.000027238	0.005608708	sig Gene
ENSMUST00000126221.1	Gls-206	ENSMUSG00000026103.14	Gls	-0.273136947	-2.149118144	0.039640737	0.377761610	0.199755077	4.826763329	0.000027238	0.005608708	sig Gene
ENSMUST00000138906.7	Gls-209	ENSMUSG00000026103.14	Gls	0.349620186	1.124736058	0.269436282	0.712963781	0.199755077	4.826763329	0.000027238	0.005608708	sig Gene
ENSMUST00000114510.7	Gls-202	ENSMUSG00000026103.14	Gls	0.129965736	1.705549106	0.098213140	0.518243624	0.199755077	4.826763329	0.000027238	0.005608708	sig Gene
ENSMUST00000114509.7	Gls-201	ENSMUSG00000026103.14	Gls	0.068340327	0.507261989	0.615603320	0.895150173	0.199755077	4.826763329	0.000027238	0.005608708	sig Gene
ENSMUST00000155587.7	Gls-216	ENSMUSG00000026103.14	Gls	0.275698732	3.592270097	0.001131008	0.101958360	0.199755077	4.826763329	0.000027238	0.005608708	sig Gene
ENSMUST00000129107.1	Gls-207	ENSMUSG00000026103.14	Gls	0.105144119	1.297552002	0.204127219	0.656597381	0.199755077	4.826763329	0.000027238	0.005608708	sig Gene
ENSMUST00000123324.7	Gls-205	ENSMUSG00000026103.14	Gls	0.081085841	0.472874535	0.639654512	0.904624568	0.199755077	4.826763329	0.000027238	0.005608708	sig Gene
ENSMUST00000139273.7	Gls-210	ENSMUSG00000026103.14	Gls	0.060441790	0.391510041	0.698130278	0.922203826	0.199755077	4.826763329	0.000027238	0.005608708	sig Gene
ENSMUST00000148917.1	Gls-214	ENSMUSG00000026103.14	Gls	0.244545673	2.524874515	0.016973157	0.277726660	0.199755077	4.826763329	0.000027238	0.005608708	sig Gene
ENSMUST00000147825.7	Gls-213	ENSMUSG00000026103.14	Gls	0.187730133	1.416169777	0.166813633	0.616839040	0.199755077	4.826763329	0.000027238	0.005608708	sig Gene
ENSMUST00000145514.7	Gls-212	ENSMUSG00000026103.14	Gls	0.168235240	1.277475238	0.211031058	0.663536151	0.199755077	4.826763329	0.000027238	0.005608708	sig Gene
ENSMUST00000151694.1	Gls-215	ENSMUSG00000026103.14	Gls	-0.023380322	-0.087004295	0.931234297	0.988127203	0.199755077	4.826763329	0.000027238	0.005608708	sig Gene
ENSMUST00000142976.1	Gls-211	ENSMUSG00000026103.14	Gls	0.190704460	1.207575744	0.236451001	0.686414152	0.199755077	4.826763329	0.000027238	0.005608708	sig Gene
ENSMUST00000186764.6	Nab1-205	ENSMUSG00000002881.14	Nab1	0.023376844	0.146133323	0.884773487	0.975959999	-0.008743808	-0.282346441	0.779346422	0.908259842	None
ENSMUST00000069792.13	Nab1-201	ENSMUSG00000002881.14	Nab1	-0.058179357	-0.854376087	0.399528585	0.798088735	-0.008743808	-0.282346441	0.779346422	0.908259842	None
ENSMUST00000167732.1	Nab1-202	ENSMUSG00000002881.14	Nab1	-0.180578472	-0.545802262	0.589154535	0.886116520	-0.008743808	-0.282346441	0.779346422	0.908259842	None
ENSMUST00000179821.2	Gm5527-201	ENSMUSG00000100007.1	Gm5527	-0.402232764	-2.579609017	0.014919602	0.265356422	0.147566161	1.393181427	0.172379952	0.434918666	None
ENSMUST00000165859.7	Nemp2-201	ENSMUSG00000043015.15	Nemp2	-0.126390693	-0.686862606	0.497336055	0.848043533	0.035740931	0.688481122	0.495703439	0.735092729	None
ENSMUST00000188507.6	Nemp2-205	ENSMUSG00000043015.15	Nemp2	-0.044511218	-0.515311957	0.610033768	0.893598681	0.035740931	0.688481122	0.495703439	0.735092729	None
ENSMUST00000185790.6	Nemp2-203	ENSMUSG00000043015.15	Nemp2	0.042092965	0.276885968	0.783727346	0.947785504	0.035740931	0.688481122	0.495703439	0.735092729	None
ENSMUST00000186903.6	Nemp2-204	ENSMUSG00000043015.15	Nemp2	-0.010899786	-0.104495940	0.917456932	0.984581766	0.035740931	0.688481122	0.495703439	0.735092729	None
ENSMUST00000191076.1	Nemp2-208	ENSMUSG00000043015.15	Nemp2	0.215379371	1.134145977	0.265530255	0.710440381	0.035740931	0.688481122	0.495703439	0.735092729	None
ENSMUST00000156876.7	Mfsd6-205	ENSMUSG00000041439.15	Mfsd6	-0.075929315	-1.427883106	0.163440934	0.612874283	0.002480594	0.064928635	0.948601496	0.980002393	None
ENSMUST00000147758.7	Mfsd6-203	ENSMUSG00000041439.15	Mfsd6	-0.021035287	-0.413201969	0.682336659	0.917993525	0.002480594	0.064928635	0.948601496	0.980002393	None
ENSMUST00000188126.1	Mfsd6-206	ENSMUSG00000041439.15	Mfsd6	-0.060646309	-0.656727825	0.516259270	0.856932126	0.002480594	0.064928635	0.948601496	0.980002393	None
ENSMUST00000087701.3	Mfsd6-201	ENSMUSG00000041439.15	Mfsd6	0.147233202	1.665374104	0.106033503	0.531144865	0.002480594	0.064928635	0.948601496	0.980002393	None
ENSMUST00000027271.8	Inpp1-201	ENSMUSG00000026102.9	Inpp1	-0.086976006	-1.814479007	0.079407976	0.484344384	-0.028957238	-0.725863367	0.472764791	0.719969397	None
ENSMUST00000177279.7	Inpp1-206	ENSMUSG00000026102.9	Inpp1	-0.081689271	-1.143356638	0.261746739	0.708118042	-0.028957238	-0.725863367	0.472764791	0.719969397	None
ENSMUST00000159607.1	Inpp1-202	ENSMUSG00000026102.9	Inpp1	0.095656668	0.634169216	0.530677636	0.863430814	-0.028957238	-0.725863367	0.472764791	0.719969397	None
ENSMUST00000162576.7	Inpp1-205	ENSMUSG00000026102.9	Inpp1	0.126889378	0.259883911	0.796691982	0.951300861	-0.028957238	-0.725863367	0.472764791	0.719969397	None
ENSMUST00000162351.1	Inpp1-204	ENSMUSG00000026102.9	Inpp1	0.059027285	0.286269838	0.776598465	0.945480263	-0.028957238	-0.725863367	0.472764791	0.719969397	None
ENSMUST00000044478.6	Hibch-201	ENSMUSG00000041426.12	Hibch	-0.099938163	-1.601467834	0.119536079	0.552563721	-0.065876794	-1.151109036	0.257516757	0.535297289	None
ENSMUST00000161552.1	Hibch-205	ENSMUSG00000041426.12	Hibch	-0.115383080	-0.411811045	0.683345098	0.918318805	-0.065876794	-1.151109036	0.257516757	0.535297289	None
ENSMUST00000050567.10	1700019D03Rik-201	ENSMUSG00000043629.12	1700019D03Rik	-0.058506178	-0.279578555	0.781679820	0.946910610	-0.021040602	-0.236631458	0.814326792	0.926765336	None
ENSMUST00000114492.7	1700019D03Rik-202	ENSMUSG00000043629.12	1700019D03Rik	0.170643688	0.727922130	0.472188565	0.835533283	-0.021040602	-0.236631458	0.814326792	0.926765336	None
ENSMUST00000027269.6	Mstn-201	ENSMUSG00000026100.6	Mstn	-0.075200349	-1.247119826	0.221803887	0.672959597	-0.080590939	-0.739402180	0.464609771	0.714138749	None
ENSMUST00000027267.13	Pms1-201	ENSMUSG00000026098.13	Pms1	-0.024971326	-0.437725291	0.664656119	0.912693767	0.030914441	0.584240203	0.562818277	0.780350706	None
ENSMUST00000135246.7	Pms1-206	ENSMUSG00000026098.13	Pms1	0.024614931	0.147130433	0.883993082	0.975959999	0.030914441	0.584240203	0.562818277	0.780350706	None
ENSMUST00000027266.3	Ormdl1-201	ENSMUSG00000026097.9	Ormdl1	-0.015141753	-0.313976575	0.755666932	0.940663619	0.042491035	0.877756985	0.386081339	0.652807089	None
ENSMUST00000027265.9	Osgepl1-201	ENSMUSG00000026096.14	Osgepl1	-0.246204624	-2.831974267	0.008102517	0.210239172	-0.020285676	-0.354892305	0.724807031	0.879864813	None
ENSMUST00000151296.7	Osgepl1-206	ENSMUSG00000026096.14	Osgepl1	0.155116778	0.962521523	0.343324004	0.764568900	-0.020285676	-0.354892305	0.724807031	0.879864813	None
ENSMUST00000135786.7	Osgepl1-204	ENSMUSG00000026096.14	Osgepl1	0.321413928	1.400441637	0.171428405	0.621295014	-0.020285676	-0.354892305	0.724807031	0.879864813	None
ENSMUST00000153939.1	Osgepl1-207	ENSMUSG00000026096.14	Osgepl1	0.046791939	0.850875350	0.401440407	0.798919769	-0.020285676	-0.354892305	0.724807031	0.879864813	None
ENSMUST00000135614.7	Osgepl1-203	ENSMUSG00000026096.14	Osgepl1	0.042800859	0.268996857	0.789735472	0.948807893	-0.020285676	-0.354892305	0.724807031	0.879864813	None
ENSMUST00000150115.1	Osgepl1-205	ENSMUSG00000026096.14	Osgepl1	0.306314632	1.228426545	0.228640693	0.679015198	-0.020285676	-0.354892305	0.724807031	0.879864813	None
ENSMUST00000027264.9	Asnsd1-201	ENSMUSG00000026095.15	Asnsd1	-0.020124013	-0.580685758	0.565699804	0.877322528	0.012914057	0.198193730	0.844044027	0.940137451	None
ENSMUST00000123519.8	Asnsd1-202	ENSMUSG00000026095.15	Asnsd1	-0.113766005	-1.200467475	0.239158392	0.688320674	0.012914057	0.198193730	0.844044027	0.940137451	None
ENSMUST00000154402.2	Asnsd1-205	ENSMUSG00000026095.15	Asnsd1	0.203225598	1.637669740	0.111722967	0.540696340	0.012914057	0.198193730	0.844044027	0.940137451	None
ENSMUST00000189677.1	Dnah7a-202	ENSMUSG00000096141.2	Dnah7a	-0.124662234	-1.481726932	0.148626575	0.594769322	-0.184582641	-2.266592544	0.029723832	0.173751147	None
ENSMUST00000027263.13	Stk17b-201	ENSMUSG00000026094.14	Stk17b	-0.181916618	-2.891907448	0.006983748	0.198786200	-0.182006829	-2.559823696	0.014964347	0.125166613	None
ENSMUST00000120904.7	Hecw2-203	ENSMUSG00000042807.15	Hecw2	-0.027633606	-0.101159684	0.920082875	0.985068207	-0.083021870	-1.345887792	0.187021278	0.454946171	None
ENSMUST00000087659.10	Hecw2-201	ENSMUSG00000042807.15	Hecw2	-0.149661003	-1.350334339	0.186800629	0.638214640	-0.083021870	-1.345887792	0.187021278	0.454946171	None
ENSMUST00000150677.7	Hecw2-205	ENSMUSG00000042807.15	Hecw2	0.333159187	1.166419306	0.252445090	0.700486551	-0.083021870	-1.345887792	0.187021278	0.454946171	None
ENSMUST00000152870.1	Hecw2-206	ENSMUSG00000042807.15	Hecw2	-0.004412408	-0.014256132	0.988718076	0.999821522	-0.083021870	-1.345887792	0.187021278	0.454946171	None
ENSMUST00000097741.2	Hecw2-202	ENSMUSG00000042807.15	Hecw2	-0.038258961	-0.184524510	0.854818091	0.968942415	-0.083021870	-1.345887792	0.187021278	0.454946171	None
ENSMUST00000041638.7	Gtf3c3-201	ENSMUSG00000041303.7	Gtf3c3	-0.119577681	-3.361219216	0.002093653	0.129100974	-0.084896781	-2.764349475	0.009049296	0.097558446	None
ENSMUST00000097739.4	Pgap1-201	ENSMUSG00000073678.4	Pgap1	-0.005749625	-0.111323464	0.912086015	0.983160766	0.044024556	0.966854180	0.340272786	0.615801234	None
ENSMUST00000189563.1	Ankrd44-215	ENSMUSG00000052331.14	Ankrd44	-0.092539473	-1.442648377	0.159266595	0.608242234	-0.072939826	-1.744330157	0.089908340	0.308842415	None
ENSMUST00000179030.7	Ankrd44-210	ENSMUSG00000052331.14	Ankrd44	-0.135530952	-1.186994930	0.244352640	0.693275462	-0.072939826	-1.744330157	0.089908340	0.308842415	None
ENSMUST00000044359.15	Ankrd44-201	ENSMUSG00000052331.14	Ankrd44	-0.278294427	-0.886456996	0.382277350	0.787592349	-0.072939826	-1.744330157	0.089908340	0.308842415	None
ENSMUST00000178156.7	Ankrd44-205	ENSMUSG00000052331.14	Ankrd44	-0.089666483	-1.576558992	0.125168635	0.562795375	-0.072939826	-1.744330157	0.089908340	0.308842415	None
ENSMUST00000178226.2	Ankrd44-206	ENSMUSG00000052331.14	Ankrd44	-0.087176439	-0.804790923	0.427142234	0.812676558	-0.072939826	-1.744330157	0.089908340	0.308842415	None
ENSMUST00000177919.7	Ankrd44-204	ENSMUSG00000052331.14	Ankrd44	0.026432825	0.099458758	0.921422016	0.985441370	-0.072939826	-1.744330157	0.089908340	0.308842415	None
ENSMUST00000178905.1	Ankrd44-208	ENSMUSG00000052331.14	Ankrd44	-0.336467593	-1.132110913	0.266371517	0.710662385	-0.072939826	-1.744330157	0.089908340	0.308842415	None
ENSMUST00000177679.1	Ankrd44-202	ENSMUSG00000052331.14	Ankrd44	-0.183615984	-0.587253585	0.561336943	0.876666115	-0.072939826	-1.744330157	0.089908340	0.308842415	None
ENSMUST00000027127.13	Sf3b1-201	ENSMUSG00000025982.13	Sf3b1	-0.002599849	-0.061461733	0.951390720	0.991694541	0.056664142	1.668996387	0.104070455	0.334267399	None
ENSMUST00000185429.1	Sf3b1-202	ENSMUSG00000025982.13	Sf3b1	0.074541488	1.001360334	0.324496770	0.752051981	0.056664142	1.668996387	0.104070455	0.334267399	None
ENSMUST00000187500.6	Sf3b1-203	ENSMUSG00000025982.13	Sf3b1	0.155156476	1.618708406	0.115760856	0.546433319	0.056664142	1.668996387	0.104070455	0.334267399	None
ENSMUST00000188859.6	Sf3b1-205	ENSMUSG00000025982.13	Sf3b1	0.095902912	0.915185179	0.367242162	0.779662310	0.056664142	1.668996387	0.104070455	0.334267399	None
ENSMUST00000191303.1	Sf3b1-208	ENSMUSG00000025982.13	Sf3b1	-0.029954536	-0.127362015	0.899486203	0.979804453	0.056664142	1.668996387	0.104070455	0.334267399	None
ENSMUST00000189051.1	Sf3b1-206	ENSMUSG00000025982.13	Sf3b1	0.407085908	2.950467650	0.006032457	0.189846119	0.056664142	1.668996387	0.104070455	0.334267399	None
ENSMUST00000087617.10	Coq10b-202	ENSMUSG00000025981.13	Coq10b	0.269696343	1.142456155	0.262114903	0.708355213	-0.108515100	-2.108891086	0.042205287	0.208717111	None
ENSMUST00000027125.6	Coq10b-201	ENSMUSG00000025981.13	Coq10b	-0.152050764	-2.786747143	0.009055954	0.219085753	-0.108515100	-2.108891086	0.042205287	0.208717111	None
ENSMUST00000027123.14	Hspd1-201	ENSMUSG00000025980.14	Hspd1	-0.003043760	-0.098423245	0.922237391	0.985728046	0.045379112	1.849055211	0.072939163	0.276374009	None
ENSMUST00000127861.7	Hspd1-202	ENSMUSG00000025980.14	Hspd1	0.042599023	0.708854663	0.483774387	0.841833937	0.045379112	1.849055211	0.072939163	0.276374009	None
ENSMUST00000144077.2	Hspd1-203	ENSMUSG00000025980.14	Hspd1	0.030781573	0.155513768	0.877436470	0.974479937	0.045379112	1.849055211	0.072939163	0.276374009	None
ENSMUST00000075242.6	Hspe1-201	ENSMUSG00000073676.4	Hspe1	-0.039567859	-1.276325871	0.211431595	0.663790030	0.002443532	0.084197486	0.933380776	0.974764594	None
ENSMUST00000134628.1	Hspe1-202	ENSMUSG00000073676.4	Hspe1	0.059359956	0.536152406	0.595725118	0.888208122	0.002443532	0.084197486	0.933380776	0.974764594	None
ENSMUST00000159311.7	Mob4-202	ENSMUSG00000025979.13	Mob4	0.423814229	1.262098056	0.216437626	0.668359884	0.029241614	0.828388113	0.413082863	0.674757980	None
ENSMUST00000162364.7	Mob4-205	ENSMUSG00000025979.13	Mob4	-0.044092174	-1.086427549	0.285764576	0.724859825	0.029241614	0.828388113	0.413082863	0.674757980	None
ENSMUST00000027122.13	Mob4-201	ENSMUSG00000025979.13	Mob4	0.332795954	1.065201582	0.295108373	0.732845176	0.029241614	0.828388113	0.413082863	0.674757980	None
ENSMUST00000161122.1	Mob4-204	ENSMUSG00000025979.13	Mob4	0.171703048	0.548609808	0.587249488	0.885801810	0.029241614	0.828388113	0.413082863	0.674757980	None
ENSMUST00000162553.1	Mob4-206	ENSMUSG00000025979.13	Mob4	-0.477209967	-1.701030509	0.099067887	0.519652055	0.029241614	0.828388113	0.413082863	0.674757980	None
ENSMUST00000159743.1	Mob4-203	ENSMUSG00000025979.13	Mob4	0.358101716	1.441830862	0.159495483	0.608345435	0.029241614	0.828388113	0.413082863	0.674757980	None
ENSMUST00000027121.14	Rftn2-201	ENSMUSG00000025978.14	Rftn2	-0.008213515	-0.132761890	0.895249894	0.978982021	0.091764420	1.748314638	0.089206654	0.307580478	None
ENSMUST00000132055.7	Rftn2-203	ENSMUSG00000025978.14	Rftn2	0.230621788	1.998614428	0.054591058	0.423600338	0.091764420	1.748314638	0.089206654	0.307580478	None
ENSMUST00000181563.1	Gm10561-201	ENSMUSG00000097649.2	Gm10561	0.004997461	0.063255547	0.949973941	0.991372535	0.075386432	0.798997682	0.429698670	0.685855940	None
ENSMUST00000209801.1	Gm10561-202	ENSMUSG00000097649.2	Gm10561	0.104059080	0.545876562	0.589104081	0.886116520	0.075386432	0.798997682	0.429698670	0.685855940	None
ENSMUST00000061334.9	Mars2-201	ENSMUSG00000046994.9	Mars2	-0.030338298	-0.550283407	0.586115302	0.885377861	0.012438587	0.221028116	0.826359232	0.931840981	None
ENSMUST00000162574.1	Gm8292-201	ENSMUSG00000100215.1	Gm8292	0.163982773	0.898594716	0.375877204	0.784212572	0.034627764	0.796631443	0.431053828	0.687030594	None
ENSMUST00000042986.9	Plcl1-201	ENSMUSG00000038349.10	Plcl1	0.141420526	2.822461764	0.008294867	0.211582202	0.205762941	3.906926270	0.000409908	0.020271572	sig Gene
ENSMUST00000188040.1	9130227L01Rik-201	ENSMUSG00000099950.1	9130227L01Rik	-0.002199023	-0.017159619	0.986420546	0.999363774	0.108384968	0.651160727	0.519209603	0.751873927	None
ENSMUST00000042857.13	Satb2-201	ENSMUSG00000038331.15	Satb2	0.029619280	0.246092155	0.807252280	0.954055142	0.119751524	1.627287502	0.112676670	0.348768604	None
ENSMUST00000114415.9	Satb2-202	ENSMUSG00000038331.15	Satb2	0.092980883	1.159532818	0.255196894	0.703205225	0.119751524	1.627287502	0.112676670	0.348768604	None
ENSMUST00000177424.1	Satb2-205	ENSMUSG00000038331.15	Satb2	0.022285392	0.273157315	0.786565322	0.948461083	0.119751524	1.627287502	0.112676670	0.348768604	None
ENSMUST00000176759.1	Satb2-203	ENSMUSG00000038331.15	Satb2	0.117978351	0.811814693	0.423161142	0.810699730	0.119751524	1.627287502	0.112676670	0.348768604	None
ENSMUST00000177282.1	Satb2-204	ENSMUSG00000038331.15	Satb2	0.133940008	0.823058929	0.416835539	0.807003160	0.119751524	1.627287502	0.112676670	0.348768604	None
ENSMUST00000135238.3	9130024F11Rik-201	ENSMUSG00000087022.4	9130024F11Rik	0.423031066	3.952225140	0.000423560	0.068109665	0.291284072	3.838991999	0.000497923	0.022240793	sig Gene
ENSMUST00000185204.1	9130024F11Rik-202	ENSMUSG00000087022.4	9130024F11Rik	-0.077056063	-0.704474514	0.486458561	0.842979410	0.291284072	3.838991999	0.000497923	0.022240793	sig Gene
ENSMUST00000195462.1	9130024F11Rik-205	ENSMUSG00000087022.4	9130024F11Rik	0.243229169	3.396323757	0.001908281	0.125610043	0.291284072	3.838991999	0.000497923	0.022240793	sig Gene
ENSMUST00000187858.1	9130024F11Rik-203	ENSMUSG00000087022.4	9130024F11Rik	-0.250365462	-1.353935567	0.185661292	0.637350043	0.291284072	3.838991999	0.000497923	0.022240793	sig Gene
ENSMUST00000195287.1	Gm4081-201	ENSMUSG00000104310.1	Gm4081	0.066577208	0.682196092	0.500240828	0.849309658	0.152125318	0.935146406	0.356141773	0.628081260	None
ENSMUST00000042734.2	1700066M21Rik-201	ENSMUSG00000038323.3	1700066M21Rik	0.060060934	1.208409640	0.236134884	0.686160034	0.112643686	2.484699151	0.017913509	0.136523725	None
ENSMUST00000185952.1	1700066M21Rik-202	ENSMUSG00000038323.3	1700066M21Rik	0.280957965	1.946832268	0.060774018	0.442282634	0.112643686	2.484699151	0.017913509	0.136523725	None
ENSMUST00000162686.7	Tyw5-209	ENSMUSG00000048495.16	Tyw5	-0.084577105	-0.588571052	0.560463840	0.876271855	0.007166578	0.153860041	0.878606780	0.955504700	None
ENSMUST00000097732.10	Tyw5-202	ENSMUSG00000048495.16	Tyw5	-0.226720071	-1.720581931	0.095413876	0.513396283	0.007166578	0.153860041	0.878606780	0.955504700	None
ENSMUST00000079998.12	Tyw5-201	ENSMUSG00000048495.16	Tyw5	0.136177843	2.146910538	0.039830661	0.378704308	0.007166578	0.153860041	0.878606780	0.955504700	None
ENSMUST00000162663.1	Tyw5-208	ENSMUSG00000048495.16	Tyw5	-0.137822655	-0.795123146	0.432659268	0.816028944	0.007166578	0.153860041	0.878606780	0.955504700	None
ENSMUST00000163039.7	Tyw5-210	ENSMUSG00000048495.16	Tyw5	-0.020064572	-0.069388840	0.945131064	0.990093758	0.007166578	0.153860041	0.878606780	0.955504700	None
ENSMUST00000160118.4	Tyw5-203	ENSMUSG00000048495.16	Tyw5	-0.141043213	-0.613753447	0.543909072	0.870044020	0.007166578	0.153860041	0.878606780	0.955504700	None
ENSMUST00000161780.2	Tyw5-207	ENSMUSG00000048495.16	Tyw5	-0.266865013	-1.106056412	0.277312357	0.719616862	0.007166578	0.153860041	0.878606780	0.955504700	None
ENSMUST00000027114.5	Maip1-201	ENSMUSG00000025971.6	Maip1	0.032646668	0.937197327	0.355987140	0.773019838	0.083453818	2.871268675	0.006906459	0.084973365	None
ENSMUST00000185709.1	Maip1-202	ENSMUSG00000025971.6	Maip1	-0.002109210	-0.032655715	0.974160973	0.996353781	0.083453818	2.871268675	0.006906459	0.084973365	None
ENSMUST00000172287.7	Spats2l-215	ENSMUSG00000038305.15	Spats2l	0.264530841	1.642269549	0.110761190	0.539727239	-0.068165967	-1.571275100	0.125146305	0.367490782	None
ENSMUST00000168905.7	Spats2l-210	ENSMUSG00000038305.15	Spats2l	0.149162672	0.485012342	0.631117815	0.901621018	-0.068165967	-1.571275100	0.125146305	0.367490782	None
ENSMUST00000172068.7	Spats2l-214	ENSMUSG00000038305.15	Spats2l	-0.489885059	-1.872907465	0.070651436	0.464153207	-0.068165967	-1.571275100	0.125146305	0.367490782	None
ENSMUST00000167971.7	Spats2l-207	ENSMUSG00000038305.15	Spats2l	-0.347627784	-1.721532893	0.095239075	0.512973023	-0.068165967	-1.571275100	0.125146305	0.367490782	None
ENSMUST00000170139.7	Spats2l-212	ENSMUSG00000038305.15	Spats2l	-0.344497674	-0.755905616	0.455479154	0.826688045	-0.068165967	-1.571275100	0.125146305	0.367490782	None
ENSMUST00000171699.7	Spats2l-213	ENSMUSG00000038305.15	Spats2l	0.105063040	0.301002027	0.765446448	0.942961709	-0.068165967	-1.571275100	0.125146305	0.367490782	None
ENSMUST00000164302.7	Spats2l-203	ENSMUSG00000038305.15	Spats2l	0.071862968	0.217296513	0.829418005	0.960904935	-0.068165967	-1.571275100	0.125146305	0.367490782	None
ENSMUST00000167085.7	Spats2l-206	ENSMUSG00000038305.15	Spats2l	-0.129703621	-1.791382636	0.083116531	0.488798393	-0.068165967	-1.571275100	0.125146305	0.367490782	None
ENSMUST00000169772.2	Spats2l-211	ENSMUSG00000038305.15	Spats2l	0.258444084	0.388342380	0.700448347	0.922960169	-0.068165967	-1.571275100	0.125146305	0.367490782	None
ENSMUST00000164353.2	Spats2l-204	ENSMUSG00000038305.15	Spats2l	-0.440350992	-0.959456185	0.344840542	0.765757102	-0.068165967	-1.571275100	0.125146305	0.367490782	None
ENSMUST00000164963.7	Kctd18-210	ENSMUSG00000054770.16	Kctd18	0.456510322	2.202856329	0.035259725	0.361705894	0.019939115	0.486588725	0.629593139	0.824460327	None
ENSMUST00000114410.9	Kctd18-202	ENSMUSG00000054770.16	Kctd18	-0.229755206	-3.323391175	0.002312767	0.132045971	0.019939115	0.486588725	0.629593139	0.824460327	None
ENSMUST00000161608.7	Kctd18-206	ENSMUSG00000054770.16	Kctd18	0.132802771	1.498676655	0.144192260	0.590378536	0.019939115	0.486588725	0.629593139	0.824460327	None
ENSMUST00000160614.8	Kctd18-205	ENSMUSG00000054770.16	Kctd18	0.591321334	2.690749558	0.011438056	0.239420047	0.019939115	0.486588725	0.629593139	0.824460327	None
ENSMUST00000068000.9	Kctd18-201	ENSMUSG00000054770.16	Kctd18	0.040117856	0.537107212	0.595073429	0.887860206	0.019939115	0.486588725	0.629593139	0.824460327	None
ENSMUST00000189298.1	Kctd18-211	ENSMUSG00000054770.16	Kctd18	0.119390243	1.288428926	0.207242723	0.659739788	0.019939115	0.486588725	0.629593139	0.824460327	None
ENSMUST00000162410.7	Kctd18-207	ENSMUSG00000054770.16	Kctd18	0.174251427	1.444359196	0.158788444	0.607745038	0.019939115	0.486588725	0.629593139	0.824460327	None
ENSMUST00000160130.1	Kctd18-204	ENSMUSG00000054770.16	Kctd18	0.039008575	0.526387118	0.602409794	0.890870461	0.019939115	0.486588725	0.629593139	0.824460327	None
ENSMUST00000027202.8	Sgo2a-201	ENSMUSG00000026039.9	Sgo2a	-0.130048974	-1.966715340	0.058331293	0.436243445	-0.120465430	-1.558568013	0.128126142	0.373059995	None
ENSMUST00000001027.6	Aox1-201	ENSMUSG00000063558.4	Aox1	-0.174585486	-3.157677754	0.003559941	0.154492267	-0.447878216	-2.591961626	0.013844645	0.120809500	None
ENSMUST00000040442.5	Aox4-201	ENSMUSG00000038242.12	Aox4	-0.105253696	-1.942506402	0.061317101	0.443243200	-0.143130152	-1.894603566	0.066458727	0.263857545	None
ENSMUST00000194925.1	Gm37607-201	ENSMUSG00000103839.1	Gm37607	-0.083159375	-1.121253058	0.270892508	0.714166149	-0.075790843	-0.650656408	0.519531313	0.751910619	None
ENSMUST00000050552.14	Bzw1-201	ENSMUSG00000051223.14	Bzw1	0.053746493	1.378765079	0.177952134	0.628356673	0.094970455	3.268989094	0.002430393	0.049184053	sig Gene
ENSMUST00000188630.6	Bzw1-203	ENSMUSG00000051223.14	Bzw1	0.026603695	0.061380349	0.951455002	0.991694541	0.094970455	3.268989094	0.002430393	0.049184053	sig Gene
ENSMUST00000186949.1	Bzw1-202	ENSMUSG00000051223.14	Bzw1	0.302694366	0.447768710	0.657470551	0.910225014	0.094970455	3.268989094	0.002430393	0.049184053	sig Gene
ENSMUST00000156931.7	Clk1-212	ENSMUSG00000026034.17	Clk1	-0.111773355	-1.242891929	0.223336579	0.673712604	-0.088843168	-1.403608424	0.169275484	0.430653699	None
ENSMUST00000139787.7	Clk1-207	ENSMUSG00000026034.17	Clk1	-0.393617740	-1.426447320	0.163851427	0.613291132	-0.088843168	-1.403608424	0.169275484	0.430653699	None
ENSMUST00000141570.7	Clk1-208	ENSMUSG00000026034.17	Clk1	0.094566931	0.526294034	0.602473684	0.890919994	-0.088843168	-1.403608424	0.169275484	0.430653699	None
ENSMUST00000123580.7	Clk1-202	ENSMUSG00000026034.17	Clk1	0.180173175	1.750414685	0.090057056	0.503770876	-0.088843168	-1.403608424	0.169275484	0.430653699	None
ENSMUST00000034868.13	Clk1-201	ENSMUSG00000026034.17	Clk1	-0.595933361	-3.658934255	0.000944720	0.095272297	-0.088843168	-1.403608424	0.169275484	0.430653699	None
ENSMUST00000148330.7	Clk1-210	ENSMUSG00000026034.17	Clk1	0.087130065	0.646584042	0.522716211	0.859865334	-0.088843168	-1.403608424	0.169275484	0.430653699	None
ENSMUST00000151338.7	Clk1-211	ENSMUSG00000026034.17	Clk1	0.020800077	0.085072075	0.932757625	0.988531890	-0.088843168	-1.403608424	0.169275484	0.430653699	None
ENSMUST00000129303.1	Clk1-203	ENSMUSG00000026034.17	Clk1	0.101097910	1.031419445	0.310418528	0.741889502	-0.088843168	-1.403608424	0.169275484	0.430653699	None
ENSMUST00000186552.6	Clk1-213	ENSMUSG00000026034.17	Clk1	-0.820495829	-4.913003867	0.000028335	0.020999465	-0.088843168	-1.403608424	0.169275484	0.430653699	sig Tx
ENSMUST00000129577.7	Clk1-204	ENSMUSG00000026034.17	Clk1	-0.042188685	-0.452454661	0.654129267	0.908979354	-0.088843168	-1.403608424	0.169275484	0.430653699	None
ENSMUST00000131051.1	Clk1-205	ENSMUSG00000026034.17	Clk1	0.937913383	3.032518270	0.004903710	0.177443553	-0.088843168	-1.403608424	0.169275484	0.430653699	None
ENSMUST00000117069.7	Ppil3-204	ENSMUSG00000026035.15	Ppil3	0.078032222	0.873432416	0.389222661	0.791776686	0.000869595	0.020545118	0.983725592	0.993524547	None
ENSMUST00000114348.7	Ppil3-203	ENSMUSG00000026035.15	Ppil3	-0.127794255	-1.680153603	0.103098272	0.526278211	0.000869595	0.020545118	0.983725592	0.993524547	None
ENSMUST00000081677.11	Ppil3-201	ENSMUSG00000026035.15	Ppil3	-0.021117763	-0.158516813	0.875089907	0.974056724	0.000869595	0.020545118	0.983725592	0.993524547	None
ENSMUST00000186242.1	Ppil3-207	ENSMUSG00000026035.15	Ppil3	-0.206872193	-1.072662186	0.291799968	0.729625435	0.000869595	0.020545118	0.983725592	0.993524547	None
ENSMUST00000185990.1	Ppil3-206	ENSMUSG00000026035.15	Ppil3	-0.039515698	-0.356635319	0.723809529	0.930707749	0.000869595	0.020545118	0.983725592	0.993524547	None
ENSMUST00000087521.12	Nif3l1-201	ENSMUSG00000026036.17	Nif3l1	-0.084041981	-1.559737866	0.129093800	0.567665666	0.035122039	1.090342814	0.283036879	0.561686898	None
ENSMUST00000114337.7	Nif3l1-202	ENSMUSG00000026036.17	Nif3l1	-0.011308212	-0.064900342	0.948675004	0.990969282	0.035122039	1.090342814	0.283036879	0.561686898	None
ENSMUST00000151272.1	Nif3l1-205	ENSMUSG00000026036.17	Nif3l1	0.162558436	0.663690107	0.511852729	0.854903738	0.035122039	1.090342814	0.283036879	0.561686898	None
ENSMUST00000171597.1	Nif3l1-206	ENSMUSG00000026036.17	Nif3l1	0.019130784	0.508980483	0.614412373	0.894722534	0.035122039	1.090342814	0.283036879	0.561686898	None
ENSMUST00000027198.11	Orc2-201	ENSMUSG00000026037.14	Orc2	-0.024647707	-0.621239987	0.539037115	0.867523250	0.029966641	0.741074840	0.463607951	0.713468312	None
ENSMUST00000114325.7	Orc2-202	ENSMUSG00000026037.14	Orc2	0.056272262	0.394654945	0.695831783	0.921439332	0.029966641	0.741074840	0.463607951	0.713468312	None
ENSMUST00000151723.1	Orc2-203	ENSMUSG00000026037.14	Orc2	-0.222538733	-1.248669223	0.221244186	0.672544284	0.029966641	0.741074840	0.463607951	0.713468312	None
ENSMUST00000191206.1	Orc2-205	ENSMUSG00000026037.14	Orc2	0.415987541	1.856451028	0.073029533	0.469664130	0.029966641	0.741074840	0.463607951	0.713468312	None
ENSMUST00000161600.7	Fam126b-207	ENSMUSG00000038174.14	Fam126b	0.025337605	0.306925550	0.760976635	0.942198997	0.056925274	0.781684276	0.439673747	0.694397360	None
ENSMUST00000097724.9	Fam126b-202	ENSMUSG00000038174.14	Fam126b	-0.080832783	-0.543766984	0.590537432	0.886426116	0.056925274	0.781684276	0.439673747	0.694397360	None
ENSMUST00000187717.6	Fam126b-208	ENSMUSG00000038174.14	Fam126b	-0.021827563	-0.135514586	0.893091547	0.978353469	0.056925274	0.781684276	0.439673747	0.694397360	None
ENSMUST00000038372.13	Fam126b-201	ENSMUSG00000038174.14	Fam126b	-0.297477394	-1.468850115	0.152067875	0.599412178	0.056925274	0.781684276	0.439673747	0.694397360	None
ENSMUST00000159980.1	Fam126b-204	ENSMUSG00000038174.14	Fam126b	0.151439254	0.731285552	0.470161639	0.834700457	0.056925274	0.781684276	0.439673747	0.694397360	None
ENSMUST00000027193.8	Ndufb3-201	ENSMUSG00000026032.8	Ndufb3	-0.027947902	-0.677920419	0.502910585	0.850631819	0.008811213	0.225922248	0.822580415	0.930520584	None
ENSMUST00000185352.1	Gm20257-201	ENSMUSG00000102059.1	Gm20257	0.047899642	0.643214063	0.524870940	0.861386336	0.175464803	1.883357464	0.068011010	0.267457007	None
ENSMUST00000149874.7	Cflar-210	ENSMUSG00000026031.15	Cflar	0.135317069	1.223355183	0.230522363	0.681305657	-0.177393789	-2.723283201	0.010026002	0.102908199	None
ENSMUST00000140940.7	Cflar-209	ENSMUSG00000026031.15	Cflar	0.101272651	0.695960755	0.491699925	0.845100696	-0.177393789	-2.723283201	0.010026002	0.102908199	None
ENSMUST00000164900.7	Cflar-212	ENSMUSG00000026031.15	Cflar	-0.181951872	-0.738156617	0.466036593	0.832387503	-0.177393789	-2.723283201	0.010026002	0.102908199	None
ENSMUST00000124567.1	Cflar-208	ENSMUSG00000026031.15	Cflar	0.212727007	0.721000816	0.476375468	0.837825284	-0.177393789	-2.723283201	0.010026002	0.102908199	None
ENSMUST00000114313.7	Cflar-205	ENSMUSG00000026031.15	Cflar	-0.294643357	-4.577358613	0.000073530	0.029756088	-0.177393789	-2.723283201	0.010026002	0.102908199	sig Tx
ENSMUST00000114309.7	Cflar-204	ENSMUSG00000026031.15	Cflar	0.125291671	1.788178797	0.083642423	0.489767917	-0.177393789	-2.723283201	0.010026002	0.102908199	None
ENSMUST00000123553.1	Cflar-207	ENSMUSG00000026031.15	Cflar	-0.116122663	-1.240936148	0.224048271	0.674604481	-0.177393789	-2.723283201	0.010026002	0.102908199	None
ENSMUST00000027189.14	Casp8-201	ENSMUSG00000026029.14	Casp8	-0.185810277	-1.594869907	0.121007380	0.555256521	-0.197317862	-2.127398819	0.040532515	0.204491061	None
ENSMUST00000165549.7	Casp8-202	ENSMUSG00000026029.14	Casp8	0.170014822	0.644814801	0.523846850	0.860826586	-0.197317862	-2.127398819	0.040532515	0.204491061	None
ENSMUST00000190213.1	Casp8-203	ENSMUSG00000026029.14	Casp8	-0.319124252	-1.337320473	0.190963098	0.642193154	-0.197317862	-2.127398819	0.040532515	0.204491061	None
ENSMUST00000027186.11	Trak2-201	ENSMUSG00000026028.12	Trak2	-0.113138532	-2.907007364	0.006725755	0.196689917	-0.064266284	-1.684433697	0.101026433	0.329108830	None
ENSMUST00000174120.1	Trak2-205	ENSMUSG00000026028.12	Trak2	-0.183747243	-0.916825244	0.366395637	0.779095459	-0.064266284	-1.684433697	0.101026433	0.329108830	None
ENSMUST00000172685.1	Trak2-202	ENSMUSG00000026028.12	Trak2	0.236081078	1.705238770	0.098271646	0.518332185	-0.064266284	-1.684433697	0.101026433	0.329108830	None
ENSMUST00000173590.1	Trak2-203	ENSMUSG00000026028.12	Trak2	-0.098815772	-0.564936436	0.576230871	0.881461448	-0.064266284	-1.684433697	0.101026433	0.329108830	None
ENSMUST00000114296.7	Stradb-202	ENSMUSG00000026027.13	Stradb	0.093410733	1.544922867	0.132633415	0.573783778	0.061797279	1.906229138	0.064886168	0.260509814	None
ENSMUST00000123301.7	Stradb-203	ENSMUSG00000026027.13	Stradb	-0.020010633	-0.319656561	0.751398454	0.939453015	0.061797279	1.906229138	0.064886168	0.260509814	None
ENSMUST00000153990.7	Stradb-207	ENSMUSG00000026027.13	Stradb	0.060998087	0.891003544	0.379871810	0.786531771	0.061797279	1.906229138	0.064886168	0.260509814	None
ENSMUST00000027185.10	Stradb-201	ENSMUSG00000026027.13	Stradb	-0.037582924	-0.346492323	0.731341388	0.932856829	0.061797279	1.906229138	0.064886168	0.260509814	None
ENSMUST00000152318.1	Stradb-206	ENSMUSG00000026027.13	Stradb	-0.056274306	-0.118731725	0.906263031	0.981490013	0.061797279	1.906229138	0.064886168	0.260509814	None
ENSMUST00000094917.9	Tmem237-202	ENSMUSG00000038079.14	Tmem237	0.001878933	0.014107076	0.988836027	0.999821522	0.027199274	0.682340057	0.499530225	0.738162816	None
ENSMUST00000087475.10	Tmem237-201	ENSMUSG00000038079.14	Tmem237	0.173507567	2.165297900	0.038273207	0.373613775	0.027199274	0.682340057	0.499530225	0.738162816	None
ENSMUST00000186794.6	Tmem237-205	ENSMUSG00000038079.14	Tmem237	-0.267868929	-2.495766429	0.018168390	0.285101287	0.027199274	0.682340057	0.499530225	0.738162816	None
ENSMUST00000190014.6	Tmem237-207	ENSMUSG00000038079.14	Tmem237	-0.195385677	-1.609613726	0.117739911	0.549566786	0.027199274	0.682340057	0.499530225	0.738162816	None
ENSMUST00000186395.1	Tmem237-204	ENSMUSG00000038079.14	Tmem237	-0.383678833	-1.241106505	0.223986212	0.674521432	0.027199274	0.682340057	0.499530225	0.738162816	None
ENSMUST00000186820.1	Tmem237-206	ENSMUSG00000038079.14	Tmem237	-0.002107167	-0.009252672	0.992677533	1.000000000	0.027199274	0.682340057	0.499530225	0.738162816	None
ENSMUST00000180570.1	G730003C15Rik-201	ENSMUSG00000097573.2	G730003C15Rik	0.019499638	0.151214356	0.880797971	0.975054509	-0.016957495	-0.156338665	0.876667381	0.954412095	None
ENSMUST00000114275.8	Mpp4-203	ENSMUSG00000079550.9	Mpp4	0.001191517	0.016877785	0.986643557	0.999379934	-0.037762211	-0.323484139	0.748260019	0.893609587	None
ENSMUST00000027178.12	Als2-201	ENSMUSG00000026024.14	Als2	-0.024353911	-0.838836143	0.408059144	0.803135557	0.027011219	1.032082312	0.309136443	0.585783329	None
ENSMUST00000159166.7	Als2-202	ENSMUSG00000026024.14	Als2	0.148823944	1.356851654	0.184742674	0.636127522	0.027011219	1.032082312	0.309136443	0.585783329	None
ENSMUST00000114246.3	Fzd7-201	ENSMUSG00000041075.8	Fzd7	-0.029568062	-0.307403604	0.760616265	0.942198997	0.005575220	0.056632573	0.955161038	0.983211308	None
ENSMUST00000114243.7	Gm973-201	ENSMUSG00000047361.16	Gm973	-0.010787514	-0.165620841	0.869543483	0.972931102	-0.064498232	-0.819244420	0.418209214	0.679075752	None
ENSMUST00000186434.2	Gm973-205	ENSMUSG00000047361.16	Gm973	-0.137685836	-1.340481759	0.189945433	0.640843747	-0.064498232	-0.819244420	0.418209214	0.679075752	None
ENSMUST00000186310.1	Gm973-204	ENSMUSG00000047361.16	Gm973	-0.031954395	-0.252421481	0.802401227	0.952845370	-0.064498232	-0.819244420	0.418209214	0.679075752	None
ENSMUST00000191051.1	Gm973-209	ENSMUSG00000047361.16	Gm973	-0.907392254	-3.395505183	0.001912417	0.125610043	-0.064498232	-0.819244420	0.418209214	0.679075752	None
ENSMUST00000190490.1	Gm973-208	ENSMUSG00000047361.16	Gm973	-0.079936319	-0.668097039	0.509074191	0.853327516	-0.064498232	-0.819244420	0.418209214	0.679075752	None
ENSMUST00000191158.6	Sumo1-204	ENSMUSG00000026021.15	Sumo1	-0.093482191	-0.594260917	0.556701039	0.874727291	0.083956930	3.143369411	0.003401359	0.058094576	None
ENSMUST00000091374.8	Sumo1-201	ENSMUSG00000026021.15	Sumo1	0.038843806	1.356339514	0.184903751	0.636401564	0.083956930	3.143369411	0.003401359	0.058094576	None
ENSMUST00000191088.6	Nop58-214	ENSMUSG00000026020.9	Nop58	0.112477126	0.680982094	0.500998053	0.849833205	-0.063266081	-1.654433989	0.107011260	0.339089171	None
ENSMUST00000027174.9	Nop58-201	ENSMUSG00000026020.9	Nop58	-0.053144777	-1.186805611	0.244426218	0.693292175	-0.063266081	-1.654433989	0.107011260	0.339089171	None
ENSMUST00000190231.6	Nop58-211	ENSMUSG00000026020.9	Nop58	-0.117127104	-0.686249832	0.497716950	0.848043533	-0.063266081	-1.654433989	0.107011260	0.339089171	None
ENSMUST00000191142.6	Nop58-215	ENSMUSG00000026020.9	Nop58	-0.151140526	-2.888921073	0.007035865	0.199692471	-0.063266081	-1.654433989	0.107011260	0.339089171	None
ENSMUST00000185368.1	Nop58-202	ENSMUSG00000026020.9	Nop58	0.185641007	0.921734138	0.363869533	0.777551740	-0.063266081	-1.654433989	0.107011260	0.339089171	None
ENSMUST00000189919.6	Nop58-210	ENSMUSG00000026020.9	Nop58	0.480570250	1.778640229	0.085224890	0.493528785	-0.063266081	-1.654433989	0.107011260	0.339089171	None
ENSMUST00000187491.1	Nop58-205	ENSMUSG00000026020.9	Nop58	-0.005357833	-0.089054832	0.929617979	0.987903197	-0.063266081	-1.654433989	0.107011260	0.339089171	None
ENSMUST00000187837.6	Nop58-206	ENSMUSG00000026020.9	Nop58	0.029751359	0.332449061	0.741814337	0.936188799	-0.063266081	-1.654433989	0.107011260	0.339089171	None
ENSMUST00000188390.1	Nop58-207	ENSMUSG00000026020.9	Nop58	0.007526038	0.020847235	0.983502709	0.998628546	-0.063266081	-1.654433989	0.107011260	0.339089171	None
ENSMUST00000087435.6	Bmpr2-201	ENSMUSG00000067336.6	Bmpr2	0.073150417	1.208617425	0.236056165	0.686078340	0.122320018	2.163158694	0.037465819	0.196363752	None
ENSMUST00000036540.11	Fam117b-201	ENSMUSG00000041040.12	Fam117b	0.039181532	0.937445979	0.355861318	0.772878233	0.088102298	2.468532477	0.018613920	0.138677522	None
ENSMUST00000151630.1	Fam117b-202	ENSMUSG00000041040.12	Fam117b	0.063309690	0.388158768	0.700582802	0.923033726	0.088102298	2.468532477	0.018613920	0.138677522	None
ENSMUST00000027172.12	Ica1l-201	ENSMUSG00000026018.12	Ica1l	0.088567902	0.783411186	0.439400526	0.819189856	0.033148727	0.884088547	0.382701498	0.649976904	None
ENSMUST00000191251.6	Ica1l-206	ENSMUSG00000026018.12	Ica1l	-0.064892162	-1.148345233	0.259713941	0.706533564	0.033148727	0.884088547	0.382701498	0.649976904	None
ENSMUST00000189776.1	Ica1l-205	ENSMUSG00000026018.12	Ica1l	0.241783519	1.052381454	0.300854867	0.735684780	0.033148727	0.884088547	0.382701498	0.649976904	None
ENSMUST00000187364.1	Ica1l-204	ENSMUSG00000026018.12	Ica1l	-0.080849775	-0.733262007	0.468972910	0.834150726	0.033148727	0.884088547	0.382701498	0.649976904	None
ENSMUST00000186970.1	Ica1l-203	ENSMUSG00000026018.12	Ica1l	0.257746850	4.179127033	0.000225521	0.052398921	0.033148727	0.884088547	0.382701498	0.649976904	None
ENSMUST00000027173.14	Wdr12-201	ENSMUSG00000026019.15	Wdr12	0.095446075	1.919445397	0.064283950	0.450847625	0.091406703	2.398413232	0.021950093	0.150576347	None
ENSMUST00000122038.7	Wdr12-203	ENSMUSG00000026019.15	Wdr12	0.064151935	1.138512532	0.263731679	0.709053042	0.091406703	2.398413232	0.021950093	0.150576347	None
ENSMUST00000117438.7	Wdr12-202	ENSMUSG00000026019.15	Wdr12	-0.119434306	-0.977861941	0.335801801	0.759214757	0.091406703	2.398413232	0.021950093	0.150576347	None
ENSMUST00000147413.1	Wdr12-208	ENSMUSG00000026019.15	Wdr12	0.002934874	0.019703247	0.984407870	0.998852252	0.091406703	2.398413232	0.021950093	0.150576347	None
ENSMUST00000136461.1	Wdr12-205	ENSMUSG00000026019.15	Wdr12	0.277648434	1.101140489	0.279412206	0.720699620	0.091406703	2.398413232	0.021950093	0.150576347	None
ENSMUST00000143342.7	Wdr12-207	ENSMUSG00000026019.15	Wdr12	-0.048356147	-0.129547524	0.897771258	0.979567379	0.091406703	2.398413232	0.021950093	0.150576347	None
ENSMUST00000141417.2	Wdr12-206	ENSMUSG00000026019.15	Wdr12	-0.368570035	-0.680361805	0.501385201	0.850145937	0.091406703	2.398413232	0.021950093	0.150576347	None
ENSMUST00000130075.7	Carf-203	ENSMUSG00000026017.13	Carf	-0.292647839	-2.165336379	0.038270006	0.373613775	-0.124409694	-2.364919319	0.023727897	0.156248993	None
ENSMUST00000124986.7	Carf-202	ENSMUSG00000026017.13	Carf	-0.064522571	-0.351653258	0.727505594	0.931706443	-0.124409694	-2.364919319	0.023727897	0.156248993	None
ENSMUST00000187978.6	Carf-209	ENSMUSG00000026017.13	Carf	-0.137557314	-2.261975866	0.030945309	0.342434577	-0.124409694	-2.364919319	0.023727897	0.156248993	None
ENSMUST00000027171.11	Carf-201	ENSMUSG00000026017.13	Carf	-0.348774604	-1.832539490	0.076607249	0.477894073	-0.124409694	-2.364919319	0.023727897	0.156248993	None
ENSMUST00000160834.7	Nbeal1-203	ENSMUSG00000073664.11	Nbeal1	0.028502922	0.514183875	0.610812841	0.893747830	0.080177870	1.360008450	0.182552623	0.449384532	None
ENSMUST00000114202.7	Cyp20a1-202	ENSMUSG00000049439.13	Cyp20a1	-0.043815537	-0.146953185	0.884131800	0.975959999	0.028008399	0.730570522	0.469920176	0.717838635	None
ENSMUST00000060608.12	Cyp20a1-201	ENSMUSG00000049439.13	Cyp20a1	-0.173950374	-0.626719570	0.535485811	0.865892409	0.028008399	0.730570522	0.469920176	0.717838635	None
ENSMUST00000148443.2	Cyp20a1-203	ENSMUSG00000049439.13	Cyp20a1	0.033976333	0.568627927	0.573753794	0.880285751	0.028008399	0.730570522	0.469920176	0.717838635	None
ENSMUST00000052332.14	Abi2-201	ENSMUSG00000026782.15	Abi2	0.038640180	1.019288083	0.316048570	0.745985166	0.117600508	3.674395982	0.000794150	0.027828702	sig Gene
ENSMUST00000188594.6	Abi2-206	ENSMUSG00000026782.15	Abi2	-0.076206860	-0.533309619	0.597667439	0.888743029	0.117600508	3.674395982	0.000794150	0.027828702	sig Gene
ENSMUST00000188618.6	Abi2-207	ENSMUSG00000026782.15	Abi2	0.154513705	2.420247779	0.021638503	0.303717770	0.117600508	3.674395982	0.000794150	0.027828702	sig Gene
ENSMUST00000189980.6	Abi2-210	ENSMUSG00000026782.15	Abi2	-0.102990943	-0.473825373	0.638983942	0.904532218	0.117600508	3.674395982	0.000794150	0.027828702	sig Gene
ENSMUST00000189082.6	Abi2-208	ENSMUSG00000026782.15	Abi2	-0.678164489	-1.809345835	0.080219776	0.486061007	0.117600508	3.674395982	0.000794150	0.027828702	sig Gene
ENSMUST00000189649.1	Abi2-209	ENSMUSG00000026782.15	Abi2	-0.182849236	-0.549059325	0.586944749	0.885602412	0.117600508	3.674395982	0.000794150	0.027828702	sig Gene
ENSMUST00000185788.6	Abi2-202	ENSMUSG00000026782.15	Abi2	0.040348109	0.571875528	0.571578965	0.879460556	0.117600508	3.674395982	0.000794150	0.027828702	sig Gene
ENSMUST00000186097.6	Abi2-203	ENSMUSG00000026782.15	Abi2	-0.025657669	-0.432713944	0.668253676	0.913830450	0.117600508	3.674395982	0.000794150	0.027828702	sig Gene
ENSMUST00000140485.7	Raph1-204	ENSMUSG00000026014.15	Raph1	-0.091462794	-1.656855010	0.107756783	0.533845842	-0.030716765	-0.628479286	0.533783776	0.761230698	None
ENSMUST00000027168.11	Raph1-201	ENSMUSG00000026014.15	Raph1	-0.106853194	-0.665593990	0.510651327	0.854258468	-0.030716765	-0.628479286	0.533783776	0.761230698	None
ENSMUST00000090293.10	Raph1-202	ENSMUSG00000026014.15	Raph1	0.095269911	0.440470244	0.662688990	0.912061158	-0.030716765	-0.628479286	0.533783776	0.761230698	None
ENSMUST00000188511.1	Raph1-207	ENSMUSG00000026014.15	Raph1	0.351477822	1.898594042	0.067072777	0.457687107	-0.030716765	-0.628479286	0.533783776	0.761230698	None
ENSMUST00000142258.2	Raph1-205	ENSMUSG00000026014.15	Raph1	-0.150811750	-0.603684076	0.550497905	0.872878036	-0.030716765	-0.628479286	0.533783776	0.761230698	None
ENSMUST00000122243.1	Gm11575-201	ENSMUSG00000081562.1	Gm11575	-0.559049763	-1.851533978	0.073753295	0.471088217	-0.133400717	-0.388397784	0.700082113	0.864719785	None
ENSMUST00000122226.1	Eif4a-ps4-201	ENSMUSG00000101188.1	Eif4a-ps4	0.353004043	0.557129616	0.581486810	0.883604022	0.073726785	2.268711923	0.029581413	0.173374165	None
ENSMUST00000075374.9	Pard3b-202	ENSMUSG00000052062.14	Pard3b	-0.195302565	-1.880762231	0.069540048	0.462379434	0.001647796	0.023428165	0.981442246	0.992669749	None
ENSMUST00000102822.8	Nrp2-204	ENSMUSG00000025969.15	Nrp2	-0.057173965	-0.627528900	0.534962337	0.865498221	-0.020196318	-0.332588409	0.741435498	0.889897411	None
ENSMUST00000075144.11	Nrp2-203	ENSMUSG00000025969.15	Nrp2	0.076535170	0.254698503	0.800657967	0.952258770	-0.020196318	-0.332588409	0.741435498	0.889897411	None
ENSMUST00000114155.7	Nrp2-205	ENSMUSG00000025969.15	Nrp2	-0.020105213	-0.253585259	0.801510123	0.952534511	-0.020196318	-0.332588409	0.741435498	0.889897411	None
ENSMUST00000063594.12	Nrp2-202	ENSMUSG00000025969.15	Nrp2	-0.082290770	-0.955333962	0.346887023	0.766877850	-0.020196318	-0.332588409	0.741435498	0.889897411	None
ENSMUST00000114157.2	Nrp2-206	ENSMUSG00000025969.15	Nrp2	-0.123231431	-0.973520429	0.337919290	0.760457487	-0.020196318	-0.332588409	0.741435498	0.889897411	None
ENSMUST00000165066.7	Ino80d-205	ENSMUSG00000040865.15	Ino80d	-0.081906327	-0.255777793	0.799832039	0.952079947	0.024018524	0.581962542	0.564334408	0.781372873	None
ENSMUST00000172416.7	Ino80d-206	ENSMUSG00000040865.15	Ino80d	0.055811719	0.179279599	0.858898641	0.969538834	0.024018524	0.581962542	0.564334408	0.781372873	None
ENSMUST00000097718.8	Ino80d-201	ENSMUSG00000040865.15	Ino80d	0.120872428	1.138770874	0.263625546	0.709053042	0.024018524	0.581962542	0.564334408	0.781372873	None
ENSMUST00000186436.1	Ino80dos-202	ENSMUSG00000084799.7	Ino80dos	-0.185428191	-0.830836490	0.412494592	0.804996742	0.041877884	0.477702676	0.635841725	0.828514751	None
ENSMUST00000186786.1	Ino80dos-203	ENSMUSG00000084799.7	Ino80dos	0.050288366	0.558584446	0.580505564	0.883241093	0.041877884	0.477702676	0.635841725	0.828514751	None
ENSMUST00000138611.7	Ino80dos-201	ENSMUSG00000084799.7	Ino80dos	-0.046189936	-0.541775920	0.591891803	0.886959407	0.041877884	0.477702676	0.635841725	0.828514751	None
ENSMUST00000188602.1	Ino80dos-204	ENSMUSG00000084799.7	Ino80dos	-0.014539508	-0.110000829	0.913126154	0.983442633	0.041877884	0.477702676	0.635841725	0.828514751	None
ENSMUST00000190095.1	Ndufs1-213	ENSMUSG00000025968.16	Ndufs1	-0.027003695	-0.303203556	0.763784237	0.942844333	0.045936451	1.657873685	0.106310503	0.338079380	None
ENSMUST00000027111.14	Ndufs1-201	ENSMUSG00000025968.16	Ndufs1	0.037239712	0.701461832	0.488309640	0.843656612	0.045936451	1.657873685	0.106310503	0.338079380	None
ENSMUST00000187835.1	Ndufs1-210	ENSMUSG00000025968.16	Ndufs1	-0.089081809	-0.509682951	0.613925857	0.894708368	0.045936451	1.657873685	0.106310503	0.338079380	None
ENSMUST00000168099.8	Ndufs1-203	ENSMUSG00000025968.16	Ndufs1	-0.058472595	-1.158255754	0.255709599	0.703761627	0.045936451	1.657873685	0.106310503	0.338079380	None
ENSMUST00000185827.6	Ndufs1-206	ENSMUSG00000025968.16	Ndufs1	-0.191607816	-1.979043189	0.056860118	0.430784938	0.045936451	1.657873685	0.106310503	0.338079380	None
ENSMUST00000140612.1	Ndufs1-202	ENSMUSG00000025968.16	Ndufs1	0.240671790	2.671475280	0.011981848	0.243397699	0.045936451	1.657873685	0.106310503	0.338079380	None
ENSMUST00000185732.6	Ndufs1-205	ENSMUSG00000025968.16	Ndufs1	0.068195667	0.373637535	0.711247310	0.926216293	0.045936451	1.657873685	0.106310503	0.338079380	None
ENSMUST00000189664.1	Ndufs1-212	ENSMUSG00000025968.16	Ndufs1	0.059232630	0.313745875	0.755840469	0.940771778	0.045936451	1.657873685	0.106310503	0.338079380	None
ENSMUST00000129339.7	Eef1b2-204	ENSMUSG00000025967.16	Eef1b2	0.022681193	0.599998693	0.552919685	0.873718107	0.039622540	1.473246170	0.149651710	0.404703935	None
ENSMUST00000142062.7	Eef1b2-206	ENSMUSG00000025967.16	Eef1b2	-0.122716639	-0.832967901	0.411309898	0.804298246	0.039622540	1.473246170	0.149651710	0.404703935	None
ENSMUST00000188524.1	Eef1b2-209	ENSMUSG00000025967.16	Eef1b2	-0.058758347	-1.200343948	0.239205643	0.688321655	0.039622540	1.473246170	0.149651710	0.404703935	None
ENSMUST00000148553.1	Eef1b2-207	ENSMUSG00000025967.16	Eef1b2	0.239298848	0.738428619	0.465873732	0.832328294	0.039622540	1.473246170	0.149651710	0.404703935	None
ENSMUST00000135877.7	Eef1b2-205	ENSMUSG00000025967.16	Eef1b2	0.014958577	0.398038968	0.693361797	0.921263479	0.039622540	1.473246170	0.149651710	0.404703935	None
ENSMUST00000027108.12	Eef1b2-201	ENSMUSG00000025967.16	Eef1b2	-0.102893363	-0.516875892	0.608954454	0.893062269	0.039622540	1.473246170	0.149651710	0.404703935	None
ENSMUST00000126469.1	Eef1b2-202	ENSMUSG00000025967.16	Eef1b2	-0.149694470	-1.312502629	0.199099138	0.651386396	0.039622540	1.473246170	0.149651710	0.404703935	None
ENSMUST00000126795.2	Eef1b2-203	ENSMUSG00000025967.16	Eef1b2	0.107720433	0.887965321	0.381478223	0.787330162	0.039622540	1.473246170	0.149651710	0.404703935	None
ENSMUST00000082668.1	Snora41-201	ENSMUSG00000064602.1	Snora41	0.579012903	2.858423845	0.007589469	0.204620523	0.526574942	2.896873865	0.006469102	0.081988484	None
ENSMUST00000239483.1	Zdbf2-204	ENSMUSG00000027520.16	Zdbf2	0.227305056	1.216632245	0.233034606	0.683260073	-0.108908459	-1.496229654	0.143587471	0.396505630	None
ENSMUST00000114132.7	Zdbf2-202	ENSMUSG00000027520.16	Zdbf2	0.020088793	0.095952084	0.924183557	0.986379652	-0.108908459	-1.496229654	0.143587471	0.396505630	None
ENSMUST00000126932.1	Zdbf2-203	ENSMUSG00000027520.16	Zdbf2	0.113774720	0.663726137	0.511829979	0.854890068	-0.108908459	-1.496229654	0.143587471	0.396505630	None
ENSMUST00000029025.8	Zdbf2-201	ENSMUSG00000027520.16	Zdbf2	-0.252012099	-2.816923676	0.008408817	0.212915754	-0.108908459	-1.496229654	0.143587471	0.396505630	None
ENSMUST00000182642.7	Adam23-209	ENSMUSG00000025964.15	Adam23	0.124014846	1.027231035	0.312354425	0.743210168	0.107298932	2.729447996	0.009873382	0.102305092	None
ENSMUST00000087374.9	Adam23-201	ENSMUSG00000025964.15	Adam23	-0.194524736	-0.627791115	0.534792795	0.865498221	0.107298932	2.729447996	0.009873382	0.102305092	None
ENSMUST00000114101.7	Adam23-203	ENSMUSG00000025964.15	Adam23	-0.136138779	-2.634714778	0.013086211	0.252322274	0.107298932	2.729447996	0.009873382	0.102305092	None
ENSMUST00000114103.7	Adam23-204	ENSMUSG00000025964.15	Adam23	0.126449493	2.298263652	0.028538543	0.333933952	0.107298932	2.729447996	0.009873382	0.102305092	None
ENSMUST00000114107.2	Adam23-205	ENSMUSG00000025964.15	Adam23	0.037876434	0.481424087	0.633636184	0.902643870	0.107298932	2.729447996	0.009873382	0.102305092	None
ENSMUST00000097717.8	Adam23-202	ENSMUSG00000025964.15	Adam23	0.066245953	0.638252267	0.528052129	0.862743598	0.107298932	2.729447996	0.009873382	0.102305092	None
ENSMUST00000134704.2	Adam23-206	ENSMUSG00000025964.15	Adam23	-0.108120606	-0.556879053	0.581655891	0.883746505	0.107298932	2.729447996	0.009873382	0.102305092	None
ENSMUST00000187844.1	Adam23-211	ENSMUSG00000025964.15	Adam23	0.015257447	0.204250235	0.839508809	0.963703187	0.107298932	2.729447996	0.009873382	0.102305092	None
ENSMUST00000141545.2	Adam23-207	ENSMUSG00000025964.15	Adam23	0.077826084	0.556254478	0.582077461	0.883746505	0.107298932	2.729447996	0.009873382	0.102305092	None
ENSMUST00000114094.2	Mdh1b-201	ENSMUSG00000025963.5	Mdh1b	-0.120463552	-1.656740188	0.107780168	0.533845842	-0.201021706	-1.227812992	0.227738061	0.503134613	None
ENSMUST00000027103.6	Fastkd2-201	ENSMUSG00000025962.15	Fastkd2	-0.077794752	-1.113805493	0.274025272	0.717099298	-0.091840323	-1.824736361	0.076614987	0.282971109	None
ENSMUST00000148758.7	Fastkd2-206	ENSMUSG00000025962.15	Fastkd2	-0.176440024	-1.844749667	0.074762004	0.472692698	-0.091840323	-1.824736361	0.076614987	0.282971109	None
ENSMUST00000128621.7	Fastkd2-203	ENSMUSG00000025962.15	Fastkd2	-0.137319270	-1.848914274	0.074141407	0.471562809	-0.091840323	-1.824736361	0.076614987	0.282971109	None
ENSMUST00000131478.1	Fastkd2-204	ENSMUSG00000025962.15	Fastkd2	-0.272866303	-0.781531155	0.440488516	0.819560216	-0.091840323	-1.824736361	0.076614987	0.282971109	None
ENSMUST00000134454.1	Fastkd2-205	ENSMUSG00000025962.15	Fastkd2	0.495160429	1.201958702	0.238588521	0.687834227	-0.091840323	-1.824736361	0.076614987	0.282971109	None
ENSMUST00000133244.1	Gm13749-201	ENSMUSG00000044689.5	Gm13749	0.064914549	0.679042183	0.502209384	0.850437963	0.077004739	0.296638306	0.768501761	0.902781274	None
ENSMUST00000114086.7	Klf7-202	ENSMUSG00000025959.13	Klf7	0.083171315	2.347444881	0.025546690	0.322177026	0.130021120	4.117954730	0.000222648	0.014873457	sig Gene
ENSMUST00000055001.9	Klf7-201	ENSMUSG00000025959.13	Klf7	0.159298215	1.499321354	0.144025720	0.590363956	0.130021120	4.117954730	0.000222648	0.014873457	sig Gene
ENSMUST00000135075.1	Klf7-203	ENSMUSG00000025959.13	Klf7	-0.016501833	-0.073944095	0.941535580	0.989081935	0.130021120	4.117954730	0.000222648	0.014873457	sig Gene
ENSMUST00000171164.7	Creb1-203	ENSMUSG00000025958.14	Creb1	0.112043414	0.589688354	0.559723930	0.876143499	-0.092597157	-1.815474989	0.078055718	0.285813796	None
ENSMUST00000188855.6	Creb1-208	ENSMUSG00000025958.14	Creb1	0.349513661	2.518680770	0.017221253	0.279102561	-0.092597157	-1.815474989	0.078055718	0.285813796	None
ENSMUST00000049932.11	Creb1-201	ENSMUSG00000025958.14	Creb1	-0.218403976	-1.403952498	0.170389684	0.619887630	-0.092597157	-1.815474989	0.078055718	0.285813796	None
ENSMUST00000087366.10	Creb1-202	ENSMUSG00000025958.14	Creb1	-0.146212985	-2.681655967	0.011691689	0.241032780	-0.092597157	-1.815474989	0.078055718	0.285813796	None
ENSMUST00000190876.6	Creb1-210	ENSMUSG00000025958.14	Creb1	-0.135536577	-0.931674591	0.358789304	0.774383679	-0.092597157	-1.815474989	0.078055718	0.285813796	None
ENSMUST00000190348.1	Creb1-209	ENSMUSG00000025958.14	Creb1	-0.164245283	-1.052634482	0.300740698	0.735664689	-0.092597157	-1.815474989	0.078055718	0.285813796	None
ENSMUST00000114079.8	Mettl21a-202	ENSMUSG00000025956.10	Mettl21a	-0.101469424	-1.339960283	0.190113014	0.641097566	0.018343868	0.308217140	0.759750167	0.897509933	None
ENSMUST00000053469.1	Mettl21a-201	ENSMUSG00000025956.10	Mettl21a	0.207977563	1.922113126	0.063934494	0.449686572	0.018343868	0.308217140	0.759750167	0.897509933	None
ENSMUST00000150749.1	2810408I11Rik-202	ENSMUSG00000087213.2	2810408I11Rik	-0.121764836	-1.107508171	0.276694398	0.719157926	-0.186018938	-1.089452290	0.283423738	0.561896353	None
ENSMUST00000187170.6	Ccnyl1-203	ENSMUSG00000070871.10	Ccnyl1	-0.037526626	-0.127180419	0.899628722	0.979804453	0.081384185	2.551698977	0.015260304	0.126898134	None
ENSMUST00000187638.6	Ccnyl1-204	ENSMUSG00000070871.10	Ccnyl1	-0.120886938	-0.667419697	0.509500710	0.853501304	0.081384185	2.551698977	0.015260304	0.126898134	None
ENSMUST00000094898.4	Ccnyl1-201	ENSMUSG00000070871.10	Ccnyl1	0.042398791	1.164623721	0.253160496	0.701215148	0.081384185	2.551698977	0.015260304	0.126898134	None
ENSMUST00000063982.6	Fzd5-201	ENSMUSG00000045005.9	Fzd5	-0.053354824	-0.836931647	0.409112388	0.803416545	-0.044556061	-0.462994271	0.646244051	0.833693643	None
ENSMUST00000097713.1	Plekhm3-201	ENSMUSG00000051344.13	Plekhm3	-0.054642218	-1.370342234	0.180538787	0.631452215	-0.003389243	-0.083214506	0.934156681	0.975197930	None
ENSMUST00000123225.1	Plekhm3-202	ENSMUSG00000051344.13	Plekhm3	0.062501230	0.344755601	0.732633776	0.933311793	-0.003389243	-0.083214506	0.934156681	0.975197930	None
ENSMUST00000120360.1	Rpl10a-ps1-201	ENSMUSG00000084416.3	Rpl10a-ps1	0.009241571	0.317713877	0.752857480	0.939932393	0.032141261	0.644927502	0.523193361	0.754590126	None
ENSMUST00000148020.7	D630023F18Rik-202	ENSMUSG00000044816.10	D630023F18Rik	-0.006912034	-0.066209103	0.947641545	0.990775697	0.071452176	0.682382871	0.499503489	0.738162816	None
ENSMUST00000050047.3	D630023F18Rik-201	ENSMUSG00000044816.10	D630023F18Rik	0.033496647	0.395731433	0.695045689	0.921361097	0.071452176	0.682382871	0.499503489	0.738162816	None
ENSMUST00000153330.2	D630023F18Rik-203	ENSMUSG00000044816.10	D630023F18Rik	-0.269335300	-1.315275797	0.198177018	0.650327794	0.071452176	0.682382871	0.499503489	0.738162816	None
ENSMUST00000097709.10	Idh1-201	ENSMUSG00000025950.16	Idh1	0.065366301	1.487887156	0.147002481	0.593300658	0.111107665	2.768516278	0.008955308	0.096998851	None
ENSMUST00000169032.7	Idh1-203	ENSMUSG00000025950.16	Idh1	0.070261905	0.279120933	0.782027698	0.946911166	0.111107665	2.768516278	0.008955308	0.096998851	None
ENSMUST00000188876.6	Idh1-206	ENSMUSG00000025950.16	Idh1	-0.221609550	-1.498695937	0.144187277	0.590378536	0.111107665	2.768516278	0.008955308	0.096998851	None
ENSMUST00000186222.6	Idh1-204	ENSMUSG00000025950.16	Idh1	0.249818522	1.179826917	0.247149877	0.696030311	0.111107665	2.768516278	0.008955308	0.096998851	None
ENSMUST00000185317.6	Pikfyve-204	ENSMUSG00000025949.16	Pikfyve	0.094425709	0.599422598	0.553298750	0.873875949	-0.034063665	-0.784583812	0.437993578	0.693058997	None
ENSMUST00000189925.6	Pikfyve-208	ENSMUSG00000025949.16	Pikfyve	0.229907022	1.833609254	0.076444039	0.477769138	-0.034063665	-0.784583812	0.437993578	0.693058997	None
ENSMUST00000081154.13	Pikfyve-201	ENSMUSG00000025949.16	Pikfyve	-0.093804433	-2.150413231	0.039529693	0.377270789	-0.034063665	-0.784583812	0.437993578	0.693058997	None
ENSMUST00000213081.1	Pikfyve-211	ENSMUSG00000025949.16	Pikfyve	0.093834397	1.210964950	0.235168159	0.685682714	-0.034063665	-0.784583812	0.437993578	0.693058997	None
ENSMUST00000097707.4	Pikfyve-202	ENSMUSG00000025949.16	Pikfyve	-0.064033973	-0.491532856	0.626552983	0.899852551	-0.034063665	-0.784583812	0.437993578	0.693058997	None
ENSMUST00000027083.6	Pth2r-201	ENSMUSG00000025946.13	Pth2r	-0.043382817	-0.539483155	0.593453250	0.887346274	0.009334415	0.074775143	0.940820797	0.977193179	None
ENSMUST00000156636.8	Map2-218	ENSMUSG00000015222.18	Map2	0.161545498	2.755105547	0.009784415	0.223645349	0.101938829	2.592229119	0.013835658	0.120783845	None
ENSMUST00000114015.7	Map2-205	ENSMUSG00000015222.18	Map2	-0.053041802	-0.708769575	0.483826449	0.841833937	0.101938829	2.592229119	0.013835658	0.120783845	None
ENSMUST00000125844.1	Map2-210	ENSMUSG00000015222.18	Map2	0.442039974	2.296382533	0.028659027	0.334476886	0.101938829	2.592229119	0.013835658	0.120783845	None
ENSMUST00000114018.9	Map2-207	ENSMUSG00000015222.18	Map2	0.274273806	2.154409965	0.039188751	0.375772807	0.101938829	2.592229119	0.013835658	0.120783845	None
ENSMUST00000024639.11	Map2-201	ENSMUSG00000015222.18	Map2	0.057970948	1.254462855	0.219160719	0.670552055	0.101938829	2.592229119	0.013835658	0.120783845	None
ENSMUST00000114013.7	Map2-204	ENSMUSG00000015222.18	Map2	-0.029896176	-0.601288701	0.552071358	0.873470363	0.101938829	2.592229119	0.013835658	0.120783845	None
ENSMUST00000128673.7	Map2-212	ENSMUSG00000015222.18	Map2	0.107966356	1.451136091	0.156905589	0.605509368	0.101938829	2.592229119	0.013835658	0.120783845	None
ENSMUST00000123647.7	Map2-208	ENSMUSG00000015222.18	Map2	0.145931157	1.171674228	0.250359897	0.698927004	0.101938829	2.592229119	0.013835658	0.120783845	None
ENSMUST00000239213.1	Map2-225	ENSMUSG00000015222.18	Map2	0.070648891	0.555698666	0.582452744	0.883807128	0.101938829	2.592229119	0.013835658	0.120783845	None
ENSMUST00000077355.11	Map2-202	ENSMUSG00000015222.18	Map2	-0.211827394	-0.594122657	0.556792319	0.874727291	0.101938829	2.592229119	0.013835658	0.120783845	None
ENSMUST00000114012.7	Map2-203	ENSMUSG00000015222.18	Map2	0.166814468	0.669471316	0.508209419	0.852995982	0.101938829	2.592229119	0.013835658	0.120783845	None
ENSMUST00000141148.1	Map2-215	ENSMUSG00000015222.18	Map2	-0.089999182	-0.502999954	0.618561572	0.896682352	0.101938829	2.592229119	0.013835658	0.120783845	None
ENSMUST00000151423.8	Map2-217	ENSMUSG00000015222.18	Map2	-0.116941789	-0.983596948	0.333018432	0.757466073	0.101938829	2.592229119	0.013835658	0.120783845	None
ENSMUST00000145419.7	Map2-216	ENSMUSG00000015222.18	Map2	0.190431795	1.210206223	0.235454894	0.685745654	0.101938829	2.592229119	0.013835658	0.120783845	None
ENSMUST00000127388.7	Map2-211	ENSMUSG00000015222.18	Map2	0.357056381	3.638442928	0.000998558	0.097530339	0.101938829	2.592229119	0.013835658	0.120783845	None
ENSMUST00000174590.1	Map2-224	ENSMUSG00000015222.18	Map2	-0.071540814	-0.154613361	0.878140265	0.974573838	0.101938829	2.592229119	0.013835658	0.120783845	None
ENSMUST00000172886.7	Map2-220	ENSMUSG00000015222.18	Map2	-0.113735300	-0.650472338	0.520236012	0.858667386	0.101938829	2.592229119	0.013835658	0.120783845	None
ENSMUST00000173778.7	Map2-221	ENSMUSG00000015222.18	Map2	-0.024660854	-0.052217665	0.958694266	0.993390948	0.101938829	2.592229119	0.013835658	0.120783845	None
ENSMUST00000173800.1	Map2-222	ENSMUSG00000015222.18	Map2	-0.071588141	-1.022335128	0.314627891	0.744885435	0.101938829	2.592229119	0.013835658	0.120783845	None
ENSMUST00000061620.16	Unc80-201	ENSMUSG00000055567.18	Unc80	0.028142953	0.449252584	0.656411703	0.909738919	0.111791360	1.783571158	0.083196134	0.295950058	None
ENSMUST00000136727.1	Unc80-203	ENSMUSG00000055567.18	Unc80	0.103784102	1.059126194	0.297821919	0.734086254	0.111791360	1.783571158	0.083196134	0.295950058	None
ENSMUST00000212557.2	Unc80-206	ENSMUSG00000055567.18	Unc80	0.070118867	0.945530866	0.351786301	0.769689235	0.111791360	1.783571158	0.083196134	0.295950058	None
ENSMUST00000187179.1	Unc80-205	ENSMUSG00000055567.18	Unc80	0.136774737	1.098207968	0.280670229	0.721956669	0.111791360	1.783571158	0.083196134	0.295950058	None
ENSMUST00000152844.1	Unc80-204	ENSMUSG00000055567.18	Unc80	-0.119343821	-0.866706243	0.392840733	0.794425064	0.111791360	1.783571158	0.083196134	0.295950058	None
ENSMUST00000151016.1	Rpe-204	ENSMUSG00000026005.15	Rpe	-0.005208454	-0.043590466	0.965513734	0.994672005	0.079568444	1.237043553	0.224334291	0.499649100	None
ENSMUST00000027157.9	Rpe-201	ENSMUSG00000026005.15	Rpe	0.093963311	1.092742283	0.283025719	0.723786698	0.079568444	1.237043553	0.224334291	0.499649100	None
ENSMUST00000113995.1	Rpe-202	ENSMUSG00000026005.15	Rpe	0.042308855	0.239705457	0.812155205	0.955350721	0.079568444	1.237043553	0.224334291	0.499649100	None
ENSMUST00000190404.1	Rpe-205	ENSMUSG00000026005.15	Rpe	-0.408861311	-1.898324841	0.067109455	0.457687107	0.079568444	1.237043553	0.224334291	0.499649100	None
ENSMUST00000129190.7	Kansl1l-203	ENSMUSG00000026004.15	Kansl1l	-0.040346650	-0.545032025	0.589677699	0.886153869	-0.005009115	-0.110151436	0.912920568	0.964644523	None
ENSMUST00000068168.9	Kansl1l-201	ENSMUSG00000026004.15	Kansl1l	-0.053835717	-0.695660997	0.491885044	0.845196115	-0.005009115	-0.110151436	0.912920568	0.964644523	None
ENSMUST00000113987.1	Kansl1l-202	ENSMUSG00000026004.15	Kansl1l	-0.201188828	-1.382800885	0.176723042	0.627057090	-0.005009115	-0.110151436	0.912920568	0.964644523	None
ENSMUST00000189846.1	Kansl1l-205	ENSMUSG00000026004.15	Kansl1l	0.123129001	0.707299540	0.484726406	0.842313581	-0.005009115	-0.110151436	0.912920568	0.964644523	None
ENSMUST00000195411.1	Gm37570-201	ENSMUSG00000102559.1	Gm37570	-0.026351933	-0.354503649	0.725390140	0.931116971	-0.047755955	-0.324936117	0.747170225	0.893144836	None
ENSMUST00000194465.1	Gm37285-201	ENSMUSG00000103756.1	Gm37285	0.095833780	1.166234272	0.252518743	0.700495444	0.152461285	0.917268487	0.365300615	0.635425061	None
ENSMUST00000027153.5	Acadl-201	ENSMUSG00000026003.5	Acadl	-0.056165364	-1.186598533	0.244506718	0.693444445	-0.010385694	-0.248059418	0.805542910	0.922013073	None
ENSMUST00000139208.1	Acadl-202	ENSMUSG00000026003.5	Acadl	0.098770392	0.238945150	0.812739395	0.955474340	-0.010385694	-0.248059418	0.805542910	0.922013073	None
ENSMUST00000121857.1	Gm15793-201	ENSMUSG00000082769.3	Gm15793	0.133370125	0.871333851	0.390349209	0.792673238	0.286492727	1.304762570	0.200516153	0.471911116	None
ENSMUST00000027149.11	Lancl1-201	ENSMUSG00000026000.16	Lancl1	0.083391371	1.268177610	0.214287692	0.666303055	0.035247980	1.445406987	0.157268204	0.415368991	None
ENSMUST00000113979.9	Lancl1-202	ENSMUSG00000026000.16	Lancl1	-0.095245273	-2.007006133	0.053642664	0.420690654	0.035247980	1.445406987	0.157268204	0.415368991	None
ENSMUST00000119559.7	Lancl1-203	ENSMUSG00000026000.16	Lancl1	0.004647159	0.137916659	0.891208796	0.977732628	0.035247980	1.445406987	0.157268204	0.415368991	None
ENSMUST00000133508.1	Lancl1-204	ENSMUSG00000026000.16	Lancl1	0.182845270	1.332637009	0.192478511	0.643477901	0.035247980	1.445406987	0.157268204	0.415368991	None
ENSMUST00000149996.1	Lancl1-205	ENSMUSG00000026000.16	Lancl1	0.114731261	0.244774130	0.808263455	0.954480076	0.035247980	1.445406987	0.157268204	0.415368991	None
ENSMUST00000119142.7	Erbb4-201	ENSMUSG00000062209.15	Erbb4	0.005588814	0.080951888	0.936006764	0.989050904	0.025543501	0.436215132	0.665368597	0.845155634	None
ENSMUST00000121473.7	Erbb4-202	ENSMUSG00000062209.15	Erbb4	-0.057074239	-0.637900960	0.528277755	0.862859468	0.025543501	0.436215132	0.665368597	0.845155634	None
ENSMUST00000153432.1	Erbb4-205	ENSMUSG00000062209.15	Erbb4	-0.060892472	-0.554294769	0.583401178	0.884266353	0.025543501	0.436215132	0.665368597	0.845155634	None
ENSMUST00000027146.8	Ikzf2-201	ENSMUSG00000025997.13	Ikzf2	0.044732896	0.951965316	0.348565402	0.767885896	0.112617988	1.816619564	0.077876426	0.285566126	None
ENSMUST00000065425.11	Spag16-201	ENSMUSG00000053153.14	Spag16	0.081944240	0.689652213	0.495604116	0.846949844	-0.348174273	-3.423265598	0.001597012	0.039431218	sig Gene
ENSMUST00000113940.3	Spag16-202	ENSMUSG00000053153.14	Spag16	-0.370934659	-4.925513592	0.000027343	0.020842345	-0.348174273	-3.423265598	0.001597012	0.039431218	sig Both
ENSMUST00000053922.11	Vwc2l-201	ENSMUSG00000045648.15	Vwc2l	-0.008252576	-0.089015893	0.929648670	0.987903197	-0.039969470	-0.498537703	0.621234219	0.819423647	None
ENSMUST00000159205.1	Vwc2l-202	ENSMUSG00000045648.15	Vwc2l	0.007129053	0.103365251	0.918346786	0.984736773	-0.039969470	-0.498537703	0.621234219	0.819423647	None
ENSMUST00000161937.1	Vwc2l-203	ENSMUSG00000045648.15	Vwc2l	-0.401692352	-2.160118949	0.038706288	0.374538528	-0.039969470	-0.498537703	0.621234219	0.819423647	None
ENSMUST00000027393.7	Bard1-201	ENSMUSG00000026196.7	Bard1	-0.059314959	-1.155778180	0.256706417	0.704361537	-0.060365283	-0.818289268	0.418746959	0.679260028	None
ENSMUST00000027384.5	Atic-201	ENSMUSG00000026192.13	Atic	-0.130874789	-3.402448411	0.001877601	0.125610043	-0.083150121	-2.426991336	0.020529743	0.145914344	None
ENSMUST00000188894.6	Fn1-214	ENSMUSG00000026193.15	Fn1	-0.009215085	-0.062891362	0.950261566	0.991454722	-0.147207006	-1.301823001	0.201508460	0.473344395	None
ENSMUST00000190780.6	Fn1-217	ENSMUSG00000026193.15	Fn1	0.232353173	0.983350096	0.333137914	0.757569298	-0.147207006	-1.301823001	0.201508460	0.473344395	None
ENSMUST00000055226.12	Fn1-201	ENSMUSG00000026193.15	Fn1	-0.263035627	-1.411748895	0.168100750	0.618198342	-0.147207006	-1.301823001	0.201508460	0.473344395	None
ENSMUST00000186129.6	Fn1-203	ENSMUSG00000026193.15	Fn1	-0.204960185	-0.487550689	0.629339018	0.900885976	-0.147207006	-1.301823001	0.201508460	0.473344395	None
ENSMUST00000185408.6	Fn1-202	ENSMUSG00000026193.15	Fn1	-0.245509880	-1.668405598	0.105425837	0.530364161	-0.147207006	-1.301823001	0.201508460	0.473344395	None
ENSMUST00000186575.1	Fn1-204	ENSMUSG00000026193.15	Fn1	-0.070582391	-0.274779165	0.785330521	0.948155571	-0.147207006	-1.301823001	0.201508460	0.473344395	None
ENSMUST00000187627.1	Fn1-210	ENSMUSG00000026193.15	Fn1	-0.200221585	-0.877172640	0.387219996	0.790810509	-0.147207006	-1.301823001	0.201508460	0.473344395	None
ENSMUST00000188092.1	Fn1-212	ENSMUSG00000026193.15	Fn1	-0.072620431	-0.386098354	0.702092281	0.923654061	-0.147207006	-1.301823001	0.201508460	0.473344395	None
ENSMUST00000189160.1	Fn1-215	ENSMUSG00000026193.15	Fn1	0.005245923	0.051599235	0.959183012	0.993554057	-0.147207006	-1.301823001	0.201508460	0.473344395	None
ENSMUST00000048860.8	Mreg-201	ENSMUSG00000039395.8	Mreg	0.023372856	0.284526358	0.777921506	0.945703126	0.066621816	0.601250840	0.551560396	0.773059741	None
ENSMUST00000178786.1	Gm25360-201	ENSMUSG00000094655.1	Gm25360	-0.415289163	-1.308387088	0.200473679	0.652922650	-0.303023590	-0.770505492	0.446187447	0.699151789	None
ENSMUST00000179876.1	Gm25939-201	ENSMUSG00000093843.1	Gm25939	0.186202479	0.519014478	0.607480004	0.892519170	-0.110401605	-0.279955427	0.781165174	0.909654707	None
ENSMUST00000027381.12	Pecr-201	ENSMUSG00000026189.13	Pecr	-0.045176434	-0.495586294	0.623722815	0.898467705	-0.047229562	-0.556345802	0.581526133	0.792414667	None
ENSMUST00000097698.4	Pecr-202	ENSMUSG00000026189.13	Pecr	-0.280842623	-1.203707501	0.237921500	0.687441191	-0.047229562	-0.556345802	0.581526133	0.792414667	None
ENSMUST00000027380.11	Tmem169-201	ENSMUSG00000026188.11	Tmem169	-0.045974205	-1.222718229	0.230759511	0.681471902	0.002274277	0.070615889	0.944106760	0.978195418	None
ENSMUST00000141783.1	Tmem169-202	ENSMUSG00000026188.11	Tmem169	-0.044812796	-0.449578008	0.656179587	0.909609935	0.002274277	0.070615889	0.944106760	0.978195418	None
ENSMUST00000027379.9	Xrcc5-201	ENSMUSG00000026187.9	Xrcc5	-0.144785289	-3.535693773	0.001316636	0.109663647	-0.119635578	-3.183517274	0.003056722	0.055153535	None
ENSMUST00000047786.5	Marchf4-201	ENSMUSG00000039372.5	Marchf4	0.053197801	1.238596937	0.224901722	0.675522211	0.103825326	2.431175332	0.020328959	0.145458864	None
ENSMUST00000145868.7	Smarcal1-205	ENSMUSG00000039354.16	Smarcal1	0.226724298	1.217837282	0.232582812	0.682688108	-0.033745296	-1.413223863	0.166451582	0.427394767	None
ENSMUST00000152814.7	Smarcal1-208	ENSMUSG00000039354.16	Smarcal1	0.031589264	0.183471365	0.855637116	0.969049901	-0.033745296	-1.413223863	0.166451582	0.427394767	None
ENSMUST00000047615.14	Smarcal1-201	ENSMUSG00000039354.16	Smarcal1	-0.088320717	-2.471877918	0.019206547	0.291138904	-0.033745296	-1.413223863	0.166451582	0.427394767	None
ENSMUST00000152225.1	Smarcal1-207	ENSMUSG00000039354.16	Smarcal1	-0.024310680	-0.103615237	0.918150037	0.984712290	-0.033745296	-1.413223863	0.166451582	0.427394767	None
ENSMUST00000150725.7	Smarcal1-206	ENSMUSG00000039354.16	Smarcal1	-0.118506612	-1.397887022	0.172187334	0.622149174	-0.033745296	-1.413223863	0.166451582	0.427394767	None
ENSMUST00000126832.1	Smarcal1-202	ENSMUSG00000039354.16	Smarcal1	-0.330659995	-1.420702727	0.165501973	0.615421141	-0.033745296	-1.413223863	0.166451582	0.427394767	None
ENSMUST00000212057.1	Gm39662-202	ENSMUSG00000110712.1	Gm39662	-0.389973860	-3.350877094	0.002151491	0.129250204	-0.025472601	-0.164090665	0.870606873	0.951597149	None
ENSMUST00000059980.10	Rpl37a-201	ENSMUSG00000046330.10	Rpl37a	-0.002435190	-0.065136269	0.948488699	0.990951035	0.031472045	0.888896006	0.380147912	0.647652200	None
ENSMUST00000212432.1	Rpl37a-204	ENSMUSG00000046330.10	Rpl37a	-0.023554710	-0.383097648	0.704292834	0.924136967	0.031472045	0.888896006	0.380147912	0.647652200	None
ENSMUST00000212335.1	Rpl37a-203	ENSMUSG00000046330.10	Rpl37a	0.053569858	0.311302179	0.757679450	0.941639282	0.031472045	0.888896006	0.380147912	0.647652200	None
ENSMUST00000211963.1	Rpl37a-202	ENSMUSG00000046330.10	Rpl37a	-0.055908422	-0.273775910	0.786094286	0.948417925	0.031472045	0.888896006	0.380147912	0.647652200	None
ENSMUST00000047328.10	Igfbp2-201	ENSMUSG00000039323.18	Igfbp2	-0.091332872	-0.982310947	0.333641204	0.757861097	-0.047699747	-0.578147787	0.566878295	0.782675042	None
ENSMUST00000120564.1	Igfbp2-202	ENSMUSG00000039323.18	Igfbp2	-0.104970971	-0.744674153	0.462143353	0.830281725	-0.047699747	-0.578147787	0.566878295	0.782675042	None
ENSMUST00000027377.8	Igfbp5-201	ENSMUSG00000026185.8	Igfbp5	-0.161116541	-1.812485493	0.079722409	0.485163163	-0.111966159	-1.479038817	0.148104407	0.402525345	None
ENSMUST00000191104.6	Tns1-217	ENSMUSG00000055322.16	Tns1	-0.147453342	-1.582974825	0.123697468	0.560469170	-0.079814164	-1.174875034	0.248002473	0.525190988	None
ENSMUST00000187691.6	Tns1-209	ENSMUSG00000055322.16	Tns1	0.173514424	1.166104295	0.252570491	0.700572770	-0.079814164	-1.174875034	0.248002473	0.525190988	None
ENSMUST00000191367.1	Tns1-220	ENSMUSG00000055322.16	Tns1	0.133088855	0.707267026	0.484746322	0.842313581	-0.079814164	-1.174875034	0.248002473	0.525190988	None
ENSMUST00000187281.6	Tns1-207	ENSMUSG00000055322.16	Tns1	0.120977226	0.676626414	0.503720125	0.850839254	-0.079814164	-1.174875034	0.248002473	0.525190988	None
ENSMUST00000106899.3	Cxcr2-202	ENSMUSG00000026180.8	Cxcr2	-0.023854501	-0.473317942	0.639341764	0.904624568	-0.133567870	-0.563724797	0.576547854	0.788527580	None
ENSMUST00000113820.8	Arpc2-203	ENSMUSG00000006304.14	Arpc2	0.070939518	2.247947952	0.031923680	0.347541913	0.100105885	3.793735429	0.000566484	0.023770890	sig Gene
ENSMUST00000006467.13	Arpc2-201	ENSMUSG00000006304.14	Arpc2	-0.001424053	-0.017100889	0.986467018	0.999363774	0.100105885	3.793735429	0.000566484	0.023770890	sig Gene
ENSMUST00000113819.1	Arpc2-202	ENSMUSG00000006304.14	Arpc2	-0.180538257	-0.807453423	0.425630433	0.812041901	0.100105885	3.793735429	0.000566484	0.023770890	sig Gene
ENSMUST00000006462.13	Aamp-201	ENSMUSG00000006299.13	Aamp	-0.016859483	-0.516854871	0.608968955	0.893062269	0.048886872	1.654869953	0.106922232	0.338994392	None
ENSMUST00000186833.1	Aamp-203	ENSMUSG00000006299.13	Aamp	0.060744442	0.722928769	0.475207053	0.837219247	0.048886872	1.654869953	0.106922232	0.338994392	None
ENSMUST00000178235.7	Aamp-202	ENSMUSG00000006299.13	Aamp	0.088594377	1.306343110	0.201159039	0.653642770	0.048886872	1.654869953	0.106922232	0.338994392	None
ENSMUST00000191258.1	Aamp-206	ENSMUSG00000006299.13	Aamp	0.133752704	0.815659915	0.420991349	0.809527567	0.048886872	1.654869953	0.106922232	0.338994392	None
ENSMUST00000190008.1	Aamp-205	ENSMUSG00000006299.13	Aamp	-0.205814871	-1.404732480	0.170159593	0.619887630	0.048886872	1.654869953	0.106922232	0.338994392	None
ENSMUST00000113805.7	Pnkd-204	ENSMUSG00000026179.14	Pnkd	-0.113846965	-1.630369842	0.113263493	0.543084932	0.004851045	0.160382002	0.873505337	0.953060954	None
ENSMUST00000027370.12	Pnkd-201	ENSMUSG00000026179.14	Pnkd	-0.022088922	-0.539666997	0.593327975	0.887323721	0.004851045	0.160382002	0.873505337	0.953060954	None
ENSMUST00000129219.1	Pnkd-205	ENSMUSG00000026179.14	Pnkd	0.048742275	0.353302774	0.726281118	0.931488291	0.004851045	0.160382002	0.873505337	0.953060954	None
ENSMUST00000138620.1	Pnkd-206	ENSMUSG00000026179.14	Pnkd	-0.266292974	-0.814728082	0.421516536	0.809746172	0.004851045	0.160382002	0.873505337	0.953060954	None
ENSMUST00000087226.10	Pnkd-203	ENSMUSG00000026179.14	Pnkd	0.213878838	0.817863047	0.419751253	0.808809507	0.004851045	0.160382002	0.873505337	0.953060954	None
ENSMUST00000152492.1	Pnkd-207	ENSMUSG00000026179.14	Pnkd	0.086714533	0.180899314	0.857638072	0.969521429	0.004851045	0.160382002	0.873505337	0.953060954	None
ENSMUST00000087225.5	Pnkd-202	ENSMUSG00000026179.14	Pnkd	-0.106098164	-0.915274770	0.367195886	0.779660694	0.004851045	0.160382002	0.873505337	0.953060954	None
ENSMUST00000016309.15	Tmbim1-201	ENSMUSG00000006301.17	Tmbim1	-0.236967422	-2.234355417	0.032898134	0.351966862	-0.176708639	-1.703594700	0.097351458	0.323006315	None
ENSMUST00000154859.1	Tmbim1-208	ENSMUSG00000006301.17	Tmbim1	0.118871156	0.555394246	0.582658337	0.883928761	-0.176708639	-1.703594700	0.097351458	0.323006315	None
ENSMUST00000097697.7	Catip-201	ENSMUSG00000073650.8	Catip	-0.161992290	-1.314641333	0.198387697	0.650464728	-0.207401422	-1.630659666	0.111959752	0.347888794	None
ENSMUST00000191010.1	Catip-204	ENSMUSG00000073650.8	Catip	-0.213488094	-1.508496814	0.141672233	0.587392731	-0.207401422	-1.630659666	0.111959752	0.347888794	None
ENSMUST00000186688.1	Catip-203	ENSMUSG00000073650.8	Catip	0.157177930	0.555249817	0.582755891	0.883928761	-0.207401422	-1.630659666	0.111959752	0.347888794	None
ENSMUST00000027368.5	Slc11a1-201	ENSMUSG00000026177.11	Slc11a1	-0.078141932	-0.727917439	0.472191395	0.835533283	-0.242938845	-1.780012056	0.083786945	0.297257626	None
ENSMUST00000135137.1	Slc11a1-206	ENSMUSG00000026177.11	Slc11a1	0.166728152	0.797812446	0.431120255	0.815119065	-0.242938845	-1.780012056	0.083786945	0.297257626	None
ENSMUST00000027367.13	Ctdsp1-201	ENSMUSG00000026176.13	Ctdsp1	-0.038874231	-0.809179776	0.424651942	0.811393769	0.013347578	0.310197422	0.758256590	0.897332031	None
ENSMUST00000141175.1	Ctdsp1-202	ENSMUSG00000026176.13	Ctdsp1	0.170700048	1.430684286	0.162642417	0.611803587	0.013347578	0.310197422	0.758256590	0.897332031	None
ENSMUST00000152659.1	Ctdsp1-203	ENSMUSG00000026176.13	Ctdsp1	-0.253110686	-0.566267040	0.575337394	0.881215607	0.013347578	0.310197422	0.758256590	0.897332031	None
ENSMUST00000044260.10	Usp37-201	ENSMUSG00000033364.13	Usp37	-0.088208857	-2.134900876	0.040878134	0.381625072	-0.034769256	-0.945163451	0.351076642	0.624091645	None
ENSMUST00000189257.6	Usp37-205	ENSMUSG00000033364.13	Usp37	0.003952733	0.018709848	0.985193897	0.999071067	-0.034769256	-0.945163451	0.351076642	0.624091645	None
ENSMUST00000188012.6	Usp37-204	ENSMUSG00000033364.13	Usp37	0.025462184	0.248609219	0.805322156	0.953612825	-0.034769256	-0.945163451	0.351076642	0.624091645	None
ENSMUST00000186282.6	Usp37-202	ENSMUSG00000033364.13	Usp37	-0.153336761	-1.221708063	0.231135986	0.681746039	-0.034769256	-0.945163451	0.351076642	0.624091645	None
ENSMUST00000087215.6	Cnot9-201	ENSMUSG00000026174.9	Cnot9	-0.052892279	-1.747665746	0.090539805	0.504660516	-0.003775323	-0.141328131	0.888423761	0.959957150	None
ENSMUST00000137100.1	Cnot9-202	ENSMUSG00000026174.9	Cnot9	0.235713307	1.433197718	0.161928558	0.611056747	-0.003775323	-0.141328131	0.888423761	0.959957150	None
ENSMUST00000113747.7	Plcd4-204	ENSMUSG00000026173.15	Plcd4	-0.125098034	-1.044820006	0.304280672	0.737922285	-0.096635524	-0.855018440	0.398375472	0.662817349	None
ENSMUST00000113737.7	Zfp142-203	ENSMUSG00000026135.17	Zfp142	-0.041755972	-0.510822532	0.613136984	0.894305393	0.012712735	0.318727971	0.751833463	0.894690234	None
ENSMUST00000027315.13	Zfp142-201	ENSMUSG00000026135.17	Zfp142	-0.108081217	-1.592733264	0.121487015	0.555979524	0.012712735	0.318727971	0.751833463	0.894690234	None
ENSMUST00000127921.1	Zfp142-204	ENSMUSG00000026135.17	Zfp142	0.191945795	1.154074796	0.257393390	0.704862585	0.012712735	0.318727971	0.751833463	0.894690234	None
ENSMUST00000147011.2	Zfp142-207	ENSMUSG00000026135.17	Zfp142	0.141952203	0.743949094	0.462575522	0.830430314	0.012712735	0.318727971	0.751833463	0.894690234	None
ENSMUST00000113733.9	Bcs1l-203	ENSMUSG00000026172.12	Bcs1l	-0.107771752	-1.582423763	0.123823270	0.560490990	-0.083774146	-1.370455912	0.179299893	0.444888488	None
ENSMUST00000027358.10	Bcs1l-201	ENSMUSG00000026172.12	Bcs1l	-0.077011501	-0.842341330	0.406125106	0.801691751	-0.083774146	-1.370455912	0.179299893	0.444888488	None
ENSMUST00000113732.1	Bcs1l-202	ENSMUSG00000026172.12	Bcs1l	-0.121704862	-0.522437774	0.605123295	0.891836620	-0.083774146	-1.370455912	0.179299893	0.444888488	None
ENSMUST00000147464.1	Bcs1l-204	ENSMUSG00000026172.12	Bcs1l	-0.079648756	-0.356807695	0.723681768	0.930633729	-0.083774146	-1.370455912	0.179299893	0.444888488	None
ENSMUST00000135140.7	Rnf25-206	ENSMUSG00000026171.12	Rnf25	-0.454621909	-1.132093730	0.266378628	0.710662385	0.002976234	0.101970689	0.919363854	0.967970778	None
ENSMUST00000027357.11	Rnf25-201	ENSMUSG00000026171.12	Rnf25	-0.053621793	-1.147136399	0.260205472	0.706720951	0.002976234	0.101970689	0.919363854	0.967970778	None
ENSMUST00000113721.7	Rnf25-202	ENSMUSG00000026171.12	Rnf25	-0.033155138	-0.433078912	0.667991401	0.913830450	0.002976234	0.101970689	0.919363854	0.967970778	None
ENSMUST00000149649.1	Rnf25-208	ENSMUSG00000026171.12	Rnf25	0.304764445	1.445551371	0.158455922	0.607337022	0.002976234	0.101970689	0.919363854	0.967970778	None
ENSMUST00000127938.7	Rnf25-203	ENSMUSG00000026171.12	Rnf25	0.246924121	0.805930729	0.426494636	0.812426832	0.002976234	0.101970689	0.919363854	0.967970778	None
ENSMUST00000154874.7	Rnf25-210	ENSMUSG00000026171.12	Rnf25	-0.048043565	-0.135787670	0.892877470	0.978262293	0.002976234	0.101970689	0.919363854	0.967970778	None
ENSMUST00000136078.1	Rnf25-207	ENSMUSG00000026171.12	Rnf25	0.038891682	0.113470851	0.910397619	0.982891626	0.002976234	0.101970689	0.919363854	0.967970778	None
ENSMUST00000128491.1	Rnf25-204	ENSMUSG00000026171.12	Rnf25	-0.051944583	-0.317729985	0.752845378	0.939932393	0.002976234	0.101970689	0.919363854	0.967970778	None
ENSMUST00000132081.1	Rnf25-205	ENSMUSG00000026171.12	Rnf25	-0.255136880	-1.327419144	0.194177744	0.644816273	0.002976234	0.101970689	0.919363854	0.967970778	None
ENSMUST00000087183.10	Stk36-201	ENSMUSG00000033276.18	Stk36	-0.072323185	-0.731193465	0.470217067	0.834719790	0.028560302	0.459700185	0.648583774	0.834998750	None
ENSMUST00000145673.7	Stk36-205	ENSMUSG00000033276.18	Stk36	-0.167611358	-1.924773111	0.063587694	0.448995158	0.028560302	0.459700185	0.648583774	0.834998750	None
ENSMUST00000113694.7	Stk36-203	ENSMUSG00000033276.18	Stk36	-0.143892693	-0.632557209	0.531716110	0.863934789	0.028560302	0.459700185	0.648583774	0.834998750	None
ENSMUST00000123154.1	Stk36-204	ENSMUSG00000033276.18	Stk36	0.051659028	0.455680139	0.651833576	0.908342109	0.028560302	0.459700185	0.648583774	0.834998750	None
ENSMUST00000042125.14	Ttll4-201	ENSMUSG00000033257.14	Ttll4	-0.048686360	-0.676571608	0.503754428	0.850839254	0.061574398	1.606602654	0.117157243	0.354819112	None
ENSMUST00000113678.1	Ttll4-202	ENSMUSG00000033257.14	Ttll4	0.042723312	0.703298923	0.487180404	0.843128218	0.061574398	1.606602654	0.117157243	0.354819112	None
ENSMUST00000143925.7	Ttll4-208	ENSMUSG00000033257.14	Ttll4	0.133544728	0.406060874	0.687520327	0.919709427	0.061574398	1.606602654	0.117157243	0.354819112	None
ENSMUST00000145132.7	Ttll4-209	ENSMUSG00000033257.14	Ttll4	0.043016560	1.009391717	0.320693185	0.749403307	0.061574398	1.606602654	0.117157243	0.354819112	None
ENSMUST00000027356.6	Cyp27a1-201	ENSMUSG00000026170.6	Cyp27a1	-0.151586797	-1.659597211	0.107199556	0.533163590	-0.426548044	-1.304400098	0.200638311	0.472087363	None
ENSMUST00000006718.14	Wnt10a-201	ENSMUSG00000026167.14	Wnt10a	0.015657678	0.423514555	0.674878565	0.915599085	0.341599522	0.916166818	0.365869978	0.636021491	None
ENSMUST00000160379.3	Cdk5r2-201	ENSMUSG00000090071.4	Cdk5r2	-0.102022278	-1.596023012	0.120749177	0.555003759	-0.050486597	-0.801539145	0.428246040	0.685070192	None
ENSMUST00000094844.3	Cfap65-201	ENSMUSG00000047021.14	Cfap65	-0.229687045	-2.368092629	0.024377730	0.316723496	-0.277785509	-1.996908974	0.053684266	0.238118701	None
ENSMUST00000152855.1	Nhej1-201	ENSMUSG00000026162.7	Nhej1	0.029101927	0.457305230	0.650678249	0.908114838	0.090031193	1.165510657	0.251720252	0.529192749	None
ENSMUST00000188033.1	Nhej1-202	ENSMUSG00000026162.7	Nhej1	0.176100316	0.479175267	0.635216765	0.903253852	0.090031193	1.165510657	0.251720252	0.529192749	None
ENSMUST00000168720.7	Cnppd1-202	ENSMUSG00000033159.14	Cnppd1	0.094384650	1.421085410	0.165391613	0.615421141	0.157775066	4.099802189	0.000234729	0.015271886	sig Gene
ENSMUST00000190679.6	Cnppd1-208	ENSMUSG00000033159.14	Cnppd1	0.012500337	0.106321854	0.916020167	0.984309545	0.157775066	4.099802189	0.000234729	0.015271886	sig Gene
ENSMUST00000189043.1	Cnppd1-205	ENSMUSG00000033159.14	Cnppd1	-0.239378731	-2.154170941	0.039209067	0.375844809	0.157775066	4.099802189	0.000234729	0.015271886	sig Gene
ENSMUST00000041213.11	Cnppd1-201	ENSMUSG00000033159.14	Cnppd1	0.142577996	2.805632489	0.008645706	0.214301207	0.157775066	4.099802189	0.000234729	0.015271886	sig Gene
ENSMUST00000188037.1	Cnppd1-204	ENSMUSG00000033159.14	Cnppd1	0.125559895	0.631548267	0.532366632	0.864143513	0.157775066	4.099802189	0.000234729	0.015271886	sig Gene
ENSMUST00000189403.6	Cnppd1-206	ENSMUSG00000033159.14	Cnppd1	-0.005908362	-0.045220403	0.964225113	0.994571266	0.157775066	4.099802189	0.000234729	0.015271886	sig Gene
ENSMUST00000188873.6	Retreg2-204	ENSMUSG00000049339.16	Retreg2	0.039806640	0.278158676	0.782759343	0.947258761	0.088470649	4.267892450	0.000143588	0.012191482	sig Gene
ENSMUST00000097694.10	Retreg2-201	ENSMUSG00000049339.16	Retreg2	0.047220564	0.481275169	0.633740797	0.902643870	0.088470649	4.267892450	0.000143588	0.012191482	sig Gene
ENSMUST00000190240.6	Retreg2-208	ENSMUSG00000049339.16	Retreg2	-0.030069461	-0.347384235	0.730677979	0.932761576	0.088470649	4.267892450	0.000143588	0.012191482	sig Gene
ENSMUST00000189650.6	Retreg2-207	ENSMUSG00000049339.16	Retreg2	-0.440226128	-1.521207568	0.138463287	0.582600606	0.088470649	4.267892450	0.000143588	0.012191482	sig Gene
ENSMUST00000186037.6	Retreg2-202	ENSMUSG00000049339.16	Retreg2	0.030060101	0.358255639	0.722608905	0.930341097	0.088470649	4.267892450	0.000143588	0.012191482	sig Gene
ENSMUST00000187901.1	Retreg2-203	ENSMUSG00000049339.16	Retreg2	-0.342012635	-1.632535721	0.112804597	0.542582646	0.088470649	4.267892450	0.000143588	0.012191482	sig Gene
ENSMUST00000188977.1	Retreg2-205	ENSMUSG00000049339.16	Retreg2	0.215947635	0.998378727	0.325916646	0.752459511	0.088470649	4.267892450	0.000143588	0.012191482	sig Gene
ENSMUST00000162768.7	Zfand2b-208	ENSMUSG00000026197.12	Zfand2b	-0.292740895	-0.815571407	0.421041216	0.809527567	-0.019445029	-0.444851936	0.659174895	0.840752249	None
ENSMUST00000161106.7	Zfand2b-206	ENSMUSG00000026197.12	Zfand2b	0.063082190	0.258952563	0.797403908	0.951431058	-0.019445029	-0.444851936	0.659174895	0.840752249	None
ENSMUST00000160439.7	Zfand2b-204	ENSMUSG00000026197.12	Zfand2b	0.012337886	0.193110510	0.848147007	0.966926797	-0.019445029	-0.444851936	0.659174895	0.840752249	None
ENSMUST00000027394.11	Zfand2b-201	ENSMUSG00000026197.12	Zfand2b	-0.418050094	-1.586411179	0.122915346	0.558855868	-0.019445029	-0.444851936	0.659174895	0.840752249	None
ENSMUST00000160903.7	Zfand2b-205	ENSMUSG00000026197.12	Zfand2b	-0.089202276	-0.567674727	0.574392906	0.880667768	-0.019445029	-0.444851936	0.659174895	0.840752249	None
ENSMUST00000160033.7	Zfand2b-202	ENSMUSG00000026197.12	Zfand2b	-0.050434642	-0.181439269	0.857217928	0.969509430	-0.019445029	-0.444851936	0.659174895	0.840752249	None
ENSMUST00000160282.1	Zfand2b-203	ENSMUSG00000026197.12	Zfand2b	-0.491561016	-2.070281285	0.046945157	0.402391579	-0.019445029	-0.444851936	0.659174895	0.840752249	None
ENSMUST00000027396.14	Abcb6-201	ENSMUSG00000026198.15	Abcb6	-0.098997196	-2.743486964	0.010065391	0.226540871	-0.022515954	-0.276639908	0.783689226	0.911459683	None
ENSMUST00000160081.7	Abcb6-203	ENSMUSG00000026198.15	Abcb6	-0.020672187	-0.240678994	0.811407338	0.955076695	-0.022515954	-0.276639908	0.783689226	0.911459683	None
ENSMUST00000161215.1	Abcb6-206	ENSMUSG00000026198.15	Abcb6	-0.191253660	-0.501338290	0.619716686	0.897080636	-0.022515954	-0.276639908	0.783689226	0.911459683	None
ENSMUST00000159219.7	Abcb6-202	ENSMUSG00000026198.15	Abcb6	0.045024017	0.542160817	0.591629870	0.886847420	-0.022515954	-0.276639908	0.783689226	0.911459683	None
ENSMUST00000160757.1	Abcb6-204	ENSMUSG00000026198.15	Abcb6	-0.025239937	-0.123097056	0.902834281	0.980649923	-0.022515954	-0.276639908	0.783689226	0.911459683	None
ENSMUST00000161103.1	Abcb6-205	ENSMUSG00000026198.15	Abcb6	-0.125022806	-1.932145329	0.062635038	0.446524752	-0.022515954	-0.276639908	0.783689226	0.911459683	None
ENSMUST00000189702.6	Atg9a-208	ENSMUSG00000033124.16	Atg9a	-0.338785359	-0.984150475	0.332750619	0.757363480	-0.005685017	-0.190181333	0.850269477	0.942959733	None
ENSMUST00000189820.6	Atg9a-209	ENSMUSG00000033124.16	Atg9a	0.155479477	1.204551220	0.237600187	0.687273558	-0.005685017	-0.190181333	0.850269477	0.942959733	None
ENSMUST00000189665.6	Atg9a-207	ENSMUSG00000033124.16	Atg9a	-0.091967267	-0.676168786	0.504006594	0.850972996	-0.005685017	-0.190181333	0.850269477	0.942959733	None
ENSMUST00000239085.1	Atg9a-210	ENSMUSG00000033124.16	Atg9a	0.237615260	0.963489797	0.342845892	0.764291237	-0.005685017	-0.190181333	0.850269477	0.942959733	None
ENSMUST00000188347.6	Atg9a-205	ENSMUSG00000033124.16	Atg9a	-0.200320662	-1.796844244	0.082226520	0.486902290	-0.005685017	-0.190181333	0.850269477	0.942959733	None
ENSMUST00000040689.14	Atg9a-201	ENSMUSG00000033124.16	Atg9a	0.003496253	0.067549162	0.946583468	0.990441464	-0.005685017	-0.190181333	0.850269477	0.942959733	None
ENSMUST00000187785.1	Atg9a-204	ENSMUSG00000033124.16	Atg9a	-0.459664265	-2.327411011	0.026729296	0.326429994	-0.005685017	-0.190181333	0.850269477	0.942959733	None
ENSMUST00000188430.6	Atg9a-206	ENSMUSG00000033124.16	Atg9a	0.339120401	1.218235753	0.232433560	0.682652579	-0.005685017	-0.190181333	0.850269477	0.942959733	None
ENSMUST00000187601.6	Atg9a-203	ENSMUSG00000033124.16	Atg9a	0.162760933	0.903326919	0.373400860	0.783088053	-0.005685017	-0.190181333	0.850269477	0.942959733	None
ENSMUST00000186744.1	Atg9a-202	ENSMUSG00000033124.16	Atg9a	0.158691961	1.246270669	0.222111086	0.673091825	-0.005685017	-0.190181333	0.850269477	0.942959733	None
ENSMUST00000151887.8	Ankzf1-207	ENSMUSG00000026199.17	Ankzf1	-0.098927266	-1.350693390	0.186686791	0.638165897	0.047391013	1.035358332	0.307626130	0.584346464	None
ENSMUST00000134378.8	Ankzf1-205	ENSMUSG00000026199.17	Ankzf1	0.359913945	3.133029254	0.003793172	0.157715601	0.047391013	1.035358332	0.307626130	0.584346464	None
ENSMUST00000152233.8	Ankzf1-208	ENSMUSG00000026199.17	Ankzf1	0.057289218	0.857984769	0.397563839	0.797058487	0.047391013	1.035358332	0.307626130	0.584346464	None
ENSMUST00000134233.8	Ankzf1-204	ENSMUSG00000026199.17	Ankzf1	-0.105232888	-0.604375865	0.550043921	0.872793481	0.047391013	1.035358332	0.307626130	0.584346464	None
ENSMUST00000131788.8	Ankzf1-203	ENSMUSG00000026199.17	Ankzf1	-0.116938130	-0.754118405	0.456535785	0.827414164	0.047391013	1.035358332	0.307626130	0.584346464	None
ENSMUST00000145459.8	Ankzf1-206	ENSMUSG00000026199.17	Ankzf1	-0.168982104	-0.892415789	0.379126595	0.786127898	0.047391013	1.035358332	0.307626130	0.584346464	None
ENSMUST00000127860.1	Ankzf1-202	ENSMUSG00000026199.17	Ankzf1	-0.254382561	-1.584711278	0.123301739	0.559646709	0.047391013	1.035358332	0.307626130	0.584346464	None
ENSMUST00000186148.1	Glb1l-210	ENSMUSG00000026200.13	Glb1l	-0.171970689	-0.676024670	0.504096827	0.850972996	0.038446442	0.676521084	0.503171353	0.740210714	None
ENSMUST00000155716.7	Glb1l-207	ENSMUSG00000026200.13	Glb1l	-0.032749821	-0.510899701	0.613083581	0.894271947	0.038446442	0.676521084	0.503171353	0.740210714	None
ENSMUST00000189663.6	Glb1l-212	ENSMUSG00000026200.13	Glb1l	0.383148594	1.305868977	0.201318275	0.653734383	0.038446442	0.676521084	0.503171353	0.740210714	None
ENSMUST00000132507.7	Glb1l-203	ENSMUSG00000026200.13	Glb1l	0.234905665	1.191752754	0.242508876	0.691175305	0.038446442	0.676521084	0.503171353	0.740210714	None
ENSMUST00000143193.1	Glb1l-204	ENSMUSG00000026200.13	Glb1l	0.161932437	0.891015278	0.379865614	0.786531771	0.038446442	0.676521084	0.503171353	0.740210714	None
ENSMUST00000146713.1	Glb1l-205	ENSMUSG00000026200.13	Glb1l	-0.104534983	-0.499363011	0.621091094	0.897741703	0.038446442	0.676521084	0.503171353	0.740210714	None
ENSMUST00000153584.1	Glb1l-206	ENSMUSG00000026200.13	Glb1l	-0.093902646	-0.519317528	0.607271200	0.892492202	0.038446442	0.676521084	0.503171353	0.740210714	None
ENSMUST00000131408.1	Glb1l-202	ENSMUSG00000026200.13	Glb1l	0.048920303	0.814611770	0.421582119	0.809746172	0.038446442	0.676521084	0.503171353	0.740210714	None
ENSMUST00000027401.10	Stk16-201	ENSMUSG00000026201.12	Stk16	0.033014531	0.653325463	0.518420168	0.857806967	0.019400768	0.660636672	0.513184813	0.747982593	None
ENSMUST00000139627.2	Stk16-206	ENSMUSG00000026201.12	Stk16	0.206244005	2.785570354	0.009082112	0.219336576	0.019400768	0.660636672	0.513184813	0.747982593	None
ENSMUST00000144355.7	Stk16-208	ENSMUSG00000026201.12	Stk16	-0.708545287	-1.439263077	0.160216110	0.609391468	0.019400768	0.660636672	0.513184813	0.747982593	None
ENSMUST00000191108.6	Stk16-216	ENSMUSG00000026201.12	Stk16	-0.107471293	-1.876528675	0.070137178	0.463071878	0.019400768	0.660636672	0.513184813	0.747982593	None
ENSMUST00000123825.7	Stk16-202	ENSMUSG00000026201.12	Stk16	0.041237287	0.425590535	0.673381223	0.915192956	0.019400768	0.660636672	0.513184813	0.747982593	None
ENSMUST00000135484.7	Stk16-205	ENSMUSG00000026201.12	Stk16	0.027807893	0.284273987	0.778113074	0.945802641	0.019400768	0.660636672	0.513184813	0.747982593	None
ENSMUST00000142052.7	Stk16-207	ENSMUSG00000026201.12	Stk16	0.092112607	0.277034104	0.783614658	0.947753535	0.019400768	0.660636672	0.513184813	0.747982593	None
ENSMUST00000189698.6	Stk16-215	ENSMUSG00000026201.12	Stk16	-0.124191600	-1.142860745	0.261949439	0.708147871	0.019400768	0.660636672	0.513184813	0.747982593	None
ENSMUST00000188460.2	Stk16-213	ENSMUSG00000026201.12	Stk16	0.000000000	0.000000000	1.000000000	1.000000000	0.019400768	0.660636672	0.513184813	0.747982593	None
ENSMUST00000126328.1	Stk16-203	ENSMUSG00000026201.12	Stk16	0.508758663	1.129535515	0.267438901	0.711559355	0.019400768	0.660636672	0.513184813	0.747982593	None
ENSMUST00000186492.1	Stk16-212	ENSMUSG00000026201.12	Stk16	0.155898129	0.865440483	0.393523982	0.794669313	0.019400768	0.660636672	0.513184813	0.747982593	None
ENSMUST00000186350.1	Stk16-211	ENSMUSG00000026201.12	Stk16	-0.042500623	-0.281973753	0.779859771	0.946373682	0.019400768	0.660636672	0.513184813	0.747982593	None
ENSMUST00000131738.7	Stk16-204	ENSMUSG00000026201.12	Stk16	0.378756342	1.915123955	0.064853541	0.451817293	0.019400768	0.660636672	0.513184813	0.747982593	None
ENSMUST00000189242.1	Stk16-214	ENSMUSG00000026201.12	Stk16	-0.299826143	-2.055371913	0.048453137	0.406497997	0.019400768	0.660636672	0.513184813	0.747982593	None
ENSMUST00000156012.1	Stk16-210	ENSMUSG00000026201.12	Stk16	-0.164209565	-1.438520628	0.160424953	0.609635240	0.019400768	0.660636672	0.513184813	0.747982593	None
ENSMUST00000186213.6	Tuba4a-202	ENSMUSG00000026202.13	Tuba4a	-0.166810020	-1.594384869	0.121116125	0.555333169	-0.003719221	-0.049545036	0.960767552	0.985739217	None
ENSMUST00000079464.12	Tuba4a-201	ENSMUSG00000026202.13	Tuba4a	-0.108817624	-1.213047747	0.234382373	0.684714779	-0.003719221	-0.049545036	0.960767552	0.985739217	None
ENSMUST00000188593.1	Tuba4a-206	ENSMUSG00000026202.13	Tuba4a	0.220042355	1.328540616	0.193811557	0.644716715	-0.003719221	-0.049545036	0.960767552	0.985739217	None
ENSMUST00000186971.1	Tuba4a-204	ENSMUSG00000026202.13	Tuba4a	0.127216003	0.415525566	0.680653348	0.917390106	-0.003719221	-0.049545036	0.960767552	0.985739217	None
ENSMUST00000187103.1	Tuba4a-205	ENSMUSG00000026202.13	Tuba4a	-0.157787013	-1.185186182	0.245056274	0.693976816	-0.003719221	-0.049545036	0.960767552	0.985739217	None
ENSMUST00000186758.6	Tuba4a-203	ENSMUSG00000026202.13	Tuba4a	0.106787915	0.851983017	0.400834866	0.798662484	-0.003719221	-0.049545036	0.960767552	0.985739217	None
ENSMUST00000190717.6	Tuba4a-208	ENSMUSG00000026202.13	Tuba4a	0.630068372	2.772812520	0.009370271	0.221937919	-0.003719221	-0.049545036	0.960767552	0.985739217	None
ENSMUST00000188931.6	Dnajb2-210	ENSMUSG00000026203.16	Dnajb2	-0.088454165	-1.421255461	0.165342592	0.615421141	-0.056649165	-1.447041465	0.156812713	0.415132820	None
ENSMUST00000082158.12	Dnajb2-202	ENSMUSG00000026203.16	Dnajb2	0.470304471	1.742847100	0.091391292	0.506369156	-0.056649165	-1.447041465	0.156812713	0.415132820	None
ENSMUST00000188346.6	Dnajb2-208	ENSMUSG00000026203.16	Dnajb2	-0.116325663	-0.305442732	0.762094772	0.942456821	-0.056649165	-1.447041465	0.156812713	0.415132820	None
ENSMUST00000188290.6	Dnajb2-207	ENSMUSG00000026203.16	Dnajb2	-0.067043600	-0.463276748	0.646440491	0.905936623	-0.056649165	-1.447041465	0.156812713	0.415132820	None
ENSMUST00000187058.6	Dnajb2-206	ENSMUSG00000026203.16	Dnajb2	-0.043911154	-0.179669508	0.858595153	0.969521429	-0.056649165	-1.447041465	0.156812713	0.415132820	None
ENSMUST00000185654.2	Dnajb2-204	ENSMUSG00000026203.16	Dnajb2	-0.232266444	-0.727777158	0.472276044	0.835533283	-0.056649165	-1.447041465	0.156812713	0.415132820	None
ENSMUST00000186600.1	Dnajb2-205	ENSMUSG00000026203.16	Dnajb2	-0.428863704	-1.608701665	0.117939909	0.549649648	-0.056649165	-1.447041465	0.156812713	0.415132820	None
ENSMUST00000188628.1	Dnajb2-209	ENSMUSG00000026203.16	Dnajb2	-0.136679947	-0.638553940	0.527858421	0.862743313	-0.056649165	-1.447041465	0.156812713	0.415132820	None
ENSMUST00000190379.1	Dnajb2-211	ENSMUSG00000026203.16	Dnajb2	-0.151311119	-0.954411067	0.347346305	0.767317147	-0.056649165	-1.447041465	0.156812713	0.415132820	None
ENSMUST00000190445.1	Dnajb2-212	ENSMUSG00000026203.16	Dnajb2	-0.270396026	-2.571695290	0.015201598	0.267247787	-0.056649165	-1.447041465	0.156812713	0.415132820	None
ENSMUST00000027404.11	Ptprn-201	ENSMUSG00000026204.15	Ptprn	-0.136649992	-2.456154646	0.019919249	0.294378508	-0.080699223	-1.754995080	0.088040525	0.305411497	None
ENSMUST00000187216.1	Ptprn-204	ENSMUSG00000026204.15	Ptprn	-0.156821850	-1.390877475	0.174283291	0.624688744	-0.080699223	-1.754995080	0.088040525	0.305411497	None
ENSMUST00000186178.6	Ptprn-203	ENSMUSG00000026204.15	Ptprn	0.133271829	0.463645031	0.646179526	0.905852081	-0.080699223	-1.754995080	0.088040525	0.305411497	None
ENSMUST00000189769.6	Ptprn-206	ENSMUSG00000026204.15	Ptprn	0.441204673	1.866129425	0.071622730	0.466358208	-0.080699223	-1.754995080	0.088040525	0.305411497	None
ENSMUST00000185849.6	Ptprn-202	ENSMUSG00000026204.15	Ptprn	0.485429414	2.041472063	0.049897295	0.410235227	-0.080699223	-1.754995080	0.088040525	0.305411497	None
ENSMUST00000039534.10	Resp18-201	ENSMUSG00000033061.15	Resp18	-0.307350187	-2.135084441	0.040861941	0.381625072	-0.277466496	-2.161091659	0.037637311	0.196952488	None
ENSMUST00000191283.1	Resp18-204	ENSMUSG00000033061.15	Resp18	-0.470535333	-1.251060808	0.220382341	0.671487007	-0.277466496	-2.161091659	0.037637311	0.196952488	None
ENSMUST00000186229.1	Resp18-202	ENSMUSG00000033061.15	Resp18	-0.327430148	-1.678145633	0.103493035	0.527048712	-0.277466496	-2.161091659	0.037637311	0.196952488	None
ENSMUST00000189203.1	Resp18-203	ENSMUSG00000033061.15	Resp18	-0.091278853	-0.457515291	0.650528974	0.908114838	-0.277466496	-2.161091659	0.037637311	0.196952488	None
ENSMUST00000066668.13	Dnpep-201	ENSMUSG00000026209.15	Dnpep	0.157380851	0.405324271	0.688055905	0.919767760	0.080385511	3.615175201	0.000937840	0.030508833	sig Gene
ENSMUST00000185797.6	Dnpep-204	ENSMUSG00000026209.15	Dnpep	-0.288892171	-0.772709433	0.445615332	0.822264735	0.080385511	3.615175201	0.000937840	0.030508833	sig Gene
ENSMUST00000185419.6	Dnpep-203	ENSMUSG00000026209.15	Dnpep	-0.020487572	-0.208596939	0.836143629	0.962817082	0.080385511	3.615175201	0.000937840	0.030508833	sig Gene
ENSMUST00000113605.9	Dnpep-202	ENSMUSG00000026209.15	Dnpep	0.055336267	1.756187976	0.089050266	0.502346502	0.080385511	3.615175201	0.000937840	0.030508833	sig Gene
ENSMUST00000187836.6	Dnpep-209	ENSMUSG00000026209.15	Dnpep	-0.021698303	-0.214362534	0.831684820	0.961424410	0.080385511	3.615175201	0.000937840	0.030508833	sig Gene
ENSMUST00000186278.1	Dnpep-205	ENSMUSG00000026209.15	Dnpep	0.190236989	0.824920436	0.415793996	0.806510361	0.080385511	3.615175201	0.000937840	0.030508833	sig Gene
ENSMUST00000187791.1	Dnpep-208	ENSMUSG00000026209.15	Dnpep	0.203835756	1.625252192	0.114353930	0.543771789	0.080385511	3.615175201	0.000937840	0.030508833	sig Gene
ENSMUST00000187000.6	Dnpep-206	ENSMUSG00000026209.15	Dnpep	-0.162847773	-1.548321972	0.131814400	0.572274767	0.080385511	3.615175201	0.000937840	0.030508833	sig Gene
ENSMUST00000191254.6	Dnpep-214	ENSMUSG00000026209.15	Dnpep	0.092578944	0.859271633	0.396864687	0.796729247	0.080385511	3.615175201	0.000937840	0.030508833	sig Gene
ENSMUST00000188652.6	Dnpep-210	ENSMUSG00000026209.15	Dnpep	0.088171572	0.312024780	0.757135512	0.941447286	0.080385511	3.615175201	0.000937840	0.030508833	sig Gene
ENSMUST00000189282.2	Dnpep-211	ENSMUSG00000026209.15	Dnpep	0.398822887	1.992167036	0.055329651	0.425450443	0.080385511	3.615175201	0.000937840	0.030508833	sig Gene
ENSMUST00000027409.9	Des-201	ENSMUSG00000026208.9	Des	-0.178162969	-2.132537096	0.041087162	0.381809753	-0.343679807	-2.094041076	0.043591230	0.212311929	None
ENSMUST00000148515.7	Speg-214	ENSMUSG00000026207.16	Speg	0.035660870	0.277312150	0.783403159	0.947695321	0.004522442	0.097242836	0.923090136	0.969779762	None
ENSMUST00000113590.7	Speg-205	ENSMUSG00000026207.16	Speg	0.083807449	1.148652442	0.259589133	0.706533564	0.004522442	0.097242836	0.923090136	0.969779762	None
ENSMUST00000187214.1	Speg-215	ENSMUSG00000026207.16	Speg	0.054782056	0.252493307	0.802346222	0.952799329	0.004522442	0.097242836	0.923090136	0.969779762	None
ENSMUST00000125306.1	Speg-208	ENSMUSG00000026207.16	Speg	-0.029694314	-0.238918774	0.812759663	0.955474340	0.004522442	0.097242836	0.923090136	0.969779762	None
ENSMUST00000125118.1	Speg-207	ENSMUSG00000026207.16	Speg	0.080811918	0.826101024	0.415134275	0.806225625	0.004522442	0.097242836	0.923090136	0.969779762	None
ENSMUST00000132228.1	Speg-210	ENSMUSG00000026207.16	Speg	0.014847988	0.129913342	0.897484254	0.979399883	0.004522442	0.097242836	0.923090136	0.969779762	None
ENSMUST00000132222.1	Speg-209	ENSMUSG00000026207.16	Speg	-0.116228975	-0.641872665	0.525729943	0.861800654	0.004522442	0.097242836	0.923090136	0.969779762	None
ENSMUST00000137868.7	Speg-211	ENSMUSG00000026207.16	Speg	-0.084544023	-1.740539226	0.091801495	0.506924938	0.004522442	0.097242836	0.923090136	0.969779762	None
ENSMUST00000113589.7	Speg-204	ENSMUSG00000026207.16	Speg	-0.246449725	-1.556388035	0.129887335	0.568912549	0.004522442	0.097242836	0.923090136	0.969779762	None
ENSMUST00000113587.7	Speg-202	ENSMUSG00000026207.16	Speg	-0.023029959	-0.319420967	0.751575344	0.939453015	0.004522442	0.097242836	0.923090136	0.969779762	None
ENSMUST00000037796.13	Gmppa-201	ENSMUSG00000033021.16	Gmppa	0.067796601	0.947492420	0.350802314	0.768816467	0.004867504	0.117478852	0.907154432	0.962486171	None
ENSMUST00000113584.7	Gmppa-202	ENSMUSG00000033021.16	Gmppa	-0.008100511	-0.044672333	0.964658405	0.994669545	0.004867504	0.117478852	0.907154432	0.962486171	None
ENSMUST00000145166.7	Gmppa-212	ENSMUSG00000033021.16	Gmppa	-0.179075856	-1.161246895	0.254509920	0.702367442	0.004867504	0.117478852	0.907154432	0.962486171	None
ENSMUST00000143730.7	Gmppa-210	ENSMUSG00000033021.16	Gmppa	0.313981461	1.269650919	0.213769122	0.666032581	0.004867504	0.117478852	0.907154432	0.962486171	None
ENSMUST00000133418.7	Gmppa-206	ENSMUSG00000033021.16	Gmppa	-0.354553230	-0.931770017	0.358740763	0.774383679	0.004867504	0.117478852	0.907154432	0.962486171	None
ENSMUST00000144874.7	Gmppa-211	ENSMUSG00000033021.16	Gmppa	0.044952468	0.114220084	0.909808628	0.982751551	0.004867504	0.117478852	0.907154432	0.962486171	None
ENSMUST00000140287.7	Gmppa-208	ENSMUSG00000033021.16	Gmppa	0.016777330	0.070096877	0.944572128	0.989908264	0.004867504	0.117478852	0.907154432	0.962486171	None
ENSMUST00000131545.7	Gmppa-204	ENSMUSG00000033021.16	Gmppa	-0.262320553	-1.336245515	0.191310102	0.642432647	0.004867504	0.117478852	0.907154432	0.962486171	None
ENSMUST00000141124.1	Gmppa-209	ENSMUSG00000033021.16	Gmppa	-0.128545715	-0.706090879	0.485467063	0.842725424	0.004867504	0.117478852	0.907154432	0.962486171	None
ENSMUST00000188097.1	Gmppa-213	ENSMUSG00000033021.16	Gmppa	-0.261823156	-1.600179207	0.119822274	0.553104895	0.004867504	0.117478852	0.907154432	0.962486171	None
ENSMUST00000132291.7	Gmppa-205	ENSMUSG00000033021.16	Gmppa	0.177069550	0.620423502	0.539567335	0.867900617	0.004867504	0.117478852	0.907154432	0.962486171	None
ENSMUST00000135453.1	Gmppa-207	ENSMUSG00000033021.16	Gmppa	-0.334631222	-2.178604141	0.037180252	0.370354885	0.004867504	0.117478852	0.907154432	0.962486171	None
ENSMUST00000124539.1	Gmppa-203	ENSMUSG00000033021.16	Gmppa	-0.376149477	-2.858414647	0.007589642	0.204620523	0.004867504	0.117478852	0.907154432	0.962486171	None
ENSMUST00000113577.7	Asic4-202	ENSMUSG00000033007.15	Asic4	0.073955076	0.650174520	0.520425754	0.858738818	-0.048852945	-0.561282336	0.578193350	0.789501913	None
ENSMUST00000037708.9	Asic4-201	ENSMUSG00000033007.15	Asic4	-0.163339898	-1.826101257	0.077595812	0.480820419	-0.048852945	-0.561282336	0.578193350	0.789501913	None
ENSMUST00000194916.1	Gm37264-201	ENSMUSG00000102605.1	Gm37264	0.100871699	1.382871499	0.176701597	0.627034269	0.226213401	1.708257708	0.096474181	0.321533757	None
ENSMUST00000079205.13	Chpf-201	ENSMUSG00000032997.16	Chpf	-0.009263920	-0.247193804	0.806407366	0.953843679	0.075577871	2.581387655	0.014204238	0.122133208	None
ENSMUST00000094818.3	Chpf-202	ENSMUSG00000032997.16	Chpf	0.078259624	0.878102692	0.386723035	0.790731061	0.075577871	2.581387655	0.014204238	0.122133208	None
ENSMUST00000143496.7	Chpf-205	ENSMUSG00000032997.16	Chpf	-0.004595412	-0.044281464	0.964967423	0.994669545	0.075577871	2.581387655	0.014204238	0.122133208	None
ENSMUST00000138683.1	Chpf-204	ENSMUSG00000032997.16	Chpf	0.312809651	1.608793700	0.117919715	0.549640855	0.075577871	2.581387655	0.014204238	0.122133208	None
ENSMUST00000156499.1	Obsl1-212	ENSMUSG00000026211.17	Obsl1	0.067904662	0.434587960	0.666907411	0.913477209	0.048920578	1.215440968	0.232360269	0.508902213	None
ENSMUST00000113567.8	Obsl1-202	ENSMUSG00000026211.17	Obsl1	-0.189728865	-2.100722920	0.043994316	0.392915719	0.048920578	1.215440968	0.232360269	0.508902213	None
ENSMUST00000154636.1	Obsl1-210	ENSMUSG00000026211.17	Obsl1	0.169711650	1.270440993	0.213491426	0.665736977	0.048920578	1.215440968	0.232360269	0.508902213	None
ENSMUST00000156705.1	Obsl1-213	ENSMUSG00000026211.17	Obsl1	-0.511003499	-1.981919373	0.056521578	0.429328456	0.048920578	1.215440968	0.232360269	0.508902213	None
ENSMUST00000155084.7	Obsl1-211	ENSMUSG00000026211.17	Obsl1	0.087704807	1.504193807	0.142772057	0.589103788	0.048920578	1.215440968	0.232360269	0.508902213	None
ENSMUST00000132252.1	Obsl1-205	ENSMUSG00000026211.17	Obsl1	-0.145995220	-1.225370098	0.229773373	0.680231007	0.048920578	1.215440968	0.232360269	0.508902213	None
ENSMUST00000145382.1	Obsl1-208	ENSMUSG00000026211.17	Obsl1	-0.135692318	-0.947923133	0.350586498	0.768816467	0.048920578	1.215440968	0.232360269	0.508902213	None
ENSMUST00000138352.1	Obsl1-206	ENSMUSG00000026211.17	Obsl1	-0.040134589	-0.151896645	0.880264371	0.974910024	0.048920578	1.215440968	0.232360269	0.508902213	None
ENSMUST00000113565.2	Obsl1-201	ENSMUSG00000026211.17	Obsl1	-0.066948167	-0.502624301	0.618822622	0.896742432	0.048920578	1.215440968	0.232360269	0.508902213	None
ENSMUST00000127507.7	Obsl1-203	ENSMUSG00000026211.17	Obsl1	0.068890769	1.328258040	0.193903775	0.644731150	0.048920578	1.215440968	0.232360269	0.508902213	None
ENSMUST00000145306.1	Obsl1-207	ENSMUSG00000026211.17	Obsl1	-0.165060419	-1.421483218	0.165276953	0.615421141	0.048920578	1.215440968	0.232360269	0.508902213	None
ENSMUST00000113575.8	Tmem198-202	ENSMUSG00000051703.14	Tmem198	-0.040544137	-1.014656109	0.318216674	0.747382603	0.016755843	0.397082897	0.693725523	0.861238958	None
ENSMUST00000148980.1	Tmem198-203	ENSMUSG00000051703.14	Tmem198	0.259323691	1.089060183	0.284620460	0.724602102	0.016755843	0.397082897	0.693725523	0.861238958	None
ENSMUST00000050899.6	Tmem198-201	ENSMUSG00000051703.14	Tmem198	0.276512037	2.279765135	0.029743477	0.338845870	0.016755843	0.397082897	0.693725523	0.861238958	None
ENSMUST00000187411.1	Tmem198-204	ENSMUSG00000051703.14	Tmem198	-0.333076866	-1.838236955	0.075741433	0.475657170	0.016755843	0.397082897	0.693725523	0.861238958	None
ENSMUST00000037330.4	Inha-201	ENSMUSG00000032968.4	Inha	0.124617143	2.312498245	0.027641570	0.330017628	0.170093960	3.551880357	0.001119114	0.033018002	sig Gene
ENSMUST00000027414.15	Stk11ip-201	ENSMUSG00000026213.15	Stk11ip	-0.188230854	-1.251199544	0.220332423	0.671476760	0.035040227	1.088338276	0.283908211	0.562541281	None
ENSMUST00000113553.1	Stk11ip-202	ENSMUSG00000026213.15	Stk11ip	0.087394593	1.630636357	0.113206942	0.543024691	0.035040227	1.088338276	0.283908211	0.562541281	None
ENSMUST00000140963.7	Stk11ip-205	ENSMUSG00000026213.15	Stk11ip	-0.291958375	-1.541160992	0.133544656	0.575189580	0.035040227	1.088338276	0.283908211	0.562541281	None
ENSMUST00000129652.1	Stk11ip-203	ENSMUSG00000026213.15	Stk11ip	0.384586910	2.271578332	0.030291245	0.340656068	0.035040227	1.088338276	0.283908211	0.562541281	None
ENSMUST00000129794.1	Stk11ip-204	ENSMUSG00000026213.15	Stk11ip	-0.011959515	-0.060215346	0.952375229	0.991974433	0.035040227	1.088338276	0.283908211	0.562541281	None
ENSMUST00000156838.7	Stk11ip-209	ENSMUSG00000026213.15	Stk11ip	-0.097774641	-0.952553157	0.348272130	0.767867527	0.035040227	1.088338276	0.283908211	0.562541281	None
ENSMUST00000154303.1	Stk11ip-208	ENSMUSG00000026213.15	Stk11ip	-0.131130941	-0.703138439	0.487278993	0.843128218	0.035040227	1.088338276	0.283908211	0.562541281	None
ENSMUST00000150560.1	Stk11ip-207	ENSMUSG00000026213.15	Stk11ip	0.147033511	0.783825747	0.439160834	0.819055190	0.035040227	1.088338276	0.283908211	0.562541281	None
ENSMUST00000124341.7	Slc4a3-202	ENSMUSG00000006576.16	Slc4a3	0.097694585	2.144727996	0.040019226	0.379411733	0.010733651	0.319322977	0.751386112	0.894409530	None
ENSMUST00000129703.7	Slc4a3-203	ENSMUSG00000006576.16	Slc4a3	0.129888079	0.806480181	0.426182671	0.812315041	0.010733651	0.319322977	0.751386112	0.894409530	None
ENSMUST00000027415.11	Slc4a3-201	ENSMUSG00000006576.16	Slc4a3	-0.075479446	-1.376208118	0.178734298	0.629792410	0.010733651	0.319322977	0.751386112	0.894409530	None
ENSMUST00000145516.1	Slc4a3-209	ENSMUSG00000006576.16	Slc4a3	-0.119185196	-0.776475137	0.443422509	0.821521380	0.010733651	0.319322977	0.751386112	0.894409530	None
ENSMUST00000138814.1	Slc4a3-206	ENSMUSG00000006576.16	Slc4a3	0.019308959	0.062931991	0.950229478	0.991446122	0.010733651	0.319322977	0.751386112	0.894409530	None
ENSMUST00000132612.7	Slc4a3-205	ENSMUSG00000006576.16	Slc4a3	-0.107386888	-1.435317269	0.161328499	0.610446008	0.010733651	0.319322977	0.751386112	0.894409530	None
ENSMUST00000142257.1	Slc4a3-207	ENSMUSG00000006576.16	Slc4a3	0.067607145	0.302710782	0.764156194	0.942923846	0.010733651	0.319322977	0.751386112	0.894409530	None
ENSMUST00000145258.2	Slc4a3-208	ENSMUSG00000006576.16	Slc4a3	-0.080580524	-0.298857922	0.767066394	0.943370796	0.010733651	0.319322977	0.751386112	0.894409530	None
ENSMUST00000132110.1	Slc4a3-204	ENSMUSG00000006576.16	Slc4a3	-0.797193702	-2.963794351	0.005833767	0.188525860	0.010733651	0.319322977	0.751386112	0.894409530	None
ENSMUST00000027451.12	Epha4-201	ENSMUSG00000026235.14	Epha4	0.015720210	0.076562582	0.939469357	0.989050904	0.100781832	2.186878337	0.035547017	0.190813256	None
ENSMUST00000188952.6	Epha4-205	ENSMUSG00000026235.14	Epha4	0.012425390	0.116469191	0.908040866	0.982082230	0.100781832	2.186878337	0.035547017	0.190813256	None
ENSMUST00000187346.1	Epha4-203	ENSMUSG00000026235.14	Epha4	-0.030960452	-0.213167020	0.832608906	0.961650343	0.100781832	2.186878337	0.035547017	0.190813256	None
ENSMUST00000190149.6	Epha4-207	ENSMUSG00000026235.14	Epha4	0.181790757	1.388897450	0.174878955	0.625337219	0.100781832	2.186878337	0.035547017	0.190813256	None
ENSMUST00000189147.1	Gm28386-201	ENSMUSG00000101849.1	Gm28386	0.053402230	0.675615820	0.504352863	0.850972996	0.194775471	1.049369569	0.301224228	0.578079624	None
ENSMUST00000036172.9	Sgpp2-201	ENSMUSG00000032908.9	Sgpp2	-0.061403771	-1.045851484	0.303811753	0.737575414	-0.076720722	-0.657052330	0.515459256	0.749387125	None
ENSMUST00000170217.7	Farsb-202	ENSMUSG00000026245.16	Farsb	0.160539890	0.685438793	0.498221337	0.848187288	0.055338182	1.696503729	0.098698264	0.325670844	None
ENSMUST00000068333.13	Farsb-201	ENSMUSG00000026245.16	Farsb	0.001320879	0.037433043	0.970382591	0.995832517	0.055338182	1.696503729	0.098698264	0.325670844	None
ENSMUST00000189529.6	Farsb-204	ENSMUSG00000026245.16	Farsb	-0.134713799	-1.000239008	0.325030262	0.752342602	0.055338182	1.696503729	0.098698264	0.325670844	None
ENSMUST00000188247.6	Farsb-203	ENSMUSG00000026245.16	Farsb	0.244674928	1.872503217	0.070709046	0.464246749	0.055338182	1.696503729	0.098698264	0.325670844	None
ENSMUST00000189931.6	Farsb-205	ENSMUSG00000026245.16	Farsb	-0.227783132	-0.896915361	0.376758557	0.784657138	0.055338182	1.696503729	0.098698264	0.325670844	None
ENSMUST00000195509.1	4833412K13Rik-201	ENSMUSG00000104018.1	4833412K13Rik	-0.004551457	-0.040171838	0.968216791	0.995315668	0.080292344	0.319163718	0.751505842	0.894498402	None
ENSMUST00000035779.14	Acsl3-201	ENSMUSG00000032883.15	Acsl3	-0.090288919	-1.042135247	0.305503549	0.738866278	0.024407002	0.535254834	0.595869771	0.802594196	None
ENSMUST00000134566.7	Acsl3-203	ENSMUSG00000032883.15	Acsl3	-0.393129485	-2.327716672	0.026710886	0.326273053	0.024407002	0.535254834	0.595869771	0.802594196	None
ENSMUST00000142704.7	Acsl3-205	ENSMUSG00000032883.15	Acsl3	0.084343301	1.298080304	0.203947907	0.656411191	0.024407002	0.535254834	0.595869771	0.802594196	None
ENSMUST00000135642.1	Acsl3-204	ENSMUSG00000032883.15	Acsl3	-0.002730385	-0.012216222	0.990332317	0.999973121	0.024407002	0.535254834	0.595869771	0.802594196	None
ENSMUST00000132997.1	Acsl3-202	ENSMUSG00000032883.15	Acsl3	-0.057812742	-0.238551644	0.813041793	0.955478750	0.024407002	0.535254834	0.595869771	0.802594196	None
ENSMUST00000154777.1	Acsl3-207	ENSMUSG00000032883.15	Acsl3	0.126829248	0.557639822	0.581142596	0.883411800	0.024407002	0.535254834	0.595869771	0.802594196	None
ENSMUST00000053760.11	Utp14b-201	ENSMUSG00000079470.8	Utp14b	0.110735083	1.907822029	0.065825909	0.454564841	0.229287975	3.807417633	0.000544843	0.023454073	sig Gene
ENSMUST00000151622.1	Utp14b-202	ENSMUSG00000079470.8	Utp14b	0.277977363	1.580964641	0.124156877	0.560716475	0.229287975	3.807417633	0.000544843	0.023454073	sig Gene
ENSMUST00000057262.7	Kcne4-201	ENSMUSG00000047330.8	Kcne4	-0.019717768	-0.182756381	0.856193249	0.969205941	-0.066901090	-0.392027777	0.697422640	0.863630930	None
ENSMUST00000185234.1	Scg2-202	ENSMUSG00000050711.7	Scg2	-0.157294396	-1.739132074	0.092052365	0.507587454	-0.107678421	-1.532475888	0.134425168	0.382033077	None
ENSMUST00000049972.5	Scg2-201	ENSMUSG00000050711.7	Scg2	-0.149743837	-1.769831472	0.086708771	0.496749429	-0.107678421	-1.532475888	0.134425168	0.382033077	None
ENSMUST00000162342.7	Ap1s3-203	ENSMUSG00000054702.14	Ap1s3	-0.151087117	-1.963643098	0.058703051	0.437544230	-0.207648367	-1.106065152	0.276268257	0.554034355	None
ENSMUST00000160706.1	Ap1s3-202	ENSMUSG00000054702.14	Ap1s3	-0.017554160	-0.082697895	0.934629740	0.988934980	-0.207648367	-1.106065152	0.276268257	0.554034355	None
ENSMUST00000113512.7	Wdfy1-204	ENSMUSG00000073643.11	Wdfy1	-0.044248970	-1.004437404	0.323035871	0.750888887	0.013889683	0.327891833	0.744953420	0.891747550	None
ENSMUST00000113513.7	Wdfy1-205	ENSMUSG00000073643.11	Wdfy1	-0.044248970	-1.004437404	0.323035871	0.750888887	0.013889683	0.327891833	0.744953420	0.891747550	None
ENSMUST00000113515.7	Wdfy1-207	ENSMUSG00000073643.11	Wdfy1	-0.044248970	-1.004437404	0.323035871	0.750888887	0.013889683	0.327891833	0.744953420	0.891747550	None
ENSMUST00000113514.7	Wdfy1-206	ENSMUSG00000073643.11	Wdfy1	-0.044248970	-1.004437404	0.323035871	0.750888887	0.013889683	0.327891833	0.744953420	0.891747550	None
ENSMUST00000187005.6	Wdfy1-214	ENSMUSG00000073643.11	Wdfy1	0.015387866	0.099962526	0.921025374	0.985274435	0.013889683	0.327891833	0.744953420	0.891747550	None
ENSMUST00000127771.7	Wdfy1-209	ENSMUSG00000073643.11	Wdfy1	-0.152555713	-1.430981228	0.162557950	0.611642655	0.013889683	0.327891833	0.744953420	0.891747550	None
ENSMUST00000130714.7	Wdfy1-210	ENSMUSG00000073643.11	Wdfy1	-0.152555713	-1.430981228	0.162557950	0.611642655	0.013889683	0.327891833	0.744953420	0.891747550	None
ENSMUST00000143368.7	Wdfy1-212	ENSMUSG00000073643.11	Wdfy1	0.014864624	0.229188157	0.820245882	0.957987141	0.013889683	0.327891833	0.744953420	0.891747550	None
ENSMUST00000048820.13	Wdfy1-201	ENSMUSG00000073643.11	Wdfy1	0.298834134	1.544891461	0.132641001	0.573783778	0.013889683	0.327891833	0.744953420	0.891747550	None
ENSMUST00000138319.1	Wdfy1-211	ENSMUSG00000073643.11	Wdfy1	-0.152555713	-1.430981228	0.162557950	0.611642655	0.013889683	0.327891833	0.744953420	0.891747550	None
ENSMUST00000027464.8	Mrpl44-201	ENSMUSG00000026248.9	Mrpl44	-0.028644725	-0.637193327	0.528732386	0.862887608	0.009716465	0.221737718	0.825811077	0.931433195	None
ENSMUST00000027467.10	Serpine2-201	ENSMUSG00000026249.10	Serpine2	-0.062286010	-1.237365681	0.225351919	0.676053721	-0.012170988	-0.273021224	0.786446786	0.913615698	None
ENSMUST00000189793.6	Serpine2-203	ENSMUSG00000026249.10	Serpine2	-0.069008614	-0.312465282	0.756803987	0.941301922	-0.012170988	-0.273021224	0.786446786	0.913615698	None
ENSMUST00000190724.1	Serpine2-204	ENSMUSG00000026249.10	Serpine2	-0.436880178	-1.052863893	0.300637212	0.735651087	-0.012170988	-0.273021224	0.786446786	0.913615698	None
ENSMUST00000058748.1	Fam124b-201	ENSMUSG00000043230.2	Fam124b	-0.139033828	-2.323309081	0.026977469	0.327484711	-0.255075183	-1.908328667	0.064605611	0.259905836	None
ENSMUST00000163119.7	Cul3-201	ENSMUSG00000004364.14	Cul3	0.045256232	0.794214158	0.433180212	0.816331552	0.076026892	2.427715652	0.020494855	0.145824484	None
ENSMUST00000164108.7	Cul3-202	ENSMUSG00000004364.14	Cul3	0.016477425	0.341298634	0.735208656	0.933976920	0.076026892	2.427715652	0.020494855	0.145824484	None
ENSMUST00000168372.1	Cul3-205	ENSMUSG00000004364.14	Cul3	0.209955486	0.815523662	0.421068117	0.809527567	0.076026892	2.427715652	0.020494855	0.145824484	None
ENSMUST00000167794.1	Cul3-204	ENSMUSG00000004364.14	Cul3	0.019759484	0.112674116	0.911024007	0.983142788	0.076026892	2.427715652	0.020494855	0.145824484	None
ENSMUST00000170897.7	Cul3-206	ENSMUSG00000004364.14	Cul3	0.047777938	0.325038300	0.747361457	0.938045200	0.076026892	2.427715652	0.020494855	0.145824484	None
ENSMUST00000167293.1	Cul3-203	ENSMUSG00000004364.14	Cul3	-0.067793443	-0.629980075	0.533378573	0.864866939	0.076026892	2.427715652	0.020494855	0.145824484	None
ENSMUST00000077946.11	Dock10-201	ENSMUSG00000038608.15	Dock10	-0.010244416	-0.081117621	0.935876046	0.989050904	-0.109951369	-1.826380291	0.076361630	0.282557836	None
ENSMUST00000190595.6	Dock10-208	ENSMUSG00000038608.15	Dock10	-0.247550199	-2.850267022	0.007744338	0.206233406	-0.109951369	-1.826380291	0.076361630	0.282557836	None
ENSMUST00000187774.6	Dock10-205	ENSMUSG00000038608.15	Dock10	-0.007862566	-0.063502786	0.949778681	0.991346444	-0.109951369	-1.826380291	0.076361630	0.282557836	None
ENSMUST00000189486.6	Dock10-207	ENSMUSG00000038608.15	Dock10	-0.049934592	-0.696898431	0.491121104	0.844644917	-0.109951369	-1.826380291	0.076361630	0.282557836	None
ENSMUST00000137862.7	Nyap2-205	ENSMUSG00000054976.14	Nyap2	-0.038960653	-0.551909429	0.585014380	0.885046113	0.042053853	0.552661582	0.584019539	0.794145706	None
ENSMUST00000123720.7	Nyap2-204	ENSMUSG00000054976.14	Nyap2	-0.158607444	-1.386039944	0.175741408	0.626239479	0.042053853	0.552661582	0.584019539	0.794145706	None
ENSMUST00000123285.1	Nyap2-203	ENSMUSG00000054976.14	Nyap2	-0.007019095	-0.086741191	0.931441708	0.988173461	0.042053853	0.552661582	0.584019539	0.794145706	None
ENSMUST00000069799.2	Irs1-201	ENSMUSG00000055980.2	Irs1	-0.055379670	-1.292712885	0.205775282	0.658537001	-0.008787907	-0.232152388	0.817776269	0.928452407	None
ENSMUST00000027322.13	Rhbdd1-201	ENSMUSG00000026142.15	Rhbdd1	-0.297706218	-4.222624521	0.000199697	0.050067429	-0.355664872	-4.355119665	0.000111063	0.011036695	sig Gene
ENSMUST00000087050.6	Col4a4-201	ENSMUSG00000067158.9	Col4a4	-0.072271022	-1.674432989	0.104226254	0.528418140	-0.099293856	-1.290822219	0.205255151	0.478776876	None
ENSMUST00000078332.12	Mff-202	ENSMUSG00000026150.14	Mff	0.096275042	2.695873122	0.011297418	0.237916972	0.083985472	3.649330270	0.000852161	0.028732794	sig Gene
ENSMUST00000161572.7	Mff-210	ENSMUSG00000026150.14	Mff	-0.094940537	-0.852259601	0.400683752	0.798580114	0.083985472	3.649330270	0.000852161	0.028732794	sig Gene
ENSMUST00000073025.11	Mff-201	ENSMUSG00000026150.14	Mff	-0.127120415	-1.499395750	0.144006512	0.590363956	0.083985472	3.649330270	0.000852161	0.028732794	sig Gene
ENSMUST00000161648.7	Mff-211	ENSMUSG00000026150.14	Mff	0.420653321	2.535985489	0.016536328	0.275435344	0.083985472	3.649330270	0.000852161	0.028732794	sig Gene
ENSMUST00000162056.7	Mff-213	ENSMUSG00000026150.14	Mff	0.267653543	2.909290017	0.006687545	0.196632572	0.083985472	3.649330270	0.000852161	0.028732794	sig Gene
ENSMUST00000160786.7	Mff-208	ENSMUSG00000026150.14	Mff	-0.038310512	-0.442846141	0.660988308	0.911406827	0.083985472	3.649330270	0.000852161	0.028732794	sig Gene
ENSMUST00000162003.7	Mff-212	ENSMUSG00000026150.14	Mff	-0.091543561	-0.960655155	0.344246834	0.765423321	0.083985472	3.649330270	0.000852161	0.028732794	sig Gene
ENSMUST00000160972.7	Mff-209	ENSMUSG00000026150.14	Mff	-0.033786895	-0.566379907	0.575261638	0.881171352	0.083985472	3.649330270	0.000852161	0.028732794	sig Gene
ENSMUST00000160750.7	Mff-207	ENSMUSG00000026150.14	Mff	-0.005259610	-0.036017473	0.971502094	0.995867273	0.083985472	3.649330270	0.000852161	0.028732794	sig Gene
ENSMUST00000159279.7	Mff-203	ENSMUSG00000026150.14	Mff	0.140240377	1.716508549	0.096165680	0.514638382	0.083985472	3.649330270	0.000852161	0.028732794	sig Gene
ENSMUST00000160044.1	Mff-204	ENSMUSG00000026150.14	Mff	0.021320230	0.251495083	0.803110762	0.953086518	0.083985472	3.649330270	0.000852161	0.028732794	sig Gene
ENSMUST00000160744.1	Mff-206	ENSMUSG00000026150.14	Mff	0.255607389	2.162601621	0.038498137	0.373973220	0.083985472	3.649330270	0.000852161	0.028732794	sig Gene
ENSMUST00000160632.7	Mff-205	ENSMUSG00000026150.14	Mff	0.055901965	0.677620910	0.503097896	0.850631819	0.083985472	3.649330270	0.000852161	0.028732794	sig Gene
ENSMUST00000188333.1	Mff-216	ENSMUSG00000026150.14	Mff	0.174584147	2.280573995	0.029689846	0.338826994	0.083985472	3.649330270	0.000852161	0.028732794	sig Gene
ENSMUST00000162794.1	Mff-215	ENSMUSG00000026150.14	Mff	0.330871071	2.220129364	0.033946543	0.356116800	0.083985472	3.649330270	0.000852161	0.028732794	sig Gene
ENSMUST00000162573.2	Mff-214	ENSMUSG00000026150.14	Mff	0.219087163	2.608467619	0.013931734	0.258273939	0.083985472	3.649330270	0.000852161	0.028732794	sig Gene
ENSMUST00000185536.1	Gm28941-201	ENSMUSG00000101450.1	Gm28941	0.327529470	2.648513401	0.012661038	0.248949518	0.469333146	2.905714612	0.006324228	0.080819025	None
ENSMUST00000189220.6	Agfg1-206	ENSMUSG00000026159.13	Agfg1	-0.012029164	-0.245517135	0.807693388	0.954348147	0.040299271	0.965241267	0.341068427	0.616404339	None
ENSMUST00000113444.7	Agfg1-202	ENSMUSG00000026159.13	Agfg1	0.050548443	0.562672575	0.577752591	0.881921679	0.040299271	0.965241267	0.341068427	0.616404339	None
ENSMUST00000190052.6	Agfg1-208	ENSMUSG00000026159.13	Agfg1	0.191988837	1.221333066	0.231275859	0.681846928	0.040299271	0.965241267	0.341068427	0.616404339	None
ENSMUST00000063380.10	Agfg1-201	ENSMUSG00000026159.13	Agfg1	-0.109741301	-0.705299449	0.485952392	0.842872709	0.040299271	0.965241267	0.341068427	0.616404339	None
ENSMUST00000187899.6	Agfg1-205	ENSMUSG00000026159.13	Agfg1	-0.061048744	-0.960376834	0.344384592	0.765476086	0.040299271	0.965241267	0.341068427	0.616404339	None
ENSMUST00000045560.14	Slc19a3-201	ENSMUSG00000038496.16	Slc19a3	0.037060911	0.373401934	0.711420834	0.926260860	0.060193711	0.482552125	0.632428247	0.826168856	None
ENSMUST00000065403.6	Daw1-201	ENSMUSG00000053161.16	Daw1	-0.375264412	-2.228952654	0.033292825	0.353244814	-0.442437058	-3.504848324	0.001275231	0.035181574	sig Gene
ENSMUST00000160953.7	Sphkap-205	ENSMUSG00000026163.17	Sphkap	0.058615339	0.884664130	0.383228630	0.788282257	0.002628777	0.054842122	0.956577147	0.983956313	None
ENSMUST00000159078.1	Sphkap-202	ENSMUSG00000026163.17	Sphkap	-0.071714215	-1.341731185	0.189544381	0.640432757	0.002628777	0.054842122	0.956577147	0.983956313	None
ENSMUST00000053075.14	Sphkap-201	ENSMUSG00000026163.17	Sphkap	-0.195882667	-1.897643152	0.067202411	0.457836929	0.002628777	0.054842122	0.956577147	0.983956313	None
ENSMUST00000160567.1	Sphkap-204	ENSMUSG00000026163.17	Sphkap	0.246873680	0.685475594	0.498198445	0.848187288	0.002628777	0.054842122	0.956577147	0.983956313	None
ENSMUST00000168574.8	Pid1-201	ENSMUSG00000045658.16	Pid1	0.075909291	1.832754426	0.076574433	0.477894073	0.133249613	3.317189973	0.002133303	0.044947879	sig Gene
ENSMUST00000176559.7	Pid1-204	ENSMUSG00000045658.16	Pid1	0.388434953	1.134457598	0.265401606	0.710294670	0.133249613	3.317189973	0.002133303	0.044947879	sig Gene
ENSMUST00000049126.12	Dner-201	ENSMUSG00000036766.12	Dner	-0.027966728	-0.424893050	0.673884147	0.915350202	0.019340178	0.345489049	0.731801584	0.884913721	None
ENSMUST00000185606.2	Dner-202	ENSMUSG00000036766.12	Dner	0.639344949	1.487434483	0.147121338	0.593340250	0.019340178	0.345489049	0.731801584	0.884913721	None
ENSMUST00000027421.12	Trip12-201	ENSMUSG00000026219.14	Trip12	-0.172950993	-1.767939762	0.087030279	0.497246144	-0.098803306	-2.216284253	0.033289964	0.183835706	None
ENSMUST00000186465.6	Trip12-206	ENSMUSG00000026219.14	Trip12	0.022770883	0.062602307	0.950489860	0.991561869	-0.098803306	-2.216284253	0.033289964	0.183835706	None
ENSMUST00000189670.6	Trip12-212	ENSMUSG00000026219.14	Trip12	-0.123315424	-2.062846128	0.047691916	0.404142479	-0.098803306	-2.216284253	0.033289964	0.183835706	None
ENSMUST00000186648.6	Trip12-207	ENSMUSG00000026219.14	Trip12	-0.141796077	-1.090853201	0.283843097	0.724096851	-0.098803306	-2.216284253	0.033289964	0.183835706	None
ENSMUST00000187733.1	Trip12-209	ENSMUSG00000026219.14	Trip12	-0.097475007	-0.490846249	0.627032955	0.900068076	-0.098803306	-2.216284253	0.033289964	0.183835706	None
ENSMUST00000185909.6	Trip12-205	ENSMUSG00000026219.14	Trip12	-0.326866099	-2.431472885	0.021086993	0.300579649	-0.098803306	-2.216284253	0.033289964	0.183835706	None
ENSMUST00000185567.1	Trip12-202	ENSMUSG00000026219.14	Trip12	0.058851197	0.501121892	0.619867189	0.897165736	-0.098803306	-2.216284253	0.033289964	0.183835706	None
ENSMUST00000190464.6	Trip12-216	ENSMUSG00000026219.14	Trip12	-0.254119248	-1.191028555	0.242788855	0.691580018	-0.098803306	-2.216284253	0.033289964	0.183835706	None
ENSMUST00000189496.6	Trip12-211	ENSMUSG00000026219.14	Trip12	-0.189192389	-0.867760826	0.392272053	0.793890680	-0.098803306	-2.216284253	0.033289964	0.183835706	None
ENSMUST00000190067.6	Trip12-214	ENSMUSG00000026219.14	Trip12	0.555786984	2.338770062	0.026052815	0.323787691	-0.098803306	-2.216284253	0.033289964	0.183835706	None
ENSMUST00000187818.1	Trip12-210	ENSMUSG00000026219.14	Trip12	-0.412991366	-1.773138445	0.086149147	0.495283759	-0.098803306	-2.216284253	0.033289964	0.183835706	None
ENSMUST00000097672.3	Fbxo36-201	ENSMUSG00000073633.9	Fbxo36	-0.556610809	-3.652325448	0.000961768	0.096362320	-0.347929460	-3.194991976	0.002964492	0.054473562	None
ENSMUST00000143656.7	Fbxo36-203	ENSMUSG00000073633.9	Fbxo36	0.120865516	1.018471690	0.316429962	0.746142129	-0.347929460	-3.194991976	0.002964492	0.054473562	None
ENSMUST00000027422.6	Slc16a14-201	ENSMUSG00000026220.6	Slc16a14	-0.252170479	-2.360357862	0.024809812	0.318914213	-0.218402558	-2.114322862	0.041708142	0.207781187	None
ENSMUST00000186980.1	Slc16a14-202	ENSMUSG00000026220.6	Slc16a14	0.062596152	0.258482601	0.797763216	0.951472436	-0.218402558	-2.114322862	0.041708142	0.207781187	None
ENSMUST00000161685.7	C130026I21Rik-206	ENSMUSG00000052477.15	C130026I21Rik	-0.044185502	-0.328692110	0.744624761	0.937211515	-0.014031511	-0.045451342	0.964006762	0.986882839	None
ENSMUST00000093508.6	Sp110-201	ENSMUSG00000070034.13	Sp110	-0.221862118	-2.810006384	0.008553209	0.214078241	-0.156412958	-0.990738260	0.328636279	0.605000566	None
ENSMUST00000080204.10	Sp140-201	ENSMUSG00000070031.11	Sp140	-0.103207361	-1.467943365	0.152312582	0.599817659	-0.331527394	-1.289764063	0.205618310	0.479120407	None
ENSMUST00000155094.7	Sp100-213	ENSMUSG00000026222.16	Sp100	-0.006374500	-0.104168350	0.917714735	0.984607442	-0.303555114	-1.148525376	0.258566798	0.536261529	None
ENSMUST00000147552.7	Sp100-210	ENSMUSG00000026222.16	Sp100	0.020313246	0.335165947	0.739784191	0.935397158	-0.303555114	-1.148525376	0.258566798	0.536261529	None
ENSMUST00000066427.10	Sp100-202	ENSMUSG00000026222.16	Sp100	-0.119017114	-1.569304954	0.126849213	0.565347240	-0.303555114	-1.148525376	0.258566798	0.536261529	None
ENSMUST00000132641.7	Sp100-204	ENSMUSG00000026222.16	Sp100	0.046375231	0.644904955	0.523789205	0.860816122	-0.303555114	-1.148525376	0.258566798	0.536261529	None
ENSMUST00000159325.2	A630001G21Rik-204	ENSMUSG00000052760.16	A630001G21Rik	0.149450155	0.977938479	0.335764552	0.759189030	-0.310532402	-1.324924650	0.193810139	0.462679734	None
ENSMUST00000113360.7	Cab39-202	ENSMUSG00000036707.16	Cab39	0.106023404	2.860909232	0.007542863	0.204162726	0.153924207	4.649797457	0.000046284	0.007395866	sig Gene
ENSMUST00000130754.7	Cab39-204	ENSMUSG00000036707.16	Cab39	0.442771481	1.974750686	0.057368658	0.432232863	0.153924207	4.649797457	0.000046284	0.007395866	sig Gene
ENSMUST00000097666.3	Cab39-201	ENSMUSG00000036707.16	Cab39	0.015967782	0.137245006	0.891735175	0.977907973	0.153924207	4.649797457	0.000046284	0.007395866	sig Gene
ENSMUST00000027425.15	Itm2c-201	ENSMUSG00000026223.15	Itm2c	-0.022360272	-0.549210871	0.586842030	0.885593033	0.028752184	0.909729339	0.369208530	0.638269964	None
ENSMUST00000185569.1	Itm2c-203	ENSMUSG00000026223.15	Itm2c	-0.304631096	-1.038041149	0.307374945	0.739818553	0.028752184	0.909729339	0.369208530	0.638269964	None
ENSMUST00000139837.1	Itm2c-202	ENSMUSG00000026223.15	Itm2c	0.278316499	1.018508766	0.316412634	0.746142129	0.028752184	0.909729339	0.369208530	0.638269964	None
ENSMUST00000027426.10	4933407L21Rik-201	ENSMUSG00000026224.11	4933407L21Rik	0.002877478	0.034314485	0.972848981	0.996169572	0.051932210	0.635444750	0.529285202	0.758987912	None
ENSMUST00000129392.1	4933407L21Rik-202	ENSMUSG00000026224.11	4933407L21Rik	0.094790547	0.513779571	0.611092173	0.893810066	0.051932210	0.635444750	0.529285202	0.758987912	None
ENSMUST00000188949.1	4933407L21Rik-203	ENSMUSG00000026224.11	4933407L21Rik	-0.133059819	-1.826193476	0.077581576	0.480820419	0.051932210	0.635444750	0.529285202	0.758987912	None
ENSMUST00000187562.1	Gm18180-201	ENSMUSG00000099342.1	Gm18180	-0.140572177	-1.009806099	0.320497771	0.749215606	-0.512118251	-1.801269137	0.080310316	0.290495879	None
ENSMUST00000027429.10	2810459M11Rik-201	ENSMUSG00000026227.11	2810459M11Rik	-0.013361202	-0.137469717	0.891559061	0.977848687	-0.010531428	-0.249445773	0.804479030	0.921526876	None
ENSMUST00000165824.2	2810459M11Rik-202	ENSMUSG00000026227.11	2810459M11Rik	-0.064473821	-1.400168171	0.171509521	0.621295014	-0.010531428	-0.249445773	0.804479030	0.921526876	None
ENSMUST00000143200.7	Psmd1-205	ENSMUSG00000026229.17	Psmd1	0.427735165	3.613063766	0.001069376	0.099154648	0.091709557	3.175760568	0.003120607	0.056002697	None
ENSMUST00000027432.8	Psmd1-201	ENSMUSG00000026229.17	Psmd1	0.040905216	1.302238851	0.202540641	0.655206113	0.091709557	3.175760568	0.003120607	0.056002697	None
ENSMUST00000149946.1	Psmd1-207	ENSMUSG00000026229.17	Psmd1	-0.034283154	-0.250566612	0.803822056	0.953309867	0.091709557	3.175760568	0.003120607	0.056002697	None
ENSMUST00000135973.7	Armc9-207	ENSMUSG00000062590.13	Armc9	0.001856884	0.036845570	0.970847186	0.995832517	0.062791215	1.349422295	0.185894907	0.453202541	None
ENSMUST00000153389.7	Armc9-209	ENSMUSG00000062590.13	Armc9	0.032494793	0.211194015	0.834134493	0.962110646	0.062791215	1.349422295	0.185894907	0.453202541	None
ENSMUST00000134858.7	Armc9-206	ENSMUSG00000062590.13	Armc9	0.167160444	1.893142211	0.067818963	0.458794194	0.062791215	1.349422295	0.185894907	0.453202541	None
ENSMUST00000113309.8	Armc9-202	ENSMUSG00000062590.13	Armc9	-0.202600276	-1.023080866	0.314280865	0.744692522	0.062791215	1.349422295	0.185894907	0.453202541	None
ENSMUST00000027434.14	Armc9-201	ENSMUSG00000062590.13	Armc9	-0.080123408	-1.093868400	0.282539261	0.723267484	0.062791215	1.349422295	0.185894907	0.453202541	None
ENSMUST00000131412.7	Armc9-205	ENSMUSG00000062590.13	Armc9	0.128362838	1.991935546	0.055356332	0.425488314	0.062791215	1.349422295	0.185894907	0.453202541	None
ENSMUST00000153653.1	Armc9-210	ENSMUSG00000062590.13	Armc9	0.053809170	0.501189915	0.619819878	0.897141507	0.062791215	1.349422295	0.185894907	0.453202541	None
ENSMUST00000150059.7	Armc9-208	ENSMUSG00000062590.13	Armc9	-0.309792938	-1.892010518	0.067974752	0.459437664	0.062791215	1.349422295	0.185894907	0.453202541	None
ENSMUST00000156675.7	Armc9-212	ENSMUSG00000062590.13	Armc9	0.138214140	0.528090482	0.601241232	0.890357446	0.062791215	1.349422295	0.185894907	0.453202541	None
ENSMUST00000126579.1	Armc9-204	ENSMUSG00000062590.13	Armc9	0.117416584	0.721403921	0.476131034	0.837682459	0.062791215	1.349422295	0.185894907	0.453202541	None
ENSMUST00000113306.3	B3gnt7-201	ENSMUSG00000079445.3	B3gnt7	-0.010035168	-0.179848142	0.858456120	0.969521429	0.061028288	0.996815486	0.325718867	0.602290715	None
ENSMUST00000027438.7	Ncl-201	ENSMUSG00000026234.12	Ncl	-0.039029016	-0.872275730	0.389843335	0.792271152	0.034867190	1.128011507	0.267013949	0.545275187	None
ENSMUST00000185676.6	Ncl-202	ENSMUSG00000026234.12	Ncl	0.007193199	0.227853507	0.821274049	0.958451855	0.034867190	1.128011507	0.267013949	0.545275187	None
ENSMUST00000188682.1	Ncl-205	ENSMUSG00000026234.12	Ncl	0.244119071	0.781801160	0.440332162	0.819417108	0.034867190	1.128011507	0.267013949	0.545275187	None
ENSMUST00000186050.1	Ncl-204	ENSMUSG00000026234.12	Ncl	-0.018637295	-0.136105415	0.892628395	0.978223136	0.034867190	1.128011507	0.267013949	0.545275187	None
ENSMUST00000189504.1	Ncl-206	ENSMUSG00000026234.12	Ncl	0.424282261	2.070332565	0.046940043	0.402391579	0.034867190	1.128011507	0.267013949	0.545275187	None
ENSMUST00000185785.1	Ncl-203	ENSMUSG00000026234.12	Ncl	0.033812460	0.354023830	0.725746091	0.931268371	0.034867190	1.128011507	0.267013949	0.545275187	None
ENSMUST00000127284.1	C130036L24Rik-201	ENSMUSG00000073627.7	C130036L24Rik	-0.048225538	-0.613563667	0.544032872	0.870100353	-0.054997112	-0.727110145	0.472010380	0.719669152	None
ENSMUST00000137643.1	C130036L24Rik-202	ENSMUSG00000073627.7	C130036L24Rik	-0.062011729	-0.867387470	0.392473324	0.794133719	-0.054997112	-0.727110145	0.472010380	0.719669152	None
ENSMUST00000045897.14	Ptma-201	ENSMUSG00000026238.14	Ptma	0.053176614	1.469331831	0.151938001	0.599412178	0.107335620	3.004908365	0.004894607	0.071257198	None
ENSMUST00000186255.6	Ptma-202	ENSMUSG00000026238.14	Ptma	0.267974756	1.923477484	0.063756410	0.449241400	0.107335620	3.004908365	0.004894607	0.071257198	None
ENSMUST00000188699.6	Ptma-205	ENSMUSG00000026238.14	Ptma	0.025262251	0.171234038	0.865165760	0.971553522	0.107335620	3.004908365	0.004894607	0.071257198	None
ENSMUST00000186932.1	Ptma-203	ENSMUSG00000026238.14	Ptma	0.044334583	0.396656257	0.694370622	0.921263479	0.107335620	3.004908365	0.004894607	0.071257198	None
ENSMUST00000188533.1	Ptma-204	ENSMUSG00000026238.14	Ptma	-0.172940961	-0.740376746	0.464708260	0.832002020	0.107335620	3.004908365	0.004894607	0.071257198	None
ENSMUST00000027444.14	Pde6d-201	ENSMUSG00000026239.14	Pde6d	0.013318381	0.257877972	0.798225548	0.951563971	0.057967452	1.080388546	0.287382449	0.565423269	None
ENSMUST00000143674.7	Pde6d-202	ENSMUSG00000026239.14	Pde6d	0.045757141	0.349306648	0.729248799	0.932420487	0.057967452	1.080388546	0.287382449	0.565423269	None
ENSMUST00000150653.1	Pde6d-205	ENSMUSG00000026239.14	Pde6d	-0.005412277	-0.025581293	0.979757216	0.997904445	0.057967452	1.080388546	0.287382449	0.565423269	None
ENSMUST00000149542.1	Cops7b-206	ENSMUSG00000026240.12	Cops7b	0.033297304	0.229504073	0.820002558	0.957893682	0.056539723	1.699974844	0.098037059	0.324472614	None
ENSMUST00000027446.10	Cops7b-201	ENSMUSG00000026240.12	Cops7b	0.013382849	0.266416080	0.791703792	0.949605253	0.056539723	1.699974844	0.098037059	0.324472614	None
ENSMUST00000138280.7	Cops7b-205	ENSMUSG00000026240.12	Cops7b	-0.032978447	-0.066765597	0.947202140	0.990717904	0.056539723	1.699974844	0.098037059	0.324472614	None
ENSMUST00000122884.1	Cops7b-203	ENSMUSG00000026240.12	Cops7b	0.054240552	0.669328981	0.508298947	0.852995982	0.056539723	1.699974844	0.098037059	0.324472614	None
ENSMUST00000127219.1	Cops7b-204	ENSMUSG00000026240.12	Cops7b	-0.052155873	-0.180302852	0.858102234	0.969521429	0.056539723	1.699974844	0.098037059	0.324472614	None
ENSMUST00000027449.5	Nppc-201	ENSMUSG00000026241.5	Nppc	-0.215276115	-2.257599102	0.031247627	0.344028691	-0.203090799	-1.794150259	0.081460755	0.292643368	None
ENSMUST00000168237.7	Dis3l2-202	ENSMUSG00000053333.15	Dis3l2	0.173740179	2.854874835	0.007656491	0.205103798	0.176010417	6.778349192	0.000000075	0.000243392	sig Gene
ENSMUST00000190618.6	Dis3l2-206	ENSMUSG00000053333.15	Dis3l2	-0.092941917	-0.827919082	0.414119601	0.805608339	0.176010417	6.778349192	0.000000075	0.000243392	sig Gene
ENSMUST00000065694.7	Dis3l2-201	ENSMUSG00000053333.15	Dis3l2	0.082888311	0.997403491	0.326381983	0.752687735	0.176010417	6.778349192	0.000000075	0.000243392	sig Gene
ENSMUST00000120149.1	Gm6136-201	ENSMUSG00000084106.4	Gm6136	-0.199555456	-1.546068897	0.132356818	0.573188129	0.110279613	3.867081740	0.000459501	0.021524310	sig Gene
ENSMUST00000187198.1	Gm29374-201	ENSMUSG00000099839.1	Gm29374	0.070107111	0.737634024	0.466349589	0.832707852	0.144043397	1.191795570	0.241386785	0.518492272	None
ENSMUST00000161002.7	Ecel1-204	ENSMUSG00000026247.13	Ecel1	-0.072113171	-0.539024247	0.593766019	0.887346274	-0.150585686	-1.763376318	0.086595670	0.302600056	None
ENSMUST00000027463.10	Ecel1-201	ENSMUSG00000026247.13	Ecel1	0.180728147	0.359322668	0.721818650	0.930203219	-0.150585686	-1.763376318	0.086595670	0.302600056	None
ENSMUST00000160810.1	Ecel1-203	ENSMUSG00000026247.13	Ecel1	-0.217411739	-2.366398705	0.024471767	0.316928825	-0.150585686	-1.763376318	0.086595670	0.302600056	None
ENSMUST00000162015.1	Ecel1-205	ENSMUSG00000026247.13	Ecel1	-0.210804191	-0.872089830	0.389943146	0.792297313	-0.150585686	-1.763376318	0.086595670	0.302600056	None
ENSMUST00000159662.1	Ecel1-202	ENSMUSG00000026247.13	Ecel1	0.159012425	0.509852866	0.613808204	0.894708368	-0.150585686	-1.763376318	0.086595670	0.302600056	None
ENSMUST00000113232.7	Eif4e2-205	ENSMUSG00000026254.17	Eif4e2	-0.018007805	-0.112082797	0.911488937	0.983142788	-0.005332521	-0.204038804	0.839508918	0.937669917	None
ENSMUST00000113233.7	Eif4e2-206	ENSMUSG00000026254.17	Eif4e2	0.162484600	1.481147300	0.148780128	0.594792827	-0.005332521	-0.204038804	0.839508918	0.937669917	None
ENSMUST00000050876.13	Eif4e2-201	ENSMUSG00000026254.17	Eif4e2	0.017606437	0.240126258	0.811831925	0.955219840	-0.005332521	-0.204038804	0.839508918	0.937669917	None
ENSMUST00000076362.11	Eif4e2-202	ENSMUSG00000026254.17	Eif4e2	-0.074202481	-1.785136960	0.084144336	0.491656814	-0.005332521	-0.204038804	0.839508918	0.937669917	None
ENSMUST00000113235.7	Eif4e2-207	ENSMUSG00000026254.17	Eif4e2	0.049898971	0.416887104	0.679667768	0.917009340	-0.005332521	-0.204038804	0.839508918	0.937669917	None
ENSMUST00000113230.7	Eif4e2-203	ENSMUSG00000026254.17	Eif4e2	-0.120948012	-0.899823375	0.375233231	0.783868309	-0.005332521	-0.204038804	0.839508918	0.937669917	None
ENSMUST00000123735.7	Eif4e2-208	ENSMUSG00000026254.17	Eif4e2	0.072720729	0.186908142	0.852964960	0.968397156	-0.005332521	-0.204038804	0.839508918	0.937669917	None
ENSMUST00000113231.3	Eif4e2-204	ENSMUSG00000026254.17	Eif4e2	-0.012024349	-0.298258609	0.767519387	0.943482251	-0.005332521	-0.204038804	0.839508918	0.937669917	None
ENSMUST00000118687.7	Efhd1-202	ENSMUSG00000026255.15	Efhd1	0.153571931	1.124927477	0.269356414	0.712935898	-0.349784655	-2.761099735	0.009123235	0.098130046	None
ENSMUST00000027472.6	Efhd1-201	ENSMUSG00000026255.15	Efhd1	-0.404740211	-3.123941071	0.003882787	0.159253964	-0.349784655	-2.761099735	0.009123235	0.098130046	None
ENSMUST00000174846.7	Gigyf2-222	ENSMUSG00000048000.15	Gigyf2	0.019994325	0.189291860	0.851112614	0.967873950	-0.009078939	-0.247657142	0.805851684	0.922094497	None
ENSMUST00000027475.14	Gigyf2-201	ENSMUSG00000048000.15	Gigyf2	0.027546822	0.500942563	0.619991923	0.897302016	-0.009078939	-0.247657142	0.805851684	0.922094497	None
ENSMUST00000174583.7	Gigyf2-219	ENSMUSG00000048000.15	Gigyf2	-0.039898776	-0.571771274	0.571648717	0.879460556	-0.009078939	-0.247657142	0.805851684	0.922094497	None
ENSMUST00000164992.8	Gigyf2-202	ENSMUSG00000048000.15	Gigyf2	-0.577313774	-2.225567433	0.033542288	0.354273445	-0.009078939	-0.247657142	0.805851684	0.922094497	None
ENSMUST00000173173.7	Gigyf2-210	ENSMUSG00000048000.15	Gigyf2	-0.093292202	-0.396228545	0.694682795	0.921263479	-0.009078939	-0.247657142	0.805851684	0.922094497	None
ENSMUST00000172964.7	Gigyf2-206	ENSMUSG00000048000.15	Gigyf2	-0.290995222	-1.941996369	0.061381410	0.443386803	-0.009078939	-0.247657142	0.805851684	0.922094497	None
ENSMUST00000174605.1	Gigyf2-220	ENSMUSG00000048000.15	Gigyf2	-0.005865781	-0.054807055	0.956648048	0.992799273	-0.009078939	-0.247657142	0.805851684	0.922094497	None
ENSMUST00000173636.1	Gigyf2-212	ENSMUSG00000048000.15	Gigyf2	0.069304645	0.275756503	0.784586694	0.947993801	-0.009078939	-0.247657142	0.805851684	0.922094497	None
ENSMUST00000172776.1	Gigyf2-204	ENSMUSG00000048000.15	Gigyf2	0.180430712	1.041534777	0.305777524	0.738907554	-0.009078939	-0.247657142	0.805851684	0.922094497	None
ENSMUST00000174671.7	Gigyf2-221	ENSMUSG00000048000.15	Gigyf2	-0.294752897	-2.373266643	0.024092529	0.315921105	-0.009078939	-0.247657142	0.805851684	0.922094497	None
ENSMUST00000174482.1	Gigyf2-216	ENSMUSG00000048000.15	Gigyf2	-0.044427520	-0.244306217	0.808622513	0.954480076	-0.009078939	-0.247657142	0.805851684	0.922094497	None
ENSMUST00000113212.3	Kcnj13-201	ENSMUSG00000079436.3	Kcnj13	-0.699562752	-1.839058900	0.075617220	0.475283946	-1.034265443	-1.590947791	0.120644436	0.360970450	None
ENSMUST00000027477.14	Ngef-201	ENSMUSG00000026259.14	Ngef	0.037323848	0.475826939	0.637573369	0.904218769	0.076785143	0.982676910	0.332533383	0.608346730	None
ENSMUST00000168235.1	Ngef-204	ENSMUSG00000026259.14	Ngef	0.052961815	0.371684880	0.712685948	0.926780404	0.076785143	0.982676910	0.332533383	0.608346730	None
ENSMUST00000166463.1	Ngef-203	ENSMUSG00000026259.14	Ngef	-0.412480071	-1.813181209	0.079612555	0.484928632	0.076785143	0.982676910	0.332533383	0.608346730	None
ENSMUST00000166055.7	Neu2-205	ENSMUSG00000079434.8	Neu2	-0.100116205	-0.675715891	0.504290189	0.850972996	-0.032340540	-0.197410043	0.844652492	0.940334790	None
ENSMUST00000165109.1	Neu2-204	ENSMUSG00000079434.8	Neu2	0.011730786	0.124624498	0.901634997	0.980326163	-0.032340540	-0.197410043	0.844652492	0.940334790	None
ENSMUST00000070898.5	Neu2-201	ENSMUSG00000079434.8	Neu2	0.369702567	2.392329910	0.023067733	0.310246208	-0.032340540	-0.197410043	0.844652492	0.940334790	None
ENSMUST00000169754.7	Inpp5d-210	ENSMUSG00000026288.14	Inpp5d	0.112878306	0.593840437	0.556978667	0.874813310	-0.007716947	-0.111769072	0.911647185	0.964421422	None
ENSMUST00000168783.7	Inpp5d-209	ENSMUSG00000026288.14	Inpp5d	-0.016469345	-0.107047424	0.915449314	0.984200659	-0.007716947	-0.111769072	0.911647185	0.964421422	None
ENSMUST00000167032.1	Inpp5d-208	ENSMUSG00000026288.14	Inpp5d	-0.212012778	-1.741860714	0.091566424	0.506500522	-0.007716947	-0.111769072	0.911647185	0.964421422	None
ENSMUST00000163548.1	Inpp5d-204	ENSMUSG00000026288.14	Inpp5d	-0.013814078	-0.078899989	0.937625292	0.989050904	-0.007716947	-0.111769072	0.911647185	0.964421422	None
ENSMUST00000027512.12	Atg16l1-201	ENSMUSG00000026289.15	Atg16l1	0.094121464	1.405492676	0.169935573	0.619798423	0.012527454	0.429926595	0.669893358	0.847776084	None
ENSMUST00000113186.7	Atg16l1-202	ENSMUSG00000026289.15	Atg16l1	0.020476710	0.138988416	0.890368957	0.977373671	0.012527454	0.429926595	0.669893358	0.847776084	None
ENSMUST00000113190.2	Atg16l1-203	ENSMUSG00000026289.15	Atg16l1	-0.548267491	-1.790895138	0.083196369	0.488897744	0.012527454	0.429926595	0.669893358	0.847776084	None
ENSMUST00000151037.7	Atg16l1-211	ENSMUSG00000026289.15	Atg16l1	-0.298758555	-1.970241811	0.057907101	0.434348501	0.012527454	0.429926595	0.669893358	0.847776084	None
ENSMUST00000129431.1	Atg16l1-205	ENSMUSG00000026289.15	Atg16l1	-0.407694256	-2.849106024	0.007766621	0.206481924	0.012527454	0.429926595	0.669893358	0.847776084	None
ENSMUST00000139628.1	Atg16l1-209	ENSMUSG00000026289.15	Atg16l1	-0.319049685	-2.068479705	0.047125147	0.402725140	0.012527454	0.429926595	0.669893358	0.847776084	None
ENSMUST00000127884.1	Atg16l1-204	ENSMUSG00000026289.15	Atg16l1	0.087007236	1.038641489	0.307100034	0.739767895	0.012527454	0.429926595	0.669893358	0.847776084	None
ENSMUST00000157343.1	Gm25395-201	ENSMUSG00000087968.1	Gm25395	-0.465151864	-1.999652482	0.054472951	0.423411592	-0.751793572	-1.705318218	0.097026431	0.322463549	None
ENSMUST00000158656.1	Scarna6-201	ENSMUSG00000089281.1	Scarna6	0.009970629	0.035820444	0.971657919	0.995908905	0.019263209	0.048094250	0.961915439	0.986024393	None
ENSMUST00000077772.11	Sag-201	ENSMUSG00000056055.13	Sag	-0.364086630	-3.339964249	0.002214185	0.129922790	-0.353183708	-1.311237187	0.198343656	0.468842151	None
ENSMUST00000027517.13	Dgkd-201	ENSMUSG00000070738.10	Dgkd	0.091108377	2.988627422	0.005479928	0.184000795	0.133343617	4.197191962	0.000176665	0.013366314	sig Gene
ENSMUST00000190243.1	Dgkd-206	ENSMUSG00000070738.10	Dgkd	-0.154223210	-0.658260294	0.515287577	0.856375970	0.133343617	4.197191962	0.000176665	0.013366314	sig Gene
ENSMUST00000191589.1	Dgkd-207	ENSMUSG00000070738.10	Dgkd	-0.431348242	-2.815836997	0.008431348	0.212935079	0.133343617	4.197191962	0.000176665	0.013366314	sig Gene
ENSMUST00000185260.6	Dgkd-202	ENSMUSG00000070738.10	Dgkd	-0.071513560	-0.391795372	0.697921620	0.922114977	0.133343617	4.197191962	0.000176665	0.013366314	sig Gene
ENSMUST00000190061.6	Dgkd-205	ENSMUSG00000070738.10	Dgkd	-0.003655125	-0.036317293	0.971264977	0.995832517	0.133343617	4.197191962	0.000176665	0.013366314	sig Gene
ENSMUST00000189726.1	Dgkd-204	ENSMUSG00000070738.10	Dgkd	-0.029529294	-0.119163028	0.905924181	0.981420650	0.133343617	4.197191962	0.000176665	0.013366314	sig Gene
ENSMUST00000189409.6	Usp40-207	ENSMUSG00000005501.14	Usp40	-0.036649179	-0.644421308	0.524098492	0.860954763	-0.014540676	-0.395215418	0.695090444	0.862022963	None
ENSMUST00000040783.10	Usp40-201	ENSMUSG00000005501.14	Usp40	-0.061911066	-1.116457001	0.272906968	0.715812159	-0.014540676	-0.395215418	0.695090444	0.862022963	None
ENSMUST00000187758.6	Usp40-204	ENSMUSG00000005501.14	Usp40	-0.097687682	-1.256655673	0.218376020	0.669722216	-0.014540676	-0.395215418	0.695090444	0.862022963	None
ENSMUST00000058237.13	Ugt1a7c-201	ENSMUSG00000090124.7	Ugt1a7c	-0.103966610	-1.361408870	0.183314146	0.634478911	-0.261246398	-1.179232314	0.246286309	0.523499279	None
ENSMUST00000113138.7	Ugt1a6b-202	ENSMUSG00000090145.7	Ugt1a6b	-0.646617730	-2.039128700	0.050144460	0.411445904	-1.166308101	-1.669329742	0.104003928	0.334267399	None
ENSMUST00000119972.3	Dnajb3-201	ENSMUSG00000081984.3	Dnajb3	-0.105024854	-1.237538406	0.225288723	0.676053721	-0.101472131	-1.158286604	0.254615887	0.531809863	None
ENSMUST00000054674.14	Hjurp-201	ENSMUSG00000044783.16	Hjurp	0.050273200	1.297481413	0.204151187	0.656597381	0.102847519	2.944752605	0.005720183	0.076629739	None
ENSMUST00000065420.11	Hjurp-202	ENSMUSG00000044783.16	Hjurp	-0.432065063	-2.411569193	0.022073892	0.305345974	0.102847519	2.944752605	0.005720183	0.076629739	None
ENSMUST00000147393.1	Hjurp-206	ENSMUSG00000044783.16	Hjurp	1.367268182	3.057448508	0.004602512	0.173132430	0.102847519	2.944752605	0.005720183	0.076629739	None
ENSMUST00000128532.1	Hjurp-205	ENSMUSG00000044783.16	Hjurp	-0.135596418	-1.287027275	0.207724576	0.660096293	0.102847519	2.944752605	0.005720183	0.076629739	None
ENSMUST00000148384.1	Hjurp-207	ENSMUSG00000044783.16	Hjurp	-0.010361561	-0.080930835	0.936023369	0.989050904	0.102847519	2.944752605	0.005720183	0.076629739	None
ENSMUST00000126739.1	Hjurp-203	ENSMUSG00000044783.16	Hjurp	0.076326578	1.232642813	0.227085054	0.677512258	0.102847519	2.944752605	0.005720183	0.076629739	None
ENSMUST00000159814.1	Arl4c-202	ENSMUSG00000049866.12	Arl4c	-0.095085891	-2.634278871	0.013099856	0.252366675	-0.047622232	-1.638449320	0.110318028	0.345645850	None
ENSMUST00000066279.10	Sh3bp4-201	ENSMUSG00000036206.12	Sh3bp4	-0.019398822	-0.397599225	0.693682571	0.921263479	0.031797146	0.628512011	0.533762594	0.761230698	None
ENSMUST00000027521.14	Agap1-201	ENSMUSG00000055013.16	Agap1	-0.010559642	-0.145459283	0.885301103	0.975961763	0.081442561	2.542085127	0.015617445	0.128371540	None
ENSMUST00000074945.7	Agap1-202	ENSMUSG00000055013.16	Agap1	0.039562846	1.172970522	0.249847464	0.698383142	0.081442561	2.542085127	0.015617445	0.128371540	None
ENSMUST00000212924.1	Agap1-205	ENSMUSG00000055013.16	Agap1	-0.020895252	-0.292244840	0.772069510	0.944553386	0.081442561	2.542085127	0.015617445	0.128371540	None
ENSMUST00000036954.8	Gbx2-201	ENSMUSG00000034486.8	Gbx2	-0.462542938	-2.372759420	0.024120353	0.315933027	-0.457436174	-1.991492518	0.054302737	0.239435510	None
ENSMUST00000187633.1	Gbx2-202	ENSMUSG00000034486.8	Gbx2	-0.432211610	-1.678009300	0.103519883	0.527100938	-0.457436174	-1.991492518	0.054302737	0.239435510	None
ENSMUST00000238685.1	Asb18-205	ENSMUSG00000067081.13	Asb18	-0.106914584	-1.542363111	0.133252915	0.574525330	-0.175046687	-1.317889007	0.196130451	0.465771996	None
ENSMUST00000065587.4	Ackr3-201	ENSMUSG00000044337.5	Ackr3	0.055121448	1.026342035	0.312766395	0.743579103	0.093487868	1.850027077	0.072795447	0.276218894	None
ENSMUST00000159654.1	Ackr3-202	ENSMUSG00000044337.5	Ackr3	-0.048078123	-0.233909320	0.816611476	0.956713518	0.093487868	1.850027077	0.072795447	0.276218894	None
ENSMUST00000036153.11	Cops8-201	ENSMUSG00000034432.11	Cops8	-0.015659918	-0.489118374	0.628241558	0.900507032	0.037147791	1.546055916	0.131116237	0.377365376	None
ENSMUST00000191510.6	Cops8-209	ENSMUSG00000034432.11	Cops8	0.221324347	1.867810665	0.071380743	0.465867894	0.037147791	1.546055916	0.131116237	0.377365376	None
ENSMUST00000189309.6	Cops8-206	ENSMUSG00000034432.11	Cops8	0.416751964	2.572124093	0.015186192	0.267247787	0.037147791	1.546055916	0.131116237	0.377365376	None
ENSMUST00000190057.6	Cops8-207	ENSMUSG00000034432.11	Cops8	-0.184221888	-0.706120454	0.485448932	0.842725424	0.037147791	1.546055916	0.131116237	0.377365376	None
ENSMUST00000186152.6	Cops8-202	ENSMUSG00000034432.11	Cops8	-0.111806231	-0.407579159	0.686416913	0.919437068	0.037147791	1.546055916	0.131116237	0.377365376	None
ENSMUST00000186750.1	Cops8-203	ENSMUSG00000034432.11	Cops8	-0.853519722	-1.299244257	0.203553271	0.655842868	0.037147791	1.546055916	0.131116237	0.377365376	None
ENSMUST00000190700.1	Cops8-208	ENSMUSG00000034432.11	Cops8	-0.009499853	-0.077881252	0.938428968	0.989050904	0.037147791	1.546055916	0.131116237	0.377365376	None
ENSMUST00000189107.1	Cops8-205	ENSMUSG00000034432.11	Cops8	0.019404082	0.087426184	0.930901722	0.988103223	0.037147791	1.546055916	0.131116237	0.377365376	None
ENSMUST00000186882.1	Cops8-204	ENSMUSG00000034432.11	Cops8	0.027149584	0.211805152	0.833661873	0.962092813	0.037147791	1.546055916	0.131116237	0.377365376	None
ENSMUST00000097653.10	Col6a3-202	ENSMUSG00000048126.16	Col6a3	-0.203274772	-1.362571846	0.182950972	0.634264245	-0.352608535	-1.662293131	0.105415721	0.336417857	None
ENSMUST00000027528.6	Mlph-201	ENSMUSG00000026303.6	Mlph	0.005517329	0.119056517	0.906007859	0.981475070	-0.137669678	-0.996215266	0.326006223	0.602316926	None
ENSMUST00000189505.6	Lrrfip1-211	ENSMUSG00000026305.15	Lrrfip1	-0.109164654	-1.683863672	0.102372185	0.524773534	0.022785422	0.669619261	0.507508957	0.743630490	None
ENSMUST00000068116.12	Lrrfip1-201	ENSMUSG00000026305.15	Lrrfip1	0.007550110	0.120465253	0.904901208	0.981141002	0.022785422	0.669619261	0.507508957	0.743630490	None
ENSMUST00000068167.12	Lrrfip1-202	ENSMUSG00000026305.15	Lrrfip1	-0.037850325	-0.131318502	0.896381959	0.979140469	0.022785422	0.669619261	0.507508957	0.743630490	None
ENSMUST00000097649.9	Lrrfip1-203	ENSMUSG00000026305.15	Lrrfip1	-0.026842164	-0.352453806	0.726911236	0.931629546	0.022785422	0.669619261	0.507508957	0.743630490	None
ENSMUST00000097650.9	Lrrfip1-204	ENSMUSG00000026305.15	Lrrfip1	-0.004286316	-0.041028741	0.967539213	0.995099978	0.022785422	0.669619261	0.507508957	0.743630490	None
ENSMUST00000189617.2	Lrrfip1-212	ENSMUSG00000026305.15	Lrrfip1	0.067866878	0.565455201	0.575882448	0.881362934	0.022785422	0.669619261	0.507508957	0.743630490	None
ENSMUST00000188094.6	Lrrfip1-209	ENSMUSG00000026305.15	Lrrfip1	-0.202495584	-1.362682738	0.182916372	0.634264245	0.022785422	0.669619261	0.507508957	0.743630490	None
ENSMUST00000187375.1	Lrrfip1-207	ENSMUSG00000026305.15	Lrrfip1	-0.052294431	-0.145479446	0.885285319	0.975961763	0.022785422	0.669619261	0.507508957	0.743630490	None
ENSMUST00000165855.7	Ramp1-202	ENSMUSG00000034353.14	Ramp1	0.289619927	1.837278045	0.075886564	0.476262845	0.078893600	1.164665698	0.252057696	0.529497658	None
ENSMUST00000097648.5	Ramp1-201	ENSMUSG00000034353.14	Ramp1	0.006667255	0.103144261	0.918520717	0.984736773	0.078893600	1.164665698	0.252057696	0.529497658	None
ENSMUST00000188576.1	Ube2f-208	ENSMUSG00000034343.14	Ube2f	-0.152716078	-1.094978951	0.282060111	0.723188454	-0.057085144	-1.448491407	0.156409522	0.414532678	None
ENSMUST00000059743.11	Ube2f-201	ENSMUSG00000034343.14	Ube2f	-0.091952280	-0.406003660	0.687561920	0.919709427	-0.057085144	-1.448491407	0.156409522	0.414532678	None
ENSMUST00000178627.7	Ube2f-204	ENSMUSG00000034343.14	Ube2f	-0.178385885	-2.895125786	0.006927991	0.198340804	-0.057085144	-1.448491407	0.156409522	0.414532678	None
ENSMUST00000171165.7	Ube2f-203	ENSMUSG00000034343.14	Ube2f	-0.056354008	-1.276146580	0.211494127	0.663810951	-0.057085144	-1.448491407	0.156409522	0.414532678	None
ENSMUST00000191368.6	Ube2f-210	ENSMUSG00000034343.14	Ube2f	0.170180529	0.939510700	0.354817679	0.771806993	-0.057085144	-1.448491407	0.156409522	0.414532678	None
ENSMUST00000185950.1	Ube2f-206	ENSMUSG00000034343.14	Ube2f	-0.247300451	-1.133597022	0.265756995	0.710635998	-0.057085144	-1.448491407	0.156409522	0.414532678	None
ENSMUST00000185697.1	Ube2f-205	ENSMUSG00000034343.14	Ube2f	0.084805302	0.922873162	0.363285032	0.777016262	-0.057085144	-1.448491407	0.156409522	0.414532678	None
ENSMUST00000117121.1	Gm7785-201	ENSMUSG00000083064.1	Gm7785	-0.061867038	-0.564670792	0.576409329	0.881510126	-0.197898006	-0.873976863	0.388108240	0.654680684	None
ENSMUST00000027532.12	Scly-201	ENSMUSG00000026307.12	Scly	-0.145482345	-2.438084914	0.020768175	0.299065522	-0.138974645	-2.292811223	0.028004528	0.169957388	None
ENSMUST00000154045.7	Scly-210	ENSMUSG00000026307.12	Scly	-0.103588780	-0.459418406	0.649177244	0.907237487	-0.138974645	-2.292811223	0.028004528	0.169957388	None
ENSMUST00000187049.6	Ilkap-205	ENSMUSG00000026309.14	Ilkap	0.112416395	1.308714355	0.200364111	0.652858659	0.114152907	4.118244819	0.000222460	0.014873457	sig Gene
ENSMUST00000190747.6	Ilkap-212	ENSMUSG00000026309.14	Ilkap	-0.196070991	-1.040146322	0.306411686	0.739430674	0.114152907	4.118244819	0.000222460	0.014873457	sig Gene
ENSMUST00000027534.12	Ilkap-201	ENSMUSG00000026309.14	Ilkap	0.072413344	2.087186027	0.045285610	0.397337741	0.114152907	4.118244819	0.000222460	0.014873457	sig Gene
ENSMUST00000187105.6	Ilkap-206	ENSMUSG00000026309.14	Ilkap	0.119746954	1.438354037	0.160471843	0.609709004	0.114152907	4.118244819	0.000222460	0.014873457	sig Gene
ENSMUST00000187231.1	Ilkap-207	ENSMUSG00000026309.14	Ilkap	0.001191924	0.008259028	0.993463872	1.000000000	0.114152907	4.118244819	0.000222460	0.014873457	sig Gene
ENSMUST00000185886.6	Ilkap-202	ENSMUSG00000026309.14	Ilkap	-0.049607834	-0.438885688	0.663824241	0.912518530	0.114152907	4.118244819	0.000222460	0.014873457	sig Gene
ENSMUST00000191230.6	Ilkap-213	ENSMUSG00000026309.14	Ilkap	0.033711316	0.285491444	0.777189066	0.945612364	0.114152907	4.118244819	0.000222460	0.014873457	sig Gene
ENSMUST00000186986.6	Ilkap-204	ENSMUSG00000026309.14	Ilkap	0.081493293	0.455826272	0.651729650	0.908335343	0.114152907	4.118244819	0.000222460	0.014873457	sig Gene
ENSMUST00000186433.1	Ilkap-203	ENSMUSG00000026309.14	Ilkap	0.106998841	0.790301503	0.435426907	0.817153505	0.114152907	4.118244819	0.000222460	0.014873457	sig Gene
ENSMUST00000190519.1	Ilkap-211	ENSMUSG00000026309.14	Ilkap	0.197146088	0.776481410	0.443418861	0.821521380	0.114152907	4.118244819	0.000222460	0.014873457	sig Gene
ENSMUST00000189651.1	Ilkap-210	ENSMUSG00000026309.14	Ilkap	0.217860731	1.776595521	0.085567398	0.494019649	0.114152907	4.118244819	0.000222460	0.014873457	sig Gene
ENSMUST00000132188.7	Hes6-203	ENSMUSG00000067071.8	Hes6	0.590037197	2.713783049	0.010818363	0.233129797	0.052830446	1.610615431	0.116276795	0.354149542	None
ENSMUST00000086851.1	Hes6-201	ENSMUSG00000067071.8	Hes6	0.002386990	0.059025911	0.953314823	0.992093958	0.052830446	1.610615431	0.116276795	0.354149542	None
ENSMUST00000126136.7	Hes6-202	ENSMUSG00000067071.8	Hes6	0.010578154	0.121678770	0.903948069	0.980868311	0.052830446	1.610615431	0.116276795	0.354149542	None
ENSMUST00000069620.9	Per2-201	ENSMUSG00000055866.9	Per2	-0.177029517	-1.889127953	0.068372961	0.460078487	-0.160293919	-1.704166043	0.097243611	0.322828715	None
ENSMUST00000047242.8	Traf3ip1-201	ENSMUSG00000034292.13	Traf3ip1	-0.065667220	-1.338702309	0.190517748	0.641529835	-0.079053595	-2.013801784	0.051794633	0.234060180	None
ENSMUST00000187588.1	Traf3ip1-202	ENSMUSG00000034292.13	Traf3ip1	-0.314335145	-1.034690402	0.308912473	0.741019200	-0.079053595	-2.013801784	0.051794633	0.234060180	None
ENSMUST00000086843.10	Asb1-202	ENSMUSG00000026311.16	Asb1	-0.179360332	-1.335382406	0.191589071	0.642782719	-0.021377785	-0.680716424	0.500544717	0.738504962	None
ENSMUST00000027538.8	Asb1-201	ENSMUSG00000026311.16	Asb1	-0.052272542	-1.335580873	0.191524896	0.642691386	-0.021377785	-0.680716424	0.500544717	0.738504962	None
ENSMUST00000190484.6	Asb1-207	ENSMUSG00000026311.16	Asb1	-0.716001132	-3.035707892	0.004864156	0.176862185	-0.021377785	-0.680716424	0.500544717	0.738504962	None
ENSMUST00000186068.1	Asb1-204	ENSMUSG00000026311.16	Asb1	0.317257553	0.851272222	0.401223379	0.798919769	-0.021377785	-0.680716424	0.500544717	0.738504962	None
ENSMUST00000187564.1	Gm29100-201	ENSMUSG00000100980.1	Gm29100	-0.039746573	-0.850451214	0.401672427	0.799134474	-0.184146813	-0.718581943	0.477184505	0.722929391	None
ENSMUST00000007949.3	Twist2-201	ENSMUSG00000007805.4	Twist2	-0.184842666	-3.045710301	0.004742072	0.175774683	-0.534774273	-2.218251999	0.033143598	0.183382578	None
ENSMUST00000097644.8	Hdac4-202	ENSMUSG00000026313.16	Hdac4	-0.044813832	-0.708371783	0.484069883	0.841847571	-0.003798678	-0.062228771	0.950735852	0.980897730	None
ENSMUST00000187308.1	Hdac4-206	ENSMUSG00000026313.16	Hdac4	-0.054679260	-0.631862828	0.532163771	0.864143513	-0.003798678	-0.062228771	0.950735852	0.980897730	None
ENSMUST00000186002.2	Hdac4-205	ENSMUSG00000026313.16	Hdac4	-0.065277863	-0.452204063	0.654307770	0.909041897	-0.003798678	-0.062228771	0.950735852	0.980897730	None
ENSMUST00000027478.6	Ndufa10-201	ENSMUSG00000026260.12	Ndufa10	0.034012406	0.886648933	0.382175600	0.787468229	0.090223248	3.450185097	0.001483059	0.037783961	sig Gene
ENSMUST00000189503.6	Ndufa10-207	ENSMUSG00000026260.12	Ndufa10	0.047575194	0.792458899	0.434187232	0.816865442	0.090223248	3.450185097	0.001483059	0.037783961	sig Gene
ENSMUST00000153897.1	Ndufa10-202	ENSMUSG00000026260.12	Ndufa10	-0.287609914	-1.444269527	0.158813477	0.607801214	0.090223248	3.450185097	0.001483059	0.037783961	sig Gene
ENSMUST00000187098.1	Ndufa10-205	ENSMUSG00000026260.12	Ndufa10	0.311003136	0.595439493	0.555923246	0.874497469	0.090223248	3.450185097	0.001483059	0.037783961	sig Gene
ENSMUST00000187141.6	Ndufa10-206	ENSMUSG00000026260.12	Ndufa10	-0.040713788	-0.150266571	0.881539304	0.975199532	0.090223248	3.450185097	0.001483059	0.037783961	sig Gene
ENSMUST00000185466.1	Ndufa10-204	ENSMUSG00000026260.12	Ndufa10	0.037459135	0.370269395	0.713729492	0.927151667	0.090223248	3.450185097	0.001483059	0.037783961	sig Gene
ENSMUST00000185251.1	Ndufa10-203	ENSMUSG00000026260.12	Ndufa10	0.629519989	2.353883608	0.025176816	0.320541146	0.090223248	3.450185097	0.001483059	0.037783961	sig Gene
ENSMUST00000154129.7	Cops9-205	ENSMUSG00000073616.10	Cops9	-0.226507286	-0.999649682	0.325310884	0.752404750	-0.012558458	-0.304102640	0.762856409	0.899486063	None
ENSMUST00000112999.7	Cops9-202	ENSMUSG00000073616.10	Cops9	0.225570468	1.359115974	0.184031812	0.635151071	-0.012558458	-0.304102640	0.762856409	0.899486063	None
ENSMUST00000148508.1	Cops9-204	ENSMUSG00000073616.10	Cops9	-0.063480839	-0.787978141	0.436764344	0.817999749	-0.012558458	-0.304102640	0.762856409	0.899486063	None
ENSMUST00000097642.3	Cops9-201	ENSMUSG00000073616.10	Cops9	-0.040387187	-0.841140773	0.406786883	0.802215661	-0.012558458	-0.304102640	0.762856409	0.899486063	None
ENSMUST00000129730.1	Cops9-203	ENSMUSG00000073616.10	Cops9	0.052202595	0.297940714	0.767759703	0.943482251	-0.012558458	-0.304102640	0.762856409	0.899486063	None
ENSMUST00000045970.7	Gpc1-201	ENSMUSG00000034220.7	Gpc1	-0.016967913	-0.538425364	0.594174307	0.887567793	0.025680458	1.030147323	0.310030911	0.586757728	None
ENSMUST00000190586.1	Gpc1-203	ENSMUSG00000034220.7	Gpc1	-0.117869610	-1.413676766	0.167538502	0.617661586	0.025680458	1.030147323	0.310030911	0.586757728	None
ENSMUST00000190677.1	Gpc1-204	ENSMUSG00000034220.7	Gpc1	-0.220300561	-0.974333093	0.337522245	0.760009631	0.025680458	1.030147323	0.310030911	0.586757728	None
ENSMUST00000190215.1	Gpc1-202	ENSMUSG00000034220.7	Gpc1	-0.309989729	-2.138528998	0.040559139	0.381082150	0.025680458	1.030147323	0.310030911	0.586757728	None
ENSMUST00000060913.7	Dusp28-201	ENSMUSG00000047067.7	Dusp28	-0.013186222	-0.302456536	0.764348128	0.942923846	0.019933686	0.460478187	0.648030847	0.834709271	None
ENSMUST00000181575.2	5033417F24Rik-201	ENSMUSG00000097251.2	5033417F24Rik	-0.097278966	-1.288207560	0.207318767	0.659739788	-0.097164456	-0.866898612	0.391921750	0.658167566	None
ENSMUST00000027487.14	Rnpepl1-201	ENSMUSG00000026269.14	Rnpepl1	-0.016579866	-0.241948240	0.810432578	0.954771564	0.011552565	0.320704379	0.750347852	0.893948767	None
ENSMUST00000179854.7	Rnpepl1-210	ENSMUSG00000026269.14	Rnpepl1	-0.021412026	-0.244146675	0.808744950	0.954504296	0.011552565	0.320704379	0.750347852	0.893948767	None
ENSMUST00000180306.1	Rnpepl1-212	ENSMUSG00000026269.14	Rnpepl1	0.164217933	2.671645204	0.011976951	0.243397699	0.011552565	0.320704379	0.750347852	0.893948767	None
ENSMUST00000179993.1	Rnpepl1-211	ENSMUSG00000026269.14	Rnpepl1	0.261067551	1.166883371	0.252260435	0.700427054	0.011552565	0.320704379	0.750347852	0.893948767	None
ENSMUST00000178816.7	Rnpepl1-206	ENSMUSG00000026269.14	Rnpepl1	-0.054947512	-0.358188020	0.722658996	0.930358070	0.011552565	0.320704379	0.750347852	0.893948767	None
ENSMUST00000179127.7	Rnpepl1-207	ENSMUSG00000026269.14	Rnpepl1	-0.114060005	-1.217835080	0.232583637	0.682688108	0.011552565	0.320704379	0.750347852	0.893948767	None
ENSMUST00000178662.7	Rnpepl1-204	ENSMUSG00000026269.14	Rnpepl1	0.241286428	0.636826479	0.528968157	0.863027622	0.011552565	0.320704379	0.750347852	0.893948767	None
ENSMUST00000178361.1	Rnpepl1-203	ENSMUSG00000026269.14	Rnpepl1	0.206657719	0.602529495	0.551256027	0.873236811	0.011552565	0.320704379	0.750347852	0.893948767	None
ENSMUST00000179837.1	Rnpepl1-209	ENSMUSG00000026269.14	Rnpepl1	-0.288541084	-1.032601001	0.309873915	0.741576270	0.011552565	0.320704379	0.750347852	0.893948767	None
ENSMUST00000178778.1	Rnpepl1-205	ENSMUSG00000026269.14	Rnpepl1	-0.866612867	-2.244402450	0.032175324	0.348842655	0.011552565	0.320704379	0.750347852	0.893948767	None
ENSMUST00000179531.1	Rnpepl1-208	ENSMUSG00000026269.14	Rnpepl1	0.076850109	1.006106662	0.322245244	0.750493488	0.011552565	0.320704379	0.750347852	0.893948767	None
ENSMUST00000027488.10	Capn10-201	ENSMUSG00000026270.11	Capn10	0.031816454	0.704656488	0.486346879	0.842910302	0.041348698	1.013525999	0.317787709	0.594334430	None
ENSMUST00000117814.7	Capn10-202	ENSMUSG00000026270.11	Capn10	-0.028409165	-0.434986699	0.666621107	0.913399336	0.041348698	1.013525999	0.317787709	0.594334430	None
ENSMUST00000152983.7	Capn10-205	ENSMUSG00000026270.11	Capn10	-0.126922275	-1.017222957	0.317013940	0.746559371	0.041348698	1.013525999	0.317787709	0.594334430	None
ENSMUST00000128429.1	Capn10-203	ENSMUSG00000026270.11	Capn10	-0.026220722	-0.155108212	0.877753457	0.974510854	0.041348698	1.013525999	0.317787709	0.594334430	None
ENSMUST00000153828.1	Capn10-206	ENSMUSG00000026270.11	Capn10	0.095370809	0.525521857	0.603003803	0.891039834	0.041348698	1.013525999	0.317787709	0.594334430	None
ENSMUST00000136598.1	Capn10-204	ENSMUSG00000026270.11	Capn10	-0.084363554	-0.475983495	0.637463097	0.904179082	0.041348698	1.013525999	0.317787709	0.594334430	None
ENSMUST00000185421.1	Gpr35-204	ENSMUSG00000026271.15	Gpr35	0.259392129	0.848302784	0.402849006	0.799604413	-0.449530180	-3.023112505	0.004667813	0.069578284	None
ENSMUST00000189697.1	Gpr35-206	ENSMUSG00000026271.15	Gpr35	-0.186493682	-1.493215977	0.145609095	0.591256457	-0.449530180	-3.023112505	0.004667813	0.069578284	None
ENSMUST00000171796.7	Kif1a-204	ENSMUSG00000014602.15	Kif1a	0.007470621	0.169987881	0.866137265	0.971990072	0.072360304	1.867690185	0.070225325	0.271521610	None
ENSMUST00000112958.8	Kif1a-202	ENSMUSG00000014602.15	Kif1a	0.035292787	0.392340457	0.697523074	0.921918544	0.072360304	1.867690185	0.070225325	0.271521610	None
ENSMUST00000190723.6	Kif1a-210	ENSMUSG00000014602.15	Kif1a	0.084345598	1.497538451	0.144486661	0.590701618	0.072360304	1.867690185	0.070225325	0.271521610	None
ENSMUST00000086819.11	Kif1a-201	ENSMUSG00000014602.15	Kif1a	0.212820272	1.524432351	0.137658574	0.581053408	0.072360304	1.867690185	0.070225325	0.271521610	None
ENSMUST00000190854.1	Kif1a-211	ENSMUSG00000014602.15	Kif1a	-0.029893203	-0.227477338	0.821563895	0.958496654	0.072360304	1.867690185	0.070225325	0.271521610	None
ENSMUST00000188493.1	Kif1a-208	ENSMUSG00000014602.15	Kif1a	0.369792380	1.153134708	0.257773100	0.705116215	0.072360304	1.867690185	0.070225325	0.271521610	None
ENSMUST00000186828.1	Kif1a-205	ENSMUSG00000014602.15	Kif1a	-0.065141175	-0.387392311	0.701144171	0.923234505	0.072360304	1.867690185	0.070225325	0.271521610	None
ENSMUST00000186861.1	Kif1a-206	ENSMUSG00000014602.15	Kif1a	-0.184131115	-1.011712664	0.319599724	0.748444584	0.072360304	1.867690185	0.070225325	0.271521610	None
ENSMUST00000138595.2	Crocc2-201	ENSMUSG00000084989.3	Crocc2	-0.098602870	-1.088456030	0.284882731	0.724602102	-0.092882610	-0.675441805	0.503848299	0.740815411	None
ENSMUST00000062202.13	Sned1-201	ENSMUSG00000047793.13	Sned1	-0.169128576	-1.148731247	0.259557124	0.706533564	-0.237698808	-1.043232749	0.304016735	0.580975397	None
ENSMUST00000112944.7	Mterf4-203	ENSMUSG00000026273.13	Mterf4	0.091220054	1.610289625	0.117591879	0.549289308	0.029912092	0.979099081	0.334272955	0.609880655	None
ENSMUST00000027492.13	Mterf4-201	ENSMUSG00000026273.13	Mterf4	-0.042965498	-1.277028086	0.211186815	0.663556865	0.029912092	0.979099081	0.334272955	0.609880655	None
ENSMUST00000112942.1	Mterf4-202	ENSMUSG00000026273.13	Mterf4	0.044993270	0.427137280	0.672266485	0.914585223	0.029912092	0.979099081	0.334272955	0.609880655	None
ENSMUST00000152307.1	Mterf4-205	ENSMUSG00000026273.13	Mterf4	0.126631360	1.204126254	0.237761987	0.687342092	0.029912092	0.979099081	0.334272955	0.609880655	None
ENSMUST00000027493.3	Pask-201	ENSMUSG00000026274.11	Pask	0.013299476	0.245595816	0.807633027	0.954346794	0.034382943	0.662276983	0.512145776	0.747013270	None
ENSMUST00000133886.1	Pask-204	ENSMUSG00000026274.11	Pask	0.142256145	0.749789659	0.459101002	0.828567578	0.034382943	0.662276983	0.512145776	0.747013270	None
ENSMUST00000128253.1	Pask-202	ENSMUSG00000026274.11	Pask	0.359022390	1.520387930	0.138668424	0.583085517	0.034382943	0.662276983	0.512145776	0.747013270	None
ENSMUST00000027494.10	Ppp1r7-201	ENSMUSG00000026275.13	Ppp1r7	-0.057822331	-1.911958370	0.065273552	0.453418438	-0.009740578	-0.365354991	0.717052524	0.875345747	None
ENSMUST00000185498.6	Ppp1r7-203	ENSMUSG00000026275.13	Ppp1r7	0.046766937	0.415752184	0.680489266	0.917301848	-0.009740578	-0.365354991	0.717052524	0.875345747	None
ENSMUST00000127141.1	Ppp1r7-202	ENSMUSG00000026275.13	Ppp1r7	0.258320197	0.942663819	0.353227814	0.770655660	-0.009740578	-0.365354991	0.717052524	0.875345747	None
ENSMUST00000170883.7	Hdlbp-202	ENSMUSG00000034088.15	Hdlbp	-0.055969846	-1.598318858	0.120236438	0.553927573	0.005383023	0.198305455	0.843957290	0.940137451	None
ENSMUST00000042498.13	Hdlbp-201	ENSMUSG00000034088.15	Hdlbp	0.106271717	0.739408145	0.465287515	0.832087755	0.005383023	0.198305455	0.843957290	0.940137451	None
ENSMUST00000189951.6	Hdlbp-210	ENSMUSG00000034088.15	Hdlbp	-0.030687052	-0.434078333	0.667273408	0.913600724	0.005383023	0.198305455	0.843957290	0.940137451	None
ENSMUST00000189025.6	Hdlbp-209	ENSMUSG00000034088.15	Hdlbp	-0.034830991	-0.271688665	0.787683970	0.948494836	0.005383023	0.198305455	0.843957290	0.940137451	None
ENSMUST00000188165.1	Hdlbp-206	ENSMUSG00000034088.15	Hdlbp	-0.112038839	-0.619196281	0.540364801	0.868460503	0.005383023	0.198305455	0.843957290	0.940137451	None
ENSMUST00000027495.14	Septin2-201	ENSMUSG00000026276.20	Septin2	-0.101328239	-1.007995340	0.321352291	0.749728266	0.170478927	1.930018005	0.061767918	0.254571424	None
ENSMUST00000152778.1	Septin2-210	ENSMUSG00000026276.20	Septin2	0.054174004	0.552756238	0.584441435	0.884726637	0.170478927	1.930018005	0.061767918	0.254571424	None
ENSMUST00000149532.7	Septin2-207	ENSMUSG00000026276.20	Septin2	-0.219253596	-0.605004470	0.549631569	0.872465427	0.170478927	1.930018005	0.061767918	0.254571424	None
ENSMUST00000142401.7	Septin2-206	ENSMUSG00000026276.20	Septin2	-0.602700064	-1.225653634	0.229668123	0.680231007	0.170478927	1.930018005	0.061767918	0.254571424	None
ENSMUST00000152476.1	Septin2-209	ENSMUSG00000026276.20	Septin2	0.039467484	0.289386591	0.774235011	0.944822344	0.170478927	1.930018005	0.061767918	0.254571424	None
ENSMUST00000120301.7	Farp2-201	ENSMUSG00000034066.13	Farp2	-0.158274727	-2.405344457	0.022391084	0.307446106	-0.173080962	-2.973819520	0.005306130	0.074166998	None
ENSMUST00000122402.2	Farp2-202	ENSMUSG00000034066.13	Farp2	-0.073186456	-0.914777733	0.367452665	0.779747133	-0.173080962	-2.973819520	0.005306130	0.074166998	None
ENSMUST00000027498.13	Stk25-201	ENSMUSG00000026277.14	Stk25	-0.056569185	-0.718292012	0.478019898	0.838782082	0.043531258	2.144811401	0.039012536	0.200989528	None
ENSMUST00000151068.7	Stk25-204	ENSMUSG00000026277.14	Stk25	0.004060674	0.140282124	0.889355367	0.977164340	0.043531258	2.144811401	0.039012536	0.200989528	None
ENSMUST00000154008.7	Stk25-205	ENSMUSG00000026277.14	Stk25	-0.059045680	-0.547696799	0.587868678	0.885847916	0.043531258	2.144811401	0.039012536	0.200989528	None
ENSMUST00000125778.1	Stk25-202	ENSMUSG00000026277.14	Stk25	-0.157647690	-1.652209605	0.108706240	0.536159275	0.043531258	2.144811401	0.039012536	0.200989528	None
ENSMUST00000133769.7	Stk25-203	ENSMUSG00000026277.14	Stk25	0.020816925	0.708739249	0.483845005	0.841833937	0.043531258	2.144811401	0.039012536	0.200989528	None
ENSMUST00000027499.12	Bok-201	ENSMUSG00000026278.14	Bok	0.025082050	0.812384609	0.422839115	0.810532552	0.068937339	2.160319437	0.037701557	0.197081209	None
ENSMUST00000188394.1	Bok-203	ENSMUSG00000026278.14	Bok	-0.050551763	-0.367218172	0.715980869	0.927984288	0.068937339	2.160319437	0.037701557	0.197081209	None
ENSMUST00000185685.1	Bok-202	ENSMUSG00000026278.14	Bok	0.305736557	1.215422139	0.233488958	0.683994569	0.068937339	2.160319437	0.037701557	0.197081209	None
ENSMUST00000190116.6	Thap4-206	ENSMUSG00000026279.14	Thap4	0.076119836	1.167752619	0.251914822	0.700102572	0.062971165	1.694549401	0.099072172	0.326151571	None
ENSMUST00000189728.6	Thap4-205	ENSMUSG00000026279.14	Thap4	-0.038627966	-0.582808409	0.564287906	0.877158485	0.062971165	1.694549401	0.099072172	0.326151571	None
ENSMUST00000112905.3	Thap4-201	ENSMUSG00000026279.14	Thap4	-0.000801339	-0.011441148	0.990945667	0.999977457	0.062971165	1.694549401	0.099072172	0.326151571	None
ENSMUST00000189472.1	Thap4-204	ENSMUSG00000026279.14	Thap4	0.045700479	0.385661324	0.702412613	0.923654332	0.062971165	1.694549401	0.099072172	0.326151571	None
ENSMUST00000189173.1	Thap4-203	ENSMUSG00000026279.14	Thap4	0.035500247	0.492123918	0.626139934	0.899681795	0.062971165	1.694549401	0.099072172	0.326151571	None
ENSMUST00000149436.7	Atg4b-203	ENSMUSG00000026280.17	Atg4b	-0.528636664	-1.181621196	0.246447480	0.695232777	0.039033353	1.642933546	0.109381978	0.343845708	None
ENSMUST00000027502.15	Atg4b-201	ENSMUSG00000026280.17	Atg4b	-0.032509542	-1.241240453	0.223937425	0.674443724	0.039033353	1.642933546	0.109381978	0.343845708	None
ENSMUST00000187824.6	Atg4b-209	ENSMUSG00000026280.17	Atg4b	-0.182533293	-0.730851702	0.470422810	0.834785367	0.039033353	1.642933546	0.109381978	0.343845708	None
ENSMUST00000185482.6	Atg4b-204	ENSMUSG00000026280.17	Atg4b	0.184736956	1.019180756	0.316098692	0.745985166	0.039033353	1.642933546	0.109381978	0.343845708	None
ENSMUST00000135762.7	Atg4b-202	ENSMUSG00000026280.17	Atg4b	0.156455058	2.056515877	0.048335939	0.405746749	0.039033353	1.642933546	0.109381978	0.343845708	None
ENSMUST00000186001.1	Atg4b-206	ENSMUSG00000026280.17	Atg4b	-0.249111162	-1.249583748	0.220914324	0.672123645	0.039033353	1.642933546	0.109381978	0.343845708	None
ENSMUST00000189872.1	Atg4b-211	ENSMUSG00000026280.17	Atg4b	0.411993869	2.581646757	0.014847776	0.264884638	0.039033353	1.642933546	0.109381978	0.343845708	None
ENSMUST00000186811.1	Atg4b-208	ENSMUSG00000026280.17	Atg4b	0.095015403	0.466098167	0.644442406	0.905559946	0.039033353	1.642933546	0.109381978	0.343845708	None
ENSMUST00000186124.1	Atg4b-207	ENSMUSG00000026280.17	Atg4b	0.178439663	1.029732678	0.311197155	0.742785423	0.039033353	1.642933546	0.109381978	0.343845708	None
ENSMUST00000185754.1	Atg4b-205	ENSMUSG00000026280.17	Atg4b	0.107379462	0.542473766	0.591416941	0.886847420	0.039033353	1.642933546	0.109381978	0.343845708	None
ENSMUST00000027503.13	Dtymk-201	ENSMUSG00000026281.15	Dtymk	-0.023469909	-0.528610415	0.600884755	0.890357446	0.003306289	0.109787797	0.913206852	0.964793910	None
ENSMUST00000112893.1	Dtymk-203	ENSMUSG00000026281.15	Dtymk	-0.096558427	-1.038978361	0.306945847	0.739767139	0.003306289	0.109787797	0.913206852	0.964793910	None
ENSMUST00000144106.1	Dtymk-204	ENSMUSG00000026281.15	Dtymk	0.001973045	0.024729114	0.980431411	0.998034196	0.003306289	0.109787797	0.913206852	0.964793910	None
ENSMUST00000112890.2	Dtymk-202	ENSMUSG00000026281.15	Dtymk	-0.035537088	-0.701889145	0.488046845	0.843564904	0.003306289	0.109787797	0.913206852	0.964793910	None
ENSMUST00000027505.12	Ing5-201	ENSMUSG00000026283.13	Ing5	0.005287546	0.074584126	0.941030499	0.989050904	0.050918852	0.766702283	0.448416526	0.701140334	None
ENSMUST00000097633.9	D2hgdh-201	ENSMUSG00000073609.9	D2hgdh	0.008117757	0.054901278	0.956573596	0.992799273	-0.004577883	-0.090991863	0.928019564	0.972118880	None
ENSMUST00000112881.7	D2hgdh-202	ENSMUSG00000073609.9	D2hgdh	-0.076129677	-0.564315940	0.576647758	0.881516954	-0.004577883	-0.090991863	0.928019564	0.972118880	None
ENSMUST00000149397.7	D2hgdh-204	ENSMUSG00000073609.9	D2hgdh	0.001781259	0.012309464	0.990258531	0.999973121	-0.004577883	-0.090991863	0.928019564	0.972118880	None
ENSMUST00000186783.1	D2hgdh-205	ENSMUSG00000073609.9	D2hgdh	-0.207258478	-0.828194141	0.413966222	0.805567803	-0.004577883	-0.090991863	0.928019564	0.972118880	None
ENSMUST00000190212.6	Neu4-202	ENSMUSG00000034000.15	Neu4	0.038415907	0.759871516	0.453139611	0.825505657	0.315704848	1.765324169	0.086262753	0.302017918	None
ENSMUST00000050890.7	Neu4-201	ENSMUSG00000034000.15	Neu4	0.038669617	1.271955013	0.212960041	0.665319160	0.315704848	1.765324169	0.086262753	0.302017918	None
ENSMUST00000059975.7	Fam174a-201	ENSMUSG00000051185.9	Fam174a	-0.102398410	-1.656013954	0.107928171	0.534216588	-0.039862951	-0.581386160	0.564718402	0.781507568	None
ENSMUST00000117288.1	Gm15427-201	ENSMUSG00000081051.4	Gm15427	0.131562979	0.850279950	0.401766140	0.799134474	0.120315604	2.598511162	0.013626138	0.119886748	None
ENSMUST00000043336.10	St8sia4-201	ENSMUSG00000040710.10	St8sia4	-0.181926198	-2.748109130	0.009952720	0.225214542	-0.123168227	-1.950081150	0.059239464	0.249863224	None
ENSMUST00000071985.5	Slco4c1-201	ENSMUSG00000040693.7	Slco4c1	-0.036907821	-0.558008603	0.580893859	0.883384181	0.022432048	0.173775547	0.863046406	0.948472567	None
ENSMUST00000181489.2	Panct2-201	ENSMUSG00000097814.5	Panct2	0.073502494	0.943731163	0.352690710	0.770250264	0.166421051	1.525416668	0.136171657	0.384644271	None
ENSMUST00000054664.7	Gm6430-201	ENSMUSG00000044757.7	Gm6430	0.030235866	0.276211090	0.784240791	0.947823294	0.137595435	0.880323862	0.384708832	0.651532492	None
ENSMUST00000153115.7	D1Ertd622e-204	ENSMUSG00000044768.16	D1Ertd622e	0.068880892	0.809225156	0.424626239	0.811393769	0.081502026	2.035146821	0.049490192	0.227622262	None
ENSMUST00000149927.1	D1Ertd622e-203	ENSMUSG00000044768.16	D1Ertd622e	0.018817430	0.338737345	0.737118420	0.934527493	0.081502026	2.035146821	0.049490192	0.227622262	None
ENSMUST00000142234.1	D1Ertd622e-202	ENSMUSG00000044768.16	D1Ertd622e	0.012434114	0.152299359	0.879949445	0.974900066	0.081502026	2.035146821	0.049490192	0.227622262	None
ENSMUST00000137758.1	Ppip5k2-203	ENSMUSG00000040648.14	Ppip5k2	0.191856806	1.713628631	0.096700209	0.514970329	0.035247069	0.845048572	0.403842694	0.667965714	None
ENSMUST00000112845.7	Ppip5k2-202	ENSMUSG00000040648.14	Ppip5k2	-0.042722585	-0.821065962	0.417952425	0.807813800	0.035247069	0.845048572	0.403842694	0.667965714	None
ENSMUST00000171129.7	Ppip5k2-205	ENSMUSG00000040648.14	Ppip5k2	-0.022878732	-0.249742283	0.804453710	0.953315134	0.035247069	0.845048572	0.403842694	0.667965714	None
ENSMUST00000191556.1	Ppip5k2-207	ENSMUSG00000040648.14	Ppip5k2	0.179945171	0.965931337	0.341642300	0.763449896	0.035247069	0.845048572	0.403842694	0.667965714	None
ENSMUST00000189992.1	Ppip5k2-206	ENSMUSG00000040648.14	Ppip5k2	0.219769460	2.815919189	0.008429642	0.212935079	0.035247069	0.845048572	0.403842694	0.667965714	None
ENSMUST00000112844.9	Gin1-203	ENSMUSG00000026333.14	Gin1	-0.304296672	-3.308433648	0.002405348	0.133202006	-0.141576871	-2.830834575	0.007653898	0.089455215	None
ENSMUST00000112842.7	Gin1-202	ENSMUSG00000026333.14	Gin1	0.118520200	0.994969118	0.327545530	0.753562883	-0.141576871	-2.830834575	0.007653898	0.089455215	None
ENSMUST00000027571.12	Gin1-201	ENSMUSG00000026333.14	Gin1	-0.067071129	-0.579288332	0.566630285	0.877691183	-0.141576871	-2.830834575	0.007653898	0.089455215	None
ENSMUST00000122925.1	Gin1-204	ENSMUSG00000026333.14	Gin1	0.033399082	0.204923549	0.838987331	0.963674208	-0.141576871	-2.830834575	0.007653898	0.089455215	None
ENSMUST00000058762.14	Pam-201	ENSMUSG00000026335.16	Pam	-0.093251577	-1.893925442	0.067711325	0.458674025	-0.013694328	-0.467129982	0.643311703	0.832255507	None
ENSMUST00000097625.9	Pam-202	ENSMUSG00000026335.16	Pam	0.028834602	0.241359540	0.810884652	0.955038902	-0.013694328	-0.467129982	0.643311703	0.832255507	None
ENSMUST00000161567.7	Pam-210	ENSMUSG00000026335.16	Pam	-0.038535575	-0.300442012	0.765869456	0.942961709	-0.013694328	-0.467129982	0.643311703	0.832255507	None
ENSMUST00000162681.1	Pam-212	ENSMUSG00000026335.16	Pam	-0.190644624	-0.903578950	0.373269271	0.782903823	-0.013694328	-0.467129982	0.643311703	0.832255507	None
ENSMUST00000159585.7	Pam-206	ENSMUSG00000026335.16	Pam	-0.014022554	-0.075306935	0.940460123	0.989050904	-0.013694328	-0.467129982	0.643311703	0.832255507	None
ENSMUST00000160210.1	Pam-208	ENSMUSG00000026335.16	Pam	-0.296743545	-1.619046911	0.115687728	0.546202232	-0.013694328	-0.467129982	0.643311703	0.832255507	None
ENSMUST00000162803.1	Pam-213	ENSMUSG00000026335.16	Pam	-0.010587995	-0.051565157	0.959209944	0.993554057	-0.013694328	-0.467129982	0.643311703	0.832255507	None
ENSMUST00000159131.1	Pam-204	ENSMUSG00000026335.16	Pam	-0.099678451	-0.690224486	0.495249236	0.846737166	-0.013694328	-0.467129982	0.643311703	0.832255507	None
ENSMUST00000161071.1	Pam-209	ENSMUSG00000026335.16	Pam	0.086899617	0.455913561	0.651667575	0.908335343	-0.013694328	-0.467129982	0.643311703	0.832255507	None
ENSMUST00000162698.1	Gm3531-201	ENSMUSG00000089782.1	Gm3531	-0.135430065	-0.564364450	0.576615161	0.881516954	0.149169860	2.432430410	0.020269079	0.145265369	None
ENSMUST00000160588.1	B230216N24Rik-203	ENSMUSG00000089706.7	B230216N24Rik	0.168706800	2.412894517	0.022006890	0.305105510	0.001604841	0.018063327	0.985691258	0.994030629	None
ENSMUST00000159324.7	B230216N24Rik-201	ENSMUSG00000089706.7	B230216N24Rik	-0.246997513	-2.474146545	0.019105667	0.290434834	0.001604841	0.018063327	0.985691258	0.994030629	None
ENSMUST00000161661.1	B230216N24Rik-204	ENSMUSG00000089706.7	B230216N24Rik	0.039949146	0.283317089	0.778839558	0.946007785	0.001604841	0.018063327	0.985691258	0.994030629	None
ENSMUST00000086738.9	Cntnap5b-201	ENSMUSG00000067028.11	Cntnap5b	-0.014996213	-0.191231275	0.849606163	0.967332222	0.080082858	1.107550825	0.275634665	0.553516571	None
ENSMUST00000188735.1	Cntnap5b-203	ENSMUSG00000067028.11	Cntnap5b	0.040003878	0.627730513	0.534831976	0.865498221	0.080082858	1.107550825	0.275634665	0.553516571	None
ENSMUST00000062528.8	Cdh20-201	ENSMUSG00000050840.8	Cdh20	-0.119140323	-2.683022933	0.011653231	0.240747309	-0.086046503	-2.057693982	0.047153905	0.221918822	None
ENSMUST00000058688.6	Rnf152-201	ENSMUSG00000047496.6	Rnf152	-0.137822305	-0.933738354	0.357740479	0.774068036	-0.067438911	-1.163143226	0.252666544	0.530173844	None
ENSMUST00000172299.1	Rnf152-202	ENSMUSG00000047496.6	Rnf152	-0.104750640	-1.145627058	0.260820141	0.707224790	-0.067438911	-1.163143226	0.252666544	0.530173844	None
ENSMUST00000181383.2	Gm17634-201	ENSMUSG00000097482.2	Gm17634	0.181280170	1.802955805	0.081240221	0.486061007	0.341986756	2.131828567	0.040140945	0.203444616	None
ENSMUST00000189938.1	Gm17634-203	ENSMUSG00000097482.2	Gm17634	0.205595667	0.838708912	0.408129454	0.803135557	0.341986756	2.131828567	0.040140945	0.203444616	None
ENSMUST00000086725.5	Capza1-ps1-201	ENSMUSG00000067017.5	Capza1-ps1	-0.017887335	-0.171275252	0.865133632	0.971553522	-0.006936569	-0.106695634	0.915641710	0.966188013	None
ENSMUST00000070699.14	Pign-201	ENSMUSG00000056536.14	Pign	-0.306658084	-1.351780044	0.186342595	0.637577587	0.069758744	1.656684688	0.106552303	0.338304832	None
ENSMUST00000186485.6	Pign-205	ENSMUSG00000056536.14	Pign	0.125350036	0.898300228	0.376031660	0.784282097	0.069758744	1.656684688	0.106552303	0.338304832	None
ENSMUST00000190945.6	Pign-211	ENSMUSG00000056536.14	Pign	0.100629521	1.396113187	0.172715857	0.622753230	0.069758744	1.656684688	0.106552303	0.338304832	None
ENSMUST00000185209.1	Pign-202	ENSMUSG00000056536.14	Pign	0.218415318	0.670857619	0.507337899	0.852538186	0.069758744	1.656684688	0.106552303	0.338304832	None
ENSMUST00000186807.6	Relch-205	ENSMUSG00000026319.13	Relch	-0.055243918	-0.408871544	0.685478225	0.919060733	-0.052463753	-1.668439312	0.104181709	0.334327430	None
ENSMUST00000039173.12	Relch-201	ENSMUSG00000026319.13	Relch	0.048709927	0.337683078	0.737905004	0.934527493	-0.052463753	-1.668439312	0.104181709	0.334327430	None
ENSMUST00000086721.9	Relch-202	ENSMUSG00000026319.13	Relch	-0.061322880	-0.712918167	0.481291812	0.840136907	-0.052463753	-1.668439312	0.104181709	0.334327430	None
ENSMUST00000190501.6	Relch-210	ENSMUSG00000026319.13	Relch	-0.261377897	-3.391935967	0.001930556	0.126333813	-0.052463753	-1.668439312	0.104181709	0.334327430	None
ENSMUST00000191150.1	Relch-211	ENSMUSG00000026319.13	Relch	0.319337265	1.898664424	0.067063190	0.457687107	-0.052463753	-1.668439312	0.104181709	0.334327430	None
ENSMUST00000191293.6	Relch-212	ENSMUSG00000026319.13	Relch	0.214232958	2.775200159	0.009315699	0.221491684	-0.052463753	-1.668439312	0.104181709	0.334327430	None
ENSMUST00000185692.6	Relch-203	ENSMUSG00000026319.13	Relch	-0.102545406	-1.737038959	0.092426598	0.507844440	-0.052463753	-1.668439312	0.104181709	0.334327430	None
ENSMUST00000190459.6	Relch-209	ENSMUSG00000026319.13	Relch	0.381280837	1.651971597	0.108755072	0.536225151	-0.052463753	-1.668439312	0.104181709	0.334327430	None
ENSMUST00000188588.1	Relch-206	ENSMUSG00000026319.13	Relch	0.371045803	2.090786181	0.044938956	0.396410737	-0.052463753	-1.668439312	0.104181709	0.334327430	None
ENSMUST00000027559.7	Tnfrsf11a-201	ENSMUSG00000026321.7	Tnfrsf11a	-0.081346919	-1.659088813	0.107302683	0.533465277	-0.076712157	-0.891517028	0.378760312	0.646707756	None
ENSMUST00000185535.1	Gm7160-201	ENSMUSG00000099843.1	Gm7160	0.235507782	1.778917770	0.085178489	0.493513107	0.212690273	1.601942064	0.118186676	0.356487565	None
ENSMUST00000188519.1	Gm7160-202	ENSMUSG00000099843.1	Gm7160	0.068973070	0.725806061	0.473466373	0.836569386	0.212690273	1.601942064	0.118186676	0.356487565	None
ENSMUST00000118196.7	Zcchc2-201	ENSMUSG00000038866.15	Zcchc2	0.004892338	0.072608968	0.942589276	0.989360234	0.080074115	1.869327138	0.069991116	0.271193512	None
ENSMUST00000119166.7	Zcchc2-202	ENSMUSG00000038866.15	Zcchc2	0.018117795	0.094270986	0.925507781	0.986689576	0.080074115	1.869327138	0.069991116	0.271193512	None
ENSMUST00000186983.6	Zcchc2-204	ENSMUSG00000038866.15	Zcchc2	-0.044308070	-0.534577129	0.596801046	0.888337698	0.080074115	1.869327138	0.069991116	0.271193512	None
ENSMUST00000188954.6	Zcchc2-205	ENSMUSG00000038866.15	Zcchc2	0.279303834	0.995682126	0.327204444	0.753395881	0.080074115	1.869327138	0.069991116	0.271193512	None
ENSMUST00000190105.1	Gm20753-201	ENSMUSG00000101583.1	Gm20753	-0.001657542	-0.011500392	0.990898784	0.999977457	-0.050429421	-0.230640384	0.818941547	0.928983329	None
ENSMUST00000061047.6	Phlpp1-201	ENSMUSG00000044340.7	Phlpp1	0.023219576	0.538381447	0.594204253	0.887567793	0.071481131	2.126464119	0.040615568	0.204743311	None
ENSMUST00000112751.1	Bcl2-201	ENSMUSG00000057329.7	Bcl2	-0.088576845	-1.814835996	0.079351781	0.484237269	-0.054489039	-1.302204363	0.201379514	0.473106846	None
ENSMUST00000010049.5	Kdsr-201	ENSMUSG00000009905.5	Kdsr	-0.127232446	-2.721803816	0.010610023	0.231051454	-0.077249066	-1.570389683	0.125352094	0.367803639	None
ENSMUST00000187319.1	Kdsr-202	ENSMUSG00000009905.5	Kdsr	0.273090730	0.879278368	0.386095412	0.790316539	-0.077249066	-1.570389683	0.125352094	0.367803639	None
ENSMUST00000112736.7	Vps4b-202	ENSMUSG00000009907.17	Vps4b	-0.088271408	-1.253499379	0.219506169	0.670729936	-0.045147095	-1.324578406	0.193923834	0.462720662	None
ENSMUST00000094646.5	Vps4b-201	ENSMUSG00000009907.17	Vps4b	-0.082237587	-1.784607654	0.084231935	0.491817019	-0.045147095	-1.324578406	0.193923834	0.462720662	None
ENSMUST00000147705.1	Vps4b-205	ENSMUSG00000009907.17	Vps4b	-0.133909973	-1.639744147	0.111288376	0.540087158	-0.045147095	-1.324578406	0.193923834	0.462720662	None
ENSMUST00000127606.1	Vps4b-204	ENSMUSG00000009907.17	Vps4b	0.132841183	0.618325608	0.540930951	0.868832038	-0.045147095	-1.324578406	0.193923834	0.462720662	None
ENSMUST00000000514.10	Serpinb8-201	ENSMUSG00000026315.13	Serpinb8	-0.038182767	-0.675337343	0.504527296	0.850980621	-0.402115328	-0.875206946	0.387447928	0.653898176	None
ENSMUST00000112706.3	Serpinb8-202	ENSMUSG00000026315.13	Serpinb8	-0.052977108	-1.480033833	0.149075458	0.594792827	-0.402115328	-0.875206946	0.387447928	0.653898176	None
ENSMUST00000151283.1	Serpinb8-204	ENSMUSG00000026315.13	Serpinb8	0.036374584	0.697623375	0.490673865	0.844425191	-0.402115328	-0.875206946	0.387447928	0.653898176	None
ENSMUST00000137092.7	Cdh7-206	ENSMUSG00000026312.17	Cdh7	-0.116215021	-1.134286268	0.265472332	0.710411195	0.036604045	0.610382675	0.545564796	0.768867416	None
ENSMUST00000112701.7	Cdh7-202	ENSMUSG00000026312.17	Cdh7	0.038500739	0.449086985	0.656529834	0.909762622	0.036604045	0.610382675	0.545564796	0.768867416	None
ENSMUST00000145188.1	Cdh7-207	ENSMUSG00000026312.17	Cdh7	0.260567376	0.934067293	0.357573495	0.773921364	0.036604045	0.610382675	0.545564796	0.768867416	None
ENSMUST00000131464.7	Cdh7-204	ENSMUSG00000026312.17	Cdh7	0.009090622	0.122659606	0.903177791	0.980649923	0.036604045	0.610382675	0.545564796	0.768867416	None
ENSMUST00000146282.2	Cdh7-208	ENSMUSG00000026312.17	Cdh7	0.237901769	3.484685082	0.001509017	0.114429891	0.036604045	0.610382675	0.545564796	0.768867416	None
ENSMUST00000172005.7	Cdh7-209	ENSMUSG00000026312.17	Cdh7	-0.321635428	-2.186559998	0.036540167	0.366535324	0.036604045	0.610382675	0.545564796	0.768867416	None
ENSMUST00000094626.4	Cdh19-201	ENSMUSG00000047216.8	Cdh19	-0.005360746	-0.093905860	0.925795425	0.986765970	-0.010073456	-0.049931018	0.960462171	0.985602670	None
ENSMUST00000187555.1	Cdh19-202	ENSMUSG00000047216.8	Cdh19	-0.086834672	-1.140677683	0.262843135	0.708959271	-0.010073456	-0.049931018	0.960462171	0.985602670	None
ENSMUST00000186365.1	Dsel-202	ENSMUSG00000038702.6	Dsel	-0.080172873	-0.306009141	0.761667603	0.942338883	0.032535929	0.543390309	0.590317030	0.798847721	None
ENSMUST00000035462.6	Dsel-201	ENSMUSG00000038702.6	Dsel	-0.023522709	-0.366681997	0.716376760	0.928232623	0.032535929	0.543390309	0.590317030	0.798847721	None
ENSMUST00000189370.1	Dsel-203	ENSMUSG00000038702.6	Dsel	0.027771096	0.149505217	0.882134894	0.975567536	0.032535929	0.543390309	0.590317030	0.798847721	None
ENSMUST00000185872.1	Gm18406-201	ENSMUSG00000101054.1	Gm18406	0.265350307	2.662736646	0.012236234	0.245280502	0.161749002	1.331330758	0.191715787	0.460446221	None
ENSMUST00000186137.6	Gm17916-201	ENSMUSG00000100515.6	Gm17916	-0.130808311	-1.277767931	0.210929151	0.663536151	-0.082780759	-0.703823677	0.486214532	0.728728476	None
ENSMUST00000189918.1	Gm17916-203	ENSMUSG00000100515.6	Gm17916	0.136927790	0.585532118	0.562478821	0.876861263	-0.082780759	-0.703823677	0.486214532	0.728728476	None
ENSMUST00000043725.8	Cntnap5a-201	ENSMUSG00000070695.4	Cntnap5a	-0.111952183	-1.578492665	0.124723739	0.561838954	-0.071808390	-1.038686716	0.306096903	0.582798984	None
ENSMUST00000027623.8	Tsn-201	ENSMUSG00000026374.14	Tsn	0.099821738	2.924760012	0.006433933	0.193878472	0.117901126	4.635574464	0.000048293	0.007488361	sig Gene
ENSMUST00000186608.6	Tsn-203	ENSMUSG00000026374.14	Tsn	-0.000965167	-0.020148012	0.984055955	0.998777261	0.117901126	4.635574464	0.000048293	0.007488361	sig Gene
ENSMUST00000188512.6	Tsn-204	ENSMUSG00000026374.14	Tsn	0.038908387	0.909687333	0.370089217	0.780856365	0.117901126	4.635574464	0.000048293	0.007488361	sig Gene
ENSMUST00000188882.1	Tsn-205	ENSMUSG00000026374.14	Tsn	0.037251193	0.705842381	0.485619420	0.842747959	0.117901126	4.635574464	0.000048293	0.007488361	sig Gene
ENSMUST00000186163.1	Tsn-202	ENSMUSG00000026374.14	Tsn	0.013741995	0.140365496	0.889290054	0.977164340	0.117901126	4.635574464	0.000048293	0.007488361	sig Gene
ENSMUST00000027626.12	Nifk-201	ENSMUSG00000026377.12	Nifk	-0.067748035	-1.604377151	0.118892005	0.551505117	-0.014943304	-0.416575823	0.679540949	0.852424224	None
ENSMUST00000112688.9	Nifk-202	ENSMUSG00000026377.12	Nifk	0.484460759	1.050633928	0.301644199	0.736118135	-0.014943304	-0.416575823	0.679540949	0.852424224	None
ENSMUST00000070989.13	Clasp1-202	ENSMUSG00000064302.13	Clasp1	0.418211159	2.701478930	0.011145389	0.236439934	0.111932089	3.423121983	0.001597642	0.039431218	sig Gene
ENSMUST00000190571.6	Clasp1-218	ENSMUSG00000064302.13	Clasp1	0.154269016	1.122440596	0.270395369	0.713662490	0.111932089	3.423121983	0.001597642	0.039431218	sig Gene
ENSMUST00000189738.6	Clasp1-216	ENSMUSG00000064302.13	Clasp1	0.011585231	0.121361844	0.904196979	0.980912998	0.111932089	3.423121983	0.001597642	0.039431218	sig Gene
ENSMUST00000165223.7	Clasp1-203	ENSMUSG00000064302.13	Clasp1	0.306573888	1.020220034	0.315613582	0.745625018	0.111932089	3.423121983	0.001597642	0.039431218	sig Gene
ENSMUST00000189262.6	Clasp1-212	ENSMUSG00000064302.13	Clasp1	-0.084960481	-0.428334072	0.671404476	0.914549511	0.111932089	3.423121983	0.001597642	0.039431218	sig Gene
ENSMUST00000186349.6	Clasp1-206	ENSMUSG00000064302.13	Clasp1	-0.043149307	-0.273268215	0.786480870	0.948439012	0.111932089	3.423121983	0.001597642	0.039431218	sig Gene
ENSMUST00000185405.6	Clasp1-205	ENSMUSG00000064302.13	Clasp1	0.032885462	0.167429576	0.868132387	0.972519990	0.111932089	3.423121983	0.001597642	0.039431218	sig Gene
ENSMUST00000188710.6	Clasp1-210	ENSMUSG00000064302.13	Clasp1	0.131120369	2.262713943	0.030894587	0.342397484	0.111932089	3.423121983	0.001597642	0.039431218	sig Gene
ENSMUST00000204904.2	Clasp1-229	ENSMUSG00000064302.13	Clasp1	0.262970114	1.090548856	0.283974940	0.724135700	0.111932089	3.423121983	0.001597642	0.039431218	sig Gene
ENSMUST00000191823.5	Clasp1-221	ENSMUSG00000064302.13	Clasp1	0.084898163	0.613803385	0.543876499	0.870015626	0.111932089	3.423121983	0.001597642	0.039431218	sig Gene
ENSMUST00000205176.1	Clasp1-230	ENSMUSG00000064302.13	Clasp1	0.086405367	1.245565770	0.222366340	0.673166267	0.111932089	3.423121983	0.001597642	0.039431218	sig Gene
ENSMUST00000204325.1	Clasp1-226	ENSMUSG00000064302.13	Clasp1	0.035049668	0.729789489	0.471062600	0.835071464	0.111932089	3.423121983	0.001597642	0.039431218	sig Gene
ENSMUST00000027629.9	Tfcp2l1-201	ENSMUSG00000026380.10	Tfcp2l1	-0.186028382	-2.373396140	0.024085430	0.315921105	-0.403507879	-2.774406173	0.008824003	0.096375181	None
ENSMUST00000062483.14	Gli2-201	ENSMUSG00000048402.14	Gli2	0.078953272	1.366584623	0.181702161	0.632841498	0.142258215	2.138208354	0.039582883	0.201948531	None
ENSMUST00000038765.5	Inhbb-201	ENSMUSG00000037035.5	Inhbb	0.008401912	0.151479202	0.880590835	0.975004457	0.039710171	0.761434239	0.451515027	0.703185921	None
ENSMUST00000004565.14	Ralb-201	ENSMUSG00000004451.14	Ralb	-0.002495445	-0.045096803	0.964322828	0.994587656	0.049679288	0.928061403	0.359753199	0.631392328	None
ENSMUST00000183952.1	Tmem185b-202	ENSMUSG00000098923.1	Tmem185b	-0.110033822	-1.681309386	0.102871617	0.526023681	-0.074801152	-1.151981612	0.257162826	0.535226664	None
ENSMUST00000052404.12	Epb41l5-202	ENSMUSG00000026383.14	Epb41l5	-0.169184718	-3.754712695	0.000728285	0.083814226	-0.129304780	-3.113871087	0.003677761	0.060710409	None
ENSMUST00000064091.11	Ptpn4-201	ENSMUSG00000026384.13	Ptpn4	-0.116352973	-1.632031393	0.112911314	0.542713505	-0.072790807	-1.089752117	0.283293447	0.561828111	None
ENSMUST00000163179.7	Ptpn4-202	ENSMUSG00000026384.13	Ptpn4	-0.140680461	-0.853810499	0.399837074	0.798110372	-0.072790807	-1.089752117	0.283293447	0.561828111	None
ENSMUST00000168303.7	Ptpn4-209	ENSMUSG00000026384.13	Ptpn4	-0.083682672	-0.372644798	0.711978585	0.926508498	-0.072790807	-1.089752117	0.283293447	0.561828111	None
ENSMUST00000037906.5	Tmem177-201	ENSMUSG00000036975.5	Tmem177	-0.197339555	-4.089680223	0.000289380	0.057451968	-0.174422880	-3.241820586	0.002614844	0.050745711	None
ENSMUST00000056089.7	Tmem37-201	ENSMUSG00000050777.7	Tmem37	-0.202219259	-2.037134091	0.050355688	0.412494960	-0.241585118	-1.689770089	0.099991534	0.327254960	None
ENSMUST00000027634.12	Dbi-201	ENSMUSG00000026385.16	Dbi	-0.079384532	-1.694956123	0.100226739	0.521739070	-0.040943630	-1.133454609	0.264753525	0.543242400	None
ENSMUST00000132118.1	Dbi-204	ENSMUSG00000026385.16	Dbi	-0.170822649	-0.973416660	0.337970011	0.760464587	-0.040943630	-1.133454609	0.264753525	0.543242400	None
ENSMUST00000112648.7	Dbi-202	ENSMUSG00000026385.16	Dbi	0.071377993	0.416172013	0.680185332	0.917220254	-0.040943630	-1.133454609	0.264753525	0.543242400	None
ENSMUST00000128408.7	Dbi-203	ENSMUSG00000026385.16	Dbi	-0.010869837	-0.073593901	0.941811946	0.989189274	-0.040943630	-1.133454609	0.264753525	0.543242400	None
ENSMUST00000151708.2	Dbi-207	ENSMUSG00000026385.16	Dbi	0.017892922	0.176130129	0.861350844	0.970271422	-0.040943630	-1.133454609	0.264753525	0.543242400	None
ENSMUST00000135937.1	Dbi-205	ENSMUSG00000026385.16	Dbi	0.211253556	1.325176285	0.194911687	0.645519891	-0.040943630	-1.133454609	0.264753525	0.543242400	None
ENSMUST00000149628.1	Dbi-206	ENSMUSG00000026385.16	Dbi	1.245278461	3.512624369	0.001400508	0.111373273	-0.040943630	-1.133454609	0.264753525	0.543242400	None
ENSMUST00000112644.8	3110009E18Rik-203	ENSMUSG00000026388.15	3110009E18Rik	-0.026001512	-0.223772890	0.824419607	0.959656320	-0.022410782	-0.239248469	0.812313081	0.925723335	None
ENSMUST00000056038.14	3110009E18Rik-202	ENSMUSG00000026388.15	3110009E18Rik	-0.130551024	-0.738062388	0.466093021	0.832462956	-0.022410782	-0.239248469	0.812313081	0.925723335	None
ENSMUST00000112640.7	Steap3-202	ENSMUSG00000026389.16	Steap3	-0.093466137	-1.036319516	0.308164270	0.740212216	-0.043062717	-0.458413722	0.649498508	0.835331110	None
ENSMUST00000037286.9	C1ql2-201	ENSMUSG00000036907.9	C1ql2	-0.325771491	-2.342404547	0.025839667	0.323344966	-0.546958599	-2.152637811	0.038345960	0.198845821	None
ENSMUST00000181433.7	Celrr-202	ENSMUSG00000097881.7	Celrr	0.022062881	0.290723932	0.773221568	0.944724873	0.110101406	0.856877941	0.397360939	0.662014129	None
ENSMUST00000190612.1	Celrr-204	ENSMUSG00000097881.7	Celrr	0.181309186	1.436845044	0.160897070	0.609764600	0.110101406	0.856877941	0.397360939	0.662014129	None
ENSMUST00000003818.13	Insig2-201	ENSMUSG00000003721.14	Insig2	-0.137697339	-3.953603138	0.000421952	0.068037418	-0.068999595	-2.407521605	0.021487999	0.148944079	None
ENSMUST00000160968.7	Insig2-208	ENSMUSG00000003721.14	Insig2	-0.159008328	-0.386139334	0.702062247	0.923639863	-0.068999595	-2.407521605	0.021487999	0.148944079	None
ENSMUST00000186915.1	Insig2-214	ENSMUSG00000003721.14	Insig2	-0.276473547	-0.641920275	0.525699441	0.861795864	-0.068999595	-2.407521605	0.021487999	0.148944079	None
ENSMUST00000159528.1	Insig2-206	ENSMUSG00000003721.14	Insig2	0.125248613	0.383940962	0.703674131	0.924070990	-0.068999595	-2.407521605	0.021487999	0.148944079	None
ENSMUST00000162582.1	Insig2-212	ENSMUSG00000003721.14	Insig2	0.760551167	2.279958571	0.029730644	0.338826994	-0.068999595	-2.407521605	0.021487999	0.148944079	None
ENSMUST00000161818.1	Insig2-210	ENSMUSG00000003721.14	Insig2	0.000593048	0.002134215	0.998310981	1.000000000	-0.068999595	-2.407521605	0.021487999	0.148944079	None
ENSMUST00000194699.1	Gm37174-201	ENSMUSG00000104253.1	Gm37174	0.005720675	0.086580590	0.931568317	0.988189756	0.026870548	0.280767564	0.780547272	0.909181899	None
ENSMUST00000036025.15	Ccdc93-201	ENSMUSG00000026339.18	Ccdc93	-0.060083907	-1.497060013	0.144610556	0.590701618	-0.012744423	-0.324173023	0.747742905	0.893373418	None
ENSMUST00000055884.7	Htr5b-201	ENSMUSG00000050534.8	Htr5b	-0.227604953	-2.023958261	0.051770754	0.415917751	-0.295089807	-1.574945449	0.124296169	0.366286762	None
ENSMUST00000001724.11	Ddx18-201	ENSMUSG00000001674.11	Ddx18	-0.079392523	-1.509850189	0.141327733	0.586713017	-0.045896772	-1.100014196	0.278859501	0.556405060	None
ENSMUST00000148809.1	Ddx18-204	ENSMUSG00000001674.11	Ddx18	-0.314425819	-1.790384006	0.083280148	0.489089625	-0.045896772	-1.100014196	0.278859501	0.556405060	None
ENSMUST00000134417.2	Ddx18-203	ENSMUSG00000001674.11	Ddx18	-0.466163135	-1.630130504	0.113314298	0.543084932	-0.045896772	-1.100014196	0.278859501	0.556405060	None
ENSMUST00000131471.1	Ddx18-202	ENSMUSG00000001674.11	Ddx18	-0.615277960	-2.852406728	0.007703428	0.205473253	-0.045896772	-1.100014196	0.278859501	0.556405060	None
ENSMUST00000112606.7	Dpp10-202	ENSMUSG00000036815.17	Dpp10	-0.041363796	-1.185174123	0.245060970	0.693976816	0.039965069	0.948734698	0.349282411	0.622797459	None
ENSMUST00000112603.3	Dpp10-201	ENSMUSG00000036815.17	Dpp10	-0.013778622	-0.253612286	0.801489432	0.952534511	0.039965069	0.948734698	0.349282411	0.622797459	None
ENSMUST00000239072.1	Dpp10-206	ENSMUSG00000036815.17	Dpp10	0.141858371	0.713068118	0.481200340	0.840136907	0.039965069	0.948734698	0.349282411	0.622797459	None
ENSMUST00000140361.2	Dpp10-203	ENSMUSG00000036815.17	Dpp10	-0.183107576	-0.929687002	0.359801333	0.774886753	0.039965069	0.948734698	0.349282411	0.622797459	None
ENSMUST00000027579.16	Actr3-201	ENSMUSG00000026341.16	Actr3	-0.324418816	-0.551537569	0.585266064	0.885094891	0.053706587	2.055481170	0.047378830	0.222505324	None
ENSMUST00000178474.7	Actr3-202	ENSMUSG00000026341.16	Actr3	0.030601585	0.741533638	0.464016952	0.831536368	0.053706587	2.055481170	0.047378830	0.222505324	None
ENSMUST00000186008.6	Actr3-204	ENSMUSG00000026341.16	Actr3	0.011391301	0.081604970	0.935491674	0.989050904	0.053706587	2.055481170	0.047378830	0.222505324	None
ENSMUST00000191578.6	Actr3-212	ENSMUSG00000026341.16	Actr3	-0.948605778	-1.421097270	0.165388194	0.615421141	0.053706587	2.055481170	0.047378830	0.222505324	None
ENSMUST00000188362.1	Actr3-206	ENSMUSG00000026341.16	Actr3	0.113963795	1.000199653	0.325048997	0.752342602	0.053706587	2.055481170	0.047378830	0.222505324	None
ENSMUST00000189192.1	Actr3-209	ENSMUSG00000026341.16	Actr3	-0.079521324	-0.427395185	0.672080686	0.914585223	0.053706587	2.055481170	0.047378830	0.222505324	None
ENSMUST00000188497.6	Actr3-207	ENSMUSG00000026341.16	Actr3	-0.979048713	-1.451045846	0.156930545	0.605509368	0.053706587	2.055481170	0.047378830	0.222505324	None
ENSMUST00000191544.6	Actr3-211	ENSMUSG00000026341.16	Actr3	-0.328609784	-0.852597567	0.400499151	0.798427250	0.053706587	2.055481170	0.047378830	0.222505324	None
ENSMUST00000191004.6	Actr3-210	ENSMUSG00000026341.16	Actr3	-0.065111857	-0.227994170	0.821165672	0.958432136	0.053706587	2.055481170	0.047378830	0.222505324	None
ENSMUST00000187460.6	Actr3-205	ENSMUSG00000026341.16	Actr3	-0.197871526	-0.556272087	0.582065573	0.883746505	0.053706587	2.055481170	0.047378830	0.222505324	None
ENSMUST00000190037.6	Slc35f5-203	ENSMUSG00000026342.10	Slc35f5	-0.081223938	-0.969253531	0.340009141	0.761837864	0.004449195	0.134406042	0.893854011	0.959957150	None
ENSMUST00000027580.10	Slc35f5-201	ENSMUSG00000026342.10	Slc35f5	-0.023331132	-0.550622027	0.585885951	0.885343588	0.004449195	0.134406042	0.893854011	0.959957150	None
ENSMUST00000189443.1	Slc35f5-202	ENSMUSG00000026342.10	Slc35f5	-0.397467291	-1.139891729	0.263165427	0.708959271	0.004449195	0.134406042	0.893854011	0.959957150	None
ENSMUST00000159417.1	Lypd1-202	ENSMUSG00000026344.9	Lypd1	-0.110421445	-1.141466170	0.262520092	0.708809078	0.005557850	0.068888911	0.945471431	0.978605196	None
ENSMUST00000162899.7	Lypd1-205	ENSMUSG00000026344.9	Lypd1	-0.093320406	-0.487951496	0.629058351	0.900782646	0.005557850	0.068888911	0.945471431	0.978605196	None
ENSMUST00000027582.9	Lypd1-201	ENSMUSG00000026344.9	Lypd1	0.044168055	0.285757104	0.776987483	0.945612364	0.005557850	0.068888911	0.945471431	0.978605196	None
ENSMUST00000159529.1	Lypd1-203	ENSMUSG00000026344.9	Lypd1	-0.101160404	-0.828831591	0.413610903	0.805339751	0.005557850	0.068888911	0.945471431	0.978605196	None
ENSMUST00000161361.2	Lypd1-204	ENSMUSG00000026344.9	Lypd1	-0.004703807	-0.027591408	0.978166990	0.997502855	0.005557850	0.068888911	0.945471431	0.978605196	None
ENSMUST00000161954.7	Nckap5-208	ENSMUSG00000049690.15	Nckap5	-0.078690352	-0.877715477	0.386929889	0.790784987	0.001725256	0.021739048	0.982779993	0.992870749	None
ENSMUST00000112583.7	Nckap5-204	ENSMUSG00000049690.15	Nckap5	0.087518838	0.498867631	0.621436000	0.897792067	0.001725256	0.021739048	0.982779993	0.992870749	None
ENSMUST00000162877.7	Nckap5-212	ENSMUSG00000049690.15	Nckap5	0.170438809	1.565982493	0.127625074	0.565762724	0.001725256	0.021739048	0.982779993	0.992870749	None
ENSMUST00000160736.1	Nckap5-207	ENSMUSG00000049690.15	Nckap5	0.061412517	0.212019222	0.833496338	0.962053109	0.001725256	0.021739048	0.982779993	0.992870749	None
ENSMUST00000057846.14	Nckap5-201	ENSMUSG00000049690.15	Nckap5	-0.010665103	-0.079682842	0.937007749	0.989050904	0.001725256	0.021739048	0.982779993	0.992870749	None
ENSMUST00000094610.4	Nckap5-203	ENSMUSG00000049690.15	Nckap5	0.186997429	1.369007086	0.180951488	0.631756705	0.001725256	0.021739048	0.982779993	0.992870749	None
ENSMUST00000038361.10	Mgat5-201	ENSMUSG00000036155.13	Mgat5	-0.004922839	-0.125922129	0.900616336	0.980081661	0.042209320	1.220638506	0.230410065	0.506533018	None
ENSMUST00000170338.2	Gm8451-201	ENSMUSG00000099471.1	Gm8451	-0.212163078	-1.236600455	0.225632056	0.676217702	0.118638252	0.883519501	0.383004484	0.649976904	None
ENSMUST00000160616.7	Tmem163-203	ENSMUSG00000026347.13	Tmem163	-0.166363575	-1.480018935	0.149079413	0.594792827	-0.097059697	-0.971869114	0.337806882	0.613171777	None
ENSMUST00000185560.1	Tmem163-205	ENSMUSG00000026347.13	Tmem163	0.108785076	1.153003125	0.257826280	0.705175801	-0.097059697	-0.971869114	0.337806882	0.613171777	None
ENSMUST00000160111.7	Tmem163-202	ENSMUSG00000026347.13	Tmem163	-0.087137112	-0.250682861	0.803732989	0.953309867	-0.097059697	-0.971869114	0.337806882	0.613171777	None
ENSMUST00000162406.1	Tmem163-204	ENSMUSG00000026347.13	Tmem163	0.119587544	0.632180570	0.531958901	0.864044936	-0.097059697	-0.971869114	0.337806882	0.613171777	None
ENSMUST00000186537.1	Acmsd-202	ENSMUSG00000026348.7	Acmsd	-0.044104171	-1.096502628	0.281403658	0.722746758	0.132142069	0.319322597	0.751386398	0.894409530	None
ENSMUST00000188163.1	2900009J06Rik-202	ENSMUSG00000102014.1	2900009J06Rik	0.029242982	0.405549459	0.687892154	0.919767760	0.038122165	0.508480885	0.614317070	0.814495131	None
ENSMUST00000185310.1	2900009J06Rik-201	ENSMUSG00000102014.1	2900009J06Rik	0.110702524	0.622666376	0.538111484	0.866973580	0.038122165	0.508480885	0.614317070	0.814495131	None
ENSMUST00000149760.7	Ccnt2-206	ENSMUSG00000026349.14	Ccnt2	-0.257279290	-2.328289119	0.026676438	0.326273053	0.023032415	0.606108542	0.548366818	0.771452234	None
ENSMUST00000143513.1	Ccnt2-205	ENSMUSG00000026349.14	Ccnt2	0.078479057	0.679457550	0.501949882	0.850366445	0.023032415	0.606108542	0.548366818	0.771452234	None
ENSMUST00000112570.1	Ccnt2-202	ENSMUSG00000026349.14	Ccnt2	0.258056453	2.359958319	0.024832319	0.319063773	0.023032415	0.606108542	0.548366818	0.771452234	None
ENSMUST00000027587.14	Ccnt2-201	ENSMUSG00000026349.14	Ccnt2	-0.118407597	-2.275251580	0.030044358	0.340089234	0.023032415	0.606108542	0.548366818	0.771452234	None
ENSMUST00000153359.1	Ccnt2-207	ENSMUSG00000026349.14	Ccnt2	0.025546035	0.258930142	0.797421049	0.951431058	0.023032415	0.606108542	0.548366818	0.771452234	None
ENSMUST00000208183.2	Map3k19-205	ENSMUSG00000051590.10	Map3k19	-0.206633075	-3.567397108	0.001209262	0.104837864	-0.332983104	-3.434636528	0.001547888	0.038695261	sig Gene
ENSMUST00000037649.5	Rab3gap1-201	ENSMUSG00000036104.12	Rab3gap1	-0.221230477	-4.806780207	0.000038339	0.023686544	-0.156267215	-3.732666045	0.000673683	0.025630744	sig Both
ENSMUST00000186865.6	Rab3gap1-205	ENSMUSG00000036104.12	Rab3gap1	0.027705323	0.343316113	0.733705579	0.933577894	-0.156267215	-3.732666045	0.000673683	0.025630744	sig Gene
ENSMUST00000212506.1	Rab3gap1-207	ENSMUSG00000036104.12	Rab3gap1	-0.067977690	-0.487908698	0.629088318	0.900782646	-0.156267215	-3.732666045	0.000673683	0.025630744	sig Gene
ENSMUST00000086614.11	Zranb3-201	ENSMUSG00000036086.16	Zranb3	-0.061473925	-1.158354614	0.255669883	0.703761627	-0.008308757	-0.150342653	0.881360261	0.957107376	None
ENSMUST00000112538.3	Zranb3-203	ENSMUSG00000036086.16	Zranb3	0.059887834	0.699077382	0.489777537	0.844195400	-0.008308757	-0.150342653	0.881360261	0.957107376	None
ENSMUST00000143389.1	Zranb3-207	ENSMUSG00000036086.16	Zranb3	-0.193683548	-1.390026380	0.174539136	0.624993543	-0.008308757	-0.150342653	0.881360261	0.957107376	None
ENSMUST00000186230.1	Gm28800-201	ENSMUSG00000099760.1	Gm28800	-0.057614502	-0.751848736	0.457879737	0.827819597	-0.042672695	-0.383056245	0.704002511	0.866938728	None
ENSMUST00000121497.1	Rpl28-ps1-201	ENSMUSG00000058603.10	Rpl28-ps1	0.041950538	1.123689875	0.269873093	0.713209124	0.163382743	1.892167196	0.066792408	0.264704675	None
ENSMUST00000188381.6	R3hdm1-209	ENSMUSG00000056211.13	R3hdm1	0.073987603	0.941207356	0.353961603	0.771250782	0.114903823	3.103473341	0.003780169	0.061800702	None
ENSMUST00000187900.6	R3hdm1-208	ENSMUSG00000056211.13	R3hdm1	0.121170201	1.210582044	0.235312833	0.685721759	0.114903823	3.103473341	0.003780169	0.061800702	None
ENSMUST00000036288.10	R3hdm1-201	ENSMUSG00000056211.13	R3hdm1	0.071540342	1.997789622	0.054685061	0.423911227	0.114903823	3.103473341	0.003780169	0.061800702	None
ENSMUST00000187023.6	R3hdm1-205	ENSMUSG00000056211.13	R3hdm1	0.199994368	1.265589390	0.215200990	0.667413035	0.114903823	3.103473341	0.003780169	0.061800702	None
ENSMUST00000187557.1	R3hdm1-206	ENSMUSG00000056211.13	R3hdm1	0.059456472	0.246602820	0.806860595	0.953952599	0.114903823	3.103473341	0.003780169	0.061800702	None
ENSMUST00000185471.1	R3hdm1-203	ENSMUSG00000056211.13	R3hdm1	0.132639161	1.390571932	0.174375105	0.624821840	0.114903823	3.103473341	0.003780169	0.061800702	None
ENSMUST00000185853.6	R3hdm1-204	ENSMUSG00000056211.13	R3hdm1	0.295416409	1.251982387	0.220050911	0.671194919	0.114903823	3.103473341	0.003780169	0.061800702	None
ENSMUST00000190056.2	R3hdm1-213	ENSMUSG00000056211.13	R3hdm1	0.012268813	0.139585003	0.889901522	0.977373671	0.114903823	3.103473341	0.003780169	0.061800702	None
ENSMUST00000190288.1	R3hdm1-214	ENSMUSG00000056211.13	R3hdm1	0.046000305	0.621618720	0.538791261	0.867447206	0.114903823	3.103473341	0.003780169	0.061800702	None
ENSMUST00000188570.1	R3hdm1-210	ENSMUSG00000056211.13	R3hdm1	-0.067716478	-0.815154169	0.421276341	0.809731866	0.114903823	3.103473341	0.003780169	0.061800702	None
ENSMUST00000027592.5	Ubxn4-201	ENSMUSG00000026353.9	Ubxn4	-0.119302208	-3.617847099	0.001055666	0.098662763	-0.069285527	-2.633201683	0.012520865	0.114800073	None
ENSMUST00000187031.1	Ubxn4-202	ENSMUSG00000026353.9	Ubxn4	0.457846423	1.989888260	0.055592784	0.426523824	-0.069285527	-2.633201683	0.012520865	0.114800073	None
ENSMUST00000189895.1	Ubxn4-203	ENSMUSG00000026353.9	Ubxn4	0.639454762	2.415047923	0.021898419	0.304489671	-0.069285527	-2.633201683	0.012520865	0.114800073	None
ENSMUST00000027601.10	Mcm6-201	ENSMUSG00000026355.11	Mcm6	-0.138346266	-2.142298904	0.040230025	0.380198556	-0.114832298	-2.153382211	0.038283089	0.198614653	None
ENSMUST00000190495.1	Mcm6-203	ENSMUSG00000026355.11	Mcm6	-0.179041519	-2.094209300	0.044611528	0.395323192	-0.114832298	-2.153382211	0.038283089	0.198614653	None
ENSMUST00000027602.14	Dars-201	ENSMUSG00000026356.15	Dars	-0.048045300	-1.502359974	0.143242860	0.589743599	-0.004345672	-0.175095500	0.862016986	0.947853117	None
ENSMUST00000064309.8	Dars-202	ENSMUSG00000026356.15	Dars	-0.147521445	-0.900810048	0.374716607	0.783642279	-0.004345672	-0.175095500	0.862016986	0.947853117	None
ENSMUST00000187672.1	Gm6170-201	ENSMUSG00000100078.1	Gm6170	-0.003464974	-0.042470210	0.966399460	0.994737155	0.214331003	1.204263113	0.236595743	0.513403353	None
ENSMUST00000052172.6	Cxcr4-201	ENSMUSG00000045382.6	Cxcr4	-0.076029858	-1.059297018	0.297745382	0.734086254	-0.028474898	-0.414471346	0.681066757	0.852846978	None
ENSMUST00000142893.1	Cxcr4-202	ENSMUSG00000045382.6	Cxcr4	-0.010849241	-0.080965864	0.935995741	0.989050904	-0.028474898	-0.414471346	0.681066757	0.852846978	None
ENSMUST00000073527.12	Thsd7b-202	ENSMUSG00000042581.14	Thsd7b	-0.139091230	-2.362068807	0.024713640	0.318363558	-0.068487858	-1.358667547	0.182973387	0.449887514	None
ENSMUST00000140834.1	Thsd7b-204	ENSMUSG00000042581.14	Thsd7b	0.100234045	0.502917014	0.618619204	0.896682352	-0.068487858	-1.358667547	0.182973387	0.449887514	None
ENSMUST00000027650.12	Cd55-201	ENSMUSG00000026399.12	Cd55	-0.207605607	-2.239171580	0.032549846	0.350851299	-0.187506175	-1.915045930	0.063714998	0.258299853	None
ENSMUST00000140400.1	Cd55-204	ENSMUSG00000026399.12	Cd55	-0.105001563	-0.995708544	0.327191811	0.753395881	-0.187506175	-1.915045930	0.063714998	0.258299853	None
ENSMUST00000133057.1	Cd55-203	ENSMUSG00000026399.12	Cd55	-0.141329918	-0.880329476	0.385534842	0.789732191	-0.187506175	-1.915045930	0.063714998	0.258299853	None
ENSMUST00000171479.7	Pfkfb2-204	ENSMUSG00000026409.14	Pfkfb2	-0.037201825	-0.326101927	0.746564456	0.937699377	0.033272845	0.851861711	0.400101489	0.664341921	None
ENSMUST00000185233.6	Pfkfb2-205	ENSMUSG00000026409.14	Pfkfb2	-0.038596197	-0.618086466	0.541086506	0.868867892	0.033272845	0.851861711	0.400101489	0.664341921	None
ENSMUST00000187522.1	Pfkfb2-209	ENSMUSG00000026409.14	Pfkfb2	0.001739892	0.015862995	0.987446552	0.999702613	0.033272845	0.851861711	0.400101489	0.664341921	None
ENSMUST00000189534.6	Pfkfb2-211	ENSMUSG00000026409.14	Pfkfb2	-0.135189575	-0.565907254	0.575578916	0.881255016	0.033272845	0.851861711	0.400101489	0.664341921	None
ENSMUST00000189167.6	Pfkfb2-210	ENSMUSG00000026409.14	Pfkfb2	0.100841879	0.399079027	0.692603347	0.921185512	0.033272845	0.851861711	0.400101489	0.664341921	None
ENSMUST00000187089.6	Pfkfb2-208	ENSMUSG00000026409.14	Pfkfb2	0.022513737	0.164568187	0.870364917	0.973064641	0.033272845	0.851861711	0.400101489	0.664341921	None
ENSMUST00000191347.6	Pfkfb2-213	ENSMUSG00000026409.14	Pfkfb2	0.046570060	0.293258432	0.771302027	0.944480250	0.033272845	0.851861711	0.400101489	0.664341921	None
ENSMUST00000169659.7	Pfkfb2-203	ENSMUSG00000026409.14	Pfkfb2	0.116582455	1.476345185	0.150057171	0.595926526	0.033272845	0.851861711	0.400101489	0.664341921	None
ENSMUST00000186867.6	Pfkfb2-207	ENSMUSG00000026409.14	Pfkfb2	0.016263165	0.159035785	0.874684501	0.973981428	0.033272845	0.851861711	0.400101489	0.664341921	None
ENSMUST00000191301.1	Pfkfb2-212	ENSMUSG00000026409.14	Pfkfb2	0.166980905	0.964171237	0.342509681	0.764174083	0.033272845	0.851861711	0.400101489	0.664341921	None
ENSMUST00000186777.1	Pfkfb2-206	ENSMUSG00000026409.14	Pfkfb2	-0.043034968	-0.427897157	0.671719118	0.914585223	0.033272845	0.851861711	0.400101489	0.664341921	None
ENSMUST00000049813.5	Yod1-201	ENSMUSG00000046404.5	Yod1	0.175310532	3.005998674	0.005244593	0.181088245	0.249454053	4.145465346	0.000205490	0.014136955	sig Gene
ENSMUST00000039323.7	AA986860-201	ENSMUSG00000042510.7	AA986860	-0.172674490	-2.312076428	0.027667779	0.330069040	-0.210322494	-1.610351540	0.116334528	0.354163370	None
ENSMUST00000038829.6	Fcmr-201	ENSMUSG00000042474.6	Fcmr	0.005739306	0.254854136	0.800538854	0.952252178	0.295999025	0.935495766	0.355964314	0.627983678	None
ENSMUST00000016672.10	Mapkapk2-201	ENSMUSG00000016528.10	Mapkapk2	0.111383346	2.713666596	0.010821415	0.233129797	0.161207346	4.247982268	0.000152233	0.012513152	sig Gene
ENSMUST00000016670.8	Dyrk3-201	ENSMUSG00000016526.8	Dyrk3	0.052726377	1.160906848	0.254646098	0.702461375	0.093037330	2.244709441	0.031230688	0.178279487	None
ENSMUST00000189756.1	Dyrk3-202	ENSMUSG00000016526.8	Dyrk3	0.170046907	0.501873119	0.619344790	0.897047325	0.093037330	2.244709441	0.031230688	0.178279487	None
ENSMUST00000112446.8	Eif2d-203	ENSMUSG00000026427.16	Eif2d	0.057083310	0.448687290	0.656814995	0.909873840	0.060416709	1.425754542	0.162827141	0.422377833	None
ENSMUST00000068805.13	Eif2d-202	ENSMUSG00000026427.16	Eif2d	0.007258675	0.154066886	0.878567461	0.974582454	0.060416709	1.425754542	0.162827141	0.422377833	None
ENSMUST00000149119.7	Eif2d-206	ENSMUSG00000026427.16	Eif2d	0.111574571	0.992580717	0.328689846	0.754325924	0.060416709	1.425754542	0.162827141	0.422377833	None
ENSMUST00000068791.10	Eif2d-201	ENSMUSG00000026427.16	Eif2d	0.079678050	1.066731604	0.294427744	0.732215805	0.060416709	1.425754542	0.162827141	0.422377833	None
ENSMUST00000131855.1	Eif2d-204	ENSMUSG00000026427.16	Eif2d	0.057479953	0.633491173	0.531114308	0.863700877	0.060416709	1.425754542	0.162827141	0.422377833	None
ENSMUST00000153651.1	Eif2d-208	ENSMUSG00000026427.16	Eif2d	-0.002636904	-0.019074638	0.984905255	0.998946640	0.060416709	1.425754542	0.162827141	0.422377833	None
ENSMUST00000068564.14	Rassf5-202	ENSMUSG00000026430.16	Rassf5	-0.284449308	-1.251595326	0.220190066	0.671391528	-0.003257555	-0.047078526	0.962719146	0.986287726	None
ENSMUST00000027688.14	Rassf5-201	ENSMUSG00000026430.16	Rassf5	0.098065951	0.817144550	0.420155432	0.809008030	-0.003257555	-0.047078526	0.962719146	0.986287726	None
ENSMUST00000062108.9	Ikbke-201	ENSMUSG00000042349.13	Ikbke	0.140264804	1.269112111	0.213958659	0.666094287	-0.156178968	-1.337994951	0.189555537	0.457813883	None
ENSMUST00000097588.8	Srgap2-201	ENSMUSG00000026425.15	Srgap2	-0.029042618	-0.671077660	0.507199643	0.852448755	0.025370278	0.624382563	0.536438987	0.763358132	None
ENSMUST00000187042.6	Srgap2-205	ENSMUSG00000026425.15	Srgap2	0.187895103	1.332860158	0.192406097	0.643477901	0.025370278	0.624382563	0.536438987	0.763358132	None
ENSMUST00000190336.6	Srgap2-212	ENSMUSG00000026425.15	Srgap2	0.039117539	0.295596467	0.769532583	0.943972881	0.025370278	0.624382563	0.536438987	0.763358132	None
ENSMUST00000186543.6	Srgap2-204	ENSMUSG00000026425.15	Srgap2	0.396250928	2.125934013	0.041676114	0.382980457	0.025370278	0.624382563	0.536438987	0.763358132	None
ENSMUST00000189892.1	Srgap2-210	ENSMUSG00000026425.15	Srgap2	-0.835718962	-2.512555906	0.017469867	0.280258589	0.025370278	0.624382563	0.536438987	0.763358132	None
ENSMUST00000188770.6	Srgap2-209	ENSMUSG00000026425.15	Srgap2	0.054067435	0.705582210	0.485778963	0.842838806	0.025370278	0.624382563	0.536438987	0.763358132	None
ENSMUST00000185596.1	Srgap2-203	ENSMUSG00000026425.15	Srgap2	0.010969033	0.059419830	0.953003638	0.992060527	0.025370278	0.624382563	0.536438987	0.763358132	None
ENSMUST00000188437.1	Srgap2-207	ENSMUSG00000026425.15	Srgap2	0.000649966	0.002410350	0.998092448	1.000000000	0.025370278	0.624382563	0.536438987	0.763358132	None
ENSMUST00000068613.4	Fam72a-201	ENSMUSG00000055184.4	Fam72a	0.038422421	0.484396068	0.631550020	0.901788743	0.062205150	0.533221058	0.597261766	0.803666967	None
ENSMUST00000073350.12	Ctse-201	ENSMUSG00000004552.16	Ctse	-0.064452879	-1.739013653	0.092073503	0.507587454	-0.541702585	-0.963702053	0.341828870	0.617016739	None
ENSMUST00000064664.9	Rab7b-201	ENSMUSG00000052688.12	Rab7b	-0.160608165	-1.319802932	0.196678725	0.647806056	-0.215724335	-1.333449643	0.191026894	0.459596625	None
ENSMUST00000086559.6	Slc41a1-201	ENSMUSG00000013275.9	Slc41a1	-0.141799040	-2.129568847	0.041350989	0.382387524	-0.100950776	-1.613095266	0.115735408	0.353681429	None
ENSMUST00000112386.7	Rab29-202	ENSMUSG00000026433.13	Rab29	-0.240899602	-1.976068944	0.057212061	0.431774388	-0.145523448	-1.177956582	0.246787869	0.523951301	None
ENSMUST00000027693.7	Rab29-201	ENSMUSG00000026433.13	Rab29	-0.020739136	-0.140744469	0.888993177	0.977151380	-0.145523448	-1.177956582	0.246787869	0.523951301	None
ENSMUST00000189946.6	Nucks1-203	ENSMUSG00000026434.12	Nucks1	-0.078869099	-0.961272632	0.343941337	0.765073314	0.065167987	1.957689065	0.058304378	0.248362474	None
ENSMUST00000062264.7	Nucks1-201	ENSMUSG00000026434.12	Nucks1	0.021083972	0.544037532	0.590353514	0.886383536	0.065167987	1.957689065	0.058304378	0.248362474	None
ENSMUST00000177943.7	Slc45a3-202	ENSMUSG00000026435.15	Slc45a3	-0.043280386	-0.497777008	0.622195648	0.898073755	0.040055973	0.290386681	0.773239821	0.905581482	None
ENSMUST00000086556.11	Elk4-202	ENSMUSG00000026436.15	Elk4	0.036569000	0.639655761	0.527151252	0.862450847	0.089305964	2.109454641	0.042153466	0.208717111	None
ENSMUST00000147218.1	Elk4-207	ENSMUSG00000026436.15	Elk4	0.027550777	0.475740240	0.637634440	0.904255783	0.089305964	2.109454641	0.042153466	0.208717111	None
ENSMUST00000131159.2	Elk4-204	ENSMUSG00000026436.15	Elk4	0.007490941	0.015310259	0.987883933	0.999702613	0.089305964	2.109454641	0.042153466	0.208717111	None
ENSMUST00000126927.7	Mfsd4a-204	ENSMUSG00000059149.17	Mfsd4a	0.078093799	0.832933340	0.411329091	0.804300273	-0.042357523	-0.401041589	0.690835587	0.859264789	None
ENSMUST00000163016.1	Mfsd4a-212	ENSMUSG00000059149.17	Mfsd4a	0.100220223	1.267815593	0.214415259	0.666525863	-0.042357523	-0.401041589	0.690835587	0.859264789	None
ENSMUST00000112370.8	Mfsd4a-203	ENSMUSG00000059149.17	Mfsd4a	-0.099640300	-1.045505872	0.303968815	0.737686374	-0.042357523	-0.401041589	0.690835587	0.859264789	None
ENSMUST00000146267.7	Mfsd4a-206	ENSMUSG00000059149.17	Mfsd4a	0.036344526	0.634141894	0.530695228	0.863430814	-0.042357523	-0.401041589	0.690835587	0.859264789	None
ENSMUST00000046658.9	Mfsd4a-201	ENSMUSG00000059149.17	Mfsd4a	-0.052633599	-0.552004575	0.584949991	0.885017138	-0.042357523	-0.401041589	0.690835587	0.859264789	None
ENSMUST00000159038.7	Mfsd4a-207	ENSMUSG00000059149.17	Mfsd4a	-0.458865282	-2.456618332	0.019897889	0.294378508	-0.042357523	-0.401041589	0.690835587	0.859264789	None
ENSMUST00000193350.1	Gm37120-201	ENSMUSG00000103966.1	Gm37120	-0.035188291	-0.413691156	0.681982133	0.917916492	-0.002723299	-0.022763592	0.981968569	0.992753970	None
ENSMUST00000027697.11	Cdk18-201	ENSMUSG00000026437.11	Cdk18	-0.100148063	-1.290747914	0.206447383	0.659250068	-0.164655883	-0.937498109	0.354948333	0.627243918	None
ENSMUST00000188387.6	Cdk18-204	ENSMUSG00000026437.11	Cdk18	-0.036914687	-0.319218710	0.751727215	0.939479708	-0.164655883	-0.937498109	0.354948333	0.627243918	None
ENSMUST00000112362.2	Cdk18-202	ENSMUSG00000026437.11	Cdk18	-0.128143352	-1.059275609	0.297754974	0.734086254	-0.164655883	-0.937498109	0.354948333	0.627243918	None
ENSMUST00000185601.1	Cdk18-203	ENSMUSG00000026437.11	Cdk18	0.306830763	1.641874034	0.110843618	0.539768732	-0.164655883	-0.937498109	0.354948333	0.627243918	None
ENSMUST00000188169.6	Lemd1-205	ENSMUSG00000079330.9	Lemd1	-0.196452449	-3.139017782	0.003735203	0.156817053	-0.137491064	-2.266589685	0.029724025	0.173751147	None
ENSMUST00000112357.8	Lemd1-201	ENSMUSG00000079330.9	Lemd1	-0.125111325	-1.314431333	0.198457467	0.650536253	-0.137491064	-2.266589685	0.029724025	0.173751147	None
ENSMUST00000189062.1	Lemd1-206	ENSMUSG00000079330.9	Lemd1	-0.007912650	-0.043822285	0.965330454	0.994669545	-0.137491064	-2.266589685	0.029724025	0.173751147	None
ENSMUST00000185223.1	Lemd1-202	ENSMUSG00000079330.9	Lemd1	0.086367572	0.388216376	0.700540616	0.923033726	-0.137491064	-2.266589685	0.029724025	0.173751147	None
ENSMUST00000187339.6	Lemd1-204	ENSMUSG00000079330.9	Lemd1	-0.021806797	-0.096736543	0.923565703	0.986249966	-0.137491064	-2.266589685	0.029724025	0.173751147	None
ENSMUST00000191418.1	Lemd1-208	ENSMUSG00000079330.9	Lemd1	-0.421430552	-2.699642277	0.011194988	0.236747218	-0.137491064	-2.266589685	0.029724025	0.173751147	None
ENSMUST00000188175.1	Gm29695-201	ENSMUSG00000118219.1	Gm29695	0.017333076	0.287643856	0.775556269	0.945107292	0.103307475	1.239492414	0.223437673	0.498269366	None
ENSMUST00000046071.4	Klhdc8a-201	ENSMUSG00000042115.4	Klhdc8a	-0.115278217	-1.872165180	0.070757250	0.464246749	-0.067298041	-1.163081506	0.252691248	0.530173844	None
ENSMUST00000072177.13	Nuak2-201	ENSMUSG00000009772.15	Nuak2	-0.001585890	-0.010104829	0.992003168	1.000000000	0.119464111	1.983646068	0.055209668	0.241515094	None
ENSMUST00000082125.5	Nuak2-202	ENSMUSG00000009772.15	Nuak2	0.195028303	1.124077879	0.269711031	0.713051601	0.119464111	1.983646068	0.055209668	0.241515094	None
ENSMUST00000045473.15	Tmcc2-201	ENSMUSG00000042066.16	Tmcc2	0.033797017	0.910878571	0.369471117	0.780655647	0.102957440	3.278230353	0.002370532	0.048414125	sig Gene
ENSMUST00000138717.1	Tmcc2-205	ENSMUSG00000042066.16	Tmcc2	0.278305913	4.091221769	0.000288142	0.057451968	0.102957440	3.278230353	0.002370532	0.048414125	sig Gene
ENSMUST00000132435.1	Tmcc2-203	ENSMUSG00000042066.16	Tmcc2	-0.143960360	-1.512453579	0.140666944	0.585585143	0.102957440	3.278230353	0.002370532	0.048414125	sig Gene
ENSMUST00000045110.13	Dstyk-201	ENSMUSG00000042046.15	Dstyk	-0.143857167	-3.556702342	0.001244499	0.106280354	-0.103573839	-2.810924311	0.008049132	0.091660980	None
ENSMUST00000180835.1	6030442K20Rik-201	ENSMUSG00000097760.2	6030442K20Rik	-0.038757995	-0.461001372	0.648053829	0.906686816	-0.158797243	-1.140411570	0.261884501	0.540572817	None
ENSMUST00000190825.6	Rbbp5-206	ENSMUSG00000026439.14	Rbbp5	0.087334321	0.246780490	0.806724331	0.953926767	-0.016062108	-0.380151152	0.706138150	0.868538135	None
ENSMUST00000190997.6	Rbbp5-207	ENSMUSG00000026439.14	Rbbp5	-0.234027958	-1.061504459	0.296757599	0.733807031	-0.016062108	-0.380151152	0.706138150	0.868538135	None
ENSMUST00000027700.14	Rbbp5-201	ENSMUSG00000026439.14	Rbbp5	-0.029373249	-0.501759921	0.619423494	0.897047325	-0.016062108	-0.380151152	0.706138150	0.868538135	None
ENSMUST00000188575.6	Rbbp5-204	ENSMUSG00000026439.14	Rbbp5	0.047753736	0.213555375	0.832308696	0.961626355	-0.016062108	-0.380151152	0.706138150	0.868538135	None
ENSMUST00000189786.2	Rbbp5-205	ENSMUSG00000026439.14	Rbbp5	-0.392157196	-1.400132016	0.171520248	0.621295014	-0.016062108	-0.380151152	0.706138150	0.868538135	None
ENSMUST00000187834.1	Rbbp5-203	ENSMUSG00000026439.14	Rbbp5	-0.117926239	-0.778469941	0.442263532	0.820773208	-0.016062108	-0.380151152	0.706138150	0.868538135	None
ENSMUST00000058167.2	Tmem81-201	ENSMUSG00000048174.2	Tmem81	-0.072639743	-0.740017918	0.464922802	0.832008602	-0.026462249	-0.313233546	0.755968499	0.896551169	None
ENSMUST00000188789.1	Tmem81-202	ENSMUSG00000048174.2	Tmem81	-0.030488314	-0.292700572	0.771724404	0.944553386	-0.026462249	-0.313233546	0.755968499	0.896551169	None
ENSMUST00000189528.6	Cntn2-207	ENSMUSG00000053024.14	Cntn2	-0.021578816	-0.294882132	0.770073065	0.944115569	-0.013237587	-0.275240542	0.784755256	0.912248667	None
ENSMUST00000186487.6	Cntn2-202	ENSMUSG00000053024.14	Cntn2	0.228500762	1.671268907	0.104854550	0.529943004	-0.013237587	-0.275240542	0.784755256	0.912248667	None
ENSMUST00000086521.10	Cntn2-201	ENSMUSG00000053024.14	Cntn2	-0.076286282	-1.437418016	0.160735504	0.609764600	-0.013237587	-0.275240542	0.784755256	0.912248667	None
ENSMUST00000190601.6	Cntn2-208	ENSMUSG00000053024.14	Cntn2	-0.092724570	-0.595518471	0.555871145	0.874497469	-0.013237587	-0.275240542	0.784755256	0.912248667	None
ENSMUST00000188143.1	Cntn2-205	ENSMUSG00000053024.14	Cntn2	-0.184780048	-0.971636918	0.338840730	0.761101377	-0.013237587	-0.275240542	0.784755256	0.912248667	None
ENSMUST00000186530.2	Cntn2-203	ENSMUSG00000053024.14	Cntn2	-0.081483332	-0.469170661	0.642269577	0.905095841	-0.013237587	-0.275240542	0.784755256	0.912248667	None
ENSMUST00000094569.10	Nfasc-202	ENSMUSG00000026442.14	Nfasc	0.019528473	0.525179687	0.603238781	0.891250653	0.068766040	2.039230409	0.049059692	0.226309074	None
ENSMUST00000043189.13	Nfasc-201	ENSMUSG00000026442.14	Nfasc	-0.081250493	-0.313956845	0.755681773	0.940663619	0.068766040	2.039230409	0.049059692	0.226309074	None
ENSMUST00000163770.7	Nfasc-203	ENSMUSG00000026442.14	Nfasc	0.183821462	0.753361523	0.456983703	0.827645375	0.068766040	2.039230409	0.049059692	0.226309074	None
ENSMUST00000186389.6	Nfasc-205	ENSMUSG00000026442.14	Nfasc	-0.120232757	-0.614380315	0.543500250	0.869770907	0.068766040	2.039230409	0.049059692	0.226309074	None
ENSMUST00000186330.1	Nfasc-204	ENSMUSG00000026442.14	Nfasc	-0.191330702	-0.418733965	0.678331793	0.916540025	0.068766040	2.039230409	0.049059692	0.226309074	None
ENSMUST00000188307.1	Nfasc-208	ENSMUSG00000026442.14	Nfasc	0.084768213	0.863711403	0.394458548	0.794811213	0.068766040	2.039230409	0.049059692	0.226309074	None
ENSMUST00000186539.1	Nfasc-206	ENSMUSG00000026442.14	Nfasc	0.123758585	0.771868329	0.446106003	0.822417303	0.068766040	2.039230409	0.049059692	0.226309074	None
ENSMUST00000189219.1	Nfasc-209	ENSMUSG00000026442.14	Nfasc	-0.170605910	-0.651724515	0.519438653	0.858244316	0.068766040	2.039230409	0.049059692	0.226309074	None
ENSMUST00000027706.3	Lrrn2-201	ENSMUSG00000026443.3	Lrrn2	0.047890141	1.327056816	0.194296166	0.645012720	0.091733778	3.342004747	0.001994224	0.043676135	sig Gene
ENSMUST00000188090.6	Mdm4-210	ENSMUSG00000054387.13	Mdm4	0.112023319	2.905914766	0.006744117	0.196689917	0.169046848	4.772822789	0.000032025	0.006092035	sig Gene
ENSMUST00000191212.6	Mdm4-214	ENSMUSG00000054387.13	Mdm4	0.214145929	1.674219354	0.104268577	0.528437578	0.169046848	4.772822789	0.000032025	0.006092035	sig Gene
ENSMUST00000185398.6	Mdm4-203	ENSMUSG00000054387.13	Mdm4	0.198267777	1.233922432	0.226614494	0.677017433	0.169046848	4.772822789	0.000032025	0.006092035	sig Gene
ENSMUST00000067398.12	Mdm4-201	ENSMUSG00000054387.13	Mdm4	0.154069444	0.608872977	0.547097433	0.871627703	0.169046848	4.772822789	0.000032025	0.006092035	sig Gene
ENSMUST00000189596.1	Mdm4-211	ENSMUSG00000054387.13	Mdm4	0.037691820	0.403511154	0.689374907	0.920132168	0.169046848	4.772822789	0.000032025	0.006092035	sig Gene
ENSMUST00000186513.1	Mdm4-205	ENSMUSG00000054387.13	Mdm4	0.069192462	0.892484200	0.379090520	0.786127898	0.169046848	4.772822789	0.000032025	0.006092035	sig Gene
ENSMUST00000185418.1	Mdm4-204	ENSMUSG00000054387.13	Mdm4	0.045240165	0.264643001	0.793056901	0.950164946	0.169046848	4.772822789	0.000032025	0.006092035	sig Gene
[truncated: 54,202 more rows]
