# Supplementary material for: Molecular impact of nicotine and smoking exposure on the developing and adult mouse brain
Source: bioRxiv. 2024 Nov 5:2024.11.05.622149. Preprint. [Version 1] doi: 10.1101/2024.11.05.622149 (PMC11580964; doi:10.1101/2024.11.05.622149)
Supplement: Supplement 1 [file media-1.zip › SuppTables/TableS13_DE_exons_vs_genes_smo.tsv]

exon_gencodeID	chr	start	end	strand	gencodeID	gene_Symbol	logFC_exon	t_exon	P.Value_exon	adj.P.Val_exon	logFC_gene	t_gene	P.Value_gene	adj.P.Val_gene	DE
ENSMUSE00000858910.1	chr1	3213609	3216344	-	ENSMUSG00000051951.5	Xkr4	0.021133007202445	0.241749210263814	0.809550748427966	0.912205202529701	0.00370800806156033	0.0398712746470225	0.9682925585989	0.984809591397445	None
ENSMUSE00000866652.1	chr1	3205901	3207317	-	ENSMUSG00000051951.5	Xkr4	0.0108311279722961	0.129320787275636	0.897406188434159	0.954708204310353	0.00370800806156033	0.0398712746470225	0.9682925585989	0.984809591397445	None
ENSMUSE00000863980.1	chr1	3213439	3215632	-	ENSMUSG00000051951.5	Xkr4	0.017893946291292	0.212108645156258	0.832524824964126	0.924363589884875	0.00370800806156033	0.0398712746470225	0.9682925585989	0.984809591397445	None
ENSMUSE00000867897.1	chr1	3206523	3207317	-	ENSMUSG00000051951.5	Xkr4	0.0228915988472884	0.27220132795806	0.78612051053478	0.900369224379011	0.00370800806156033	0.0398712746470225	0.9682925585989	0.984809591397445	None
ENSMUSE00000485541.3	chr1	3670552	3671498	-	ENSMUSG00000051951.5	Xkr4	0.0997056954331519	1.46663777698166	0.146126586631477	0.363267776231308	0.00370800806156033	0.0398712746470225	0.9682925585989	0.984809591397445	None
ENSMUSE00000449517.3	chr1	3421702	3421901	-	ENSMUSG00000051951.5	Xkr4	0.00950166677509801	0.130600477811437	0.896396770521386	0.954189550994809	0.00370800806156033	0.0398712746470225	0.9682925585989	0.984809591397445	None
ENSMUSE00000448840.2	chr1	3214482	3216968	-	ENSMUSG00000051951.5	Xkr4	0.0257941549471894	0.289067408572092	0.773226363521339	0.893338236603122	0.00370800806156033	0.0398712746470225	0.9682925585989	0.984809591397445	None
ENSMUSE00001337496.1	chr1	3658847	3658904	-	ENSMUSG00000102331.1	Gm19938	0.636981232952982	3.89991502571006	0.000190454031869239	0.00589568154860278	0.300973886254468	2.03343429379721	0.0452392249176779	0.138815747630963	sig Exon
ENSMUSE00000231976.3	chr1	4495136	4495942	-	ENSMUSG00000025902.13	Sox17	0.0743866779269633	0.516703880048504	0.60669081891337	0.79490905139172	-0.096564978435185	-1.81442324177739	0.0732655977732545	0.194137310947597	None
ENSMUSE00000154039.3	chr1	4493100	4493466	-	ENSMUSG00000025902.13	Sox17	-0.126618751269013	-1.32343408436101	0.18920314581295	0.420988689542713	-0.096564978435185	-1.81442324177739	0.0732655977732545	0.194137310947597	None
ENSMUSE00000154037.5	chr1	4490931	4492668	-	ENSMUSG00000025902.13	Sox17	-0.0597967275833701	-1.00049043721019	0.319883616475537	0.566203600142955	-0.096564978435185	-1.81442324177739	0.0732655977732545	0.194137310947597	None
ENSMUSE00001338191.1	chr1	4491250	4492663	-	ENSMUSG00000025902.13	Sox17	-0.0470422075722004	-0.801268660178763	0.425187255551251	0.661139023588096	-0.096564978435185	-1.81442324177739	0.0732655977732545	0.194137310947597	None
ENSMUSE00001340715.1	chr1	4491390	4492668	-	ENSMUSG00000025902.13	Sox17	-0.0397787806786673	-0.661251231543348	0.510221177317436	0.727222600864156	-0.096564978435185	-1.81442324177739	0.0732655977732545	0.194137310947597	None
ENSMUSE00000878088.1	chr1	4493100	4493490	-	ENSMUSG00000025902.13	Sox17	-0.130126216962563	-1.35196419749937	0.179936246483855	0.409310693827383	-0.096564978435185	-1.81442324177739	0.0732655977732545	0.194137310947597	None
ENSMUSE00000707470.2	chr1	4491713	4492668	-	ENSMUSG00000025902.13	Sox17	-0.020928899597611	-0.303064080654266	0.762573859810868	0.887621841886825	-0.096564978435185	-1.81442324177739	0.0732655977732545	0.194137310947597	None
ENSMUSE00001339744.1	chr1	4492457	4493604	-	ENSMUSG00000025902.13	Sox17	-0.128829954217408	-1.56986734410745	0.120122885066099	0.324716804651796	-0.096564978435185	-1.81442324177739	0.0732655977732545	0.194137310947597	None
ENSMUSE00001338309.1	chr1	4492458	4492668	-	ENSMUSG00000025902.13	Sox17	-0.0424078852669416	-0.405451296088761	0.68615401650674	0.844497223796715	-0.096564978435185	-1.81442324177739	0.0732655977732545	0.194137310947597	None
ENSMUSE00001338470.1	chr1	4493100	4493735	-	ENSMUSG00000025902.13	Sox17	-0.132002634007045	-1.38298593814138	0.170254023542151	0.396688273556644	-0.096564978435185	-1.81442324177739	0.0732655977732545	0.194137310947597	None
ENSMUSE00001341780.1	chr1	4492465	4492668	-	ENSMUSG00000025902.13	Sox17	-0.0261600345273048	-0.247961776367535	0.804755838349633	0.90981321439416	-0.096564978435185	-1.81442324177739	0.0732655977732545	0.194137310947597	None
ENSMUSE00001340615.1	chr1	4492467	4492668	-	ENSMUSG00000025902.13	Sox17	0.00262066133148579	0.0249536525106825	0.980149817226823	0.991883236531042	-0.096564978435185	-1.81442324177739	0.0732655977732545	0.194137310947597	None
ENSMUSE00001304409.1	chr1	4687934	4689403	-	ENSMUSG00000098104.1	Gm6085	0.0844612830275183	1.65687407716185	0.101193706185631	0.293402825225148	0.072987870121949	1.44517703860582	0.152214675980247	0.318776825434138	None
ENSMUSE00000450421.7	chr1	4785573	4785710	-	ENSMUSG00000033845.13	Mrpl15	0.0155252957166989	0.404743940035876	0.686671979585553	0.844801832908056	0.0143295965875042	0.601142437856016	0.549401433488633	0.722384585116316	None
ENSMUSE00001229301.1	chr1	4783951	4784105	-	ENSMUSG00000033845.13	Mrpl15	-0.0161923586848739	-0.444378994170206	0.657886296705881	0.827387044602556	0.0143295965875042	0.601142437856016	0.549401433488633	0.722384585116316	None
ENSMUSE00001268906.1	chr1	4782568	4782733	-	ENSMUSG00000033845.13	Mrpl15	0.00940720766033558	0.307209713198674	0.759427387442242	0.885873231004887	0.0143295965875042	0.601142437856016	0.549401433488633	0.722384585116316	None
ENSMUSE00001298601.1	chr1	4777525	4777648	-	ENSMUSG00000033845.13	Mrpl15	-0.00242899246712552	-0.0659142333176893	0.947599293349411	0.977655128453873	0.0143295965875042	0.601142437856016	0.549401433488633	0.722384585116316	None
ENSMUSE00000771965.1	chr1	4773206	4774516	-	ENSMUSG00000033845.13	Mrpl15	-0.293461127296591	-2.18541372668191	0.0315807441497619	0.1453850113784	0.0143295965875042	0.601142437856016	0.549401433488633	0.722384585116316	None
ENSMUSE00001256281.1	chr1	4785573	4785739	-	ENSMUSG00000033845.13	Mrpl15	0.0155252957166989	0.404743940035876	0.686671979585553	0.844801832908056	0.0143295965875042	0.601142437856016	0.549401433488633	0.722384585116316	None
ENSMUSE00000841426.1	chr1	4773211	4776801	-	ENSMUSG00000033845.13	Mrpl15	-0.00688540589341653	-0.192205995041554	0.84803456355702	0.93181104110023	0.0143295965875042	0.601142437856016	0.549401433488633	0.722384585116316	None
ENSMUSE00000789568.1	chr1	4785573	4785698	-	ENSMUSG00000033845.13	Mrpl15	0.0157222084328885	0.410062466776647	0.682781161468502	0.842504077404536	0.0143295965875042	0.601142437856016	0.549401433488633	0.722384585116316	None
ENSMUSE00000355250.8	chr1	4774436	4774516	-	ENSMUSG00000033845.13	Mrpl15	-0.200969472337004	-0.96397140536398	0.337766537563098	0.583438822004911	0.0143295965875042	0.601142437856016	0.549401433488633	0.722384585116316	None
ENSMUSE00000728811.1	chr1	4782568	4782606	-	ENSMUSG00000033845.13	Mrpl15	0.0248516245049338	0.73539177975227	0.464104340337657	0.692341253085339	0.0143295965875042	0.601142437856016	0.549401433488633	0.722384585116316	None
ENSMUSE00000703318.3	chr1	4776377	4776801	-	ENSMUSG00000033845.13	Mrpl15	0.00916273706447475	0.261029188848103	0.794694862666786	0.9049471790591	0.0143295965875042	0.601142437856016	0.549401433488633	0.722384585116316	None
ENSMUSE00001266256.2	chr1	4779967	4784566	-	ENSMUSG00000033845.13	Mrpl15	0.0493766173981496	1.80153550374922	0.075127526965829	0.245995257813369	0.0143295965875042	0.601142437856016	0.549401433488633	0.722384585116316	None
ENSMUSE00000722807.1	chr1	4781221	4782301	-	ENSMUSG00000033845.13	Mrpl15	0.160298392883344	2.42928476178471	0.0172125497989099	0.100112194118225	0.0143295965875042	0.601142437856016	0.549401433488633	0.722384585116316	None
ENSMUSE00000727986.1	chr1	4785573	4785692	-	ENSMUSG00000033845.13	Mrpl15	0.01592719485871	0.415250787061385	0.678993842843291	0.840293853913877	0.0143295965875042	0.601142437856016	0.549401433488633	0.722384585116316	None
ENSMUSE00000767698.1	chr1	4783572	4784105	-	ENSMUSG00000033845.13	Mrpl15	-0.0159066263545936	-0.439001867335299	0.661762600959159	0.829922281447908	0.0143295965875042	0.601142437856016	0.549401433488633	0.722384585116316	None
ENSMUSE00001343760.1	chr1	4778063	4779212	-	ENSMUSG00000102275.1	Gm37144	0.221875912223995	1.94109391699035	0.0555261895960803	0.204747727772542	0.182521971664213	1.48360400345714	0.14174329885297	0.304329856099024	None
ENSMUSE00000837314.1	chr1	4807788	4807982	+	ENSMUSG00000025903.14	Lypla1	-0.0263452859465687	-0.419132961474853	0.676165349386952	0.838611372586868	-0.00557123173188351	-0.0922991034651901	0.926685268345057	0.968075917883063	None
ENSMUSE00001255376.1	chr1	4808455	4808486	+	ENSMUSG00000025903.14	Lypla1	-0.0324487954891729	-0.522549881161879	0.602632815258676	0.792117153447312	-0.00557123173188351	-0.0922991034651901	0.926685268345057	0.968075917883063	None
ENSMUSE00001222304.1	chr1	4828584	4828649	+	ENSMUSG00000025903.14	Lypla1	-0.0714049815839878	-1.28465283886509	0.20236759740979	0.437620867084915	-0.00557123173188351	-0.0922991034651901	0.926685268345057	0.968075917883063	None
ENSMUSE00001206798.1	chr1	4830268	4830315	+	ENSMUSG00000025903.14	Lypla1	-0.063724280096132	-1.23417896229409	0.220502506003723	0.459546292013121	-0.00557123173188351	-0.0922991034651901	0.926685268345057	0.968075917883063	None
ENSMUSE00001230529.1	chr1	4832311	4832381	+	ENSMUSG00000025903.14	Lypla1	-0.10149098548023	-1.89398303464709	0.0615932105538093	0.218039680439307	-0.00557123173188351	-0.0922991034651901	0.926685268345057	0.968075917883063	None
ENSMUSE00001211877.1	chr1	4837001	4837074	+	ENSMUSG00000025903.14	Lypla1	-0.118774177787144	-2.46237061003606	0.0157998930954319	0.0949672167204397	-0.00557123173188351	-0.0922991034651901	0.926685268345057	0.968075917883063	None
ENSMUSE00001291741.1	chr1	4839387	4839488	+	ENSMUSG00000025903.14	Lypla1	-0.146718265116929	-2.78779083796812	0.00653270780440319	0.0546648086303076	-0.00557123173188351	-0.0922991034651901	0.926685268345057	0.968075917883063	None
ENSMUSE00001227229.1	chr1	4840956	4841132	+	ENSMUSG00000025903.14	Lypla1	-0.0640109517507342	-1.54333708819658	0.126425622275084	0.334483841634422	-0.00557123173188351	-0.0922991034651901	0.926685268345057	0.968075917883063	None
ENSMUSE00000792454.1	chr1	4807823	4807982	+	ENSMUSG00000025903.14	Lypla1	-0.0263452859465687	-0.419132961474853	0.676165349386952	0.838611372586868	-0.00557123173188351	-0.0922991034651901	0.926685268345057	0.968075917883063	None
ENSMUSE00000154055.5	chr1	4844963	4846739	+	ENSMUSG00000025903.14	Lypla1	0.000806512159087816	0.0148578553793572	0.988180041732491	0.995148304496336	-0.00557123173188351	-0.0922991034651901	0.926685268345057	0.968075917883063	None
ENSMUSE00000737251.2	chr1	4807830	4807982	+	ENSMUSG00000025903.14	Lypla1	-0.0263452859465687	-0.419132961474853	0.676165349386952	0.838611372586868	-0.00557123173188351	-0.0922991034651901	0.926685268345057	0.968075917883063	None
ENSMUSE00000732610.1	chr1	4840956	4841286	+	ENSMUSG00000025903.14	Lypla1	-0.0643290825179428	-1.55134229314971	0.124496822010971	0.331433498844765	-0.00557123173188351	-0.0922991034651901	0.926685268345057	0.968075917883063	None
ENSMUSE00000800941.1	chr1	4807896	4807982	+	ENSMUSG00000025903.14	Lypla1	-0.0263452859465687	-0.419132961474853	0.676165349386952	0.838611372586868	-0.00557123173188351	-0.0922991034651901	0.926685268345057	0.968075917883063	None
ENSMUSE00000823135.1	chr1	4832311	4832368	+	ENSMUSG00000025903.14	Lypla1	-0.111510513264685	-2.09193685053449	0.0393964927583202	0.16615663660797	-0.00557123173188351	-0.0922991034651901	0.926685268345057	0.968075917883063	None
ENSMUSE00000752887.1	chr1	4841107	4841132	+	ENSMUSG00000025903.14	Lypla1	-0.0197973278142291	-0.414945717220174	0.679216307820943	0.840390344656745	-0.00557123173188351	-0.0922991034651901	0.926685268345057	0.968075917883063	None
ENSMUSE00000773804.1	chr1	4844963	4845174	+	ENSMUSG00000025903.14	Lypla1	-0.0270212910590492	-0.566974633111576	0.572210225062927	0.771470203170428	-0.00557123173188351	-0.0922991034651901	0.926685268345057	0.968075917883063	None
ENSMUSE00000805214.1	chr1	4807898	4807982	+	ENSMUSG00000025903.14	Lypla1	-0.0263452859465687	-0.419132961474853	0.676165349386952	0.838611372586868	-0.00557123173188351	-0.0922991034651901	0.926685268345057	0.968075917883063	None
ENSMUSE00001077126.1	chr1	4840956	4840969	+	ENSMUSG00000025903.14	Lypla1	-0.114367219785189	-2.25648687599129	0.0265790963739401	0.130803098366026	-0.00557123173188351	-0.0922991034651901	0.926685268345057	0.968075917883063	None
ENSMUSE00000703291.1	chr1	4807911	4807982	+	ENSMUSG00000025903.14	Lypla1	-0.0263452859465687	-0.419132961474853	0.676165349386952	0.838611372586868	-0.00557123173188351	-0.0922991034651901	0.926685268345057	0.968075917883063	None
ENSMUSE00000703290.1	chr1	4844963	4845352	+	ENSMUSG00000025903.14	Lypla1	-0.00636648107988244	-0.126040342834094	0.899994565797021	0.956010644135493	-0.00557123173188351	-0.0922991034651901	0.926685268345057	0.968075917883063	None
ENSMUSE00000772543.1	chr1	4840956	4841093	+	ENSMUSG00000025903.14	Lypla1	-0.0673913607259943	-1.59361083503995	0.114696848391429	0.315997418425476	-0.00557123173188351	-0.0922991034651901	0.926685268345057	0.968075917883063	None
ENSMUSE00000777602.1	chr1	4836905	4839488	+	ENSMUSG00000025903.14	Lypla1	-0.123277520138729	-2.55134112928375	0.012501812529763	0.0821922382812238	-0.00557123173188351	-0.0922991034651901	0.926685268345057	0.968075917883063	None
ENSMUSE00000756040.1	chr1	4840956	4842827	+	ENSMUSG00000025903.14	Lypla1	-0.061017548578103	-1.48498728539884	0.141208283082802	0.356304294644624	-0.00557123173188351	-0.0922991034651901	0.926685268345057	0.968075917883063	None
ENSMUSE00000703287.3	chr1	4857814	4857976	+	ENSMUSG00000033813.15	Tcea1	0.0440355006649412	1.25342458171644	0.213452511994898	0.451061040993664	0.0324895761002971	1.28316807642334	0.203043859379356	0.385806511343536	None
ENSMUSE00000703278.1	chr1	4886744	4886831	+	ENSMUSG00000033813.15	Tcea1	0.0161304131585792	0.536733391227506	0.592839401784106	0.785654415174802	0.0324895761002971	1.28316807642334	0.203043859379356	0.385806511343536	None
ENSMUSE00000703274.1	chr1	4889457	4889602	+	ENSMUSG00000033813.15	Tcea1	0.0128237865135687	0.442720890483177	0.659080611620263	0.828176284461991	0.0324895761002971	1.28316807642334	0.203043859379356	0.385806511343536	None
ENSMUSE00000703272.1	chr1	4890740	4890796	+	ENSMUSG00000033813.15	Tcea1	0.0259573704550224	0.919283803892622	0.360521714316791	0.604831712348332	0.0324895761002971	1.28316807642334	0.203043859379356	0.385806511343536	None
ENSMUSE00000604802.3	chr1	4891915	4892069	+	ENSMUSG00000033813.15	Tcea1	0.0285215158101272	1.0517643786418	0.295857801766438	0.541907792406844	0.0324895761002971	1.28316807642334	0.203043859379356	0.385806511343536	None
ENSMUSE00000604808.1	chr1	4893417	4893563	+	ENSMUSG00000033813.15	Tcea1	0.0397454187445203	1.57722322052112	0.118420419623102	0.321901102332216	0.0324895761002971	1.28316807642334	0.203043859379356	0.385806511343536	None
ENSMUSE00000359863.5	chr1	4894934	4895005	+	ENSMUSG00000033813.15	Tcea1	0.0402817539068681	1.51262687938986	0.13404546232953	0.345807159545323	0.0324895761002971	1.28316807642334	0.203043859379356	0.385806511343536	None
ENSMUSE00001050222.1	chr1	4896356	4897905	+	ENSMUSG00000033813.15	Tcea1	0.0536928904148617	2.30330448552877	0.023677740017852	0.121919389576548	0.0324895761002971	1.28316807642334	0.203043859379356	0.385806511343536	None
ENSMUSE00000914615.2	chr1	4858038	4858503	+	ENSMUSG00000033813.15	Tcea1	0.0633027925478713	0.253719712064812	0.800318474222153	0.907689955592225	0.0324895761002971	1.28316807642334	0.203043859379356	0.385806511343536	None
ENSMUSE00001063251.1	chr1	4896356	4897909	+	ENSMUSG00000033813.15	Tcea1	0.0535035042766197	2.29685259173264	0.0240602038089545	0.12313540235789	0.0324895761002971	1.28316807642334	0.203043859379356	0.385806511343536	None
ENSMUSE00000491965.4	chr1	4880049	4880651	-	ENSMUSG00000062588.4	Gm6104	0.159706195320852	4.26755649468312	5.06757245297211e-05	0.00251198905104945	0.137755991848377	3.58835318282595	0.000564582072908918	0.00625802570714912	sig Gene
ENSMUSE00001344247.1	chr1	4905751	4906861	-	ENSMUSG00000103280.1	Gm37277	0.124110509369538	2.37670527259027	0.0196902035405439	0.108712952147146	0.119778494953859	2.2843153489335	0.0249348196326217	0.091941681251982	None
ENSMUSE00000814493.1	chr1	5019311	5019539	-	ENSMUSG00000002459.17	Rgs20	-0.00110145864259486	-0.015520994347794	0.987652532774342	0.994964219629043	0.0109780307161241	0.404888024165778	0.686612923878016	0.823456394726922	None
ENSMUSE00001258222.1	chr1	4923847	4923989	-	ENSMUSG00000002459.17	Rgs20	0.0351321184471601	0.675907148379894	0.500915521675268	0.720530604817672	0.0109780307161241	0.404888024165778	0.686612923878016	0.823456394726922	None
ENSMUSE00001235188.1	chr1	4916897	4916980	-	ENSMUSG00000002459.17	Rgs20	0.118762449863052	2.81106341473493	0.00611574739712451	0.0524418170932624	0.0109780307161241	0.404888024165778	0.686612923878016	0.823456394726922	None
ENSMUSE00001271078.1	chr1	4912314	4912548	-	ENSMUSG00000002459.17	Rgs20	0.0306479249462778	0.907776787910295	0.366536163153535	0.610312954462444	0.0109780307161241	0.404888024165778	0.686612923878016	0.823456394726922	None
ENSMUSE00000361900.7	chr1	4909576	4910662	-	ENSMUSG00000002459.17	Rgs20	0.00764334483156375	0.218184053380469	0.827803268205475	0.921813682136424	0.0109780307161241	0.404888024165778	0.686612923878016	0.823456394726922	None
ENSMUSE00000719423.1	chr1	5020738	5021037	-	ENSMUSG00000002459.17	Rgs20	-0.110261970604382	-0.806924407814518	0.421938912211023	0.658440163179455	0.0109780307161241	0.404888024165778	0.686612923878016	0.823456394726922	None
ENSMUSE00000720004.1	chr1	5018576	5018735	-	ENSMUSG00000002459.17	Rgs20	0.141145918850285	1.09212236835681	0.277833297093968	0.523237688481943	0.0109780307161241	0.404888024165778	0.686612923878016	0.823456394726922	None
ENSMUSE00000713227.1	chr1	4910402	4910662	-	ENSMUSG00000002459.17	Rgs20	-0.00930821125271947	-0.238387411610986	0.812148461744975	0.913499619957826	0.0109780307161241	0.404888024165778	0.686612923878016	0.823456394726922	None
ENSMUSE00001288384.1	chr1	5019311	5019379	-	ENSMUSG00000002459.17	Rgs20	0.0322347480295892	0.424207947051221	0.672474798694485	0.836569592872814	0.0109780307161241	0.404888024165778	0.686612923878016	0.823456394726922	None
ENSMUSE00000891314.1	chr1	4910474	4910662	-	ENSMUSG00000002459.17	Rgs20	-0.0122768537207993	-0.309630347253089	0.757592031019291	0.884937167338453	0.0109780307161241	0.404888024165778	0.686612923878016	0.823456394726922	None
ENSMUSE00000843981.1	chr1	4912342	4912548	-	ENSMUSG00000002459.17	Rgs20	0.0251293054219392	0.760030943799706	0.449317316181677	0.680323004225971	0.0109780307161241	0.404888024165778	0.686612923878016	0.823456394726922	None
ENSMUSE00000735477.1	chr1	4922528	4923989	-	ENSMUSG00000002459.17	Rgs20	0.0324663803722377	0.631009974396314	0.529709629208002	0.741455956399893	0.0109780307161241	0.404888024165778	0.686612923878016	0.823456394726922	None
ENSMUSE00000385288.3	chr1	5084417	5084563	+	ENSMUSG00000033793.12	Atp6v1h	0.0608013017355476	2.69007764246172	0.00858243689519219	0.0650584601720945	0.0555047991355047	3.30331039641137	0.00141697651251436	0.0121575123973204	sig Gene
ENSMUSE00000230812.3	chr1	5089009	5089111	+	ENSMUSG00000033793.12	Atp6v1h	0.0844206498089793	3.58364185878323	0.000561394303733159	0.0116559662662861	0.0555047991355047	3.30331039641137	0.00141697651251436	0.0121575123973204	sig Gene
ENSMUSE00000230808.3	chr1	5093363	5093452	+	ENSMUSG00000033793.12	Atp6v1h	0.0790436471846768	1.96180090069243	0.053024276699555	0.199076863208081	0.0555047991355047	3.30331039641137	0.00141697651251436	0.0121575123973204	sig Gene
ENSMUSE00001374568.1	chr1	5095615	5095728	+	ENSMUSG00000033793.12	Atp6v1h	0.0725118205984907	2.24542704934449	0.0273085094806652	0.132933503355889	0.0555047991355047	3.30331039641137	0.00141697651251436	0.0121575123973204	sig Gene
ENSMUSE00000230796.3	chr1	5098029	5098133	+	ENSMUSG00000033793.12	Atp6v1h	0.0558607972304961	2.27205225023089	0.0255815608852579	0.127762819108869	0.0555047991355047	3.30331039641137	0.00141697651251436	0.0121575123973204	sig Gene
ENSMUSE00000230787.3	chr1	5101070	5101123	+	ENSMUSG00000033793.12	Atp6v1h	0.265645424111852	5.73568283744121	1.42063452702785e-07	5.60543447028087e-05	0.0555047991355047	3.30331039641137	0.00141697651251436	0.0121575123973204	sig Both
ENSMUSE00000230779.5	chr1	5117390	5117487	+	ENSMUSG00000033793.12	Atp6v1h	0.083021085251485	3.74217431117995	0.000328837257520233	0.00834941713846886	0.0555047991355047	3.30331039641137	0.00141697651251436	0.0121575123973204	sig Gene
ENSMUSE00000230772.3	chr1	5124277	5124469	+	ENSMUSG00000033793.12	Atp6v1h	0.0807298781070545	3.47475316573979	0.000803815069805958	0.0146781426875713	0.0555047991355047	3.30331039641137	0.00141697651251436	0.0121575123973204	sig Gene
ENSMUSE00000230765.3	chr1	5133084	5133262	+	ENSMUSG00000033793.12	Atp6v1h	0.0632348066672761	2.67399827379568	0.00897100535130249	0.0668568296393107	0.0555047991355047	3.30331039641137	0.00141697651251436	0.0121575123973204	sig Gene
ENSMUSE00000230751.3	chr1	5143750	5143851	+	ENSMUSG00000033793.12	Atp6v1h	0.0804088844127843	3.06298896437027	0.00292645169516723	0.032949092579436	0.0555047991355047	3.30331039641137	0.00141697651251436	0.0121575123973204	sig Gene
ENSMUSE00000406819.3	chr1	5149948	5150061	+	ENSMUSG00000033793.12	Atp6v1h	0.0674641372897217	2.42431695949307	0.0174341247763007	0.100875121959954	0.0555047991355047	3.30331039641137	0.00141697651251436	0.0121575123973204	sig Gene
ENSMUSE00001342927.1	chr1	5162105	5162340	+	ENSMUSG00000033793.12	Atp6v1h	0.0451042173683663	1.64830269510945	0.102944058991285	0.296306404516097	0.0555047991355047	3.30331039641137	0.00141697651251436	0.0121575123973204	sig Gene
ENSMUSE00001345418.1	chr1	5083080	5083278	+	ENSMUSG00000033793.12	Atp6v1h	0.0731190113392882	2.32861573871483	0.0222286461924895	0.117088432011617	0.0555047991355047	3.30331039641137	0.00141697651251436	0.0121575123973204	sig Gene
ENSMUSE00000230756.3	chr1	5135812	5135937	+	ENSMUSG00000033793.12	Atp6v1h	0.0768828651264365	2.94546001208431	0.00414902653025754	0.0411137810661688	0.0555047991355047	3.30331039641137	0.00141697651251436	0.0121575123973204	sig Gene
ENSMUSE00000554260.5	chr1	5162105	5162529	+	ENSMUSG00000033793.12	Atp6v1h	0.0429042651934124	1.56067984483746	0.122276591329119	0.32807060473869	0.0555047991355047	3.30331039641137	0.00141697651251436	0.0121575123973204	sig Gene
ENSMUSE00001340938.1	chr1	5083110	5083625	+	ENSMUSG00000033793.12	Atp6v1h	0.0611453277512523	2.03358721701422	0.0450798281426317	0.180483162484199	0.0555047991355047	3.30331039641137	0.00141697651251436	0.0121575123973204	sig Gene
ENSMUSE00001342184.1	chr1	5083124	5083278	+	ENSMUSG00000033793.12	Atp6v1h	0.0728632231342261	2.31787300717059	0.0228338107833725	0.119104433646722	0.0555047991355047	3.30331039641137	0.00141697651251436	0.0121575123973204	sig Gene
ENSMUSE00001338623.1	chr1	5093363	5095728	+	ENSMUSG00000033793.12	Atp6v1h	0.070836982834555	2.63028545551278	0.0101094693456945	0.0720042077672471	0.0555047991355047	3.30331039641137	0.00141697651251436	0.0121575123973204	sig Gene
ENSMUSE00001337468.1	chr1	5143750	5145052	+	ENSMUSG00000033793.12	Atp6v1h	0.0809390198439107	3.08743292198008	0.00271844241626991	0.0314423297530543	0.0555047991355047	3.30331039641137	0.00141697651251436	0.0121575123973204	sig Gene
ENSMUSE00001341886.1	chr1	5083132	5083278	+	ENSMUSG00000033793.12	Atp6v1h	0.0728632231342261	2.31787300717059	0.0228338107833725	0.119104433646722	0.0555047991355047	3.30331039641137	0.00141697651251436	0.0121575123973204	sig Gene
ENSMUSE00001344410.1	chr1	5084417	5086779	+	ENSMUSG00000033793.12	Atp6v1h	0.0610163303584258	2.70164918037434	0.00831234450231719	0.0636719671459497	0.0555047991355047	3.30331039641137	0.00141697651251436	0.0121575123973204	sig Gene
ENSMUSE00001342308.1	chr1	5095615	5095659	+	ENSMUSG00000033793.12	Atp6v1h	0.0795525347000619	1.7620248314095	0.0816231044398211	0.258502294646195	0.0555047991355047	3.30331039641137	0.00141697651251436	0.0121575123973204	sig Gene
ENSMUSE00001339207.1	chr1	5083154	5083278	+	ENSMUSG00000033793.12	Atp6v1h	0.0728377852631735	2.31542207566936	0.0229739015108882	0.119586341591778	0.0555047991355047	3.30331039641137	0.00141697651251436	0.0121575123973204	sig Gene
ENSMUSE00001346308.1	chr1	5162105	5162419	+	ENSMUSG00000033793.12	Atp6v1h	0.0457812907482478	1.6732026692623	0.0979260396167032	0.287866365295957	0.0555047991355047	3.30331039641137	0.00141697651251436	0.0121575123973204	sig Gene
ENSMUSE00000405420.8	chr1	5083164	5083278	+	ENSMUSG00000033793.12	Atp6v1h	0.0728377852631735	2.31542207566936	0.0229739015108882	0.119586341591778	0.0555047991355047	3.30331039641137	0.00141697651251436	0.0121575123973204	sig Gene
ENSMUSE00001340014.1	chr1	5098029	5099777	+	ENSMUSG00000033793.12	Atp6v1h	0.0549215447405791	2.26411192676893	0.0260862370900092	0.129316380275358	0.0555047991355047	3.30331039641137	0.00141697651251436	0.0121575123973204	sig Gene
ENSMUSE00001343112.1	chr1	5588466	5591311	+	ENSMUSG00000025905.14	Oprk1	-0.0364197378268321	-0.231047143450511	0.817827678612938	0.916523974297142	-0.0525683099236062	-0.564646133254466	0.573854135154225	0.740928409539139	None
ENSMUSE00000430445.3	chr1	5589035	5589305	+	ENSMUSG00000025905.14	Oprk1	-0.0721731444009376	-0.425556566861219	0.671495420998889	0.836005704466541	-0.0525683099236062	-0.564646133254466	0.573854135154225	0.740928409539139	None
ENSMUSE00000554252.1	chr1	5598590	5598942	+	ENSMUSG00000025905.14	Oprk1	0.0180451707058032	0.139945919062654	0.889030378164571	0.95219692153946	-0.0525683099236062	-0.564646133254466	0.573854135154225	0.740928409539139	None
ENSMUSE00000850457.1	chr1	5602252	5606131	+	ENSMUSG00000025905.14	Oprk1	-0.0553994848929351	-0.589986400733354	0.556748770761037	0.761109926886218	-0.0525683099236062	-0.564646133254466	0.573854135154225	0.740928409539139	None
ENSMUSE00000864890.1	chr1	5589005	5589305	+	ENSMUSG00000025905.14	Oprk1	-0.0737029118760326	-0.433698111304	0.665595072190786	0.832250910820019	-0.0525683099236062	-0.564646133254466	0.573854135154225	0.740928409539139	None
ENSMUSE00000154065.3	chr1	5602252	5602866	+	ENSMUSG00000025905.14	Oprk1	-0.0557519597414285	-0.418727793221759	0.676460332460034	0.838749550326903	-0.0525683099236062	-0.564646133254466	0.573854135154225	0.740928409539139	None
ENSMUSE00000858481.1	chr1	5588941	5589305	+	ENSMUSG00000025905.14	Oprk1	-0.0737029118760326	-0.433698111304	0.665595072190786	0.832250910820019	-0.0525683099236062	-0.564646133254466	0.573854135154225	0.740928409539139	None
ENSMUSE00000850377.1	chr1	5602252	5604014	+	ENSMUSG00000025905.14	Oprk1	-0.0527583984441195	-0.513894374285638	0.608645449363793	0.796194766869055	-0.0525683099236062	-0.564646133254466	0.573854135154225	0.740928409539139	None
ENSMUSE00000863532.1	chr1	5596518	5598942	+	ENSMUSG00000025905.14	Oprk1	0.031502828204207	0.248535415491522	0.804313472518541	0.909673679254204	-0.0525683099236062	-0.564646133254466	0.573854135154225	0.740928409539139	None
ENSMUSE00000852795.1	chr1	5602252	5603153	+	ENSMUSG00000025905.14	Oprk1	-0.0769838661929986	-0.655587961117129	0.5138415191939	0.729974810729833	-0.0525683099236062	-0.564646133254466	0.573854135154225	0.740928409539139	None
ENSMUSE00000230695.4	chr1	5913707	5917398	-	ENSMUSG00000033774.4	Npbwr1	0.0227195071173841	0.315409386274634	0.753215924956194	0.882533839039044	0.0158279379933593	0.219200852947655	0.827037675172697	0.913978672341454	None
ENSMUSE00000851490.1	chr1	6223599	6223745	+	ENSMUSG00000025907.14	Rb1cc1	0.67638347307694	2.47703124872263	0.0152077991259794	0.0927581010934999	0.0144427924761873	0.397710247384846	0.69187607438602	0.827338743538264	None
ENSMUSE00000230531.1	chr1	6227940	6228049	+	ENSMUSG00000025907.14	Rb1cc1	-0.0654882429656255	-0.722683786422351	0.471837460345663	0.698086681735718	0.0144427924761873	0.397710247384846	0.69187607438602	0.827338743538264	None
ENSMUSE00000997941.1	chr1	6229959	6230073	+	ENSMUSG00000025907.14	Rb1cc1	-0.0592520042431049	-0.7952212361569	0.428676944683727	0.663907499302471	0.0144427924761873	0.397710247384846	0.69187607438602	0.827338743538264	None
ENSMUSE00001003499.1	chr1	6233961	6234087	+	ENSMUSG00000025907.14	Rb1cc1	-0.0437229076170474	-0.620839415886905	0.536349360827973	0.74653625537471	0.0144427924761873	0.397710247384846	0.69187607438602	0.827338743538264	None
ENSMUSE00000860299.1	chr1	6234229	6234311	+	ENSMUSG00000025907.14	Rb1cc1	0.0129247596661087	0.186287240018911	0.852658798057972	0.933893870382071	0.0144427924761873	0.397710247384846	0.69187607438602	0.827338743538264	None
ENSMUSE00000992510.1	chr1	6234229	6234399	+	ENSMUSG00000025907.14	Rb1cc1	0.0166449206378776	0.246349627636075	0.805999398308736	0.910507357677978	0.0144427924761873	0.397710247384846	0.69187607438602	0.827338743538264	None
ENSMUSE00000849435.1	chr1	6238262	6238384	+	ENSMUSG00000025907.14	Rb1cc1	0.0249599413828299	0.385628536460617	0.700725263290614	0.85308658396453	0.0144427924761873	0.397710247384846	0.69187607438602	0.827338743538264	None
ENSMUSE00000858969.1	chr1	6214645	6214957	+	ENSMUSG00000025907.14	Rb1cc1	-0.0286715425359344	-0.248628355320858	0.804241807315315	0.909640496455165	0.0144427924761873	0.397710247384846	0.69187607438602	0.827338743538264	None
ENSMUSE00000154068.1	chr1	6238262	6238464	+	ENSMUSG00000025907.14	Rb1cc1	0.0257389845670997	0.426466808533123	0.670834717307236	0.835544962045562	0.0144427924761873	0.397710247384846	0.69187607438602	0.827338743538264	None
ENSMUSE00000154069.1	chr1	6239952	6240378	+	ENSMUSG00000025907.14	Rb1cc1	-0.00291419561026112	-0.0506161004029943	0.959748960936262	0.982995381988304	0.0144427924761873	0.397710247384846	0.69187607438602	0.827338743538264	None
ENSMUSE00000154081.1	chr1	6244105	6244275	+	ENSMUSG00000025907.14	Rb1cc1	0.0254812328337041	0.412580056148637	0.680942374121729	0.841366128303437	0.0144427924761873	0.397710247384846	0.69187607438602	0.827338743538264	None
ENSMUSE00001272581.1	chr1	6244795	6244979	+	ENSMUSG00000025907.14	Rb1cc1	0.00101778446590841	0.016731675985487	0.986689482894596	0.994601903239283	0.0144427924761873	0.397710247384846	0.69187607438602	0.827338743538264	None
ENSMUSE00001205078.1	chr1	6245158	6245344	+	ENSMUSG00000025907.14	Rb1cc1	-0.0277778048725744	-0.458101625417175	0.648036352794919	0.821214435052162	0.0144427924761873	0.397710247384846	0.69187607438602	0.827338743538264	None
ENSMUSE00001296817.1	chr1	6245425	6245506	+	ENSMUSG00000025907.14	Rb1cc1	0.0179794894617171	0.335293382038644	0.738221352012567	0.874246516576074	0.0144427924761873	0.397710247384846	0.69187607438602	0.827338743538264	None
ENSMUSE00001209175.1	chr1	6245598	6245659	+	ENSMUSG00000025907.14	Rb1cc1	0.0286275244769164	0.539378882513074	0.59102099034298	0.784531587750778	0.0144427924761873	0.397710247384846	0.69187607438602	0.827338743538264	None
ENSMUSE00001217189.1	chr1	6247706	6247809	+	ENSMUSG00000025907.14	Rb1cc1	0.0392869207141159	0.723436417427942	0.471377461867659	0.697710778208595	0.0144427924761873	0.397710247384846	0.69187607438602	0.827338743538264	None
ENSMUSE00001272893.1	chr1	6248066	6248192	+	ENSMUSG00000025907.14	Rb1cc1	-0.00968013139486218	-0.184830561291756	0.853797676438365	0.934449922078783	0.0144427924761873	0.397710247384846	0.69187607438602	0.827338743538264	None
ENSMUSE00000154084.3	chr1	6248276	6250167	+	ENSMUSG00000025907.14	Rb1cc1	0.0151340089291732	0.412805843888605	0.680777558165704	0.841258993543369	0.0144427924761873	0.397710247384846	0.69187607438602	0.827338743538264	None
ENSMUSE00001276978.1	chr1	6260930	6261095	+	ENSMUSG00000025907.14	Rb1cc1	0.0218251960874344	0.532520549793789	0.595740524857172	0.787549252357318	0.0144427924761873	0.397710247384846	0.69187607438602	0.827338743538264	None
ENSMUSE00001227489.1	chr1	6262834	6262942	+	ENSMUSG00000025907.14	Rb1cc1	0.0236065893032371	0.56082608221477	0.576376271267699	0.774337801734914	0.0144427924761873	0.397710247384846	0.69187607438602	0.827338743538264	None
ENSMUSE00001243306.1	chr1	6263024	6263264	+	ENSMUSG00000025907.14	Rb1cc1	0.0232605770710574	0.60778324148369	0.544934964596216	0.75267689302919	0.0144427924761873	0.397710247384846	0.69187607438602	0.827338743538264	None
ENSMUSE00001246195.1	chr1	6264542	6264590	+	ENSMUSG00000025907.14	Rb1cc1	0.0234339175791745	0.591957728348889	0.555433942309367	0.760067406968119	0.0144427924761873	0.397710247384846	0.69187607438602	0.827338743538264	None
ENSMUSE00001298314.1	chr1	6265574	6265621	+	ENSMUSG00000025907.14	Rb1cc1	0.0393859893151029	0.983201380658449	0.328269870390669	0.574507475940973	0.0144427924761873	0.397710247384846	0.69187607438602	0.827338743538264	None
ENSMUSE00001267413.1	chr1	6268698	6268756	+	ENSMUSG00000025907.14	Rb1cc1	0.0418392600411836	1.05323349388071	0.295188007558141	0.541235138194741	0.0144427924761873	0.397710247384846	0.69187607438602	0.827338743538264	None
ENSMUSE00001233344.1	chr1	6270691	6270827	+	ENSMUSG00000025907.14	Rb1cc1	0.0347120344749492	0.92722629537587	0.35640733495586	0.600905885454239	0.0144427924761873	0.397710247384846	0.69187607438602	0.827338743538264	None
ENSMUSE00001230567.1	chr1	6272701	6272771	+	ENSMUSG00000025907.14	Rb1cc1	-0.000104827323767464	-0.00259746818513862	0.997933546087199	0.999185060638164	0.0144427924761873	0.397710247384846	0.69187607438602	0.827338743538264	None
ENSMUSE00000858676.1	chr1	6274198	6276648	+	ENSMUSG00000025907.14	Rb1cc1	0.0494994992870389	0.947394095038769	0.346095921911392	0.591450078698639	0.0144427924761873	0.397710247384846	0.69187607438602	0.827338743538264	None
ENSMUSE00000230540.2	chr1	6214663	6214957	+	ENSMUSG00000025907.14	Rb1cc1	-0.0286715425359344	-0.248628355320858	0.804241807315315	0.909640496455165	0.0144427924761873	0.397710247384846	0.69187607438602	0.827338743538264	None
ENSMUSE00000858470.1	chr1	6229959	6230704	+	ENSMUSG00000025907.14	Rb1cc1	-0.061084341270361	-0.822733237175297	0.412938084402134	0.651138955010821	0.0144427924761873	0.397710247384846	0.69187607438602	0.827338743538264	None
ENSMUSE00000855075.1	chr1	6233961	6234010	+	ENSMUSG00000025907.14	Rb1cc1	-0.0749260952273537	-0.958560319632083	0.340470852951651	0.586142958857303	0.0144427924761873	0.397710247384846	0.69187607438602	0.827338743538264	None
ENSMUSE00000856747.1	chr1	6228002	6228049	+	ENSMUSG00000025907.14	Rb1cc1	-0.0885921644779408	-0.997055291799156	0.321538423125268	0.567922774064953	0.0144427924761873	0.397710247384846	0.69187607438602	0.827338743538264	None
ENSMUSE00000858591.1	chr1	6244795	6244928	+	ENSMUSG00000025907.14	Rb1cc1	-0.00417085702996222	-0.0724206682555878	0.942435517604477	0.975529031695524	0.0144427924761873	0.397710247384846	0.69187607438602	0.827338743538264	None
ENSMUSE00000850809.1	chr1	6248276	6249029	+	ENSMUSG00000025907.14	Rb1cc1	0.00920665285205243	0.188442933843158	0.85097398120985	0.933091135017889	0.0144427924761873	0.397710247384846	0.69187607438602	0.827338743538264	None
ENSMUSE00000868238.1	chr1	6234279	6234399	+	ENSMUSG00000025907.14	Rb1cc1	0.0311907374298892	0.447664604505313	0.655522330972409	0.825870954120114	0.0144427924761873	0.397710247384846	0.69187607438602	0.827338743538264	None
ENSMUSE00000848399.1	chr1	6239952	6240190	+	ENSMUSG00000025907.14	Rb1cc1	0.00138306059491324	0.02483100646091	0.98024735962502	0.991921628191116	0.0144427924761873	0.397710247384846	0.69187607438602	0.827338743538264	None
ENSMUSE00000871454.1	chr1	6240305	6240378	+	ENSMUSG00000025907.14	Rb1cc1	0.000807185954430735	0.0117677163913733	0.990638228557552	0.996078849365495	0.0144427924761873	0.397710247384846	0.69187607438602	0.827338743538264	None
ENSMUSE00000851526.1	chr1	6274198	6275577	+	ENSMUSG00000025907.14	Rb1cc1	0.0534201645318134	1.00077421925031	0.319747164535801	0.566069573731126	0.0144427924761873	0.397710247384846	0.69187607438602	0.827338743538264	None
ENSMUSE00000848395.1	chr1	6240970	6244275	+	ENSMUSG00000025907.14	Rb1cc1	0.0257679982640559	0.416511609572969	0.67807471976822	0.839753200469304	0.0144427924761873	0.397710247384846	0.69187607438602	0.827338743538264	None
ENSMUSE00000865971.1	chr1	6248276	6248358	+	ENSMUSG00000025907.14	Rb1cc1	-0.00669666911629274	-0.121543008010217	0.903544863314448	0.957794024359673	0.0144427924761873	0.397710247384846	0.69187607438602	0.827338743538264	None
ENSMUSE00000864512.1	chr1	6249088	6250167	+	ENSMUSG00000025907.14	Rb1cc1	0.0252824347932213	0.733199899712093	0.465433007095981	0.693256426683285	0.0144427924761873	0.397710247384846	0.69187607438602	0.827338743538264	None
ENSMUSE00000856580.1	chr1	6274198	6274490	+	ENSMUSG00000025907.14	Rb1cc1	0.0554252055900615	1.08480501210138	0.281043613617243	0.526615139937697	0.0144427924761873	0.397710247384846	0.69187607438602	0.827338743538264	None
ENSMUSE00000858689.1	chr1	6249977	6250167	+	ENSMUSG00000025907.14	Rb1cc1	0.00950328147496433	0.243669829247769	0.808067612524935	0.911508817808646	0.0144427924761873	0.397710247384846	0.69187607438602	0.827338743538264	None
ENSMUSE00000866278.1	chr1	6250931	6251258	+	ENSMUSG00000025907.14	Rb1cc1	0.181673566324859	1.27970093940013	0.204096296184566	0.439732134551699	0.0144427924761873	0.397710247384846	0.69187607438602	0.827338743538264	None
ENSMUSE00000850861.1	chr1	6250095	6250167	+	ENSMUSG00000025907.14	Rb1cc1	0.0295856874731893	0.734105310656344	0.464883907414032	0.692924787932221	0.0144427924761873	0.397710247384846	0.69187607438602	0.827338743538264	None
ENSMUSE00000854007.1	chr1	6265574	6265810	+	ENSMUSG00000025907.14	Rb1cc1	0.0394642068233121	0.986600196160138	0.326609877538968	0.572829986908576	0.0144427924761873	0.397710247384846	0.69187607438602	0.827338743538264	None
ENSMUSE00000854166.1	chr1	6260785	6261095	+	ENSMUSG00000025907.14	Rb1cc1	0.022981472082931	0.560202159075391	0.576799832512572	0.774596229361632	0.0144427924761873	0.397710247384846	0.69187607438602	0.827338743538264	None
ENSMUSE00000868023.1	chr1	6262834	6262854	+	ENSMUSG00000025907.14	Rb1cc1	0.00164202554658469	0.0377773606744715	0.96995286263543	0.987381435217869	0.0144427924761873	0.397710247384846	0.69187607438602	0.827338743538264	None
ENSMUSE00000850032.1	chr1	6262903	6262942	+	ENSMUSG00000025907.14	Rb1cc1	0.0604437562303054	1.33121782338447	0.186640089955389	0.417779114938668	0.0144427924761873	0.397710247384846	0.69187607438602	0.827338743538264	None
ENSMUSE00000859103.1	chr1	6264542	6264893	+	ENSMUSG00000025907.14	Rb1cc1	0.022633486855835	0.571956489114469	0.568845402092085	0.769307024431477	0.0144427924761873	0.397710247384846	0.69187607438602	0.827338743538264	None
ENSMUSE00001054463.1	chr1	6262933	6262942	+	ENSMUSG00000025907.14	Rb1cc1	0.0827280041474689	1.79860556613774	0.0755940023435899	0.246877754360432	0.0144427924761873	0.397710247384846	0.69187607438602	0.827338743538264	None
ENSMUSE00000852381.1	chr1	6270691	6270818	+	ENSMUSG00000025907.14	Rb1cc1	0.0356616358406994	0.957912366447731	0.340795626370099	0.586486652896971	0.0144427924761873	0.397710247384846	0.69187607438602	0.827338743538264	None
ENSMUSE00000863712.1	chr1	6274198	6274489	+	ENSMUSG00000025907.14	Rb1cc1	0.0554252055900615	1.08480501210138	0.281043613617243	0.526615139937697	0.0144427924761873	0.397710247384846	0.69187607438602	0.827338743538264	None
ENSMUSE00001020773.1	chr1	6265606	6265621	+	ENSMUSG00000025907.14	Rb1cc1	0.0403648533181266	0.988774032195978	0.325551083376393	0.571818404480883	0.0144427924761873	0.397710247384846	0.69187607438602	0.827338743538264	None
ENSMUSE00000851199.1	chr1	6270691	6272765	+	ENSMUSG00000025907.14	Rb1cc1	0.0239505953291101	0.701103241504795	0.485133786185458	0.70840722604491	0.0144427924761873	0.397710247384846	0.69187607438602	0.827338743538264	None
ENSMUSE00000862780.1	chr1	6270678	6270827	+	ENSMUSG00000025907.14	Rb1cc1	0.0351539146287089	0.93835891304787	0.350691303003843	0.595774071491684	0.0144427924761873	0.397710247384846	0.69187607438602	0.827338743538264	None
ENSMUSE00000495489.2	chr1	6274198	6275575	+	ENSMUSG00000025907.14	Rb1cc1	0.0532589532649342	0.998502657343017	0.32084049408161	0.567196467220278	0.0144427924761873	0.397710247384846	0.69187607438602	0.827338743538264	None
ENSMUSE00001343562.1	chr1	6209866	6215293	-	ENSMUSG00000090031.2	4732440D04Rik	0.156265731137991	2.51979990138374	0.0135924578532797	0.0865820636155402	0.141969867829738	2.21328164890248	0.0296533332979571	0.103600020073209	None
ENSMUSE00000850919.1	chr1	6214233	6214590	-	ENSMUSG00000090031.2	4732440D04Rik	0.0324605028235123	0.265906812857992	0.790948229282931	0.903053573127115	0.141969867829738	2.21328164890248	0.0296533332979571	0.103600020073209	None
ENSMUSE00000630867.1	chr1	6214612	6215292	-	ENSMUSG00000090031.2	4732440D04Rik	0.526158343966598	2.36881760261266	0.0200880390552439	0.110045785619809	0.141969867829738	2.21328164890248	0.0296533332979571	0.103600020073209	None
ENSMUSE00001345117.1	chr1	6437487	6441296	-	ENSMUSG00000103845.1	Gm19026	-0.0224823734073517	-0.509621658684098	0.611623520572872	0.798186458753691	-0.0226051350109064	-0.566983072707564	0.572272755681955	0.739507942119246	None
ENSMUSE00001344401.1	chr1	6429655	6430374	-	ENSMUSG00000103845.1	Gm19026	0.0070108268408555	0.0958092413604646	0.923895268841573	0.967241525946579	-0.0226051350109064	-0.566983072707564	0.572272755681955	0.739507942119246	None
ENSMUSE00000630853.1	chr1	6752994	6753036	+	ENSMUSG00000033740.17	St18	-0.0856424206648754	-0.794706013884114	0.42897503727402	0.664156936948479	-0.000135200815165806	-0.00263820823030095	0.997901417264471	0.998901619146063	None
ENSMUSE00001341173.1	chr1	6768898	6768952	+	ENSMUSG00000033740.17	St18	-0.00686243900296931	-0.0638408056330967	0.949245332588745	0.978377983762753	-0.000135200815165806	-0.00263820823030095	0.997901417264471	0.998901619146063	None
ENSMUSE00001337843.1	chr1	6770944	6770974	+	ENSMUSG00000033740.17	St18	0.0854949799753538	0.720466972088907	0.473193810766201	0.699045056871574	-0.000135200815165806	-0.00263820823030095	0.997901417264471	0.998901619146063	None
ENSMUSE00000446228.3	chr1	6795386	6795576	+	ENSMUSG00000033740.17	St18	-0.0148013671547791	-0.166463535903816	0.868183430980626	0.941636238527973	-0.000135200815165806	-0.00263820823030095	0.997901417264471	0.998901619146063	None
ENSMUSE00000385151.2	chr1	6802320	6803105	+	ENSMUSG00000033740.17	St18	-0.0164571116360128	-0.218999868735771	0.827169728070357	0.92144693071692	-0.000135200815165806	-0.00263820823030095	0.997901417264471	0.998901619146063	None
ENSMUSE00001260245.1	chr1	6807543	6807677	+	ENSMUSG00000033740.17	St18	0.154205441149483	1.44794506814458	0.151273007000644	0.370537318360741	-0.000135200815165806	-0.00263820823030095	0.997901417264471	0.998901619146063	None
ENSMUSE00000554052.1	chr1	6809277	6809367	+	ENSMUSG00000033740.17	St18	0.0983328461798562	0.79805942357019	0.427037051252351	0.66267356029042	-0.000135200815165806	-0.00263820823030095	0.997901417264471	0.998901619146063	None
ENSMUSE00000230031.1	chr1	6810574	6810678	+	ENSMUSG00000033740.17	St18	0.131368354184895	1.43227550162057	0.155694433408827	0.376615836049487	-0.000135200815165806	-0.00263820823030095	0.997901417264471	0.998901619146063	None
ENSMUSE00000230024.1	chr1	6817603	6817796	+	ENSMUSG00000033740.17	St18	-0.00776358694866831	-0.0917657604070682	0.92709784081637	0.968778063570452	-0.000135200815165806	-0.00263820823030095	0.997901417264471	0.998901619146063	None
ENSMUSE00001306044.1	chr1	6819934	6820145	+	ENSMUSG00000033740.17	St18	0.0135945383881283	0.174550788511333	0.861843415002541	0.938408416679033	-0.000135200815165806	-0.00263820823030095	0.997901417264471	0.998901619146063	None
ENSMUSE00000230015.1	chr1	6827776	6828021	+	ENSMUSG00000033740.17	St18	-0.0169637725970815	-0.194700950646084	0.846086875972699	0.93087885285534	-0.000135200815165806	-0.00263820823030095	0.997901417264471	0.998901619146063	None
ENSMUSE00001303092.1	chr1	6833563	6833678	+	ENSMUSG00000033740.17	St18	-0.0966635098528769	-1.00040135544445	0.31992645797206	0.566238072209728	-0.000135200815165806	-0.00263820823030095	0.997901417264471	0.998901619146063	None
ENSMUSE00001257955.1	chr1	6842139	6842201	+	ENSMUSG00000033740.17	St18	-0.116015980539195	-1.25670073744627	0.212269071299029	0.449731127709428	-0.000135200815165806	-0.00263820823030095	0.997901417264471	0.998901619146063	None
ENSMUSE00001237599.1	chr1	6842873	6842941	+	ENSMUSG00000033740.17	St18	-0.0900848265486185	-0.934933804857919	0.352443589790069	0.597414246640779	-0.000135200815165806	-0.00263820823030095	0.997901417264471	0.998901619146063	None
ENSMUSE00001209159.1	chr1	6844121	6844183	+	ENSMUSG00000033740.17	St18	-0.0510439040495079	-0.553227964058801	0.581544520205484	0.777884365879732	-0.000135200815165806	-0.00263820823030095	0.997901417264471	0.998901619146063	None
ENSMUSE00001258572.1	chr1	6844291	6844371	+	ENSMUSG00000033740.17	St18	-0.111384021449001	-1.24857602196949	0.21521282991569	0.453273250280526	-0.000135200815165806	-0.00263820823030095	0.997901417264471	0.998901619146063	None
ENSMUSE00001239567.1	chr1	6845571	6845792	+	ENSMUSG00000033740.17	St18	-0.000500226184213005	-0.00632278462073415	0.994969844139812	0.997830134640722	-0.000135200815165806	-0.00263820823030095	0.997901417264471	0.998901619146063	None
ENSMUSE00001290981.1	chr1	6848907	6848995	+	ENSMUSG00000033740.17	St18	-0.0373276747286844	-0.398176373010317	0.69148821675115	0.847929450938799	-0.000135200815165806	-0.00263820823030095	0.997901417264471	0.998901619146063	None
ENSMUSE00001264048.1	chr1	6855369	6855472	+	ENSMUSG00000033740.17	St18	0.0220092784205555	0.243026941709813	0.808563983783446	0.911771598298169	-0.000135200815165806	-0.00263820823030095	0.997901417264471	0.998901619146063	None
ENSMUSE00001243308.1	chr1	6857300	6857443	+	ENSMUSG00000033740.17	St18	0.0142475971802602	0.166232187772676	0.8683649257782	0.941744673799279	-0.000135200815165806	-0.00263820823030095	0.997901417264471	0.998901619146063	None
ENSMUSE00000774717.1	chr1	6858460	6860934	+	ENSMUSG00000033740.17	St18	0.0419889048405458	0.806683984991949	0.422076695579646	0.658550703794893	-0.000135200815165806	-0.00263820823030095	0.997901417264471	0.998901619146063	None
ENSMUSE00000604772.2	chr1	6858460	6860940	+	ENSMUSG00000033740.17	St18	0.0419889048405458	0.806683984991949	0.422076695579646	0.658550703794893	-0.000135200815165806	-0.00263820823030095	0.997901417264471	0.998901619146063	None
ENSMUSE00000630856.1	chr1	6730051	6730240	+	ENSMUSG00000033740.17	St18	-0.18168362952502	-1.46325617446803	0.147047361421929	0.36457505436476	-0.000135200815165806	-0.00263820823030095	0.997901417264471	0.998901619146063	None
ENSMUSE00000742577.1	chr1	6730053	6730240	+	ENSMUSG00000033740.17	St18	-0.18168362952502	-1.46325617446803	0.147047361421929	0.36457505436476	-0.000135200815165806	-0.00263820823030095	0.997901417264471	0.998901619146063	None
ENSMUSE00000740964.1	chr1	6795386	6795425	+	ENSMUSG00000033740.17	St18	0.0542276687356375	0.497332376398229	0.620225475083497	0.803750303717829	-0.000135200815165806	-0.00263820823030095	0.997901417264471	0.998901619146063	None
ENSMUSE00000810876.1	chr1	6730070	6730240	+	ENSMUSG00000033740.17	St18	-0.184941314646216	-1.49254031380594	0.139221813081348	0.353401739211384	-0.000135200815165806	-0.00263820823030095	0.997901417264471	0.998901619146063	None
ENSMUSE00000744605.1	chr1	6795386	6795550	+	ENSMUSG00000033740.17	St18	0.0135673198732255	0.143813884128244	0.885984330270621	0.950717967535764	-0.000135200815165806	-0.00263820823030095	0.997901417264471	0.998901619146063	None
ENSMUSE00000799291.1	chr1	6730101	6730240	+	ENSMUSG00000033740.17	St18	-0.182714265706876	-1.44474642991358	0.1521675593187	0.371779624525327	-0.000135200815165806	-0.00263820823030095	0.997901417264471	0.998901619146063	None
ENSMUSE00000832886.1	chr1	6858460	6859470	+	ENSMUSG00000033740.17	St18	0.0558878284582913	0.918203280418458	0.361083783293487	0.605386998880045	-0.000135200815165806	-0.00263820823030095	0.997901417264471	0.998901619146063	None
ENSMUSE00000812966.1	chr1	6730102	6730240	+	ENSMUSG00000033740.17	St18	-0.182714265706876	-1.44474642991358	0.1521675593187	0.371779624525327	-0.000135200815165806	-0.00263820823030095	0.997901417264471	0.998901619146063	None
ENSMUSE00000747450.1	chr1	6858460	6858813	+	ENSMUSG00000033740.17	St18	0.0828482246945262	1.07469980753144	0.285519016301714	0.531266148002293	-0.000135200815165806	-0.00263820823030095	0.997901417264471	0.998901619146063	None
ENSMUSE00000831618.1	chr1	6802320	6802688	+	ENSMUSG00000033740.17	St18	-0.0946035549391536	-1.09686600663545	0.275765762465912	0.520939828106741	-0.000135200815165806	-0.00263820823030095	0.997901417264471	0.998901619146063	None
ENSMUSE00000796004.1	chr1	6802791	6803105	+	ENSMUSG00000033740.17	St18	0.0418299894583865	0.49411301533336	0.622487718545726	0.805289555283632	-0.000135200815165806	-0.00263820823030095	0.997901417264471	0.998901619146063	None
ENSMUSE00000824112.1	chr1	6809277	6809365	+	ENSMUSG00000033740.17	St18	0.0997268845983635	0.809844148615214	0.420267787196509	0.657177759407432	-0.000135200815165806	-0.00263820823030095	0.997901417264471	0.998901619146063	None
ENSMUSE00000746001.1	chr1	6817600	6817796	+	ENSMUSG00000033740.17	St18	-0.00776358694866831	-0.0917657604070682	0.92709784081637	0.968778063570452	-0.000135200815165806	-0.00263820823030095	0.997901417264471	0.998901619146063	None
ENSMUSE00000775571.1	chr1	6833563	6833598	+	ENSMUSG00000033740.17	St18	-0.198030210098152	-1.59064342277968	0.115364061610977	0.316996051730792	-0.000135200815165806	-0.00263820823030095	0.997901417264471	0.998901619146063	None
ENSMUSE00000775067.1	chr1	6827897	6828021	+	ENSMUSG00000033740.17	St18	-0.0848255537583454	-0.869483658456782	0.387006011889229	0.628873686178176	-0.000135200815165806	-0.00263820823030095	0.997901417264471	0.998901619146063	None
ENSMUSE00000846111.1	chr1	6848907	6848984	+	ENSMUSG00000033740.17	St18	-0.0272835932440061	-0.284421678336676	0.776771851335872	0.895208417523576	-0.000135200815165806	-0.00263820823030095	0.997901417264471	0.998901619146063	None
ENSMUSE00000730905.1	chr1	6857341	6857443	+	ENSMUSG00000033740.17	St18	0.0294510595084554	0.326735443927682	0.74466288620289	0.877949367156157	-0.000135200815165806	-0.00263820823030095	0.997901417264471	0.998901619146063	None
ENSMUSE00000766836.1	chr1	6858988	6859604	+	ENSMUSG00000033740.17	St18	-0.0139255818650467	-0.21709428713953	0.828649729010739	0.922272432625241	-0.000135200815165806	-0.00263820823030095	0.997901417264471	0.998901619146063	None
ENSMUSE00000630850.3	chr1	7088920	7089216	+	ENSMUSG00000051285.17	Pcmtd1	0.0629618620294284	0.790487720449284	0.431420227308055	0.665883619857091	-0.00182411045929177	-0.0731009695478381	0.941903587470049	0.975960069311966	None
ENSMUSE00000553965.2	chr1	7120194	7120615	+	ENSMUSG00000051285.17	Pcmtd1	-0.189486359975012	-3.33449050256954	0.00126308714028399	0.0195323446101879	-0.00182411045929177	-0.0731009695478381	0.941903587470049	0.975960069311966	None
ENSMUSE00001273110.1	chr1	7147637	7147739	+	ENSMUSG00000051285.17	Pcmtd1	-0.106210620501213	-2.05689238748109	0.0427305765023964	0.174667936167567	-0.00182411045929177	-0.0731009695478381	0.941903587470049	0.975960069311966	None
ENSMUSE00001268642.1	chr1	7160892	7161063	+	ENSMUSG00000051285.17	Pcmtd1	-0.0395659132495455	-0.83405477472802	0.406563815276516	0.645693555516347	-0.00182411045929177	-0.0731009695478381	0.941903587470049	0.975960069311966	None
ENSMUSE00001298878.1	chr1	7163248	7163371	+	ENSMUSG00000051285.17	Pcmtd1	-0.00659179796082826	-0.150652593313136	0.880603022410226	0.947908432722666	-0.00182411045929177	-0.0731009695478381	0.941903587470049	0.975960069311966	None
ENSMUSE00000466061.6	chr1	7169515	7173628	+	ENSMUSG00000051285.17	Pcmtd1	0.0299309001544984	1.39951122539074	0.165261131801544	0.389773290489666	-0.00182411045929177	-0.0731009695478381	0.941903587470049	0.975960069311966	None
ENSMUSE00001308654.1	chr1	7088930	7089216	+	ENSMUSG00000051285.17	Pcmtd1	0.062768663356833	0.788184163994863	0.432758978237457	0.666983915365354	-0.00182411045929177	-0.0731009695478381	0.941903587470049	0.975960069311966	None
ENSMUSE00001252495.1	chr1	7169515	7169598	+	ENSMUSG00000051285.17	Pcmtd1	-0.0286744849489354	-0.663680568883061	0.508672352831682	0.726129015838229	-0.00182411045929177	-0.0731009695478381	0.941903587470049	0.975960069311966	None
ENSMUSE00001265903.1	chr1	7089104	7089216	+	ENSMUSG00000051285.17	Pcmtd1	0.0515179854032244	0.618084352871032	0.538155280609439	0.747787897443711	-0.00182411045929177	-0.0731009695478381	0.941903587470049	0.975960069311966	None
ENSMUSE00001211304.1	chr1	7155080	7155271	+	ENSMUSG00000051285.17	Pcmtd1	-0.00499220529234086	-0.0518408596587487	0.958775877263178	0.982537628806724	-0.00182411045929177	-0.0731009695478381	0.941903587470049	0.975960069311966	None
ENSMUSE00001208263.1	chr1	7160892	7160902	+	ENSMUSG00000051285.17	Pcmtd1	-0.102029227671488	-1.89174998264352	0.0618941398294923	0.21864255248819	-0.00182411045929177	-0.0731009695478381	0.941903587470049	0.975960069311966	None
ENSMUSE00001289349.1	chr1	7089166	7089216	+	ENSMUSG00000051285.17	Pcmtd1	0.0559260713923207	0.66690473216961	0.506620665963377	0.724733570420155	-0.00182411045929177	-0.0731009695478381	0.941903587470049	0.975960069311966	None
ENSMUSE00001270443.1	chr1	7169515	7172122	+	ENSMUSG00000051285.17	Pcmtd1	0.0170179544887401	0.642304148546176	0.522386494679719	0.736222745570898	-0.00182411045929177	-0.0731009695478381	0.941903587470049	0.975960069311966	None
ENSMUSE00001292206.1	chr1	7169515	7170076	+	ENSMUSG00000051285.17	Pcmtd1	0.00546397775623421	0.128920959418846	0.897721606750641	0.954831241180597	-0.00182411045929177	-0.0731009695478381	0.941903587470049	0.975960069311966	None
ENSMUSE00001250313.1	chr1	7154867	7155271	+	ENSMUSG00000051285.17	Pcmtd1	-0.0055402151819741	-0.0603440668135649	0.952021796416498	0.979489955236843	-0.00182411045929177	-0.0731009695478381	0.941903587470049	0.975960069311966	None
ENSMUSE00001305909.1	chr1	7160085	7161063	+	ENSMUSG00000051285.17	Pcmtd1	-0.0314449999260331	-0.658565187904836	0.511936582271135	0.728564162402164	-0.00182411045929177	-0.0731009695478381	0.941903587470049	0.975960069311966	None
ENSMUSE00001209446.1	chr1	7169515	7172618	+	ENSMUSG00000051285.17	Pcmtd1	0.0168845136680407	0.793929716477671	0.429424411842917	0.664470914856335	-0.00182411045929177	-0.0731009695478381	0.941903587470049	0.975960069311966	None
ENSMUSE00001225532.1	chr1	7160557	7161063	+	ENSMUSG00000051285.17	Pcmtd1	-0.0359022590573176	-0.764696922147333	0.446547994067798	0.678042986877842	-0.00182411045929177	-0.0731009695478381	0.941903587470049	0.975960069311966	None
ENSMUSE00001278327.1	chr1	7166309	7166518	+	ENSMUSG00000051285.17	Pcmtd1	0.131042553313827	1.26632420057346	0.208820706898628	0.445433524779363	-0.00182411045929177	-0.0731009695478381	0.941903587470049	0.975960069311966	None
ENSMUSE00001259162.1	chr1	7169515	7172659	+	ENSMUSG00000051285.17	Pcmtd1	0.0179585232771784	0.844341967711236	0.400824027249145	0.640979690713715	-0.00182411045929177	-0.0731009695478381	0.941903587470049	0.975960069311966	None
ENSMUSE00001339503.1	chr1	7148110	7152137	+	ENSMUSG00000103509.1	Gm38372	-0.0829926450827499	-0.526107704000396	0.600169254618762	0.79045462437334	-0.125895522737233	-0.728173285546956	0.468579491841147	0.654229468057813	None
ENSMUSE00000501172.5	chr1	7177739	7179037	+	ENSMUSG00000048538.7	Gm9826	-0.0132088142096813	-0.17322556464638	0.862881717786893	0.938928596132963	-0.0292491999735319	-0.37041225589194	0.712029354094062	0.840451533644753	None
ENSMUSE00001116424.1	chr1	7397718	7397801	-	ENSMUSG00000097797.6	Gm26901	0.153133254067737	1.86120473085143	0.066136249746004	0.22774816363283	0.1142090194696	1.63570729851346	0.10572950625177	0.249922030517497	None
ENSMUSE00001152541.1	chr1	7351771	7351894	-	ENSMUSG00000097797.6	Gm26901	0.171150300267349	1.29326332000992	0.199387587327218	0.433872483707438	0.1142090194696	1.63570729851346	0.10572950625177	0.249922030517497	None
ENSMUSE00001181027.1	chr1	7349406	7350390	-	ENSMUSG00000097797.6	Gm26901	0.0883100501645362	1.01988002677629	0.310649549309843	0.556900989628816	0.1142090194696	1.63570729851346	0.10572950625177	0.249922030517497	None
ENSMUSE00001345075.1	chr1	7397718	7397795	-	ENSMUSG00000097797.6	Gm26901	0.158144636294255	1.93156234658643	0.0567110624038979	0.207394289415696	0.1142090194696	1.63570729851346	0.10572950625177	0.249922030517497	None
ENSMUSE00001342764.1	chr1	7397718	7397869	-	ENSMUSG00000097797.6	Gm26901	0.15045655566465	1.84152937574272	0.068995814573029	0.233663489790453	0.1142090194696	1.63570729851346	0.10572950625177	0.249922030517497	None
ENSMUSE00000805330.1	chr1	9298133	9298573	-	ENSMUSG00000025909.16	Sntg1	0.123460042911241	2.00437771142058	0.0481799896165247	0.187934983843079	0.0941563538007384	2.13489185042464	0.0357513442872108	0.117915678796689	None
ENSMUSE00000766828.1	chr1	9203179	9203260	-	ENSMUSG00000025909.16	Sntg1	0.146147729694858	1.43808913078686	0.154042516854776	0.374410236297726	0.0941563538007384	2.13489185042464	0.0357513442872108	0.117915678796689	None
ENSMUSE00000742760.1	chr1	8999186	8999249	-	ENSMUSG00000025909.16	Sntg1	0.195554607143162	1.78173191182906	0.078327490643723	0.252151863429695	0.0941563538007384	2.13489185042464	0.0357513442872108	0.117915678796689	None
ENSMUSE00001338989.1	chr1	8803917	8803970	-	ENSMUSG00000025909.16	Sntg1	0.138820225284455	1.38921908016346	0.168357418599505	0.394012106352452	0.0941563538007384	2.13489185042464	0.0357513442872108	0.117915678796689	None
ENSMUSE00000229712.5	chr1	8782763	8782897	-	ENSMUSG00000025909.16	Sntg1	0.10952299737503	1.41992410419334	0.15924939630502	0.381608095215373	0.0941563538007384	2.13489185042464	0.0357513442872108	0.117915678796689	None
ENSMUSE00001213938.1	chr1	8681973	8682029	-	ENSMUSG00000025909.16	Sntg1	0.0443804691317752	0.606429212362943	0.545829319027186	0.753325388335686	0.0941563538007384	2.13489185042464	0.0357513442872108	0.117915678796689	None
ENSMUSE00001307079.1	chr1	8679073	8679130	-	ENSMUSG00000025909.16	Sntg1	0.0742554219651925	0.974365972271112	0.332611119424276	0.578628384582978	0.0941563538007384	2.13489185042464	0.0357513442872108	0.117915678796689	None
ENSMUSE00001279448.1	chr1	8677937	8677977	-	ENSMUSG00000025909.16	Sntg1	0.106967075133964	1.24010886840375	0.218312396169721	0.456933766831382	0.0941563538007384	2.13489185042464	0.0357513442872108	0.117915678796689	None
ENSMUSE00000229688.3	chr1	8677807	8677848	-	ENSMUSG00000025909.16	Sntg1	0.133726258478467	1.66833747346543	0.0988905641313217	0.289555886589751	0.0941563538007384	2.13489185042464	0.0357513442872108	0.117915678796689	None
ENSMUSE00000229681.3	chr1	8624779	8624881	-	ENSMUSG00000025909.16	Sntg1	0.0769799403693783	0.996597981710132	0.321759150566658	0.568178600243272	0.0941563538007384	2.13489185042464	0.0357513442872108	0.117915678796689	None
ENSMUSE00000229673.3	chr1	8607070	8607152	-	ENSMUSG00000025909.16	Sntg1	0.0572258862433913	0.614324145545076	0.540625064731139	0.749491786457419	0.0941563538007384	2.13489185042464	0.0357513442872108	0.117915678796689	None
ENSMUSE00000229666.3	chr1	8595412	8595542	-	ENSMUSG00000025909.16	Sntg1	0.00794322928963119	0.102254808688339	0.918792779946703	0.96496072655976	0.0941563538007384	2.13489185042464	0.0357513442872108	0.117915678796689	None
ENSMUSE00001252724.1	chr1	8583205	8583334	-	ENSMUSG00000025909.16	Sntg1	0.0523663820537311	0.68650506711627	0.494243901719191	0.715592941064883	0.0941563538007384	2.13489185042464	0.0357513442872108	0.117915678796689	None
ENSMUSE00001285907.1	chr1	8554725	8554763	-	ENSMUSG00000025909.16	Sntg1	0.213148042759709	2.53030475372821	0.0132200674545461	0.0851773743914127	0.0941563538007384	2.13489185042464	0.0357513442872108	0.117915678796689	None
ENSMUSE00001211669.1	chr1	8465437	8465553	-	ENSMUSG00000025909.16	Sntg1	0.075485258608577	1.00655409323708	0.316976437603655	0.563317371022433	0.0941563538007384	2.13489185042464	0.0357513442872108	0.117915678796689	None
ENSMUSE00001235069.1	chr1	8463394	8463465	-	ENSMUSG00000025909.16	Sntg1	0.14221172182193	1.82203527699934	0.0719302448600007	0.239612326509919	0.0941563538007384	2.13489185042464	0.0357513442872108	0.117915678796689	None
ENSMUSE00001248930.1	chr1	8447980	8448132	-	ENSMUSG00000025909.16	Sntg1	0.11547221469489	1.61107274695967	0.110832951394397	0.30963313609021	0.0941563538007384	2.13489185042464	0.0357513442872108	0.117915678796689	None
ENSMUSE00001301887.1	chr1	8445027	8445119	-	ENSMUSG00000025909.16	Sntg1	0.087309474358789	1.16341933981035	0.24788136877049	0.491019584399398	0.0941563538007384	2.13489185042464	0.0357513442872108	0.117915678796689	None
ENSMUSE00001265216.1	chr1	8414203	8414313	-	ENSMUSG00000025909.16	Sntg1	0.102314362662753	1.29154569943286	0.199979420786613	0.43458517778087	0.0941563538007384	2.13489185042464	0.0357513442872108	0.117915678796689	None
ENSMUSE00000803415.1	chr1	8361475	8363633	-	ENSMUSG00000025909.16	Sntg1	0.160858763777115	3.08666553282458	0.00272475808666621	0.0314865746712709	0.0941563538007384	2.13489185042464	0.0357513442872108	0.117915678796689	None
ENSMUSE00001336346.1	chr1	9298133	9298864	-	ENSMUSG00000025909.16	Sntg1	0.0981891582717088	1.81084597902438	0.0736610552876644	0.243073792356825	0.0941563538007384	2.13489185042464	0.0357513442872108	0.117915678796689	None
ENSMUSE00000757836.1	chr1	8882161	8882214	-	ENSMUSG00000025909.16	Sntg1	-0.288797442399031	-1.11151361626965	0.26944905355689	0.514232514405373	0.0941563538007384	2.13489185042464	0.0357513442872108	0.117915678796689	None
ENSMUSE00000844023.1	chr1	9298133	9299238	-	ENSMUSG00000025909.16	Sntg1	0.0907062544839749	1.74497477793558	0.0845659802321636	0.263883026992802	0.0941563538007384	2.13489185042464	0.0357513442872108	0.117915678796689	None
ENSMUSE00000229694.3	chr1	8677937	8677980	-	ENSMUSG00000025909.16	Sntg1	0.122941946998708	1.42295751207253	0.158370587817212	0.380363496684531	0.0941563538007384	2.13489185042464	0.0357513442872108	0.117915678796689	None
ENSMUSE00000802122.1	chr1	9298133	9299878	-	ENSMUSG00000025909.16	Sntg1	0.0911005725494604	1.80787676772537	0.0741261205267501	0.243991033642104	0.0941563538007384	2.13489185042464	0.0357513442872108	0.117915678796689	None
ENSMUSE00000778503.1	chr1	8362678	8363633	-	ENSMUSG00000025909.16	Sntg1	0.101741490315056	1.77329817743504	0.0797241242051211	0.254904723795313	0.0941563538007384	2.13489185042464	0.0357513442872108	0.117915678796689	None
ENSMUSE00000492082.2	chr1	8363183	8363633	-	ENSMUSG00000025909.16	Sntg1	0.0883258122180938	1.39462584355786	0.166725368864608	0.391774834322406	0.0941563538007384	2.13489185042464	0.0357513442872108	0.117915678796689	None
ENSMUSE00000801170.1	chr1	8363425	8363633	-	ENSMUSG00000025909.16	Sntg1	0.028542535360336	0.411083430902954	0.682035241875101	0.841979497014673	0.0941563538007384	2.13489185042464	0.0357513442872108	0.117915678796689	None
ENSMUSE00000896547.1	chr1	8803917	8803943	-	ENSMUSG00000025909.16	Sntg1	0.129621217128575	1.37870337984251	0.171566522606725	0.398414034078675	0.0941563538007384	2.13489185042464	0.0357513442872108	0.117915678796689	None
ENSMUSE00000703090.2	chr1	8363475	8363633	-	ENSMUSG00000025909.16	Sntg1	0.028431139789759	0.367913317284166	0.713843003825949	0.860611613728399	0.0941563538007384	2.13489185042464	0.0357513442872108	0.117915678796689	None
ENSMUSE00000741225.1	chr1	9298133	9299282	-	ENSMUSG00000025909.16	Sntg1	0.089030993286576	1.72213631376834	0.0886442541084294	0.271504772231329	0.0941563538007384	2.13489185042464	0.0357513442872108	0.117915678796689	None
ENSMUSE00000788071.1	chr1	8782783	8782897	-	ENSMUSG00000025909.16	Sntg1	0.127160922415619	1.60502672104464	0.112158781812648	0.311807114422753	0.0941563538007384	2.13489185042464	0.0357513442872108	0.117915678796689	None
ENSMUSE00000813279.1	chr1	8675973	8677848	-	ENSMUSG00000025909.16	Sntg1	0.0413257857061669	0.539064947443129	0.591236641000997	0.784685317367566	0.0941563538007384	2.13489185042464	0.0357513442872108	0.117915678796689	None
ENSMUSE00000737135.1	chr1	9298133	9299509	-	ENSMUSG00000025909.16	Sntg1	0.0911593362597771	1.81646780993274	0.0727871617446974	0.241309999833073	0.0941563538007384	2.13489185042464	0.0357513442872108	0.117915678796689	None
ENSMUSE00000775279.1	chr1	8781531	8782897	-	ENSMUSG00000025909.16	Sntg1	0.106076351801484	1.37210873764511	0.173602669425497	0.401106429068055	0.0941563538007384	2.13489185042464	0.0357513442872108	0.117915678796689	None
ENSMUSE00000817510.1	chr1	9298133	9298236	-	ENSMUSG00000025909.16	Sntg1	0.0626099210937377	0.835288009853121	0.405873104044378	0.645130409375711	0.0941563538007384	2.13489185042464	0.0357513442872108	0.117915678796689	None
ENSMUSE00000710157.1	chr1	8791923	8792162	-	ENSMUSG00000084353.1	Gm15452	-0.126119861164915	-1.48190981446086	0.142023995822244	0.357437309868215	-0.127687305071743	-1.48141868254405	0.142323285166492	0.305181459786958	None
ENSMUSE00000463933.8	chr1	9545408	9547455	+	ENSMUSG00000061024.8	Rrs1	0.0541528909429819	1.56766302675898	0.120636838950895	0.325564407841125	0.041703857149522	1.28103508736721	0.203788393321916	0.386597292623115	None
ENSMUSE00000754750.1	chr1	9547948	9548151	+	ENSMUSG00000025911.14	Adhfe1	0.0699076465468704	0.765459136299386	0.446096550604975	0.67761347463529	0.0678304221242969	1.91886767461427	0.0584763949231316	0.16598088847444	None
ENSMUSE00001146417.1	chr1	9549907	9549944	+	ENSMUSG00000025911.14	Adhfe1	0.00918091012884179	0.112363322567638	0.910797530838138	0.961253418673896	0.0678304221242969	1.91886767461427	0.0584763949231316	0.16598088847444	None
ENSMUSE00000349640.3	chr1	9551717	9551757	+	ENSMUSG00000025911.14	Adhfe1	0.130886162898838	1.6106945987245	0.110915504563504	0.309770451553133	0.0678304221242969	1.91886767461427	0.0584763949231316	0.16598088847444	None
ENSMUSE00001278534.1	chr1	9552923	9552976	+	ENSMUSG00000025911.14	Adhfe1	0.0525265261389037	0.680039039603668	0.498308644058856	0.718574053793845	0.0678304221242969	1.91886767461427	0.0584763949231316	0.16598088847444	None
ENSMUSE00001241549.1	chr1	9553318	9553472	+	ENSMUSG00000025911.14	Adhfe1	0.0651826200235374	1.06551186492778	0.28963051834226	0.53547644612102	0.0678304221242969	1.91886767461427	0.0584763949231316	0.16598088847444	None
ENSMUSE00001212078.1	chr1	9553623	9553819	+	ENSMUSG00000025911.14	Adhfe1	0.088635554739237	1.4310875664959	0.156033657030498	0.377067149898363	0.0678304221242969	1.91886767461427	0.0584763949231316	0.16598088847444	None
ENSMUSE00001209942.1	chr1	9555538	9555615	+	ENSMUSG00000025911.14	Adhfe1	0.0882648671717572	1.29019533261795	0.200445626884609	0.435175544425281	0.0678304221242969	1.91886767461427	0.0584763949231316	0.16598088847444	None
ENSMUSE00001211702.1	chr1	9557000	9557105	+	ENSMUSG00000025911.14	Adhfe1	0.0888369319242253	1.43880765018099	0.153839297409271	0.374110165382595	0.0678304221242969	1.91886767461427	0.0584763949231316	0.16598088847444	None
ENSMUSE00001292563.1	chr1	9558133	9558285	+	ENSMUSG00000025911.14	Adhfe1	0.0685180415766932	1.15989058267272	0.249307511913118	0.492571026419472	0.0678304221242969	1.91886767461427	0.0584763949231316	0.16598088847444	None
ENSMUSE00001206360.1	chr1	9560109	9560207	+	ENSMUSG00000025911.14	Adhfe1	0.100647544286237	1.5687833303821	0.120375412945443	0.325202943901812	0.0678304221242969	1.91886767461427	0.0584763949231316	0.16598088847444	None
ENSMUSE00001264980.1	chr1	9563509	9563587	+	ENSMUSG00000025911.14	Adhfe1	0.0469803188314833	0.779334324641337	0.437924916145662	0.671136709732753	0.0678304221242969	1.91886767461427	0.0584763949231316	0.16598088847444	None
ENSMUSE00001308581.1	chr1	9563797	9563893	+	ENSMUSG00000025911.14	Adhfe1	0.0246836663622471	0.441570869639163	0.659909479792268	0.828681250932626	0.0678304221242969	1.91886767461427	0.0584763949231316	0.16598088847444	None
ENSMUSE00001212108.1	chr1	9566781	9566938	+	ENSMUSG00000025911.14	Adhfe1	0.0163387110148708	0.30180656060247	0.763529090975137	0.888206059576802	0.0678304221242969	1.91886767461427	0.0584763949231316	0.16598088847444	None
ENSMUSE00000799082.1	chr1	9576191	9577970	+	ENSMUSG00000025911.14	Adhfe1	0.0512497974606077	1.09319308364956	0.277365685379217	0.522683739806735	0.0678304221242969	1.91886767461427	0.0584763949231316	0.16598088847444	None
ENSMUSE00000788533.1	chr1	9548055	9548151	+	ENSMUSG00000025911.14	Adhfe1	0.0685119465752146	0.750950105942863	0.454735238651113	0.684825203006503	0.0678304221242969	1.91886767461427	0.0584763949231316	0.16598088847444	None
ENSMUSE00000412453.6	chr1	9576191	9576901	+	ENSMUSG00000025911.14	Adhfe1	0.0450798652350258	0.96471770322727	0.337394662770239	0.583073541689213	0.0678304221242969	1.91886767461427	0.0584763949231316	0.16598088847444	None
ENSMUSE00000368034.6	chr1	9548092	9548151	+	ENSMUSG00000025911.14	Adhfe1	0.0680283014306516	0.741412446713794	0.460465830682304	0.689426272961857	0.0678304221242969	1.91886767461427	0.0584763949231316	0.16598088847444	None
ENSMUSE00000816864.1	chr1	9553623	9553687	+	ENSMUSG00000025911.14	Adhfe1	0.0642710735414279	0.916577622730548	0.361930474360008	0.606051812372687	0.0678304221242969	1.91886767461427	0.0584763949231316	0.16598088847444	None
ENSMUSE00001328976.1	chr1	9548107	9548151	+	ENSMUSG00000025911.14	Adhfe1	0.0694086099967313	0.756104754310426	0.451655223892548	0.682207616234614	0.0678304221242969	1.91886767461427	0.0584763949231316	0.16598088847444	None
ENSMUSE00001332266.1	chr1	9555538	9555568	+	ENSMUSG00000025911.14	Adhfe1	0.100277319904038	1.36012064379965	0.177351065278333	0.405964182800214	0.0678304221242969	1.91886767461427	0.0584763949231316	0.16598088847444	None
ENSMUSE00001331527.1	chr1	9548119	9548151	+	ENSMUSG00000025911.14	Adhfe1	0.0716904994004903	0.780513052587265	0.437234777887097	0.670497982458487	0.0678304221242969	1.91886767461427	0.0584763949231316	0.16598088847444	None
ENSMUSE00001320672.1	chr1	9576191	9576469	+	ENSMUSG00000025911.14	Adhfe1	0.0484978541272741	1.01990192045085	0.310639224888286	0.556894683419725	0.0678304221242969	1.91886767461427	0.0584763949231316	0.16598088847444	None
ENSMUSE00001335719.1	chr1	9619550	9619639	-	ENSMUSG00000079671.8	2610203C22Rik	0.0564931088605601	0.253602088449098	0.800409056040133	0.907736045178248	0.00957174301274588	0.051038755554407	0.959418621335401	0.981148260348181	None
ENSMUSE00000703059.1	chr1	9563823	9563871	-	ENSMUSG00000079671.8	2610203C22Rik	0.120971165697491	0.58156712535704	0.56238153819973	0.764883901485977	0.00957174301274588	0.051038755554407	0.959418621335401	0.981148260348181	None
ENSMUSE00000703058.1	chr1	9560832	9561778	-	ENSMUSG00000079671.8	2610203C22Rik	0.121702202772032	0.553842135218939	0.58112594222568	0.777597717700346	0.00957174301274588	0.051038755554407	0.959418621335401	0.981148260348181	None
ENSMUSE00000758464.1	chr1	9563505	9563871	-	ENSMUSG00000079671.8	2610203C22Rik	0.184773049387726	0.846132007418747	0.399830348533262	0.640130069774013	0.00957174301274588	0.051038755554407	0.959418621335401	0.981148260348181	None
ENSMUSE00000786482.1	chr1	9600413	9603675	-	ENSMUSG00000079671.8	2610203C22Rik	0.0443925390624239	0.178336386377497	0.858878771796829	0.936878720615937	0.00957174301274588	0.051038755554407	0.959418621335401	0.981148260348181	None
ENSMUSE00000823945.2	chr1	9601018	9601281	-	ENSMUSG00000079671.8	2610203C22Rik	0.222885802332039	1.02111784012259	0.310066194216532	0.55629950691103	0.00957174301274588	0.051038755554407	0.959418621335401	0.981148260348181	None
ENSMUSE00000553798.3	chr1	9601199	9601650	+	ENSMUSG00000067879.3	Vxn	-0.032966665730956	-0.744623568200581	0.45853188955537	0.68788180890051	-0.0716598445056992	-1.8771848011876	0.0640448173496339	0.1763240774282	None
ENSMUSE00000553793.1	chr1	9606974	9607029	+	ENSMUSG00000067879.3	Vxn	-0.0539464139810749	-0.9787303555929	0.330461999511029	0.57651733486602	-0.0716598445056992	-1.8771848011876	0.0640448173496339	0.1763240774282	None
ENSMUSE00000553791.1	chr1	9613312	9613474	+	ENSMUSG00000067879.3	Vxn	-0.06916416405656	-1.37647269578748	0.172253218075614	0.399317898442217	-0.0716598445056992	-1.8771848011876	0.0640448173496339	0.1763240774282	None
ENSMUSE00000553788.1	chr1	9619836	9619897	+	ENSMUSG00000067879.3	Vxn	-0.0665807735932676	-1.34989892060486	0.180595333968042	0.410174685423837	-0.0716598445056992	-1.8771848011876	0.0640448173496339	0.1763240774282	None
ENSMUSE00000553784.1	chr1	9622593	9622684	+	ENSMUSG00000067879.3	Vxn	-0.0780693088040406	-1.61695354031218	0.109555463753637	0.307507783168032	-0.0716598445056992	-1.8771848011876	0.0640448173496339	0.1763240774282	None
ENSMUSE00000553779.3	chr1	9624713	9627143	+	ENSMUSG00000067879.3	Vxn	-0.0610987810712229	-1.57751031852969	0.118354365220024	0.321787619926587	-0.0716598445056992	-1.8771848011876	0.0640448173496339	0.1763240774282	None
ENSMUSE00000553770.3	chr1	9693287	9693392	-	ENSMUSG00000025912.16	Mybl1	-0.055467580620417	-0.344794564282608	0.731091702067582	0.870333012499192	-0.0256031141829179	-0.370492326828949	0.711969931111443	0.840451533644753	None
ENSMUSE00000154123.3	chr1	9692718	9692789	-	ENSMUSG00000025912.16	Mybl1	-0.082217403586848	-0.520886615278142	0.603786105777108	0.792837498408207	-0.0256031141829179	-0.370492326828949	0.711969931111443	0.840451533644753	None
ENSMUSE00000154122.3	chr1	9690081	9690173	-	ENSMUSG00000025912.16	Mybl1	-0.169647110314704	-1.13714019486587	0.258642192279244	0.502879346871288	-0.0256031141829179	-0.370492326828949	0.711969931111443	0.840451533644753	None
ENSMUSE00000553758.1	chr1	9687561	9687781	-	ENSMUSG00000025912.16	Mybl1	-0.146361707971931	-0.973271089101022	0.333151702252861	0.579069793808785	-0.0256031141829179	-0.370492326828949	0.711969931111443	0.840451533644753	None
ENSMUSE00000154129.4	chr1	9685636	9685810	-	ENSMUSG00000025912.16	Mybl1	0.0552778314231384	0.385304439538393	0.700964450932708	0.853182771878536	-0.0256031141829179	-0.370492326828949	0.711969931111443	0.840451533644753	None
ENSMUSE00000553752.1	chr1	9683097	9683168	-	ENSMUSG00000025912.16	Mybl1	-0.0156565044246938	-0.0794408230299053	0.936866798909759	0.973037466096947	-0.0256031141829179	-0.370492326828949	0.711969931111443	0.840451533644753	None
ENSMUSE00001312821.1	chr1	9681785	9681889	-	ENSMUSG00000025912.16	Mybl1	-0.119374464971548	-0.720586770089187	0.473120457009811	0.699011033115741	-0.0256031141829179	-0.370492326828949	0.711969931111443	0.840451533644753	None
ENSMUSE00001250092.1	chr1	9678272	9678505	-	ENSMUSG00000025912.16	Mybl1	-0.0499235744164892	-0.376946212353298	0.707143287786453	0.856712476306633	-0.0256031141829179	-0.370492326828949	0.711969931111443	0.840451533644753	None
ENSMUSE00000229065.3	chr1	9675967	9676335	-	ENSMUSG00000025912.16	Mybl1	-0.059497358268231	-0.513879438874577	0.608655847854804	0.796204787905485	-0.0256031141829179	-0.370492326828949	0.711969931111443	0.840451533644753	None
ENSMUSE00000154139.3	chr1	9673745	9673887	-	ENSMUSG00000025912.16	Mybl1	-0.0391989419236672	-0.317990019201961	0.751264365452278	0.881465415917636	-0.0256031141829179	-0.370492326828949	0.711969931111443	0.840451533644753	None
ENSMUSE00000154138.3	chr1	9673101	9673215	-	ENSMUSG00000025912.16	Mybl1	-0.014574033123413	-0.117346798948315	0.906859217466445	0.959422924601053	-0.0256031141829179	-0.370492326828949	0.711969931111443	0.840451533644753	None
ENSMUSE00000553744.1	chr1	9672540	9672656	-	ENSMUSG00000025912.16	Mybl1	0.0778165875411893	0.59927218501119	0.550568901476028	0.756545415042641	-0.0256031141829179	-0.370492326828949	0.711969931111443	0.840451533644753	None
ENSMUSE00000553741.1	chr1	9672212	9672316	-	ENSMUSG00000025912.16	Mybl1	0.202719119729226	1.21263222140802	0.22859534594658	0.469221346499417	-0.0256031141829179	-0.370492326828949	0.711969931111443	0.840451533644753	None
ENSMUSE00000553739.1	chr1	9671579	9671758	-	ENSMUSG00000025912.16	Mybl1	0.134226831007918	1.106290534755	0.27168979304244	0.516820635115585	-0.0256031141829179	-0.370492326828949	0.711969931111443	0.840451533644753	None
ENSMUSE00000630826.3	chr1	9667415	9670012	-	ENSMUSG00000025912.16	Mybl1	0.0389959868758518	0.526716661479453	0.599748056215932	0.790190587744981	-0.0256031141829179	-0.370492326828949	0.711969931111443	0.840451533644753	None
ENSMUSE00000870751.1	chr1	9669537	9670012	-	ENSMUSG00000025912.16	Mybl1	0.10119651414664	0.978358654215544	0.330644676554214	0.576717361487779	-0.0256031141829179	-0.370492326828949	0.711969931111443	0.840451533644753	None
ENSMUSE00000863091.1	chr1	9678272	9678610	-	ENSMUSG00000025912.16	Mybl1	-0.0499235744164892	-0.376946212353298	0.707143287786453	0.856712476306633	-0.0256031141829179	-0.370492326828949	0.711969931111443	0.840451533644753	None
ENSMUSE00000865102.1	chr1	9676132	9676335	-	ENSMUSG00000025912.16	Mybl1	-0.0424449957491675	-0.323490379504321	0.747110224816828	0.879203502751723	-0.0256031141829179	-0.370492326828949	0.711969931111443	0.840451533644753	None
ENSMUSE00000854215.1	chr1	9683097	9683452	-	ENSMUSG00000025912.16	Mybl1	0.0221783605859739	0.111700871070737	0.911321219379965	0.961467642102701	-0.0256031141829179	-0.370492326828949	0.711969931111443	0.840451533644753	None
ENSMUSE00000373485.4	chr1	9745450	9748382	-	ENSMUSG00000045210.8	Vcpip1	0.0264509665971905	0.558645732333733	0.577857090597123	0.775335744651914	0.0212064917624764	0.552243772694384	0.582281760833067	0.747280428856929	None
ENSMUSE00000350755.3	chr1	9736966	9737052	-	ENSMUSG00000045210.8	Vcpip1	0.0610614038096904	1.37460849563156	0.172828698011007	0.400092298764435	0.0212064917624764	0.552243772694384	0.582281760833067	0.747280428856929	None
ENSMUSE00000378144.7	chr1	9718622	9725350	-	ENSMUSG00000045210.8	Vcpip1	0.0315690629911509	0.812034512840008	0.419016724748812	0.656210369919309	0.0212064917624764	0.552243772694384	0.582281760833067	0.747280428856929	None
ENSMUSE00001104564.1	chr1	9747648	9748604	+	ENSMUSG00000097893.8	1700034P13Rik	0.0342095392835782	0.158185034359679	0.874682319931154	0.944734637078274	-0.244522874785132	-1.21429709147178	0.228115840364631	0.416260350396778	None
ENSMUSE00001185482.2	chr1	9747956	9748604	+	ENSMUSG00000097893.8	1700034P13Rik	0.0433090864734992	0.208794034066609	0.835103410256265	0.925526876898505	-0.244522874785132	-1.21429709147178	0.228115840364631	0.416260350396778	None
ENSMUSE00001320401.1	chr1	9798107	9798246	+	ENSMUSG00000025915.14	Sgk3	-0.303716243233756	-1.46043983981845	0.147817659904731	0.365689819307298	0.0295439636972723	0.784674060035087	0.434903203340207	0.62526139663984	None
ENSMUSE00000553717.2	chr1	9865131	9865348	+	ENSMUSG00000025915.14	Sgk3	0.0408136400953937	0.550845685299084	0.583169477867971	0.779060584054958	0.0295439636972723	0.784674060035087	0.434903203340207	0.62526139663984	None
ENSMUSE00000154144.3	chr1	9868383	9868466	+	ENSMUSG00000025915.14	Sgk3	0.133860212206528	1.55858401317744	0.122772166149385	0.328809595839391	0.0295439636972723	0.784674060035087	0.434903203340207	0.62526139663984	None
ENSMUSE00000154148.3	chr1	9871630	9871702	+	ENSMUSG00000025915.14	Sgk3	0.103169607567534	1.03862311056009	0.301895159404995	0.547975113491943	0.0295439636972723	0.784674060035087	0.434903203340207	0.62526139663984	None
ENSMUSE00000154156.3	chr1	9872258	9872333	+	ENSMUSG00000025915.14	Sgk3	0.0961708211070497	1.0698876043594	0.287667390353196	0.533508996324653	0.0295439636972723	0.784674060035087	0.434903203340207	0.62526139663984	None
ENSMUSE00000154153.3	chr1	9877166	9877253	+	ENSMUSG00000025915.14	Sgk3	0.0705638621979643	0.951808414986704	0.343865013722011	0.589358963572372	0.0295439636972723	0.784674060035087	0.434903203340207	0.62526139663984	None
ENSMUSE00000154151.3	chr1	9879026	9879075	+	ENSMUSG00000025915.14	Sgk3	-0.0295020841229109	-0.439698271322336	0.661260048757509	0.829608515484839	0.0295439636972723	0.784674060035087	0.434903203340207	0.62526139663984	None
ENSMUSE00000154155.3	chr1	9880332	9880389	+	ENSMUSG00000025915.14	Sgk3	0.0112870906201155	0.16635254432387	0.868270504043613	0.941685019434237	0.0295439636972723	0.784674060035087	0.434903203340207	0.62526139663984	None
ENSMUSE00000154158.3	chr1	9881578	9881661	+	ENSMUSG00000025915.14	Sgk3	-0.0408420401711303	-0.607195815330081	0.545322876511255	0.752986504430762	0.0295439636972723	0.784674060035087	0.434903203340207	0.62526139663984	None
ENSMUSE00000154150.3	chr1	9881760	9881891	+	ENSMUSG00000025915.14	Sgk3	-0.0741843442891707	-0.948228007260514	0.345673762281348	0.59108294566408	0.0295439636972723	0.784674060035087	0.434903203340207	0.62526139663984	None
ENSMUSE00000154157.3	chr1	9884407	9884519	+	ENSMUSG00000025915.14	Sgk3	0.0737626260707748	1.06737361689959	0.288794144329579	0.534605281223501	0.0295439636972723	0.784674060035087	0.434903203340207	0.62526139663984	None
ENSMUSE00000154147.3	chr1	9884625	9884661	+	ENSMUSG00000025915.14	Sgk3	0.121572182780887	1.59279890774762	0.114879099914373	0.3162239074534	0.0295439636972723	0.784674060035087	0.434903203340207	0.62526139663984	None
ENSMUSE00000154154.3	chr1	9885667	9885753	+	ENSMUSG00000025915.14	Sgk3	0.116478994346156	1.86930325431214	0.0649884401017252	0.22527342752088	0.0295439636972723	0.784674060035087	0.434903203340207	0.62526139663984	None
ENSMUSE00000553690.1	chr1	9886047	9886142	+	ENSMUSG00000025915.14	Sgk3	0.117910237237289	1.93031542579291	0.0568676398801396	0.207734366037467	0.0295439636972723	0.784674060035087	0.434903203340207	0.62526139663984	None
ENSMUSE00000154152.3	chr1	9888870	9889025	+	ENSMUSG00000025915.14	Sgk3	0.0600732865466038	1.05049288238791	0.296438333272544	0.542530633619565	0.0295439636972723	0.784674060035087	0.434903203340207	0.62526139663984	None
ENSMUSE00000228764.3	chr1	9891361	9891450	+	ENSMUSG00000025915.14	Sgk3	0.0621091896725355	1.01763903928571	0.31170755294038	0.55801869240989	0.0295439636972723	0.784674060035087	0.434903203340207	0.62526139663984	None
ENSMUSE00001318510.1	chr1	9898720	9900843	+	ENSMUSG00000025915.14	Sgk3	0.0401842531050538	0.902059137261699	0.369548187955731	0.612891312918416	0.0295439636972723	0.784674060035087	0.434903203340207	0.62526139663984	None
ENSMUSE00000900106.2	chr1	9798143	9798246	+	ENSMUSG00000025915.14	Sgk3	-0.303716243233756	-1.46043983981845	0.147817659904731	0.365689819307298	0.0295439636972723	0.784674060035087	0.434903203340207	0.62526139663984	None
ENSMUSE00000630823.1	chr1	9827013	9827119	+	ENSMUSG00000025915.14	Sgk3	0.243763396869395	1.3139251436128	0.19236999766783	0.424952056831245	0.0295439636972723	0.784674060035087	0.434903203340207	0.62526139663984	None
ENSMUSE00001318290.1	chr1	9885989	9886142	+	ENSMUSG00000025915.14	Sgk3	0.119205220304132	1.95567199297514	0.0537546167473107	0.200724765336594	0.0295439636972723	0.784674060035087	0.434903203340207	0.62526139663984	None
ENSMUSE00001331641.1	chr1	9898720	9900770	+	ENSMUSG00000025915.14	Sgk3	0.0397324936586763	0.890513252226109	0.375678058376872	0.618518421986837	0.0295439636972723	0.784674060035087	0.434903203340207	0.62526139663984	None
ENSMUSE00001331341.1	chr1	9898720	9900845	+	ENSMUSG00000025915.14	Sgk3	0.0401842531050538	0.902059137261699	0.369548187955731	0.612891312918416	0.0295439636972723	0.784674060035087	0.434903203340207	0.62526139663984	None
ENSMUSE00001332231.1	chr1	9798158	9798246	+	ENSMUSG00000025915.14	Sgk3	-0.303716243233756	-1.46043983981845	0.147817659904731	0.365689819307298	0.0295439636972723	0.784674060035087	0.434903203340207	0.62526139663984	None
ENSMUSE00001323246.1	chr1	9827013	9830338	+	ENSMUSG00000025915.14	Sgk3	0.238892983884468	1.28241606993467	0.20314710010616	0.438568498224731	0.0295439636972723	0.784674060035087	0.434903203340207	0.62526139663984	None
ENSMUSE00001325038.1	chr1	9798185	9798246	+	ENSMUSG00000025915.14	Sgk3	-0.303716243233756	-1.46043983981845	0.147817659904731	0.365689819307298	0.0295439636972723	0.784674060035087	0.434903203340207	0.62526139663984	None
ENSMUSE00001318337.1	chr1	9885667	9886142	+	ENSMUSG00000025915.14	Sgk3	0.0979974705692741	1.77718346874032	0.0790781784735585	0.253655874827492	0.0295439636972723	0.784674060035087	0.434903203340207	0.62526139663984	None
ENSMUSE00001328263.1	chr1	9898720	9899618	+	ENSMUSG00000025915.14	Sgk3	0.0211068869818305	0.428500302583229	0.669359630778454	0.834668836266539	0.0295439636972723	0.784674060035087	0.434903203340207	0.62526139663984	None
ENSMUSE00001320419.1	chr1	9798208	9798246	+	ENSMUSG00000025915.14	Sgk3	-0.303716243233756	-1.46043983981845	0.147817659904731	0.365689819307298	0.0295439636972723	0.784674060035087	0.434903203340207	0.62526139663984	None
ENSMUSE00001327721.1	chr1	9868383	9868688	+	ENSMUSG00000025915.14	Sgk3	0.132424886564006	1.53475402607249	0.12851987456543	0.337693742137893	0.0295439636972723	0.784674060035087	0.434903203340207	0.62526139663984	None
ENSMUSE00001327065.1	chr1	9898720	9900008	+	ENSMUSG00000025915.14	Sgk3	0.0316327373768839	0.682480018988708	0.496772047224881	0.717538513244467	0.0295439636972723	0.784674060035087	0.434903203340207	0.62526139663984	None
ENSMUSE00001321139.1	chr1	9872258	9872554	+	ENSMUSG00000025915.14	Sgk3	0.100474910230538	1.13542232437655	0.259356929562576	0.503574418058323	0.0295439636972723	0.784674060035087	0.434903203340207	0.62526139663984	None
ENSMUSE00000880540.2	chr1	9898720	9899853	+	ENSMUSG00000025915.14	Sgk3	0.0292598146970224	0.61478874579456	0.540319593472969	0.749263175737507	0.0295439636972723	0.784674060035087	0.434903203340207	0.62526139663984	None
ENSMUSE00001323384.1	chr1	9885667	9889077	+	ENSMUSG00000025915.14	Sgk3	0.0793683259012077	1.58002369843341	0.117777351112059	0.320919797858862	0.0295439636972723	0.784674060035087	0.434903203340207	0.62526139663984	None
ENSMUSE00001328436.1	chr1	9895427	9899174	+	ENSMUSG00000025915.14	Sgk3	0.0547283751550894	1.04471300301131	0.299087043571774	0.545106414175393	0.0295439636972723	0.784674060035087	0.434903203340207	0.62526139663984	None
ENSMUSE00000355241.3	chr1	9911675	9911812	+	ENSMUSG00000046101.16	Mcmdc2	0.0834285742779372	0.399397731328991	0.690591580851815	0.847300791799072	-0.0299763304243721	-0.532034460782161	0.596139073150825	0.75891762842762	None
ENSMUSE00000403774.1	chr1	9911910	9912040	+	ENSMUSG00000046101.16	Mcmdc2	0.171006307620889	1.03805078184364	0.302159981368929	0.548227281485409	-0.0299763304243721	-0.532034460782161	0.596139073150825	0.75891762842762	None
ENSMUSE00001090001.1	chr1	9912156	9912173	+	ENSMUSG00000046101.16	Mcmdc2	-0.0573367020214798	-0.292865903528443	0.770331031458651	0.891821820364176	-0.0299763304243721	-0.532034460782161	0.596139073150825	0.75891762842762	None
ENSMUSE00000350073.1	chr1	9915474	9915669	+	ENSMUSG00000046101.16	Mcmdc2	0.0560546752920207	0.405383944895764	0.686203328114447	0.844518624953155	-0.0299763304243721	-0.532034460782161	0.596139073150825	0.75891762842762	None
ENSMUSE00000342317.1	chr1	9916316	9916438	+	ENSMUSG00000046101.16	Mcmdc2	0.0048095650505248	0.0311923533627783	0.975188507883072	0.989665611055188	-0.0299763304243721	-0.532034460782161	0.596139073150825	0.75891762842762	None
ENSMUSE00000404482.1	chr1	9916550	9916654	+	ENSMUSG00000046101.16	Mcmdc2	-0.0188495754695019	-0.105867062160179	0.915934693785407	0.963702562454987	-0.0299763304243721	-0.532034460782161	0.596139073150825	0.75891762842762	None
ENSMUSE00000366258.1	chr1	9919020	9919145	+	ENSMUSG00000046101.16	Mcmdc2	-0.0318675766693314	-0.224617956408313	0.822810002186091	0.919065346755505	-0.0299763304243721	-0.532034460782161	0.596139073150825	0.75891762842762	None
ENSMUSE00000373372.1	chr1	9920435	9920672	+	ENSMUSG00000046101.16	Mcmdc2	0.0724143330855783	0.666764431627212	0.506709853588116	0.724747068197095	-0.0299763304243721	-0.532034460782161	0.596139073150825	0.75891762842762	None
ENSMUSE00000441741.2	chr1	9920828	9922525	+	ENSMUSG00000046101.16	Mcmdc2	-0.0369958474918533	-0.32455744655312	0.746305184368199	0.878866547936212	-0.0299763304243721	-0.532034460782161	0.596139073150825	0.75891762842762	None
ENSMUSE00000710450.1	chr1	9912114	9912173	+	ENSMUSG00000046101.16	Mcmdc2	-0.049701092208456	-0.285741457651314	0.775764148788668	0.894731430381245	-0.0299763304243721	-0.532034460782161	0.596139073150825	0.75891762842762	None
ENSMUSE00000873477.1	chr1	9924057	9924262	+	ENSMUSG00000046101.16	Mcmdc2	0.105936700720843	0.758835512634749	0.450028412869801	0.680899809377458	-0.0299763304243721	-0.532034460782161	0.596139073150825	0.75891762842762	None
ENSMUSE00000906666.1	chr1	9930781	9930947	+	ENSMUSG00000046101.16	Mcmdc2	0.0999846984007014	0.64340620090556	0.521674769689828	0.735696985452151	-0.0299763304243721	-0.532034460782161	0.596139073150825	0.75891762842762	None
ENSMUSE00001309561.1	chr1	9932002	9932181	+	ENSMUSG00000046101.16	Mcmdc2	-0.0889154022731781	-0.602709489482573	0.548290051999115	0.754944398722255	-0.0299763304243721	-0.532034460782161	0.596139073150825	0.75891762842762	None
ENSMUSE00001301510.1	chr1	9936996	9937105	+	ENSMUSG00000046101.16	Mcmdc2	-0.00636590732671667	-0.0401511361855223	0.968065818698826	0.986624400089786	-0.0299763304243721	-0.532034460782161	0.596139073150825	0.75891762842762	None
ENSMUSE00001297314.1	chr1	9940378	9940954	+	ENSMUSG00000046101.16	Mcmdc2	-0.134351393565263	-1.02560022008397	0.307959905944158	0.554193221162449	-0.0299763304243721	-0.532034460782161	0.596139073150825	0.75891762842762	None
ENSMUSE00000802124.2	chr1	9911601	9911812	+	ENSMUSG00000046101.16	Mcmdc2	0.0799218655227155	0.382346381550811	0.70314892672527	0.854363654903496	-0.0299763304243721	-0.532034460782161	0.596139073150825	0.75891762842762	None
ENSMUSE00000808379.2	chr1	9911701	9911812	+	ENSMUSG00000046101.16	Mcmdc2	0.0788265723551979	0.378559619777891	0.70594902770627	0.856006209817171	-0.0299763304243721	-0.532034460782161	0.596139073150825	0.75891762842762	None
ENSMUSE00000823145.2	chr1	9940378	9940533	+	ENSMUSG00000046101.16	Mcmdc2	-0.155081231125284	-0.973528024664242	0.333024792222055	0.578983356002357	-0.0299763304243721	-0.532034460782161	0.596139073150825	0.75891762842762	None
ENSMUSE00000798910.2	chr1	9940911	9942085	+	ENSMUSG00000046101.16	Mcmdc2	-0.0282266780442611	-0.135688352493543	0.892385166656112	0.953507987353468	-0.0299763304243721	-0.532034460782161	0.596139073150825	0.75891762842762	None
ENSMUSE00000709510.1	chr1	9911314	9911812	+	ENSMUSG00000046101.16	Mcmdc2	0.070939218599996	0.337519646731397	0.736548688680938	0.873269445176314	-0.0299763304243721	-0.532034460782161	0.596139073150825	0.75891762842762	None
ENSMUSE00000827661.2	chr1	9920435	9921266	+	ENSMUSG00000046101.16	Mcmdc2	-0.00594192635048353	-0.0559630587839855	0.955501215876918	0.980994247261213	-0.0299763304243721	-0.532034460782161	0.596139073150825	0.75891762842762	None
ENSMUSE00001272844.1	chr1	9932120	9932181	+	ENSMUSG00000046101.16	Mcmdc2	-0.0517227327326459	-0.270442814535609	0.787468408405977	0.901114857508935	-0.0299763304243721	-0.532034460782161	0.596139073150825	0.75891762842762	None
ENSMUSE00001269731.1	chr1	9944020	9944118	-	ENSMUSG00000098234.7	Snhg6	0.120954311829507	2.99865060184707	0.00354666034705836	0.0372563966667114	0.0715791875424575	2.14803008979593	0.0346589605480078	0.115475909588975	None
ENSMUSE00001273290.1	chr1	9942610	9942717	-	ENSMUSG00000098234.7	Snhg6	0.0909438814466493	2.59538858970247	0.0111106016684518	0.0763983581657038	0.0715791875424575	2.14803008979593	0.0346589605480078	0.115475909588975	None
ENSMUSE00001211290.1	chr1	9942323	9942391	-	ENSMUSG00000098234.7	Snhg6	0.0792268686955075	2.2688780980847	0.025782265397229	0.128410138858208	0.0715791875424575	2.14803008979593	0.0346589605480078	0.115475909588975	None
ENSMUSE00001265929.1	chr1	9941959	9942155	-	ENSMUSG00000098234.7	Snhg6	0.0750520764896971	2.04250051356986	0.0441685599010679	0.178260686150896	0.0715791875424575	2.14803008979593	0.0346589605480078	0.115475909588975	None
ENSMUSE00001264981.1	chr1	9942610	9943223	-	ENSMUSG00000098234.7	Snhg6	0.083525582844701	2.45803060214772	0.0159790859720397	0.0956016500497714	0.0715791875424575	2.14803008979593	0.0346589605480078	0.115475909588975	None
ENSMUSE00001226326.1	chr1	9942023	9942155	-	ENSMUSG00000098234.7	Snhg6	0.0749080987709707	2.03841938979905	0.0445838193570042	0.179353851433257	0.0715791875424575	2.14803008979593	0.0346589605480078	0.115475909588975	None
ENSMUSE00001225956.1	chr1	9942610	9942897	-	ENSMUSG00000098234.7	Snhg6	0.0904768438056076	2.60623426251254	0.0107902542485699	0.0750294334301936	0.0715791875424575	2.14803008979593	0.0346589605480078	0.115475909588975	None
ENSMUSE00001249879.1	chr1	9942025	9942391	-	ENSMUSG00000098234.7	Snhg6	0.0806513838234665	2.33794807739145	0.0217144969713302	0.11543381019803	0.0715791875424575	2.14803008979593	0.0346589605480078	0.115475909588975	None
ENSMUSE00001288728.1	chr1	9944020	9944103	-	ENSMUSG00000098234.7	Snhg6	0.120954311829507	2.99865060184707	0.00354666034705836	0.0372563966667114	0.0715791875424575	2.14803008979593	0.0346589605480078	0.115475909588975	None
ENSMUSE00001304266.1	chr1	9944020	9944117	-	ENSMUSG00000098234.7	Snhg6	0.120954311829507	2.99865060184707	0.00354666034705836	0.0372563966667114	0.0715791875424575	2.14803008979593	0.0346589605480078	0.115475909588975	None
ENSMUSE00001286732.1	chr1	9942025	9942149	-	ENSMUSG00000098234.7	Snhg6	0.0763295359207012	2.0739528711297	0.0410782941087248	0.170386138826146	0.0715791875424575	2.14803008979593	0.0346589605480078	0.115475909588975	None
ENSMUSE00001315758.1	chr1	9960163	9963521	-	ENSMUSG00000099032.2	Tcf24	0.157530397393842	1.28887612207815	0.200901855526381	0.435762626610713	0.125374759065346	0.996529256961357	0.321921368163696	0.519758764863478	None
ENSMUSE00000630817.2	chr1	9960171	9962809	-	ENSMUSG00000099032.2	Tcf24	0.141168113917961	1.07874461572994	0.283721797505303	0.529421452314364	0.125374759065346	0.996529256961357	0.321921368163696	0.519758764863478	None
ENSMUSE00000827356.1	chr1	10037670	10038127	-	ENSMUSG00000025917.9	Cops5	0.0776762946637293	3.41949025076499	0.000961843149009477	0.0164795705056244	0.0485987378243252	2.52202003206539	0.0136007415176455	0.0603155441992563	None
ENSMUSE00001218429.1	chr1	10034929	10035163	-	ENSMUSG00000025917.9	Cops5	0.0619315261525583	2.75608580222506	0.00714264068918256	0.0577929858768584	0.0485987378243252	2.52202003206539	0.0136007415176455	0.0603155441992563	None
ENSMUSE00001214903.1	chr1	10034008	10034136	-	ENSMUSG00000025917.9	Cops5	0.0604156219231433	2.3864789281827	0.01920696569544	0.107077673866684	0.0485987378243252	2.52202003206539	0.0136007415176455	0.0603155441992563	None
ENSMUSE00001205295.1	chr1	10033258	10033323	-	ENSMUSG00000025917.9	Cops5	0.0823864075262696	3.1271787910075	0.00240933581436941	0.0292163113039782	0.0485987378243252	2.52202003206539	0.0136007415176455	0.0603155441992563	None
ENSMUSE00000154170.1	chr1	10032339	10032424	-	ENSMUSG00000025917.9	Cops5	0.0744415080148307	2.7139217510461	0.00803436348309755	0.0623580368909156	0.0485987378243252	2.52202003206539	0.0136007415176455	0.0603155441992563	None
ENSMUSE00000154173.1	chr1	10030599	10030710	-	ENSMUSG00000025917.9	Cops5	0.0558426195885306	2.01144981983901	0.0474131286301389	0.186101985579715	0.0485987378243252	2.52202003206539	0.0136007415176455	0.0603155441992563	None
ENSMUSE00000154167.1	chr1	10027103	10027251	-	ENSMUSG00000025917.9	Cops5	0.0500495254098454	1.98357879088188	0.05049702899343	0.193349871376329	0.0485987378243252	2.52202003206539	0.0136007415176455	0.0603155441992563	None
ENSMUSE00000392276.5	chr1	10024601	10025063	-	ENSMUSG00000025917.9	Cops5	0.064255333896234	2.46691549477278	0.0156141708009103	0.0942854950144255	0.0485987378243252	2.52202003206539	0.0136007415176455	0.0603155441992563	None
ENSMUSE00000755180.2	chr1	10034929	10035128	-	ENSMUSG00000025917.9	Cops5	0.0606304907589911	2.62267652472929	0.0103205158017551	0.0729581387385839	0.0485987378243252	2.52202003206539	0.0136007415176455	0.0603155441992563	None
ENSMUSE00001330082.1	chr1	10024843	10025063	-	ENSMUSG00000025917.9	Cops5	0.0652631267292013	2.49687040760046	0.0144382305108024	0.0897394026661537	0.0485987378243252	2.52202003206539	0.0136007415176455	0.0603155441992563	None
ENSMUSE00001321600.1	chr1	10037662	10037941	-	ENSMUSG00000025917.9	Cops5	0.0780463785933016	3.44554470268611	0.000884002557976745	0.0156123459944283	0.0485987378243252	2.52202003206539	0.0136007415176455	0.0603155441992563	None
ENSMUSE00001318827.1	chr1	10027198	10027251	-	ENSMUSG00000025917.9	Cops5	0.0544479654431	2.05324130550787	0.0430915134140875	0.175674140287065	0.0485987378243252	2.52202003206539	0.0136007415176455	0.0603155441992563	None
ENSMUSE00001320129.1	chr1	10037919	10038149	-	ENSMUSG00000025917.9	Cops5	0.0784169355305012	2.40051108491532	0.018531617639122	0.104705728014624	0.0485987378243252	2.52202003206539	0.0136007415176455	0.0603155441992563	None
ENSMUSE00001320685.1	chr1	10030687	10030710	-	ENSMUSG00000025917.9	Cops5	0.0596891770430388	2.01289230532725	0.0472580021573959	0.185751338497117	0.0485987378243252	2.52202003206539	0.0136007415176455	0.0603155441992563	None
ENSMUSE00000353524.4	chr1	10037670	10037938	-	ENSMUSG00000025917.9	Cops5	0.0776159810484477	3.42994031991095	0.000929876865068177	0.0161399183694536	0.0485987378243252	2.52202003206539	0.0136007415176455	0.0603155441992563	None
ENSMUSE00000728099.1	chr1	10030920	10032424	-	ENSMUSG00000025917.9	Cops5	0.0752768017027031	2.86633120695211	0.00522144668324259	0.0475083625212464	0.0485987378243252	2.52202003206539	0.0136007415176455	0.0603155441992563	None
ENSMUSE00001326584.1	chr1	10037919	10038168	-	ENSMUSG00000025917.9	Cops5	0.0784169355305012	2.40051108491532	0.018531617639122	0.104705728014624	0.0485987378243252	2.52202003206539	0.0136007415176455	0.0603155441992563	None
ENSMUSE00000759981.1	chr1	10033040	10033323	-	ENSMUSG00000025917.9	Cops5	0.0818977647814582	3.12561594637609	0.00242084481902496	0.0292752299787994	0.0485987378243252	2.52202003206539	0.0136007415176455	0.0603155441992563	None
ENSMUSE00001336116.1	chr1	10037280	10037945	-	ENSMUSG00000025917.9	Cops5	0.0782752610785784	3.45925701221837	0.000845460767937085	0.0151644311660442	0.0485987378243252	2.52202003206539	0.0136007415176455	0.0603155441992563	None
ENSMUSE00001330861.1	chr1	10037987	10039342	+	ENSMUSG00000056763.16	Cspp1	-0.0415032198871174	-0.277693681402613	0.781914845895715	0.89789549780831	-0.106942722278766	-2.57866801001295	0.0117026774879067	0.0542341717270181	None
ENSMUSE00001328527.1	chr1	10038006	10038130	+	ENSMUSG00000056763.16	Cspp1	0.228714723473843	1.01595981309865	0.31250192317468	0.558797489095888	-0.106942722278766	-2.57866801001295	0.0117026774879067	0.0542341717270181	None
ENSMUSE00001308033.1	chr1	10045076	10045184	+	ENSMUSG00000056763.16	Cspp1	0.015668917565635	0.217106337744427	0.828640367761577	0.92226907334359	-0.106942722278766	-2.57866801001295	0.0117026774879067	0.0542341717270181	None
ENSMUSE00001319668.1	chr1	10047424	10047534	+	ENSMUSG00000056763.16	Cspp1	-0.0434869489906397	-0.53251368011461	0.595745260955316	0.787549252357318	-0.106942722278766	-2.57866801001295	0.0117026774879067	0.0542341717270181	None
ENSMUSE00000702887.2	chr1	10038217	10038344	+	ENSMUSG00000056763.16	Cspp1	-0.099721537586981	-0.615941786295796	0.539561857521882	0.74876563780351	-0.106942722278766	-2.57866801001295	0.0117026774879067	0.0542341717270181	None
ENSMUSE00001255443.1	chr1	10047424	10047526	+	ENSMUSG00000056763.16	Cspp1	-0.0434869489906397	-0.53251368011461	0.595745260955316	0.787549252357318	-0.106942722278766	-2.57866801001295	0.0117026774879067	0.0542341717270181	None
ENSMUSE00001375985.1	chr1	10058720	10058823	+	ENSMUSG00000056763.16	Cspp1	-0.0143973785529152	-0.198006464879275	0.843507900675169	0.92964381145905	-0.106942722278766	-2.57866801001295	0.0117026774879067	0.0542341717270181	None
ENSMUSE00000154174.1	chr1	10064333	10064413	+	ENSMUSG00000056763.16	Cspp1	-0.0791459757849768	-1.20837629311991	0.23021898875038	0.470994870787531	-0.106942722278766	-2.57866801001295	0.0117026774879067	0.0542341717270181	None
ENSMUSE00000154176.1	chr1	10065323	10065421	+	ENSMUSG00000056763.16	Cspp1	-0.119573231113113	-1.86624221390425	0.0654203027724112	0.226239151924951	-0.106942722278766	-2.57866801001295	0.0117026774879067	0.0542341717270181	None
ENSMUSE00000340768.3	chr1	10066426	10066820	+	ENSMUSG00000056763.16	Cspp1	-0.0764278159833743	-1.34635409316902	0.18173083786735	0.41157823432448	-0.106942722278766	-2.57866801001295	0.0117026774879067	0.0542341717270181	None
ENSMUSE00001292256.1	chr1	10074860	10074946	+	ENSMUSG00000056763.16	Cspp1	-0.176268649594459	-2.09981091305717	0.0386790647087453	0.164401713277448	-0.106942722278766	-2.57866801001295	0.0117026774879067	0.0542341717270181	None
ENSMUSE00001264927.1	chr1	10077172	10077242	+	ENSMUSG00000056763.16	Cspp1	-0.123527678036352	-1.60498031488343	0.112169007204587	0.311812898337578	-0.106942722278766	-2.57866801001295	0.0117026774879067	0.0542341717270181	None
ENSMUSE00001272840.1	chr1	10082253	10082346	+	ENSMUSG00000056763.16	Cspp1	-0.16528417087594	-2.31730957465182	0.0228659485336969	0.119203646939856	-0.106942722278766	-2.57866801001295	0.0117026774879067	0.0542341717270181	None
ENSMUSE00000702853.1	chr1	10083501	10083558	+	ENSMUSG00000056763.16	Cspp1	-0.213974521838306	-2.54423734651681	0.0127403305249887	0.0831643385186357	-0.106942722278766	-2.57866801001295	0.0117026774879067	0.0542341717270181	None
ENSMUSE00000702851.1	chr1	10085747	10085952	+	ENSMUSG00000056763.16	Cspp1	-0.310459418055855	-2.83643973654561	0.00568899466013141	0.0501011318249216	-0.106942722278766	-2.57866801001295	0.0117026774879067	0.0542341717270181	None
ENSMUSE00000702850.1	chr1	10088051	10088184	+	ENSMUSG00000056763.16	Cspp1	-0.170443559659121	-2.40708902175913	0.0182223725598827	0.103628496112803	-0.106942722278766	-2.57866801001295	0.0117026774879067	0.0542341717270181	None
ENSMUSE00001235604.1	chr1	10088882	10088960	+	ENSMUSG00000056763.16	Cspp1	-0.161081002015685	-2.43996931137004	0.0167444914652481	0.0985109574964926	-0.106942722278766	-2.57866801001295	0.0117026774879067	0.0542341717270181	None
ENSMUSE00001284466.1	chr1	10090188	10090317	+	ENSMUSG00000056763.16	Cspp1	-0.179592613011207	-2.83730929299895	0.00567486770391628	0.0500440177189123	-0.106942722278766	-2.57866801001295	0.0117026774879067	0.0542341717270181	None
ENSMUSE00000702847.1	chr1	10095866	10096013	+	ENSMUSG00000056763.16	Cspp1	-0.0955116546649511	-1.41237548333305	0.1614525994447	0.384508545256286	-0.106942722278766	-2.57866801001295	0.0117026774879067	0.0542341717270181	None
ENSMUSE00000702846.1	chr1	10104212	10104364	+	ENSMUSG00000056763.16	Cspp1	0.16842173310418	1.89383251036146	0.0616134566115942	0.21809276703084	-0.106942722278766	-2.57866801001295	0.0117026774879067	0.0542341717270181	None
ENSMUSE00000702844.1	chr1	10108369	10108481	+	ENSMUSG00000056763.16	Cspp1	-0.0212179820541011	-0.305539493014013	0.760694575285119	0.886542090785959	-0.106942722278766	-2.57866801001295	0.0117026774879067	0.0542341717270181	None
ENSMUSE00000630815.1	chr1	10112393	10112542	+	ENSMUSG00000056763.16	Cspp1	-0.0646561852435369	-1.0614592065587	0.291456869825231	0.53732943066014	-0.106942722278766	-2.57866801001295	0.0117026774879067	0.0542341717270181	None
ENSMUSE00000437961.3	chr1	10112876	10113022	+	ENSMUSG00000056763.16	Cspp1	-0.132193199370229	-1.93608756837173	0.0561458873012745	0.20619086982649	-0.106942722278766	-2.57866801001295	0.0117026774879067	0.0542341717270181	None
ENSMUSE00000437955.3	chr1	10113603	10113707	+	ENSMUSG00000056763.16	Cspp1	-0.0529796508144495	-0.824458103600659	0.411963075177751	0.650308163010424	-0.106942722278766	-2.57866801001295	0.0117026774879067	0.0542341717270181	None
ENSMUSE00000437950.3	chr1	10116018	10116084	+	ENSMUSG00000056763.16	Cspp1	-0.0590345176303352	-0.886429100865388	0.377861603285975	0.620552091121562	-0.106942722278766	-2.57866801001295	0.0117026774879067	0.0542341717270181	None
ENSMUSE00001304824.1	chr1	10116614	10116731	+	ENSMUSG00000056763.16	Cspp1	-0.0753801504085484	-1.18937893456825	0.237568251545827	0.479273284189715	-0.106942722278766	-2.57866801001295	0.0117026774879067	0.0542341717270181	None
ENSMUSE00000437940.3	chr1	10126340	10126479	+	ENSMUSG00000056763.16	Cspp1	-0.160258137823328	-2.86652200957412	0.00521857912426716	0.0474935940079771	-0.106942722278766	-2.57866801001295	0.0117026774879067	0.0542341717270181	None
ENSMUSE00001278859.1	chr1	10127423	10127563	+	ENSMUSG00000056763.16	Cspp1	-0.106847726455288	-1.86330384758319	0.0658371205714697	0.227094568146791	-0.106942722278766	-2.57866801001295	0.0117026774879067	0.0542341717270181	None
ENSMUSE00000437930.3	chr1	10129986	10130032	+	ENSMUSG00000056763.16	Cspp1	-0.0726985183421214	-1.12575890127339	0.263403429628269	0.507925581617988	-0.106942722278766	-2.57866801001295	0.0117026774879067	0.0542341717270181	None
ENSMUSE00001284796.1	chr1	10132454	10132517	+	ENSMUSG00000056763.16	Cspp1	-0.0124012328889975	-0.169545762704999	0.865766073048736	0.940431411526463	-0.106942722278766	-2.57866801001295	0.0117026774879067	0.0542341717270181	None
ENSMUSE00000437918.3	chr1	10133164	10133273	+	ENSMUSG00000056763.16	Cspp1	-0.0692998204601448	-1.0587266586856	0.292692744001336	0.538633090570348	-0.106942722278766	-2.57866801001295	0.0117026774879067	0.0542341717270181	None
ENSMUSE00000437913.3	chr1	10134092	10134230	+	ENSMUSG00000056763.16	Cspp1	-0.10398651846441	-1.73977217551196	0.0854811637509119	0.265578931599325	-0.106942722278766	-2.57866801001295	0.0117026774879067	0.0542341717270181	None
ENSMUSE00000437971.4	chr1	10135934	10136768	+	ENSMUSG00000056763.16	Cspp1	-0.0746900871168742	-1.4344777619824	0.155067068647268	0.375794854474149	-0.106942722278766	-2.57866801001295	0.0117026774879067	0.0542341717270181	None
ENSMUSE00000813321.2	chr1	10038226	10038344	+	ENSMUSG00000056763.16	Cspp1	-0.106701446735163	-0.664002324720767	0.508467405560716	0.72601821418358	-0.106942722278766	-2.57866801001295	0.0117026774879067	0.0542341717270181	None
ENSMUSE00000739555.2	chr1	10058720	10061771	+	ENSMUSG00000056763.16	Cspp1	-0.109411150361455	-1.4456873584052	0.151903988653083	0.371414028939984	-0.106942722278766	-2.57866801001295	0.0117026774879067	0.0542341717270181	None
ENSMUSE00001335548.1	chr1	10038249	10038344	+	ENSMUSG00000056763.16	Cspp1	-0.096954089875357	-0.582554159263974	0.561719733898742	0.764450655918774	-0.106942722278766	-2.57866801001295	0.0117026774879067	0.0542341717270181	None
ENSMUSE00001327494.1	chr1	10058720	10059048	+	ENSMUSG00000056763.16	Cspp1	-0.033062080873709	-0.476772264526	0.63473509560243	0.812988750005227	-0.106942722278766	-2.57866801001295	0.0117026774879067	0.0542341717270181	None
ENSMUSE00000714499.1	chr1	10038262	10038344	+	ENSMUSG00000056763.16	Cspp1	-0.165430153285192	-0.905283533461188	0.367847674746723	0.611460391537464	-0.106942722278766	-2.57866801001295	0.0117026774879067	0.0542341717270181	None
ENSMUSE00000715638.1	chr1	10066426	10067118	+	ENSMUSG00000056763.16	Cspp1	-0.0940936953070203	-1.76433662594163	0.0812306709661958	0.257751337941315	-0.106942722278766	-2.57866801001295	0.0117026774879067	0.0542341717270181	None
ENSMUSE00001323132.1	chr1	10039767	10039879	+	ENSMUSG00000056763.16	Cspp1	0.130046577070112	1.0758055546713	0.285026926625028	0.530788636123864	-0.106942722278766	-2.57866801001295	0.0117026774879067	0.0542341717270181	None
ENSMUSE00001332122.1	chr1	10045076	10045193	+	ENSMUSG00000056763.16	Cspp1	0.0174868563560464	0.242141891504659	0.809247456237211	0.912061360883427	-0.106942722278766	-2.57866801001295	0.0117026774879067	0.0542341717270181	None
ENSMUSE00001321949.1	chr1	10058720	10058872	+	ENSMUSG00000056763.16	Cspp1	-0.0236006181160679	-0.324368326750776	0.746447843822261	0.878949121660472	-0.106942722278766	-2.57866801001295	0.0117026774879067	0.0542341717270181	None
ENSMUSE00000711754.1	chr1	10039773	10039887	+	ENSMUSG00000056763.16	Cspp1	0.125828502697632	1.05147846495689	0.295988274844922	0.542061900659136	-0.106942722278766	-2.57866801001295	0.0117026774879067	0.0542341717270181	None
ENSMUSE00000716313.1	chr1	10066426	10067976	+	ENSMUSG00000056763.16	Cspp1	-0.104949160362635	-1.92193607948827	0.0579293664934173	0.20999323324976	-0.106942722278766	-2.57866801001295	0.0117026774879067	0.0542341717270181	None
ENSMUSE00000719078.1	chr1	10039773	10039879	+	ENSMUSG00000056763.16	Cspp1	0.130046577070112	1.0758055546713	0.285026926625028	0.530788636123864	-0.106942722278766	-2.57866801001295	0.0117026774879067	0.0542341717270181	None
ENSMUSE00000702835.1	chr1	10059824	10059847	+	ENSMUSG00000056763.16	Cspp1	0.0118446891622678	0.0998803787822273	0.920672059792255	0.965789856203985	-0.106942722278766	-2.57866801001295	0.0117026774879067	0.0542341717270181	None
ENSMUSE00000719844.1	chr1	10066426	10068333	+	ENSMUSG00000056763.16	Cspp1	-0.112593193822829	-2.07901758292417	0.0405985098617276	0.169221073971797	-0.106942722278766	-2.57866801001295	0.0117026774879067	0.0542341717270181	None
ENSMUSE00001318071.1	chr1	10039777	10039879	+	ENSMUSG00000056763.16	Cspp1	0.130046577070112	1.0758055546713	0.285026926625028	0.530788636123864	-0.106942722278766	-2.57866801001295	0.0117026774879067	0.0542341717270181	None
ENSMUSE00001324644.1	chr1	10058720	10058858	+	ENSMUSG00000056763.16	Cspp1	-0.0256838882216387	-0.354589842977224	0.723766030958686	0.86620865950045	-0.106942722278766	-2.57866801001295	0.0117026774879067	0.0542341717270181	None
ENSMUSE00000712455.1	chr1	10039785	10039879	+	ENSMUSG00000056763.16	Cspp1	0.130046577070112	1.0758055546713	0.285026926625028	0.530788636123864	-0.106942722278766	-2.57866801001295	0.0117026774879067	0.0542341717270181	None
ENSMUSE00000716234.1	chr1	10066426	10067102	+	ENSMUSG00000056763.16	Cspp1	-0.0926151950950531	-1.72324432308329	0.0884427394241227	0.271107430661188	-0.106942722278766	-2.57866801001295	0.0117026774879067	0.0542341717270181	None
ENSMUSE00000770652.1	chr1	10039823	10039879	+	ENSMUSG00000056763.16	Cspp1	0.130046577070112	1.0758055546713	0.285026926625028	0.530788636123864	-0.106942722278766	-2.57866801001295	0.0117026774879067	0.0542341717270181	None
ENSMUSE00000838871.1	chr1	10059824	10059991	+	ENSMUSG00000056763.16	Cspp1	-0.0295069675761724	-0.250345433278846	0.802918083201517	0.908949381990681	-0.106942722278766	-2.57866801001295	0.0117026774879067	0.0542341717270181	None
ENSMUSE00001335036.1	chr1	10135934	10136145	+	ENSMUSG00000056763.16	Cspp1	-0.0641175530586113	-1.11487936247398	0.268011979064169	0.512597477798418	-0.106942722278766	-2.57866801001295	0.0117026774879067	0.0542341717270181	None
ENSMUSE00000812302.1	chr1	10066426	10066575	+	ENSMUSG00000056763.16	Cspp1	-0.0757699784934605	-1.10161186712355	0.273707971545383	0.518896146302052	-0.106942722278766	-2.57866801001295	0.0117026774879067	0.0542341717270181	None
ENSMUSE00001329916.1	chr1	10071183	10076191	+	ENSMUSG00000056763.16	Cspp1	-0.0783410387157083	-1.12520774710362	0.263635551137051	0.50817197127237	-0.106942722278766	-2.57866801001295	0.0117026774879067	0.0542341717270181	None
ENSMUSE00001335581.1	chr1	10074382	10074946	+	ENSMUSG00000056763.16	Cspp1	-0.106705152872995	-1.26185134601098	0.210418288220106	0.447302486270947	-0.106942722278766	-2.57866801001295	0.0117026774879067	0.0542341717270181	None
ENSMUSE00001321589.1	chr1	10085747	10085817	+	ENSMUSG00000056763.16	Cspp1	-0.227226126516528	-1.93187066066365	0.0566724033396721	0.207294594993543	-0.106942722278766	-2.57866801001295	0.0117026774879067	0.0542341717270181	None
ENSMUSE00000731597.1	chr1	10083501	10084073	+	ENSMUSG00000056763.16	Cspp1	-0.201036285512051	-2.4193387635343	0.0176587125025795	0.101682182799694	-0.106942722278766	-2.57866801001295	0.0117026774879067	0.0542341717270181	None
ENSMUSE00001323814.1	chr1	10074913	10074946	+	ENSMUSG00000056763.16	Cspp1	-0.131506004060633	-1.58934168926057	0.115657730585188	0.317483674770596	-0.106942722278766	-2.57866801001295	0.0117026774879067	0.0542341717270181	None
ENSMUSE00001323237.1	chr1	10090188	10090255	+	ENSMUSG00000056763.16	Cspp1	-0.215517095935118	-3.21975915762966	0.00181173384580664	0.0244535717039021	-0.106942722278766	-2.57866801001295	0.0117026774879067	0.0542341717270181	None
ENSMUSE00000725236.1	chr1	10087747	10088184	+	ENSMUSG00000056763.16	Cspp1	-0.176639270937188	-2.49885450638306	0.0143632218262234	0.0894797426479954	-0.106942722278766	-2.57866801001295	0.0117026774879067	0.0542341717270181	None
ENSMUSE00001319119.1	chr1	10095864	10096013	+	ENSMUSG00000056763.16	Cspp1	-0.0955116546649511	-1.41237548333305	0.1614525994447	0.384508545256286	-0.106942722278766	-2.57866801001295	0.0117026774879067	0.0542341717270181	None
ENSMUSE00001333332.1	chr1	10108369	10108554	+	ENSMUSG00000056763.16	Cspp1	-0.0214908251416233	-0.309091185393856	0.75800071066143	0.885123001426883	-0.106942722278766	-2.57866801001295	0.0117026774879067	0.0542341717270181	None
ENSMUSE00001320539.1	chr1	10104228	10104364	+	ENSMUSG00000056763.16	Cspp1	0.169993461946641	1.86897288274163	0.0650349346287026	0.225357631937611	-0.106942722278766	-2.57866801001295	0.0117026774879067	0.0542341717270181	None
ENSMUSE00001319255.1	chr1	10108369	10108543	+	ENSMUSG00000056763.16	Cspp1	-0.0203782995366769	-0.292910927815325	0.770296731967952	0.891810514721812	-0.106942722278766	-2.57866801001295	0.0117026774879067	0.0542341717270181	None
ENSMUSE00001329784.1	chr1	10129986	10130085	+	ENSMUSG00000056763.16	Cspp1	-0.0773777883438904	-1.19351602528864	0.235953593958797	0.477432222341092	-0.106942722278766	-2.57866801001295	0.0117026774879067	0.0542341717270181	None
ENSMUSE00001335474.1	chr1	10134092	10134173	+	ENSMUSG00000056763.16	Cspp1	-0.114576911881904	-1.79699432482416	0.0758515515019658	0.247418774627	-0.106942722278766	-2.57866801001295	0.0117026774879067	0.0542341717270181	None
ENSMUSE00000842702.1	chr1	10115425	10116084	+	ENSMUSG00000056763.16	Cspp1	-0.0601654342072317	-0.901999388631847	0.369579745618035	0.612910122758622	-0.106942722278766	-2.57866801001295	0.0117026774879067	0.0542341717270181	None
ENSMUSE00000785480.1	chr1	10125984	10126479	+	ENSMUSG00000056763.16	Cspp1	-0.157364387641113	-2.77106686456795	0.00684823289195964	0.0563101890887139	-0.106942722278766	-2.57866801001295	0.0117026774879067	0.0542341717270181	None
ENSMUSE00000728573.1	chr1	10129986	10130018	+	ENSMUSG00000056763.16	Cspp1	-0.092731598176177	-1.42646661704546	0.157358631702254	0.378976447244757	-0.106942722278766	-2.57866801001295	0.0117026774879067	0.0542341717270181	None
ENSMUSE00000829227.1	chr1	10129959	10130032	+	ENSMUSG00000056763.16	Cspp1	-0.0726985183421214	-1.12575890127339	0.263403429628269	0.507925581617988	-0.106942722278766	-2.57866801001295	0.0117026774879067	0.0542341717270181	None
ENSMUSE00000836998.1	chr1	10133164	10133461	+	ENSMUSG00000056763.16	Cspp1	-0.0687025197164904	-1.05353981473815	0.295048481073179	0.541090921295849	-0.106942722278766	-2.57866801001295	0.0117026774879067	0.0542341717270181	None
ENSMUSE00000757737.1	chr1	10133970	10134230	+	ENSMUSG00000056763.16	Cspp1	-0.109696534380012	-1.83913275970626	0.0693510923636199	0.234353583863119	-0.106942722278766	-2.57866801001295	0.0117026774879067	0.0542341717270181	None
ENSMUSE00000809594.1	chr1	10135934	10136322	+	ENSMUSG00000056763.16	Cspp1	-0.0297057648485209	-0.514129171905117	0.608481986644057	0.796093172127553	-0.106942722278766	-2.57866801001295	0.0117026774879067	0.0542341717270181	None
ENSMUSE00000553482.2	chr1	10232371	10232670	-	ENSMUSG00000067851.11	Arfgef1	0.0231044656364641	0.282473090668478	0.778260371968134	0.896004197256908	-0.0228983978000574	-0.685662249603842	0.494857883728678	0.677892137981616	None
ENSMUSE00000604670.1	chr1	10216529	10216559	-	ENSMUSG00000067851.11	Arfgef1	0.047557305592128	0.595418665399079	0.55312931915355	0.758357995925812	-0.0228983978000574	-0.685662249603842	0.494857883728678	0.677892137981616	None
ENSMUSE00000553480.1	chr1	10215837	10215993	-	ENSMUSG00000067851.11	Arfgef1	0.0162688028220387	0.245666300257103	0.806526646059747	0.910751905940807	-0.0228983978000574	-0.685662249603842	0.494857883728678	0.677892137981616	None
ENSMUSE00000553513.1	chr1	10214125	10214271	-	ENSMUSG00000067851.11	Arfgef1	-0.04493073516012	-0.683355716365783	0.496221422595531	0.717130287557019	-0.0228983978000574	-0.685662249603842	0.494857883728678	0.677892137981616	None
ENSMUSE00000521083.2	chr1	10213044	10213223	-	ENSMUSG00000067851.11	Arfgef1	-0.0476724378950838	-0.772163296902117	0.442137226234677	0.674377831103533	-0.0228983978000574	-0.685662249603842	0.494857883728678	0.677892137981616	None
ENSMUSE00000553476.1	chr1	10209425	10209701	-	ENSMUSG00000067851.11	Arfgef1	-0.0196103006521412	-0.335788710298777	0.737849086756647	0.874096982650936	-0.0228983978000574	-0.685662249603842	0.494857883728678	0.677892137981616	None
ENSMUSE00000553474.1	chr1	10204808	10204909	-	ENSMUSG00000067851.11	Arfgef1	-0.0506825924267024	-0.840485374039609	0.4029700051566	0.642693973079544	-0.0228983978000574	-0.685662249603842	0.494857883728678	0.677892137981616	None
ENSMUSE00000604669.1	chr1	10199729	10199904	-	ENSMUSG00000067851.11	Arfgef1	-0.0693638413559298	-1.31299188242496	0.192682934608372	0.425360252719256	-0.0228983978000574	-0.685662249603842	0.494857883728678	0.677892137981616	None
ENSMUSE00000494674.2	chr1	10198843	10198976	-	ENSMUSG00000067851.11	Arfgef1	-0.0510403763841247	-1.07481977304339	0.285465599910807	0.531214342098423	-0.0228983978000574	-0.685662249603842	0.494857883728678	0.677892137981616	None
ENSMUSE00000553506.1	chr1	10194257	10194491	-	ENSMUSG00000067851.11	Arfgef1	-0.026634818610985	-0.490264427992077	0.625196885128794	0.806944487023418	-0.0228983978000574	-0.685662249603842	0.494857883728678	0.677892137981616	None
ENSMUSE00000630810.1	chr1	10189439	10189678	-	ENSMUSG00000067851.11	Arfgef1	-0.0183214846090013	-0.342704284471917	0.732658238568348	0.871195375759881	-0.0228983978000574	-0.685662249603842	0.494857883728678	0.677892137981616	None
ENSMUSE00000604668.1	chr1	10189227	10189335	-	ENSMUSG00000067851.11	Arfgef1	-0.0570884948571526	-1.13805662052331	0.258261472828869	0.502428008607463	-0.0228983978000574	-0.685662249603842	0.494857883728678	0.677892137981616	None
ENSMUSE00000604667.1	chr1	10188757	10188958	-	ENSMUSG00000067851.11	Arfgef1	-0.0424798202650803	-0.812647768971304	0.418666853300851	0.655946867020595	-0.0228983978000574	-0.685662249603842	0.494857883728678	0.677892137981616	None
ENSMUSE00000630809.1	chr1	10184386	10184497	-	ENSMUSG00000067851.11	Arfgef1	-0.0111988095780618	-0.209283646102622	0.834722404714318	0.925316207094616	-0.0228983978000574	-0.685662249603842	0.494857883728678	0.677892137981616	None
ENSMUSE00000630808.1	chr1	10183976	10184181	-	ENSMUSG00000067851.11	Arfgef1	-0.00563891736656948	-0.123552114437711	0.901958582489	0.957084571066563	-0.0228983978000574	-0.685662249603842	0.494857883728678	0.677892137981616	None
ENSMUSE00000630807.1	chr1	10183663	10183747	-	ENSMUSG00000067851.11	Arfgef1	-0.0345454757905025	-0.69121844515365	0.491292337429014	0.7133083280877	-0.0228983978000574	-0.685662249603842	0.494857883728678	0.677892137981616	None
ENSMUSE00000604663.1	chr1	10180870	10181041	-	ENSMUSG00000067851.11	Arfgef1	-0.0360596951309021	-0.851320096094875	0.396958887031255	0.637568732042511	-0.0228983978000574	-0.685662249603842	0.494857883728678	0.677892137981616	None
ENSMUSE00000604662.1	chr1	10179826	10179977	-	ENSMUSG00000067851.11	Arfgef1	-0.00637067657182572	-0.132824281609355	0.894643044356372	0.953507987353468	-0.0228983978000574	-0.685662249603842	0.494857883728678	0.677892137981616	None
ENSMUSE00000604661.1	chr1	10174067	10174195	-	ENSMUSG00000067851.11	Arfgef1	0.0150886263399017	0.29643476343195	0.767613697991046	0.890413281959316	-0.0228983978000574	-0.685662249603842	0.494857883728678	0.677892137981616	None
ENSMUSE00000604660.1	chr1	10173194	10173352	-	ENSMUSG00000067851.11	Arfgef1	-0.0270282343336324	-0.640612689272637	0.523479855988249	0.73693116431918	-0.0228983978000574	-0.685662249603842	0.494857883728678	0.677892137981616	None
ENSMUSE00000604659.1	chr1	10172834	10172984	-	ENSMUSG00000067851.11	Arfgef1	-0.0328720900936619	-0.841805073172544	0.402234879402317	0.642187198685614	-0.0228983978000574	-0.685662249603842	0.494857883728678	0.677892137981616	None
ENSMUSE00000604658.1	chr1	10163697	10163787	-	ENSMUSG00000067851.11	Arfgef1	-0.0222105158011934	-0.547660637935433	0.585345365093354	0.780564503253593	-0.0228983978000574	-0.685662249603842	0.494857883728678	0.677892137981616	None
ENSMUSE00000604657.1	chr1	10160963	10161003	-	ENSMUSG00000067851.11	Arfgef1	0.0622972542118912	1.37385867758962	0.17306057945265	0.400334334913543	-0.0228983978000574	-0.685662249603842	0.494857883728678	0.677892137981616	None
ENSMUSE00000172199.2	chr1	10160701	10160870	-	ENSMUSG00000067851.11	Arfgef1	0.00954752394576077	0.229420308027124	0.8190877022304	0.917100352500879	-0.0228983978000574	-0.685662249603842	0.494857883728678	0.677892137981616	None
ENSMUSE00000604656.1	chr1	10159877	10160028	-	ENSMUSG00000067851.11	Arfgef1	-0.0158517209973221	-0.442322973572592	0.659367358861743	0.82834665910797	-0.0228983978000574	-0.685662249603842	0.494857883728678	0.677892137981616	None
ENSMUSE00000604655.1	chr1	10159568	10159740	-	ENSMUSG00000067851.11	Arfgef1	-0.0308686678871856	-0.842252299657664	0.401985941950999	0.641976560598333	-0.0228983978000574	-0.685662249603842	0.494857883728678	0.677892137981616	None
ENSMUSE00000172176.2	chr1	10157900	10158060	-	ENSMUSG00000067851.11	Arfgef1	-0.0352336509614148	-0.842174984604935	0.402028970718897	0.6420276486727	-0.0228983978000574	-0.685662249603842	0.494857883728678	0.677892137981616	None
ENSMUSE00000172197.2	chr1	10156914	10157044	-	ENSMUSG00000067851.11	Arfgef1	-0.0610350534587396	-1.40159556623037	0.1646394225975	0.388863413041413	-0.0228983978000574	-0.685662249603842	0.494857883728678	0.677892137981616	None
ENSMUSE00000172194.2	chr1	10154281	10154410	-	ENSMUSG00000067851.11	Arfgef1	-0.00831296472003069	-0.203957249940798	0.838869393805803	0.927276324950664	-0.0228983978000574	-0.685662249603842	0.494857883728678	0.677892137981616	None
ENSMUSE00001221440.1	chr1	10153607	10153742	-	ENSMUSG00000067851.11	Arfgef1	-0.0188653643987363	-0.480727858556427	0.631932215205234	0.811131461153724	-0.0228983978000574	-0.685662249603842	0.494857883728678	0.677892137981616	None
ENSMUSE00001216807.1	chr1	10153386	10153524	-	ENSMUSG00000067851.11	Arfgef1	0.0215410563269288	0.586916089425073	0.558799664317642	0.762558046065696	-0.0228983978000574	-0.685662249603842	0.494857883728678	0.677892137981616	None
ENSMUSE00001238026.1	chr1	10151801	10151873	-	ENSMUSG00000067851.11	Arfgef1	0.0182020099611338	0.509522626725584	0.61169262337258	0.79823622110925	-0.0228983978000574	-0.685662249603842	0.494857883728678	0.677892137981616	None
ENSMUSE00000154204.3	chr1	10147403	10147535	-	ENSMUSG00000067851.11	Arfgef1	-0.00661701310050518	-0.185765377742365	0.853066771008604	0.934114362027579	-0.0228983978000574	-0.685662249603842	0.494857883728678	0.677892137981616	None
ENSMUSE00000154187.3	chr1	10144718	10144857	-	ENSMUSG00000067851.11	Arfgef1	-0.00490588984440268	-0.131527416717224	0.895665709006797	0.953938466705173	-0.0228983978000574	-0.685662249603842	0.494857883728678	0.677892137981616	None
ENSMUSE00000154218.3	chr1	10142576	10142744	-	ENSMUSG00000067851.11	Arfgef1	-0.0266912290724873	-0.741946898244633	0.460143628383912	0.689176227391166	-0.0228983978000574	-0.685662249603842	0.494857883728678	0.677892137981616	None
ENSMUSE00000154199.3	chr1	10141559	10141697	-	ENSMUSG00000067851.11	Arfgef1	-0.0194199814412619	-0.495508549950994	0.62150662990666	0.804670365760946	-0.0228983978000574	-0.685662249603842	0.494857883728678	0.677892137981616	None
ENSMUSE00000154222.3	chr1	10140467	10140584	-	ENSMUSG00000067851.11	Arfgef1	-0.00515845160424978	-0.127773696096539	0.898626757034635	0.955346339392297	-0.0228983978000574	-0.685662249603842	0.494857883728678	0.677892137981616	None
ENSMUSE00000604654.3	chr1	10137571	10138996	-	ENSMUSG00000067851.11	Arfgef1	0.0163412445916924	0.398431202453455	0.691301102390782	0.84779695546222	-0.0228983978000574	-0.685662249603842	0.494857883728678	0.677892137981616	None
ENSMUSE00001321552.1	chr1	10141559	10141701	-	ENSMUSG00000067851.11	Arfgef1	-0.0194199814412619	-0.495508549950994	0.62150662990666	0.804670365760946	-0.0228983978000574	-0.685662249603842	0.494857883728678	0.677892137981616	None
ENSMUSE00001328737.1	chr1	10138690	10138996	-	ENSMUSG00000067851.11	Arfgef1	0.0172186445493578	0.453875387121402	0.651063327353971	0.823030945163797	-0.0228983978000574	-0.685662249603842	0.494857883728678	0.677892137981616	None
ENSMUSE00000809317.1	chr1	10154281	10154530	-	ENSMUSG00000067851.11	Arfgef1	-0.00831678412374628	-0.204241776045367	0.838647753173302	0.927189927471377	-0.0228983978000574	-0.685662249603842	0.494857883728678	0.677892137981616	None
ENSMUSE00000782584.1	chr1	10147405	10147535	-	ENSMUSG00000067851.11	Arfgef1	-0.0088164315600374	-0.24741019120514	0.805181257107822	0.910063934947703	-0.0228983978000574	-0.685662249603842	0.494857883728678	0.677892137981616	None
ENSMUSE00000752865.1	chr1	10159877	10160060	-	ENSMUSG00000067851.11	Arfgef1	-0.0158517209973221	-0.442322973572592	0.659367358861743	0.82834665910797	-0.0228983978000574	-0.685662249603842	0.494857883728678	0.677892137981616	None
ENSMUSE00000751448.1	chr1	10156399	10159740	-	ENSMUSG00000067851.11	Arfgef1	-0.0324500883562556	-0.910854294033137	0.3649214182162	0.608835155742433	-0.0228983978000574	-0.685662249603842	0.494857883728678	0.677892137981616	None
ENSMUSE00000827254.1	chr1	10160963	10161306	-	ENSMUSG00000067851.11	Arfgef1	0.0618085659526413	1.36234057948329	0.176652354116809	0.405009637047573	-0.0228983978000574	-0.685662249603842	0.494857883728678	0.677892137981616	None
ENSMUSE00000820686.1	chr1	10160757	10160870	-	ENSMUSG00000067851.11	Arfgef1	0.00742678477936987	0.16583182589646	0.868679030130488	0.941906049899917	-0.0228983978000574	-0.685662249603842	0.494857883728678	0.677892137981616	None
ENSMUSE00000785748.1	chr1	10173075	10173352	-	ENSMUSG00000067851.11	Arfgef1	-0.0270282343336324	-0.640612689272637	0.523479855988249	0.73693116431918	-0.0228983978000574	-0.685662249603842	0.494857883728678	0.677892137981616	None
ENSMUSE00001321068.1	chr1	10208946	10210107	-	ENSMUSG00000067851.11	Arfgef1	-0.0171594389162845	-0.294580750874712	0.769024984588852	0.891140165447495	-0.0228983978000574	-0.685662249603842	0.494857883728678	0.677892137981616	None
ENSMUSE00001319304.1	chr1	10214125	10214213	-	ENSMUSG00000067851.11	Arfgef1	-0.0602939590665754	-0.828682246225701	0.409581183717645	0.648391127821069	-0.0228983978000574	-0.685662249603842	0.494857883728678	0.677892137981616	None
ENSMUSE00001325401.1	chr1	10209161	10209701	-	ENSMUSG00000067851.11	Arfgef1	-0.0173265904953274	-0.297110412352599	0.767099584163994	0.890192040560216	-0.0228983978000574	-0.685662249603842	0.494857883728678	0.677892137981616	None
ENSMUSE00000604640.3	chr1	10993465	10993909	+	ENSMUSG00000048960.13	Prex2	-0.0430101404165934	-0.18854057321665	0.85089768592507	0.933073316142617	0.0664371633155634	1.32568131840437	0.18862249358	0.366813911670423	None
ENSMUSE00000604639.1	chr1	11061326	11061397	+	ENSMUSG00000048960.13	Prex2	0.0346513142853689	0.148470229501714	0.882319704401202	0.948810066276302	0.0664371633155634	1.32568131840437	0.18862249358	0.366813911670423	None
ENSMUSE00000604638.1	chr1	11065794	11065916	+	ENSMUSG00000048960.13	Prex2	0.132762501875892	0.646335928534023	0.519785170749413	0.734323374004649	0.0664371633155634	1.32568131840437	0.18862249358	0.366813911670423	None
ENSMUSE00000604637.1	chr1	11068011	11068115	+	ENSMUSG00000048960.13	Prex2	0.139640843657574	0.79261466771066	0.43018628774006	0.664994883423841	0.0664371633155634	1.32568131840437	0.18862249358	0.366813911670423	None
ENSMUSE00000604636.1	chr1	11080023	11080124	+	ENSMUSG00000048960.13	Prex2	-0.045403804043757	-0.311409352387803	0.756244051364471	0.884250572517372	0.0664371633155634	1.32568131840437	0.18862249358	0.366813911670423	None
ENSMUSE00000604635.1	chr1	11089717	11089878	+	ENSMUSG00000048960.13	Prex2	-0.0636334879182486	-0.452949231268305	0.651727456481673	0.8233658195537	0.0664371633155634	1.32568131840437	0.18862249358	0.366813911670423	None
ENSMUSE00000372674.3	chr1	11098463	11098596	+	ENSMUSG00000048960.13	Prex2	-0.298590907019506	-1.54453905885313	0.126134514005122	0.333951679528474	0.0664371633155634	1.32568131840437	0.18862249358	0.366813911670423	None
ENSMUSE00000317687.1	chr1	11101064	11101167	+	ENSMUSG00000048960.13	Prex2	0.0461307852910434	0.335899261068294	0.737766010570499	0.87404349394266	0.0664371633155634	1.32568131840437	0.18862249358	0.366813911670423	None
ENSMUSE00000154242.1	chr1	11107603	11107752	+	ENSMUSG00000048960.13	Prex2	0.159573954345623	0.946855838898623	0.346368586034612	0.591700453620234	0.0664371633155634	1.32568131840437	0.18862249358	0.366813911670423	None
ENSMUSE00000154247.1	chr1	11110282	11110426	+	ENSMUSG00000048960.13	Prex2	0.137257270541567	1.00547797147204	0.317491085874448	0.563818504642933	0.0664371633155634	1.32568131840437	0.18862249358	0.366813911670423	None
ENSMUSE00000154246.1	chr1	11112743	11112843	+	ENSMUSG00000048960.13	Prex2	0.000907463617616971	0.00572483428359152	0.995445544103629	0.998053938164857	0.0664371633155634	1.32568131840437	0.18862249358	0.366813911670423	None
ENSMUSE00000154240.1	chr1	11123121	11123224	+	ENSMUSG00000048960.13	Prex2	-0.0311693335184937	-0.206162467697672	0.837151911055114	0.92642105360391	0.0664371633155634	1.32568131840437	0.18862249358	0.366813911670423	None
ENSMUSE00000317645.1	chr1	11123814	11123863	+	ENSMUSG00000048960.13	Prex2	-0.33898356846686	-1.79301678098963	0.0764904629209483	0.248679947872591	0.0664371633155634	1.32568131840437	0.18862249358	0.366813911670423	None
ENSMUSE00000317639.1	chr1	11132338	11132413	+	ENSMUSG00000048960.13	Prex2	-0.415336788767218	-2.67606312505089	0.00892022769626731	0.0666068099646818	0.0664371633155634	1.32568131840437	0.18862249358	0.366813911670423	None
ENSMUSE00000154253.1	chr1	11136765	11136837	+	ENSMUSG00000048960.13	Prex2	-0.185644197593417	-1.24702389702185	0.215778587264365	0.453929362469716	0.0664371633155634	1.32568131840437	0.18862249358	0.366813911670423	None
ENSMUSE00000317624.1	chr1	11139956	11140098	+	ENSMUSG00000048960.13	Prex2	0.125189647978012	0.812112802093013	0.418972049860318	0.65616337750971	0.0664371633155634	1.32568131840437	0.18862249358	0.366813911670423	None
ENSMUSE00000317616.1	chr1	11140236	11140328	+	ENSMUSG00000048960.13	Prex2	0.164265499831562	0.93362809379133	0.353113074041914	0.597947570597678	0.0664371633155634	1.32568131840437	0.18862249358	0.366813911670423	None
ENSMUSE00000478314.1	chr1	11142649	11142797	+	ENSMUSG00000048960.13	Prex2	-0.078743488384711	-0.494749838793578	0.62203993419441	0.804997570991438	0.0664371633155634	1.32568131840437	0.18862249358	0.366813911670423	None
ENSMUSE00000431599.1	chr1	11149810	11149895	+	ENSMUSG00000048960.13	Prex2	-0.0894383689581002	-0.556933606737854	0.579021183344965	0.77610487896414	0.0664371633155634	1.32568131840437	0.18862249358	0.366813911670423	None
ENSMUSE00000431593.1	chr1	11153543	11153679	+	ENSMUSG00000048960.13	Prex2	-0.237616508146553	-1.54638831053711	0.125687676769204	0.33327830665858	0.0664371633155634	1.32568131840437	0.18862249358	0.366813911670423	None
ENSMUSE00000431578.1	chr1	11156241	11156358	+	ENSMUSG00000048960.13	Prex2	-0.287088959845724	-2.10043971771056	0.038622262670773	0.164268747350175	0.0664371633155634	1.32568131840437	0.18862249358	0.366813911670423	None
ENSMUSE00000604634.1	chr1	11160096	11160280	+	ENSMUSG00000048960.13	Prex2	-0.175590184084313	-1.51681551132187	0.132985369285022	0.344273401663472	0.0664371633155634	1.32568131840437	0.18862249358	0.366813911670423	None
ENSMUSE00000604633.1	chr1	11162240	11162401	+	ENSMUSG00000048960.13	Prex2	0.133496419187849	1.11821010093827	0.266595135799619	0.511184209155803	0.0664371633155634	1.32568131840437	0.18862249358	0.366813911670423	None
ENSMUSE00000604632.1	chr1	11169853	11170075	+	ENSMUSG00000048960.13	Prex2	0.00492421194061612	0.0370272748019276	0.970549183009405	0.987603571599788	0.0664371633155634	1.32568131840437	0.18862249358	0.366813911670423	None
ENSMUSE00000604631.1	chr1	11170584	11170791	+	ENSMUSG00000048960.13	Prex2	-0.0490028893656201	-0.324955432846214	0.746004998771193	0.878737229944964	0.0664371633155634	1.32568131840437	0.18862249358	0.366813911670423	None
ENSMUSE00000470229.2	chr1	11181855	11182034	+	ENSMUSG00000048960.13	Prex2	0.106581838891474	0.881921052727829	0.380280997275131	0.622812329939517	0.0664371633155634	1.32568131840437	0.18862249358	0.366813911670423	None
ENSMUSE00000471115.1	chr1	11184446	11184540	+	ENSMUSG00000048960.13	Prex2	0.0162583862688169	0.113633624047837	0.909793428439868	0.96078996600989	0.0664371633155634	1.32568131840437	0.18862249358	0.366813911670423	None
ENSMUSE00000341656.2	chr1	11185130	11185212	+	ENSMUSG00000048960.13	Prex2	-0.118987482083731	-0.782025368213132	0.436350259728378	0.669859967890472	0.0664371633155634	1.32568131840437	0.18862249358	0.366813911670423	None
ENSMUSE00000317530.1	chr1	11185887	11185977	+	ENSMUSG00000048960.13	Prex2	-0.271705312669122	-1.80910048171592	0.0739341561814333	0.243612856127821	0.0664371633155634	1.32568131840437	0.18862249358	0.366813911670423	None
ENSMUSE00000317524.3	chr1	11186637	11186765	+	ENSMUSG00000048960.13	Prex2	-0.0787881887637088	-0.652321906398497	0.515935567427218	0.731450083886831	0.0664371633155634	1.32568131840437	0.18862249358	0.366813911670423	None
ENSMUSE00000604630.1	chr1	11193513	11193554	+	ENSMUSG00000048960.13	Prex2	-0.0345073239287453	-0.255617496603894	0.798857370971022	0.907031933493855	0.0664371633155634	1.32568131840437	0.18862249358	0.366813911670423	None
ENSMUSE00000317519.4	chr1	11199835	11200052	+	ENSMUSG00000048960.13	Prex2	0.0210425630515476	0.200515177001968	0.84155173097407	0.928649330112625	0.0664371633155634	1.32568131840437	0.18862249358	0.366813911670423	None
ENSMUSE00000317510.3	chr1	11204066	11204168	+	ENSMUSG00000048960.13	Prex2	0.178757263732837	1.39502486303483	0.166605404623949	0.391597640373456	0.0664371633155634	1.32568131840437	0.18862249358	0.366813911670423	None
ENSMUSE00000317501.3	chr1	11208512	11208655	+	ENSMUSG00000048960.13	Prex2	0.17916233503852	1.32705995859484	0.188005939597366	0.419535032036848	0.0664371633155634	1.32568131840437	0.18862249358	0.366813911670423	None
ENSMUSE00000317492.3	chr1	11231682	11231796	+	ENSMUSG00000048960.13	Prex2	0.149928069159188	1.14044592189514	0.257270722179739	0.501315540552334	0.0664371633155634	1.32568131840437	0.18862249358	0.366813911670423	None
ENSMUSE00000317484.3	chr1	11265679	11265745	+	ENSMUSG00000048960.13	Prex2	0.220566160575821	1.50469530687881	0.136071057760122	0.348921684199493	0.0664371633155634	1.32568131840437	0.18862249358	0.366813911670423	None
ENSMUSE00000317475.3	chr1	11265969	11266159	+	ENSMUSG00000048960.13	Prex2	0.120465948817899	0.952980577400689	0.343274199704255	0.588839165879167	0.0664371633155634	1.32568131840437	0.18862249358	0.366813911670423	None
ENSMUSE00000317471.3	chr1	11285057	11285159	+	ENSMUSG00000048960.13	Prex2	0.0555193875451577	0.395410719509784	0.693520192242311	0.849107825376268	0.0664371633155634	1.32568131840437	0.18862249358	0.366813911670423	None
ENSMUSE00000317464.3	chr1	11289253	11289320	+	ENSMUSG00000048960.13	Prex2	0.180482454767278	1.26310328525723	0.209970225529518	0.446809396634959	0.0664371633155634	1.32568131840437	0.18862249358	0.366813911670423	None
ENSMUSE00000604629.5	chr1	11297708	11303681	+	ENSMUSG00000048960.13	Prex2	0.106692146286968	2.09671920942324	0.0389594004762568	0.165073632154875	0.0664371633155634	1.32568131840437	0.18862249358	0.366813911670423	None
ENSMUSE00001323408.1	chr1	10993518	10996601	+	ENSMUSG00000048960.13	Prex2	0.0652255335898683	0.299989627890413	0.764909907271818	0.889005815090852	0.0664371633155634	1.32568131840437	0.18862249358	0.366813911670423	None
ENSMUSE00001327265.1	chr1	11098530	11098596	+	ENSMUSG00000048960.13	Prex2	-0.275212051800232	-1.38756736183673	0.168858420838397	0.394707409704256	0.0664371633155634	1.32568131840437	0.18862249358	0.366813911670423	None
ENSMUSE00001332165.1	chr1	11149810	11150071	+	ENSMUSG00000048960.13	Prex2	-0.0894383689581002	-0.556933606737854	0.579021183344965	0.77610487896414	0.0664371633155634	1.32568131840437	0.18862249358	0.366813911670423	None
ENSMUSE00001329717.1	chr1	11140691	11142797	+	ENSMUSG00000048960.13	Prex2	-0.092712285387546	-0.583161616545763	0.561312625513854	0.764217465679495	0.0664371633155634	1.32568131840437	0.18862249358	0.366813911670423	None
ENSMUSE00001330214.1	chr1	11160096	11160596	+	ENSMUSG00000048960.13	Prex2	-0.175590184084313	-1.51681551132187	0.132985369285022	0.344273401663472	0.0664371633155634	1.32568131840437	0.18862249358	0.366813911670423	None
ENSMUSE00001325396.1	chr1	11297708	11297898	+	ENSMUSG00000048960.13	Prex2	0.0805741796623896	0.589522146683675	0.557058641537872	0.761306809919233	0.0664371633155634	1.32568131840437	0.18862249358	0.366813911670423	None
ENSMUSE00001333088.1	chr1	11265994	11266159	+	ENSMUSG00000048960.13	Prex2	0.124084656057129	0.986618732104067	0.326600839762408	0.572829986908576	0.0664371633155634	1.32568131840437	0.18862249358	0.366813911670423	None
ENSMUSE00001318855.1	chr1	11297708	11298005	+	ENSMUSG00000048960.13	Prex2	0.0747330504767458	0.576431404932419	0.565831198699372	0.767186968532985	0.0664371633155634	1.32568131840437	0.18862249358	0.366813911670423	None
ENSMUSE00001335056.1	chr1	11297708	11299594	+	ENSMUSG00000048960.13	Prex2	0.0803459467931928	1.06721676168548	0.288864546056999	0.534655833015067	0.0664371633155634	1.32568131840437	0.18862249358	0.366813911670423	None
ENSMUSE00001332800.1	chr1	11297708	11298204	+	ENSMUSG00000048960.13	Prex2	0.0947759735090033	0.966634949925322	0.336440540675751	0.58214947548726	0.0664371633155634	1.32568131840437	0.18862249358	0.366813911670423	None
ENSMUSE00000728032.1	chr1	11414105	11414637	+	ENSMUSG00000057715.13	A830018L16Rik	0.104106584437553	1.86140393650494	0.0661078136121028	0.227696078342744	0.0634060279410425	1.53984714009873	0.127443487473925	0.282494309044964	None
ENSMUSE00001321665.1	chr1	11511918	11512065	+	ENSMUSG00000057715.13	A830018L16Rik	0.0689679377024151	1.21733215009648	0.226811974793228	0.467057473338178	0.0634060279410425	1.53984714009873	0.127443487473925	0.282494309044964	None
ENSMUSE00001326257.1	chr1	11518578	11518709	+	ENSMUSG00000057715.13	A830018L16Rik	0.0630725119867993	1.23772374131974	0.21919138256798	0.457931462435386	0.0634060279410425	1.53984714009873	0.127443487473925	0.282494309044964	None
ENSMUSE00001324278.1	chr1	11545154	11545282	+	ENSMUSG00000057715.13	A830018L16Rik	0.0850684510104969	1.66552191378522	0.0994522642934984	0.290540766684576	0.0634060279410425	1.53984714009873	0.127443487473925	0.282494309044964	None
ENSMUSE00001322291.1	chr1	11562963	11562991	+	ENSMUSG00000057715.13	A830018L16Rik	0.0929261252300358	1.55580041925234	0.123432834210428	0.329780217270679	0.0634060279410425	1.53984714009873	0.127443487473925	0.282494309044964	None
ENSMUSE00001305849.1	chr1	11588374	11588546	+	ENSMUSG00000057715.13	A830018L16Rik	0.144744589456121	2.91758115560643	0.00450121620758025	0.0432639503743122	0.0634060279410425	1.53984714009873	0.127443487473925	0.282494309044964	None
ENSMUSE00001289981.1	chr1	11596151	11596317	+	ENSMUSG00000057715.13	A830018L16Rik	0.133268045828025	2.7639718213184	0.0069862535972187	0.0569954424483433	0.0634060279410425	1.53984714009873	0.127443487473925	0.282494309044964	None
ENSMUSE00000900432.1	chr1	11596965	11601811	+	ENSMUSG00000057715.13	A830018L16Rik	0.0567814160680223	1.28039203130182	0.203854382938005	0.439423410066061	0.0634060279410425	1.53984714009873	0.127443487473925	0.282494309044964	None
ENSMUSE00001219307.1	chr1	11747965	11748091	+	ENSMUSG00000057715.13	A830018L16Rik	0.104120654647848	1.80425585592635	0.0746965631609074	0.245122786250735	0.0634060279410425	1.53984714009873	0.127443487473925	0.282494309044964	None
ENSMUSE00001226448.1	chr1	11798481	11798566	+	ENSMUSG00000057715.13	A830018L16Rik	0.0882202225008219	1.34799021628937	0.181206075447272	0.41099363356342	0.0634060279410425	1.53984714009873	0.127443487473925	0.282494309044964	None
ENSMUSE00001211826.1	chr1	11829815	11829891	+	ENSMUSG00000057715.13	A830018L16Rik	0.0778315229041209	1.03761582652972	0.302361344503124	0.548468040482638	0.0634060279410425	1.53984714009873	0.127443487473925	0.282494309044964	None
ENSMUSE00000317327.3	chr1	11933544	11933591	+	ENSMUSG00000057715.13	A830018L16Rik	0.173948966887412	2.02588726736353	0.0458799871417742	0.182418412349471	0.0634060279410425	1.53984714009873	0.127443487473925	0.282494309044964	None
ENSMUSE00000354238.6	chr1	11950963	11951056	+	ENSMUSG00000057715.13	A830018L16Rik	0.164572712002448	1.95415019236034	0.0539372780179775	0.20115370885063	0.0634060279410425	1.53984714009873	0.127443487473925	0.282494309044964	None
ENSMUSE00000702777.1	chr1	11972046	11972102	+	ENSMUSG00000057715.13	A830018L16Rik	0.167440113669585	1.90034496865804	0.0607426172265665	0.216183887617927	0.0634060279410425	1.53984714009873	0.127443487473925	0.282494309044964	None
ENSMUSE00000702776.1	chr1	11974923	11975901	+	ENSMUSG00000057715.13	A830018L16Rik	0.238573275617967	3.5432080392805	0.000641959005935421	0.0126672155901512	0.0634060279410425	1.53984714009873	0.127443487473925	0.282494309044964	None
ENSMUSE00001265206.1	chr1	11414112	11414637	+	ENSMUSG00000057715.13	A830018L16Rik	0.101306869591531	1.80945145903736	0.0738791746439775	0.243508948354457	0.0634060279410425	1.53984714009873	0.127443487473925	0.282494309044964	None
ENSMUSE00001265170.2	chr1	11588374	11588571	+	ENSMUSG00000057715.13	A830018L16Rik	0.144885268599309	2.90363398421139	0.00468756757513509	0.0443582483311077	0.0634060279410425	1.53984714009873	0.127443487473925	0.282494309044964	None
ENSMUSE00000729841.1	chr1	11933544	11933740	+	ENSMUSG00000057715.13	A830018L16Rik	0.168233262443409	1.99178255281713	0.0495720066005043	0.191200563579696	0.0634060279410425	1.53984714009873	0.127443487473925	0.282494309044964	None
ENSMUSE00001301868.2	chr1	11414269	11414637	+	ENSMUSG00000057715.13	A830018L16Rik	0.0993155736420182	1.7627453444197	0.08150062783106	0.258272572040236	0.0634060279410425	1.53984714009873	0.127443487473925	0.282494309044964	None
ENSMUSE00000795160.2	chr1	11596151	11601621	+	ENSMUSG00000057715.13	A830018L16Rik	0.062010616576395	1.50107135162976	0.137004525093604	0.350191316590813	0.0634060279410425	1.53984714009873	0.127443487473925	0.282494309044964	None
ENSMUSE00001318815.1	chr1	11414509	11414637	+	ENSMUSG00000057715.13	A830018L16Rik	0.105843446138549	1.8673485189515	0.0652639442030785	0.225870335903067	0.0634060279410425	1.53984714009873	0.127443487473925	0.282494309044964	None
ENSMUSE00000777893.1	chr1	11747965	11748100	+	ENSMUSG00000057715.13	A830018L16Rik	0.103797565219151	1.80930772628545	0.073901686650875	0.243561685272111	0.0634060279410425	1.53984714009873	0.127443487473925	0.282494309044964	None
ENSMUSE00001334394.1	chr1	11974923	11975397	+	ENSMUSG00000057715.13	A830018L16Rik	0.200227724326923	3.07728202802551	0.00280309607718228	0.032045458947384	0.0634060279410425	1.53984714009873	0.127443487473925	0.282494309044964	None
ENSMUSE00000791835.1	chr1	11518671	11518709	+	ENSMUSG00000057715.13	A830018L16Rik	0.0695898242994826	1.30458929902441	0.195517611401688	0.429037075073436	0.0634060279410425	1.53984714009873	0.127443487473925	0.282494309044964	None
ENSMUSE00000821390.1	chr1	11596965	11599993	+	ENSMUSG00000057715.13	A830018L16Rik	0.0572824569813393	1.15028750866162	0.253218102398055	0.496847794133532	0.0634060279410425	1.53984714009873	0.127443487473925	0.282494309044964	None
ENSMUSE00001335972.1	chr1	11588543	11588571	+	ENSMUSG00000057715.13	A830018L16Rik	0.18123219142873	2.8827288470714	0.00498022581277119	0.0460947091363144	0.0634060279410425	1.53984714009873	0.127443487473925	0.282494309044964	None
ENSMUSE00001335909.1	chr1	11596151	11596631	+	ENSMUSG00000057715.13	A830018L16Rik	0.0812101985457968	1.72547975581684	0.0880373228862064	0.270362782179335	0.0634060279410425	1.53984714009873	0.127443487473925	0.282494309044964	None
ENSMUSE00001332287.1	chr1	12692277	12692684	+	ENSMUSG00000016918.15	Sulf1	-0.324249908870077	-2.98435159796456	0.00370009702969125	0.0382750503782803	-0.275059637072709	-5.02144386301295	2.93580623192831e-06	0.000150744970890838	sig Both
ENSMUSE00000412216.4	chr1	12728594	12728688	+	ENSMUSG00000016918.15	Sulf1	-0.145788172143728	-1.3930850811914	0.16718921551309	0.392386294913091	-0.275059637072709	-5.02144386301295	2.93580623192831e-06	0.000150744970890838	sig Gene
ENSMUSE00000360632.3	chr1	12786079	12786151	+	ENSMUSG00000016918.15	Sulf1	-0.178652421135454	-1.59626199577336	0.11410335975189	0.315024893579639	-0.275059637072709	-5.02144386301295	2.93580623192831e-06	0.000150744970890838	sig Gene
ENSMUSE00000630797.1	chr1	12786468	12786698	+	ENSMUSG00000016918.15	Sulf1	-0.240794681747063	-2.71122757900643	0.00809465234708625	0.0626693885288646	-0.275059637072709	-5.02144386301295	2.93580623192831e-06	0.000150744970890838	sig Gene
ENSMUSE00000630796.1	chr1	12796766	12797005	+	ENSMUSG00000016918.15	Sulf1	-0.284290780752612	-3.61746016508987	0.00050146487754325	0.0108251790059815	-0.275059637072709	-5.02144386301295	2.93580623192831e-06	0.000150744970890838	sig Both
ENSMUSE00000630795.1	chr1	12805180	12805331	+	ENSMUSG00000016918.15	Sulf1	-0.364916043261122	-4.59471624548297	1.47555356671025e-05	0.00115603560947524	-0.275059637072709	-5.02144386301295	2.93580623192831e-06	0.000150744970890838	sig Both
ENSMUSE00000630794.1	chr1	12807854	12808023	+	ENSMUSG00000016918.15	Sulf1	-0.253178895275082	-3.18205436656399	0.0020361016628325	0.0262921120582456	-0.275059637072709	-5.02144386301295	2.93580623192831e-06	0.000150744970890838	sig Both
ENSMUSE00000630793.1	chr1	12817338	12817488	+	ENSMUSG00000016918.15	Sulf1	-0.306550707263069	-4.18632693846934	6.82985166178936e-05	0.0030477669289303	-0.275059637072709	-5.02144386301295	2.93580623192831e-06	0.000150744970890838	sig Both
ENSMUSE00000630792.1	chr1	12818378	12818553	+	ENSMUSG00000016918.15	Sulf1	-0.28202597178968	-3.82081162892641	0.000250886731452082	0.00698964684602776	-0.275059637072709	-5.02144386301295	2.93580623192831e-06	0.000150744970890838	sig Both
ENSMUSE00000630791.1	chr1	12820401	12820529	+	ENSMUSG00000016918.15	Sulf1	-0.237249308146249	-3.20583727526088	0.00189174109023213	0.0251532823273159	-0.275059637072709	-5.02144386301295	2.93580623192831e-06	0.000150744970890838	sig Gene
ENSMUSE00000630790.1	chr1	12820795	12820851	+	ENSMUSG00000016918.15	Sulf1	-0.298355010488352	-3.76964835595932	0.000299293643340515	0.00784448774073202	-0.275059637072709	-5.02144386301295	2.93580623192831e-06	0.000150744970890838	sig Both
ENSMUSE00000630789.1	chr1	12821970	12822099	+	ENSMUSG00000016918.15	Sulf1	-0.344204961842403	-4.74983608886216	8.08294731264305e-06	0.000786390457850986	-0.275059637072709	-5.02144386301295	2.93580623192831e-06	0.000150744970890838	sig Both
ENSMUSE00000630788.1	chr1	12836113	12836329	+	ENSMUSG00000016918.15	Sulf1	-0.331097890689307	-4.68192173388611	1.05332909619515e-05	0.00092876925765176	-0.275059637072709	-5.02144386301295	2.93580623192831e-06	0.000150744970890838	sig Both
ENSMUSE00000630787.1	chr1	12838359	12838611	+	ENSMUSG00000016918.15	Sulf1	-0.316306318127892	-4.81171419767233	6.33958383572177e-06	0.000678274826868245	-0.275059637072709	-5.02144386301295	2.93580623192831e-06	0.000150744970890838	sig Both
ENSMUSE00000630786.1	chr1	12839829	12839925	+	ENSMUSG00000016918.15	Sulf1	-0.30115493086976	-3.77879533913354	0.000290031762965974	0.00768339502790688	-0.275059637072709	-5.02144386301295	2.93580623192831e-06	0.000150744970890838	sig Both
ENSMUSE00000630785.1	chr1	12840403	12840497	+	ENSMUSG00000016918.15	Sulf1	-0.225823821672782	-2.87967340602133	0.00502438132222423	0.0463573224348882	-0.275059637072709	-5.02144386301295	2.93580623192831e-06	0.000150744970890838	sig Gene
ENSMUSE00000630784.1	chr1	12841443	12841508	+	ENSMUSG00000016918.15	Sulf1	-0.245268863301655	-2.6742060515881	0.00896588393837805	0.0668344582112824	-0.275059637072709	-5.02144386301295	2.93580623192831e-06	0.000150744970890838	sig Gene
ENSMUSE00000630783.1	chr1	12842649	12842824	+	ENSMUSG00000016918.15	Sulf1	-0.28213384984742	-3.62611458468214	0.000487133316293296	0.0106358111253165	-0.275059637072709	-5.02144386301295	2.93580623192831e-06	0.000150744970890838	sig Both
ENSMUSE00000630782.1	chr1	12848095	12848237	+	ENSMUSG00000016918.15	Sulf1	-0.262041773884796	-3.46431567773158	0.000831646829655899	0.0150110420249479	-0.275059637072709	-5.02144386301295	2.93580623192831e-06	0.000150744970890838	sig Both
ENSMUSE00000630781.1	chr1	12848331	12848454	+	ENSMUSG00000016918.15	Sulf1	-0.239228260789964	-3.37821220743729	0.00109851512910188	0.0179193470321886	-0.275059637072709	-5.02144386301295	2.93580623192831e-06	0.000150744970890838	sig Gene
ENSMUSE00000630780.1	chr1	12850760	12850793	+	ENSMUSG00000016918.15	Sulf1	-0.1941457879023	-2.50908691975454	0.0139819111550284	0.0880537490285123	-0.275059637072709	-5.02144386301295	2.93580623192831e-06	0.000150744970890838	sig Gene
ENSMUSE00001325137.1	chr1	12858812	12861192	+	ENSMUSG00000016918.15	Sulf1	-0.252509370106027	-4.49703423970597	2.14385245356252e-05	0.00145798010639846	-0.275059637072709	-5.02144386301295	2.93580623192831e-06	0.000150744970890838	sig Both
ENSMUSE00000989151.2	chr1	12692323	12692684	+	ENSMUSG00000016918.15	Sulf1	-0.316275870117826	-2.90247916083847	0.00470331172889768	0.0444498879026144	-0.275059637072709	-5.02144386301295	2.93580623192831e-06	0.000150744970890838	sig Both
ENSMUSE00000553316.3	chr1	12858812	12860371	+	ENSMUSG00000016918.15	Sulf1	-0.25585877406849	-4.38933662349782	3.22015587728224e-05	0.00186583272358333	-0.275059637072709	-5.02144386301295	2.93580623192831e-06	0.000150744970890838	sig Both
ENSMUSE00001323261.1	chr1	12692532	12692684	+	ENSMUSG00000016918.15	Sulf1	-0.340473328359713	-3.05026584334751	0.00304047967239065	0.0337521563876622	-0.275059637072709	-5.02144386301295	2.93580623192831e-06	0.000150744970890838	sig Both
ENSMUSE00001334445.1	chr1	12821970	12822916	+	ENSMUSG00000016918.15	Sulf1	-0.340833792553442	-4.66720627700332	1.11523809615831e-05	0.000966099389946322	-0.275059637072709	-5.02144386301295	2.93580623192831e-06	0.000150744970890838	sig Both
ENSMUSE00001324120.1	chr1	12858812	12860377	+	ENSMUSG00000016918.15	Sulf1	-0.254865856033619	-4.36498809651023	3.52773095017564e-05	0.00197737887492497	-0.275059637072709	-5.02144386301295	2.93580623192831e-06	0.000150744970890838	sig Both
ENSMUSE00001330975.1	chr1	12786468	12786549	+	ENSMUSG00000016918.15	Sulf1	-0.195317248537385	-1.95224144531145	0.054167129374704	0.201656909007154	-0.275059637072709	-5.02144386301295	2.93580623192831e-06	0.000150744970890838	sig Gene
ENSMUSE00001324578.1	chr1	12728119	12728688	+	ENSMUSG00000016918.15	Sulf1	-0.145821069754312	-1.39268349027503	0.167310276439975	0.392578536872407	-0.275059637072709	-5.02144386301295	2.93580623192831e-06	0.000150744970890838	sig Gene
ENSMUSE00001322013.1	chr1	12786468	12786639	+	ENSMUSG00000016918.15	Sulf1	-0.225028149776435	-2.54273618209814	0.0127912553860737	0.0833657649492423	-0.275059637072709	-5.02144386301295	2.93580623192831e-06	0.000150744970890838	sig Gene
ENSMUSE00001322449.1	chr1	12786468	12788818	+	ENSMUSG00000016918.15	Sulf1	-0.268030157900802	-3.16320260504342	0.00215776890133815	0.0272656593393055	-0.275059637072709	-5.02144386301295	2.93580623192831e-06	0.000150744970890838	sig Both
ENSMUSE00001331115.1	chr1	12836028	12836329	+	ENSMUSG00000016918.15	Sulf1	-0.331097890689307	-4.68192173388611	1.05332909619515e-05	0.00092876925765176	-0.275059637072709	-5.02144386301295	2.93580623192831e-06	0.000150744970890838	sig Both
ENSMUSE00001330289.1	chr1	12842791	12842824	+	ENSMUSG00000016918.15	Sulf1	-0.290744471972659	-3.55430463372196	0.000618821617754834	0.0123832456952316	-0.275059637072709	-5.02144386301295	2.93580623192831e-06	0.000150744970890838	sig Both
ENSMUSE00001330589.1	chr1	12992528	12992650	-	ENSMUSG00000025938.16	Slco5a1	-0.301228112424837	-2.67628624828187	0.00891475644175526	0.0665767499896714	-0.152876809646844	-3.1969024198767	0.00197308332005968	0.0154429334776144	sig Gene
ENSMUSE00001335992.1	chr1	12989580	12990963	-	ENSMUSG00000025938.16	Slco5a1	-0.173542316544677	-2.27918300250893	0.0251356849730511	0.126439321746467	-0.152876809646844	-3.1969024198767	0.00197308332005968	0.0154429334776144	sig Gene
ENSMUSE00001327733.1	chr1	12943980	12944112	-	ENSMUSG00000025938.16	Slco5a1	-0.112227182941097	-1.42967087369445	0.156438949738668	0.377640365118538	-0.152876809646844	-3.1969024198767	0.00197308332005968	0.0154429334776144	sig Gene
ENSMUSE00001322139.1	chr1	12938989	12939200	-	ENSMUSG00000025938.16	Slco5a1	-0.138503151686305	-1.74954694841362	0.0837683687485118	0.262420654442114	-0.152876809646844	-3.1969024198767	0.00197308332005968	0.0154429334776144	sig Gene
ENSMUSE00001257716.1	chr1	12921038	12921202	-	ENSMUSG00000025938.16	Slco5a1	-0.19709165118004	-2.36966922827909	0.0200447439857115	0.109900479855293	-0.152876809646844	-3.1969024198767	0.00197308332005968	0.0154429334776144	sig Gene
ENSMUSE00001318444.1	chr1	12894427	12894625	-	ENSMUSG00000025938.16	Slco5a1	-0.204553411428769	-2.70372800953113	0.00826465027118196	0.0634335658891016	-0.152876809646844	-3.1969024198767	0.00197308332005968	0.0154429334776144	sig Gene
ENSMUSE00000702743.1	chr1	12881293	12881452	-	ENSMUSG00000025938.16	Slco5a1	-0.231847879631966	-3.28589651828143	0.00147305589914443	0.0214686841813863	-0.152876809646844	-3.1969024198767	0.00197308332005968	0.0154429334776144	sig Gene
ENSMUSE00000702742.1	chr1	12879138	12879379	-	ENSMUSG00000025938.16	Slco5a1	-0.22653444744346	-2.92705077015705	0.00437860901900791	0.042548269154832	-0.152876809646844	-3.1969024198767	0.00197308332005968	0.0154429334776144	sig Gene
ENSMUSE00000702741.1	chr1	12876310	12876374	-	ENSMUSG00000025938.16	Slco5a1	-0.238874261339213	-2.77500519578749	0.00677270036422744	0.0559308783586593	-0.152876809646844	-3.1969024198767	0.00197308332005968	0.0154429334776144	sig Gene
ENSMUSE00000702740.2	chr1	12866549	12872328	-	ENSMUSG00000025938.16	Slco5a1	-0.130144130911204	-2.95964250094245	0.00397979110492706	0.0400517248654391	-0.152876809646844	-3.1969024198767	0.00197308332005968	0.0154429334776144	sig Gene
ENSMUSE00001062918.1	chr1	12989580	12991135	-	ENSMUSG00000025938.16	Slco5a1	-0.177839520028115	-2.34804115598727	0.021170316351544	0.113581196174108	-0.152876809646844	-3.1969024198767	0.00197308332005968	0.0154429334776144	sig Gene
ENSMUSE00001325891.1	chr1	12866552	12872328	-	ENSMUSG00000025938.16	Slco5a1	-0.130144130911204	-2.95964250094245	0.00397979110492706	0.0400517248654391	-0.152876809646844	-3.1969024198767	0.00197308332005968	0.0154429334776144	sig Gene
ENSMUSE00000702739.1	chr1	12989580	12991177	-	ENSMUSG00000025938.16	Slco5a1	-0.177686015961769	-2.34526184334756	0.0213189472569914	0.114092187932371	-0.152876809646844	-3.1969024198767	0.00197308332005968	0.0154429334776144	sig Gene
ENSMUSE00000702738.1	chr1	12871348	12872328	-	ENSMUSG00000025938.16	Slco5a1	-0.162861682720593	-2.54999433989132	0.0125467211446135	0.0823822339905347	-0.152876809646844	-3.1969024198767	0.00197308332005968	0.0154429334776144	sig Gene
ENSMUSE00000774842.1	chr1	12878595	12881452	-	ENSMUSG00000025938.16	Slco5a1	-0.207866637558632	-2.95842069612191	0.00399411556417326	0.0401274419091927	-0.152876809646844	-3.1969024198767	0.00197308332005968	0.0154429334776144	sig Gene
ENSMUSE00000843545.1	chr1	12989580	12990914	-	ENSMUSG00000025938.16	Slco5a1	-0.169355208864357	-2.20832044996377	0.0298856811630115	0.140533088800764	-0.152876809646844	-3.1969024198767	0.00197308332005968	0.0154429334776144	sig Gene
ENSMUSE00001332836.1	chr1	12879683	12881452	-	ENSMUSG00000025938.16	Slco5a1	-0.212314897622381	-2.95052636495203	0.00408782280956706	0.0407350231060909	-0.152876809646844	-3.1969024198767	0.00197308332005968	0.0154429334776144	sig Gene
ENSMUSE00000746141.1	chr1	12881330	12881452	-	ENSMUSG00000025938.16	Slco5a1	-0.233840850285381	-3.19920451166033	0.00193100912709752	0.025442447101003	-0.152876809646844	-3.1969024198767	0.00197308332005968	0.0154429334776144	sig Gene
ENSMUSE00000386648.3	chr1	13285969	13286025	-	ENSMUSG00000005886.14	Ncoa2	0.188490600374462	2.04384586556543	0.044032398633625	0.177883965973329	0.0712103279165455	1.9184087695026	0.0585353963474	0.166124180233352	None
ENSMUSE00001221147.1	chr1	13224609	13224713	-	ENSMUSG00000005886.14	Ncoa2	0.0762972541699684	1.09672149063381	0.275828592223961	0.521005699923498	0.0712103279165455	1.9184087695026	0.0585353963474	0.166124180233352	None
ENSMUSE00001210572.1	chr1	13221307	13221479	-	ENSMUSG00000005886.14	Ncoa2	0.0763091937041978	1.19162445927574	0.236690866999988	0.478325866209951	0.0712103279165455	1.9184087695026	0.0585353963474	0.166124180233352	None
ENSMUSE00001219912.1	chr1	13190087	13190190	-	ENSMUSG00000005886.14	Ncoa2	0.127893674950898	2.1108214564433	0.037694819565029	0.161793235959771	0.0712103279165455	1.9184087695026	0.0585353963474	0.166124180233352	None
ENSMUSE00001258696.1	chr1	13186733	13186910	-	ENSMUSG00000005886.14	Ncoa2	0.0885474290349408	1.4872009366238	0.140623802920008	0.355420352317771	0.0712103279165455	1.9184087695026	0.0585353963474	0.166124180233352	None
ENSMUSE00001261803.1	chr1	13184175	13184363	-	ENSMUSG00000005886.14	Ncoa2	0.124179782791467	2.08379673061304	0.0401502175342476	0.168073915379925	0.0712103279165455	1.9184087695026	0.0585353963474	0.166124180233352	None
ENSMUSE00001238933.1	chr1	13181216	13181317	-	ENSMUSG00000005886.14	Ncoa2	0.134622934398394	1.97909719350429	0.0510085427555068	0.19459169471888	0.0712103279165455	1.9184087695026	0.0585353963474	0.166124180233352	None
ENSMUSE00001210638.1	chr1	13180481	13180624	-	ENSMUSG00000005886.14	Ncoa2	0.149842042869113	2.26737694966486	0.0258776660454278	0.128696298225546	0.0712103279165455	1.9184087695026	0.0585353963474	0.166124180233352	None
ENSMUSE00001242679.1	chr1	13177074	13177221	-	ENSMUSG00000005886.14	Ncoa2	0.104768480863003	1.73740272891929	0.0859006620228341	0.266365408405149	0.0712103279165455	1.9184087695026	0.0585353963474	0.166124180233352	None
ENSMUSE00001240144.1	chr1	13174079	13175348	-	ENSMUSG00000005886.14	Ncoa2	0.0819203659488775	1.47977536289816	0.142591911837398	0.358179531151228	0.0712103279165455	1.9184087695026	0.0585353963474	0.166124180233352	None
ENSMUSE00001258368.1	chr1	13166896	13167106	-	ENSMUSG00000005886.14	Ncoa2	0.042281103346013	0.80715250960898	0.42180821468024	0.658332504100502	0.0712103279165455	1.9184087695026	0.0585353963474	0.166124180233352	None
ENSMUSE00000604544.1	chr1	13162073	13162288	-	ENSMUSG00000005886.14	Ncoa2	0.0687170399209342	1.38847251248176	0.168583728096012	0.394373280537374	0.0712103279165455	1.9184087695026	0.0585353963474	0.166124180233352	None
ENSMUSE00000154336.1	chr1	13160161	13160290	-	ENSMUSG00000005886.14	Ncoa2	0.06819049114819	1.30872439339395	0.194118741131828	0.427122280594154	0.0712103279165455	1.9184087695026	0.0585353963474	0.166124180233352	None
ENSMUSE00000154331.1	chr1	13156370	13156535	-	ENSMUSG00000005886.14	Ncoa2	0.0919818700121392	1.90089128396415	0.0606700385973885	0.216015466661613	0.0712103279165455	1.9184087695026	0.0585353963474	0.166124180233352	None
ENSMUSE00000154337.1	chr1	13152797	13153075	-	ENSMUSG00000005886.14	Ncoa2	0.0751317870900047	1.71810469073339	0.0893806688321142	0.272822839181741	0.0712103279165455	1.9184087695026	0.0585353963474	0.166124180233352	None
ENSMUSE00000154338.1	chr1	13152379	13152456	-	ENSMUSG00000005886.14	Ncoa2	0.0482735278113594	1.05470589858743	0.294517751387924	0.540505865053985	0.0712103279165455	1.9184087695026	0.0585353963474	0.166124180233352	None
ENSMUSE00000154326.1	chr1	13150690	13150918	-	ENSMUSG00000005886.14	Ncoa2	0.0600275607121509	1.28465154285578	0.202368048419453	0.437620867084915	0.0712103279165455	1.9184087695026	0.0585353963474	0.166124180233352	None
ENSMUSE00001273543.1	chr1	13148931	13149108	-	ENSMUSG00000005886.14	Ncoa2	0.0837790511020075	1.86581192797189	0.0654812016587146	0.22636811126377	0.0712103279165455	1.9184087695026	0.0585353963474	0.166124180233352	None
ENSMUSE00000154325.1	chr1	13148317	13148515	-	ENSMUSG00000005886.14	Ncoa2	0.0753081745289808	1.6232808005272	0.108194244379296	0.305182713351538	0.0712103279165455	1.9184087695026	0.0585353963474	0.166124180233352	None
ENSMUSE00000316180.1	chr1	13146875	13146964	-	ENSMUSG00000005886.14	Ncoa2	0.0763746985262101	1.53829614292241	0.127652302844456	0.336374581287709	0.0712103279165455	1.9184087695026	0.0585353963474	0.166124180233352	None
ENSMUSE00000702698.1	chr1	13139105	13142772	-	ENSMUSG00000005886.14	Ncoa2	0.0915326037358508	2.89637195679003	0.00478738647506896	0.0449586521940633	0.0712103279165455	1.9184087695026	0.0585353963474	0.166124180233352	None
ENSMUSE00000402883.4	chr1	13373938	13374083	-	ENSMUSG00000005886.14	Ncoa2	0.114811572952098	1.12218672695138	0.264910420360627	0.509594765139281	0.0712103279165455	1.9184087695026	0.0585353963474	0.166124180233352	None
ENSMUSE00000498099.2	chr1	13139159	13142772	-	ENSMUSG00000005886.14	Ncoa2	0.0915545097931245	2.89711142759323	0.00477713343103962	0.0448965936832242	0.0712103279165455	1.9184087695026	0.0585353963474	0.166124180233352	None
ENSMUSE00000630753.1	chr1	13164896	13165102	-	ENSMUSG00000005886.14	Ncoa2	-0.0164158366952619	-0.317519932469701	0.751619740357647	0.881688478249062	0.0712103279165455	1.9184087695026	0.0585353963474	0.166124180233352	None
ENSMUSE00000735719.1	chr1	13142475	13142772	-	ENSMUSG00000005886.14	Ncoa2	0.0747959661692424	1.73240664077991	0.0867907415141651	0.268058156130586	0.0712103279165455	1.9184087695026	0.0585353963474	0.166124180233352	None
ENSMUSE00000832566.1	chr1	13148317	13148507	-	ENSMUSG00000005886.14	Ncoa2	0.0762261115522575	1.6718038664658	0.0982025655939505	0.288326579582218	0.0712103279165455	1.9184087695026	0.0585353963474	0.166124180233352	None
ENSMUSE00000832906.1	chr1	13146599	13146964	-	ENSMUSG00000005886.14	Ncoa2	0.0745107623920792	1.50403509248308	0.136240744206914	0.34916591092891	0.0712103279165455	1.9184087695026	0.0585353963474	0.166124180233352	None
ENSMUSE00000740838.1	chr1	13150690	13151018	-	ENSMUSG00000005886.14	Ncoa2	0.0606615872685222	1.29710941070736	0.19806707977486	0.432296635307979	0.0712103279165455	1.9184087695026	0.0585353963474	0.166124180233352	None
ENSMUSE00000841344.1	chr1	13148429	13148515	-	ENSMUSG00000005886.14	Ncoa2	0.0828234625400953	1.73422864126942	0.0864652687420808	0.267414519566588	0.0712103279165455	1.9184087695026	0.0585353963474	0.166124180233352	None
ENSMUSE00000761795.1	chr1	13164501	13165102	-	ENSMUSG00000005886.14	Ncoa2	-0.0166573149935244	-0.325117325252448	0.745882900839926	0.87868489976885	0.0712103279165455	1.9184087695026	0.0585353963474	0.166124180233352	None
ENSMUSE00000801417.1	chr1	13373938	13374029	-	ENSMUSG00000005886.14	Ncoa2	0.102675333547661	1.00540216564036	0.317527360526568	0.56384849013279	0.0712103279165455	1.9184087695026	0.0585353963474	0.166124180233352	None
ENSMUSE00000732485.1	chr1	13299663	13299722	-	ENSMUSG00000005886.14	Ncoa2	0.213627893791227	0.955399622481861	0.342056997367296	0.58774695515084	0.0712103279165455	1.9184087695026	0.0585353963474	0.166124180233352	None
ENSMUSE00000767258.1	chr1	13165925	13167106	-	ENSMUSG00000005886.14	Ncoa2	0.0429041735220833	0.820124839043753	0.414415164188791	0.652399725781587	0.0712103279165455	1.9184087695026	0.0585353963474	0.166124180233352	None
ENSMUSE00000784580.1	chr1	13182284	13184363	-	ENSMUSG00000005886.14	Ncoa2	0.125776863611679	2.07962532809583	0.0405412637502886	0.169091527761452	0.0712103279165455	1.9184087695026	0.0585353963474	0.166124180233352	None
ENSMUSE00000820669.1	chr1	13184606	13186910	-	ENSMUSG00000005886.14	Ncoa2	0.0901945294988646	1.5094054995892	0.134865270553016	0.347050867638335	0.0712103279165455	1.9184087695026	0.0585353963474	0.166124180233352	None
ENSMUSE00000754808.1	chr1	13190106	13190190	-	ENSMUSG00000005886.14	Ncoa2	0.143349616784531	2.36354340699417	0.0203580236529581	0.110961207022664	0.0712103279165455	1.9184087695026	0.0585353963474	0.166124180233352	None
ENSMUSE00001339750.1	chr1	13343563	13348204	-	ENSMUSG00000103085.1	Gm38120	-0.613314541328378	-2.53899869882726	0.0129188412933205	0.0839376867997769	-0.61188061117094	-2.57347947938854	0.0118659996022014	0.0546865426982858	None
ENSMUSE00001334220.1	chr1	13589600	13589910	-	ENSMUSG00000025935.10	Tram1	0.0738509317794142	1.49418482867163	0.138792216458134	0.352825579764717	0.0989300685573368	3.80951589244005	0.000267790315961642	0.00366365772582215	sig Gene
ENSMUSE00000387757.2	chr1	13581023	13581086	-	ENSMUSG00000025935.10	Tram1	0.0751037593761851	1.4504264938209	0.150581847362874	0.369522887488174	0.0989300685573368	3.80951589244005	0.000267790315961642	0.00366365772582215	sig Gene
ENSMUSE00000444947.1	chr1	13579690	13579811	-	ENSMUSG00000025935.10	Tram1	0.0643368715607364	1.42077864930819	0.159001447081819	0.381246737327406	0.0989300685573368	3.80951589244005	0.000267790315961642	0.00366365772582215	sig Gene
ENSMUSE00000444942.1	chr1	13579450	13579566	-	ENSMUSG00000025935.10	Tram1	0.101369116963811	2.3732916047141	0.0198615135507116	0.109303914395014	0.0989300685573368	3.80951589244005	0.000267790315961642	0.00366365772582215	sig Gene
ENSMUSE00000444936.1	chr1	13578100	13578158	-	ENSMUSG00000025935.10	Tram1	0.093943810470618	2.36974908800948	0.0200406883178561	0.109892747074079	0.0989300685573368	3.80951589244005	0.000267790315961642	0.00366365772582215	sig Gene
ENSMUSE00000316084.2	chr1	13576368	13576452	-	ENSMUSG00000025935.10	Tram1	0.119312257085953	3.123073747196	0.00243967535407662	0.0294181578991868	0.0989300685573368	3.80951589244005	0.000267790315961642	0.00366365772582215	sig Gene
ENSMUSE00000398971.1	chr1	13572004	13572074	-	ENSMUSG00000025935.10	Tram1	0.135041970644098	3.53599748199373	0.000657429936944459	0.0128575300472681	0.0989300685573368	3.80951589244005	0.000267790315961642	0.00366365772582215	sig Gene
ENSMUSE00000444920.1	chr1	13571803	13571907	-	ENSMUSG00000025935.10	Tram1	0.109197044077036	3.25496306472994	0.00162331439106062	0.0227962447458665	0.0989300685573368	3.80951589244005	0.000267790315961642	0.00366365772582215	sig Gene
ENSMUSE00000154311.1	chr1	13569939	13570082	-	ENSMUSG00000025935.10	Tram1	0.0944283468343325	2.62306383268774	0.0103096775305536	0.0729151987227906	0.0989300685573368	3.80951589244005	0.000267790315961642	0.00366365772582215	sig Gene
ENSMUSE00000154306.1	chr1	13569471	13569631	-	ENSMUSG00000025935.10	Tram1	0.0619501569569801	1.89283449105665	0.061747835643896	0.218355796936121	0.0989300685573368	3.80951589244005	0.000267790315961642	0.00366365772582215	sig Gene
ENSMUSE00000332235.4	chr1	13564698	13566396	-	ENSMUSG00000025935.10	Tram1	0.128404769686465	3.4279003322495	0.000936037346178079	0.0162033252139166	0.0989300685573368	3.80951589244005	0.000267790315961642	0.00366365772582215	sig Gene
ENSMUSE00001325639.1	chr1	13579690	13579798	-	ENSMUSG00000025935.10	Tram1	0.0676446157232572	1.44292358973529	0.152679176724646	0.372563224511858	0.0989300685573368	3.80951589244005	0.000267790315961642	0.00366365772582215	sig Gene
ENSMUSE00001334737.1	chr1	13576144	13576452	-	ENSMUSG00000025935.10	Tram1	0.121221918375725	3.16745035359353	0.00212977671878569	0.0270406509702619	0.0989300685573368	3.80951589244005	0.000267790315961642	0.00366365772582215	sig Gene
ENSMUSE00000630750.2	chr1	13589600	13589875	-	ENSMUSG00000025935.10	Tram1	0.0738509317794142	1.49418482867163	0.138792216458134	0.352825579764717	0.0989300685573368	3.80951589244005	0.000267790315961642	0.00366365772582215	sig Gene
ENSMUSE00001326824.1	chr1	13578118	13578158	-	ENSMUSG00000025935.10	Tram1	0.0879752650913936	2.09786874836927	0.0388549632680387	0.164841093603525	0.0989300685573368	3.80951589244005	0.000267790315961642	0.00366365772582215	sig Gene
ENSMUSE00000154319.6	chr1	13660329	13660546	-	ENSMUSG00000025937.6	Lactb2	0.0256741620714976	0.227741481159316	0.82038849304181	0.917795364940575	-0.11229960650506	-1.84402791296932	0.0687867457397206	0.184937611332093	None
ENSMUSE00000154323.3	chr1	13650721	13650884	-	ENSMUSG00000025937.6	Lactb2	-0.168592555972287	-2.02479295492248	0.0459946874765772	0.182729553372251	-0.11229960650506	-1.84402791296932	0.0687867457397206	0.184937611332093	None
ENSMUSE00000154321.3	chr1	13647385	13647511	-	ENSMUSG00000025937.6	Lactb2	-0.259891297082054	-2.70823869017762	0.00816201816153592	0.0629846853140496	-0.11229960650506	-1.84402791296932	0.0687867457397206	0.184937611332093	None
ENSMUSE00000316001.3	chr1	13638231	13638409	-	ENSMUSG00000025937.6	Lactb2	-0.193766080963999	-2.23193358992581	0.0282221796741344	0.135724596480951	-0.11229960650506	-1.84402791296932	0.0687867457397206	0.184937611332093	None
ENSMUSE00000154320.3	chr1	13630065	13630213	-	ENSMUSG00000025937.6	Lactb2	-0.0987546823384674	-1.12160478673302	0.265156494604763	0.509838390380964	-0.11229960650506	-1.84402791296932	0.0687867457397206	0.184937611332093	None
ENSMUSE00000154322.3	chr1	13627356	13627437	-	ENSMUSG00000025937.6	Lactb2	-0.205548919305692	-1.98775747371636	0.0500240351044327	0.19225011442728	-0.11229960650506	-1.84402791296932	0.0687867457397206	0.184937611332093	None
ENSMUSE00000378666.7	chr1	13623330	13626904	-	ENSMUSG00000025937.6	Lactb2	-0.0965534414931437	-1.53569814859531	0.128288175814136	0.337371485786187	-0.11229960650506	-1.84402791296932	0.0687867457397206	0.184937611332093	None
ENSMUSE00000783451.1	chr1	13638231	13638411	-	ENSMUSG00000025937.6	Lactb2	-0.193766080963999	-2.23193358992581	0.0282221796741344	0.135724596480951	-0.11229960650506	-1.84402791296932	0.0687867457397206	0.184937611332093	None
ENSMUSE00000764600.1	chr1	13629995	13630213	-	ENSMUSG00000025937.6	Lactb2	-0.0967090087174402	-1.10319712976934	0.273022991834651	0.518139986632185	-0.11229960650506	-1.84402791296932	0.0687867457397206	0.184937611332093	None
ENSMUSE00000464368.4	chr1	14309646	14310200	-	ENSMUSG00000025932.14	Eya1	-0.019276665919418	-0.178110997489968	0.85905522602451	0.936967206867956	0.0265205602872769	0.512034220125686	0.610001808361408	0.76973757787673	None
ENSMUSE00001287047.1	chr1	14304425	14304474	-	ENSMUSG00000025932.14	Eya1	0.16662876617546	1.33280327240811	0.18612124240645	0.417146961609556	0.0265205602872769	0.512034220125686	0.610001808361408	0.76973757787673	None
ENSMUSE00000496745.1	chr1	14302770	14302897	-	ENSMUSG00000025932.14	Eya1	0.030139636156941	0.294189393564353	0.769322988104191	0.891265093603514	0.0265205602872769	0.512034220125686	0.610001808361408	0.76973757787673	None
ENSMUSE00000154295.1	chr1	14283121	14283198	-	ENSMUSG00000025932.14	Eya1	0.127191632260205	1.12212459964644	0.264936683342051	0.509594982938444	0.0265205602872769	0.512034220125686	0.610001808361408	0.76973757787673	None
ENSMUSE00000154293.3	chr1	14274534	14274603	-	ENSMUSG00000025932.14	Eya1	0.0299123141894811	0.274552459819005	0.784319390803901	0.899345578428242	0.0265205602872769	0.512034220125686	0.610001808361408	0.76973757787673	None
ENSMUSE00000154291.3	chr1	14274065	14274207	-	ENSMUSG00000025932.14	Eya1	-0.04174693670727	-0.466662896768895	0.64192263306348	0.817581331130835	0.0265205602872769	0.512034220125686	0.610001808361408	0.76973757787673	None
ENSMUSE00000154279.4	chr1	14270705	14270842	-	ENSMUSG00000025932.14	Eya1	-0.0930995575420233	-1.12187544959983	0.265042024503932	0.509706313119529	0.0265205602872769	0.512034220125686	0.610001808361408	0.76973757787673	None
ENSMUSE00000154294.4	chr1	14253020	14253102	-	ENSMUSG00000025932.14	Eya1	-0.0111717493724132	-0.12925690197489	0.897456585502482	0.954731483942044	0.0265205602872769	0.512034220125686	0.610001808361408	0.76973757787673	None
ENSMUSE00000154292.3	chr1	14252428	14252614	-	ENSMUSG00000025932.14	Eya1	0.0778127692460352	0.956813785288734	0.341346729134829	0.587045489534536	0.0265205602872769	0.512034220125686	0.610001808361408	0.76973757787673	None
ENSMUSE00000154290.3	chr1	14231413	14231552	-	ENSMUSG00000025932.14	Eya1	0.10695016069095	1.14970641829365	0.253456122893409	0.497171262091083	0.0265205602872769	0.512034220125686	0.610001808361408	0.76973757787673	None
ENSMUSE00000488844.2	chr1	14229493	14229576	-	ENSMUSG00000025932.14	Eya1	0.0146363663289013	0.13568751825122	0.892385824199085	0.953507987353468	0.0265205602872769	0.512034220125686	0.610001808361408	0.76973757787673	None
ENSMUSE00000491457.2	chr1	14208895	14208984	-	ENSMUSG00000025932.14	Eya1	-0.0946666219101323	-0.93386665367671	0.352990694884791	0.597850260763068	0.0265205602872769	0.512034220125686	0.610001808361408	0.76973757787673	None
ENSMUSE00000553006.1	chr1	14184626	14184684	-	ENSMUSG00000025932.14	Eya1	-0.104622662455959	-1.07644775451107	0.284741397071682	0.530559299970174	0.0265205602872769	0.512034220125686	0.610001808361408	0.76973757787673	None
ENSMUSE00000553003.3	chr1	14184349	14184509	-	ENSMUSG00000025932.14	Eya1	0.0212941918692532	0.248342673346308	0.804462099869965	0.909716468937918	0.0265205602872769	0.512034220125686	0.610001808361408	0.76973757787673	None
ENSMUSE00000154275.3	chr1	14183381	14183495	-	ENSMUSG00000025932.14	Eya1	0.0410310317151506	0.464638850194095	0.64336582487818	0.81842290311682	0.0265205602872769	0.512034220125686	0.610001808361408	0.76973757787673	None
ENSMUSE00000552997.1	chr1	14183157	14183278	-	ENSMUSG00000025932.14	Eya1	0.011352458393418	0.110484669732131	0.912282766294727	0.962017900823548	0.0265205602872769	0.512034220125686	0.610001808361408	0.76973757787673	None
ENSMUSE00000154277.3	chr1	14179480	14179580	-	ENSMUSG00000025932.14	Eya1	-0.0349821084665761	-0.374334788897753	0.709077843010224	0.857743561707557	0.0265205602872769	0.512034220125686	0.610001808361408	0.76973757787673	None
ENSMUSE00000505779.5	chr1	14168954	14170996	-	ENSMUSG00000025932.14	Eya1	0.0471758759071249	0.8475088285344	0.399067080375368	0.639435299770568	0.0265205602872769	0.512034220125686	0.610001808361408	0.76973757787673	None
ENSMUSE00000911018.3	chr1	14309646	14310235	-	ENSMUSG00000025932.14	Eya1	-0.019276665919418	-0.178110997489968	0.85905522602451	0.936967206867956	0.0265205602872769	0.512034220125686	0.610001808361408	0.76973757787673	None
ENSMUSE00001329732.1	chr1	14274065	14274210	-	ENSMUSG00000025932.14	Eya1	-0.0398688117213677	-0.446506881762078	0.656354902524694	0.82647743822842	0.0265205602872769	0.512034220125686	0.610001808361408	0.76973757787673	None
ENSMUSE00000482833.3	chr1	14270705	14270827	-	ENSMUSG00000025932.14	Eya1	-0.097100872771662	-1.17466054670429	0.243377011105053	0.485989685659288	0.0265205602872769	0.512034220125686	0.610001808361408	0.76973757787673	None
ENSMUSE00000901582.3	chr1	14168958	14170996	-	ENSMUSG00000025932.14	Eya1	0.0471758759071249	0.8475088285344	0.399067080375368	0.639435299770568	0.0265205602872769	0.512034220125686	0.610001808361408	0.76973757787673	None
ENSMUSE00001321182.1	chr1	14309646	14310119	-	ENSMUSG00000025932.14	Eya1	-0.017601737522279	-0.163505313996216	0.870504713422142	0.942863312251274	0.0265205602872769	0.512034220125686	0.610001808361408	0.76973757787673	None
ENSMUSE00001327570.1	chr1	14169666	14170996	-	ENSMUSG00000025932.14	Eya1	0.0484918402395085	0.834266284765767	0.40644530189227	0.645605865302593	0.0265205602872769	0.512034220125686	0.610001808361408	0.76973757787673	None
ENSMUSE00001327042.1	chr1	14304425	14304570	-	ENSMUSG00000025932.14	Eya1	0.110796443561717	0.930003062824683	0.354976042408974	0.599630749356842	0.0265205602872769	0.512034220125686	0.610001808361408	0.76973757787673	None
ENSMUSE00001321547.1	chr1	14170643	14170996	-	ENSMUSG00000025932.14	Eya1	0.0201831659469779	0.286116998006548	0.775477479313363	0.894564609947416	0.0265205602872769	0.512034220125686	0.610001808361408	0.76973757787673	None
ENSMUSE00001335183.1	chr1	14231413	14231492	-	ENSMUSG00000025932.14	Eya1	0.0560419467822713	0.546042221903615	0.586452465588199	0.781366344695334	0.0265205602872769	0.512034220125686	0.610001808361408	0.76973757787673	None
ENSMUSE00001320807.1	chr1	14304425	14304619	-	ENSMUSG00000025932.14	Eya1	0.116042597337324	0.974477484264819	0.332556094340607	0.578565192949451	0.0265205602872769	0.512034220125686	0.610001808361408	0.76973757787673	None
ENSMUSE00001332415.1	chr1	14252600	14252614	-	ENSMUSG00000025932.14	Eya1	0.0146989470513867	0.138041982688025	0.890530356008781	0.95286230101658	0.0265205602872769	0.512034220125686	0.610001808361408	0.76973757787673	None
ENSMUSE00001331668.1	chr1	14270707	14270842	-	ENSMUSG00000025932.14	Eya1	-0.0918795918814342	-1.10784042981904	0.271023526220104	0.516042621309961	0.0265205602872769	0.512034220125686	0.610001808361408	0.76973757787673	None
ENSMUSE00001319237.1	chr1	14309646	14309836	-	ENSMUSG00000025932.14	Eya1	-0.0324435823124693	-0.251779172076868	0.801813230410773	0.908414482919851	0.0265205602872769	0.512034220125686	0.610001808361408	0.76973757787673	None
ENSMUSE00001327958.1	chr1	14274065	14274143	-	ENSMUSG00000025932.14	Eya1	-0.0823908671013549	-0.919395928870431	0.360463420922809	0.604794871448534	0.0265205602872769	0.512034220125686	0.610001808361408	0.76973757787673	None
ENSMUSE00001335457.1	chr1	14270775	14270842	-	ENSMUSG00000025932.14	Eya1	-0.0951365758056088	-1.15288591943067	0.252155705115504	0.495636743837513	0.0265205602872769	0.512034220125686	0.610001808361408	0.76973757787673	None
ENSMUSE00001320993.1	chr1	14309646	14310051	-	ENSMUSG00000025932.14	Eya1	-0.00846934679664342	-0.0763264762422003	0.939336874823496	0.974128121986322	0.0265205602872769	0.512034220125686	0.610001808361408	0.76973757787673	None
ENSMUSE00001322633.1	chr1	14301204	14304474	-	ENSMUSG00000025932.14	Eya1	0.0979971055352497	1.05789770501494	0.293068369206974	0.539070063982972	0.0265205602872769	0.512034220125686	0.610001808361408	0.76973757787673	None
ENSMUSE00001324201.1	chr1	14776523	14776931	+	ENSMUSG00000054493.2	Gm9947	0.116886506306283	0.499502565913691	0.618702542867823	0.802721330461703	0.192080036566338	1.60890213671857	0.111476894436038	0.258250926637141	None
ENSMUSE00000458133.1	chr1	14755454	14758373	+	ENSMUSG00000054493.2	Gm9947	0.36905472279359	2.14378746789024	0.0348765174551508	0.15443554750819	0.192080036566338	1.60890213671857	0.111476894436038	0.258250926637141	None
ENSMUSE00000154271.2	chr1	14755230	14755990	-	ENSMUSG00000025930.6	Msc	0.0490700118486456	0.359274500051976	0.720271512054697	0.864248543275385	0.107576923189791	1.28463041360819	0.202534587801125	0.385131936094789	None
ENSMUSE00000355417.6	chr1	14753346	14754325	-	ENSMUSG00000025930.6	Msc	0.129486606452682	1.38276017036977	0.170323024109639	0.396779102868566	0.107576923189791	1.28463041360819	0.202534587801125	0.385131936094789	None
ENSMUSE00001335633.1	chr1	14755230	14755353	-	ENSMUSG00000025930.6	Msc	0.172221635262163	0.993658690307977	0.323180244731836	0.569662524100784	0.107576923189791	1.28463041360819	0.202534587801125	0.385131936094789	None
ENSMUSE00001323718.1	chr1	14753746	14754325	-	ENSMUSG00000025930.6	Msc	0.113045954738117	1.02288483642849	0.309234722550584	0.555536638760075	0.107576923189791	1.28463041360819	0.202534587801125	0.385131936094789	None
ENSMUSE00001328462.1	chr1	14753935	14754665	-	ENSMUSG00000025930.6	Msc	0.15893766763216	1.14921854218862	0.253656084270579	0.497419250858294	0.107576923189791	1.28463041360819	0.202534587801125	0.385131936094789	None
ENSMUSE00001320360.1	chr1	14754767	14755992	-	ENSMUSG00000025930.6	Msc	0.111622760190983	0.8734797695709	0.38483727137341	0.62680309683653	0.107576923189791	1.28463041360819	0.202534587801125	0.385131936094789	None
ENSMUSE00001343997.1	chr1	14788645	14792965	+	ENSMUSG00000103492.1	Gm37412	0.365528502700381	1.8272969658317	0.0711281363883089	0.23795601546948	0.343581033399559	1.70866598871104	0.0912912651396267	0.22545149974022	None
ENSMUSE00000959346.2	chr1	15287254	15287484	+	ENSMUSG00000092083.4	Kcnb2	0.400578278189363	4.03257714054254	0.000119068345099186	0.0043634608680791	0.042775435185223	1.00579936455407	0.317467555487965	0.514699428028946	sig Exon
ENSMUSE00000955842.1	chr1	15312363	15313030	+	ENSMUSG00000092083.4	Kcnb2	0.120562534601652	1.90257667749787	0.0604465926836893	0.21551014114581	0.042775435185223	1.00579936455407	0.317467555487965	0.514699428028946	None
ENSMUSE00000884301.2	chr1	15709485	15712548	+	ENSMUSG00000092083.4	Kcnb2	0.0293123904800949	0.563107962354141	0.574828449525083	0.773252021165774	0.042775435185223	1.00579936455407	0.317467555487965	0.514699428028946	None
ENSMUSE00000901644.1	chr1	15312452	15313030	+	ENSMUSG00000092083.4	Kcnb2	0.108801148518028	1.68684429795333	0.0952623189083411	0.283205296088966	0.042775435185223	1.00579936455407	0.317467555487965	0.514699428028946	None
ENSMUSE00000957829.2	chr1	15709485	15723750	+	ENSMUSG00000092083.4	Kcnb2	0.0447919156184351	1.12256859661494	0.26474903326994	0.509429218112452	0.042775435185223	1.00579936455407	0.317467555487965	0.514699428028946	None
ENSMUSE00001335144.1	chr1	15805646	15805957	+	ENSMUSG00000025925.14	Terf1	0.00623005080502997	0.110196762691936	0.912510409079126	0.962160260775107	0.0307556853757386	0.740253023207915	0.46125836493824	0.648039289672674	None
ENSMUSE00000323790.1	chr1	15807641	15807736	+	ENSMUSG00000025925.14	Terf1	0.162855067544742	2.47204645055532	0.0154068499054783	0.0935252349704873	0.0307556853757386	0.740253023207915	0.46125836493824	0.648039289672674	None
ENSMUSE00000323784.1	chr1	15813041	15813162	+	ENSMUSG00000025925.14	Terf1	0.0382576093557112	0.573875442883623	0.567551881921634	0.768393867819467	0.0307556853757386	0.740253023207915	0.46125836493824	0.648039289672674	None
ENSMUSE00001318812.1	chr1	15815886	15815972	+	ENSMUSG00000025925.14	Terf1	0.0841396266686031	1.20814743954108	0.230306532525218	0.471106884723009	0.0307556853757386	0.740253023207915	0.46125836493824	0.648039289672674	None
ENSMUSE00000323767.1	chr1	15818934	15819083	+	ENSMUSG00000025925.14	Terf1	0.119388786808156	1.97642157667112	0.0513160280293613	0.195269637284755	0.0307556853757386	0.740253023207915	0.46125836493824	0.648039289672674	None
ENSMUSE00000323761.1	chr1	15819651	15819763	+	ENSMUSG00000025925.14	Terf1	0.0874975866083943	1.40245665956668	0.164383102712575	0.388548681718514	0.0307556853757386	0.740253023207915	0.46125836493824	0.648039289672674	None
ENSMUSE00000323744.1	chr1	15831507	15831566	+	ENSMUSG00000025925.14	Terf1	-0.0233340362089715	-0.370983297020056	0.711563442988464	0.859267338664427	0.0307556853757386	0.740253023207915	0.46125836493824	0.648039289672674	None
ENSMUSE00000154248.1	chr1	15833401	15833489	+	ENSMUSG00000025925.14	Terf1	-0.112115108819991	-1.68420087863141	0.0957738203289819	0.284110079177263	0.0307556853757386	0.740253023207915	0.46125836493824	0.648039289672674	None
ENSMUSE00000154250.1	chr1	15838182	15838288	+	ENSMUSG00000025925.14	Terf1	-0.0105924939433274	-0.186318661348079	0.852634235284425	0.933878266215495	0.0307556853757386	0.740253023207915	0.46125836493824	0.648039289672674	None
ENSMUSE00001318903.1	chr1	15842921	15844052	+	ENSMUSG00000025925.14	Terf1	0.0470114599071538	0.844027309371015	0.400998854818632	0.641121414518797	0.0307556853757386	0.740253023207915	0.46125836493824	0.648039289672674	None
ENSMUSE00001328383.1	chr1	15805657	15805957	+	ENSMUSG00000025925.14	Terf1	0.00674838638182088	0.119589391742323	0.905087707958325	0.958585635784101	0.0307556853757386	0.740253023207915	0.46125836493824	0.648039289672674	None
ENSMUSE00001322983.1	chr1	15821917	15822015	+	ENSMUSG00000025925.14	Terf1	0.304057847960767	1.25093445335853	0.214355252830492	0.452198823598783	0.0307556853757386	0.740253023207915	0.46125836493824	0.648039289672674	None
ENSMUSE00000333356.2	chr1	15805664	15805957	+	ENSMUSG00000025925.14	Terf1	0.00674838638182088	0.119589391742323	0.905087707958325	0.958585635784101	0.0307556853757386	0.740253023207915	0.46125836493824	0.648039289672674	None
ENSMUSE00000702628.2	chr1	15842921	15843470	+	ENSMUSG00000025925.14	Terf1	0.0480755687896941	0.852774477311569	0.396156205133312	0.636817036635261	0.0307556853757386	0.740253023207915	0.46125836493824	0.648039289672674	None
ENSMUSE00001319214.1	chr1	15819651	15822103	+	ENSMUSG00000025925.14	Terf1	0.094163574861032	1.56852366250748	0.120435966963408	0.325290181321002	0.0307556853757386	0.740253023207915	0.46125836493824	0.648039289672674	None
ENSMUSE00001339118.1	chr1	15853331	15856499	+	ENSMUSG00000104379.1	Gm37509	0.142184607095685	1.0882759758933	0.279517629573811	0.525014059242641	0.116504526448163	0.886996974666012	0.377671730896237	0.573484503034928	None
ENSMUSE00000344045.2	chr1	15853862	15855862	-	ENSMUSG00000032719.4	Sbspon	-0.0814918849290039	-0.447320659684041	0.655769632056576	0.826053735270138	-0.0644424445628696	-0.444768547145204	0.657657471256956	0.803526445490974	None
ENSMUSE00001179631.1	chr1	16068800	16068855	-	ENSMUSG00000067795.13	4930444P10Rik	0.00059463430384105	0.00459294729665562	0.996346022251341	0.99845362220483	-0.0489288576710906	-0.680366621584104	0.498186700761547	0.680441818996932	None
ENSMUSE00001176729.1	chr1	16065979	16066274	-	ENSMUSG00000067795.13	4930444P10Rik	0.0142392480247057	0.130115448688346	0.896779340752685	0.954415117501091	-0.0489288576710906	-0.680366621584104	0.498186700761547	0.680441818996932	None
ENSMUSE00000783152.1	chr1	16101727	16102082	-	ENSMUSG00000043716.13	Rpl7	0.0146330121046075	0.512402273533424	0.60968469302764	0.796826955954987	-0.00673114301059733	-0.281192238927329	0.779270481840486	0.883974290710371	None
ENSMUSE00000604450.3	chr1	16101295	16101359	-	ENSMUSG00000043716.13	Rpl7	0.0256779314235879	0.840027539821387	0.403225228598167	0.642918066228519	-0.00673114301059733	-0.281192238927329	0.779270481840486	0.883974290710371	None
ENSMUSE00000737343.1	chr1	16104365	16104662	-	ENSMUSG00000043716.13	Rpl7	-0.00775518408347321	-0.279910699636868	0.780219035212894	0.897065717111681	-0.00673114301059733	-0.281192238927329	0.779270481840486	0.883974290710371	None
ENSMUSE00001232834.1	chr1	16103510	16103684	-	ENSMUSG00000043716.13	Rpl7	-0.00529527899297677	-0.215459231481561	0.829920115343647	0.922919840540934	-0.00673114301059733	-0.281192238927329	0.779270481840486	0.883974290710371	None
ENSMUSE00000487924.2	chr1	16103168	16103334	-	ENSMUSG00000043716.13	Rpl7	0.00370590040519744	0.147084070575636	0.883410371696972	0.949394602476373	-0.00673114301059733	-0.281192238927329	0.779270481840486	0.883974290710371	None
ENSMUSE00001225588.1	chr1	16102692	16102829	-	ENSMUSG00000043716.13	Rpl7	0.015037327708841	0.581006073301754	0.562757893222216	0.765145082307546	-0.00673114301059733	-0.281192238927329	0.779270481840486	0.883974290710371	None
ENSMUSE00001237726.1	chr1	16102490	16102599	-	ENSMUSG00000043716.13	Rpl7	0.00991612342572318	0.36138356195998	0.718700191578252	0.863296401428194	-0.00673114301059733	-0.281192238927329	0.779270481840486	0.883974290710371	None
ENSMUSE00000480076.4	chr1	16101727	16101936	-	ENSMUSG00000043716.13	Rpl7	0.0146138449427245	0.51149832359325	0.610314681488183	0.797298796396978	-0.00673114301059733	-0.281192238927329	0.779270481840486	0.883974290710371	None
ENSMUSE00000398568.5	chr1	16104365	16104402	-	ENSMUSG00000043716.13	Rpl7	-0.007700620026153	-0.277953557765255	0.781716010127418	0.897864049359959	-0.00673114301059733	-0.281192238927329	0.779270481840486	0.883974290710371	None
ENSMUSE00000764836.1	chr1	16102692	16103334	-	ENSMUSG00000043716.13	Rpl7	0.00559957779502291	0.224869268929273	0.822615108563443	0.918983969674123	-0.00673114301059733	-0.281192238927329	0.779270481840486	0.883974290710371	None
ENSMUSE00000729954.1	chr1	16101306	16101936	-	ENSMUSG00000043716.13	Rpl7	0.0152747213835457	0.534829071807923	0.594149972635172	0.786512925259632	-0.00673114301059733	-0.281192238927329	0.779270481840486	0.883974290710371	None
ENSMUSE00000844926.1	chr1	16102692	16102848	-	ENSMUSG00000043716.13	Rpl7	0.0150543105047015	0.581697333549234	0.56229421192757	0.764831604784237	-0.00673114301059733	-0.281192238927329	0.779270481840486	0.883974290710371	None
ENSMUSE00000795634.1	chr1	16101528	16102599	-	ENSMUSG00000043716.13	Rpl7	0.0132241428338921	0.484338195732187	0.629378667669104	0.809482474083766	-0.00673114301059733	-0.281192238927329	0.779270481840486	0.883974290710371	None
ENSMUSE00000762420.1	chr1	16104137	16104227	-	ENSMUSG00000043716.13	Rpl7	-0.0378106924309746	-0.260231127923898	0.795308336131823	0.905277088353592	-0.00673114301059733	-0.281192238927329	0.779270481840486	0.883974290710371	None
ENSMUSE00000812666.1	chr1	16101780	16101936	-	ENSMUSG00000043716.13	Rpl7	0.0144815701881812	0.504411324556857	0.615263965799158	0.800428213430938	-0.00673114301059733	-0.281192238927329	0.779270481840486	0.883974290710371	None
ENSMUSE00000839769.1	chr1	16104365	16104384	-	ENSMUSG00000043716.13	Rpl7	-0.00759288362789107	-0.274076315745975	0.784684053529454	0.899553439429665	-0.00673114301059733	-0.281192238927329	0.779270481840486	0.883974290710371	None
ENSMUSE00000746988.1	chr1	16103168	16103684	-	ENSMUSG00000043716.13	Rpl7	0.00365696664558268	0.14856216843323	0.882247372370145	0.948779384800887	-0.00673114301059733	-0.281192238927329	0.779270481840486	0.883974290710371	None
ENSMUSE00000731647.1	chr1	16102491	16102599	-	ENSMUSG00000043716.13	Rpl7	0.0098086834152293	0.356520615211059	0.722325057046702	0.865430775607417	-0.00673114301059733	-0.281192238927329	0.779270481840486	0.883974290710371	None
ENSMUSE00000333451.5	chr1	16105774	16106306	+	ENSMUSG00000025921.7	Rdh10	0.0114470295348721	0.170500745199856	0.865017348476346	0.9400992055944	0.0262391912092373	0.952331917781479	0.343724267763772	0.541794778141309	None
ENSMUSE00000323065.3	chr1	16107795	16108030	+	ENSMUSG00000025921.7	Rdh10	0.0313957603286257	0.752080268994772	0.454058912810248	0.684194498238819	0.0262391912092373	0.952331917781479	0.343724267763772	0.541794778141309	None
ENSMUSE00000154230.3	chr1	16128165	16128263	+	ENSMUSG00000025921.7	Rdh10	0.0281604267019019	0.586622701114022	0.558995835895315	0.762690262408134	0.0262391912092373	0.952331917781479	0.343724267763772	0.541794778141309	None
ENSMUSE00000154232.3	chr1	16129196	16129341	+	ENSMUSG00000025921.7	Rdh10	0.0630682970155659	1.21482786699208	0.227760955489951	0.46823199723019	0.0262391912092373	0.952331917781479	0.343724267763772	0.541794778141309	None
ENSMUSE00000323039.3	chr1	16131075	16131206	+	ENSMUSG00000025921.7	Rdh10	0.00942480966177395	0.222611040364256	0.824366769780756	0.919885560667695	0.0262391912092373	0.952331917781479	0.343724267763772	0.541794778141309	None
ENSMUSE00000807751.1	chr1	16131294	16133734	+	ENSMUSG00000025921.7	Rdh10	0.0457383256253896	1.43079880803924	0.156116200275989	0.377199423716591	0.0262391912092373	0.952331917781479	0.343724267763772	0.541794778141309	None
ENSMUSE00000752331.1	chr1	16130502	16131206	+	ENSMUSG00000025921.7	Rdh10	0.012607249792042	0.302861318853835	0.762727855891037	0.887691328118451	0.0262391912092373	0.952331917781479	0.343724267763772	0.541794778141309	None
ENSMUSE00000339680.8	chr1	16131294	16132547	+	ENSMUSG00000025921.7	Rdh10	0.0263874112518489	0.822558971095591	0.413036668495296	0.651231487480867	0.0262391912092373	0.952331917781479	0.343724267763772	0.541794778141309	None
ENSMUSE00000862448.1	chr1	16519173	16519306	-	ENSMUSG00000025920.19	Stau2	0.0374534333361493	0.82898997929978	0.409407986794324	0.648213278996079	-0.0196504587984669	-1.04742101318298	0.297979514289128	0.493421140993891	None
ENSMUSE00001243063.1	chr1	16509342	16509408	-	ENSMUSG00000025920.19	Stau2	0.0343268066753666	1.15503787552687	0.251278243956918	0.49470288727066	-0.0196504587984669	-1.04742101318298	0.297979514289128	0.493421140993891	None
ENSMUSE00000443692.3	chr1	16486020	16486150	-	ENSMUSG00000025920.19	Stau2	-0.453912190838753	-3.96735988667386	0.000150170988849013	0.00505333161089759	-0.0196504587984669	-1.04742101318298	0.297979514289128	0.493421140993891	sig Exon
ENSMUSE00001343131.1	chr1	16463035	16463194	-	ENSMUSG00000025920.19	Stau2	-0.0164660038360017	-0.64889374488915	0.518138387240384	0.73313145555952	-0.0196504587984669	-1.04742101318298	0.297979514289128	0.493421140993891	None
ENSMUSE00001299794.1	chr1	16440323	16440458	-	ENSMUSG00000025920.19	Stau2	-0.0232168012248854	-0.947699071771235	0.345941491778601	0.591290413605686	-0.0196504587984669	-1.04742101318298	0.297979514289128	0.493421140993891	None
ENSMUSE00001248826.1	chr1	16394051	16394210	-	ENSMUSG00000025920.19	Stau2	-0.0151823383850596	-0.596743443403339	0.5522484191532	0.757746459964012	-0.0196504587984669	-1.04742101318298	0.297979514289128	0.493421140993891	None
ENSMUSE00001303323.1	chr1	16392517	16392624	-	ENSMUSG00000025920.19	Stau2	-0.00841568765809421	-0.292529003446312	0.770587696360396	0.891941417802469	-0.0196504587984669	-1.04742101318298	0.297979514289128	0.493421140993891	None
ENSMUSE00001288168.1	chr1	16389821	16390033	-	ENSMUSG00000025920.19	Stau2	-0.0201982928528396	-0.781084418590345	0.436900475847128	0.670218596036974	-0.0196504587984669	-1.04742101318298	0.297979514289128	0.493421140993891	None
ENSMUSE00001224590.1	chr1	16374674	16374811	-	ENSMUSG00000025920.19	Stau2	-0.00816355100580824	-0.341322419672938	0.73369448455028	0.871761334730254	-0.0196504587984669	-1.04742101318298	0.297979514289128	0.493421140993891	None
ENSMUSE00001278110.1	chr1	16369755	16369886	-	ENSMUSG00000025920.19	Stau2	0.00477766127116434	0.211323483080815	0.833135473314232	0.924610905773304	-0.0196504587984669	-1.04742101318298	0.297979514289128	0.493421140993891	None
ENSMUSE00001253460.1	chr1	16366079	16366139	-	ENSMUSG00000025920.19	Stau2	0.00606536316535649	0.239545652093975	0.811253232422081	0.913005638696167	-0.0196504587984669	-1.04742101318298	0.297979514289128	0.493421140993891	None
ENSMUSE00000443557.1	chr1	16345704	16346011	-	ENSMUSG00000025920.19	Stau2	-0.00724361511699191	-0.326262247962204	0.745019594982189	0.878187651263527	-0.0196504587984669	-1.04742101318298	0.297979514289128	0.493421140993891	None
ENSMUSE00000471147.2	chr1	16231003	16231091	-	ENSMUSG00000025920.19	Stau2	-0.0520912563992365	-1.34176220990138	0.183209744776993	0.413406845299668	-0.0196504587984669	-1.04742101318298	0.297979514289128	0.493421140993891	None
ENSMUSE00000854885.1	chr1	16228674	16229866	-	ENSMUSG00000025920.19	Stau2	-0.0138940378942669	-0.357339701170044	0.721714059138979	0.865089379308638	-0.0196504587984669	-1.04742101318298	0.297979514289128	0.493421140993891	None
ENSMUSE00000861900.1	chr1	16519173	16519228	-	ENSMUSG00000025920.19	Stau2	0.0374534333361493	0.82898997929978	0.409407986794324	0.648213278996079	-0.0196504587984669	-1.04742101318298	0.297979514289128	0.493421140993891	None
ENSMUSE00000852066.1	chr1	16228801	16229866	-	ENSMUSG00000025920.19	Stau2	-0.0132989432424356	-0.342513025963665	0.732801631812832	0.871277748936044	-0.0196504587984669	-1.04742101318298	0.297979514289128	0.493421140993891	None
ENSMUSE00000864153.1	chr1	16228804	16229866	-	ENSMUSG00000025920.19	Stau2	-0.0133350114910419	-0.343446642913314	0.732101756272593	0.870911514880569	-0.0196504587984669	-1.04742101318298	0.297979514289128	0.493421140993891	None
ENSMUSE00000469087.2	chr1	16228810	16229866	-	ENSMUSG00000025920.19	Stau2	-0.013256238381628	-0.341456789323691	0.733593700446424	0.871714592576617	-0.0196504587984669	-1.04742101318298	0.297979514289128	0.493421140993891	None
ENSMUSE00000857451.1	chr1	16520001	16520112	-	ENSMUSG00000025920.19	Stau2	0.101003729393528	1.43866567638412	0.153879435530414	0.374176483617031	-0.0196504587984669	-1.04742101318298	0.297979514289128	0.493421140993891	None
ENSMUSE00000851185.1	chr1	16228816	16229866	-	ENSMUSG00000025920.19	Stau2	-0.013220201348261	-0.340614328919343	0.734225665904135	0.87212165527703	-0.0196504587984669	-1.04742101318298	0.297979514289128	0.493421140993891	None
ENSMUSE00000853102.1	chr1	16519173	16519211	-	ENSMUSG00000025920.19	Stau2	0.0371216797367539	0.822052819846215	0.413323083833697	0.651484264627569	-0.0196504587984669	-1.04742101318298	0.297979514289128	0.493421140993891	None
ENSMUSE00000869337.1	chr1	16343407	16346011	-	ENSMUSG00000025920.19	Stau2	0.00248117025137579	0.12680858725768	0.899388297848824	0.955697030694819	-0.0196504587984669	-1.04742101318298	0.297979514289128	0.493421140993891	None
ENSMUSE00000867647.1	chr1	16519173	16519247	-	ENSMUSG00000025920.19	Stau2	0.0374534333361493	0.82898997929978	0.409407986794324	0.648213278996079	-0.0196504587984669	-1.04742101318298	0.297979514289128	0.493421140993891	None
ENSMUSE00000846002.1	chr1	16343486	16346011	-	ENSMUSG00000025920.19	Stau2	0.00238182357577479	0.121721293327004	0.903404083018075	0.957753649331314	-0.0196504587984669	-1.04742101318298	0.297979514289128	0.493421140993891	None
ENSMUSE00000853260.1	chr1	16520001	16520067	-	ENSMUSG00000025920.19	Stau2	0.0903170038120518	1.28794025383008	0.201225978307536	0.436143599754273	-0.0196504587984669	-1.04742101318298	0.297979514289128	0.493421140993891	None
ENSMUSE00000858451.1	chr1	16343571	16346011	-	ENSMUSG00000025920.19	Stau2	0.00249586463113437	0.127474575918786	0.898862774407875	0.955470931463303	-0.0196504587984669	-1.04742101318298	0.297979514289128	0.493421140993891	None
ENSMUSE00000630734.2	chr1	16344198	16346011	-	ENSMUSG00000025920.19	Stau2	0.00249697825720301	0.12742871611547	0.898898960369239	0.955470935681902	-0.0196504587984669	-1.04742101318298	0.297979514289128	0.493421140993891	None
ENSMUSE00000864156.1	chr1	16519173	16519240	-	ENSMUSG00000025920.19	Stau2	0.0374534333361493	0.82898997929978	0.409407986794324	0.648213278996079	-0.0196504587984669	-1.04742101318298	0.297979514289128	0.493421140993891	None
ENSMUSE00000869111.1	chr1	16344291	16346011	-	ENSMUSG00000025920.19	Stau2	0.00269764511215465	0.137718445743182	0.890785287849332	0.952996837315485	-0.0196504587984669	-1.04742101318298	0.297979514289128	0.493421140993891	None
ENSMUSE00000630736.2	chr1	16519173	16519253	-	ENSMUSG00000025920.19	Stau2	0.0374534333361493	0.82898997929978	0.409407986794324	0.648213278996079	-0.0196504587984669	-1.04742101318298	0.297979514289128	0.493421140993891	None
ENSMUSE00000740863.1	chr1	16344299	16346011	-	ENSMUSG00000025920.19	Stau2	0.00275169258177337	0.140473160843787	0.88861507259876	0.951983716083825	-0.0196504587984669	-1.04742101318298	0.297979514289128	0.493421140993891	None
ENSMUSE00000863095.1	chr1	16519173	16519307	-	ENSMUSG00000025920.19	Stau2	0.0374534333361493	0.82898997929978	0.409407986794324	0.648213278996079	-0.0196504587984669	-1.04742101318298	0.297979514289128	0.493421140993891	None
ENSMUSE00000842417.2	chr1	16345594	16346011	-	ENSMUSG00000025920.19	Stau2	-0.00415923451923728	-0.192946230870379	0.847456599215914	0.931619516393241	-0.0196504587984669	-1.04742101318298	0.297979514289128	0.493421140993891	None
ENSMUSE00000733090.1	chr1	16519173	16519270	-	ENSMUSG00000025920.19	Stau2	0.0374534333361493	0.82898997929978	0.409407986794324	0.648213278996079	-0.0196504587984669	-1.04742101318298	0.297979514289128	0.493421140993891	None
ENSMUSE00000784876.1	chr1	16394143	16394210	-	ENSMUSG00000025920.19	Stau2	-0.0264647299890112	-1.03056059382811	0.305640260507401	0.551844745648937	-0.0196504587984669	-1.04742101318298	0.297979514289128	0.493421140993891	None
ENSMUSE00000781713.1	chr1	16520001	16520080	-	ENSMUSG00000025920.19	Stau2	0.0966682769264982	1.37200493792998	0.173634864635705	0.401152130261881	-0.0196504587984669	-1.04742101318298	0.297979514289128	0.493421140993891	None
ENSMUSE00001080217.1	chr1	16440442	16440458	-	ENSMUSG00000025920.19	Stau2	-0.0427030194066355	-1.57509706209069	0.118910513992057	0.322750608731556	-0.0196504587984669	-1.04742101318298	0.297979514289128	0.493421140993891	None
ENSMUSE00000866840.1	chr1	16519173	16519260	-	ENSMUSG00000025920.19	Stau2	0.0374534333361493	0.82898997929978	0.409407986794324	0.648213278996079	-0.0196504587984669	-1.04742101318298	0.297979514289128	0.493421140993891	None
ENSMUSE00000739416.1	chr1	16459715	16460419	-	ENSMUSG00000025920.19	Stau2	-0.182804234768484	-1.32089343688382	0.190045428409803	0.422048816914107	-0.0196504587984669	-1.04742101318298	0.297979514289128	0.493421140993891	None
ENSMUSE00000752905.1	chr1	16520001	16520021	-	ENSMUSG00000025920.19	Stau2	0.0922720626244105	1.28686382330436	0.201599262318345	0.436670072014547	-0.0196504587984669	-1.04742101318298	0.297979514289128	0.493421140993891	None
ENSMUSE00000850866.1	chr1	16520001	16520020	-	ENSMUSG00000025920.19	Stau2	0.0905368761067085	1.25873011338708	0.211538426143001	0.448778200830104	-0.0196504587984669	-1.04742101318298	0.297979514289128	0.493421140993891	None
ENSMUSE00001304878.1	chr1	16619237	16619312	-	ENSMUSG00000025939.19	Ube2w	0.0827865863063297	1.7864968714308	0.0775474082840808	0.250681277140562	0.0408057364878853	1.16794006007215	0.246211772813864	0.4378803267905	None
ENSMUSE00001300189.1	chr1	16602262	16602353	-	ENSMUSG00000025939.19	Ube2w	0.0558242887340801	1.38829946635	0.168636217282655	0.394426772116435	0.0408057364878853	1.16794006007215	0.246211772813864	0.4378803267905	None
ENSMUSE00001291970.1	chr1	16597951	16598053	-	ENSMUSG00000025939.19	Ube2w	0.0281576371030385	0.722780873948149	0.471778107547318	0.698041486083037	0.0408057364878853	1.16794006007215	0.246211772813864	0.4378803267905	None
ENSMUSE00001249610.1	chr1	16585276	16585352	-	ENSMUSG00000025939.19	Ube2w	0.0455647541136896	1.12234767356266	0.264842392133794	0.509531313934458	0.0408057364878853	1.16794006007215	0.246211772813864	0.4378803267905	None
ENSMUSE00001237841.1	chr1	16581927	16582002	-	ENSMUSG00000025939.19	Ube2w	0.0475443507888675	1.29377134365012	0.19921278947817	0.433625078390298	0.0408057364878853	1.16794006007215	0.246211772813864	0.4378803267905	None
ENSMUSE00001309491.1	chr1	16540790	16541789	-	ENSMUSG00000025939.19	Ube2w	-0.0179765243535475	-0.199280068461034	0.842514683985723	0.929130488720828	0.0408057364878853	1.16794006007215	0.246211772813864	0.4378803267905	None
ENSMUSE00001297894.1	chr1	16585276	16585398	-	ENSMUSG00000025939.19	Ube2w	0.0352200050813524	0.86784018367405	0.38790014387407	0.629680036171155	0.0408057364878853	1.16794006007215	0.246211772813864	0.4378803267905	None
ENSMUSE00001299204.1	chr1	16569085	16569165	-	ENSMUSG00000025939.19	Ube2w	0.300253591811888	3.98838335063213	0.000139380294353649	0.0048214679330581	0.0408057364878853	1.16794006007215	0.246211772813864	0.4378803267905	sig Exon
ENSMUSE00001237152.1	chr1	16564338	16564468	-	ENSMUSG00000025939.19	Ube2w	0.291606065117986	2.80304714111757	0.00625653487581371	0.0532112874908349	0.0408057364878853	1.16794006007215	0.246211772813864	0.4378803267905	None
ENSMUSE00000715637.1	chr1	16619237	16619489	-	ENSMUSG00000025939.19	Ube2w	0.0827865863063297	1.7864968714308	0.0775474082840808	0.250681277140562	0.0408057364878853	1.16794006007215	0.246211772813864	0.4378803267905	None
ENSMUSE00001249977.1	chr1	16585276	16585431	-	ENSMUSG00000025939.19	Ube2w	0.0312926487560236	0.758511252892457	0.450221409105392	0.681066224683386	0.0408057364878853	1.16794006007215	0.246211772813864	0.4378803267905	None
ENSMUSE00000708675.1	chr1	16569782	16571282	-	ENSMUSG00000025939.19	Ube2w	0.0529988743504354	1.49535896108828	0.13848613400686	0.352389420636626	0.0408057364878853	1.16794006007215	0.246211772813864	0.4378803267905	None
ENSMUSE00000788949.1	chr1	16619237	16619259	-	ENSMUSG00000025939.19	Ube2w	0.0827865863063297	1.7864968714308	0.0775474082840808	0.250681277140562	0.0408057364878853	1.16794006007215	0.246211772813864	0.4378803267905	None
ENSMUSE00000835824.1	chr1	16581936	16582002	-	ENSMUSG00000025939.19	Ube2w	0.0377078516218731	1.01192725863382	0.314415090397911	0.56069906094983	0.0408057364878853	1.16794006007215	0.246211772813864	0.4378803267905	None
ENSMUSE00000757375.1	chr1	16619237	16619284	-	ENSMUSG00000025939.19	Ube2w	0.0827865863063297	1.7864968714308	0.0775474082840808	0.250681277140562	0.0408057364878853	1.16794006007215	0.246211772813864	0.4378803267905	None
ENSMUSE00001288995.1	chr1	16584158	16585431	-	ENSMUSG00000025939.19	Ube2w	0.0316989563324403	0.782270318832712	0.436207092623998	0.669743044864764	0.0408057364878853	1.16794006007215	0.246211772813864	0.4378803267905	None
ENSMUSE00000744415.1	chr1	16601979	16602353	-	ENSMUSG00000025939.19	Ube2w	0.0556285022496868	1.38174156393301	0.170634602160423	0.397142258197681	0.0408057364878853	1.16794006007215	0.246211772813864	0.4378803267905	None
ENSMUSE00001344677.1	chr1	16618560	16621539	+	ENSMUSG00000102457.1	Gm38342	0.290498638865986	1.76004001540077	0.0819612799601941	0.259110147194967	0.29436434698448	1.80637564416414	0.0745242783478981	0.196404266489104	None
ENSMUSE00001330550.1	chr1	16656822	16656884	-	ENSMUSG00000079658.9	Eloc	0.0200666477632491	0.692001865590971	0.490802686930034	0.712981858214586	0.0375560146485707	1.60502812203361	0.112327925225224	0.259710380651536	None
ENSMUSE00000702579.1	chr1	16647955	16648007	-	ENSMUSG00000079658.9	Eloc	0.0161508277755777	0.700429832333199	0.485551987484902	0.708750139910418	0.0375560146485707	1.60502812203361	0.112327925225224	0.259710380651536	None
ENSMUSE00000340801.6	chr1	16645686	16645829	-	ENSMUSG00000079658.9	Eloc	0.0135158752055232	0.668180561889674	0.505810019557034	0.724095893873157	0.0375560146485707	1.60502812203361	0.112327925225224	0.259710380651536	None
ENSMUSE00001333396.1	chr1	16641725	16643478	-	ENSMUSG00000079658.9	Eloc	0.0569265728909579	2.05965024585342	0.0424596685778089	0.173937081753375	0.0375560146485707	1.60502812203361	0.112327925225224	0.259710380651536	None
ENSMUSE00001335296.1	chr1	16656992	16657042	-	ENSMUSG00000079658.9	Eloc	0.0265747474932939	0.414948564768335	0.679214231182199	0.840390344656745	0.0375560146485707	1.60502812203361	0.112327925225224	0.259710380651536	None
ENSMUSE00000702575.4	chr1	16642767	16643478	-	ENSMUSG00000079658.9	Eloc	0.0790017233290742	1.9077157232542	0.0597695491539541	0.214180785128586	0.0375560146485707	1.60502812203361	0.112327925225224	0.259710380651536	None
ENSMUSE00001324080.1	chr1	16656912	16657018	-	ENSMUSG00000079658.9	Eloc	0.130435817262533	1.99473181980032	0.0492430121273003	0.190378206368408	0.0375560146485707	1.60502812203361	0.112327925225224	0.259710380651536	None
ENSMUSE00001329439.1	chr1	16643142	16643478	-	ENSMUSG00000079658.9	Eloc	0.0406864326657424	1.65775619654221	0.101014946645519	0.293071538874979	0.0375560146485707	1.60502812203361	0.112327925225224	0.259710380651536	None
ENSMUSE00001324463.1	chr1	16656992	16657038	-	ENSMUSG00000079658.9	Eloc	0.0264951048797156	0.412393641982586	0.681078460637952	0.841457712349781	0.0375560146485707	1.60502812203361	0.112327925225224	0.259710380651536	None
ENSMUSE00001328055.1	chr1	16646988	16647053	-	ENSMUSG00000079658.9	Eloc	-0.184989380232658	-1.20228841104758	0.232556003551463	0.47350748367034	0.0375560146485707	1.60502812203361	0.112327925225224	0.259710380651536	None
ENSMUSE00001333476.1	chr1	16643169	16643478	-	ENSMUSG00000079658.9	Eloc	0.0363142681513009	1.56117624171826	0.122159447945988	0.327877659691528	0.0375560146485707	1.60502812203361	0.112327925225224	0.259710380651536	None
ENSMUSE00001322440.1	chr1	16656822	16656914	-	ENSMUSG00000079658.9	Eloc	0.0399181627153587	1.33539436883964	0.185275627055366	0.416105345512892	0.0375560146485707	1.60502812203361	0.112327925225224	0.259710380651536	None
ENSMUSE00001323302.1	chr1	16656296	16656459	-	ENSMUSG00000079658.9	Eloc	-0.0326444708439625	-0.733872542546166	0.465025038012491	0.693007272202858	0.0375560146485707	1.60502812203361	0.112327925225224	0.259710380651536	None
ENSMUSE00001319944.1	chr1	16643191	16643478	-	ENSMUSG00000079658.9	Eloc	0.034066659465639	1.52768121546653	0.130266166364045	0.340334357606936	0.0375560146485707	1.60502812203361	0.112327925225224	0.259710380651536	None
ENSMUSE00001323451.1	chr1	16647955	16648039	-	ENSMUSG00000079658.9	Eloc	0.0161372553808872	0.700037817154738	0.485795528580506	0.708953302977091	0.0375560146485707	1.60502812203361	0.112327925225224	0.259710380651536	None
ENSMUSE00001318576.1	chr1	16643342	16643478	-	ENSMUSG00000079658.9	Eloc	0.0169991854075541	0.831455127982854	0.4080221636634	0.646983244780727	0.0375560146485707	1.60502812203361	0.112327925225224	0.259710380651536	None
ENSMUSE00001334901.1	chr1	16656296	16656625	-	ENSMUSG00000079658.9	Eloc	-0.0626327532316567	-1.41077502525806	0.161922717810442	0.385274768152357	0.0375560146485707	1.60502812203361	0.112327925225224	0.259710380651536	None
ENSMUSE00001319833.1	chr1	16643472	16643478	-	ENSMUSG00000079658.9	Eloc	0.00719378023368321	0.313066001644843	0.754989460931983	0.883511880333124	0.0375560146485707	1.60502812203361	0.112327925225224	0.259710380651536	None
ENSMUSE00001320713.1	chr1	16656822	16656900	-	ENSMUSG00000079658.9	Eloc	0.0200666477632491	0.692001865590971	0.490802686930034	0.712981858214586	0.0375560146485707	1.60502812203361	0.112327925225224	0.259710380651536	None
ENSMUSE00001326998.1	chr1	16646836	16647053	-	ENSMUSG00000079658.9	Eloc	-0.204601244244683	-2.00561374149342	0.0480452015552465	0.187613129709953	0.0375560146485707	1.60502812203361	0.112327925225224	0.259710380651536	None
ENSMUSE00001329865.1	chr1	16656822	16656915	-	ENSMUSG00000079658.9	Eloc	0.0400275748518583	1.34002809916787	0.183770603924191	0.414158218927994	0.0375560146485707	1.60502812203361	0.112327925225224	0.259710380651536	None
ENSMUSE00001334782.1	chr1	16646955	16647053	-	ENSMUSG00000079658.9	Eloc	-0.18476631579744	-1.21049552358267	0.229409459258145	0.470048424961515	0.0375560146485707	1.60502812203361	0.112327925225224	0.259710380651536	None
ENSMUSE00000702580.2	chr1	16656822	16656878	-	ENSMUSG00000079658.9	Eloc	0.0200666477632491	0.692001865590971	0.490802686930034	0.712981858214586	0.0375560146485707	1.60502812203361	0.112327925225224	0.259710380651536	None
ENSMUSE00001327227.1	chr1	16647681	16648007	-	ENSMUSG00000079658.9	Eloc	0.0166617734170599	0.726403943344327	0.469566202414314	0.696380914715978	0.0375560146485707	1.60502812203361	0.112327925225224	0.259710380651536	None
ENSMUSE00001328129.1	chr1	16647736	16648007	-	ENSMUSG00000079658.9	Eloc	0.0168189431363954	0.731923674545066	0.466207614972188	0.693849064898637	0.0375560146485707	1.60502812203361	0.112327925225224	0.259710380651536	None
ENSMUSE00000955715.1	chr1	16665207	16665505	+	ENSMUSG00000025940.6	Tmem70	-0.00135915360067603	-0.022333216957898	0.982233955541392	0.992776393061057	-0.0150635073897635	-0.575957054702047	0.566219837632417	0.734776184827826	None
ENSMUSE00000154373.4	chr1	16667665	16667773	+	ENSMUSG00000025940.6	Tmem70	-0.0303598929882788	-0.850205346288908	0.397574799663592	0.638089242405293	-0.0150635073897635	-0.575957054702047	0.566219837632417	0.734776184827826	None
ENSMUSE00000960654.1	chr1	16676968	16678195	+	ENSMUSG00000025940.6	Tmem70	-0.0086338090871122	-0.309140455802275	0.757963361293932	0.885101477592903	-0.0150635073897635	-0.575957054702047	0.566219837632417	0.734776184827826	None
ENSMUSE00000949710.1	chr1	16665210	16665372	+	ENSMUSG00000025940.6	Tmem70	0.0506291398553759	0.492995019620138	0.623274184405753	0.805729889109056	-0.0150635073897635	-0.575957054702047	0.566219837632417	0.734776184827826	None
ENSMUSE00001286399.1	chr1	16667668	16667773	+	ENSMUSG00000025940.6	Tmem70	-0.0300478618981795	-0.840514520409223	0.402953760609311	0.642682163930869	-0.0150635073897635	-0.575957054702047	0.566219837632417	0.734776184827826	None
ENSMUSE00000952854.1	chr1	16676968	16677215	+	ENSMUSG00000025940.6	Tmem70	-0.0211373020228651	-0.771646969081097	0.442441428570986	0.674653836506039	-0.0150635073897635	-0.575957054702047	0.566219837632417	0.734776184827826	None
ENSMUSE00000962983.1	chr1	16665210	16665505	+	ENSMUSG00000025940.6	Tmem70	-0.00135915360067603	-0.022333216957898	0.982233955541392	0.992776393061057	-0.0150635073897635	-0.575957054702047	0.566219837632417	0.734776184827826	None
ENSMUSE00000501818.3	chr1	16676968	16678275	+	ENSMUSG00000025940.6	Tmem70	-0.0086955293606749	-0.311259512926811	0.756357557996577	0.88428690757226	-0.0150635073897635	-0.575957054702047	0.566219837632417	0.734776184827826	None
ENSMUSE00000956845.1	chr1	16665236	16665505	+	ENSMUSG00000025940.6	Tmem70	-0.00135915360067603	-0.022333216957898	0.982233955541392	0.992776393061057	-0.0150635073897635	-0.575957054702047	0.566219837632417	0.734776184827826	None
ENSMUSE00000952287.1	chr1	16665708	16665811	+	ENSMUSG00000025940.6	Tmem70	0.12419522824864	0.890813708001537	0.375517736823264	0.61838121913464	-0.0150635073897635	-0.575957054702047	0.566219837632417	0.734776184827826	None
ENSMUSE00001330724.1	chr1	16688337	16688619	+	ENSMUSG00000025779.10	Ly96	-0.0059848539461528	-0.0442496567188828	0.964808115013192	0.985213692980249	0.00777598595352622	0.068972188368415	0.945179482743765	0.977655679355681	None
ENSMUSE00001321010.1	chr1	16691684	16691947	+	ENSMUSG00000025779.10	Ly96	-0.0296241544526209	-0.224211177763724	0.823125483827889	0.919269433445538	0.00777598595352622	0.068972188368415	0.945179482743765	0.977655679355681	None
ENSMUSE00000153123.5	chr1	16688433	16688619	+	ENSMUSG00000025779.10	Ly96	-0.0047285498016621	-0.0352823535845173	0.97193646451883	0.988215366977125	0.00777598595352622	0.068972188368415	0.945179482743765	0.977655679355681	None
ENSMUSE00000153122.3	chr1	16691684	16691773	+	ENSMUSG00000025779.10	Ly96	-0.0296241544526209	-0.224211177763724	0.823125483827889	0.919269433445538	0.00777598595352622	0.068972188368415	0.945179482743765	0.977655679355681	None
ENSMUSE00000153124.3	chr1	16700795	16700923	+	ENSMUSG00000025779.10	Ly96	0.125098024375536	0.750230595393622	0.455166117554077	0.68517482500339	0.00777598595352622	0.068972188368415	0.945179482743765	0.977655679355681	None
ENSMUSE00000321445.3	chr1	16706173	16706225	+	ENSMUSG00000025779.10	Ly96	0.147080098530675	0.860026466111127	0.39216869219207	0.633307823155366	0.00777598595352622	0.068972188368415	0.945179482743765	0.977655679355681	None
ENSMUSE00000321436.4	chr1	16709439	16709611	+	ENSMUSG00000025779.10	Ly96	0.0977736582050291	0.51334988837283	0.609024589154809	0.796379062293293	0.00777598595352622	0.068972188368415	0.945179482743765	0.977655679355681	None
ENSMUSE00001331404.1	chr1	16688508	16688619	+	ENSMUSG00000025779.10	Ly96	-0.015137134440317	-0.113602401993543	0.909818105979985	0.960799122241356	0.00777598595352622	0.068972188368415	0.945179482743765	0.977655679355681	None
ENSMUSE00001325505.1	chr1	16700849	16700923	+	ENSMUSG00000025779.10	Ly96	0.0797193812561228	0.461621411910639	0.645519870513504	0.819768207703088	0.00777598595352622	0.068972188368415	0.945179482743765	0.977655679355681	None
ENSMUSE00001318793.1	chr1	16709439	16709537	+	ENSMUSG00000025779.10	Ly96	0.092966291833214	0.489017795369694	0.626075545365242	0.807466797024102	0.00777598595352622	0.068972188368415	0.945179482743765	0.977655679355681	None
ENSMUSE00001328582.1	chr1	17003891	17004219	-	ENSMUSG00000042686.5	Jph1	0.177788249033098	2.74588101381754	0.00734975621374957	0.0588483911740254	0.184386745835923	4.5734502890395	1.67998178209225e-05	0.000501583798438127	sig Gene
ENSMUSE00001325474.1	chr1	16997464	16997559	-	ENSMUSG00000042686.5	Jph1	0.325825023111837	3.28467366629428	0.00147873961167701	0.0215191652442414	0.184386745835923	4.5734502890395	1.67998178209225e-05	0.000501583798438127	sig Both
ENSMUSE00000383734.4	chr1	17097226	17097889	-	ENSMUSG00000042686.5	Jph1	0.196399806393368	1.91791961714492	0.0584441967538192	0.211122646761424	0.184386745835923	4.5734502890395	1.67998178209225e-05	0.000501583798438127	sig Gene
ENSMUSE00000321372.1	chr1	17091298	17092057	-	ENSMUSG00000042686.5	Jph1	0.104340425810103	1.59566869255194	0.114235962459515	0.315238355316254	0.184386745835923	4.5734502890395	1.67998178209225e-05	0.000501583798438127	sig Gene
ENSMUSE00000321365.1	chr1	17016039	17016157	-	ENSMUSG00000042686.5	Jph1	0.305930440846533	3.37962799914433	0.00109353920823944	0.0178732689835898	0.184386745835923	4.5734502890395	1.67998178209225e-05	0.000501583798438127	sig Both
ENSMUSE00000321355.1	chr1	17003891	17004534	-	ENSMUSG00000042686.5	Jph1	0.200614800584681	3.67785399667817	0.000409237019283712	0.00956468045799514	0.184386745835923	4.5734502890395	1.67998178209225e-05	0.000501583798438127	sig Gene
ENSMUSE00001048749.1	chr1	16994938	16997559	-	ENSMUSG00000042686.5	Jph1	0.249596743923543	4.87863371366764	4.86612308743719e-06	0.000566480622028317	0.184386745835923	4.5734502890395	1.67998178209225e-05	0.000501583798438127	sig Gene
ENSMUSE00000744355.1	chr1	17145362	17145588	+	ENSMUSG00000025777.8	Gdap1	-0.0583002924979601	-1.3474097709098	0.181392113616586	0.411232764011096	-0.0341397657342917	-1.39914798049932	0.165535675223793	0.337354308429755	None
ENSMUSE00001272237.1	chr1	17146936	17147128	+	ENSMUSG00000025777.8	Gdap1	-0.0586730033084666	-1.5144044249696	0.133594777117829	0.345158910629156	-0.0341397657342917	-1.39914798049932	0.165535675223793	0.337354308429755	None
ENSMUSE00000153119.3	chr1	17156961	17157134	+	ENSMUSG00000025777.8	Gdap1	-0.0376698143365547	-0.948108859994157	0.345734058924792	0.591147813231394	-0.0341397657342917	-1.39914798049932	0.165535675223793	0.337354308429755	None
ENSMUSE00000153117.3	chr1	17158409	17158503	+	ENSMUSG00000025777.8	Gdap1	-0.0318960602058875	-0.846996855726538	0.39935079840685	0.63971098000249	-0.0341397657342917	-1.39914798049932	0.165535675223793	0.337354308429755	None
ENSMUSE00000153115.3	chr1	17159924	17160038	+	ENSMUSG00000025777.8	Gdap1	-0.0482080931212947	-1.35288198135363	0.179643940418115	0.408895255741921	-0.0341397657342917	-1.39914798049932	0.165535675223793	0.337354308429755	None
ENSMUSE00000344914.8	chr1	17161127	17164271	+	ENSMUSG00000025777.8	Gdap1	-0.0175563101288808	-0.834170750499623	0.406498829089963	0.645651700070915	-0.0341397657342917	-1.39914798049932	0.165535675223793	0.337354308429755	None
ENSMUSE00000153118.3	chr1	17145404	17145588	+	ENSMUSG00000025777.8	Gdap1	-0.0580878678601866	-1.34242104560762	0.182996997819288	0.413129028570511	-0.0341397657342917	-1.39914798049932	0.165535675223793	0.337354308429755	None
ENSMUSE00000744587.1	chr1	17156961	17158744	+	ENSMUSG00000025777.8	Gdap1	-0.0366829927249451	-0.961665154337339	0.33891741838707	0.584622835976753	-0.0341397657342917	-1.39914798049932	0.165535675223793	0.337354308429755	None
ENSMUSE00001320519.1	chr1	17145468	17145588	+	ENSMUSG00000025777.8	Gdap1	-0.0586687869996006	-1.35605994442545	0.178634561827711	0.407615278560648	-0.0341397657342917	-1.39914798049932	0.165535675223793	0.337354308429755	None
ENSMUSE00001325664.1	chr1	17146936	17146983	+	ENSMUSG00000025777.8	Gdap1	-0.065046675679793	-1.56298166809894	0.121734142644328	0.327207837034916	-0.0341397657342917	-1.39914798049932	0.165535675223793	0.337354308429755	None
ENSMUSE00001331538.1	chr1	17161127	17161631	+	ENSMUSG00000025777.8	Gdap1	-0.035372705076336	-1.02274275019925	0.30930152666863	0.555596019218338	-0.0341397657342917	-1.39914798049932	0.165535675223793	0.337354308429755	None
ENSMUSE00001333532.1	chr1	17158370	17162049	+	ENSMUSG00000025777.8	Gdap1	-0.0397360469335243	-1.23481640074973	0.220266312643428	0.459276409423866	-0.0341397657342917	-1.39914798049932	0.165535675223793	0.337354308429755	None
ENSMUSE00001324699.1	chr1	17397412	17400281	-	ENSMUSG00000101589.1	Rbm6-ps1	-0.144330632297216	-2.97123568515461	0.0038462149191754	0.0391761575655413	-0.153013427236094	-2.96238492647045	0.00399204789494417	0.0256142514145888	sig Gene
ENSMUSE00000552626.3	chr1	17624835	17630939	+	ENSMUSG00000067780.3	Pi15	0.013462702412206	0.067809084615989	0.946095219987295	0.97704274659985	0.0419618915625914	0.227647935336416	0.820485965191516	0.910061454283393	None
ENSMUSE00000343325.6	chr1	17728594	17728914	+	ENSMUSG00000025776.13	Crispld1	0.0185969890659537	0.118638066485651	0.905839137865236	0.958880949974194	-0.194634053337321	-2.30831159669233	0.0234975920558862	0.0880895089572581	None
ENSMUSE00000153110.3	chr1	17745354	17745472	+	ENSMUSG00000025776.13	Crispld1	0.0917642396539394	0.417839576059649	0.677107176427678	0.839162498210758	-0.194634053337321	-2.30831159669233	0.0234975920558862	0.0880895089572581	None
ENSMUSE00000153107.3	chr1	17745780	17745912	+	ENSMUSG00000025776.13	Crispld1	-0.0927018803361155	-0.502561506577575	0.616558756388789	0.801341204045069	-0.194634053337321	-2.30831159669233	0.0234975920558862	0.0880895089572581	None
ENSMUSE00000153105.3	chr1	17746731	17746846	+	ENSMUSG00000025776.13	Crispld1	-0.300564560499714	-1.57327250619962	0.119332375498773	0.323417454715296	-0.194634053337321	-2.30831159669233	0.0234975920558862	0.0880895089572581	None
ENSMUSE00000153101.3	chr1	17747501	17747601	+	ENSMUSG00000025776.13	Crispld1	-0.118610836018593	-0.634900880924583	0.527180784875931	0.739629014319287	-0.194634053337321	-2.30831159669233	0.0234975920558862	0.0880895089572581	None
ENSMUSE00000153111.3	chr1	17749507	17749647	+	ENSMUSG00000025776.13	Crispld1	-0.201261384797415	-1.14727457254531	0.254453951303341	0.498268727354537	-0.194634053337321	-2.30831159669233	0.0234975920558862	0.0880895089572581	None
ENSMUSE00000153113.3	chr1	17750265	17750325	+	ENSMUSG00000025776.13	Crispld1	-0.302669937829203	-1.48540933969794	0.141096699870155	0.356152633736447	-0.194634053337321	-2.30831159669233	0.0234975920558862	0.0880895089572581	None
ENSMUSE00000153102.3	chr1	17750434	17750500	+	ENSMUSG00000025776.13	Crispld1	-0.162925436258464	-0.855775088958384	0.39450330338337	0.635300459180663	-0.194634053337321	-2.30831159669233	0.0234975920558862	0.0880895089572581	None
ENSMUSE00000153112.3	chr1	17750734	17750864	+	ENSMUSG00000025776.13	Crispld1	-0.0809709264660372	-0.401721706971641	0.688886700742924	0.846266099121237	-0.194634053337321	-2.30831159669233	0.0234975920558862	0.0880895089572581	None
ENSMUSE00000153106.3	chr1	17752838	17752881	+	ENSMUSG00000025776.13	Crispld1	-0.348689252826927	-1.57075629456622	0.119916113556804	0.324398581161679	-0.194634053337321	-2.30831159669233	0.0234975920558862	0.0880895089572581	None
ENSMUSE00000153108.3	chr1	17752968	17753040	+	ENSMUSG00000025776.13	Crispld1	-0.144403232100573	-0.727096369440106	0.469144137135533	0.696028300268423	-0.194634053337321	-2.30831159669233	0.0234975920558862	0.0880895089572581	None
ENSMUSE00000153099.3	chr1	17756258	17756333	+	ENSMUSG00000025776.13	Crispld1	-0.0785637164157603	-0.421493124710586	0.674448037172995	0.837712389001656	-0.194634053337321	-2.30831159669233	0.0234975920558862	0.0880895089572581	None
ENSMUSE00000320811.3	chr1	17762112	17762242	+	ENSMUSG00000025776.13	Crispld1	-0.144261780980368	-0.691494839417083	0.491119556053811	0.713207999981259	-0.194634053337321	-2.30831159669233	0.0234975920558862	0.0880895089572581	None
ENSMUSE00000870263.1	chr1	17764063	17765575	+	ENSMUSG00000025776.13	Crispld1	-0.177667766104486	-1.61123002302612	0.110798631149506	0.309562963579801	-0.194634053337321	-2.30831159669233	0.0234975920558862	0.0880895089572581	None
ENSMUSE00000855682.1	chr1	17727582	17727763	+	ENSMUSG00000025776.13	Crispld1	-0.0733696207976126	-0.343650488870322	0.731948975553831	0.87084412927448	-0.194634053337321	-2.30831159669233	0.0234975920558862	0.0880895089572581	None
ENSMUSE00000850572.1	chr1	17745780	17745893	+	ENSMUSG00000025776.13	Crispld1	-0.0522309949450829	-0.282566647220435	0.778188885409647	0.89597441600191	-0.194634053337321	-2.30831159669233	0.0234975920558862	0.0880895089572581	None
ENSMUSE00000868467.1	chr1	17727088	17727763	+	ENSMUSG00000025776.13	Crispld1	-0.139343178078938	-0.682610421135456	0.496690031428137	0.717441430632874	-0.194634053337321	-2.30831159669233	0.0234975920558862	0.0880895089572581	None
ENSMUSE00000630721.3	chr1	17764063	17766344	+	ENSMUSG00000025776.13	Crispld1	-0.256497829919211	-2.43110540511815	0.0171319765736488	0.099855263120682	-0.194634053337321	-2.30831159669233	0.0234975920558862	0.0880895089572581	None
ENSMUSE00001384865.1	chr1	18034810	18035002	-	ENSMUSG00000109887.1	Gm28756	0.104710307792238	1.7317428110613	0.0869095744946046	0.268282708409739	0.0382319227341892	1.02965594043596	0.306195679325315	0.502460770526112	None
ENSMUSE00001382966.1	chr1	17999360	17999660	-	ENSMUSG00000109887.1	Gm28756	0.0670986431732527	1.70957891949252	0.0909544971605436	0.275755598572877	0.0382319227341892	1.02965594043596	0.306195679325315	0.502460770526112	None
ENSMUSE00001388557.1	chr1	17994462	17995681	-	ENSMUSG00000109887.1	Gm28756	0.0403941494174328	1.16401043735462	0.247643046591425	0.49070304820716	0.0382319227341892	1.02965594043596	0.306195679325315	0.502460770526112	None
ENSMUSE00001388852.1	chr1	18058201	18059056	-	ENSMUSG00000109887.1	Gm28756	0.0978660514291778	1.80022177843523	0.0753363885922933	0.246387846986357	0.0382319227341892	1.02965594043596	0.306195679325315	0.502460770526112	None
ENSMUSE00001383712.1	chr1	18034810	18034893	-	ENSMUSG00000109887.1	Gm28756	0.104710307792238	1.7317428110613	0.0869095744946046	0.268282708409739	0.0382319227341892	1.02965594043596	0.306195679325315	0.502460770526112	None
ENSMUSE00001323316.1	chr1	18058201	18058790	-	ENSMUSG00000109887.1	Gm28756	0.0464812248484677	0.849653050950388	0.39788016651607	0.63836442716068	0.0382319227341892	1.02965594043596	0.306195679325315	0.502460770526112	None
ENSMUSE00001330896.1	chr1	18034818	18034893	-	ENSMUSG00000109887.1	Gm28756	0.112541735750827	1.82628307688662	0.0712821138774785	0.238278947002905	0.0382319227341892	1.02965594043596	0.306195679325315	0.502460770526112	None
ENSMUSE00000320302.3	chr1	19103022	19103294	+	ENSMUSG00000042596.7	Tfap2d	-0.0363804670586174	-0.296040605930735	0.767913667842858	0.890622311328751	-0.115742060996971	-1.79526625705474	0.0762913488603206	0.199592077138816	None
ENSMUSE00000320293.1	chr1	19104364	19104861	+	ENSMUSG00000042596.7	Tfap2d	-0.0530130423535638	-0.685854802863439	0.494651859951615	0.715956311869854	-0.115742060996971	-1.79526625705474	0.0762913488603206	0.199592077138816	None
ENSMUSE00001311285.1	chr1	19108250	19108310	+	ENSMUSG00000042596.7	Tfap2d	-0.14730600758728	-1.53303828961262	0.128941783468785	0.33838444696288	-0.115742060996971	-1.79526625705474	0.0762913488603206	0.199592077138816	None
ENSMUSE00001243384.1	chr1	19118830	19118995	+	ENSMUSG00000042596.7	Tfap2d	-0.137790777884969	-1.70382191861101	0.0920299911356342	0.277709627908045	-0.115742060996971	-1.79526625705474	0.0762913488603206	0.199592077138816	None
ENSMUSE00001215808.1	chr1	19119162	19119280	+	ENSMUSG00000042596.7	Tfap2d	-0.0689838055307112	-0.978835376766374	0.33041039765648	0.576450487089137	-0.115742060996971	-1.79526625705474	0.0762913488603206	0.199592077138816	None
ENSMUSE00001296689.1	chr1	19142837	19142978	+	ENSMUSG00000042596.7	Tfap2d	-0.125023080336084	-1.91317579383167	0.0590572358294494	0.212518644481616	-0.115742060996971	-1.79526625705474	0.0762913488603206	0.199592077138816	None
ENSMUSE00000320261.1	chr1	19148304	19148417	+	ENSMUSG00000042596.7	Tfap2d	-0.0957265092741688	-1.52945749876168	0.129825846057348	0.339665206789873	-0.115742060996971	-1.79526625705474	0.0762913488603206	0.199592077138816	None
ENSMUSE00000413427.8	chr1	19165959	19166346	+	ENSMUSG00000042596.7	Tfap2d	-0.0848426459554204	-1.29646537167318	0.198287747718786	0.432544517149052	-0.115742060996971	-1.79526625705474	0.0762913488603206	0.199592077138816	None
ENSMUSE00000760554.1	chr1	19148304	19148367	+	ENSMUSG00000042596.7	Tfap2d	-0.135452897745891	-1.95023699297227	0.0544094003207076	0.20226853156655	-0.115742060996971	-1.79526625705474	0.0762913488603206	0.199592077138816	None
ENSMUSE00000456321.5	chr1	19234050	19238576	+	ENSMUSG00000025927.13	Tfap2b	0.283207484024341	0.852544748054486	0.396282927754555	0.636950577766133	0.259116669483476	0.802124410623972	0.424796905822577	0.616455492364149	None
ENSMUSE00001328864.1	chr1	19236608	19238083	+	ENSMUSG00000025927.13	Tfap2b	0.166168181759989	0.513355748675848	0.609020507903234	0.796377306567231	0.259116669483476	0.802124410623972	0.424796905822577	0.616455492364149	None
ENSMUSE00001330333.1	chr1	19330939	19333184	+	ENSMUSG00000100204.1	Gm4849	-0.00201011314694761	-0.0161665608721279	0.987139007490291	0.994775571281049	-0.0176987853565903	-0.141030987874294	0.888190954867109	0.947848942400341	None
ENSMUSE00001322025.1	chr1	20820131	20820312	-	ENSMUSG00000041859.10	Mcm3	-0.210762591176716	-2.41549269741274	0.01783398792868	0.102286061311031	-0.207239215299365	-4.74138598574511	8.81890541803762e-06	0.000319187840145843	sig Gene
ENSMUSE00000308240.3	chr1	20817793	20817905	-	ENSMUSG00000041859.10	Mcm3	-0.221590646741374	-3.08047730360013	0.00277618838084663	0.0318417441488601	-0.207239215299365	-4.74138598574511	8.81890541803762e-06	0.000319187840145843	sig Gene
ENSMUSE00000308232.3	chr1	20817243	20817451	-	ENSMUSG00000041859.10	Mcm3	-0.183335210045625	-2.87386834122878	0.00510926641092763	0.0468414339317292	-0.207239215299365	-4.74138598574511	8.81890541803762e-06	0.000319187840145843	sig Gene
ENSMUSE00000308225.3	chr1	20816649	20816779	-	ENSMUSG00000041859.10	Mcm3	-0.172881225916893	-2.65812687967666	0.00937015782422543	0.0686756028753372	-0.207239215299365	-4.74138598574511	8.81890541803762e-06	0.000319187840145843	sig Gene
ENSMUSE00000308216.3	chr1	20814689	20814927	-	ENSMUSG00000041859.10	Mcm3	-0.151286267689628	-2.53423353758477	0.0130831697353985	0.08461215965871	-0.207239215299365	-4.74138598574511	8.81890541803762e-06	0.000319187840145843	sig Gene
ENSMUSE00000308208.3	chr1	20814399	20814507	-	ENSMUSG00000041859.10	Mcm3	-0.212685247930734	-3.07860938938175	0.00279188895947508	0.0319612449484057	-0.207239215299365	-4.74138598574511	8.81890541803762e-06	0.000319187840145843	sig Gene
ENSMUSE00000308199.4	chr1	20812961	20813114	-	ENSMUSG00000041859.10	Mcm3	-0.282608033686752	-4.48046115719516	2.28315344978435e-05	0.00151153152353507	-0.207239215299365	-4.74138598574511	8.81890541803762e-06	0.000319187840145843	sig Both
ENSMUSE00000604364.1	chr1	20812564	20812695	-	ENSMUSG00000041859.10	Mcm3	-0.216409393994181	-3.25141707795482	0.00164142756542788	0.0229528340078105	-0.207239215299365	-4.74138598574511	8.81890541803762e-06	0.000319187840145843	sig Gene
ENSMUSE00000604363.1	chr1	20811965	20812173	-	ENSMUSG00000041859.10	Mcm3	-0.227214198208747	-3.37871133026327	0.0010967584929683	0.0179017383113595	-0.207239215299365	-4.74138598574511	8.81890541803762e-06	0.000319187840145843	sig Gene
ENSMUSE00000552279.1	chr1	20810058	20810232	-	ENSMUSG00000041859.10	Mcm3	-0.145891646689902	-2.24832162128027	0.0271159293971675	0.132379415584332	-0.207239215299365	-4.74138598574511	8.81890541803762e-06	0.000319187840145843	sig Gene
ENSMUSE00000308175.3	chr1	20809596	20809722	-	ENSMUSG00000041859.10	Mcm3	-0.181758977509542	-3.01517764989278	0.00337666264816124	0.036116429972241	-0.207239215299365	-4.74138598574511	8.81890541803762e-06	0.000319187840145843	sig Gene
ENSMUSE00000604362.1	chr1	20808721	20808871	-	ENSMUSG00000041859.10	Mcm3	-0.146409085444547	-2.64512439808081	0.00970909864560479	0.0701990523655364	-0.207239215299365	-4.74138598574511	8.81890541803762e-06	0.000319187840145843	sig Gene
ENSMUSE00000308157.3	chr1	20806742	20806882	-	ENSMUSG00000041859.10	Mcm3	-0.186023928737905	-3.15682221690979	0.00220046045001344	0.0275935273335019	-0.207239215299365	-4.74138598574511	8.81890541803762e-06	0.000319187840145843	sig Gene
ENSMUSE00000308147.3	chr1	20805797	20805900	-	ENSMUSG00000041859.10	Mcm3	-0.20371522862249	-3.23333304540388	0.00173678213206849	0.0237807818064562	-0.207239215299365	-4.74138598574511	8.81890541803762e-06	0.000319187840145843	sig Gene
ENSMUSE00000308137.3	chr1	20805263	20805339	-	ENSMUSG00000041859.10	Mcm3	-0.200049669274441	-3.10950596513288	0.00254250154716999	0.0301809884736905	-0.207239215299365	-4.74138598574511	8.81890541803762e-06	0.000319187840145843	sig Gene
ENSMUSE00000308126.3	chr1	20804817	20804907	-	ENSMUSG00000041859.10	Mcm3	-0.221479014859988	-3.39552869070705	0.00103909244604394	0.0173022312283421	-0.207239215299365	-4.74138598574511	8.81890541803762e-06	0.000319187840145843	sig Gene
ENSMUSE00000396520.9	chr1	20802968	20803654	-	ENSMUSG00000041859.10	Mcm3	-0.232206723228495	-4.25953311223196	5.21993329887019e-05	0.00255806640261451	-0.207239215299365	-4.74138598574511	8.81890541803762e-06	0.000319187840145843	sig Gene
ENSMUSE00000355532.10	chr1	20820131	20820260	-	ENSMUSG00000041859.10	Mcm3	-0.210762591176716	-2.41549269741274	0.01783398792868	0.102286061311031	-0.207239215299365	-4.74138598574511	8.81890541803762e-06	0.000319187840145843	sig Gene
ENSMUSE00001325126.1	chr1	20805263	20805900	-	ENSMUSG00000041859.10	Mcm3	-0.170899195137027	-2.79091746762652	0.00647521605256391	0.0543573461529859	-0.207239215299365	-4.74138598574511	8.81890541803762e-06	0.000319187840145843	sig Gene
ENSMUSE00001331219.1	chr1	20802973	20803654	-	ENSMUSG00000041859.10	Mcm3	-0.232206723228495	-4.25953311223196	5.21993329887019e-05	0.00255806640261451	-0.207239215299365	-4.74138598574511	8.81890541803762e-06	0.000319187840145843	sig Gene
ENSMUSE00001318617.1	chr1	20803006	20803721	-	ENSMUSG00000041859.10	Mcm3	-0.232924083780543	-4.28297482580376	4.78673506507269e-05	0.00241500871237762	-0.207239215299365	-4.74138598574511	8.81890541803762e-06	0.000319187840145843	sig Gene
ENSMUSE00001318983.1	chr1	20804817	20804933	-	ENSMUSG00000041859.10	Mcm3	-0.221684755672607	-3.39570197017288	0.00103851341345877	0.0172966609755905	-0.207239215299365	-4.74138598574511	8.81890541803762e-06	0.000319187840145843	sig Gene
ENSMUSE00001335725.1	chr1	20803165	20803654	-	ENSMUSG00000041859.10	Mcm3	-0.233412125551608	-4.29271413592724	4.61713958872869e-05	0.00235646553222926	-0.207239215299365	-4.74138598574511	8.81890541803762e-06	0.000319187840145843	sig Gene
ENSMUSE00001331822.1	chr1	20805263	20805940	-	ENSMUSG00000041859.10	Mcm3	-0.170899195137027	-2.79091746762652	0.00647521605256391	0.0543573461529859	-0.207239215299365	-4.74138598574511	8.81890541803762e-06	0.000319187840145843	sig Gene
ENSMUSE00001320404.1	chr1	20804686	20804907	-	ENSMUSG00000041859.10	Mcm3	-0.219213926880396	-3.35532245723096	0.00118197863494306	0.0187210995120611	-0.207239215299365	-4.74138598574511	8.81890541803762e-06	0.000319187840145843	sig Gene
ENSMUSE00000702429.3	chr1	20890606	20890686	+	ENSMUSG00000025931.15	Paqr8	0.119963116043935	1.46683058065355	0.14607422381169	0.363212759206	0.117090198512116	4.0875226388088	0.000101043813289308	0.00182316994276481	sig Gene
ENSMUSE00000359134.3	chr1	20932060	20932239	+	ENSMUSG00000025931.15	Paqr8	0.0816531428047612	1.53757128692077	0.127829463817263	0.336658377587328	0.117090198512116	4.0875226388088	0.000101043813289308	0.00182316994276481	sig Gene
ENSMUSE00001330902.1	chr1	20934582	20939650	+	ENSMUSG00000025931.15	Paqr8	0.129903301104496	4.19289856939532	6.66773288185699e-05	0.0030015119536285	0.117090198512116	4.0875226388088	0.000101043813289308	0.00182316994276481	sig Gene
ENSMUSE00000453394.8	chr1	20934582	20939055	+	ENSMUSG00000025931.15	Paqr8	0.131191067698012	4.28777638831242	4.70238546585114e-05	0.00238440051171667	0.117090198512116	4.0875226388088	0.000101043813289308	0.00182316994276481	sig Gene
ENSMUSE00000910128.1	chr1	20934582	20935749	+	ENSMUSG00000025931.15	Paqr8	0.140756060873158	3.67995136702944	0.000406343535378184	0.00952862865933343	0.117090198512116	4.0875226388088	0.000101043813289308	0.00182316994276481	sig Gene
ENSMUSE00001323779.1	chr1	20934582	20935756	+	ENSMUSG00000025931.15	Paqr8	0.140590950339958	3.66155324996833	0.0004324020082686	0.00989630914564056	0.117090198512116	4.0875226388088	0.000101043813289308	0.00182316994276481	sig Gene
ENSMUSE00000866178.1	chr1	20955342	20955527	+	ENSMUSG00000041809.5	Efhc1	0.11026987422155	0.722124923936656	0.47217919278912	0.698329362663514	0.0201454401165087	0.219666302773069	0.82667633997984	0.9137255568676	None
ENSMUSE00000307751.3	chr1	20955335	20955556	+	ENSMUSG00000041809.5	Efhc1	0.091926311213472	0.604688028056925	0.546980482240124	0.754148211778282	0.0201454401165087	0.219666302773069	0.82667633997984	0.9137255568676	None
ENSMUSE00000307746.3	chr1	20960130	20960417	+	ENSMUSG00000041809.5	Efhc1	-0.0609603214127484	-0.47282053035279	0.637540571656992	0.814741173431478	0.0201454401165087	0.219666302773069	0.82667633997984	0.9137255568676	None
ENSMUSE00000307738.3	chr1	20961153	20961302	+	ENSMUSG00000041809.5	Efhc1	-0.067667643797638	-0.466749288780189	0.6418610641318	0.817542803423097	0.0201454401165087	0.219666302773069	0.82667633997984	0.9137255568676	None
ENSMUSE00000307728.3	chr1	20967324	20967516	+	ENSMUSG00000041809.5	Efhc1	0.0496553010198095	0.366293190833536	0.715047051087668	0.861245557647964	0.0201454401165087	0.219666302773069	0.82667633997984	0.9137255568676	None
ENSMUSE00000307718.3	chr1	20972775	20972995	+	ENSMUSG00000041809.5	Efhc1	0.0101033592123234	0.0778847559342398	0.938100883671875	0.973605135303303	0.0201454401165087	0.219666302773069	0.82667633997984	0.9137255568676	None
ENSMUSE00000307707.3	chr1	20974899	20975039	+	ENSMUSG00000041809.5	Efhc1	0.0645948260628042	0.514745867135424	0.608052747100188	0.795788146809969	0.0201454401165087	0.219666302773069	0.82667633997984	0.9137255568676	None
ENSMUSE00000307696.3	chr1	20978643	20978856	+	ENSMUSG00000041809.5	Efhc1	0.213306066921602	1.48302651115303	0.141727580159166	0.35704776282182	0.0201454401165087	0.219666302773069	0.82667633997984	0.9137255568676	None
ENSMUSE00000307688.3	chr1	20979410	20979557	+	ENSMUSG00000041809.5	Efhc1	0.0575018906419446	0.399464403853091	0.690542647244814	0.847291591711428	0.0201454401165087	0.219666302773069	0.82667633997984	0.9137255568676	None
ENSMUSE00000307678.3	chr1	20989368	20989602	+	ENSMUSG00000041809.5	Efhc1	0.0120935066669554	0.0967983704075154	0.923112034599896	0.966841276842274	0.0201454401165087	0.219666302773069	0.82667633997984	0.9137255568676	None
ENSMUSE00000307670.5	chr1	20990617	20990841	+	ENSMUSG00000041809.5	Efhc1	-0.0695292771758996	-0.463948526843076	0.643858354923551	0.818738399428774	0.0201454401165087	0.219666302773069	0.82667633997984	0.9137255568676	None
ENSMUSE00000365077.6	chr1	20996299	21001635	-	ENSMUSG00000041779.5	Tram2	-0.024819753326073	-0.52733219712208	0.599322446311102	0.789877026411796	-0.0430200384385927	-0.994736643664855	0.322787396754678	0.520745938355378	None
ENSMUSE00000869172.1	chr1	21218575	21218889	+	ENSMUSG00000025933.15	Tmem14a	-0.0716085179109194	-1.09806726234591	0.275243889192619	0.520428519291797	-0.050427741288266	-1.24774530323906	0.215671782646651	0.401138670880362	None
ENSMUSE00000154283.4	chr1	21225558	21225643	+	ENSMUSG00000025933.15	Tmem14a	-0.0248907963755504	-0.45666880802125	0.64906192512961	0.821872843298384	-0.050427741288266	-1.24774530323906	0.215671782646651	0.401138670880362	None
ENSMUSE00000604359.1	chr1	21225945	21226046	+	ENSMUSG00000025933.15	Tmem14a	0.0230305605386606	0.492437465258936	0.62366656540244	0.805980274356239	-0.050427741288266	-1.24774530323906	0.215671782646651	0.401138670880362	None
ENSMUSE00000154287.3	chr1	21226592	21226679	+	ENSMUSG00000025933.15	Tmem14a	0.000322024735394106	0.00710245747559334	0.994349577411882	0.99757075671227	-0.050427741288266	-1.24774530323906	0.215671782646651	0.401138670880362	None
ENSMUSE00000604358.2	chr1	21229591	21230167	+	ENSMUSG00000025933.15	Tmem14a	-0.0129247289627854	-0.246083380390048	0.80620482104581	0.910622679536701	-0.050427741288266	-1.24774530323906	0.215671782646651	0.401138670880362	None
ENSMUSE00000604360.2	chr1	21218662	21218889	+	ENSMUSG00000025933.15	Tmem14a	-0.0713387221260896	-1.09085519301544	0.278387413839242	0.523835178199282	-0.050427741288266	-1.24774530323906	0.215671782646651	0.401138670880362	None
ENSMUSE00000331400.8	chr1	21229408	21230164	+	ENSMUSG00000025933.15	Tmem14a	-0.033836077588414	-0.694775605258523	0.489071201633323	0.711572049006707	-0.050427741288266	-1.24774530323906	0.215671782646651	0.401138670880362	None
ENSMUSE00001281554.1	chr1	21258848	21258980	+	ENSMUSG00000025934.15	Gsta3	-0.0893224847571812	-0.47242236290973	0.637823538980684	0.814955080642727	0.109234136695685	0.933021979252872	0.353544712042033	0.551523123893124	None
ENSMUSE00001323225.1	chr1	21260048	21260189	+	ENSMUSG00000025934.15	Gsta3	-0.220013293816715	-0.967940188934476	0.335791997060624	0.581523795812418	0.109234136695685	0.933021979252872	0.353544712042033	0.551523123893124	None
ENSMUSE00001336006.1	chr1	21262793	21262924	+	ENSMUSG00000025934.15	Gsta3	0.033002059534686	0.158343590910649	0.874557765658057	0.944712925979991	0.109234136695685	0.933021979252872	0.353544712042033	0.551523123893124	None
ENSMUSE00000154300.10	chr1	21264843	21265661	+	ENSMUSG00000025934.15	Gsta3	0.148539536942106	0.676009793414335	0.500850672285772	0.720512978375328	0.109234136695685	0.933021979252872	0.353544712042033	0.551523123893124	None
ENSMUSE00000720656.1	chr1	21264843	21265021	+	ENSMUSG00000025934.15	Gsta3	-0.0120892763522426	-0.0526933196295206	0.958098625955829	0.982197593738936	0.109234136695685	0.933021979252872	0.353544712042033	0.551523123893124	None
ENSMUSE00000464249.2	chr1	21961181	21961581	-	ENSMUSG00000028033.16	Kcnq5	0.0468775743732133	0.484043521430075	0.629586918870611	0.80962269534072	0.0174779908805984	0.417771000082208	0.677205246982076	0.816521646940722	None
ENSMUSE00001256878.1	chr1	21593524	21593614	-	ENSMUSG00000028033.16	Kcnq5	0.00293593705518379	0.0329410262607816	0.973798047500399	0.989057684016077	0.0174779908805984	0.417771000082208	0.677205246982076	0.816521646940722	None
ENSMUSE00001279191.1	chr1	21535061	21535187	-	ENSMUSG00000028033.16	Kcnq5	-0.022400934278597	-0.306364302999774	0.760068714108429	0.886231794703856	0.0174779908805984	0.417771000082208	0.677205246982076	0.816521646940722	None
ENSMUSE00001206421.1	chr1	21505684	21505859	-	ENSMUSG00000028033.16	Kcnq5	-0.00873382161859845	-0.129724204573541	0.897087955178588	0.954562638512129	0.0174779908805984	0.417771000082208	0.677205246982076	0.816521646940722	None
ENSMUSE00001280506.1	chr1	21505300	21505425	-	ENSMUSG00000028033.16	Kcnq5	-0.0289893285421361	-0.414125455907281	0.679814604972628	0.840758579723136	0.0174779908805984	0.417771000082208	0.677205246982076	0.816521646940722	None
ENSMUSE00001249332.1	chr1	21487223	21487333	-	ENSMUSG00000028033.16	Kcnq5	-0.0593926015796757	-0.757980000607722	0.450537708388194	0.681308810662903	0.0174779908805984	0.417771000082208	0.677205246982076	0.816521646940722	None
ENSMUSE00001312286.1	chr1	21479374	21479469	-	ENSMUSG00000028033.16	Kcnq5	-0.0597173421723616	-0.849135842166541	0.398166264215784	0.638644221783958	0.0174779908805984	0.417771000082208	0.677205246982076	0.816521646940722	None
ENSMUSE00001270196.1	chr1	21469470	21469564	-	ENSMUSG00000028033.16	Kcnq5	-0.00678087429455508	-0.10865333595183	0.913730892213617	0.962700393496366	0.0174779908805984	0.417771000082208	0.677205246982076	0.816521646940722	None
ENSMUSE00000702388.1	chr1	21466383	21466409	-	ENSMUSG00000028033.16	Kcnq5	0.0564212893165106	0.85614491409454	0.39429987763193	0.635122105371589	0.0174779908805984	0.417771000082208	0.677205246982076	0.816521646940722	None
ENSMUSE00001255625.1	chr1	21457404	21457624	-	ENSMUSG00000028033.16	Kcnq5	0.00427956999926105	0.0719687041848747	0.942794137978491	0.975612008213514	0.0174779908805984	0.417771000082208	0.677205246982076	0.816521646940722	None
ENSMUSE00001229772.1	chr1	21424049	21424157	-	ENSMUSG00000028033.16	Kcnq5	0.00376724349478042	0.0560200518580178	0.955455945992966	0.980974166301073	0.0174779908805984	0.417771000082208	0.677205246982076	0.816521646940722	None
ENSMUSE00001287166.1	chr1	21405793	21405924	-	ENSMUSG00000028033.16	Kcnq5	-0.0246315810345734	-0.412768668930801	0.680804693321224	0.841274650674207	0.0174779908805984	0.417771000082208	0.677205246982076	0.816521646940722	None
ENSMUSE00001308754.1	chr1	21404932	21405058	-	ENSMUSG00000028033.16	Kcnq5	-0.0264728831094626	-0.413371752280109	0.680364535998593	0.841071754919472	0.0174779908805984	0.417771000082208	0.677205246982076	0.816521646940722	None
ENSMUSE00000385533.5	chr1	21398403	21403125	-	ENSMUSG00000028033.16	Kcnq5	0.042011375295335	1.09147603159818	0.278115834900035	0.523534187304135	0.0174779908805984	0.417771000082208	0.677205246982076	0.816521646940722	None
ENSMUSE00000702386.1	chr1	21961181	21961942	-	ENSMUSG00000028033.16	Kcnq5	-0.0510734438672062	-0.71201933388463	0.478382425773407	0.703091122080798	0.0174779908805984	0.417771000082208	0.677205246982076	0.816521646940722	None
ENSMUSE00000702384.1	chr1	21398408	21403125	-	ENSMUSG00000028033.16	Kcnq5	0.042011375295335	1.09147603159818	0.278115834900035	0.523534187304135	0.0174779908805984	0.417771000082208	0.677205246982076	0.816521646940722	None
ENSMUSE00001284649.1	chr1	21402163	21403125	-	ENSMUSG00000028033.16	Kcnq5	0.0165329472569492	0.35446957522417	0.723855822218379	0.866249869913006	0.0174779908805984	0.417771000082208	0.677205246982076	0.816521646940722	None
ENSMUSE00000702382.1	chr1	21961181	21961665	-	ENSMUSG00000028033.16	Kcnq5	0.0318616342832156	0.328637043007721	0.743229968520556	0.877116990904537	0.0174779908805984	0.417771000082208	0.677205246982076	0.816521646940722	None
ENSMUSE00000702381.1	chr1	21466245	21466409	-	ENSMUSG00000028033.16	Kcnq5	0.0550657613356191	0.835911990033007	0.405523896630553	0.644870000074543	0.0174779908805984	0.417771000082208	0.677205246982076	0.816521646940722	None
ENSMUSE00000716105.1	chr1	21511933	21513056	-	ENSMUSG00000082935.3	Gm7658	0.118548352746889	3.50405730202311	0.000730300980703358	0.0137885680553523	0.104814801067516	3.15352679985322	0.00225365207963531	0.0170380191667811	sig Gene
ENSMUSE00000552004.1	chr1	22805561	22805724	-	ENSMUSG00000041670.17	Rims1	-0.0841370341355159	-1.49738927745418	0.137958103446667	0.351578021736155	-0.055318146761831	-1.84485947831281	0.068664322403497	0.184763731063916	None
ENSMUSE00000304588.1	chr1	22726930	22727010	-	ENSMUSG00000041670.17	Rims1	-0.0973175194249748	-1.66337119907681	0.0998830714014826	0.291243416425697	-0.055318146761831	-1.84485947831281	0.068664322403497	0.184763731063916	None
ENSMUSE00000630629.1	chr1	22630412	22630480	-	ENSMUSG00000041670.17	Rims1	-0.255986741709832	-2.45894071353314	0.0159413587875162	0.0954466251191029	-0.055318146761831	-1.84485947831281	0.068664322403497	0.184763731063916	None
ENSMUSE00000407884.1	chr1	22596371	22596584	-	ENSMUSG00000041670.17	Rims1	-0.08878677139001	-1.80971803242307	0.0738374379393948	0.2434291907616	-0.055318146761831	-1.84485947831281	0.068664322403497	0.184763731063916	None
ENSMUSE00000896437.1	chr1	22538286	22538623	-	ENSMUSG00000041670.17	Rims1	-0.0663902675137557	-1.11728802673668	0.266986845615715	0.511558277825179	-0.055318146761831	-1.84485947831281	0.068664322403497	0.184763731063916	None
ENSMUSE00000482155.4	chr1	22534004	22534240	-	ENSMUSG00000041670.17	Rims1	-0.00074041669143933	-0.0129235903406378	0.989718725980837	0.995724575033826	-0.055318146761831	-1.84485947831281	0.068664322403497	0.184763731063916	None
ENSMUSE00000630624.1	chr1	22533399	22533468	-	ENSMUSG00000041670.17	Rims1	-0.0527223188060581	-1.01108751048662	0.314814476441691	0.561090271261169	-0.055318146761831	-1.84485947831281	0.068664322403497	0.184763731063916	None
ENSMUSE00000551989.1	chr1	22486588	22486652	-	ENSMUSG00000041670.17	Rims1	-0.0955094395233718	-1.90674169169042	0.0598973791256934	0.214453870917025	-0.055318146761831	-1.84485947831281	0.068664322403497	0.184763731063916	None
ENSMUSE00000551988.1	chr1	22484642	22484752	-	ENSMUSG00000041670.17	Rims1	-0.113310898911398	-2.4995453989207	0.0143371848986426	0.0893668834605433	-0.055318146761831	-1.84485947831281	0.068664322403497	0.184763731063916	None
ENSMUSE00000551985.1	chr1	22483154	22483253	-	ENSMUSG00000041670.17	Rims1	-0.0747282767048976	-1.55423226580952	0.12380626717709	0.330365139110267	-0.055318146761831	-1.84485947831281	0.068664322403497	0.184763731063916	None
ENSMUSE00000551983.1	chr1	22479435	22479558	-	ENSMUSG00000041670.17	Rims1	-0.0783800094554012	-1.49451264660189	0.138706704895064	0.352700696759308	-0.055318146761831	-1.84485947831281	0.068664322403497	0.184763731063916	None
ENSMUSE00000551980.1	chr1	22475688	22475734	-	ENSMUSG00000041670.17	Rims1	-0.076614333783948	-1.44444713365194	0.152251471700647	0.371922145531851	-0.055318146761831	-1.84485947831281	0.068664322403497	0.184763731063916	None
ENSMUSE00000551977.1	chr1	22472725	22472837	-	ENSMUSG00000041670.17	Rims1	-0.0590875885536527	-1.19550615857938	0.235179688561226	0.476597095643843	-0.055318146761831	-1.84485947831281	0.068664322403497	0.184763731063916	None
ENSMUSE00001373994.1	chr1	22468191	22468321	-	ENSMUSG00000041670.17	Rims1	-0.0400259944941876	-0.760861243040517	0.44882379839266	0.679887120696162	-0.055318146761831	-1.84485947831281	0.068664322403497	0.184763731063916	None
ENSMUSE00000551970.4	chr1	22432772	22432841	-	ENSMUSG00000041670.17	Rims1	-0.0908272057986509	-1.29196786287845	0.199833836815712	0.434395465777531	-0.055318146761831	-1.84485947831281	0.068664322403497	0.184763731063916	None
ENSMUSE00000551967.1	chr1	22428465	22428621	-	ENSMUSG00000041670.17	Rims1	-0.0441421564687022	-1.08613869291745	0.280456591103663	0.526053966478184	-0.055318146761831	-1.84485947831281	0.068664322403497	0.184763731063916	None
ENSMUSE00000551964.1	chr1	22427462	22427587	-	ENSMUSG00000041670.17	Rims1	-0.0220539356560195	-0.56366967153755	0.574447743715984	0.773031743329657	-0.055318146761831	-1.84485947831281	0.068664322403497	0.184763731063916	None
ENSMUSE00000551951.1	chr1	22397451	22397563	-	ENSMUSG00000041670.17	Rims1	-0.00417479765403146	-0.0930148801850505	0.926108365448419	0.968264109486446	-0.055318146761831	-1.84485947831281	0.068664322403497	0.184763731063916	None
ENSMUSE00000551947.1	chr1	22379428	22379540	-	ENSMUSG00000041670.17	Rims1	-0.0898896642354026	-1.78392664051113	0.0779673829470796	0.251482579955087	-0.055318146761831	-1.84485947831281	0.068664322403497	0.184763731063916	None
ENSMUSE00000305188.5	chr1	22373344	22373510	-	ENSMUSG00000041670.17	Rims1	-0.0747317791283439	-1.70834091005356	0.0911849037359929	0.276153862242913	-0.055318146761831	-1.84485947831281	0.068664322403497	0.184763731063916	None
ENSMUSE00000630612.1	chr1	22346293	22346528	-	ENSMUSG00000041670.17	Rims1	-0.0496341595594134	-1.15880116592361	0.249748975077064	0.49307174006185	-0.055318146761831	-1.84485947831281	0.068664322403497	0.184763731063916	None
ENSMUSE00001268375.1	chr1	22296858	22296996	-	ENSMUSG00000041670.17	Rims1	-0.0204147067418275	-0.488899008493327	0.626159297777765	0.80752472438893	-0.055318146761831	-1.84485947831281	0.068664322403497	0.184763731063916	None
ENSMUSE00000630608.1	chr1	22292822	22292934	-	ENSMUSG00000041670.17	Rims1	-0.0923994071059434	-2.41132040649137	0.0180258826576244	0.102971879481218	-0.055318146761831	-1.84485947831281	0.068664322403497	0.184763731063916	None
ENSMUSE00000630607.1	chr1	22291013	22291114	-	ENSMUSG00000041670.17	Rims1	-0.0527083690168594	-1.46499579712581	0.146573118197759	0.363924193732786	-0.055318146761831	-1.84485947831281	0.068664322403497	0.184763731063916	None
ENSMUSE00000630606.1	chr1	22290060	22290199	-	ENSMUSG00000041670.17	Rims1	-0.0133269165891734	-0.365415852193002	0.715699374035162	0.861628944238569	-0.055318146761831	-1.84485947831281	0.068664322403497	0.184763731063916	None
ENSMUSE00000630602.1	chr1	22286251	22288640	-	ENSMUSG00000041670.17	Rims1	-0.0240542676556987	-0.74388761712094	0.458974716238551	0.688300163554361	-0.055318146761831	-1.84485947831281	0.068664322403497	0.184763731063916	None
ENSMUSE00000630617.1	chr1	22425871	22425933	-	ENSMUSG00000041670.17	Rims1	0.00861411998403874	0.160046708524269	0.87322007980293	0.944127004783953	-0.055318146761831	-1.84485947831281	0.068664322403497	0.184763731063916	None
ENSMUSE00000630616.1	chr1	22421741	22421830	-	ENSMUSG00000041670.17	Rims1	0.0276320554234873	0.508177532511012	0.612631555093079	0.798814718821764	-0.055318146761831	-1.84485947831281	0.068664322403497	0.184763731063916	None
ENSMUSE00000630627.3	chr1	22596365	22596584	-	ENSMUSG00000041670.17	Rims1	-0.0882804246467206	-1.79943404449215	0.0754618570306838	0.246628994285297	-0.055318146761831	-1.84485947831281	0.068664322403497	0.184763731063916	None
ENSMUSE00000630615.1	chr1	22412211	22412294	-	ENSMUSG00000041670.17	Rims1	-0.17185886501892	-1.28997558468835	0.200521569859042	0.435262430226467	-0.055318146761831	-1.84485947831281	0.068664322403497	0.184763731063916	None
ENSMUSE00000630614.1	chr1	22404444	22404515	-	ENSMUSG00000041670.17	Rims1	-0.0450124037507466	-0.483367985157991	0.630064444608109	0.809974627298937	-0.055318146761831	-1.84485947831281	0.068664322403497	0.184763731063916	None
ENSMUSE00000630613.1	chr1	22398599	22398781	-	ENSMUSG00000041670.17	Rims1	-0.0734202488767252	-0.715346964364196	0.476334797381015	0.701457214584341	-0.055318146761831	-1.84485947831281	0.068664322403497	0.184763731063916	None
ENSMUSE00000630594.2	chr1	22286915	22288640	-	ENSMUSG00000041670.17	Rims1	-0.0307217432028662	-0.955119114610156	0.342197997678456	0.587863475772674	-0.055318146761831	-1.84485947831281	0.068664322403497	0.184763731063916	None
ENSMUSE00001333544.1	chr1	22432772	22432843	-	ENSMUSG00000041670.17	Rims1	-0.0900126139039749	-1.27879581403719	0.204413452159918	0.440116330068962	-0.055318146761831	-1.84485947831281	0.068664322403497	0.184763731063916	None
ENSMUSE00001321728.1	chr1	22288422	22288640	-	ENSMUSG00000041670.17	Rims1	-0.01070002894609	-0.332339267234297	0.740442819211886	0.875504787068405	-0.055318146761831	-1.84485947831281	0.068664322403497	0.184763731063916	None
ENSMUSE00001466094.1	chr1	22472725	22472885	-	ENSMUSG00000041670.17	Rims1	-0.0590875885536527	-1.19550615857938	0.235179688561226	0.476597095643843	-0.055318146761831	-1.84485947831281	0.068664322403497	0.184763731063916	None
ENSMUSE00001320949.1	chr1	22594093	22594104	-	ENSMUSG00000041670.17	Rims1	-0.0927081721083831	-1.34687777960042	0.181562748451136	0.41143722441103	-0.055318146761831	-1.84485947831281	0.068664322403497	0.184763731063916	None
ENSMUSE00001013712.2	chr1	22533399	22534240	-	ENSMUSG00000041670.17	Rims1	-0.0286413814869502	-0.625013488488752	0.533619217283885	0.74454284762192	-0.055318146761831	-1.84485947831281	0.068664322403497	0.184763731063916	None
ENSMUSE00001407872.1	chr1	22805561	22805994	-	ENSMUSG00000041670.17	Rims1	-0.0805954512108663	-1.53284514461973	0.128989347359621	0.338436061721333	-0.055318146761831	-1.84485947831281	0.068664322403497	0.184763731063916	None
ENSMUSE00001410008.1	chr1	22533955	22534240	-	ENSMUSG00000041670.17	Rims1	0.00270828401093427	0.0477356862052875	0.962037717199129	0.984036509843977	-0.055318146761831	-1.84485947831281	0.068664322403497	0.184763731063916	None
ENSMUSE00000702281.1	chr1	23382815	23383175	-	ENSMUSG00000026158.11	Ogfrl1	0.211715674862155	2.4942455753882	0.0145380020911655	0.0901341251942462	0.0888768487646354	3.27840605078622	0.0015320879347072	0.0128904483605061	sig Gene
ENSMUSE00000630590.1	chr1	23378972	23379058	-	ENSMUSG00000026158.11	Ogfrl1	0.0941856999014815	1.94485425542252	0.0550645483231304	0.203742962507683	0.0888768487646354	3.27840605078622	0.0015320879347072	0.0128904483605061	sig Gene
ENSMUSE00000492352.2	chr1	23378726	23378804	-	ENSMUSG00000026158.11	Ogfrl1	0.126375911939021	3.0846330400661	0.00274155161914962	0.0316178152230303	0.0888768487646354	3.27840605078622	0.0015320879347072	0.0128904483605061	sig Gene
ENSMUSE00000366845.4	chr1	23376171	23376249	-	ENSMUSG00000026158.11	Ogfrl1	0.0894503444671512	2.32742612662878	0.0222949539569476	0.117282427834304	0.0888768487646354	3.27840605078622	0.0015320879347072	0.0128904483605061	sig Gene
ENSMUSE00000156406.3	chr1	23375988	23376054	-	ENSMUSG00000026158.11	Ogfrl1	0.0694045631443302	1.99162596117539	0.0495895269198577	0.19122973648448	0.0888768487646354	3.27840605078622	0.0015320879347072	0.0128904483605061	sig Gene
ENSMUSE00000156396.3	chr1	23375730	23375875	-	ENSMUSG00000026158.11	Ogfrl1	0.0599003009450641	1.95097047087273	0.0543206409831581	0.202028960568653	0.0888768487646354	3.27840605078622	0.0015320879347072	0.0128904483605061	sig Gene
ENSMUSE00000510278.4	chr1	23366424	23370448	-	ENSMUSG00000026158.11	Ogfrl1	0.099916103163609	3.81250433047088	0.000258202822812235	0.00712140356308646	0.0888768487646354	3.27840605078622	0.0015320879347072	0.0128904483605061	sig Gene
ENSMUSE00001322127.1	chr1	23378972	23380801	-	ENSMUSG00000026158.11	Ogfrl1	0.0996240327686889	2.04598532327976	0.0438166096185567	0.177332471533218	0.0888768487646354	3.27840605078622	0.0015320879347072	0.0128904483605061	sig Gene
ENSMUSE00001321948.1	chr1	23369724	23370448	-	ENSMUSG00000026158.11	Ogfrl1	0.121885603512176	5.27189758718426	9.92626925328585e-07	0.000204141378985539	0.0888768487646354	3.27840605078622	0.0015320879347072	0.0128904483605061	sig Gene
ENSMUSE00001325609.1	chr1	23370268	23370448	-	ENSMUSG00000026158.11	Ogfrl1	0.114783254464291	3.73796554097451	0.000333601364955212	0.00842734751967654	0.0888768487646354	3.27840605078622	0.0015320879347072	0.0128904483605061	sig Gene
ENSMUSE00000843988.1	chr1	23761753	23762259	+	ENSMUSG00000026156.8	B3gat2	-0.132542216176487	-2.53173219497014	0.0131701801965798	0.0849594800498105	-0.0520180405496425	-2.40250203118967	0.0185392885161696	0.0745527982327305	None
ENSMUSE00000838626.1	chr1	23762768	23763228	+	ENSMUSG00000026156.8	B3gat2	-0.072836953887776	-1.50516776474005	0.135949729919331	0.348739725135551	-0.0520180405496425	-2.40250203118967	0.0185392885161696	0.0745527982327305	None
ENSMUSE00000816545.1	chr1	23815221	23815740	+	ENSMUSG00000026156.8	B3gat2	-0.0387460644514502	-1.02032489874505	0.31043980582909	0.556646989943761	-0.0520180405496425	-2.40250203118967	0.0185392885161696	0.0745527982327305	None
ENSMUSE00000828983.1	chr1	23761926	23763228	+	ENSMUSG00000026156.8	B3gat2	-0.0993806128242222	-2.38574669449976	0.01924280052403	0.107205517412647	-0.0520180405496425	-2.40250203118967	0.0185392885161696	0.0745527982327305	None
ENSMUSE00000156393.1	chr1	23815221	23815365	+	ENSMUSG00000026156.8	B3gat2	-0.0453473018187023	-1.15480912085693	0.251371415686413	0.494786769020894	-0.0520180405496425	-2.40250203118967	0.0185392885161696	0.0745527982327305	None
ENSMUSE00000156391.1	chr1	23844873	23845021	+	ENSMUSG00000026156.8	B3gat2	-0.0556585093301371	-1.48787311820222	0.14044669899849	0.355174753404708	-0.0520180405496425	-2.40250203118967	0.0185392885161696	0.0745527982327305	None
ENSMUSE00000415496.5	chr1	23845101	23849158	+	ENSMUSG00000026156.8	B3gat2	-0.0267864498786881	-1.08386986074437	0.281455728380368	0.527030604273118	-0.0520180405496425	-2.40250203118967	0.0185392885161696	0.0745527982327305	None
ENSMUSE00000415509.3	chr1	23762011	23763228	+	ENSMUSG00000026156.8	B3gat2	-0.0979441964715317	-2.3426847353956	0.0214575902169317	0.114551779151811	-0.0520180405496425	-2.40250203118967	0.0185392885161696	0.0745527982327305	None
ENSMUSE00000779545.1	chr1	23815221	23815739	+	ENSMUSG00000026156.8	B3gat2	-0.0387460644514502	-1.02032489874505	0.31043980582909	0.556646989943761	-0.0520180405496425	-2.40250203118967	0.0185392885161696	0.0745527982327305	None
ENSMUSE00001310609.1	chr1	23891860	23891993	-	ENSMUSG00000026155.13	Smap1	0.0140459256157938	0.492792825522966	0.623416466701292	0.805817102787567	0.0226371559852897	1.39863921284584	0.165687754836216	0.337457654236625	None
ENSMUSE00001220650.1	chr1	23877709	23877794	-	ENSMUSG00000026155.13	Smap1	0.00737031883804824	0.269711727706763	0.788028976303945	0.901415800855111	0.0226371559852897	1.39863921284584	0.165687754836216	0.337457654236625	None
ENSMUSE00001275400.1	chr1	23876374	23876449	-	ENSMUSG00000026155.13	Smap1	-0.016309269040735	-0.564674277372626	0.573767161813616	0.772573867892384	0.0226371559852897	1.39863921284584	0.165687754836216	0.337457654236625	None
ENSMUSE00000789897.1	chr1	23866217	23866293	-	ENSMUSG00000026155.13	Smap1	0.0332852117867871	1.37972077814781	0.171254019148186	0.398010523706822	0.0226371559852897	1.39863921284584	0.165687754836216	0.337457654236625	None
ENSMUSE00001309695.1	chr1	23859023	23859113	-	ENSMUSG00000026155.13	Smap1	0.0458109135913083	1.92856876217844	0.0570875860080926	0.208172789113334	0.0226371559852897	1.39863921284584	0.165687754836216	0.337457654236625	None
ENSMUSE00001212749.1	chr1	23853423	23853550	-	ENSMUSG00000026155.13	Smap1	0.0643659374799555	2.9481410808213	0.0041165334652585	0.0409204871708885	0.0226371559852897	1.39863921284584	0.165687754836216	0.337457654236625	None
ENSMUSE00001256276.1	chr1	23849303	23849468	-	ENSMUSG00000026155.13	Smap1	0.0665405838254236	3.14111976136248	0.00230890402983384	0.0284419575496963	0.0226371559852897	1.39863921284584	0.165687754836216	0.337457654236625	None
ENSMUSE00001297341.1	chr1	23848264	23848571	-	ENSMUSG00000026155.13	Smap1	0.0461158775367635	2.30815315070402	0.0233938568569422	0.120992221500037	0.0226371559852897	1.39863921284584	0.165687754836216	0.337457654236625	None
ENSMUSE00000820415.1	chr1	23846352	23846563	-	ENSMUSG00000026155.13	Smap1	0.0424765441599486	2.00029347413551	0.0486276733533642	0.188896663156099	0.0226371559852897	1.39863921284584	0.165687754836216	0.337457654236625	None
ENSMUSE00000722888.1	chr1	23844846	23845357	-	ENSMUSG00000026155.13	Smap1	-0.0832886335163003	-1.39231383812905	0.167421768538178	0.392732401030122	0.0226371559852897	1.39863921284584	0.165687754836216	0.337457654236625	None
ENSMUSE00000351902.3	chr1	23922038	23922317	-	ENSMUSG00000026155.13	Smap1	0.0240469750577227	0.774111067270213	0.44099076475643	0.673505850233158	0.0226371559852897	1.39863921284584	0.165687754836216	0.337457654236625	None
ENSMUSE00001234322.1	chr1	23866217	23866297	-	ENSMUSG00000026155.13	Smap1	0.0346079737804944	1.4491859530617	0.150927072456336	0.369979791028202	0.0226371559852897	1.39863921284584	0.165687754836216	0.337457654236625	None
ENSMUSE00000397434.8	chr1	23845625	23846563	-	ENSMUSG00000026155.13	Smap1	0.0428360055032153	1.72085932769987	0.0888769676175669	0.271899363942619	0.0226371559852897	1.39863921284584	0.165687754836216	0.337457654236625	None
ENSMUSE00000824133.1	chr1	23847719	23847777	-	ENSMUSG00000026155.13	Smap1	0.133577436152858	0.684565754329539	0.495461115355217	0.716516939912161	0.0226371559852897	1.39863921284584	0.165687754836216	0.337457654236625	None
ENSMUSE00000751200.1	chr1	23846178	23846563	-	ENSMUSG00000026155.13	Smap1	0.0380777500927011	1.7866588440086	0.077521004955818	0.250648864687754	0.0226371559852897	1.39863921284584	0.165687754836216	0.337457654236625	None
ENSMUSE00000735854.1	chr1	23846296	23846563	-	ENSMUSG00000026155.13	Smap1	0.0397744147640384	1.88871741978915	0.0623047938746257	0.21956173120142	0.0226371559852897	1.39863921284584	0.165687754836216	0.337457654236625	None
ENSMUSE00000792668.1	chr1	23848280	23848571	-	ENSMUSG00000026155.13	Smap1	0.0475070784391945	2.36434423324263	0.0203168232940262	0.110801024228326	0.0226371559852897	1.39863921284584	0.165687754836216	0.337457654236625	None
ENSMUSE00000765297.1	chr1	23871438	23871518	-	ENSMUSG00000026155.13	Smap1	0.00919300473307535	0.331692148832662	0.74092974127271	0.875795644897769	0.0226371559852897	1.39863921284584	0.165687754836216	0.337457654236625	None
ENSMUSE00000737536.1	chr1	23848533	23848571	-	ENSMUSG00000026155.13	Smap1	0.0717083433636726	2.97155616387064	0.00384258193589551	0.0391542390048149	0.0226371559852897	1.39863921284584	0.165687754836216	0.337457654236625	None
ENSMUSE00000801066.1	chr1	23891860	23891994	-	ENSMUSG00000026155.13	Smap1	0.0140459256157938	0.492792825522966	0.623416466701292	0.805817102787567	0.0226371559852897	1.39863921284584	0.165687754836216	0.337457654236625	None
ENSMUSE00000722744.1	chr1	23848795	23849468	-	ENSMUSG00000026155.13	Smap1	0.0664650662668291	3.13659776796163	0.00234104522694656	0.0286868514316376	0.0226371559852897	1.39863921284584	0.165687754836216	0.337457654236625	None
ENSMUSE00001290400.1	chr1	24005546	24005656	-	ENSMUSG00000026154.4	Sdhaf4	-0.0181193131709354	-0.436358448411031	0.66367160496795	0.831021933114937	-0.00111375564929037	-0.042218172491318	0.96642729014008	0.984115151325921	None
ENSMUSE00000156373.1	chr1	24003157	24003306	-	ENSMUSG00000026154.4	Sdhaf4	0.0105635334490266	0.308402804680529	0.758522596821997	0.885398211993933	-0.00111375564929037	-0.042218172491318	0.96642729014008	0.984115151325921	None
ENSMUSE00000390239.3	chr1	23995939	23996360	-	ENSMUSG00000026154.4	Sdhaf4	0.0107456342268637	0.353553080869825	0.724540198919288	0.866634874639616	-0.00111375564929037	-0.042218172491318	0.96642729014008	0.984115151325921	None
ENSMUSE00001233074.2	chr1	24005546	24005630	-	ENSMUSG00000026154.4	Sdhaf4	-0.0184098011492393	-0.443152277236332	0.658769802907079	0.827989431059518	-0.00111375564929037	-0.042218172491318	0.96642729014008	0.984115151325921	None
ENSMUSE00000771678.1	chr1	24002966	24003306	-	ENSMUSG00000026154.4	Sdhaf4	0.0110315680155837	0.321527767478224	0.748591634883122	0.879951060053539	-0.00111375564929037	-0.042218172491318	0.96642729014008	0.984115151325921	None
ENSMUSE00001331053.1	chr1	24026608	24026759	-	ENSMUSG00000026153.15	Fam135a	0.0835221614052459	2.23829955380184	0.0277878391579048	0.134409613914184	0.0554929933984466	1.46056796714908	0.147950792873608	0.312891372717861	None
ENSMUSE00000156356.1	chr1	24024782	24024873	-	ENSMUSG00000026153.15	Fam135a	0.0832830394807057	1.68128852818363	0.0963399477448345	0.285079897878338	0.0554929933984466	1.46056796714908	0.147950792873608	0.312891372717861	None
ENSMUSE00000156360.1	chr1	24024213	24024310	-	ENSMUSG00000026153.15	Fam135a	0.0578475569599075	1.2538540257701	0.2132971092296	0.450864627244937	0.0554929933984466	1.46056796714908	0.147950792873608	0.312891372717861	None
ENSMUSE00000156362.1	chr1	24021854	24022005	-	ENSMUSG00000026153.15	Fam135a	0.0418110134516319	0.942269019733982	0.348697773771416	0.593830523973856	0.0554929933984466	1.46056796714908	0.147950792873608	0.312891372717861	None
ENSMUSE00000495517.1	chr1	24014779	24014892	-	ENSMUSG00000026153.15	Fam135a	0.0256395997906251	0.589083758284651	0.55735132649299	0.761504074648732	0.0554929933984466	1.46056796714908	0.147950792873608	0.312891372717861	None
ENSMUSE00001329899.1	chr1	24011093	24012497	-	ENSMUSG00000026153.15	Fam135a	0.145379400933153	2.3244772671681	0.0224600754768548	0.117833443660708	0.0554929933984466	1.46056796714908	0.147950792873608	0.312891372717861	None
ENSMUSE00001332705.1	chr1	24086520	24086526	-	ENSMUSG00000026153.15	Fam135a	0.153645799949774	1.81396857496393	0.0731745871898993	0.242119653132121	0.0554929933984466	1.46056796714908	0.147950792873608	0.312891372717861	None
ENSMUSE00001081342.1	chr1	24085411	24085526	-	ENSMUSG00000026153.15	Fam135a	0.0446816543251853	0.618403030071731	0.537946231778638	0.747653794724709	0.0554929933984466	1.46056796714908	0.147950792873608	0.312891372717861	None
ENSMUSE00001075553.1	chr1	24067899	24067978	-	ENSMUSG00000026153.15	Fam135a	0.0519477022789441	0.764368094677851	0.446742833349172	0.678190500725311	0.0554929933984466	1.46056796714908	0.147950792873608	0.312891372717861	None
ENSMUSE00001090646.1	chr1	24057366	24057505	-	ENSMUSG00000026153.15	Fam135a	0.029226316255537	0.444759417815478	0.657612406621031	0.827213157343461	0.0554929933984466	1.46056796714908	0.147950792873608	0.312891372717861	None
ENSMUSE00000979690.1	chr1	24057204	24057274	-	ENSMUSG00000026153.15	Fam135a	-0.00108301592366948	-0.0166570449975867	0.986748848369668	0.994625819699683	0.0554929933984466	1.46056796714908	0.147950792873608	0.312891372717861	None
ENSMUSE00001318354.1	chr1	24055744	24055783	-	ENSMUSG00000026153.15	Fam135a	0.0564867337058624	0.799679773790991	0.426102489755478	0.661931309580725	0.0554929933984466	1.46056796714908	0.147950792873608	0.312891372717861	None
ENSMUSE00001333862.1	chr1	24054004	24054130	-	ENSMUSG00000026153.15	Fam135a	0.0832262733947777	1.17503397437895	0.243228389330486	0.485811925142728	0.0554929933984466	1.46056796714908	0.147950792873608	0.312891372717861	None
ENSMUSE00001321124.1	chr1	24053183	24053336	-	ENSMUSG00000026153.15	Fam135a	0.120465220497821	1.61883352453209	0.109149581159565	0.306806806835836	0.0554929933984466	1.46056796714908	0.147950792873608	0.312891372717861	None
ENSMUSE00001335404.1	chr1	24049130	24049207	-	ENSMUSG00000026153.15	Fam135a	-0.193447324844433	-1.41289323719738	0.16130073921498	0.384285357024079	0.0554929933984466	1.46056796714908	0.147950792873608	0.312891372717861	None
ENSMUSE00001330357.1	chr1	24046358	24046407	-	ENSMUSG00000026153.15	Fam135a	0.143194624066511	1.96970081988894	0.0520953570002127	0.197102911991437	0.0554929933984466	1.46056796714908	0.147950792873608	0.312891372717861	None
ENSMUSE00001318248.1	chr1	24044114	24044269	-	ENSMUSG00000026153.15	Fam135a	0.104733380852028	1.64947856470079	0.10270249565385	0.295924514844236	0.0554929933984466	1.46056796714908	0.147950792873608	0.312891372717861	None
ENSMUSE00001328721.1	chr1	24032663	24032736	-	ENSMUSG00000026153.15	Fam135a	0.057922581342269	0.877602829738557	0.382607576440361	0.624809254741608	0.0554929933984466	1.46056796714908	0.147950792873608	0.312891372717861	None
ENSMUSE00001324426.1	chr1	24030742	24030896	-	ENSMUSG00000026153.15	Fam135a	0.0597536609917832	0.946350745149594	0.346624577671089	0.591962732744259	0.0554929933984466	1.46056796714908	0.147950792873608	0.312891372717861	None
ENSMUSE00001332826.1	chr1	24028200	24029940	-	ENSMUSG00000026153.15	Fam135a	0.0371709044218526	1.06217278603524	0.291134721389921	0.537004848148609	0.0554929933984466	1.46056796714908	0.147950792873608	0.312891372717861	None
ENSMUSE00001330731.1	chr1	24026608	24026768	-	ENSMUSG00000026153.15	Fam135a	0.0809992111494361	2.20724887717325	0.0299631650844951	0.140729845862411	0.0554929933984466	1.46056796714908	0.147950792873608	0.312891372717861	None
ENSMUSE00001332931.1	chr1	24020675	24020785	-	ENSMUSG00000026153.15	Fam135a	0.0372902232727512	0.929171066714609	0.355404509263569	0.600014026326553	0.0554929933984466	1.46056796714908	0.147950792873608	0.312891372717861	None
ENSMUSE00001320866.1	chr1	24100061	24100194	-	ENSMUSG00000026153.15	Fam135a	0.16492708881426	1.54720876966979	0.125489830432523	0.332948423190268	0.0554929933984466	1.46056796714908	0.147950792873608	0.312891372717861	None
ENSMUSE00000482374.2	chr1	24086520	24086611	-	ENSMUSG00000026153.15	Fam135a	0.102966372939929	1.23399121008019	0.22057211002535	0.459620720113014	0.0554929933984466	1.46056796714908	0.147950792873608	0.312891372717861	None
ENSMUSE00001331679.1	chr1	24057366	24057456	-	ENSMUSG00000026153.15	Fam135a	0.0306234541357326	0.432570909298156	0.666410734386288	0.832698435768504	0.0554929933984466	1.46056796714908	0.147950792873608	0.312891372717861	None
ENSMUSE00001003215.1	chr1	24055744	24055917	-	ENSMUSG00000026153.15	Fam135a	0.0304180421894617	0.535111783304126	0.593955322681803	0.786373439911257	0.0554929933984466	1.46056796714908	0.147950792873608	0.312891372717861	None
ENSMUSE00001324005.1	chr1	24011245	24012497	-	ENSMUSG00000026153.15	Fam135a	0.15217957076051	2.41410449331769	0.0178976319940987	0.102532089278854	0.0554929933984466	1.46056796714908	0.147950792873608	0.312891372717861	None
ENSMUSE00001320956.1	chr1	24100061	24100182	-	ENSMUSG00000026153.15	Fam135a	0.150296398815786	1.40382557997362	0.163976248724581	0.388049454998358	0.0554929933984466	1.46056796714908	0.147950792873608	0.312891372717861	None
ENSMUSE00001332728.1	chr1	24011591	24012497	-	ENSMUSG00000026153.15	Fam135a	0.151967879206045	2.3265510154611	0.0223438434176084	0.117450912765873	0.0554929933984466	1.46056796714908	0.147950792873608	0.312891372717861	None
ENSMUSE00001327514.1	chr1	24028200	24029086	-	ENSMUSG00000026153.15	Fam135a	0.043581912075918	1.28372646893328	0.202690163183145	0.438027536942982	0.0554929933984466	1.46056796714908	0.147950792873608	0.312891372717861	None
ENSMUSE00001322805.1	chr1	24026608	24026823	-	ENSMUSG00000026153.15	Fam135a	0.080066198801555	2.18032734119577	0.0319683176995131	0.146524650269278	0.0554929933984466	1.46056796714908	0.147950792873608	0.312891372717861	None
ENSMUSE00001325430.1	chr1	24011604	24012497	-	ENSMUSG00000026153.15	Fam135a	0.150818653802876	2.32580103004027	0.0223858179783531	0.117590243282245	0.0554929933984466	1.46056796714908	0.147950792873608	0.312891372717861	None
ENSMUSE00001324320.1	chr1	24100061	24100333	-	ENSMUSG00000026153.15	Fam135a	0.154365091333803	1.43332620073995	0.155394873412088	0.376248735500186	0.0554929933984466	1.46056796714908	0.147950792873608	0.312891372717861	None
ENSMUSE00000968461.1	chr1	24028200	24030528	-	ENSMUSG00000026153.15	Fam135a	0.0383848063697599	1.045539771057	0.298707183635644	0.544708056119028	0.0554929933984466	1.46056796714908	0.147950792873608	0.312891372717861	None
ENSMUSE00001334224.1	chr1	24011681	24012497	-	ENSMUSG00000026153.15	Fam135a	0.147925974023509	2.22780444507121	0.0285070777166385	0.136582225883491	0.0554929933984466	1.46056796714908	0.147950792873608	0.312891372717861	None
ENSMUSE00001324880.1	chr1	24028200	24028450	-	ENSMUSG00000026153.15	Fam135a	0.0396205875734697	1.06220596049186	0.291119750571748	0.536996923919827	0.0554929933984466	1.46056796714908	0.147950792873608	0.312891372717861	None
ENSMUSE00001327302.1	chr1	24026608	24026711	-	ENSMUSG00000026153.15	Fam135a	0.10612708947252	2.75792601304032	0.00710586422676702	0.0575979852030284	0.0554929933984466	1.46056796714908	0.147950792873608	0.312891372717861	None
ENSMUSE00001327689.1	chr1	24024275	24024310	-	ENSMUSG00000026153.15	Fam135a	0.06552644762342	1.34089277730578	0.183490781678585	0.413764883003508	0.0554929933984466	1.46056796714908	0.147950792873608	0.312891372717861	None
ENSMUSE00001330771.1	chr1	24100061	24100216	-	ENSMUSG00000026153.15	Fam135a	0.163440528252763	1.53571027067247	0.128285203063851	0.33736671897636	0.0554929933984466	1.46056796714908	0.147950792873608	0.312891372717861	None
ENSMUSE00001325871.1	chr1	24028722	24029940	-	ENSMUSG00000026153.15	Fam135a	0.0443875049276048	1.17000876942557	0.245233832393361	0.487954778040617	0.0554929933984466	1.46056796714908	0.147950792873608	0.312891372717861	None
ENSMUSE00000902952.1	chr1	24100061	24100341	-	ENSMUSG00000026153.15	Fam135a	0.154365091333803	1.43332620073995	0.155394873412088	0.376248735500186	0.0554929933984466	1.46056796714908	0.147950792873608	0.312891372717861	None
ENSMUSE00001320796.1	chr1	24051764	24053336	-	ENSMUSG00000026153.15	Fam135a	0.113259107310216	1.43761025444224	0.154178073102603	0.374603996972082	0.0554929933984466	1.46056796714908	0.147950792873608	0.312891372717861	None
ENSMUSE00001341604.1	chr1	24100625	24103424	+	ENSMUSG00000102398.1	Gm37580	0.0536543730741561	0.582411707002729	0.561815224200498	0.764506797803964	0.0428897065520124	0.46794164197599	0.641066267847582	0.792308256013806	None
ENSMUSE00000156281.1	chr1	24230883	24230954	+	ENSMUSG00000026147.16	Col9a1	0.0125815874792019	0.0964059407210528	0.923422767999712	0.966963686678171	0.0218059740758044	0.40856501522594	0.683922708714426	0.821267037765644	None
ENSMUSE00000156315.1	chr1	24231451	24231486	+	ENSMUSG00000026147.16	Col9a1	-0.0161986896209355	-0.144787818103688	0.885217619099951	0.950308276099446	0.0218059740758044	0.40856501522594	0.683922708714426	0.821267037765644	None
ENSMUSE00000604263.1	chr1	24232185	24232229	+	ENSMUSG00000026147.16	Col9a1	-0.000622867730860873	-0.00556979852263411	0.995568883227723	0.998105333852609	0.0218059740758044	0.40856501522594	0.683922708714426	0.821267037765644	None
ENSMUSE00000604262.1	chr1	24233571	24233603	+	ENSMUSG00000026147.16	Col9a1	0.00927808667608904	0.077523095869615	0.938387730599365	0.973695478637932	0.0218059740758044	0.40856501522594	0.683922708714426	0.821267037765644	None
ENSMUSE00000604261.1	chr1	24237125	24237271	+	ENSMUSG00000026147.16	Col9a1	-0.0545169814316231	-0.459316727334551	0.647167147472752	0.820769524697797	0.0218059740758044	0.40856501522594	0.683922708714426	0.821267037765644	None
ENSMUSE00000604260.1	chr1	24237442	24237496	+	ENSMUSG00000026147.16	Col9a1	-0.0345374292242471	-0.28071361808885	0.77960513989528	0.896738272569943	0.0218059740758044	0.40856501522594	0.683922708714426	0.821267037765644	None
ENSMUSE00000604259.1	chr1	24239207	24239395	+	ENSMUSG00000026147.16	Col9a1	0.106315772709603	0.96270093355745	0.338400220509372	0.58405975897515	0.0218059740758044	0.40856501522594	0.683922708714426	0.821267037765644	None
ENSMUSE00001045698.1	chr1	24244358	24244435	+	ENSMUSG00000026147.16	Col9a1	0.0941033175967899	0.803078288977324	0.424146293045266	0.660328878928116	0.0218059740758044	0.40856501522594	0.683922708714426	0.821267037765644	None
ENSMUSE00000604264.2	chr1	24251677	24252684	+	ENSMUSG00000026147.16	Col9a1	0.0456809587652535	0.683301610529028	0.496255433883884	0.717142785706661	0.0218059740758044	0.40856501522594	0.683922708714426	0.821267037765644	None
ENSMUSE00000786823.1	chr1	24230883	24230955	+	ENSMUSG00000026147.16	Col9a1	0.0125815874792019	0.0964059407210528	0.923422767999712	0.966963686678171	0.0218059740758044	0.40856501522594	0.683922708714426	0.821267037765644	None
ENSMUSE00001292550.1	chr1	24451762	24451797	-	ENSMUSG00000026141.13	Col19a1	0.15556020329886	0.971991815766848	0.333784055650657	0.579640620005378	0.00556300893300734	0.0680092679868338	0.945943629695641	0.977655679355681	None
ENSMUSE00001264568.1	chr1	24410196	24410249	-	ENSMUSG00000026141.13	Col19a1	0.0855313625910242	0.604563934698095	0.547062571741963	0.75419153126986	0.00556300893300734	0.0680092679868338	0.945943629695641	0.977655679355681	None
ENSMUSE00001302752.1	chr1	24374583	24374636	-	ENSMUSG00000026141.13	Col19a1	-0.010722235618083	-0.0756696806876044	0.939857874482724	0.974382605360278	0.00556300893300734	0.0680092679868338	0.945943629695641	0.977655679355681	None
ENSMUSE00001266698.1	chr1	24352282	24352335	-	ENSMUSG00000026141.13	Col19a1	0.0161772282041896	0.105462752709921	0.916254537144288	0.96383302067883	0.00556300893300734	0.0680092679868338	0.945943629695641	0.977655679355681	None
ENSMUSE00001310284.1	chr1	24337898	24337939	-	ENSMUSG00000026141.13	Col19a1	-0.0919641324505864	-0.628831589879793	0.531128176898209	0.742675875701429	0.00556300893300734	0.0680092679868338	0.945943629695641	0.977655679355681	None
ENSMUSE00001299875.1	chr1	24332430	24332492	-	ENSMUSG00000026141.13	Col19a1	-0.0672170540327711	-0.423718696486252	0.672830236017538	0.83670935862084	0.00556300893300734	0.0680092679868338	0.945943629695641	0.977655679355681	None
ENSMUSE00001236752.1	chr1	24328036	24328071	-	ENSMUSG00000026141.13	Col19a1	-0.282615948709871	-1.52588097876876	0.130713626756324	0.341008385013985	0.00556300893300734	0.0680092679868338	0.945943629695641	0.977655679355681	None
ENSMUSE00001277672.1	chr1	24326131	24326166	-	ENSMUSG00000026141.13	Col19a1	-0.276889041003444	-1.2829521492888	0.202960076736203	0.438320933331015	0.00556300893300734	0.0680092679868338	0.945943629695641	0.977655679355681	None
ENSMUSE00001249167.1	chr1	24325979	24326032	-	ENSMUSG00000026141.13	Col19a1	-0.146320655177655	-0.743945299030068	0.458939999843352	0.688276734483766	0.00556300893300734	0.0680092679868338	0.945943629695641	0.977655679355681	None
ENSMUSE00001310009.1	chr1	24325250	24325303	-	ENSMUSG00000026141.13	Col19a1	-0.0494834059255779	-0.287962936816584	0.774068831541685	0.893797067304313	0.00556300893300734	0.0680092679868338	0.945943629695641	0.977655679355681	None
ENSMUSE00001301873.1	chr1	24323682	24323735	-	ENSMUSG00000026141.13	Col19a1	0.303408363137569	1.77738269494405	0.079045173375726	0.253587088850346	0.00556300893300734	0.0680092679868338	0.945943629695641	0.977655679355681	None
ENSMUSE00001210760.1	chr1	24322939	24323028	-	ENSMUSG00000026141.13	Col19a1	0.275308900949525	1.87857950975252	0.0636943014667959	0.222554284316731	0.00556300893300734	0.0680092679868338	0.945943629695641	0.977655679355681	None
ENSMUSE00001255407.1	chr1	24322214	24322258	-	ENSMUSG00000026141.13	Col19a1	0.384655687637548	2.43118609546865	0.0171284133973141	0.0998477418705692	0.00556300893300734	0.0680092679868338	0.945943629695641	0.977655679355681	None
ENSMUSE00001291939.1	chr1	24322033	24322110	-	ENSMUSG00000026141.13	Col19a1	0.27928133949843	2.0134714239777	0.0471958453987113	0.185610215367634	0.00556300893300734	0.0680092679868338	0.945943629695641	0.977655679355681	None
ENSMUSE00001262175.1	chr1	24317690	24317725	-	ENSMUSG00000026141.13	Col19a1	0.158450959794768	1.12897853075024	0.262050333204824	0.50652555349771	0.00556300893300734	0.0680092679868338	0.945943629695641	0.977655679355681	None
ENSMUSE00001263185.1	chr1	24317533	24317586	-	ENSMUSG00000026141.13	Col19a1	0.140390293836646	1.0263281452609	0.307618762352405	0.553832232911383	0.00556300893300734	0.0680092679868338	0.945943629695641	0.977655679355681	None
ENSMUSE00001229634.1	chr1	24317392	24317445	-	ENSMUSG00000026141.13	Col19a1	0.106043347922959	0.767201215396181	0.445065747233503	0.67680436951277	0.00556300893300734	0.0680092679868338	0.945943629695641	0.977655679355681	None
ENSMUSE00001225213.1	chr1	24315398	24315439	-	ENSMUSG00000026141.13	Col19a1	0.0584730037050477	0.362102207985304	0.718165052576143	0.863038093131091	0.00556300893300734	0.0680092679868338	0.945943629695641	0.977655679355681	None
ENSMUSE00001220011.1	chr1	24312448	24312552	-	ENSMUSG00000026141.13	Col19a1	0.11722129188408	0.78782297881208	0.43296910880593	0.667172272071369	0.00556300893300734	0.0680092679868338	0.945943629695641	0.977655679355681	None
ENSMUSE00001215708.1	chr1	24312312	24312365	-	ENSMUSG00000026141.13	Col19a1	-0.0243625098224048	-0.131430057300238	0.895742490556426	0.953967680289601	0.00556300893300734	0.0680092679868338	0.945943629695641	0.977655679355681	None
ENSMUSE00001302954.1	chr1	24312047	24312100	-	ENSMUSG00000026141.13	Col19a1	-0.0125766604939125	-0.0807640007418038	0.935817535196522	0.972570324850073	0.00556300893300734	0.0680092679868338	0.945943629695641	0.977655679355681	None
ENSMUSE00001282410.1	chr1	24307646	24307699	-	ENSMUSG00000026141.13	Col19a1	0.0504227511690045	0.373983372128362	0.709338320397678	0.857866463931084	0.00556300893300734	0.0680092679868338	0.945943629695641	0.977655679355681	None
ENSMUSE00001255763.1	chr1	24306260	24306313	-	ENSMUSG00000026141.13	Col19a1	0.131855687633455	0.942090953250809	0.348788399689144	0.593922252714685	0.00556300893300734	0.0680092679868338	0.945943629695641	0.977655679355681	None
ENSMUSE00001236451.1	chr1	24303456	24303500	-	ENSMUSG00000026141.13	Col19a1	0.138202735131711	0.9480070974062	0.345785563134924	0.591187828738711	0.00556300893300734	0.0680092679868338	0.945943629695641	0.977655679355681	None
ENSMUSE00001239004.1	chr1	24301400	24301450	-	ENSMUSG00000026141.13	Col19a1	0.142182255619349	0.788013998140561	0.432857969963759	0.667064640516487	0.00556300893300734	0.0680092679868338	0.945943629695641	0.977655679355681	None
ENSMUSE00001273971.1	chr1	24301275	24301319	-	ENSMUSG00000026141.13	Col19a1	-0.0268928326473887	-0.1502792599054	0.880896652147899	0.948045530377564	0.00556300893300734	0.0680092679868338	0.945943629695641	0.977655679355681	None
ENSMUSE00001269526.1	chr1	24300593	24300619	-	ENSMUSG00000026141.13	Col19a1	-0.229693771781544	-1.12626397084055	0.26319084293189	0.507736065981791	0.00556300893300734	0.0680092679868338	0.945943629695641	0.977655679355681	None
ENSMUSE00001280725.1	chr1	24296760	24296813	-	ENSMUSG00000026141.13	Col19a1	-0.207759194350076	-1.19195908432695	0.236560320152506	0.478178678875232	0.00556300893300734	0.0680092679868338	0.945943629695641	0.977655679355681	None
ENSMUSE00001253308.1	chr1	24293072	24293116	-	ENSMUSG00000026141.13	Col19a1	-0.176351715299549	-1.03362200190328	0.304214536851695	0.550361061063904	0.00556300893300734	0.0680092679868338	0.945943629695641	0.977655679355681	None
ENSMUSE00001236774.1	chr1	24289828	24289872	-	ENSMUSG00000026141.13	Col19a1	-0.196662159031495	-1.164149792433	0.247586884374624	0.490631880774541	0.00556300893300734	0.0680092679868338	0.945943629695641	0.977655679355681	None
ENSMUSE00001302772.1	chr1	24289667	24289729	-	ENSMUSG00000026141.13	Col19a1	-0.179814320829275	-1.09930184649498	0.274708251847955	0.519865679480592	0.00556300893300734	0.0680092679868338	0.945943629695641	0.977655679355681	None
ENSMUSE00001240915.1	chr1	24285254	24285289	-	ENSMUSG00000026141.13	Col19a1	-0.171048537178838	-1.03758701444054	0.302374686304873	0.548475896514783	0.00556300893300734	0.0680092679868338	0.945943629695641	0.977655679355681	None
ENSMUSE00001300141.1	chr1	24285053	24285097	-	ENSMUSG00000026141.13	Col19a1	-0.107600031686238	-0.678223836402959	0.499452980312765	0.71940980774065	0.00556300893300734	0.0680092679868338	0.945943629695641	0.977655679355681	None
ENSMUSE00001248901.1	chr1	24282417	24282587	-	ENSMUSG00000026141.13	Col19a1	0.101403596528558	0.713747117726691	0.477318638641502	0.702184191814589	0.00556300893300734	0.0680092679868338	0.945943629695641	0.977655679355681	None
ENSMUSE00001303102.1	chr1	24279932	24279998	-	ENSMUSG00000026141.13	Col19a1	0.0675945871909254	0.401380233560771	0.689137106845688	0.846412788631762	0.00556300893300734	0.0680092679868338	0.945943629695641	0.977655679355681	None
ENSMUSE00001267350.1	chr1	24270366	24270494	-	ENSMUSG00000026141.13	Col19a1	-0.0342785235142297	-0.2489030158992	0.804030028395659	0.909568783144106	0.00556300893300734	0.0680092679868338	0.945943629695641	0.977655679355681	None
ENSMUSE00001312926.1	chr1	24264965	24265042	-	ENSMUSG00000026141.13	Col19a1	-0.0539473822812606	-0.424262260510045	0.672435344914092	0.836540359320638	0.00556300893300734	0.0680092679868338	0.945943629695641	0.977655679355681	None
ENSMUSE00000500156.4	chr1	24261890	24264817	-	ENSMUSG00000026141.13	Col19a1	0.0235304858087319	0.334880810025829	0.738531469282418	0.874407403821178	0.00556300893300734	0.0680092679868338	0.945943629695641	0.977655679355681	None
ENSMUSE00000702181.2	chr1	24587350	24587472	-	ENSMUSG00000026141.13	Col19a1	0.105873711185642	0.483554995712261	0.629932234095156	0.809904915000758	0.00556300893300734	0.0680092679868338	0.945943629695641	0.977655679355681	None
ENSMUSE00000303026.3	chr1	24575333	24575459	-	ENSMUSG00000026141.13	Col19a1	0.0154291486711345	0.0953474078441935	0.924260993925733	0.967432851252787	0.00556300893300734	0.0680092679868338	0.945943629695641	0.977655679355681	None
ENSMUSE00000156217.1	chr1	24561303	24561368	-	ENSMUSG00000026141.13	Col19a1	-0.105443494631059	-0.55618785293359	0.579528579563202	0.776454397428844	0.00556300893300734	0.0680092679868338	0.945943629695641	0.977655679355681	None
ENSMUSE00000156201.1	chr1	24559654	24559753	-	ENSMUSG00000026141.13	Col19a1	-0.211383648015425	-1.10264458465266	0.273261606732759	0.518423493942542	0.00556300893300734	0.0680092679868338	0.945943629695641	0.977655679355681	None
ENSMUSE00000156228.1	chr1	24536879	24537002	-	ENSMUSG00000026141.13	Col19a1	-0.238869851193395	-1.48558588414766	0.141050045302385	0.35606268543394	0.00556300893300734	0.0680092679868338	0.945943629695641	0.977655679355681	None
ENSMUSE00000302996.1	chr1	24534033	24534308	-	ENSMUSG00000026141.13	Col19a1	-0.0839637843166522	-0.60621903582672	0.545968209832901	0.753424107946774	0.00556300893300734	0.0680092679868338	0.945943629695641	0.977655679355681	None
ENSMUSE00000156215.1	chr1	24529928	24530008	-	ENSMUSG00000026141.13	Col19a1	0.112248195892685	0.682398666771913	0.496823217026747	0.717555385161475	0.00556300893300734	0.0680092679868338	0.945943629695641	0.977655679355681	None
ENSMUSE00000156232.1	chr1	24526385	24526510	-	ENSMUSG00000026141.13	Col19a1	0.137234585997347	0.981248375739183	0.329226239247399	0.575299823799231	0.00556300893300734	0.0680092679868338	0.945943629695641	0.977655679355681	None
ENSMUSE00000156197.1	chr1	24525604	24525666	-	ENSMUSG00000026141.13	Col19a1	0.242551293556451	1.72031708310051	0.0889759357771041	0.272086049204525	0.00556300893300734	0.0680092679868338	0.945943629695641	0.977655679355681	None
ENSMUSE00000156236.1	chr1	24510843	24510887	-	ENSMUSG00000026141.13	Col19a1	0.123913831051844	0.79216467552165	0.430447174799022	0.665195164437372	0.00556300893300734	0.0680092679868338	0.945943629695641	0.977655679355681	None
ENSMUSE00000156189.1	chr1	24508184	24508228	-	ENSMUSG00000026141.13	Col19a1	0.163297947950018	1.11825694921297	0.266575244753165	0.511177587696805	0.00556300893300734	0.0680092679868338	0.945943629695641	0.977655679355681	None
ENSMUSE00000156185.3	chr1	24461476	24461529	-	ENSMUSG00000026141.13	Col19a1	0.219613972682323	1.35933448099326	0.177599006750926	0.406287158503109	0.00556300893300734	0.0680092679868338	0.945943629695641	0.977655679355681	None
ENSMUSE00000156178.3	chr1	24453744	24453797	-	ENSMUSG00000026141.13	Col19a1	0.20121104911517	1.4948596411755	0.138616236081882	0.352590894760605	0.00556300893300734	0.0680092679868338	0.945943629695641	0.977655679355681	None
ENSMUSE00000787703.1	chr1	24263994	24264817	-	ENSMUSG00000026141.13	Col19a1	0.171908720533346	1.55462960362873	0.123711562184906	0.330212419761815	0.00556300893300734	0.0680092679868338	0.945943629695641	0.977655679355681	None
ENSMUSE00000702151.1	chr1	24279770	24279998	-	ENSMUSG00000026141.13	Col19a1	0.073407953939275	0.435325500781406	0.664418176087345	0.831495480788483	0.00556300893300734	0.0680092679868338	0.945943629695641	0.977655679355681	None
ENSMUSE00001327469.1	chr1	24594087	24595423	-	ENSMUSG00000099997.1	Tubb4b-ps2	0.149936727183238	0.719120429707279	0.474018752712057	0.69968485315489	0.0695784931277774	0.733115346013993	0.465576383172967	0.651539457541991	None
ENSMUSE00001319942.1	chr1	24611535	24612410	-	ENSMUSG00000100131.1	Gm28439	-0.0668310966397643	-1.15553473670357	0.251075956969815	0.494442822613192	-0.0597288803289742	-0.974149205681336	0.332844209504557	0.530458010104846	None
ENSMUSE00000551564.2	chr1	24612407	24612700	-	ENSMUSG00000067736.2	Gm10222	-0.25547120039103	-2.37159961837235	0.0199469131994105	0.109593454473787	-0.298593960365183	-2.01817828708775	0.0468383718159543	0.142418882425312	None
ENSMUSE00001320055.1	chr1	24612775	24613119	-	ENSMUSG00000101939.1	Gm28438	-0.099853470679532	-0.741097709302909	0.460655635012449	0.689567152373822	-0.131012583841749	-0.97906678355024	0.330423474216354	0.52793340240009	None
ENSMUSE00001334203.1	chr1	24613189	24613971	-	ENSMUSG00000101111.1	Gm28437	-0.0513101282995518	-0.69542482999806	0.488666412243666	0.711203718972504	-0.102003553402809	-1.36153580397252	0.177069556193755	0.352323710529249	None
ENSMUSE00001328644.1	chr1	24613974	24614651	-	ENSMUSG00000100862.1	Gm10925	0.136095239797428	1.32632239279026	0.188249010170775	0.419850846364522	0.118451242328892	1.08384939806249	0.281604549832744	0.476675362572815	None
ENSMUSE00001326674.1	chr1	24614885	24615565	-	ENSMUSG00000102070.1	Gm28661	0.0477053270047767	0.47431562901805	0.636478523731299	0.81406007415889	0.0367215626707449	0.401407089269859	0.689163428787688	0.825260810947559	None
ENSMUSE00001333174.1	chr1	24615706	24616197	-	ENSMUSG00000101249.1	Gm29216	-0.0334052543203954	-0.320269093918351	0.749542198872354	0.880485719293577	-0.171985468641771	-2.23599160328653	0.0280661008233162	0.0997495191894873	None
ENSMUSE00000438739.4	chr1	24678630	24678816	+	ENSMUSG00000073725.8	Lmbrd1	0.0889692821509686	1.87458549569503	0.064248830384152	0.223739131029045	-0.00559517418588445	-0.254810869167273	0.799506424462906	0.896398614775306	None
ENSMUSE00001332512.1	chr1	24685397	24685573	+	ENSMUSG00000073725.8	Lmbrd1	0.0468914809554066	1.2951040080755	0.198754795502011	0.433095505773454	-0.00559517418588445	-0.254810869167273	0.799506424462906	0.896398614775306	None
ENSMUSE00000604180.1	chr1	24692941	24693001	+	ENSMUSG00000073725.8	Lmbrd1	0.0176114083739088	0.469522575609304	0.639885960788542	0.816249607616549	-0.00559517418588445	-0.254810869167273	0.799506424462906	0.896398614775306	None
ENSMUSE00000604179.1	chr1	24704821	24704918	+	ENSMUSG00000073725.8	Lmbrd1	0.0234767108155796	0.657391415479076	0.51268715618999	0.729100687682406	-0.00559517418588445	-0.254810869167273	0.799506424462906	0.896398614775306	None
ENSMUSE00000604178.1	chr1	24705977	24706044	+	ENSMUSG00000073725.8	Lmbrd1	0.046272394383943	1.17162087760809	0.244589195374989	0.48731159187327	-0.00559517418588445	-0.254810869167273	0.799506424462906	0.896398614775306	None
ENSMUSE00000604177.3	chr1	24711512	24711600	+	ENSMUSG00000073725.8	Lmbrd1	0.0343203365465174	0.921519166472263	0.359360693322899	0.60376167558309	-0.00559517418588445	-0.254810869167273	0.799506424462906	0.896398614775306	None
ENSMUSE00000702149.1	chr1	24714909	24714982	+	ENSMUSG00000073725.8	Lmbrd1	0.0231120693043432	0.650078482423596	0.517376556057704	0.73253491859449	-0.00559517418588445	-0.254810869167273	0.799506424462906	0.896398614775306	None
ENSMUSE00000604175.3	chr1	24728546	24728671	+	ENSMUSG00000073725.8	Lmbrd1	0.0278315879100813	0.801894795699481	0.424826908581416	0.660862563406259	-0.00559517418588445	-0.254810869167273	0.799506424462906	0.896398614775306	None
ENSMUSE00000604174.1	chr1	24731747	24731899	+	ENSMUSG00000073725.8	Lmbrd1	0.0527578677211417	1.51164026931974	0.134296126825868	0.346208112204129	-0.00559517418588445	-0.254810869167273	0.799506424462906	0.896398614775306	None
ENSMUSE00000604173.1	chr1	24743883	24743947	+	ENSMUSG00000073725.8	Lmbrd1	0.00912875001087655	0.241065000306853	0.810079275931077	0.912467844771971	-0.00559517418588445	-0.254810869167273	0.799506424462906	0.896398614775306	None
ENSMUSE00000604172.1	chr1	24744256	24744358	+	ENSMUSG00000073725.8	Lmbrd1	0.0114018590664453	0.322115244566498	0.748148098725402	0.879761367387046	-0.00559517418588445	-0.254810869167273	0.799506424462906	0.896398614775306	None
ENSMUSE00000604171.1	chr1	24744866	24744970	+	ENSMUSG00000073725.8	Lmbrd1	0.0170905404818329	0.40045397200362	0.6898165187869	0.846847005754843	-0.00559517418588445	-0.254810869167273	0.799506424462906	0.896398614775306	None
ENSMUSE00000604170.1	chr1	24746805	24746954	+	ENSMUSG00000073725.8	Lmbrd1	0.0466940996317175	1.37332425077051	0.173225995490512	0.40055904452175	-0.00559517418588445	-0.254810869167273	0.799506424462906	0.896398614775306	None
ENSMUSE00000604169.1	chr1	24748800	24748878	+	ENSMUSG00000073725.8	Lmbrd1	0.0626207754478346	1.87283034874744	0.0644937945741846	0.224237587408512	-0.00559517418588445	-0.254810869167273	0.799506424462906	0.896398614775306	None
ENSMUSE00000604168.1	chr1	24762192	24762283	+	ENSMUSG00000073725.8	Lmbrd1	0.0714025792476906	2.41030213608824	0.0180729940745081	0.103130367866937	-0.00559517418588445	-0.254810869167273	0.799506424462906	0.896398614775306	None
ENSMUSE00001324743.1	chr1	24762623	24765448	+	ENSMUSG00000073725.8	Lmbrd1	-0.0147334893741161	-0.561500171840778	0.575918821478963	0.773970678858168	-0.00559517418588445	-0.254810869167273	0.799506424462906	0.896398614775306	None
ENSMUSE00001331813.1	chr1	24678660	24678816	+	ENSMUSG00000073725.8	Lmbrd1	0.0881017006743685	1.85373727123298	0.0672096322768211	0.229995540799967	-0.00559517418588445	-0.254810869167273	0.799506424462906	0.896398614775306	None
ENSMUSE00001328076.1	chr1	24678739	24678816	+	ENSMUSG00000073725.8	Lmbrd1	0.0952958062868034	1.91137574402285	0.0592912714937981	0.213062895437651	-0.00559517418588445	-0.254810869167273	0.799506424462906	0.896398614775306	None
ENSMUSE00001325193.1	chr1	24728627	24728671	+	ENSMUSG00000073725.8	Lmbrd1	0.0427049862974266	1.18205568273154	0.240445872204027	0.482594433157778	-0.00559517418588445	-0.254810869167273	0.799506424462906	0.896398614775306	None
ENSMUSE00001330962.1	chr1	24731747	24731894	+	ENSMUSG00000073725.8	Lmbrd1	0.0545646018262591	1.53642941609783	0.128108941350179	0.33711309215886	-0.00559517418588445	-0.254810869167273	0.799506424462906	0.896398614775306	None
ENSMUSE00001324160.1	chr1	24678926	24679034	+	ENSMUSG00000073725.8	Lmbrd1	-0.0819659163765011	-0.457514775536147	0.648456322211098	0.821510218169169	-0.00559517418588445	-0.254810869167273	0.799506424462906	0.896398614775306	None
ENSMUSE00000512276.4	chr1	24762623	24766301	+	ENSMUSG00000073725.8	Lmbrd1	-0.00958252314295009	-0.368456267188605	0.713439655741412	0.860353615446447	-0.00559517418588445	-0.254810869167273	0.799506424462906	0.896398614775306	None
ENSMUSE00001328337.1	chr1	24728642	24728671	+	ENSMUSG00000073725.8	Lmbrd1	0.032050724461135	0.862745780804508	0.390679882071567	0.632128587509056	-0.00559517418588445	-0.254810869167273	0.799506424462906	0.896398614775306	None
ENSMUSE00001326458.1	chr1	24743883	24744358	+	ENSMUSG00000073725.8	Lmbrd1	0.0199702512714526	0.569300113178093	0.570638362466971	0.770420471632497	-0.00559517418588445	-0.254810869167273	0.799506424462906	0.896398614775306	None
ENSMUSE00001334762.1	chr1	24744866	24744948	+	ENSMUSG00000073725.8	Lmbrd1	0.0190007693465999	0.436986026507682	0.663218183702021	0.830779708722659	-0.00559517418588445	-0.254810869167273	0.799506424462906	0.896398614775306	None
ENSMUSE00001332144.1	chr1	24744873	24744970	+	ENSMUSG00000073725.8	Lmbrd1	0.0208667034328897	0.481343272028482	0.631496623626134	0.810815711941435	-0.00559517418588445	-0.254810869167273	0.799506424462906	0.896398614775306	None
ENSMUSE00001330686.1	chr1	24762192	24762393	+	ENSMUSG00000073725.8	Lmbrd1	0.0717532105295496	2.42590496738425	0.0173630209541783	0.100636399997925	-0.00559517418588445	-0.254810869167273	0.799506424462906	0.896398614775306	None
ENSMUSE00000821277.1	chr1	25228655	25228826	-	ENSMUSG00000033569.17	Adgrb3	0.225277019200626	4.14001731380503	8.08473523902589e-05	0.00339353494155417	0.0587300237258646	2.56737480150678	0.012060793241898	0.0552908616510605	None
ENSMUSE00001267744.1	chr1	25228421	25228547	-	ENSMUSG00000033569.17	Adgrb3	0.114018948708023	3.45430974815865	0.00085917970026035	0.0153047140481292	0.0587300237258646	2.56737480150678	0.012060793241898	0.0552908616510605	None
ENSMUSE00001246465.1	chr1	25226720	25226823	-	ENSMUSG00000033569.17	Adgrb3	0.117685013993347	3.64717802345801	0.000453859233812845	0.0101807295523147	0.0587300237258646	2.56737480150678	0.012060793241898	0.0552908616510605	None
ENSMUSE00001297684.1	chr1	25221760	25221862	-	ENSMUSG00000033569.17	Adgrb3	0.0905118377390793	2.81079846923087	0.00612035378433024	0.0524689390195818	0.0587300237258646	2.56737480150678	0.012060793241898	0.0552908616510605	None
ENSMUSE00001211706.1	chr1	25131251	25131401	-	ENSMUSG00000033569.17	Adgrb3	0.0771973689315317	2.6113550058801	0.0106419266486381	0.0744108362649732	0.0587300237258646	2.56737480150678	0.012060793241898	0.0552908616510605	None
ENSMUSE00001276113.1	chr1	25128819	25128888	-	ENSMUSG00000033569.17	Adgrb3	0.0923567689128013	3.16716546822536	0.00213164343097754	0.0270521179241997	0.0587300237258646	2.56737480150678	0.012060793241898	0.0552908616510605	None
ENSMUSE00001256750.1	chr1	25126641	25126707	-	ENSMUSG00000033569.17	Adgrb3	0.0929404806290261	3.37814606896314	0.00109874809846313	0.0179214546816882	0.0587300237258646	2.56737480150678	0.012060793241898	0.0552908616510605	None
ENSMUSE00001247562.1	chr1	25117289	25117374	-	ENSMUSG00000033569.17	Adgrb3	0.0607380456070474	2.07006799172636	0.0414496169233614	0.171339926639684	0.0587300237258646	2.56737480150678	0.012060793241898	0.0552908616510605	None
ENSMUSE00001289812.1	chr1	25112177	25112275	-	ENSMUSG00000033569.17	Adgrb3	0.0907014174799003	3.08037991269714	0.0027770049592526	0.0318473416473028	0.0587300237258646	2.56737480150678	0.012060793241898	0.0552908616510605	None
ENSMUSE00001251349.1	chr1	25111692	25111863	-	ENSMUSG00000033569.17	Adgrb3	0.060266839033081	2.16606906466689	0.0330769672080195	0.149606412259027	0.0587300237258646	2.56737480150678	0.012060793241898	0.0552908616510605	None
ENSMUSE00001223776.1	chr1	25101433	25101528	-	ENSMUSG00000033569.17	Adgrb3	0.0690778915590949	2.77285053607242	0.00681392928040032	0.0561392910840371	0.0587300237258646	2.56737480150678	0.012060793241898	0.0552908616510605	None
ENSMUSE00001269529.1	chr1	25098876	25098915	-	ENSMUSG00000033569.17	Adgrb3	0.036530318543103	1.31203174630048	0.193005280252698	0.42570926720432	0.0587300237258646	2.56737480150678	0.012060793241898	0.0552908616510605	None
ENSMUSE00001294782.1	chr1	25093765	25094408	-	ENSMUSG00000033569.17	Adgrb3	0.0743660858876191	3.26773380284194	0.00155961967756048	0.0222122640281839	0.0587300237258646	2.56737480150678	0.012060793241898	0.0552908616510605	None
ENSMUSE00001279681.1	chr1	25084244	25084279	-	ENSMUSG00000033569.17	Adgrb3	0.0874257802103742	2.84954688486762	0.0054794392754564	0.0489229641173694	0.0587300237258646	2.56737480150678	0.012060793241898	0.0552908616510605	None
ENSMUSE00001295912.1	chr1	25074685	25074789	-	ENSMUSG00000033569.17	Adgrb3	0.075647891809979	2.44535055987429	0.0165130875851346	0.0976617772125165	0.0587300237258646	2.56737480150678	0.012060793241898	0.0552908616510605	None
ENSMUSE00000772118.1	chr1	25067476	25068356	-	ENSMUSG00000033569.17	Adgrb3	0.0872114772940558	3.00939087179187	0.00343530772852235	0.0365179496362421	0.0587300237258646	2.56737480150678	0.012060793241898	0.0552908616510605	None
ENSMUSE00000769359.1	chr1	25826004	25826139	-	ENSMUSG00000033569.17	Adgrb3	-0.0284150685840215	-0.62963595769189	0.530604150356652	0.742260782399842	0.0587300237258646	2.56737480150678	0.012060793241898	0.0552908616510605	None
ENSMUSE00000503925.1	chr1	25559755	25559865	-	ENSMUSG00000033569.17	Adgrb3	-0.0309542238414993	-0.675196434745774	0.501364662664542	0.720852874121447	0.0587300237258646	2.56737480150678	0.012060793241898	0.0552908616510605	None
ENSMUSE00000503043.1	chr1	25553675	25553836	-	ENSMUSG00000033569.17	Adgrb3	-0.000671043431974855	-0.0149431930001141	0.988112157683564	0.995120433639873	0.0587300237258646	2.56737480150678	0.012060793241898	0.0552908616510605	None
ENSMUSE00000476686.1	chr1	25547416	25547580	-	ENSMUSG00000033569.17	Adgrb3	-0.00592524213080688	-0.127432740352116	0.898895785011869	0.955470935681902	0.0587300237258646	2.56737480150678	0.012060793241898	0.0552908616510605	None
ENSMUSE00000475609.1	chr1	25532475	25532639	-	ENSMUSG00000033569.17	Adgrb3	0.0169692482650417	0.356344638400818	0.722456350643317	0.865522097150958	0.0587300237258646	2.56737480150678	0.012060793241898	0.0552908616510605	None
ENSMUSE00000383263.2	chr1	25531870	25532034	-	ENSMUSG00000033569.17	Adgrb3	0.0528065560617105	1.06475515594179	0.289970936441389	0.535872490528437	0.0587300237258646	2.56737480150678	0.012060793241898	0.0552908616510605	None
ENSMUSE00000228069.1	chr1	25504913	25505014	-	ENSMUSG00000033569.17	Adgrb3	0.0702462585376108	1.35798032772304	0.178026697766082	0.406850644557653	0.0587300237258646	2.56737480150678	0.012060793241898	0.0552908616510605	None
ENSMUSE00000228059.1	chr1	25504433	25504539	-	ENSMUSG00000033569.17	Adgrb3	0.058876130369992	1.19163319007441	0.236687460206263	0.478322631817294	0.0587300237258646	2.56737480150678	0.012060793241898	0.0552908616510605	None
ENSMUSE00000228048.1	chr1	25487925	25488119	-	ENSMUSG00000033569.17	Adgrb3	0.0606173750215064	1.4016176288742	0.16463285143499	0.388863413041413	0.0587300237258646	2.56737480150678	0.012060793241898	0.0552908616510605	None
ENSMUSE00000228041.1	chr1	25460743	25460811	-	ENSMUSG00000033569.17	Adgrb3	0.0297572673314593	0.603938930325461	0.547476115220051	0.754452399778179	0.0587300237258646	2.56737480150678	0.012060793241898	0.0552908616510605	None
ENSMUSE00000228033.1	chr1	25456992	25457100	-	ENSMUSG00000033569.17	Adgrb3	0.0031351117820376	0.0683968684629356	0.945628695127503	0.976866243967438	0.0587300237258646	2.56737480150678	0.012060793241898	0.0552908616510605	None
ENSMUSE00000228023.3	chr1	25432427	25432576	-	ENSMUSG00000033569.17	Adgrb3	-0.0121988273473852	-0.298310735421287	0.766186493369067	0.889683638290825	0.0587300237258646	2.56737480150678	0.012060793241898	0.0552908616510605	None
ENSMUSE00000228017.3	chr1	25431423	25431498	-	ENSMUSG00000033569.17	Adgrb3	0.0658536460908935	1.50136693671492	0.136928199770985	0.350045453688277	0.0587300237258646	2.56737480150678	0.012060793241898	0.0552908616510605	None
ENSMUSE00000332901.3	chr1	25420558	25420660	-	ENSMUSG00000033569.17	Adgrb3	0.0657225522827181	1.73225334076873	0.0868181720796032	0.26810585917305	0.0587300237258646	2.56737480150678	0.012060793241898	0.0552908616510605	None
ENSMUSE00000228004.1	chr1	25396436	25396479	-	ENSMUSG00000033569.17	Adgrb3	0.0508625289680781	1.23744002624644	0.219296111388216	0.458032496594717	0.0587300237258646	2.56737480150678	0.012060793241898	0.0552908616510605	None
ENSMUSE00000757984.1	chr1	25067550	25068356	-	ENSMUSG00000033569.17	Adgrb3	0.0874707301042541	3.0147088114053	0.00338137925831806	0.0361473807988486	0.0587300237258646	2.56737480150678	0.012060793241898	0.0552908616510605	None
ENSMUSE00000745316.1	chr1	25829462	25829511	-	ENSMUSG00000033569.17	Adgrb3	0.0743680650562313	1.23298082774623	0.220946957076482	0.4601248585126	0.0587300237258646	2.56737480150678	0.012060793241898	0.0552908616510605	None
ENSMUSE00000723842.1	chr1	25826004	25826775	-	ENSMUSG00000033569.17	Adgrb3	0.0106484789624568	0.231166425382423	0.817735310653479	0.916483498692805	0.0587300237258646	2.56737480150678	0.012060793241898	0.0552908616510605	None
ENSMUSE00000741503.1	chr1	25829462	25829707	-	ENSMUSG00000033569.17	Adgrb3	0.0935129728689681	1.53185018992487	0.129234584709548	0.33882162708971	0.0587300237258646	2.56737480150678	0.012060793241898	0.0552908616510605	None
ENSMUSE00000483723.1	chr1	25826004	25826760	-	ENSMUSG00000033569.17	Adgrb3	0.00998159182837097	0.215750471565242	0.829693797823286	0.922785232965136	0.0587300237258646	2.56737480150678	0.012060793241898	0.0552908616510605	None
ENSMUSE00000604148.3	chr1	25067678	25068356	-	ENSMUSG00000033569.17	Adgrb3	0.0873175054627432	3.00778565455219	0.00345174185488878	0.0366166524794581	0.0587300237258646	2.56737480150678	0.012060793241898	0.0552908616510605	None
ENSMUSE00000731131.1	chr1	25228421	25229100	-	ENSMUSG00000033569.17	Adgrb3	0.129857820860605	3.97281249793725	0.000147297894851302	0.00499401346944279	0.0587300237258646	2.56737480150678	0.012060793241898	0.0552908616510605	None
ENSMUSE00000834267.1	chr1	25067691	25068356	-	ENSMUSG00000033569.17	Adgrb3	0.0873158868834536	3.00806233581935	0.0034489040239661	0.0366065282242102	0.0587300237258646	2.56737480150678	0.012060793241898	0.0552908616510605	None
ENSMUSE00000767015.1	chr1	25228421	25229046	-	ENSMUSG00000033569.17	Adgrb3	0.12979341296995	3.98999685336786	0.000138583570925689	0.00479926562534318	0.0587300237258646	2.56737480150678	0.012060793241898	0.0552908616510605	None
ENSMUSE00000816052.1	chr1	25091454	25094408	-	ENSMUSG00000033569.17	Adgrb3	0.076951763978925	3.41079270359387	0.000989235260022597	0.0167747165207634	0.0587300237258646	2.56737480150678	0.012060793241898	0.0552908616510605	None
ENSMUSE00000733166.1	chr1	25131252	25131401	-	ENSMUSG00000033569.17	Adgrb3	0.0772516032973824	2.61353576619616	0.0105793207306036	0.0741285700988222	0.0587300237258646	2.56737480150678	0.012060793241898	0.0552908616510605	None
ENSMUSE00000815776.1	chr1	25228655	25228827	-	ENSMUSG00000033569.17	Adgrb3	0.22304984249279	4.11378441942533	8.89106219272409e-05	0.00360451817321088	0.0587300237258646	2.56737480150678	0.012060793241898	0.0552908616510605	None
ENSMUSE00000758503.1	chr1	25218035	25221862	-	ENSMUSG00000033569.17	Adgrb3	0.0891662346221989	2.76463529754837	0.00697323999495902	0.0569323990828817	0.0587300237258646	2.56737480150678	0.012060793241898	0.0552908616510605	None
ENSMUSE00001329532.1	chr1	25826004	25826347	-	ENSMUSG00000033569.17	Adgrb3	-0.01487855868004	-0.316570573096816	0.75233759786982	0.882071850909619	0.0587300237258646	2.56737480150678	0.012060793241898	0.0552908616510605	None
ENSMUSE00001320653.1	chr1	25483911	25488119	-	ENSMUSG00000033569.17	Adgrb3	0.0642066792840484	1.49645009475202	0.138202162956207	0.351953244074867	0.0587300237258646	2.56737480150678	0.012060793241898	0.0552908616510605	None
ENSMUSE00001343258.1	chr1	25830657	25831878	+	ENSMUSG00000104516.1	Gm9884	0.252925800042198	3.29576015462129	0.00142795380930839	0.0210861203344782	0.224444997572081	2.89612674202796	0.004840491171044	0.0290540926531927	sig Both
ENSMUSE00000772203.2	chr1	28580499	28580772	-	ENSMUSG00000086240.4	Gm7846	0.04895957905052	0.999104779570092	0.320550443725523	0.566873241964389	0.0377195438698341	0.755565325425877	0.452072324709734	0.639677855890637	None
ENSMUSE00001322059.1	chr1	29484604	29485915	-	ENSMUSG00000099492.1	Gm5525	-0.200859768567274	-1.76526008838973	0.0810743468300246	0.257432275183944	-0.279652095664616	-2.15370252402212	0.0341963694989237	0.114392611685062	None
ENSMUSE00001331888.1	chr1	30769687	30770402	+	ENSMUSG00000100261.1	Gm6473	-0.188740432892709	-2.02199190860282	0.0462893991812435	0.183455610949592	-0.23877103514441	-2.55722817689407	0.0123909540396279	0.0564159826732454	None
ENSMUSE00001321223.1	chr1	30770672	30771009	+	ENSMUSG00000100261.1	Gm6473	-0.36202160171027	-1.73600964373264	0.0861480896821138	0.2668242763216	-0.23877103514441	-2.55722817689407	0.0123909540396279	0.0564159826732454	None
ENSMUSE00001319806.1	chr1	30873578	30873581	-	ENSMUSG00000048874.15	Phf3	-0.009550815868797	-0.115619876257644	0.908223701383487	0.960052680151355	-0.0122949872790766	-0.355686483009488	0.722987718586148	0.848071217467683	None
ENSMUSE00001323480.1	chr1	30862987	30863255	-	ENSMUSG00000048874.15	Phf3	-0.0407974829343535	-0.800685347911848	0.425523120707799	0.66138658703775	-0.0122949872790766	-0.355686483009488	0.722987718586148	0.848071217467683	None
ENSMUSE00000630484.1	chr1	30837105	30837266	-	ENSMUSG00000048874.15	Phf3	-0.0253566537103515	-0.416805483630136	0.67786055940018	0.839602396599252	-0.0122949872790766	-0.355686483009488	0.722987718586148	0.848071217467683	None
ENSMUSE00000630483.2	chr1	30829843	30831559	-	ENSMUSG00000048874.15	Phf3	-0.00483856835687075	-0.101820327124766	0.919136623021316	0.96509621917644	-0.0122949872790766	-0.355686483009488	0.722987718586148	0.848071217467683	None
ENSMUSE00001029361.1	chr1	30824210	30824519	-	ENSMUSG00000048874.15	Phf3	-0.0760549276745506	-1.48133072458607	0.14217789992562	0.357640029915145	-0.0122949872790766	-0.355686483009488	0.722987718586148	0.848071217467683	None
ENSMUSE00001069902.1	chr1	30821131	30821314	-	ENSMUSG00000048874.15	Phf3	-0.0264875274425374	-0.503092535727035	0.616186935075485	0.80110712166111	-0.0122949872790766	-0.355686483009488	0.722987718586148	0.848071217467683	None
ENSMUSE00001067324.1	chr1	30820683	30820827	-	ENSMUSG00000048874.15	Phf3	0.0197748660357942	0.366354496540167	0.715001476689232	0.861236811389618	-0.0122949872790766	-0.355686483009488	0.722987718586148	0.848071217467683	None
ENSMUSE00001035148.1	chr1	30820081	30820237	-	ENSMUSG00000048874.15	Phf3	0.069869163745405	1.29441329183014	0.1989920746341	0.433352769005386	-0.0122949872790766	-0.355686483009488	0.722987718586148	0.848071217467683	None
ENSMUSE00001012228.1	chr1	30816468	30816584	-	ENSMUSG00000048874.15	Phf3	0.0410393514408015	0.790142906804685	0.431620466000337	0.666061469609518	-0.0122949872790766	-0.355686483009488	0.722987718586148	0.848071217467683	None
ENSMUSE00000997399.1	chr1	30813960	30814091	-	ENSMUSG00000048874.15	Phf3	-0.00451261525046715	-0.0963552565742651	0.923462901553494	0.966987565510073	-0.0122949872790766	-0.355686483009488	0.722987718586148	0.848071217467683	None
ENSMUSE00001089653.1	chr1	30813017	30813152	-	ENSMUSG00000048874.15	Phf3	-0.0271433095227881	-0.632506003564246	0.528736562450841	0.74072863626145	-0.0122949872790766	-0.355686483009488	0.722987718586148	0.848071217467683	None
ENSMUSE00001077009.1	chr1	30811772	30811967	-	ENSMUSG00000048874.15	Phf3	-0.0206386836768281	-0.536778255065316	0.592808542324311	0.785649224361776	-0.0122949872790766	-0.355686483009488	0.722987718586148	0.848071217467683	None
ENSMUSE00001083444.1	chr1	30810683	30810830	-	ENSMUSG00000048874.15	Phf3	0.0101341509060884	0.247776693701734	0.804898579724799	0.909906660218665	-0.0122949872790766	-0.355686483009488	0.722987718586148	0.848071217467683	None
ENSMUSE00001070863.1	chr1	30808723	30808812	-	ENSMUSG00000048874.15	Phf3	0.00939006009929567	0.212864284661966	0.831937234449965	0.924049882274494	-0.0122949872790766	-0.355686483009488	0.722987718586148	0.848071217467683	None
ENSMUSE00001016335.1	chr1	30806169	30806364	-	ENSMUSG00000048874.15	Phf3	0.0178634408279007	0.434434955543681	0.665062096845832	0.831881875229662	-0.0122949872790766	-0.355686483009488	0.722987718586148	0.848071217467683	None
ENSMUSE00001329660.1	chr1	30802339	30805942	-	ENSMUSG00000048874.15	Phf3	-0.000503125255786658	-0.0148133420796749	0.988215451038941	0.995165870166549	-0.0122949872790766	-0.355686483009488	0.722987718586148	0.848071217467683	None
ENSMUSE00000630485.1	chr1	30862987	30863256	-	ENSMUSG00000048874.15	Phf3	-0.0407974829343535	-0.800685347911848	0.425523120707799	0.66138658703775	-0.0122949872790766	-0.355686483009488	0.722987718586148	0.848071217467683	None
ENSMUSE00000410830.5	chr1	30802342	30805942	-	ENSMUSG00000048874.15	Phf3	-0.000503125255786658	-0.0148133420796749	0.988215451038941	0.995165870166549	-0.0122949872790766	-0.355686483009488	0.722987718586148	0.848071217467683	None
ENSMUSE00001322304.1	chr1	30810683	30810712	-	ENSMUSG00000048874.15	Phf3	0.00990078251375316	0.213613435994809	0.831354783511237	0.923692244087677	-0.0122949872790766	-0.355686483009488	0.722987718586148	0.848071217467683	None
ENSMUSE00001323740.1	chr1	30803546	30806364	-	ENSMUSG00000048874.15	Phf3	-0.00401156206423102	-0.119540495170819	0.905126328131768	0.958587002136769	-0.0122949872790766	-0.355686483009488	0.722987718586148	0.848071217467683	None
ENSMUSE00001326512.1	chr1	30808723	30809105	-	ENSMUSG00000048874.15	Phf3	0.00844321912017507	0.191296808837254	0.848744555422635	0.932095597258348	-0.0122949872790766	-0.355686483009488	0.722987718586148	0.848071217467683	None
ENSMUSE00001329486.1	chr1	30806205	30806364	-	ENSMUSG00000048874.15	Phf3	0.0223777607993532	0.546083619235771	0.586424134848453	0.781343558745185	-0.0122949872790766	-0.355686483009488	0.722987718586148	0.848071217467683	None
ENSMUSE00001330817.1	chr1	30813017	30813535	-	ENSMUSG00000048874.15	Phf3	-0.0268046144368625	-0.621907245744137	0.535650243043848	0.746071714062692	-0.0122949872790766	-0.355686483009488	0.722987718586148	0.848071217467683	None
ENSMUSE00001327968.1	chr1	30811904	30811967	-	ENSMUSG00000048874.15	Phf3	-0.0304975020665042	-0.736132572153686	0.463655775456516	0.691995132017177	-0.0122949872790766	-0.355686483009488	0.722987718586148	0.848071217467683	None
ENSMUSE00001329773.1	chr1	30873578	30873695	-	ENSMUSG00000048874.15	Phf3	-0.00104178119793648	-0.0126583710639913	0.989929707844912	0.995802476923051	-0.0122949872790766	-0.355686483009488	0.722987718586148	0.848071217467683	None
ENSMUSE00001331535.1	chr1	30813571	30814091	-	ENSMUSG00000048874.15	Phf3	-0.0163325705658361	-0.346137179193112	0.730086095543618	0.869747055741737	-0.0122949872790766	-0.355686483009488	0.722987718586148	0.848071217467683	None
ENSMUSE00001335700.1	chr1	30873578	30873921	-	ENSMUSG00000048874.15	Phf3	-0.00452107790747853	-0.0576685780782874	0.954146577242313	0.98034983862202	-0.0122949872790766	-0.355686483009488	0.722987718586148	0.848071217467683	None
ENSMUSE00001324193.1	chr1	30815315	30816584	-	ENSMUSG00000048874.15	Phf3	0.0420443887329529	0.830390552034448	0.408620283018571	0.647486804172845	-0.0122949872790766	-0.355686483009488	0.722987718586148	0.848071217467683	None
ENSMUSE00001326264.1	chr1	30873578	30873804	-	ENSMUSG00000048874.15	Phf3	-0.00260684756709267	-0.0331825088013782	0.973606038496369	0.988991867969177	-0.0122949872790766	-0.355686483009488	0.722987718586148	0.848071217467683	None
ENSMUSE00001319991.1	chr1	30820226	30820237	-	ENSMUSG00000048874.15	Phf3	0.089970637594338	1.53409281047447	0.128682341589742	0.337949633197239	-0.0122949872790766	-0.355686483009488	0.722987718586148	0.848071217467683	None
ENSMUSE00001332277.1	chr1	30821058	30823843	-	ENSMUSG00000048874.15	Phf3	-0.0278136721296733	-0.528759912742562	0.598335793881959	0.789226580579476	-0.0122949872790766	-0.355686483009488	0.722987718586148	0.848071217467683	None
ENSMUSE00001318427.1	chr1	30862987	30863070	-	ENSMUSG00000048874.15	Phf3	-0.0459615489526245	-0.765794393677874	0.445898068461408	0.677488578691978	-0.0122949872790766	-0.355686483009488	0.722987718586148	0.848071217467683	None
ENSMUSE00001333284.1	chr1	30824416	30824519	-	ENSMUSG00000048874.15	Phf3	-0.109387170881993	-1.94076874030047	0.0555662639010609	0.20481925604449	-0.0122949872790766	-0.355686483009488	0.722987718586148	0.848071217467683	None
ENSMUSE00001335554.1	chr1	30829431	30830743	-	ENSMUSG00000048874.15	Phf3	0.00788712384695978	0.175592053302353	0.861027762274431	0.937964739328049	-0.0122949872790766	-0.355686483009488	0.722987718586148	0.848071217467683	None
ENSMUSE00001333943.1	chr1	30873578	30873894	-	ENSMUSG00000048874.15	Phf3	-0.00452107790747853	-0.0576685780782874	0.954146577242313	0.98034983862202	-0.0122949872790766	-0.355686483009488	0.722987718586148	0.848071217467683	None
ENSMUSE00001331683.1	chr1	30831205	30831559	-	ENSMUSG00000048874.15	Phf3	-0.0131407679560851	-0.224446114088671	0.822943272830589	0.919139907876031	-0.0122949872790766	-0.355686483009488	0.722987718586148	0.848071217467683	None
ENSMUSE00001324863.1	chr1	30863070	30863255	-	ENSMUSG00000048874.15	Phf3	-0.0591997889796536	-1.08989247828523	0.278808905772239	0.524299209768282	-0.0122949872790766	-0.355686483009488	0.722987718586148	0.848071217467683	None
ENSMUSE00001341042.1	chr1	30865504	30868538	-	ENSMUSG00000104315.1	Gm37906	-0.0912253917144888	-0.371536490070877	0.711152957097397	0.858985266741943	-0.0810936819505907	-0.348708415666442	0.728200971308807	0.852134641802221	None
ENSMUSE00000780903.2	chr1	30948997	30949309	-	ENSMUSG00000026064.16	Ptp4a1	-0.0342256397142466	-0.181171982068035	0.856659433931104	0.935835352716841	-0.263826537882672	-1.96406592981104	0.0529066977162341	0.155136560135653	None
ENSMUSE00000770710.3	chr1	30946038	30946639	-	ENSMUSG00000026064.16	Ptp4a1	-0.020912296692439	-0.589637107991625	0.556981901557799	0.761247389149144	-0.263826537882672	-1.96406592981104	0.0529066977162341	0.155136560135653	None
ENSMUSE00001450307.1	chr1	30944938	30945030	-	ENSMUSG00000026064.16	Ptp4a1	-0.0169316016313623	-0.503475257838569	0.615919018986899	0.800871257859133	-0.263826537882672	-1.96406592981104	0.0529066977162341	0.155136560135653	None
ENSMUSE00001449430.1	chr1	30944536	30944666	-	ENSMUSG00000026064.16	Ptp4a1	-0.00678107750827103	-0.2117449805614	0.832807647036977	0.924448538395809	-0.263826537882672	-1.96406592981104	0.0529066977162341	0.155136560135653	None
ENSMUSE00001448118.1	chr1	30943932	30944006	-	ENSMUSG00000026064.16	Ptp4a1	-0.0245805736524781	-0.72837108790775	0.468367696734091	0.695391132138084	-0.263826537882672	-1.96406592981104	0.0529066977162341	0.155136560135653	None
ENSMUSE00000828905.2	chr1	30940302	30943323	-	ENSMUSG00000026064.16	Ptp4a1	0.0363805413771006	1.02961953116306	0.306079425949974	0.552202702862218	-0.263826537882672	-1.96406592981104	0.0529066977162341	0.155136560135653	None
ENSMUSE00000737646.1	chr1	30944938	30946426	-	ENSMUSG00000026064.16	Ptp4a1	-0.0109016419584084	-0.314369843421115	0.754002515825218	0.882896972779804	-0.263826537882672	-1.96406592981104	0.0529066977162341	0.155136560135653	None
ENSMUSE00000491268.4	chr1	30941947	30943323	-	ENSMUSG00000026064.16	Ptp4a1	0.00329650527148643	0.0977780211021709	0.922336380482337	0.966454956565824	-0.263826537882672	-1.96406592981104	0.0529066977162341	0.155136560135653	None
ENSMUSE00000726613.1	chr1	30943932	30944304	-	ENSMUSG00000026064.16	Ptp4a1	-0.0271102855645415	-0.802681223483682	0.424374569216302	0.660509072179291	-0.263826537882672	-1.96406592981104	0.0529066977162341	0.155136560135653	None
ENSMUSE00000731751.1	chr1	30943221	30943323	-	ENSMUSG00000026064.16	Ptp4a1	-0.0234134945094507	-0.592981388985502	0.554751794330873	0.759622649944756	-0.263826537882672	-1.96406592981104	0.0529066977162341	0.155136560135653	None
ENSMUSE00000604018.4	chr1	31615149	31616661	+	ENSMUSG00000070960.4	Gm19680	-0.0604249941331073	-0.684774304279805	0.495330140436354	0.716465146333122	-0.0846074410414806	-0.941201577618831	0.349362967034185	0.54709336758454	None
ENSMUSE00001330080.2	chr1	32172714	32173008	+	ENSMUSG00000026058.11	Khdrbs2	-0.0471564966997398	-0.915826254991274	0.362322236544426	0.60644242193576	0.00778493824663328	0.222659163234408	0.82435383659425	0.912224018400751	None
ENSMUSE00000314986.1	chr1	32243900	32244027	+	ENSMUSG00000026058.11	Khdrbs2	-0.0811830087117123	-1.70951575223144	0.0909662417080238	0.275767350416402	0.00778493824663328	0.222659163234408	0.82435383659425	0.912224018400751	None
ENSMUSE00000551348.1	chr1	32333466	32333582	+	ENSMUSG00000026058.11	Khdrbs2	-0.0984863887417482	-1.89846185863797	0.0609933518686058	0.216726132983756	0.00778493824663328	0.222659163234408	0.82435383659425	0.912224018400751	None
ENSMUSE00000314971.1	chr1	32414871	32415017	+	ENSMUSG00000026058.11	Khdrbs2	-0.0794027319136858	-1.36459907491007	0.175943650620677	0.404100792181631	0.00778493824663328	0.222659163234408	0.82435383659425	0.912224018400751	None
ENSMUSE00000314961.1	chr1	32467760	32467887	+	ENSMUSG00000026058.11	Khdrbs2	-0.0406659057010648	-0.730854798429168	0.466856931904841	0.694372428237961	0.00778493824663328	0.222659163234408	0.82435383659425	0.912224018400751	None
ENSMUSE00000314953.1	chr1	32472567	32472765	+	ENSMUSG00000026058.11	Khdrbs2	-0.100462737064211	-1.96098094898851	0.0531214933040217	0.19930812240594	0.00778493824663328	0.222659163234408	0.82435383659425	0.912224018400751	None
ENSMUSE00000155444.1	chr1	32619171	32619253	+	ENSMUSG00000026058.11	Khdrbs2	-0.120043060480058	-2.43155771705563	0.0171120116303114	0.0997848960695932	0.00778493824663328	0.222659163234408	0.82435383659425	0.912224018400751	None
ENSMUSE00000155443.3	chr1	32644093	32644151	+	ENSMUSG00000026058.11	Khdrbs2	-0.08986058685686	-1.65279395868078	0.10202387139141	0.29479753627515	0.00778493824663328	0.222659163234408	0.82435383659425	0.912224018400751	None
ENSMUSE00000339461.7	chr1	32657444	32658568	+	ENSMUSG00000026058.11	Khdrbs2	-0.0396971194187494	-0.748433167500055	0.456243528748726	0.685985385558062	0.00778493824663328	0.222659163234408	0.82435383659425	0.912224018400751	None
ENSMUSE00001327350.1	chr1	32172729	32173008	+	ENSMUSG00000026058.11	Khdrbs2	-0.0471564966997398	-0.915826254991274	0.362322236544426	0.60644242193576	0.00778493824663328	0.222659163234408	0.82435383659425	0.912224018400751	None
ENSMUSE00001318438.1	chr1	32243900	32246878	+	ENSMUSG00000026058.11	Khdrbs2	0.108392185019533	2.02237036285273	0.0462494858832476	0.18334606359278	0.00778493824663328	0.222659163234408	0.82435383659425	0.912224018400751	None
ENSMUSE00000345010.4	chr1	32172748	32173008	+	ENSMUSG00000026058.11	Khdrbs2	-0.0462906356059173	-0.899604193946002	0.370846228269663	0.614106892515249	0.00778493824663328	0.222659163234408	0.82435383659425	0.912224018400751	None
ENSMUSE00001332683.1	chr1	32333466	32338354	+	ENSMUSG00000026058.11	Khdrbs2	-0.0963808633675821	-1.86792353479807	0.0651827988181301	0.225698807836895	0.00778493824663328	0.222659163234408	0.82435383659425	0.912224018400751	None
ENSMUSE00001326368.1	chr1	32172887	32173008	+	ENSMUSG00000026058.11	Khdrbs2	-0.0368138533967635	-0.72216414446668	0.47215520574872	0.698317003774623	0.00778493824663328	0.222659163234408	0.82435383659425	0.912224018400751	None
ENSMUSE00001330495.1	chr1	32310798	32311090	+	ENSMUSG00000026058.11	Khdrbs2	-0.0701068510259691	-0.51765569662504	0.606029268636133	0.79437332689986	0.00778493824663328	0.222659163234408	0.82435383659425	0.912224018400751	None
ENSMUSE00001332951.1	chr1	32414871	32414934	+	ENSMUSG00000026058.11	Khdrbs2	-0.097782331414846	-1.50505867576218	0.135977736572164	0.348765420056671	0.00778493824663328	0.222659163234408	0.82435383659425	0.912224018400751	None
ENSMUSE00000416694.9	chr1	33669624	33669795	-	ENSMUSG00000026134.11	Prim2	0.0102946870855988	0.2162571308907	0.829300116092718	0.922574076926565	-0.0291153716605067	-1.23460905719895	0.2204982971169	0.406970336962942	None
ENSMUSE00000156137.4	chr1	33668858	33669020	-	ENSMUSG00000026134.11	Prim2	0.000483659367538008	0.0147133594302552	0.988294985023762	0.995179542862933	-0.0291153716605067	-1.23460905719895	0.2204982971169	0.406970336962942	None
ENSMUSE00000156141.3	chr1	33667045	33667148	-	ENSMUSG00000026134.11	Prim2	0.000704687706628516	0.0193630754400543	0.98459637755889	0.993734083679103	-0.0291153716605067	-1.23460905719895	0.2204982971169	0.406970336962942	None
ENSMUSE00000156138.3	chr1	33663777	33663856	-	ENSMUSG00000026134.11	Prim2	0.00792712392355292	0.213191712540283	0.831682653918011	0.923877501455492	-0.0291153716605067	-1.23460905719895	0.2204982971169	0.406970336962942	None
ENSMUSE00000156144.3	chr1	33662246	33662366	-	ENSMUSG00000026134.11	Prim2	0.0150355272970532	0.419246050768239	0.676083023661282	0.838611372586868	-0.0291153716605067	-1.23460905719895	0.2204982971169	0.406970336962942	None
ENSMUSE00000416676.3	chr1	33630338	33630433	-	ENSMUSG00000026134.11	Prim2	0.0438250317738178	1.19333514693196	0.236024023102945	0.477516164596907	-0.0291153716605067	-1.23460905719895	0.2204982971169	0.406970336962942	None
ENSMUSE00000416674.3	chr1	33628395	33628532	-	ENSMUSG00000026134.11	Prim2	0.0141040319257029	0.359574765438285	0.720047730872882	0.86408699118058	-0.0291153716605067	-1.23460905719895	0.2204982971169	0.406970336962942	None
ENSMUSE00000156140.3	chr1	33533296	33533363	-	ENSMUSG00000026134.11	Prim2	-0.0146214549999899	-0.323807405500142	0.74687101765566	0.879114902602595	-0.0291153716605067	-1.23460905719895	0.2204982971169	0.406970336962942	None
ENSMUSE00000416658.3	chr1	33514145	33514217	-	ENSMUSG00000026134.11	Prim2	-0.0416959121190328	-1.0830528908399	0.281816102739278	0.527365830388754	-0.0291153716605067	-1.23460905719895	0.2204982971169	0.406970336962942	None
ENSMUSE00000416654.3	chr1	33512016	33512201	-	ENSMUSG00000026134.11	Prim2	-0.0804848652143576	-2.33471920792079	0.0218911820481974	0.115979462353766	-0.0291153716605067	-1.23460905719895	0.2204982971169	0.406970336962942	None
ENSMUSE00000416649.3	chr1	33484682	33484808	-	ENSMUSG00000026134.11	Prim2	-0.0806633793628239	-1.93675887594049	0.056062452546758	0.205985731961363	-0.0291153716605067	-1.23460905719895	0.2204982971169	0.406970336962942	None
ENSMUSE00000416642.3	chr1	33480458	33480540	-	ENSMUSG00000026134.11	Prim2	-0.021176451975435	-0.453334173058894	0.651451387707448	0.823197021362404	-0.0291153716605067	-1.23460905719895	0.2204982971169	0.406970336962942	None
ENSMUSE00000416189.3	chr1	33464053	33464121	-	ENSMUSG00000026134.11	Prim2	-0.0174047719250377	-0.375553394903885	0.708174855240959	0.857286442650888	-0.0291153716605067	-1.23460905719895	0.2204982971169	0.406970336962942	None
ENSMUSE00000416684.9	chr1	33453810	33454304	-	ENSMUSG00000026134.11	Prim2	-0.0137827522364313	-0.362604923341329	0.717790789707949	0.862891332562072	-0.0291153716605067	-1.23460905719895	0.2204982971169	0.406970336962942	None
ENSMUSE00001323618.1	chr1	33478942	33480540	-	ENSMUSG00000026134.11	Prim2	-0.0189947404910666	-0.405379936297718	0.686206263078069	0.84451866291037	-0.0291153716605067	-1.23460905719895	0.2204982971169	0.406970336962942	None
ENSMUSE00001341333.1	chr1	33669824	33670712	+	ENSMUSG00000103746.1	1700001G17Rik	-0.0894538997289238	-0.897942341335615	0.371726558003321	0.614790979118154	-0.102871907757037	-1.0184789263076	0.311442594015402	0.508024040250195	None
ENSMUSE00001344311.1	chr1	33669843	33670712	+	ENSMUSG00000103746.1	1700001G17Rik	-0.0894538997289238	-0.897942341335615	0.371726558003321	0.614790979118154	-0.102871907757037	-1.0184789263076	0.311442594015402	0.508024040250195	None
ENSMUSE00000838203.1	chr1	33719887	33720173	+	ENSMUSG00000004768.14	Rab23	-0.0414700669175643	-0.547611015720548	0.585379295191222	0.780580886016569	0.0669273861849597	2.54413681199911	0.012828969400464	0.0577911219677194	None
ENSMUSE00001342489.1	chr1	33721608	33721712	+	ENSMUSG00000004768.14	Rab23	0.0538984775239564	1.0396362034413	0.301426777131847	0.547446268892186	0.0669273861849597	2.54413681199911	0.012828969400464	0.0577911219677194	None
ENSMUSE00001336553.1	chr1	33723786	33723837	+	ENSMUSG00000004768.14	Rab23	0.0350396922236928	0.61132243004416	0.542600785692854	0.7510897231671	0.0669273861849597	2.54413681199911	0.012828969400464	0.0577911219677194	None
ENSMUSE00000314015.3	chr1	33721608	33721699	+	ENSMUSG00000004768.14	Rab23	0.0527470639838336	1.01833184328076	0.311380212005594	0.557666134870708	0.0669273861849597	2.54413681199911	0.012828969400464	0.0577911219677194	None
ENSMUSE00001264706.1	chr1	33723786	33724005	+	ENSMUSG00000004768.14	Rab23	0.0638882633859745	1.65854911004275	0.100854483020618	0.29284556827155	0.0669273861849597	2.54413681199911	0.012828969400464	0.0577911219677194	None
ENSMUSE00000799038.1	chr1	33724934	33726891	+	ENSMUSG00000004768.14	Rab23	0.0506955220604585	1.31268997432686	0.192784250523589	0.425426574274267	0.0669273861849597	2.54413681199911	0.012828969400464	0.0577911219677194	None
ENSMUSE00001345556.1	chr1	33719895	33720173	+	ENSMUSG00000004768.14	Rab23	-0.0414700669175643	-0.547611015720548	0.585379295191222	0.780580886016569	0.0669273861849597	2.54413681199911	0.012828969400464	0.0577911219677194	None
ENSMUSE00001211264.1	chr1	33724934	33725019	+	ENSMUSG00000004768.14	Rab23	0.0464778879797845	1.16072995384186	0.248967753187816	0.49220492005662	0.0669273861849597	2.54413681199911	0.012828969400464	0.0577911219677194	None
ENSMUSE00001254821.1	chr1	33734702	33734858	+	ENSMUSG00000004768.14	Rab23	0.0534428103018856	1.48361029760331	0.141572812648625	0.356860269552925	0.0669273861849597	2.54413681199911	0.012828969400464	0.0577911219677194	None
ENSMUSE00001277905.1	chr1	33736800	33736882	+	ENSMUSG00000004768.14	Rab23	0.0335667565859408	0.815746543726735	0.416901634870549	0.654501189195365	0.0669273861849597	2.54413681199911	0.012828969400464	0.0577911219677194	None
ENSMUSE00001294854.1	chr1	33738288	33738380	+	ENSMUSG00000004768.14	Rab23	0.0926449540718905	2.14284092370254	0.0349548125444204	0.154664488115356	0.0669273861849597	2.54413681199911	0.012828969400464	0.0577911219677194	None
ENSMUSE00000551300.2	chr1	33739253	33742564	+	ENSMUSG00000004768.14	Rab23	0.0872652312882462	3.06702072520621	0.00289115482436347	0.0326783202318445	0.0669273861849597	2.54413681199911	0.012828969400464	0.0577911219677194	None
ENSMUSE00000787846.1	chr1	33719909	33720173	+	ENSMUSG00000004768.14	Rab23	-0.0414700669175643	-0.547611015720548	0.585379295191222	0.780580886016569	0.0669273861849597	2.54413681199911	0.012828969400464	0.0577911219677194	None
ENSMUSE00000769388.1	chr1	33723786	33724102	+	ENSMUSG00000004768.14	Rab23	0.0626666561730278	1.62238055326209	0.10838708451238	0.305494758303634	0.0669273861849597	2.54413681199911	0.012828969400464	0.0577911219677194	None
ENSMUSE00000789388.2	chr1	33739253	33742557	+	ENSMUSG00000004768.14	Rab23	0.0872652312882462	3.06702072520621	0.00289115482436347	0.0326783202318445	0.0669273861849597	2.54413681199911	0.012828969400464	0.0577911219677194	None
ENSMUSE00000827058.1	chr1	33719910	33720173	+	ENSMUSG00000004768.14	Rab23	-0.0414700669175643	-0.547611015720548	0.585379295191222	0.780580886016569	0.0669273861849597	2.54413681199911	0.012828969400464	0.0577911219677194	None
ENSMUSE00000741285.1	chr1	33723786	33725476	+	ENSMUSG00000004768.14	Rab23	0.0424580631316921	1.20621515369222	0.231046653576053	0.471854927663887	0.0669273861849597	2.54413681199911	0.012828969400464	0.0577911219677194	None
ENSMUSE00000746964.1	chr1	33720138	33720173	+	ENSMUSG00000004768.14	Rab23	-0.00545743343255677	-0.0605721966822368	0.95184063938605	0.979428319457141	0.0669273861849597	2.54413681199911	0.012828969400464	0.0577911219677194	None
ENSMUSE00000834799.1	chr1	33734702	33735354	+	ENSMUSG00000004768.14	Rab23	0.0640101487970542	1.78897947796551	0.0771435333422042	0.249961010999584	0.0669273861849597	2.54413681199911	0.012828969400464	0.0577911219677194	None
ENSMUSE00000701944.3	chr1	33739253	33742561	+	ENSMUSG00000004768.14	Rab23	0.0872652312882462	3.06702072520621	0.00289115482436347	0.0326783202318445	0.0669273861849597	2.54413681199911	0.012828969400464	0.0577911219677194	None
ENSMUSE00000733335.2	chr1	33734528	33734858	+	ENSMUSG00000004768.14	Rab23	0.0569497319555069	1.58328803395731	0.11703129030475	0.319698980511547	0.0669273861849597	2.54413681199911	0.012828969400464	0.0577911219677194	None
ENSMUSE00000800110.2	chr1	33739253	33740711	+	ENSMUSG00000004768.14	Rab23	0.0913275514933325	3.57837935544709	0.000571309353662248	0.0117905218091751	0.0669273861849597	2.54413681199911	0.012828969400464	0.0577911219677194	None
ENSMUSE00000748316.1	chr1	33736657	33736882	+	ENSMUSG00000004768.14	Rab23	0.0348345779888919	0.848988175073015	0.39824797045194	0.638711386051236	0.0669273861849597	2.54413681199911	0.012828969400464	0.0577911219677194	None
ENSMUSE00000792867.1	chr1	33739253	33739370	+	ENSMUSG00000004768.14	Rab23	0.0850128407588927	2.10060031064049	0.0386077673395314	0.164233096975406	0.0669273861849597	2.54413681199911	0.012828969400464	0.0577911219677194	None
ENSMUSE00000797594.1	chr1	33738137	33738380	+	ENSMUSG00000004768.14	Rab23	0.0893633155221487	2.08003035821677	0.0405031509116735	0.168988310953022	0.0669273861849597	2.54413681199911	0.012828969400464	0.0577911219677194	None
ENSMUSE00001338608.1	chr1	33739253	33740772	+	ENSMUSG00000004768.14	Rab23	0.0924884281443283	3.57802348390558	0.00057198580353984	0.011798373646573	0.0669273861849597	2.54413681199911	0.012828969400464	0.0577911219677194	None
ENSMUSE00000404172.6	chr1	33757579	33757795	-	ENSMUSG00000042215.8	Bag2	0.0984479840023317	1.51175729277849	0.134266375829251	0.346189726301125	0.0468739168739595	1.82325667781008	0.0719044466803383	0.191211948703271	None
ENSMUSE00000313942.3	chr1	33748217	33748326	-	ENSMUSG00000042215.8	Bag2	0.0220485452638662	0.381925337364056	0.70346006408751	0.854570311667473	0.0468739168739595	1.82325667781008	0.0719044466803383	0.191211948703271	None
ENSMUSE00000416750.7	chr1	33745484	33747016	-	ENSMUSG00000042215.8	Bag2	0.0623592305727028	2.34097290101219	0.021550124251907	0.114873230734776	0.0468739168739595	1.82325667781008	0.0719044466803383	0.191211948703271	None
ENSMUSE00000818026.1	chr1	33748217	33748719	-	ENSMUSG00000042215.8	Bag2	0.0295453445058805	0.519953587896824	0.604433498341538	0.793340109578252	0.0468739168739595	1.82325667781008	0.0719044466803383	0.191211948703271	None
ENSMUSE00000773312.1	chr1	33746739	33747016	-	ENSMUSG00000042215.8	Bag2	0.0989407984671825	2.90690781743423	0.00464319765284138	0.0441226677160406	0.0468739168739595	1.82325667781008	0.0719044466803383	0.191211948703271	None
ENSMUSE00001327678.1	chr1	33757579	33757741	-	ENSMUSG00000042215.8	Bag2	0.0998534347517734	1.53862115292258	0.12757293075968	0.336255135438273	0.0468739168739595	1.82325667781008	0.0719044466803383	0.191211948703271	None
ENSMUSE00001328506.1	chr1	33746802	33747016	-	ENSMUSG00000042215.8	Bag2	0.106146136643744	3.02687230824431	0.00326096611285678	0.0353535751265239	0.0468739168739595	1.82325667781008	0.0719044466803383	0.191211948703271	None
ENSMUSE00001330596.1	chr1	33756773	33757727	-	ENSMUSG00000042215.8	Bag2	0.108194127322689	1.70292879538532	0.0921977676858474	0.278008200363381	0.0468739168739595	1.82325667781008	0.0719044466803383	0.191211948703271	None
ENSMUSE00000786650.1	chr1	33814338	33814385	-	ENSMUSG00000042197.13	Zfp451	-0.0433823749697306	-0.668612117081592	0.505535972043367	0.723887417582955	-0.0463537712861541	-1.5967587295895	0.114161970099098	0.262454083271289	None
ENSMUSE00001256141.1	chr1	33813727	33813810	-	ENSMUSG00000042197.13	Zfp451	-0.0900149773456754	-1.69411255743049	0.0938673794360379	0.280903080839363	-0.0463537712861541	-1.5967587295895	0.114161970099098	0.262454083271289	None
ENSMUSE00001207628.1	chr1	33805339	33805419	-	ENSMUSG00000042197.13	Zfp451	-0.0550830058018851	-1.06356974098032	0.290504765806109	0.536377744297316	-0.0463537712861541	-1.5967587295895	0.114161970099098	0.262454083271289	None
ENSMUSE00001243599.1	chr1	33783041	33783191	-	ENSMUSG00000042197.13	Zfp451	0.123326981122541	1.71025706792359	0.0908284886858098	0.275516261752029	-0.0463537712861541	-1.5967587295895	0.114161970099098	0.262454083271289	None
ENSMUSE00001253843.1	chr1	33782068	33782194	-	ENSMUSG00000042197.13	Zfp451	0.178636841779631	2.58136256628054	0.0115376255975668	0.0782240513665588	-0.0463537712861541	-1.5967587295895	0.114161970099098	0.262454083271289	None
ENSMUSE00001333278.1	chr1	33779896	33780049	-	ENSMUSG00000042197.13	Zfp451	0.137344524994217	2.06563628762712	0.0418767341345584	0.172420941782205	-0.0463537712861541	-1.5967587295895	0.114161970099098	0.262454083271289	None
ENSMUSE00001293507.1	chr1	33779044	33779191	-	ENSMUSG00000042197.13	Zfp451	0.103625767136356	1.57416811704026	0.11912514952508	0.323073849213273	-0.0463537712861541	-1.5967587295895	0.114161970099098	0.262454083271289	None
ENSMUSE00001312819.1	chr1	33776269	33777863	-	ENSMUSG00000042197.13	Zfp451	0.150064910223393	3.1762786751738	0.00207267947944684	0.0265861959706899	-0.0463537712861541	-1.5967587295895	0.114161970099098	0.262454083271289	None
ENSMUSE00001301462.1	chr1	33772893	33773033	-	ENSMUSG00000042197.13	Zfp451	0.102051155257793	1.81396267267754	0.0731755041761206	0.242119932350444	-0.0463537712861541	-1.5967587295895	0.114161970099098	0.262454083271289	None
ENSMUSE00001264503.1	chr1	33770769	33770899	-	ENSMUSG00000042197.13	Zfp451	0.152886813342198	2.75684281734673	0.00712749080616804	0.0577221308761934	-0.0463537712861541	-1.5967587295895	0.114161970099098	0.262454083271289	None
ENSMUSE00001214623.1	chr1	33769721	33769907	-	ENSMUSG00000042197.13	Zfp451	0.147960005110667	3.09928156631115	0.00262263848999766	0.0307488317095239	-0.0463537712861541	-1.5967587295895	0.114161970099098	0.262454083271289	None
ENSMUSE00001209527.1	chr1	33765844	33765909	-	ENSMUSG00000042197.13	Zfp451	-0.0104789069256577	-0.183237534717081	0.855043510895644	0.934999165468353	-0.0463537712861541	-1.5967587295895	0.114161970099098	0.262454083271289	None
ENSMUSE00000845679.1	chr1	33761545	33762209	-	ENSMUSG00000042197.13	Zfp451	-0.0137598336941148	-0.246264973835635	0.806064711368742	0.910549304730317	-0.0463537712861541	-1.5967587295895	0.114161970099098	0.262454083271289	None
ENSMUSE00000755652.2	chr1	33814338	33814527	-	ENSMUSG00000042197.13	Zfp451	-0.0511436079004737	-0.788068074143438	0.432826510521752	0.667057690994962	-0.0463537712861541	-1.5967587295895	0.114161970099098	0.262454083271289	None
ENSMUSE00001287049.1	chr1	33786407	33786532	-	ENSMUSG00000042197.13	Zfp451	0.105068221110305	1.57472206899919	0.118997120113216	0.32288622521669	-0.0463537712861541	-1.5967587295895	0.114161970099098	0.262454083271289	None
ENSMUSE00001211384.1	chr1	33783853	33783964	-	ENSMUSG00000042197.13	Zfp451	0.0456381586170382	0.712132332900841	0.478312812626862	0.703031447939284	-0.0463537712861541	-1.5967587295895	0.114161970099098	0.262454083271289	None
ENSMUSE00001318887.1	chr1	33805339	33805389	-	ENSMUSG00000042197.13	Zfp451	-0.0546275887066678	-1.04410242147015	0.299367786757592	0.545399685432861	-0.0463537712861541	-1.5967587295895	0.114161970099098	0.262454083271289	None
ENSMUSE00001321698.1	chr1	33777543	33777863	-	ENSMUSG00000042197.13	Zfp451	0.111096892445996	1.80250472900378	0.0749737440011754	0.24566407191422	-0.0463537712861541	-1.5967587295895	0.114161970099098	0.262454083271289	None
ENSMUSE00001328186.2	chr1	33783802	33783937	-	ENSMUSG00000042197.13	Zfp451	0.0288623240667171	0.447062938365483	0.655954962420831	0.826215611424317	-0.0463537712861541	-1.5967587295895	0.114161970099098	0.262454083271289	None
ENSMUSE00001321108.1	chr1	33779056	33779191	-	ENSMUSG00000042197.13	Zfp451	0.112668435746379	1.70284483048052	0.0922135536557928	0.278035619595265	-0.0463537712861541	-1.5967587295895	0.114161970099098	0.262454083271289	None
ENSMUSE00000774389.2	chr1	33814338	33814426	-	ENSMUSG00000042197.13	Zfp451	-0.0452093601914988	-0.702813419857444	0.484072622008474	0.707584715545557	-0.0463537712861541	-1.5967587295895	0.114161970099098	0.262454083271289	None
ENSMUSE00001339144.1	chr1	33779189	33779191	-	ENSMUSG00000042197.13	Zfp451	0.100467929705872	1.36882870533705	0.174622222141809	0.40243251625685	-0.0463537712861541	-1.5967587295895	0.114161970099098	0.262454083271289	None
ENSMUSE00001002642.1	chr1	33782178	33782194	-	ENSMUSG00000042197.13	Zfp451	0.183830574110224	2.3870969664647	0.0191767656817792	0.106985531130746	-0.0463537712861541	-1.5967587295895	0.114161970099098	0.262454083271289	None
ENSMUSE00000728771.1	chr1	33800135	33800767	-	ENSMUSG00000042197.13	Zfp451	-0.144742365820869	-2.88737004704225	0.00491383650621437	0.0457042589479335	-0.0463537712861541	-1.5967587295895	0.114161970099098	0.262454083271289	None
ENSMUSE00000820344.1	chr1	33786454	33786532	-	ENSMUSG00000042197.13	Zfp451	0.0997859812887976	1.47515447972046	0.143827471358081	0.359940005773923	-0.0463537712861541	-1.5967587295895	0.114161970099098	0.262454083271289	None
ENSMUSE00000792772.2	chr1	33814338	33814570	-	ENSMUSG00000042197.13	Zfp451	-0.0568270772683765	-0.888691628413097	0.376650987490686	0.619447611185967	-0.0463537712861541	-1.5967587295895	0.114161970099098	0.262454083271289	None
ENSMUSE00000353920.8	chr1	33792136	33803613	-	ENSMUSG00000042197.13	Zfp451	-0.0802693155984838	-2.3359312566227	0.0218247095725951	0.115787810867511	-0.0463537712861541	-1.5967587295895	0.114161970099098	0.262454083271289	None
ENSMUSE00000842825.2	chr1	33814338	33814595	-	ENSMUSG00000042197.13	Zfp451	-0.0559442176675111	-0.870343805718149	0.38653855939659	0.628423108937425	-0.0463537712861541	-1.5967587295895	0.114161970099098	0.262454083271289	None
ENSMUSE00000843522.2	chr1	33813527	33813810	-	ENSMUSG00000042197.13	Zfp451	-0.0894665632236819	-1.68326247009665	0.0959559395010399	0.284437666966233	-0.0463537712861541	-1.5967587295895	0.114161970099098	0.262454083271289	None
ENSMUSE00001342889.1	chr1	33907566	33907768	-	ENSMUSG00000042182.16	Bend6	0.0719625641944393	1.51652799361916	0.133057924876118	0.344374628900258	0.0551715318426348	1.98065867789043	0.050978500421724	0.151209469471862	None
ENSMUSE00001241976.1	chr1	33878260	33878437	-	ENSMUSG00000042182.16	Bend6	0.0791645098376825	2.54907573622634	0.0125774352449329	0.08249449078546	0.0551715318426348	1.98065867789043	0.050978500421724	0.151209469471862	None
ENSMUSE00001341069.1	chr1	33864523	33864743	-	ENSMUSG00000042182.16	Bend6	0.0620713282353336	2.13717140832349	0.0354269803050994	0.155916244763116	0.0551715318426348	1.98065867789043	0.050978500421724	0.151209469471862	None
ENSMUSE00000357053.1	chr1	33863742	33863934	-	ENSMUSG00000042182.16	Bend6	0.0490540504817033	1.73653110511001	0.086055403738406	0.266630917651812	0.0551715318426348	1.98065867789043	0.050978500421724	0.151209469471862	None
ENSMUSE00000383776.4	chr1	33862654	33862773	-	ENSMUSG00000042182.16	Bend6	0.0478892863802937	1.64021176216274	0.104618700123417	0.2992251433113	0.0551715318426348	1.98065867789043	0.050978500421724	0.151209469471862	None
ENSMUSE00001260564.1	chr1	33852052	33853367	-	ENSMUSG00000042182.16	Bend6	0.0743450086795202	2.40596962028592	0.018274671585334	0.10380456093398	0.0551715318426348	1.98065867789043	0.050978500421724	0.151209469471862	None
ENSMUSE00000701880.2	chr1	33907566	33907791	-	ENSMUSG00000042182.16	Bend6	0.0718246093019163	1.51384830209953	0.133735650072514	0.345329583557575	0.0551715318426348	1.98065867789043	0.050978500421724	0.151209469471862	None
ENSMUSE00001330471.1	chr1	33883441	33883648	-	ENSMUSG00000042182.16	Bend6	0.063694431910538	1.81322593086496	0.0732900403990546	0.242362958757422	0.0551715318426348	1.98065867789043	0.050978500421724	0.151209469471862	None
ENSMUSE00000630465.3	chr1	33907566	33907816	-	ENSMUSG00000042182.16	Bend6	0.0718246093019163	1.51384830209953	0.133735650072514	0.345329583557575	0.0551715318426348	1.98065867789043	0.050978500421724	0.151209469471862	None
ENSMUSE00001345617.1	chr1	33883441	33883480	-	ENSMUSG00000042182.16	Bend6	0.0827689680119319	2.32038385222471	0.0226910790853877	0.118593359215905	0.0551715318426348	1.98065867789043	0.050978500421724	0.151209469471862	None
ENSMUSE00001338229.1	chr1	33864523	33864574	-	ENSMUSG00000042182.16	Bend6	0.0652736663149543	2.14115494373833	0.035094649637255	0.155052022402214	0.0551715318426348	1.98065867789043	0.050978500421724	0.151209469471862	None
ENSMUSE00001339953.1	chr1	33862695	33862773	-	ENSMUSG00000042182.16	Bend6	0.0527647571896308	1.80907047805699	0.0739388579137044	0.243620067090861	0.0551715318426348	1.98065867789043	0.050978500421724	0.151209469471862	None
ENSMUSE00000767700.1	chr1	33883441	33883842	-	ENSMUSG00000042182.16	Bend6	0.0635934216433467	1.80915314281033	0.0739259045103238	0.243612856127821	0.0551715318426348	1.98065867789043	0.050978500421724	0.151209469471862	None
ENSMUSE00000726011.2	chr1	33863156	33863934	-	ENSMUSG00000042182.16	Bend6	0.0494989458327493	1.74793514614502	0.0840488361382489	0.262942420983476	0.0551715318426348	1.98065867789043	0.050978500421724	0.151209469471862	None
ENSMUSE00000797824.2	chr1	33883441	33883490	-	ENSMUSG00000042182.16	Bend6	0.0716321299880152	2.06635398066038	0.0418073084093217	0.172253714320398	0.0551715318426348	1.98065867789043	0.050978500421724	0.151209469471862	None
ENSMUSE00001209361.1	chr1	33908225	33908452	+	ENSMUSG00000026131.20	Dst	-0.0811048526383325	-0.665015346290128	0.507822433896547	0.725531904181565	-0.147934370389927	-3.59967245290902	0.000543794848461987	0.00609526279639715	sig Gene
ENSMUSE00001294334.1	chr1	33908999	33909033	+	ENSMUSG00000026131.20	Dst	-0.0781891305249428	-0.587672594685631	0.55829399060804	0.762177636811298	-0.147934370389927	-3.59967245290902	0.000543794848461987	0.00609526279639715	sig Gene
ENSMUSE00001248405.1	chr1	33968703	33968903	+	ENSMUSG00000026131.20	Dst	0.00906375532813136	0.0959037900628966	0.923820397919765	0.967201444842318	-0.147934370389927	-3.59967245290902	0.000543794848461987	0.00609526279639715	sig Gene
ENSMUSE00001370886.1	chr1	34006191	34006398	+	ENSMUSG00000026131.20	Dst	-0.123111091142612	-1.36603931355596	0.17549283942715	0.403505180513265	-0.147934370389927	-3.59967245290902	0.000543794848461987	0.00609526279639715	sig Gene
ENSMUSE00001372034.1	chr1	34086242	34086303	+	ENSMUSG00000026131.20	Dst	-0.158369187360498	-1.66535328262412	0.0994859880127387	0.290578681978047	-0.147934370389927	-3.59967245290902	0.000543794848461987	0.00609526279639715	sig Gene
ENSMUSE00001374902.1	chr1	34113933	34114022	+	ENSMUSG00000026131.20	Dst	-0.129216318663675	-1.38122669169826	0.170792259894867	0.397375619488801	-0.147934370389927	-3.59967245290902	0.000543794848461987	0.00609526279639715	sig Gene
ENSMUSE00001371466.1	chr1	34116118	34116195	+	ENSMUSG00000026131.20	Dst	-0.125472937815139	-1.29432392329466	0.19902279045364	0.433393695298961	-0.147934370389927	-3.59967245290902	0.000543794848461987	0.00609526279639715	sig Gene
ENSMUSE00001373939.1	chr1	34117432	34117524	+	ENSMUSG00000026131.20	Dst	-0.122870070364467	-1.28850574073552	0.20103008471783	0.435920455728641	-0.147934370389927	-3.59967245290902	0.000543794848461987	0.00609526279639715	sig Gene
ENSMUSE00001370624.1	chr1	34135090	34135256	+	ENSMUSG00000026131.20	Dst	-0.117713500428466	-1.32348307586828	0.189186931571587	0.420968717104993	-0.147934370389927	-3.59967245290902	0.000543794848461987	0.00609526279639715	sig Gene
ENSMUSE00001372723.1	chr1	34152202	34152314	+	ENSMUSG00000026131.20	Dst	-0.189082063939617	-1.818692261745	0.0724437707594989	0.240577628605909	-0.147934370389927	-3.59967245290902	0.000543794848461987	0.00609526279639715	sig Gene
ENSMUSE00001370856.1	chr1	34152413	34152519	+	ENSMUSG00000026131.20	Dst	-0.198576021517086	-1.88281132194419	0.0631111513740592	0.221255760471337	-0.147934370389927	-3.59967245290902	0.000543794848461987	0.00609526279639715	sig Gene
ENSMUSE00001373459.1	chr1	34154513	34154632	+	ENSMUSG00000026131.20	Dst	-0.202567047653753	-1.62490789287738	0.107846409309533	0.30464661734853	-0.147934370389927	-3.59967245290902	0.000543794848461987	0.00609526279639715	sig Gene
ENSMUSE00001374681.1	chr1	34156599	34156694	+	ENSMUSG00000026131.20	Dst	-0.154565026919584	-1.2644249940841	0.209497955683319	0.446269287492193	-0.147934370389927	-3.59967245290902	0.000543794848461987	0.00609526279639715	sig Gene
ENSMUSE00001375639.1	chr1	34156781	34156908	+	ENSMUSG00000026131.20	Dst	-0.129445620440938	-1.2578960597615	0.211838489927718	0.449120729825888	-0.147934370389927	-3.59967245290902	0.000543794848461987	0.00609526279639715	sig Gene
ENSMUSE00001373845.1	chr1	34160620	34160713	+	ENSMUSG00000026131.20	Dst	-0.131805444895657	-1.4364612861857	0.154503689417285	0.375048178920595	-0.147934370389927	-3.59967245290902	0.000543794848461987	0.00609526279639715	sig Gene
ENSMUSE00001374531.1	chr1	34161004	34161158	+	ENSMUSG00000026131.20	Dst	-0.0899713059812392	-0.983671341032033	0.328040009005298	0.574271939094115	-0.147934370389927	-3.59967245290902	0.000543794848461987	0.00609526279639715	sig Gene
ENSMUSE00001370885.1	chr1	34163009	34163471	+	ENSMUSG00000026131.20	Dst	-0.134939731223469	-1.62176566933188	0.108518956543791	0.30570200779756	-0.147934370389927	-3.59967245290902	0.000543794848461987	0.00609526279639715	sig Gene
ENSMUSE00001371217.1	chr1	34163626	34163754	+	ENSMUSG00000026131.20	Dst	-0.121911742821143	-1.4803001304871	0.142452122130915	0.357999279299017	-0.147934370389927	-3.59967245290902	0.000543794848461987	0.00609526279639715	sig Gene
ENSMUSE00001372989.1	chr1	34163897	34163974	+	ENSMUSG00000026131.20	Dst	-0.116936543671898	-1.33530404954645	0.18530505442011	0.416132151769178	-0.147934370389927	-3.59967245290902	0.000543794848461987	0.00609526279639715	sig Gene
ENSMUSE00001372711.1	chr1	34164076	34164237	+	ENSMUSG00000026131.20	Dst	-0.168098150719563	-1.84611878440771	0.0683197199916071	0.232250149907758	-0.147934370389927	-3.59967245290902	0.000543794848461987	0.00609526279639715	sig Gene
ENSMUSE00001371393.1	chr1	34164327	34164431	+	ENSMUSG00000026131.20	Dst	-0.203580988787967	-2.03154463471023	0.0452909126839079	0.180919682778331	-0.147934370389927	-3.59967245290902	0.000543794848461987	0.00609526279639715	sig Gene
ENSMUSE00001370702.1	chr1	34165058	34165153	+	ENSMUSG00000026131.20	Dst	-0.130689136614928	-1.27704864285806	0.205026692468012	0.440878886245233	-0.147934370389927	-3.59967245290902	0.000543794848461987	0.00609526279639715	sig Gene
ENSMUSE00001374592.1	chr1	34166180	34166305	+	ENSMUSG00000026131.20	Dst	-0.0980262307533773	-0.944995891813543	0.347311849678819	0.592543594568191	-0.147934370389927	-3.59967245290902	0.000543794848461987	0.00609526279639715	sig Gene
ENSMUSE00001372387.1	chr1	34166942	34167091	+	ENSMUSG00000026131.20	Dst	-0.16800658254698	-1.71487162741	0.0899748345832163	0.273932700589429	-0.147934370389927	-3.59967245290902	0.000543794848461987	0.00609526279639715	sig Gene
ENSMUSE00001374602.1	chr1	34167276	34167430	+	ENSMUSG00000026131.20	Dst	-0.181490917221778	-1.9232977869766	0.0577556955478293	0.209641944743724	-0.147934370389927	-3.59967245290902	0.000543794848461987	0.00609526279639715	sig Gene
ENSMUSE00001373530.1	chr1	34167611	34167737	+	ENSMUSG00000026131.20	Dst	-0.173484649685657	-1.78178293683656	0.0783191029253818	0.252135200497701	-0.147934370389927	-3.59967245290902	0.000543794848461987	0.00609526279639715	sig Gene
ENSMUSE00001371900.1	chr1	34167823	34168006	+	ENSMUSG00000026131.20	Dst	-0.152416090069883	-1.72882589266147	0.0874333204704358	0.2692535168146	-0.147934370389927	-3.59967245290902	0.000543794848461987	0.00609526279639715	sig Gene
ENSMUSE00001374173.1	chr1	34169164	34169321	+	ENSMUSG00000026131.20	Dst	-0.115498106339515	-1.34877170025507	0.180955830209907	0.410635911906551	-0.147934370389927	-3.59967245290902	0.000543794848461987	0.00609526279639715	sig Gene
ENSMUSE00001372134.1	chr1	34169750	34169928	+	ENSMUSG00000026131.20	Dst	-0.129996602711634	-1.55668962076188	0.123221481657203	0.32944254620766	-0.147934370389927	-3.59967245290902	0.000543794848461987	0.00609526279639715	sig Gene
ENSMUSE00001371729.1	chr1	34170360	34170498	+	ENSMUSG00000026131.20	Dst	-0.131670845523927	-1.44389318186304	0.152406875288798	0.372142335751444	-0.147934370389927	-3.59967245290902	0.000543794848461987	0.00609526279639715	sig Gene
ENSMUSE00001375770.1	chr1	34171116	34171309	+	ENSMUSG00000026131.20	Dst	-0.160099963718501	-1.83133123460075	0.0705182049877701	0.236713116672364	-0.147934370389927	-3.59967245290902	0.000543794848461987	0.00609526279639715	sig Gene
ENSMUSE00001374997.1	chr1	34172183	34172345	+	ENSMUSG00000026131.20	Dst	-0.108216344785838	-1.41211289862355	0.161529659046229	0.384641665648361	-0.147934370389927	-3.59967245290902	0.000543794848461987	0.00609526279639715	sig Gene
ENSMUSE00001374900.1	chr1	34173002	34173085	+	ENSMUSG00000026131.20	Dst	-0.158510054737429	-2.06205727554413	0.0422244323025816	0.173296330239024	-0.147934370389927	-3.59967245290902	0.000543794848461987	0.00609526279639715	sig Gene
ENSMUSE00001374696.1	chr1	34174115	34174222	+	ENSMUSG00000026131.20	Dst	-0.198871459732528	-2.86533750836742	0.00523640433715404	0.0475902860032002	-0.147934370389927	-3.59967245290902	0.000543794848461987	0.00609526279639715	sig Gene
ENSMUSE00001371551.1	chr1	34174697	34174795	+	ENSMUSG00000026131.20	Dst	-0.205384967779038	-2.77598226032624	0.00675407974053225	0.0558407411522127	-0.147934370389927	-3.59967245290902	0.000543794848461987	0.00609526279639715	sig Gene
ENSMUSE00001371486.1	chr1	34184016	34184144	+	ENSMUSG00000026131.20	Dst	-0.192635530897043	-2.59261969787975	0.0111937518134456	0.0767649992300249	-0.147934370389927	-3.59967245290902	0.000543794848461987	0.00609526279639715	sig Gene
ENSMUSE00001370324.1	chr1	34185962	34186050	+	ENSMUSG00000026131.20	Dst	-0.1429901727915	-1.84863292604803	0.0679517014553762	0.231485716297759	-0.147934370389927	-3.59967245290902	0.000543794848461987	0.00609526279639715	sig Gene
ENSMUSE00001374445.1	chr1	34186819	34186951	+	ENSMUSG00000026131.20	Dst	-0.14209687999272	-1.95739677889833	0.0535482267695099	0.200272971391116	-0.147934370389927	-3.59967245290902	0.000543794848461987	0.00609526279639715	sig Gene
ENSMUSE00001372762.1	chr1	34187972	34193263	+	ENSMUSG00000026131.20	Dst	-0.00105278994620475	-0.0106115998808414	0.991557936749424	0.996482093449171	-0.147934370389927	-3.59967245290902	0.000543794848461987	0.00609526279639715	sig Gene
ENSMUSE00001371526.1	chr1	34197201	34197353	+	ENSMUSG00000026131.20	Dst	-0.115817503981232	-1.65863710970756	0.100836687085159	0.292817285498235	-0.147934370389927	-3.59967245290902	0.000543794848461987	0.00609526279639715	sig Gene
ENSMUSE00001375007.1	chr1	34198518	34198751	+	ENSMUSG00000026131.20	Dst	-0.14901799362747	-1.97768894569844	0.051170184118617	0.19493980261171	-0.147934370389927	-3.59967245290902	0.000543794848461987	0.00609526279639715	sig Gene
ENSMUSE00001375036.1	chr1	34199292	34199558	+	ENSMUSG00000026131.20	Dst	-0.166962100160963	-2.43363004900316	0.0170208047065965	0.0994268805998554	-0.147934370389927	-3.59967245290902	0.000543794848461987	0.00609526279639715	sig Gene
ENSMUSE00001370992.1	chr1	34200870	34201415	+	ENSMUSG00000026131.20	Dst	-0.1149614102915	-1.70921087054689	0.0910229451267735	0.275866271045336	-0.147934370389927	-3.59967245290902	0.000543794848461987	0.00609526279639715	sig Gene
ENSMUSE00001371631.1	chr1	34202445	34202621	+	ENSMUSG00000026131.20	Dst	-0.188961416569891	-2.3834859118251	0.019353816559567	0.10760137377922	-0.147934370389927	-3.59967245290902	0.000543794848461987	0.00609526279639715	sig Gene
ENSMUSE00001370658.1	chr1	34208554	34208677	+	ENSMUSG00000026131.20	Dst	-0.168269756871302	-2.15490261825537	0.033968448203964	0.151972341643756	-0.147934370389927	-3.59967245290902	0.000543794848461987	0.00609526279639715	sig Gene
ENSMUSE00001374181.1	chr1	34211154	34211362	+	ENSMUSG00000026131.20	Dst	-0.204369758366984	-2.46785237794112	0.015576129819506	0.0941454483728744	-0.147934370389927	-3.59967245290902	0.000543794848461987	0.00609526279639715	sig Gene
ENSMUSE00001374529.1	chr1	34212222	34212539	+	ENSMUSG00000026131.20	Dst	-0.166484819103464	-2.28773451944868	0.0246100086773453	0.124806834237691	-0.147934370389927	-3.59967245290902	0.000543794848461987	0.00609526279639715	sig Gene
ENSMUSE00001372756.1	chr1	34212902	34213068	+	ENSMUSG00000026131.20	Dst	-0.149042786202101	-2.29786672197277	0.0239997281355441	0.122949050782127	-0.147934370389927	-3.59967245290902	0.000543794848461987	0.00609526279639715	sig Gene
ENSMUSE00001375160.1	chr1	34214534	34214690	+	ENSMUSG00000026131.20	Dst	-0.168074001160937	-2.45470044989321	0.0161178137604619	0.0961817691629882	-0.147934370389927	-3.59967245290902	0.000543794848461987	0.00609526279639715	sig Gene
ENSMUSE00001372602.1	chr1	34215486	34215612	+	ENSMUSG00000026131.20	Dst	-0.174427921112216	-2.42378189680147	0.0174581409122935	0.100947016966813	-0.147934370389927	-3.59967245290902	0.000543794848461987	0.00609526279639715	sig Gene
ENSMUSE00001371672.1	chr1	34217810	34217872	+	ENSMUSG00000026131.20	Dst	-0.182310751649079	-2.51675900917458	0.0137020014727158	0.0869911367624168	-0.147934370389927	-3.59967245290902	0.000543794848461987	0.00609526279639715	sig Gene
ENSMUSE00001370448.1	chr1	34218335	34218576	+	ENSMUSG00000026131.20	Dst	-0.174450121092231	-2.79532670294237	0.0063949268831547	0.0539449638157801	-0.147934370389927	-3.59967245290902	0.000543794848461987	0.00609526279639715	sig Gene
ENSMUSE00001375151.1	chr1	34219396	34219525	+	ENSMUSG00000026131.20	Dst	-0.168068386724857	-2.50664496952258	0.0140720750812286	0.0883659196449193	-0.147934370389927	-3.59967245290902	0.000543794848461987	0.00609526279639715	sig Gene
ENSMUSE00001372390.1	chr1	34223804	34224003	+	ENSMUSG00000026131.20	Dst	-0.176469578007987	-2.72413619730454	0.00780948686107401	0.0612625110877662	-0.147934370389927	-3.59967245290902	0.000543794848461987	0.00609526279639715	sig Gene
ENSMUSE00001374367.1	chr1	34225509	34226004	+	ENSMUSG00000026131.20	Dst	-0.158302511941746	-2.66249033166648	0.00925884373293438	0.0681585411672373	-0.147934370389927	-3.59967245290902	0.000543794848461987	0.00609526279639715	sig Gene
ENSMUSE00001372050.1	chr1	34227775	34229246	+	ENSMUSG00000026131.20	Dst	-0.159012972592223	-3.04024162093246	0.00313320865624715	0.0344709532158889	-0.147934370389927	-3.59967245290902	0.000543794848461987	0.00609526279639715	sig Gene
ENSMUSE00001371641.1	chr1	34242619	34242780	+	ENSMUSG00000026131.20	Dst	-0.154844362061236	-2.90653486665065	0.00464823261648177	0.0441431058709023	-0.147934370389927	-3.59967245290902	0.000543794848461987	0.00609526279639715	sig Gene
ENSMUSE00001372139.1	chr1	34244344	34244514	+	ENSMUSG00000026131.20	Dst	-0.130507032001185	-2.81269593763968	0.00608743410718955	0.0522985929296283	-0.147934370389927	-3.59967245290902	0.000543794848461987	0.00609526279639715	sig Gene
ENSMUSE00001371242.1	chr1	34247649	34247815	+	ENSMUSG00000026131.20	Dst	-0.133333908591067	-2.89662921135994	0.00478381724643108	0.0449361733723806	-0.147934370389927	-3.59967245290902	0.000543794848461987	0.00609526279639715	sig Gene
ENSMUSE00001371205.1	chr1	34249479	34249638	+	ENSMUSG00000026131.20	Dst	-0.1260341334848	-2.65799993253116	0.00937341442556915	0.0686960083408228	-0.147934370389927	-3.59967245290902	0.000543794848461987	0.00609526279639715	sig Gene
ENSMUSE00001375914.1	chr1	34249804	34250130	+	ENSMUSG00000026131.20	Dst	-0.0131930503295881	-0.118806466695282	0.905706116150489	0.95883291190013	-0.147934370389927	-3.59967245290902	0.000543794848461987	0.00609526279639715	sig Gene
ENSMUSE00001371432.1	chr1	34250610	34250694	+	ENSMUSG00000026131.20	Dst	-0.146670934976234	-2.6577254752916	0.0093804586456671	0.0687268492645686	-0.147934370389927	-3.59967245290902	0.000543794848461987	0.00609526279639715	sig Gene
ENSMUSE00001375535.1	chr1	34251696	34251937	+	ENSMUSG00000026131.20	Dst	-0.154550146456627	-3.14767169135377	0.00226306350633828	0.0280713685075074	-0.147934370389927	-3.59967245290902	0.000543794848461987	0.00609526279639715	sig Gene
ENSMUSE00001374899.1	chr1	34252811	34253017	+	ENSMUSG00000026131.20	Dst	-0.113593431668001	-2.39893100916677	0.0186065934432184	0.104979860256551	-0.147934370389927	-3.59967245290902	0.000543794848461987	0.00609526279639715	sig Gene
ENSMUSE00001371923.1	chr1	34256232	34256351	+	ENSMUSG00000026131.20	Dst	-0.0894738961664946	-1.7685622493462	0.0805173872793869	0.256418231956765	-0.147934370389927	-3.59967245290902	0.000543794848461987	0.00609526279639715	sig Gene
ENSMUSE00001373587.1	chr1	34256542	34256649	+	ENSMUSG00000026131.20	Dst	-0.120281990479307	-2.48662147525075	0.0148313157859396	0.091271567074771	-0.147934370389927	-3.59967245290902	0.000543794848461987	0.00609526279639715	sig Gene
ENSMUSE00001373600.1	chr1	34257722	34257940	+	ENSMUSG00000026131.20	Dst	-0.134917643723513	-2.8699819711795	0.00516683012177223	0.0472152787069093	-0.147934370389927	-3.59967245290902	0.000543794848461987	0.00609526279639715	sig Gene
ENSMUSE00001374678.1	chr1	34260164	34260367	+	ENSMUSG00000026131.20	Dst	-0.165448149869573	-3.77854016371901	0.000290286398308314	0.00768739501211709	-0.147934370389927	-3.59967245290902	0.000543794848461987	0.00609526279639715	sig Gene
ENSMUSE00001373409.1	chr1	34262020	34262251	+	ENSMUSG00000026131.20	Dst	-0.134145134565593	-3.10972917631081	0.00254077774717526	0.0301778414391161	-0.147934370389927	-3.59967245290902	0.000543794848461987	0.00609526279639715	sig Gene
ENSMUSE00001372823.1	chr1	34263264	34263490	+	ENSMUSG00000026131.20	Dst	-0.140194763864372	-3.48663392127989	0.000773205545757479	0.0143012522336014	-0.147934370389927	-3.59967245290902	0.000543794848461987	0.00609526279639715	sig Gene
ENSMUSE00001374540.1	chr1	34264525	34264647	+	ENSMUSG00000026131.20	Dst	-0.151393328285662	-3.56216880323254	0.00060290453647585	0.0121871708054482	-0.147934370389927	-3.59967245290902	0.000543794848461987	0.00609526279639715	sig Gene
ENSMUSE00001370768.1	chr1	34264750	34264851	+	ENSMUSG00000026131.20	Dst	-0.116799409128144	-2.53320107628922	0.0131190215375918	0.0847432902444435	-0.147934370389927	-3.59967245290902	0.000543794848461987	0.00609526279639715	sig Gene
ENSMUSE00001372575.1	chr1	34266857	34266958	+	ENSMUSG00000026131.20	Dst	-0.128921980323659	-2.5237030666519	0.0134530060754977	0.0860698780444576	-0.147934370389927	-3.59967245290902	0.000543794848461987	0.00609526279639715	sig Gene
ENSMUSE00001373261.1	chr1	34268229	34268402	+	ENSMUSG00000026131.20	Dst	-0.159260105740575	-3.44725637779341	0.000879102509630115	0.0155590811534948	-0.147934370389927	-3.59967245290902	0.000543794848461987	0.00609526279639715	sig Gene
ENSMUSE00001371615.1	chr1	34268735	34268890	+	ENSMUSG00000026131.20	Dst	-0.163635392673095	-3.89678153709748	0.000192557005090381	0.00593712865561226	-0.147934370389927	-3.59967245290902	0.000543794848461987	0.00609526279639715	sig Gene
ENSMUSE00001375411.1	chr1	34270828	34271025	+	ENSMUSG00000026131.20	Dst	-0.139565562271474	-3.61132400975571	0.000511867585295856	0.0109667055038705	-0.147934370389927	-3.59967245290902	0.000543794848461987	0.00609526279639715	sig Gene
ENSMUSE00001371485.1	chr1	34271355	34271483	+	ENSMUSG00000026131.20	Dst	-0.13311177487849	-3.30306416808089	0.00139539394748084	0.0207911338795628	-0.147934370389927	-3.59967245290902	0.000543794848461987	0.00609526279639715	sig Gene
ENSMUSE00001370569.1	chr1	34274168	34274338	+	ENSMUSG00000026131.20	Dst	-0.165722420720384	-4.37655454207031	3.37823888520416e-05	0.00192023429987758	-0.147934370389927	-3.59967245290902	0.000543794848461987	0.00609526279639715	sig Gene
ENSMUSE00001373013.1	chr1	34275205	34275360	+	ENSMUSG00000026131.20	Dst	-0.173001733054135	-4.74274079382182	8.3104299130066e-06	0.000799164358036481	-0.147934370389927	-3.59967245290902	0.000543794848461987	0.00609526279639715	sig Gene
ENSMUSE00001371817.1	chr1	34275673	34275879	+	ENSMUSG00000026131.20	Dst	-0.153031610512317	-4.16384272841578	7.41371972307421e-05	0.00321681542147117	-0.147934370389927	-3.59967245290902	0.000543794848461987	0.00609526279639715	sig Gene
ENSMUSE00001375659.1	chr1	34278020	34278139	+	ENSMUSG00000026131.20	Dst	-0.139280927618509	-3.38471494269896	0.00107583515665979	0.0176978690427586	-0.147934370389927	-3.59967245290902	0.000543794848461987	0.00609526279639715	sig Gene
ENSMUSE00001373705.1	chr1	34282423	34282592	+	ENSMUSG00000026131.20	Dst	-0.151117951576605	-3.93433391869878	0.000168754016329454	0.0054553412330219	-0.147934370389927	-3.59967245290902	0.000543794848461987	0.00609526279639715	sig Gene
ENSMUSE00001372481.1	chr1	34284259	34284418	+	ENSMUSG00000026131.20	Dst	-0.130277300750225	-3.38048095390886	0.0010905516712645	0.0178394794399345	-0.147934370389927	-3.59967245290902	0.000543794848461987	0.00609526279639715	sig Gene
ENSMUSE00001375354.1	chr1	34287187	34287381	+	ENSMUSG00000026131.20	Dst	-0.102369442340056	-2.77661806279515	0.00674198795110291	0.0557776846713176	-0.147934370389927	-3.59967245290902	0.000543794848461987	0.00609526279639715	sig Gene
ENSMUSE00001370236.1	chr1	34287891	34288019	+	ENSMUSG00000026131.20	Dst	-0.096465317651723	-2.50633805781442	0.0140834440137227	0.0884186946866415	-0.147934370389927	-3.59967245290902	0.000543794848461987	0.00609526279639715	sig Gene
ENSMUSE00001373735.1	chr1	34289524	34289667	+	ENSMUSG00000026131.20	Dst	-0.124678471207715	-3.02941834591748	0.00323626990499766	0.0351723768872938	-0.147934370389927	-3.59967245290902	0.000543794848461987	0.00609526279639715	sig Gene
ENSMUSE00001370623.1	chr1	34290359	34290547	+	ENSMUSG00000026131.20	Dst	-0.116459844224494	-3.01952667948151	0.00333320012369293	0.0358421752526624	-0.147934370389927	-3.59967245290902	0.000543794848461987	0.00609526279639715	sig Gene
ENSMUSE00001374087.1	chr1	34291787	34291916	+	ENSMUSG00000026131.20	Dst	-0.126917697029297	-3.36381429097712	0.00115034216394802	0.0184054746231683	-0.147934370389927	-3.59967245290902	0.000543794848461987	0.00609526279639715	sig Gene
ENSMUSE00001373212.1	chr1	34293320	34293483	+	ENSMUSG00000026131.20	Dst	-0.148987833422725	-4.07998353536611	0.000100444991136644	0.00389822546677379	-0.147934370389927	-3.59967245290902	0.000543794848461987	0.00609526279639715	sig Gene
ENSMUSE00001375945.1	chr1	34294384	34294546	+	ENSMUSG00000026131.20	Dst	-0.152103927986032	-4.37029517706191	3.45836198798311e-05	0.0019478823670453	-0.147934370389927	-3.59967245290902	0.000543794848461987	0.00609526279639715	sig Gene
ENSMUSE00001375622.1	chr1	34295154	34295308	+	ENSMUSG00000026131.20	Dst	-0.156261463695414	-4.47450953853891	2.33528565594627e-05	0.00153131505051845	-0.147934370389927	-3.59967245290902	0.000543794848461987	0.00609526279639715	sig Gene
ENSMUSE00001374505.1	chr1	34295462	34295536	+	ENSMUSG00000026131.20	Dst	-0.119400915208997	-3.31212713233909	0.0013559611993502	0.0204339284226065	-0.147934370389927	-3.59967245290902	0.000543794848461987	0.00609526279639715	sig Gene
ENSMUSE00001371654.1	chr1	34296742	34296759	+	ENSMUSG00000026131.20	Dst	-0.127176531300642	-1.13725514536982	0.258594415597448	0.502836884357993	-0.147934370389927	-3.59967245290902	0.000543794848461987	0.00609526279639715	sig Gene
ENSMUSE00001373636.1	chr1	34299721	34299838	+	ENSMUSG00000026131.20	Dst	-0.0973156545159708	-2.68217686776655	0.00877140985669349	0.0659272676745016	-0.147934370389927	-3.59967245290902	0.000543794848461987	0.00609526279639715	sig Gene
ENSMUSE00001373739.1	chr1	34301861	34301932	+	ENSMUSG00000026131.20	Dst	-0.0673401084522354	-0.967491820010084	0.33601468899949	0.581718466416294	-0.147934370389927	-3.59967245290902	0.000543794848461987	0.00609526279639715	sig Gene
ENSMUSE00001370224.1	chr1	34302830	34303032	+	ENSMUSG00000026131.20	Dst	-0.10702451824386	-2.761590344814	0.00703314752411273	0.0572415141341164	-0.147934370389927	-3.59967245290902	0.000543794848461987	0.00609526279639715	sig Gene
ENSMUSE00001374704.1	chr1	34303421	34303531	+	ENSMUSG00000026131.20	Dst	-0.197542382962561	-2.7149790222828	0.00801081635567484	0.0622689956491471	-0.147934370389927	-3.59967245290902	0.000543794848461987	0.00609526279639715	sig Gene
ENSMUSE00001372895.1	chr1	34306528	34306651	+	ENSMUSG00000026131.20	Dst	-0.112433290715059	-2.70355225626008	0.00826867288702143	0.0634507075435703	-0.147934370389927	-3.59967245290902	0.000543794848461987	0.00609526279639715	sig Gene
ENSMUSE00001336424.1	chr1	34307330	34307592	+	ENSMUSG00000026131.20	Dst	-0.142492976763693	-4.12535042855781	8.52645764635695e-05	0.00350904880209539	-0.147934370389927	-3.59967245290902	0.000543794848461987	0.00609526279639715	sig Gene
ENSMUSE00001255141.2	chr1	34135090	34137135	+	ENSMUSG00000026131.20	Dst	-0.119732023138185	-1.34764270475363	0.18131743882243	0.41112116153793	-0.147934370389927	-3.59967245290902	0.000543794848461987	0.00609526279639715	sig Gene
ENSMUSE00001247217.2	chr1	34006126	34006398	+	ENSMUSG00000026131.20	Dst	-0.123111091142612	-1.36603931355596	0.17549283942715	0.403505180513265	-0.147934370389927	-3.59967245290902	0.000543794848461987	0.00609526279639715	sig Gene
ENSMUSE00001283428.2	chr1	34135090	34137136	+	ENSMUSG00000026131.20	Dst	-0.119732023138185	-1.34764270475363	0.18131743882243	0.41112116153793	-0.147934370389927	-3.59967245290902	0.000543794848461987	0.00609526279639715	sig Gene
ENSMUSE00001254967.2	chr1	34006180	34006398	+	ENSMUSG00000026131.20	Dst	-0.123111091142612	-1.36603931355596	0.17549283942715	0.403505180513265	-0.147934370389927	-3.59967245290902	0.000543794848461987	0.00609526279639715	sig Gene
ENSMUSE00001321392.1	chr1	34164327	34164700	+	ENSMUSG00000026131.20	Dst	-0.203580988787967	-2.03154463471023	0.0452909126839079	0.180919682778331	-0.147934370389927	-3.59967245290902	0.000543794848461987	0.00609526279639715	sig Gene
ENSMUSE00001325469.2	chr1	34307330	34308652	+	ENSMUSG00000026131.20	Dst	-0.130951588242135	-3.36045166746155	0.00116277324441081	0.0185340089604617	-0.147934370389927	-3.59967245290902	0.000543794848461987	0.00609526279639715	sig Gene
ENSMUSE00000701723.1	chr1	34307330	34308650	+	ENSMUSG00000026131.20	Dst	-0.130951588242135	-3.36045166746155	0.00116277324441081	0.0185340089604617	-0.147934370389927	-3.59967245290902	0.000543794848461987	0.00609526279639715	sig Gene
ENSMUSE00001237443.2	chr1	34307330	34308661	+	ENSMUSG00000026131.20	Dst	-0.130945468272933	-3.35973142256454	0.00116545224847659	0.0185594170010948	-0.147934370389927	-3.59967245290902	0.000543794848461987	0.00609526279639715	sig Gene
ENSMUSE00001465347.1	chr1	34135090	34135157	+	ENSMUSG00000026131.20	Dst	-0.0972986009807376	-1.12980814251335	0.261702469877575	0.5061357548859	-0.147934370389927	-3.59967245290902	0.000543794848461987	0.00609526279639715	sig Gene
ENSMUSE00001281705.1	chr1	34117432	34119153	+	ENSMUSG00000026131.20	Dst	-0.120333373546901	-1.25992306088483	0.211109788240897	0.448241637427645	-0.147934370389927	-3.59967245290902	0.000543794848461987	0.00609526279639715	sig Gene
ENSMUSE00001338354.1	chr1	34154513	34154521	+	ENSMUSG00000026131.20	Dst	-0.190041244482367	-1.45532983360717	0.149223309228002	0.367687730988256	-0.147934370389927	-3.59967245290902	0.000543794848461987	0.00609526279639715	sig Gene
ENSMUSE00001243074.1	chr1	34181135	34183904	+	ENSMUSG00000026131.20	Dst	0.0118032577058339	0.0734572038287383	0.941613101670189	0.975105831121301	-0.147934370389927	-3.59967245290902	0.000543794848461987	0.00609526279639715	sig Gene
ENSMUSE00001320334.1	chr1	34166939	34167091	+	ENSMUSG00000026131.20	Dst	-0.168462846931377	-1.71486486646199	0.089976080477646	0.27393362581033	-0.147934370389927	-3.59967245290902	0.000543794848461987	0.00609526279639715	sig Gene
ENSMUSE00001276781.2	chr1	34307330	34308404	+	ENSMUSG00000026131.20	Dst	-0.132178285926083	-3.44355835182069	0.000889721217661176	0.0156721140042322	-0.147934370389927	-3.59967245290902	0.000543794848461987	0.00609526279639715	sig Gene
ENSMUSE00001229339.1	chr1	34161924	34165401	+	ENSMUSG00000026131.20	Dst	-0.150815209875048	-1.72233017750839	0.088608968778714	0.271438674564389	-0.147934370389927	-3.59967245290902	0.000543794848461987	0.00609526279639715	sig Gene
ENSMUSE00001321242.1	chr1	34178906	34183247	+	ENSMUSG00000026131.20	Dst	0.167688231296964	1.27951439665425	0.204161630949435	0.439805338687446	-0.147934370389927	-3.59967245290902	0.000543794848461987	0.00609526279639715	sig Gene
ENSMUSE00001341421.2	chr1	34236596	34238903	+	ENSMUSG00000026131.20	Dst	0.045379747633368	0.360659824127364	0.719239264086742	0.863612174099348	-0.147934370389927	-3.59967245290902	0.000543794848461987	0.00609526279639715	sig Gene
ENSMUSE00001391692.1	chr1	34274168	34274283	+	ENSMUSG00000026131.20	Dst	-0.153683708697709	-3.80352947536396	0.000266335388230887	0.00726564768300905	-0.147934370389927	-3.59967245290902	0.000543794848461987	0.00609526279639715	sig Gene
ENSMUSE00001318377.1	chr1	34257836	34257940	+	ENSMUSG00000026131.20	Dst	-0.144001969005036	-2.99238632390822	0.0036131401537223	0.0376919628606129	-0.147934370389927	-3.59967245290902	0.000543794848461987	0.00609526279639715	sig Gene
ENSMUSE00001318670.1	chr1	34270570	34271025	+	ENSMUSG00000026131.20	Dst	-0.139782555333375	-3.61796512636831	0.00050061779965628	0.010817658442623	-0.147934370389927	-3.59967245290902	0.000543794848461987	0.00609526279639715	sig Gene
ENSMUSE00001322694.1	chr1	34271355	34272292	+	ENSMUSG00000026131.20	Dst	-0.133144349569322	-3.30338549766646	0.00139397764316125	0.0207764183604782	-0.147934370389927	-3.59967245290902	0.000543794848461987	0.00609526279639715	sig Gene
ENSMUSE00001227086.1	chr1	34293455	34293483	+	ENSMUSG00000026131.20	Dst	-0.147598357118963	-3.84827983835769	0.000228078583563848	0.00658315157323742	-0.147934370389927	-3.59967245290902	0.000543794848461987	0.00609526279639715	sig Gene
ENSMUSE00001219387.1	chr1	34303421	34303463	+	ENSMUSG00000026131.20	Dst	-0.215270895199991	-2.65265445987506	0.00951147885022543	0.0692835541717739	-0.147934370389927	-3.59967245290902	0.000543794848461987	0.00609526279639715	sig Gene
ENSMUSE00001278159.1	chr1	34294446	34294546	+	ENSMUSG00000026131.20	Dst	-0.144163113795655	-4.0411560739519	0.000115469204541502	0.00427859896542671	-0.147934370389927	-3.59967245290902	0.000543794848461987	0.00609526279639715	sig Gene
ENSMUSE00001323086.2	chr1	34415763	34417986	-	ENSMUSG00000101462.2	Gm3052	-0.196147789531121	-1.99651297265081	0.049045226549203	0.189881188577718	-0.192371622656815	-1.96320107797615	0.0530088792154111	0.155317493538011	None
ENSMUSE00001337273.1	chr1	34427002	34433264	-	ENSMUSG00000102336.1	Gm37233	-0.307707328972239	-5.15451924558438	1.60502060730765e-06	0.000278748449458028	-0.332246360548316	-5.08242376662821	2.30148918356541e-06	0.000124579796619338	sig Both
ENSMUSE00000311840.5	chr1	34439228	34439672	-	ENSMUSG00000042111.9	Ccdc115	0.0554900985778147	1.4555268812987	0.149168914027558	0.367603537191546	0.0742883596813189	3.55632812881694	0.000627552357036919	0.00674998964967982	sig Gene
ENSMUSE00000464693.2	chr1	34439043	34439146	-	ENSMUSG00000042111.9	Ccdc115	0.0572017935406367	1.61269357941022	0.110479668159614	0.309069712078191	0.0742883596813189	3.55632812881694	0.000627552357036919	0.00674998964967982	sig Gene
ENSMUSE00000311821.3	chr1	34438850	34438932	-	ENSMUSG00000042111.9	Ccdc115	0.0908134914604364	2.69047119579686	0.00857312132470898	0.0650200474982493	0.0742883596813189	3.55632812881694	0.000627552357036919	0.00674998964967982	sig Gene
ENSMUSE00000483606.2	chr1	34437727	34437858	-	ENSMUSG00000042111.9	Ccdc115	0.124439761871821	3.78080120322289	0.000288037545122271	0.00764873693010286	0.0742883596813189	3.55632812881694	0.000627552357036919	0.00674998964967982	sig Gene
ENSMUSE00000371593.9	chr1	34436670	34437610	-	ENSMUSG00000042111.9	Ccdc115	0.0932542941777665	3.91034599291346	0.000183610608101023	0.00576649927310734	0.0742883596813189	3.55632812881694	0.000627552357036919	0.00674998964967982	sig Gene
ENSMUSE00001325065.1	chr1	34437727	34438696	-	ENSMUSG00000042111.9	Ccdc115	0.125891224389904	3.82604506232513	0.000246379752641642	0.00690575730777729	0.0742883596813189	3.55632812881694	0.000627552357036919	0.00674998964967982	sig Gene
ENSMUSE00001328675.1	chr1	34436678	34437610	-	ENSMUSG00000042111.9	Ccdc115	0.0932542941777665	3.91034599291346	0.000183610608101023	0.00576649927310734	0.0742883596813189	3.55632812881694	0.000627552357036919	0.00674998964967982	sig Gene
ENSMUSE00000701649.3	chr1	34439851	34439927	+	ENSMUSG00000026127.13	Imp4	0.0466204951011475	0.795731657294949	0.428381750808147	0.663658857341543	-0.00161715031055325	-0.0820607291903445	0.934798170026415	0.972482221255605	None
ENSMUSE00001341456.1	chr1	34440041	34440149	+	ENSMUSG00000026127.13	Imp4	0.0077876516295444	0.202655670959108	0.839883465599597	0.927773036342364	-0.00161715031055325	-0.0820607291903445	0.934798170026415	0.972482221255605	None
ENSMUSE00001207768.1	chr1	34442910	34442993	+	ENSMUSG00000026127.13	Imp4	-0.0152485382624971	-0.422278388210582	0.673877042134993	0.837365501179332	-0.00161715031055325	-0.0820607291903445	0.934798170026415	0.972482221255605	None
ENSMUSE00001263103.1	chr1	34443378	34443487	+	ENSMUSG00000026127.13	Imp4	-0.0389144320141388	-1.05739503266606	0.293296306280306	0.539257385521979	-0.00161715031055325	-0.0820607291903445	0.934798170026415	0.972482221255605	None
ENSMUSE00001270588.1	chr1	34443563	34443695	+	ENSMUSG00000026127.13	Imp4	0.0121341228356613	0.345050452466384	0.730900007781012	0.870204555462966	-0.00161715031055325	-0.0820607291903445	0.934798170026415	0.972482221255605	None
ENSMUSE00001292790.1	chr1	34443769	34443923	+	ENSMUSG00000026127.13	Imp4	0.000376380465212463	0.0109927853057739	0.991254696649148	0.996315072723469	-0.00161715031055325	-0.0820607291903445	0.934798170026415	0.972482221255605	None
ENSMUSE00001246252.1	chr1	34443997	34444091	+	ENSMUSG00000026127.13	Imp4	-0.0342578876705369	-1.00175954584854	0.319273687222061	0.565630106760986	-0.00161715031055325	-0.0820607291903445	0.934798170026415	0.972482221255605	None
ENSMUSE00001231010.1	chr1	34444196	34444269	+	ENSMUSG00000026127.13	Imp4	-0.0012464000855217	-0.0372673164240675	0.970358347406864	0.987529490111764	-0.00161715031055325	-0.0820607291903445	0.934798170026415	0.972482221255605	None
ENSMUSE00000630277.5	chr1	34444358	34449356	+	ENSMUSG00000026127.13	Imp4	0.0239172122705536	1.0764479694916	0.284741301521806	0.530559299970174	-0.00161715031055325	-0.0820607291903445	0.934798170026415	0.972482221255605	None
ENSMUSE00001329092.1	chr1	34439898	34442569	+	ENSMUSG00000026127.13	Imp4	0.000264784501868388	0.00716177255118059	0.994302389593968	0.997554449849229	-0.00161715031055325	-0.0820607291903445	0.934798170026415	0.972482221255605	None
ENSMUSE00001340756.1	chr1	34439905	34439927	+	ENSMUSG00000026127.13	Imp4	0.0501492577742828	0.821290625601206	0.413754611714803	0.651860943480379	-0.00161715031055325	-0.0820607291903445	0.934798170026415	0.972482221255605	None
ENSMUSE00001258750.1	chr1	34442910	34443104	+	ENSMUSG00000026127.13	Imp4	-0.0254668315084506	-0.736601150629974	0.463372168574883	0.691749369187839	-0.00161715031055325	-0.0820607291903445	0.934798170026415	0.972482221255605	None
ENSMUSE00000751150.1	chr1	34443769	34443856	+	ENSMUSG00000026127.13	Imp4	0.0275409280004898	0.747091741603583	0.457048554000676	0.686616450227287	-0.00161715031055325	-0.0820607291903445	0.934798170026415	0.972482221255605	None
ENSMUSE00000795435.2	chr1	34443769	34444091	+	ENSMUSG00000026127.13	Imp4	-0.00927802160250702	-0.303695025350355	0.762094723206615	0.887391469161863	-0.00161715031055325	-0.0820607291903445	0.934798170026415	0.972482221255605	None
ENSMUSE00001322812.1	chr1	34444358	34444387	+	ENSMUSG00000026127.13	Imp4	0.000421160988454316	0.0112558963783017	0.99104538764102	0.99626900466666	-0.00161715031055325	-0.0820607291903445	0.934798170026415	0.972482221255605	None
ENSMUSE00000818328.1	chr1	34439937	34440149	+	ENSMUSG00000026127.13	Imp4	0.00596367514449277	0.156583775102548	0.875940367448184	0.945402060816126	-0.00161715031055325	-0.0820607291903445	0.934798170026415	0.972482221255605	None
ENSMUSE00000775273.1	chr1	34443997	34444027	+	ENSMUSG00000026127.13	Imp4	-0.0601101306319054	-1.55279324534428	0.124149737897869	0.330888585869654	-0.00161715031055325	-0.0820607291903445	0.934798170026415	0.972482221255605	None
ENSMUSE00000732925.1	chr1	34439953	34440149	+	ENSMUSG00000026127.13	Imp4	0.00596367514449277	0.156583775102548	0.875940367448184	0.945402060816126	-0.00161715031055325	-0.0820607291903445	0.934798170026415	0.972482221255605	None
ENSMUSE00000771111.1	chr1	34443378	34443455	+	ENSMUSG00000026127.13	Imp4	-0.0341196642083598	-0.895963030738677	0.372776773234005	0.615841907088688	-0.00161715031055325	-0.0820607291903445	0.934798170026415	0.972482221255605	None
ENSMUSE00000743423.1	chr1	34444358	34444514	+	ENSMUSG00000026127.13	Imp4	-8.49060880247161e-05	-0.00256261141737389	0.997961276838226	0.999201688838469	-0.00161715031055325	-0.0820607291903445	0.934798170026415	0.972482221255605	None
ENSMUSE00001321276.1	chr1	34448247	34448429	+	ENSMUSG00000026127.13	Imp4	-0.00939201033729333	-0.177467485875603	0.859559062860488	0.937211244514269	-0.00161715031055325	-0.0820607291903445	0.934798170026415	0.972482221255605	None
ENSMUSE00001325969.1	chr1	34448757	34448938	+	ENSMUSG00000026127.13	Imp4	0.0116097682348891	0.206564063204842	0.836839222426607	0.926234801297783	-0.00161715031055325	-0.0820607291903445	0.934798170026415	0.972482221255605	None
ENSMUSE00001085919.1	chr1	34472763	34472968	+	ENSMUSG00000026126.15	Ptpn18	0.129743674390446	0.894861506745087	0.373362047238939	0.616440602606504	0.13817049603669	1.33917016640683	0.184211420082653	0.36190015783721	None
ENSMUSE00000311532.3	chr1	34473335	34473409	+	ENSMUSG00000026126.15	Ptpn18	0.0325908505728261	0.251420042453553	0.802089941367107	0.908550755365701	0.13817049603669	1.33917016640683	0.184211420082653	0.36190015783721	None
ENSMUSE00000510420.6	chr1	34473579	34473784	+	ENSMUSG00000026126.15	Ptpn18	-0.0985746289701719	-0.637238299307655	0.525664629319795	0.738516303952405	0.13817049603669	1.33917016640683	0.184211420082653	0.36190015783721	None
ENSMUSE00001326070.1	chr1	34463107	34463364	+	ENSMUSG00000026126.15	Ptpn18	-0.189390224624724	-0.994309547119435	0.322865208903353	0.569345540775755	0.13817049603669	1.33917016640683	0.184211420082653	0.36190015783721	None
ENSMUSE00001326187.2	chr1	34472720	34472968	+	ENSMUSG00000026126.15	Ptpn18	0.129743674390446	0.894861506745087	0.373362047238939	0.616440602606504	0.13817049603669	1.33917016640683	0.184211420082653	0.36190015783721	None
ENSMUSE00001329777.1	chr1	34475644	34475733	+	ENSMUSG00000026126.15	Ptpn18	0.420830575217274	1.60741824959789	0.11163283089642	0.310978471548369	0.13817049603669	1.33917016640683	0.184211420082653	0.36190015783721	None
ENSMUSE00001326315.1	chr1	34474499	34474692	+	ENSMUSG00000026126.15	Ptpn18	0.0301712928135495	0.135366888350135	0.892638547633972	0.953507987353468	0.13817049603669	1.33917016640683	0.184211420082653	0.36190015783721	None
ENSMUSE00001334567.2	chr1	34468834	34470434	-	ENSMUSG00000100280.2	Gm28417	-0.221147176078713	-0.88028168104846	0.381163217027524	0.623495744321444	-0.419701268720085	-1.85202056163608	0.0676175931941963	0.182660779883808	None
ENSMUSE00001333798.1	chr1	34472812	34473148	-	ENSMUSG00000100280.2	Gm28417	0.0868526597971568	0.428285734858673	0.669515216027031	0.834794832546513	-0.419701268720085	-1.85202056163608	0.0676175931941963	0.182660779883808	None
ENSMUSE00001320606.1	chr1	34470640	34470873	-	ENSMUSG00000100280.2	Gm28417	-0.0992059969691314	-0.511812485699893	0.610095699631952	0.797130896862853	-0.419701268720085	-1.85202056163608	0.0676175931941963	0.182660779883808	None
ENSMUSE00001320881.1	chr1	34472812	34473112	-	ENSMUSG00000100280.2	Gm28417	0.0508548130792881	0.249816966127695	0.803325426275662	0.909184558466705	-0.419701268720085	-1.85202056163608	0.0676175931941963	0.182660779883808	None
ENSMUSE00001332598.1	chr1	34471509	34471745	-	ENSMUSG00000100280.2	Gm28417	-0.203163413732653	-1.24663026682779	0.21592224055029	0.454063618989944	-0.419701268720085	-1.85202056163608	0.0676175931941963	0.182660779883808	None
ENSMUSE00000481534.5	chr1	34579657	34579766	+	ENSMUSG00000045174.10	Amer3	0.0684166889680113	1.13851290492301	0.258072061744016	0.502203990706121	0.0220152858793643	1.06645193000762	0.289345744092892	0.484360701685504	None
ENSMUSE00000368062.8	chr1	34586663	34590944	+	ENSMUSG00000045174.10	Amer3	0.0356326076496062	1.50644416519075	0.13562237346922	0.348237893961741	0.0220152858793643	1.06645193000762	0.289345744092892	0.484360701685504	None
ENSMUSE00000871242.2	chr1	34721704	34725159	+	ENSMUSG00000037509.21	Arhgef4	0.184879982755475	3.60937031097098	0.000515222448955471	0.0110207199820707	0.0604337096645865	2.90327216897081	0.00474158580632526	0.0287256399440524	sig Gene
ENSMUSE00000861267.1	chr1	34732109	34732408	+	ENSMUSG00000037509.21	Arhgef4	0.127342478112188	1.69232372054716	0.0942091410280587	0.281451363326813	0.0604337096645865	2.90327216897081	0.00474158580632526	0.0287256399440524	sig Gene
ENSMUSE00000880582.1	chr1	34745318	34745444	+	ENSMUSG00000037509.21	Arhgef4	0.365089459093353	3.83876165591223	0.000235748108572809	0.00671389187865761	0.0604337096645865	2.90327216897081	0.00474158580632526	0.0287256399440524	sig Both
ENSMUSE00001274665.1	chr1	34793226	34793362	+	ENSMUSG00000037509.21	Arhgef4	0.223999871646093	3.50629488618296	0.00072495691459393	0.0137206294021422	0.0604337096645865	2.90327216897081	0.00474158580632526	0.0287256399440524	sig Gene
ENSMUSE00001219442.1	chr1	34804914	34805093	+	ENSMUSG00000037509.21	Arhgef4	0.141510203561881	3.94995699713636	0.000159704347192256	0.00527270937369527	0.0604337096645865	2.90327216897081	0.00474158580632526	0.0287256399440524	sig Gene
ENSMUSE00001301105.1	chr1	34805956	34806135	+	ENSMUSG00000037509.21	Arhgef4	0.095172554260175	2.90777786806564	0.00463147119804798	0.0440457788080435	0.0604337096645865	2.90327216897081	0.00474158580632526	0.0287256399440524	sig Gene
ENSMUSE00001272560.1	chr1	34806315	34806494	+	ENSMUSG00000037509.21	Arhgef4	0.0588847676913908	1.93504928571607	0.0562751394433088	0.206451745999145	0.0604337096645865	2.90327216897081	0.00474158580632526	0.0287256399440524	sig Gene
ENSMUSE00000233682.1	chr1	34807059	34807291	+	ENSMUSG00000037509.21	Arhgef4	0.0387052853495451	1.35039592168719	0.180436560601633	0.409942591356348	0.0604337096645865	2.90327216897081	0.00474158580632526	0.0287256399440524	sig Gene
ENSMUSE00000233675.1	chr1	34807642	34807771	+	ENSMUSG00000037509.21	Arhgef4	0.0553436895906933	1.70074833770693	0.0926084251511937	0.27870969379506	0.0604337096645865	2.90327216897081	0.00474158580632526	0.0287256399440524	sig Gene
ENSMUSE00000233666.1	chr1	34809697	34809828	+	ENSMUSG00000037509.21	Arhgef4	-0.0140154864056441	-0.380896391320658	0.704220632837055	0.855044195440661	0.0604337096645865	2.90327216897081	0.00474158580632526	0.0287256399440524	sig Gene
ENSMUSE00000233661.1	chr1	34810311	34810554	+	ENSMUSG00000037509.21	Arhgef4	-0.00247414637485824	-0.0737831512046774	0.941354499074332	0.97503641285673	0.0604337096645865	2.90327216897081	0.00474158580632526	0.0287256399440524	sig Gene
ENSMUSE00000233653.1	chr1	34811086	34811163	+	ENSMUSG00000037509.21	Arhgef4	0.0699619060115268	1.69910098384586	0.0929196702464453	0.279248771272668	0.0604337096645865	2.90327216897081	0.00474158580632526	0.0287256399440524	sig Gene
ENSMUSE00000412032.9	chr1	34811678	34812739	+	ENSMUSG00000037509.21	Arhgef4	0.0200073964176445	0.590825075287482	0.556189206241462	0.760656068583361	0.0604337096645865	2.90327216897081	0.00474158580632526	0.0287256399440524	sig Gene
ENSMUSE00001004381.1	chr1	34732115	34732408	+	ENSMUSG00000037509.21	Arhgef4	0.12905860221268	1.70880065631282	0.0910992844489624	0.27600379148139	0.0604337096645865	2.90327216897081	0.00474158580632526	0.0287256399440524	sig Gene
ENSMUSE00000852707.1	chr1	34811678	34811829	+	ENSMUSG00000037509.21	Arhgef4	0.0508518023144076	1.35979056601167	0.177455133852206	0.406096912201817	0.0604337096645865	2.90327216897081	0.00474158580632526	0.0287256399440524	sig Gene
ENSMUSE00000870917.2	chr1	34750581	34751023	+	ENSMUSG00000037509.21	Arhgef4	-0.211252026828561	-1.03390418859631	0.304083346690626	0.550195602399416	0.0604337096645865	2.90327216897081	0.00474158580632526	0.0287256399440524	sig Gene
ENSMUSE00000857628.1	chr1	34807059	34807144	+	ENSMUSG00000037509.21	Arhgef4	0.0454162097792949	1.40136114035045	0.164709256676948	0.388954815838827	0.0604337096645865	2.90327216897081	0.00474158580632526	0.0287256399440524	sig Gene
ENSMUSE00000857141.1	chr1	34801704	34802001	+	ENSMUSG00000037509.21	Arhgef4	0.103132158061871	1.76614835837247	0.0809242146398056	0.25712010494578	0.0604337096645865	2.90327216897081	0.00474158580632526	0.0287256399440524	sig Gene
ENSMUSE00000859384.1	chr1	34811678	34813309	+	ENSMUSG00000037509.21	Arhgef4	0.0220562826934598	0.659080641452343	0.511607157678715	0.728309198154303	0.0604337096645865	2.90327216897081	0.00474158580632526	0.0287256399440524	sig Gene
ENSMUSE00000850464.1	chr1	34801721	34802001	+	ENSMUSG00000037509.21	Arhgef4	0.103132158061871	1.76614835837247	0.0809242146398056	0.25712010494578	0.0604337096645865	2.90327216897081	0.00474158580632526	0.0287256399440524	sig Gene
ENSMUSE00000869000.1	chr1	34807059	34809218	+	ENSMUSG00000037509.21	Arhgef4	0.105466741360485	3.45921912554912	0.000845565039089772	0.0151644311660442	0.0604337096645865	2.90327216897081	0.00474158580632526	0.0287256399440524	sig Gene
ENSMUSE00000848513.1	chr1	34801722	34802001	+	ENSMUSG00000037509.21	Arhgef4	0.103132158061871	1.76614835837247	0.0809242146398056	0.25712010494578	0.0604337096645865	2.90327216897081	0.00474158580632526	0.0287256399440524	sig Gene
ENSMUSE00000862928.1	chr1	34806315	34806698	+	ENSMUSG00000037509.21	Arhgef4	0.0559289096199133	1.85355056191066	0.0672366559885876	0.230044703878877	0.0604337096645865	2.90327216897081	0.00474158580632526	0.0287256399440524	sig Gene
ENSMUSE00000451258.6	chr1	34801741	34802001	+	ENSMUSG00000037509.21	Arhgef4	0.103132158061871	1.76614835837247	0.0809242146398056	0.25712010494578	0.0604337096645865	2.90327216897081	0.00474158580632526	0.0287256399440524	sig Gene
ENSMUSE00000865347.1	chr1	34807024	34807291	+	ENSMUSG00000037509.21	Arhgef4	0.0392815791010363	1.37324644657762	0.173250087504926	0.400594162543394	0.0604337096645865	2.90327216897081	0.00474158580632526	0.0287256399440524	sig Gene
ENSMUSE00000855946.1	chr1	34807642	34808911	+	ENSMUSG00000037509.21	Arhgef4	0.116642089718692	3.46527080341187	0.000829062645247384	0.0149808362663775	0.0604337096645865	2.90327216897081	0.00474158580632526	0.0287256399440524	sig Gene
ENSMUSE00001341767.2	chr1	34809360	34811908	-	ENSMUSG00000104002.2	Gm38336	0.00332494069569794	0.020310211416559	0.983843018772851	0.993456452255128	-0.0084951512930831	-0.0504153999153329	0.959913829562803	0.981234331202018	None
ENSMUSE00000894255.1	chr1	34842828	34843050	-	ENSMUSG00000037503.12	Fam168b	0.0823910367176399	1.47683903023576	0.14337608202929	0.359346355882493	0.0306541535568507	1.36000957803656	0.177550139341	0.352881850277302	None
ENSMUSE00001207540.1	chr1	34836733	34836813	-	ENSMUSG00000037503.12	Fam168b	0.0533230056703976	1.4608288267887	0.147711081319112	0.365559878876265	0.0306541535568507	1.36000957803656	0.177550139341	0.352881850277302	None
ENSMUSE00000233585.3	chr1	34828767	34828847	-	ENSMUSG00000037503.12	Fam168b	0.0361902207132705	1.12007179366947	0.265805489761131	0.510442028808935	0.0306541535568507	1.36000957803656	0.177550139341	0.352881850277302	None
ENSMUSE00000881930.1	chr1	34824020	34824055	-	ENSMUSG00000037503.12	Fam168b	0.0076134625232023	0.0781210361952323	0.937913484846435	0.973556563329598	0.0306541535568507	1.36000957803656	0.177550139341	0.352881850277302	None
ENSMUSE00000233570.1	chr1	34819867	34820009	-	ENSMUSG00000037503.12	Fam168b	0.0312356275103279	1.07372907513735	0.285951501937073	0.531730644008701	0.0306541535568507	1.36000957803656	0.177550139341	0.352881850277302	None
ENSMUSE00000233564.1	chr1	34819592	34819769	-	ENSMUSG00000037503.12	Fam168b	0.0495989364765083	1.84042957965135	0.0691586605804326	0.233972085303173	0.0306541535568507	1.36000957803656	0.177550139341	0.352881850277302	None
ENSMUSE00000451722.1	chr1	34817997	34818126	-	ENSMUSG00000037503.12	Fam168b	0.0662143350811083	2.50588926993442	0.0141000833145251	0.0884945013999202	0.0306541535568507	1.36000957803656	0.177550139341	0.352881850277302	None
ENSMUSE00000900287.1	chr1	34813219	34817404	-	ENSMUSG00000037503.12	Fam168b	0.0445333944065894	2.0443243514922	0.0439840587140551	0.177797359902796	0.0306541535568507	1.36000957803656	0.177550139341	0.352881850277302	None
ENSMUSE00000461733.3	chr1	34842828	34843065	-	ENSMUSG00000037503.12	Fam168b	0.0823910367176399	1.47683903023576	0.14337608202929	0.359346355882493	0.0306541535568507	1.36000957803656	0.177550139341	0.352881850277302	None
ENSMUSE00000451283.4	chr1	34813226	34817404	-	ENSMUSG00000037503.12	Fam168b	0.044531513370743	2.0441928077639	0.0439973436150429	0.17780991448876	0.0306541535568507	1.36000957803656	0.177550139341	0.352881850277302	None
ENSMUSE00001329329.1	chr1	34842828	34842964	-	ENSMUSG00000037503.12	Fam168b	0.0823910367176399	1.47683903023576	0.14337608202929	0.359346355882493	0.0306541535568507	1.36000957803656	0.177550139341	0.352881850277302	None
ENSMUSE00000875288.1	chr1	34819592	34819790	-	ENSMUSG00000037503.12	Fam168b	0.0488339480487795	1.80803621214658	0.0741010849751455	0.243963856021062	0.0306541535568507	1.36000957803656	0.177550139341	0.352881850277302	None
ENSMUSE00001321656.1	chr1	34817235	34817404	-	ENSMUSG00000037503.12	Fam168b	0.0537561444515759	2.04431312794156	0.0439851920715431	0.177799469758197	0.0306541535568507	1.36000957803656	0.177550139341	0.352881850277302	None
ENSMUSE00001334015.1	chr1	34842828	34842985	-	ENSMUSG00000037503.12	Fam168b	0.0823910367176399	1.47683903023576	0.14337608202929	0.359346355882493	0.0306541535568507	1.36000957803656	0.177550139341	0.352881850277302	None
ENSMUSE00001326393.1	chr1	34819867	34819963	-	ENSMUSG00000037503.12	Fam168b	0.0329576106286944	1.1369061719463	0.258739478061771	0.502972011960791	0.0306541535568507	1.36000957803656	0.177550139341	0.352881850277302	None
ENSMUSE00001324689.1	chr1	34817352	34817404	-	ENSMUSG00000037503.12	Fam168b	0.0587306016457275	2.16486852409105	0.0331718255578664	0.149841648622817	0.0306541535568507	1.36000957803656	0.177550139341	0.352881850277302	None
ENSMUSE00001318136.1	chr1	34842828	34843034	-	ENSMUSG00000037503.12	Fam168b	0.0823910367176399	1.47683903023576	0.14337608202929	0.359346355882493	0.0306541535568507	1.36000957803656	0.177550139341	0.352881850277302	None
ENSMUSE00001329897.1	chr1	34818009	34818126	-	ENSMUSG00000037503.12	Fam168b	0.0679103848010212	2.55285417422758	0.0124515329200187	0.0819676652980085	0.0306541535568507	1.36000957803656	0.177550139341	0.352881850277302	None
ENSMUSE00001332841.1	chr1	34842828	34843013	-	ENSMUSG00000037503.12	Fam168b	0.0823910367176399	1.47683903023576	0.14337608202929	0.359346355882493	0.0306541535568507	1.36000957803656	0.177550139341	0.352881850277302	None
ENSMUSE00001330868.1	chr1	34819612	34819769	-	ENSMUSG00000037503.12	Fam168b	0.0495546079032957	1.81630132075112	0.0728129172881319	0.241356864291041	0.0306541535568507	1.36000957803656	0.177550139341	0.352881850277302	None
ENSMUSE00001334610.1	chr1	34842828	34843004	-	ENSMUSG00000037503.12	Fam168b	0.0823910367176399	1.47683903023576	0.14337608202929	0.359346355882493	0.0306541535568507	1.36000957803656	0.177550139341	0.352881850277302	None
ENSMUSE00001322049.1	chr1	34819867	34819920	-	ENSMUSG00000037503.12	Fam168b	0.0288651636880926	0.998213046506062	0.320980065637914	0.567350083500011	0.0306541535568507	1.36000957803656	0.177550139341	0.352881850277302	None
ENSMUSE00001328443.1	chr1	34819699	34819769	-	ENSMUSG00000037503.12	Fam168b	0.0412143386257812	1.4539898478856	0.14959362218763	0.368181915974877	0.0306541535568507	1.36000957803656	0.177550139341	0.352881850277302	None
ENSMUSE00000825967.1	chr1	34828642	34828847	-	ENSMUSG00000037503.12	Fam168b	0.0362478608036213	1.12146621640806	0.265215112875297	0.509904298256143	0.0306541535568507	1.36000957803656	0.177550139341	0.352881850277302	None
ENSMUSE00000796599.1	chr1	34849976	34850063	+	ENSMUSG00000026123.11	Plekhb2	0.00519648005979753	0.135118567696685	0.892834283880141	0.953507987353468	-0.019961170344921	-0.877905374276905	0.38255721414531	0.578250693162919	None
ENSMUSE00001330112.1	chr1	34861873	34861917	+	ENSMUSG00000026123.11	Plekhb2	0.0210059394733129	0.575337825054017	0.56656708873597	0.767677574959543	-0.019961170344921	-0.877905374276905	0.38255721414531	0.578250693162919	None
ENSMUSE00001326415.1	chr1	34863006	34863158	+	ENSMUSG00000026123.11	Plekhb2	0.0304664728817462	0.941855163771343	0.348908426821911	0.594034578209165	-0.019961170344921	-0.877905374276905	0.38255721414531	0.578250693162919	None
ENSMUSE00001329005.1	chr1	34863471	34863573	+	ENSMUSG00000026123.11	Plekhb2	0.0247926193593128	0.731897709131007	0.466223382297687	0.693850376873	-0.019961170344921	-0.877905374276905	0.38255721414531	0.578250693162919	None
ENSMUSE00001319573.1	chr1	34864473	34864512	+	ENSMUSG00000026123.11	Plekhb2	0.0210748854028259	0.610636979315996	0.543052460527109	0.751347192058708	-0.019961170344921	-0.877905374276905	0.38255721414531	0.578250693162919	None
ENSMUSE00001327483.1	chr1	34866141	34866230	+	ENSMUSG00000026123.11	Plekhb2	0.0149729549342919	0.456222495438519	0.649381522182275	0.822053713002449	-0.019961170344921	-0.877905374276905	0.38255721414531	0.578250693162919	None
ENSMUSE00000800853.1	chr1	34869300	34873956	+	ENSMUSG00000026123.11	Plekhb2	-0.0142474810334318	-0.442700867210798	0.659095039590917	0.828176284461991	-0.019961170344921	-0.877905374276905	0.38255721414531	0.578250693162919	None
ENSMUSE00000782536.1	chr1	34849992	34850063	+	ENSMUSG00000026123.11	Plekhb2	0.00419393467270119	0.109575039495537	0.913002019035575	0.962329688704884	-0.019961170344921	-0.877905374276905	0.38255721414531	0.578250693162919	None
ENSMUSE00000156020.1	chr1	34869300	34869405	+	ENSMUSG00000026123.11	Plekhb2	-0.0263726525986062	-0.766171354316031	0.445674957916056	0.677340352748312	-0.019961170344921	-0.877905374276905	0.38255721414531	0.578250693162919	None
ENSMUSE00000402334.4	chr1	34876911	34879580	+	ENSMUSG00000026123.11	Plekhb2	-0.0125335409362907	-0.481076900140875	0.631685146511194	0.810971658060302	-0.019961170344921	-0.877905374276905	0.38255721414531	0.578250693162919	None
[truncated: 284,982 more rows]
