# Supplementary material for: Molecular impact of nicotine and smoking exposure on the developing and adult mouse brain
Source: bioRxiv. 2024 Nov 5:2024.11.05.622149. Preprint. [Version 1] doi: 10.1101/2024.11.05.622149 (PMC11580964; doi:10.1101/2024.11.05.622149)
Supplement: Supplement 1 [file media-1.zip › SuppTables/TableS04_DEGs_brain_pup_smoking.tsv]

chr	start	end	width	strand	Length	gencodeID	gene_type	EntrezID	Symbol	meanExprs	MGI_Symbol	logFC	t	P.Value	adj.P.Val
chr11	98,992,943	99,024,189	31,247	-	9,013	ENSMUSG00000020914.17	protein_coding	21973	Top2a	7.002683203	MGI:MGI:98790	-0.342749860	-9.266029785	0.00000000000002	0.0000000004
chr2	152,847,964	152,895,321	47,358	+	4,677	ENSMUSG00000027469.16	protein_coding	72119	Tpx2	5.743131708	MGI:MGI:1919369	-0.280491577	-8.811601786	0.00000000000017	0.0000000011
chr4	138,395,198	138,397,714	2,517	+	2,105	ENSMUSG00000046109.6	antisense	58213	AB041806	0.982476964	MGI:MGI:1931024	0.491559396	8.824329543	0.00000000000016	0.0000000011
chr19	37,376,403	37,421,859	45,457	+	7,461	ENSMUSG00000012443.4	protein_coding	16551	Kif11	3.239459540	MGI:MGI:1098231	-0.329510704	-8.618270901	0.00000000000041	0.0000000020
chr5	123,749,716	123,821,593	71,878	+	7,983	ENSMUSG00000029414.11	protein_coding	208628	Kntc1	0.820119684	MGI:MGI:2673709	-0.388480654	-8.520337631	0.00000000000064	0.0000000026
chr9	70,407,692	70,421,547	13,856	-	1,531	ENSMUSG00000032218.7	protein_coding	12442	Ccnb2	5.913192797	MGI:MGI:88311	-0.323097890	-8.366709644	0.00000000000130	0.0000000043
chr8	94,172,664	94,173,564	901	+	588	ENSMUSG00000031762.7	protein_coding	17750	Mt2	38.954060064	MGI:MGI:97172	0.449261121	8.249945007	0.00000000000222	0.0000000063
chrX	74,329,066	74,344,689	15,624	+	7,880	ENSMUSG00000031398.13	protein_coding	18846	Plxna3	12.293046511	MGI:MGI:107683	-0.319656373	-8.062469424	0.00000000000522	0.0000000130
chr4	101,068,983	101,152,370	83,388	+	6,342	ENSMUSG00000035275.14	protein_coding	242570	Raver2	2.455887135	MGI:MGI:2443623	0.237693988	8.014757035	0.00000000000649	0.0000000144
chr1	74,601,445	74,636,894	35,450	+	6,437	ENSMUSG00000033276.18	protein_coding	269209	Stk36	1.464015944	MGI:MGI:1920831	-0.371349404	-7.951974517	0.00000000000864	0.0000000173
chr4	45,848,664	45,887,008	38,345	+	9,567	ENSMUSG00000028327.14	protein_coding	74152	Stra6l	0.154507653	MGI:MGI:1921402	-0.465376119	-7.909424750	0.00000000001049	0.0000000190
chr6	30,723,547	30,748,462	24,916	+	3,945	ENSMUSG00000051855.15	protein_coding	17294	Mest	11.213775308	MGI:MGI:96968	-0.293910802	-7.755768447	0.00000000002111	0.0000000351
chr7	80,294,450	80,316,259	21,810	+	8,225	ENSMUSG00000038943.16	protein_coding	233406	Prc1	3.432690293	MGI:MGI:1858961	-0.260081142	-7.727462421	0.00000000002401	0.0000000369
chr2	25,054,355	25,062,881	8,527	+	4,896	ENSMUSG00000006476.19	protein_coding	56876	Nsmf	68.204107519	MGI:MGI:1861755	0.188029487	7.706273940	0.00000000002644	0.0000000377
chr1	189,640,606	189,688,086	47,481	-	15,433	ENSMUSG00000026605.14	protein_coding	108000	Cenpf	1.361975455	MGI:MGI:1313302	-0.316283635	-7.642329238	0.00000000003534	0.0000000471
chr14	115,092,215	116,525,179	1,432,965	+	4,453	ENSMUSG00000022112.14	protein_coding	103978	Gpc5	3.504136078	MGI:MGI:1194894	0.326479441	7.608108853	0.00000000004128	0.0000000515
chr9	72,662,346	72,749,852	87,507	+	12,601	ENSMUSG00000032216.15	protein_coding	17999	Nedd4	55.124686136	MGI:MGI:97297	-0.189462019	-7.581582676	0.00000000004655	0.0000000547
chr8	94,179,082	94,180,327	1,246	+	1,246	ENSMUSG00000031765.8	protein_coding	17748	Mt1	36.428564583	MGI:MGI:97171	0.377593708	7.526836977	0.00000000005965	0.0000000662
chrX	20,617,503	20,650,888	33,386	+	3,714	ENSMUSG00000031060.16	protein_coding	236732	Rbm10	11.959540726	MGI:MGI:2384310	-0.207926513	-7.483371318	0.00000000007262	0.0000000763
chr7	135,689,784	135,716,361	26,578	-	10,061	ENSMUSG00000031004.8	protein_coding	17345	Mki67	7.732440947	MGI:MGI:106035	-0.358048747	-7.456194446	0.00000000008212	0.0000000820
chr9	37,367,351	37,386,575	19,225	+	3,347	ENSMUSG00000046240.8	protein_coding	72927	Hepacam	13.454413575	MGI:MGI:1920177	0.259231984	7.330883262	0.00000000014460	0.0000001375
chr17	65,651,729	65,772,752	121,024	-	3,813	ENSMUSG00000056515.9	protein_coding	106572	Rab31	24.651526898	MGI:MGI:1914603	0.155505946	7.253783922	0.00000000020463	0.0000001858
chr15	3,268,547	3,280,508	11,962	+	2,842	ENSMUSG00000064373.12	protein_coding	20363	Selenop	47.559367539	MGI:MGI:894288	0.342273395	7.201366583	0.00000000025902	0.0000002249
chr2	129,268,210	129,297,212	29,003	-	3,137	ENSMUSG00000048327.6	protein_coding	70466	Ckap2l	3.754653436	MGI:MGI:1917716	-0.221422361	-7.187188646	0.00000000027606	0.0000002297
chr2	130,706,200	130,906,406	200,207	-	10,659	ENSMUSG00000027309.18	protein_coding	228602	Dnaaf9	10.677392495	MGI:MGI:1923029	-0.202589177	-7.143892270	0.00000000033529	0.0000002620
chr13	73,467,197	73,516,422	49,226	+	4,632	ENSMUSG00000021608.15	protein_coding	210992	Lpcat1	27.315825070	MGI:MGI:2384812	0.155229443	7.140114590	0.00000000034102	0.0000002620
chr7	141,297,180	141,327,672	30,493	-	4,389	ENSMUSG00000058886.9	protein_coding	54006	Deaf1	30.011109455	MGI:MGI:1858496	0.273513294	7.095666302	0.00000000041622	0.0000003079
chr9	65,890,237	65,903,266	13,030	+	4,813	ENSMUSG00000040204.6	protein_coding	68026	Pclaf	2.495216372	MGI:MGI:1915276	-0.337075417	-7.033355033	0.00000000055013	0.0000003924
chr15	81,802,421	81,826,863	24,443	+	7,867	ENSMUSG00000022389.15	protein_coding	21685	Tef	19.138151881	MGI:MGI:98663	0.249873645	7.021205189	0.00000000058084	0.0000004001
chr14	32,028,989	32,062,197	33,209	+	6,326	ENSMUSG00000021903.11	protein_coding	78754	Galnt15	0.517247719	MGI:MGI:1926004	0.515525178	7.008136805	0.00000000061578	0.0000004100
chr2	119,618,298	119,650,160	31,863	+	4,059	ENSMUSG00000027306.15	protein_coding	108907	Nusap1	23.686421060	MGI:MGI:2675669	-0.280463646	-6.959428225	0.00000000076540	0.0000004932
chr5	31,054,780	31,078,479	23,700	+	8,183	ENSMUSG00000013629.16	protein_coding	69719	Cad	3.782048575	MGI:MGI:1916969	-0.255506144	-6.949674787	0.00000000079944	0.0000004990
chr2	118,814,003	118,853,957	39,955	+	5,158	ENSMUSG00000027331.15	protein_coding	51944	Knstrn	1.870075022	MGI:MGI:1289298	-0.237232239	-6.940803810	0.00000000083171	0.0000005034
chr11	97,205,842	97,280,486	74,645	-	7,206	ENSMUSG00000001441.13	protein_coding	19155	Npepps	20.834715157	MGI:MGI:1101358	-0.188532786	-6.932384175	0.00000000086352	0.0000005073
chr2	148,871,722	148,875,692	3,971	-	1,266	ENSMUSG00000027447.6	protein_coding	13010	Cst3	303.044099848	MGI:MGI:102519	0.236507736	6.909387911	0.00000000095672	0.0000005357
chrX	152,016,428	152,062,694	46,267	+	5,769	ENSMUSG00000041133.11	protein_coding	24061	Smc1a	19.386174908	MGI:MGI:1344345	-0.153226962	-6.907315682	0.00000000096559	0.0000005357
chr4	129,703,164	129,742,297	39,134	-	6,419	ENSMUSG00000028790.13	protein_coding	20218	Khdrbs1	32.665692398	MGI:MGI:893579	-0.132049736	-6.884071064	0.00000000107089	0.0000005781
chr3	32,949,408	33,143,082	193,675	-	8,846	ENSMUSG00000027674.16	protein_coding	58869	Pex5l	5.514367397	MGI:MGI:1916672	0.191041538	6.859230562	0.00000000119603	0.0000006287
chr4	116,094,264	116,123,685	29,422	-	7,706	ENSMUSG00000028702.15	protein_coding	19366	Rad54l	0.502011170	MGI:MGI:894697	-0.337806564	-6.808230583	0.00000000150025	0.0000007684
chr17	66,123,520	66,152,167	28,648	+	6,627	ENSMUSG00000035842.10	protein_coding	320209	Ddx11	0.588892718	MGI:MGI:2443590	-0.343092981	-6.795981073	0.00000000158408	0.0000007910
chr16	17,646,470	17,650,738	4,269	+	2,289	ENSMUSG00000041617.10	protein_coding	72315	Ccdc74a	4.521688141	MGI:MGI:1919565	0.276227553	6.766918642	0.00000000180201	0.0000008779
chr15	27,466,677	27,594,452	127,776	+	3,610	ENSMUSG00000022265.7	protein_coding	11732	Ank	36.309891932	MGI:MGI:3045421	0.203504134	6.759577551	0.00000000186162	0.0000008853
chr2	165,351,297	165,368,729	17,433	-	3,773	ENSMUSG00000056824.15	protein_coding	381405	Zfp663	0.716840862	MGI:MGI:2685854	-0.515634206	-6.733296412	0.00000000209146	0.0000009715
chr4	44,300,876	44,364,675	63,800	+	2,972	ENSMUSG00000035683.13	protein_coding	17279	Melk	1.996174648	MGI:MGI:106924	-0.288796118	-6.723479773	0.00000000218435	0.0000009916
chr7	126,928,879	126,945,631	16,753	+	2,487	ENSMUSG00000030685.5	protein_coding	233877	Kctd13	40.259000083	MGI:MGI:1923739	0.187142734	6.692642864	0.00000000250359	0.0000011113
chr11	118,301,069	118,355,740	54,672	-	3,896	ENSMUSG00000017466.9	protein_coding	21858	Timp2	73.614089609	MGI:MGI:98753	0.173649035	6.637069475	0.00000000319997	0.0000013895
chr9	122,951,046	123,018,733	67,688	+	11,020	ENSMUSG00000036768.6	protein_coding	209737	Kif15	1.074810514	MGI:MGI:1098258	-0.326253519	-6.631915936	0.00000000327355	0.0000013912
chr11	115,420,128	115,431,274	11,147	+	3,009	ENSMUSG00000016940.18	protein_coding	70382	Kctd2	19.394681210	MGI:MGI:1917632	0.192410614	6.595378335	0.00000000384550	0.0000016002
chr16	8,470,788	8,490,684	19,897	+	5,768	ENSMUSG00000039345.16	protein_coding	239706	Mettl22	4.463165512	MGI:MGI:2384301	0.219382487	6.572715758	0.00000000424892	0.0000017320
chr2	180,099,465	180,104,174	4,710	-	3,146	ENSMUSG00000039059.11	protein_coding	99296	Hrh3	7.607110260	MGI:MGI:2139279	0.320513272	6.553155665	0.00000000463063	0.0000018498
chr19	23,141,226	23,168,134	26,909	+	4,815	ENSMUSG00000033863.2	protein_coding	16601	Klf9	15.924420443	MGI:MGI:1333856	0.270117077	6.531746675	0.00000000508744	0.0000019925
chr9	58,218,076	58,249,786	31,711	-	5,571	ENSMUSG00000036986.16	protein_coding	18854	Pml	2.006328766	MGI:MGI:104662	-0.307967185	-6.502892040	0.00000000577443	0.0000021762
chr19	12,545,740	12,589,768	44,029	+	4,125	ENSMUSG00000024691.13	protein_coding	107373	Fam111a	2.882802701	MGI:MGI:1915508	-0.354633703	-6.503263777	0.00000000576502	0.0000021762
chr14	64,950,045	65,039,832	89,788	+	6,817	ENSMUSG00000021975.9	protein_coding	210925	Ints9	2.513275219	MGI:MGI:1098533	-0.167001801	-6.454640473	0.00000000713423	0.0000026389
chr1	135,262,712	135,284,084	21,373	-	6,977	ENSMUSG00000041926.15	protein_coding	215615	Rnpep	4.376906291	MGI:MGI:2384902	-0.280887171	-6.414849177	0.00000000849054	0.0000029508
chr3	135,212,537	135,273,611	61,075	+	8,620	ENSMUSG00000045328.11	protein_coding	229841	Cenpe	1.621552562	MGI:MGI:1098230	-0.275213133	-6.412758882	0.00000000856845	0.0000029508
chr10	11,343,404	11,459,644	116,241	+	3,287	ENSMUSG00000055493.4	protein_coding	13853	Epm2a	7.469411876	MGI:MGI:1341085	0.187572533	6.420406160	0.00000000828681	0.0000029508
chr11	100,740,376	100,759,740	19,365	-	3,954	ENSMUSG00000035355.15	protein_coding	380728	Kcnh4	4.291534015	MGI:MGI:2156184	-0.366723629	-6.423892574	0.00000000816147	0.0000029508
chr2	5,845,019	5,871,895	26,877	+	6,484	ENSMUSG00000025817.12	protein_coding	53893	Nudt5	1.808844465	MGI:MGI:1858232	-0.267954141	-6.405851792	0.00000000883097	0.0000029897
chrX	20,703,906	20,720,539	16,634	+	4,732	ENSMUSG00000031066.10	protein_coding	236733	Usp11	20.635220943	MGI:MGI:2384312	-0.139400192	-6.398767762	0.00000000910848	0.0000030322
chr4	116,221,618	116,303,056	81,439	+	5,300	ENSMUSG00000028698.13	protein_coding	18710	Pik3r3	11.929250139	MGI:MGI:109277	-0.155289948	-6.378610275	0.00000000994621	0.0000032028
chr6	47,953,390	47,965,297	11,908	+	2,968	ENSMUSG00000045466.18	protein_coding	101197	Zfp956	7.682231508	MGI:MGI:2141515	0.169208033	6.377617276	0.00000000998940	0.0000032028
chr11	55,098,115	55,113,029	14,915	+	4,127	ENSMUSG00000000594.7	protein_coding	14667	Gm2a	12.531239736	MGI:MGI:95762	0.154959032	6.375049826	0.00000001010191	0.0000032028
chr4	124,918,465	124,939,311	20,847	-	5,177	ENSMUSG00000028873.16	protein_coding	52276	Cdca8	1.926551253	MGI:MGI:1196274	-0.208897374	-6.371122769	0.00000001027644	0.0000032072
chr6	89,643,988	89,675,529	31,542	+	2,836	ENSMUSG00000000811.13	protein_coding	232223	Txnrd3	7.054171098	MGI:MGI:2386711	0.229379725	6.365553810	0.00000001052906	0.0000032355
chr13	112,927,454	112,969,432	41,979	+	6,011	ENSMUSG00000042426.6	protein_coding	218629	Dhx29	5.469422028	MGI:MGI:2145374	-0.217178644	-6.360768176	0.00000001075105	0.0000032537
chr11	90,336,536	90,390,895	54,360	-	6,681	ENSMUSG00000003949.16	protein_coding	217082	Hlf	9.886118892	MGI:MGI:96108	0.304567856	6.352579889	0.00000001114167	0.0000032791
chr15	102,296,266	102,324,357	28,092	+	8,749	ENSMUSG00000058290.4	protein_coding	105988	Espl1	1.251046444	MGI:MGI:2146156	-0.268683148	-6.352133570	0.00000001116336	0.0000032791
chr19	6,241,668	6,262,335	20,668	+	7,693	ENSMUSG00000024773.15	protein_coding	329015	Atg2a	4.753830959	MGI:MGI:1916291	-0.174955081	-6.332994780	0.00000001213384	0.0000035125
chr14	55,618,037	55,625,395	7,359	+	2,935	ENSMUSG00000002324.8	protein_coding	56739	Rec8	2.475055597	MGI:MGI:1929645	-0.360344070	-6.328884329	0.00000001235291	0.0000035248
chr15	89,155,549	89,180,788	25,240	-	7,720	ENSMUSG00000036606.17	protein_coding	140570	Plxnb2	17.731055669	MGI:MGI:2154239	-0.138795137	-6.324853190	0.00000001257156	0.0000035367
chr3	146,404,642	146,439,782	35,141	+	4,200	ENSMUSG00000036825.12	protein_coding	99167	Ssx2ip	14.991613660	MGI:MGI:2139150	0.163378859	6.306512491	0.00000001361565	0.0000037772
chr1	72,583,251	72,633,134	49,884	+	5,728	ENSMUSG00000039354.16	protein_coding	54380	Smarcal1	6.921302302	MGI:MGI:1859183	-0.114139231	-6.277787245	0.00000001542570	0.0000041637
chr14	67,676,331	67,715,841	39,511	-	5,715	ENSMUSG00000048922.18	protein_coding	108912	Cdca2	0.854679620	MGI:MGI:1919787	-0.328135122	-6.279254946	0.00000001532770	0.0000041637
chr3	100,938,860	100,969,663	30,804	-	7,672	ENSMUSG00000033222.16	protein_coding	74044	Ttf2	0.582103922	MGI:MGI:1921294	-0.255215364	-6.262553247	0.00000001648017	0.0000043031
chr6	125,168,007	125,191,701	23,695	-	6,267	ENSMUSG00000038252.13	protein_coding	68298	Ncapd2	9.513632477	MGI:MGI:1915548	-0.199227087	-6.261042923	0.00000001658852	0.0000043031
chr17	35,149,076	35,164,897	15,822	-	7,631	ENSMUSG00000024393.14	protein_coding	53761	Prrc2a	61.060083341	MGI:MGI:1915467	-0.170934743	-6.265172502	0.00000001629393	0.0000043031
chr5	33,990,510	33,993,062	2,553	-	2,553	ENSMUSG00000106743.1	TEC	NA	Gm42847	1.931909509	NA	0.296462524	6.242158788	0.00000001800414	0.0000045781
chr15	99,620,496	99,651,643	31,148	-	7,079	ENSMUSG00000023015.14	protein_coding	26934	Racgap1	6.085614851	MGI:MGI:1349423	-0.169754858	-6.240846449	0.00000001810684	0.0000045781
chr1	185,429,355	185,441,819	12,465	-	3,408	ENSMUSG00000051295.8	lincRNA	319562	9630028B13Rik	0.223793573	MGI:MGI:2442281	-0.505784421	-6.231906909	0.00000001882200	0.0000046994
chr5	139,377,697	139,392,763	15,067	+	6,786	ENSMUSG00000044197.8	protein_coding	80290	Gpr146	1.599761526	MGI:MGI:1933113	0.309798348	6.228182741	0.00000001912811	0.0000047169
chr17	3,519,256	3,557,781	38,526	-	3,609	ENSMUSG00000036983.7	protein_coding	224481	Tfb1m	1.141499586	MGI:MGI:2146851	-0.281815580	-6.222179110	0.00000001963197	0.0000047821
chr9	107,773,559	107,872,829	99,271	-	13,944	ENSMUSG00000032582.14	protein_coding	19654	Rbm6	5.677102231	MGI:MGI:1338037	-0.139983771	-6.197834911	0.00000002181304	0.0000052493
chr7	125,640,954	125,707,677	66,724	-	12,018	ENSMUSG00000032777.9	protein_coding	233863	Gtf3c1	9.349094315	MGI:MGI:107887	-0.151139406	-6.183019409	0.00000002325586	0.0000055299
chr2	128,610,104	128,687,391	77,288	-	16,714	ENSMUSG00000014355.10	protein_coding	17222	Anapc1	8.008368828	MGI:MGI:103097	-0.154284671	-6.176274423	0.00000002394358	0.0000056265
chr11	53,259,814	53,300,457	40,644	-	5,528	ENSMUSG00000020361.13	protein_coding	15525	Hspa4	40.712863847	MGI:MGI:1342292	-0.147329359	-6.157841763	0.00000002592716	0.0000060217
chr5	74,195,286	74,199,481	4,196	+	2,161	ENSMUSG00000049907.8	protein_coding	68939	Rasl11b	13.752750934	MGI:MGI:1916189	0.242909792	6.133857028	0.00000002875293	0.0000063233
chr5	134,237,834	134,314,693	76,860	-	10,199	ENSMUSG00000060261.15	protein_coding	14886	Gtf2i	18.940983565	MGI:MGI:1202722	-0.228967292	-6.135834488	0.00000002850888	0.0000063233
chr12	75,818,134	76,110,900	292,767	+	26,726	ENSMUSG00000063450.14	protein_coding	319565	Syne2	2.390526633	MGI:MGI:2449316	-0.244909024	-6.133410113	0.00000002880838	0.0000063233
chr14	65,805,837	65,817,822	11,986	+	1,791	ENSMUSG00000022033.9	protein_coding	52033	Pbk	7.633359885	MGI:MGI:1289156	-0.230131637	-6.143062595	0.00000002763410	0.0000063233
chr17	53,674,786	53,689,333	14,548	-	3,810	ENSMUSG00000023940.14	protein_coding	72415	Sgo1	1.134830126	MGI:MGI:1919665	-0.308930040	-6.135499570	0.00000002855007	0.0000063233
chr10	81,528,724	81,545,190	16,467	-	4,097	ENSMUSG00000034781.5	protein_coding	14672	Gna11	34.915386912	MGI:MGI:95766	0.131995043	6.122391287	0.00000003020920	0.0000065009
chrX	6,779,306	6,948,362	169,057	+	7,158	ENSMUSG00000062393.13	protein_coding	331374	Dgkk	1.359943902	MGI:MGI:3580254	-0.442083923	-6.121934225	0.00000003026874	0.0000065009
chr3	108,455,694	108,536,536	80,843	-	6,304	ENSMUSG00000040412.17	protein_coding	229722	Elapor1	3.438131149	MGI:MGI:1923930	-0.177783340	-6.111819020	0.00000003161641	0.0000066474
chr5	48,389,502	49,524,907	1,135,406	-	3,627	ENSMUSG00000029088.16	protein_coding	80334	Kcnip4	6.869709371	MGI:MGI:1933131	0.228964350	6.113604755	0.00000003137426	0.0000066474
chr13	114,452,290	114,458,949	6,660	-	4,589	ENSMUSG00000021765.9	protein_coding	14313	Fst	1.119659918	MGI:MGI:95586	0.369931346	6.087451210	0.00000003511115	0.0000073053
chr5	50,059,096	50,061,662	2,567	+	2,567	ENSMUSG00000106430.1	TEC	NA	Gm42460	0.552146918	NA	0.357012013	6.081529064	0.00000003601653	0.0000074164
chr1	177,762,962	177,796,511	33,550	-	4,531	ENSMUSG00000015961.8	protein_coding	11566	Adss	20.786330229	MGI:MGI:87948	0.112928592	6.077464227	0.00000003665126	0.0000074296
chr11	78,301,529	78,322,457	20,929	+	5,624	ENSMUSG00000002055.9	protein_coding	54141	Spag5	3.817454058	MGI:MGI:1927470	-0.232467310	-6.076368775	0.00000003682420	0.0000074296
chr4	43,578,715	43,587,485	8,771	+	6,199	ENSMUSG00000028468.15	protein_coding	242406	Rgp1	7.418881647	MGI:MGI:1915956	0.130597077	6.056719309	0.00000004006666	0.0000080029
chr7	63,444,751	63,759,028	314,278	+	3,619	ENSMUSG00000033510.14	protein_coding	170711	Otud7a	6.379093914	MGI:MGI:2158505	0.202205054	6.038437929	0.00000004333567	0.0000084836
chr9	61,915,905	61,946,774	30,870	-	7,901	ENSMUSG00000032254.10	protein_coding	71819	Kif23	2.268930914	MGI:MGI:1919069	-0.268630892	-6.037393112	0.00000004353026	0.0000084836
chr9	65,828,930	65,908,794	79,865	-	8,394	ENSMUSG00000032386.15	protein_coding	56404	Trip4	4.464410558	MGI:MGI:1928469	-0.125099791	-6.036232085	0.00000004374750	0.0000084836
chr2	164,769,898	164,778,822	8,925	+	2,600	ENSMUSG00000001403.13	protein_coding	68612	Ube2c	20.977826589	MGI:MGI:1915862	-0.268683613	-6.033856072	0.00000004419541	0.0000084881
chr9	44,923,127	44,965,578	42,452	-	8,639	ENSMUSG00000059890.16	protein_coding	140630	Ube4a	10.029941816	MGI:MGI:2154580	-0.128272738	-6.015028433	0.00000004790844	0.0000090608
chr12	71,123,173	71,136,673	13,501	-	4,282	ENSMUSG00000021079.16	protein_coding	30056	Timm9	7.789379437	MGI:MGI:1353436	0.139055232	6.014169734	0.00000004808493	0.0000090608
chr6	38,663,067	38,680,865	17,799	+	1,499	ENSMUSG00000079598.4	protein_coding	665180	Clec2l	30.482617342	MGI:MGI:2141402	0.163486021	5.995296829	0.00000005213015	0.0000097313
chr7	100,372,233	100,469,461	97,229	+	11,994	ENSMUSG00000047248.20	protein_coding	277939	C2cd3	3.272595384	MGI:MGI:2142166	-0.264105004	-5.987443507	0.00000005391072	0.0000098150
chr11	50,210,890	50,235,103	24,214	+	2,719	ENSMUSG00000036620.14	protein_coding	103534	Mgat4b	43.324827231	MGI:MGI:2143974	0.148985145	5.986827771	0.00000005405284	0.0000098150
chr11	69,015,911	69,036,473	20,563	+	6,797	ENSMUSG00000020898.18	protein_coding	68964	Ctc1	10.790232907	MGI:MGI:1916214	-0.162915270	-5.989174988	0.00000005351306	0.0000098150
chr9	20,907,209	20,959,888	52,680	-	7,377	ENSMUSG00000004099.16	protein_coding	13433	Dnmt1	16.575290355	MGI:MGI:94912	-0.130390858	-5.976645252	0.00000005645733	0.0000101593
chr2	163,859,751	163,918,683	58,933	-	4,962	ENSMUSG00000035226.5	protein_coding	241770	Rims4	19.423384260	MGI:MGI:2674366	0.139722785	5.964932837	0.00000005935378	0.0000104914
chr11	45,928,269	45,944,935	16,667	-	6,453	ENSMUSG00000044847.13	protein_coding	72290	Lsm11	14.559161466	MGI:MGI:1919540	0.141423433	5.966239726	0.00000005902346	0.0000104914
chr19	30,030,513	30,093,722	63,210	+	8,590	ENSMUSG00000024817.13	protein_coding	109113	Uhrf2	6.336214582	MGI:MGI:1923718	-0.173438604	-5.956122021	0.00000006162882	0.0000107980
chr11	98,740,638	98,768,403	27,766	+	4,614	ENSMUSG00000058756.13	protein_coding	21833	Thra	212.193269922	MGI:MGI:98742	0.144012270	5.949898654	0.00000006328737	0.0000108974
chr18	34,624,613	34,632,835	8,223	+	4,338	ENSMUSG00000003779.16	protein_coding	19348	Kif20a	1.852640637	MGI:MGI:1201682	-0.222847850	-5.951772729	0.00000006278334	0.0000108974
chr12	80,754,043	80,760,687	6,645	-	5,775	ENSMUSG00000062961.7	protein_coding	380768	Ccdc177	4.305630756	MGI:MGI:2686414	-0.185313722	-5.941540294	0.00000006558435	0.0000111964
chr7	42,609,526	42,642,588	33,063	-	4,995	ENSMUSG00000074158.9	protein_coding	208111	Zfp976	0.715647184	MGI:MGI:3036263	-0.267285667	-5.916584167	0.00000007294307	0.0000123472
chr5	112,384,354	112,394,866	10,513	-	4,010	ENSMUSG00000029348.11	protein_coding	72898	Asphd2	24.310961486	MGI:MGI:1920148	0.161975721	5.902317662	0.00000007750948	0.0000130099
chr6	33,249,085	33,973,979	724,895	+	12,640	ENSMUSG00000029763.17	protein_coding	20336	Exoc4	7.207304528	MGI:MGI:1096376	-0.188556600	-5.886242647	0.00000008299300	0.0000137850
chr12	13,269,133	13,583,811	314,679	+	9,515	ENSMUSG00000020576.10	protein_coding	71169	Nbas	3.518139583	MGI:MGI:1918419	-0.212982470	-5.884787078	0.00000008350801	0.0000137850
chr7	82,173,840	82,307,087	133,248	+	4,319	ENSMUSG00000030638.13	protein_coding	20408	Sh3gl3	7.592887393	MGI:MGI:700011	0.128961494	5.879111638	0.00000008554635	0.0000140058
chr7	44,532,746	44,548,847	16,102	-	4,859	ENSMUSG00000038644.14	protein_coding	18971	Pold1	2.543038864	MGI:MGI:97741	-0.204555419	-5.873115705	0.00000008775307	0.0000141353
chr12	84,345,309	84,361,833	16,525	-	4,656	ENSMUSG00000021234.9	protein_coding	217705	Fam161b	2.495696498	MGI:MGI:2443027	-0.296272187	-5.875011761	0.00000008704925	0.0000141353
chr5	106,964,322	106,984,431	20,110	+	4,183	ENSMUSG00000029283.17	protein_coding	12545	Cdc7	4.653324335	MGI:MGI:1309511	-0.229717869	-5.870459813	0.00000008874838	0.0000141813
chr3	36,564,865	36,572,150	7,286	-	4,083	ENSMUSG00000027715.9	protein_coding	12428	Ccna2	7.642310992	MGI:MGI:108069	-0.235085783	-5.863164216	0.00000009154005	0.0000142845
chr4	32,804,035	32,950,826	146,792	-	5,477	ENSMUSG00000040183.13	protein_coding	140577	Ankrd6	8.480729156	MGI:MGI:2154278	-0.141977325	-5.863418305	0.00000009144139	0.0000142845
chr11	98,767,932	98,775,333	7,402	-	3,077	ENSMUSG00000020889.11	protein_coding	217166	Nr1d1	9.044065047	MGI:MGI:2444210	0.257735195	5.863916935	0.00000009124806	0.0000142845
chr11	72,042,032	72,047,370	5,339	+	2,529	ENSMUSG00000020808.3	protein_coding	109212	Pimreg	3.440300470	MGI:MGI:1924434	-0.209420269	-5.860528264	0.00000009256984	0.0000143333
chr11	82,978,390	82,991,830	13,441	-	5,965	ENSMUSG00000069793.12	protein_coding	237886	Slfn9	0.626466878	MGI:MGI:2445121	-0.368250755	-5.845311617	0.00000009874161	0.0000151713
chr7	126,861,972	126,865,377	3,406	+	3,265	ENSMUSG00000042606.9	protein_coding	233876	Hirip3	6.885947460	MGI:MGI:2142364	-0.128672980	-5.831485928	0.00000010469976	0.0000159639
chr1	139,454,772	139,494,088	39,317	+	11,590	ENSMUSG00000033952.14	protein_coding	12316	Aspm	1.279342460	MGI:MGI:1334448	-0.265434202	-5.823083946	0.00000010849218	0.0000162768
chr7	65,861,734	66,050,386	188,653	+	5,190	ENSMUSG00000030513.14	protein_coding	18553	Pcsk6	2.055139235	MGI:MGI:102897	0.217038467	5.821554714	0.00000010919685	0.0000162768
chr9	70,542,754	70,592,234	49,481	+	11,276	ENSMUSG00000032212.10	protein_coding	66660	Sltm	6.761244268	MGI:MGI:1913910	-0.209928900	-5.824272502	0.00000010794759	0.0000162768
chr6	30,653,457	30,693,749	40,293	-	4,979	ENSMUSG00000029790.16	protein_coding	83922	Cep41	2.114068854	MGI:MGI:1891414	-0.324227769	-5.811928248	0.00000011373737	0.0000165824
chr13	73,626,911	73,649,843	22,933	+	5,730	ENSMUSG00000021611.9	protein_coding	21752	Tert	0.760601721	MGI:MGI:1202709	-0.379256939	-5.815155416	0.00000011219486	0.0000165824
chr15	102,116,528	102,136,192	19,665	-	2,927	ENSMUSG00000036966.15	protein_coding	223918	Spryd3	36.963169301	MGI:MGI:2446175	0.145398064	5.812758067	0.00000011333875	0.0000165824
chr4	129,516,104	129,542,713	26,610	-	3,445	ENSMUSG00000028800.15	protein_coding	433759	Hdac1	7.353586674	MGI:MGI:108086	-0.180410328	-5.808547795	0.00000011537555	0.0000166994
chr6	42,668,002	42,710,088	42,087	-	9,638	ENSMUSG00000036667.14	protein_coding	77574	Tcaf1	35.504762211	MGI:MGI:1914665	-0.133961962	-5.805429777	0.00000011690715	0.0000167993
chr1	74,588,289	74,592,124	3,836	+	2,192	ENSMUSG00000026172.12	protein_coding	66821	Bcs1l	6.391122690	MGI:MGI:1914071	-0.314569680	-5.801965681	0.00000011863224	0.0000169254
chr1	172,341,210	172,374,085	32,876	+	5,407	ENSMUSG00000044708.5	protein_coding	16513	Kcnj10	15.517791535	MGI:MGI:1194504	0.146389145	5.798249059	0.00000012051097	0.0000169513
chr13	21,478,907	21,484,764	5,858	+	2,400	ENSMUSG00000054931.7	protein_coding	544922	Zkscan4	4.279882449	MGI:MGI:3649412	0.189526206	5.798765642	0.00000012024810	0.0000169513
chr19	46,312,087	46,327,156	15,070	-	7,636	ENSMUSG00000037126.16	protein_coding	73728	Psd	56.124264955	MGI:MGI:1920978	0.146092700	5.796581651	0.00000012136333	0.0000169518
chr1	178,321,108	178,337,728	16,621	-	11,599	ENSMUSG00000039630.10	protein_coding	51810	Hnrnpu	37.459684341	MGI:MGI:1858195	-0.138887211	-5.781103657	0.00000012956428	0.0000179716
chr16	9,567,898	9,994,923	427,026	-	17,933	ENSMUSG00000059003.12	protein_coding	14811	Grin2a	2.617467094	MGI:MGI:95820	0.332362971	5.778008000	0.00000013126883	0.0000180825
chr3	108,074,062	108,086,651	12,590	-	5,224	ENSMUSG00000027889.17	protein_coding	109674	Ampd2	10.477223821	MGI:MGI:88016	-0.128388925	-5.774067633	0.00000013347046	0.0000182598
chrX	73,853,778	73,896,105	42,328	-	7,347	ENSMUSG00000031391.18	protein_coding	16728	L1cam	39.344482376	MGI:MGI:96721	-0.215251727	-5.772450629	0.00000013438443	0.0000182598
chr4	45,184,875	45,285,936	101,062	+	5,324	ENSMUSG00000035615.12	protein_coding	666060	Frmpd1	1.498564888	MGI:MGI:2446274	0.224241449	5.766621604	0.00000013773058	0.0000185880
chr1	171,250,421	171,260,637	10,217	+	4,810	ENSMUSG00000006403.13	protein_coding	240913	Adamts4	1.919332221	MGI:MGI:1339949	-0.241964887	-5.761387135	0.00000014080527	0.0000188755
chr17	56,303,321	56,323,486	20,166	+	4,259	ENSMUSG00000001228.14	protein_coding	18140	Uhrf1	3.607243642	MGI:MGI:1338889	-0.237595238	-5.756098355	0.00000014398047	0.0000191724
chr5	31,253,277	31,291,107	37,831	-	6,617	ENSMUSG00000038564.11	protein_coding	67661	Ift172	4.629560318	MGI:MGI:2682064	-0.187610618	-5.750837095	0.00000014720909	0.0000192369
chr7	30,539,134	30,552,267	13,134	-	4,717	ENSMUSG00000036864.16	protein_coding	333193	Proser3	1.030507288	MGI:MGI:2681861	-0.354239005	-5.751336855	0.00000014689937	0.0000192369
chr8	54,529,580	54,587,842	58,263	+	2,262	ENSMUSG00000031519.4	protein_coding	76294	Asb5	0.487501071	MGI:MGI:1923544	0.376805971	5.750604182	0.00000014735365	0.0000192369
chr4	117,159,639	117,182,639	23,001	-	4,363	ENSMUSG00000028678.13	protein_coding	73804	Kif2c	1.492230413	MGI:MGI:1921054	-0.237412038	-5.740826026	0.00000015355053	0.0000197872
chr6	72,414,308	72,430,401	16,094	+	3,244	ENSMUSG00000053460.8	protein_coding	56316	Ggcx	2.295064563	MGI:MGI:1927655	-0.227197710	-5.742156298	0.00000015269263	0.0000197872
chr2	127,801,122	127,831,865	30,744	-	4,354	ENSMUSG00000027379.13	protein_coding	12235	Bub1	1.411983234	MGI:MGI:1100510	-0.254323665	-5.738021194	0.00000015537496	0.0000198940
chr3	59,316,735	59,344,394	27,660	-	10,150	ENSMUSG00000036334.12	protein_coding	242050	Igsf10	1.037444499	MGI:MGI:1923481	-0.202907700	-5.731522967	0.00000015968417	0.0000201869
chr17	46,257,851	46,283,010	25,160	-	4,701	ENSMUSG00000012296.16	protein_coding	74094	Tjap1	2.591958364	MGI:MGI:1921344	-0.185507514	-5.732722166	0.00000015888018	0.0000201869
chr12	17,933,164	17,939,628	6,465	+	2,101	ENSMUSG00000113536.1	transcribed_unprocessed_pseudogene	NA	Gm49327	4.902986768	NA	0.191924143	5.724496338	0.00000016447622	0.0000206619
chr1	172,481,788	172,498,877	17,090	+	6,612	ENSMUSG00000037995.15	protein_coding	93842	Igsf9	6.295772990	MGI:MGI:2135283	-0.217150049	-5.714598829	0.00000017146712	0.0000208934
chr2	19,428,046	19,430,443	2,398	+	1,601	ENSMUSG00000109733.1	lincRNA	102637028	Gm33940	0.219160018	MGI:MGI:5593099	0.840436129	5.713039371	0.00000017259496	0.0000208934
chr4	116,708,509	116,751,206	42,698	+	2,519	ENSMUSG00000028689.14	protein_coding	68394	Ccdc163	0.874927344	MGI:MGI:1915644	-0.373608161	-5.714208335	0.00000017174885	0.0000208934
chr6	49,036,546	49,070,929	34,384	+	6,514	ENSMUSG00000029816.10	protein_coding	93695	Gpnmb	0.480919470	MGI:MGI:1934765	0.638742998	5.716447698	0.00000017013937	0.0000208934
chr6	146,602,352	146,642,814	40,463	-	3,438	ENSMUSG00000040234.16	protein_coding	67623	Tm7sf3	12.372130534	MGI:MGI:1914873	0.110295563	5.719029862	0.00000016830192	0.0000208934
chr7	55,962,531	55,980,868	18,338	+	2,354	ENSMUSG00000087178.7	processed_transcript	320845	A230056P14Rik	1.757838817	MGI:MGI:2444856	-0.417102423	-5.714159757	0.00000017178393	0.0000208934
chr6	113,697,050	113,710,949	13,900	+	3,548	ENSMUSG00000056952.13	protein_coding	381801	Tatdn2	17.141188022	MGI:MGI:3576210	0.163225432	5.710695847	0.00000017430361	0.0000209731
chr2	32,236,590	32,255,005	18,416	+	6,442	ENSMUSG00000039254.16	protein_coding	99011	Pomt1	2.657068655	MGI:MGI:2138994	-0.202037574	-5.708851283	0.00000017566016	0.0000210098
chr17	29,687,357	29,717,019	29,663	-	12,030	ENSMUSG00000024018.18	protein_coding	68597	Ccdc167	0.918349130	MGI:MGI:1915847	-0.277587714	-5.702708671	0.00000018025300	0.0000214308
chr9	67,840,396	67,995,638	155,243	+	16,299	ENSMUSG00000035284.10	protein_coding	320528	Vps13c	2.539557491	MGI:MGI:2444207	-0.309026226	-5.697102705	0.00000018454760	0.0000218116
chr2	129,065,942	129,096,283	30,342	+	5,945	ENSMUSG00000027394.13	protein_coding	69737	Ttl	20.597188160	MGI:MGI:1916987	0.122314472	5.692967144	0.00000018778016	0.0000219167
chr5	135,248,938	135,251,230	2,293	-	2,293	ENSMUSG00000049551.2	protein_coding	14371	Fzd9	3.268461500	MGI:MGI:1313278	0.240356917	5.694527852	0.00000018655374	0.0000219167
chr15	89,142,486	89,149,494	7,009	-	2,887	ENSMUSG00000053137.7	protein_coding	19094	Mapk11	12.490948454	MGI:MGI:1338024	-0.213465486	-5.691766723	0.00000018872885	0.0000219167
chr2	163,623,272	163,645,131	21,860	-	3,840	ENSMUSG00000017707.9	protein_coding	26943	Serinc3	151.796033979	MGI:MGI:1349457	0.098880726	5.682552240	0.00000019616984	0.0000224955
chr14	25,711,642	25,769,039	57,398	-	4,557	ENSMUSG00000055538.7	protein_coding	71918	Zcchc24	9.213599048	MGI:MGI:1919168	0.118045523	5.681434904	0.00000019709152	0.0000224955
chr15	53,064,038	53,345,659	281,622	-	8,077	ENSMUSG00000061731.9	protein_coding	14042	Ext1	6.549624802	MGI:MGI:894663	0.159504642	5.683198136	0.00000019563898	0.0000224955
chr7	46,104,523	46,180,017	75,495	-	8,090	ENSMUSG00000040136.10	protein_coding	20927	Abcc8	1.906735714	MGI:MGI:1352629	-0.213279046	-5.670435785	0.00000020639508	0.0000234235
chr11	78,030,012	78,032,665	2,654	-	2,429	ENSMUSG00000087050.1	antisense	100504178	Dhrs13os	0.513279057	MGI:MGI:1924478	0.335564237	5.664959143	0.00000021118728	0.0000238319
chr8	34,090,420	34,108,536	18,117	-	2,853	ENSMUSG00000031516.11	protein_coding	22428	Dctn6	20.503162120	MGI:MGI:1343154	0.116703647	5.653010281	0.00000022202600	0.0000249143
chr9	64,137,144	64,173,104	35,961	-	4,283	ENSMUSG00000032400.18	protein_coding	68014	Zwilch	5.406103079	MGI:MGI:1915264	-0.222350788	-5.647974096	0.00000022675653	0.0000251624
chr13	36,612,816	36,653,073	40,258	+	8,030	ENSMUSG00000114851.1	sense_intronic	108168076	Gm46409	0.218582925	MGI:MGI:5826046	-0.300971451	-5.649288511	0.00000022551241	0.0000251624
chr5	138,273,655	138,280,005	6,351	-	4,274	ENSMUSG00000029510.15	protein_coding	71951	Gpc2	1.746358478	MGI:MGI:1919201	-0.301476157	-5.645610464	0.00000022901076	0.0000252722
chr6	51,460,932	51,469,894	8,963	-	6,584	ENSMUSG00000004980.16	protein_coding	53379	Hnrnpa2b1	86.581697155	MGI:MGI:104819	-0.174283323	-5.618616393	0.00000025637175	0.0000281361
chr7	16,400,910	16,437,695	36,786	+	9,147	ENSMUSG00000059273.9	protein_coding	330474	Zc3h4	10.939875251	MGI:MGI:2682314	-0.132720792	-5.617188984	0.00000025790480	0.0000281497
chr8	124,635,756	124,663,369	27,614	-	3,307	ENSMUSG00000031983.7	protein_coding	69551	2310022B05Rik	33.914855635	MGI:MGI:1916801	0.143993335	5.615760091	0.00000025944847	0.0000281643
chr11	83,473,086	83,506,743	33,658	+	2,919	ENSMUSG00000020680.15	protein_coding	70439	Taf15	23.285790904	MGI:MGI:1917689	-0.161329741	-5.613595985	0.00000026180373	0.0000282663
chr2	120,166,412	120,245,335	78,924	-	6,960	ENSMUSG00000050211.14	protein_coding	329502	Pla2g4e	2.852363716	MGI:MGI:1919144	0.207365145	5.609801810	0.00000026598389	0.0000284959
chr6	86,386,006	86,397,154	11,149	-	4,932	ENSMUSG00000029998.14	protein_coding	66881	Pcyox1	26.568963230	MGI:MGI:1914131	0.122383035	5.608443088	0.00000026749674	0.0000284959
chr7	45,434,844	45,456,619	21,776	+	4,789	ENSMUSG00000003865.16	protein_coding	14936	Gys1	3.244410940	MGI:MGI:101805	-0.237908995	-5.607804790	0.00000026821036	0.0000284959
chr3	87,919,506	87,923,672	4,167	+	2,255	ENSMUSG00000019710.13	protein_coding	67707	Mrpl24	13.128531758	MGI:MGI:1914957	-0.180981258	-5.601183555	0.00000027572425	0.0000291392
chr16	50,719,294	50,732,773	13,480	-	4,679	ENSMUSG00000022639.14	lincRNA	68190	Dubr	2.411934917	MGI:MGI:1915440	-0.305713205	-5.592869692	0.00000028545258	0.0000300086
chr2	181,384,250	181,387,199	2,950	+	2,976	ENSMUSG00000085028.2	transcribed_unitary_pseudogene	329584	Slc2a4rg-ps	1.161922923	MGI:MGI:3651388	-0.489908790	-5.588566266	0.00000029061992	0.0000303918
chr7	102,441,695	102,469,771	28,077	+	11,012	ENSMUSG00000030978.10	protein_coding	20133	Rrm1	5.070266830	MGI:MGI:98180	-0.125114766	-5.574083406	0.00000030869482	0.0000321139
chr2	174,076,308	174,099,771	23,464	+	3,962	ENSMUSG00000027522.15	protein_coding	228960	Stx16	17.353409282	MGI:MGI:1923396	-0.167110794	-5.563951152	0.00000032199247	0.0000331519
chr9	110,624,789	110,654,161	29,373	-	9,554	ENSMUSG00000056724.15	protein_coding	235627	Nbeal2	1.379385071	MGI:MGI:2448554	-0.278805081	-5.564904094	0.00000032071821	0.0000331519
chr5	138,178,617	138,187,451	8,835	-	4,476	ENSMUSG00000036980.13	protein_coding	21343	Taf6	5.744278031	MGI:MGI:109129	-0.121762891	-5.560175096	0.00000032709087	0.0000335042
chr11	30,267,464	30,280,491	13,028	+	1,499	ENSMUSG00000073073.4	processed_transcript	666427	Gm8098	0.750953061	MGI:MGI:3645749	0.402368491	5.556173749	0.00000033258004	0.0000337363
chr15	99,295,087	99,317,018	21,932	+	4,952	ENSMUSG00000023007.15	protein_coding	54614	Prpf40b	12.895713776	MGI:MGI:1925583	-0.163538507	-5.556061913	0.00000033273475	0.0000337363
chr14	32,322,019	32,347,820	25,802	+	4,148	ENSMUSG00000021913.8	protein_coding	239017	Ogdhl	11.805699251	MGI:MGI:3616088	-0.189964307	-5.554193576	0.00000033532988	0.0000338277
chr17	85,600,651	85,618,372	17,722	-	11,884	ENSMUSG00000093460.9	processed_transcript	100043902	Six3os1	0.861123384	MGI:MGI:1925118	-0.383685760	-5.551099749	0.00000033967104	0.0000340934
chr17	23,575,844	23,599,487	23,644	-	2,652	ENSMUSG00000062012.14	protein_coding	22654	Zfp13	10.401840130	MGI:MGI:99159	0.151075956	5.548358328	0.00000034356383	0.0000343117
chr3	87,971,078	87,980,451	9,374	+	6,416	ENSMUSG00000004891.16	protein_coding	18008	Nes	9.009011186	MGI:MGI:101784	-0.189232604	-5.538768275	0.00000035752964	0.0000355065
chr13	6,548,149	6,580,042	31,894	+	4,787	ENSMUSG00000021193.10	protein_coding	69617	Pitrm1	8.467730075	MGI:MGI:1916867	-0.096567874	-5.537724636	0.00000035908272	0.0000355065
chr7	81,455,895	81,458,006	2,112	+	2,112	ENSMUSG00000109401.1	TEC	75738	Cpeb1os1	0.783047648	MGI:MGI:1922988	0.385668524	5.535335693	0.00000036266280	0.0000356839
chr3	90,391,388	90,433,303	41,916	-	5,677	ENSMUSG00000027933.11	protein_coding	229543	Ints3	11.886738632	MGI:MGI:2140050	-0.157741817	-5.527129948	0.00000037522912	0.0000367393
chrX	151,800,807	151,935,417	134,611	+	23,507	ENSMUSG00000025261.18	protein_coding	59026	Huwe1	15.266539070	MGI:MGI:1926884	-0.193888052	-5.525828094	0.00000037726173	0.0000367582
chr3	27,097,222	27,153,861	56,640	-	5,386	ENSMUSG00000027699.19	protein_coding	13605	Ect2	2.184174931	MGI:MGI:95281	-0.252501022	-5.523579845	0.00000038079744	0.0000369226
chrX	100,625,737	100,727,214	101,478	+	5,514	ENSMUSG00000034311.3	protein_coding	16571	Kif4	2.486207899	MGI:MGI:108389	-0.188775709	-5.520845564	0.00000038514142	0.0000371634
chr1	36,419,871	36,445,271	25,401	-	7,359	ENSMUSG00000001143.13	protein_coding	214895	Lman2l	4.603731798	MGI:MGI:2443010	-0.165276289	-5.511111644	0.00000040100455	0.0000383238
chr12	112,976,482	112,977,992	1,511	+	2,324	ENSMUSG00000002803.14	protein_coding	399566	Btbd6	18.378090456	MGI:MGI:3026623	0.129488656	5.511447283	0.00000040044704	0.0000383238
chr1	169,497,934	169,531,464	33,531	-	6,341	ENSMUSG00000026683.14	protein_coding	66977	Nuf2	1.234267763	MGI:MGI:1914227	-0.226951205	-5.509077433	0.00000040439985	0.0000383739
chr5	122,550,204	122,614,518	64,315	-	5,840	ENSMUSG00000029469.14	protein_coding	12589	Ift81	5.785454938	MGI:MGI:1098597	-0.179547125	-5.508498598	0.00000040537113	0.0000383739
chr6	84,008,590	84,211,060	202,471	+	8,328	ENSMUSG00000033788.15	protein_coding	26903	Dysf	0.374708847	MGI:MGI:1349385	-0.313074201	-5.505324093	0.00000041073881	0.0000385214
chr9	21,616,169	21,704,217	88,049	+	6,475	ENSMUSG00000032187.16	protein_coding	20586	Smarca4	40.346335799	MGI:MGI:88192	-0.129380758	-5.505295571	0.00000041078735	0.0000385214
chr11	119,942,763	120,006,782	64,020	+	4,992	ENSMUSG00000025372.16	protein_coding	108100	Baiap2	17.878659642	MGI:MGI:2137336	0.167986514	5.488266956	0.00000044079777	0.0000411425
chr7	143,795,584	143,822,841	27,258	-	3,306	ENSMUSG00000031090.14	protein_coding	78914	Nadsyn1	0.831317272	MGI:MGI:1926164	-0.308523416	-5.483330414	0.00000044989327	0.0000417961
chr9	58,063,788	58,153,955	90,168	+	5,829	ENSMUSG00000032327.14	protein_coding	20897	Stra6	0.911472948	MGI:MGI:107742	-0.305169972	-5.481748052	0.00000045284756	0.0000418758
chr8	71,624,417	71,671,757	47,341	-	12,623	ENSMUSG00000034799.16	protein_coding	382018	Unc13a	16.159591759	MGI:MGI:3051532	-0.166841309	-5.478977849	0.00000045806551	0.0000421631
chr9	57,441,327	57,468,058	26,732	-	3,707	ENSMUSG00000040722.7	protein_coding	56807	Scamp5	83.616024400	MGI:MGI:1928948	0.106129675	5.477100628	0.00000046163496	0.0000422968
chr1	46,807,544	46,892,852	85,309	-	6,095	ENSMUSG00000025986.6	protein_coding	227059	Slc39a10	23.828928996	MGI:MGI:1914515	-0.223801790	-5.471518205	0.00000047241183	0.0000423886
chr2	130,390,775	130,397,574	6,800	-	2,432	ENSMUSG00000027408.7	protein_coding	56264	Cpxm1	6.442072498	MGI:MGI:1934569	0.179498167	5.474115658	0.00000046736706	0.0000423886
chr11	69,299,487	69,323,775	24,289	-	6,660	ENSMUSG00000032782.19	protein_coding	216846	Cntrob	3.267257237	MGI:MGI:2443290	-0.142808743	-5.471998270	0.00000047147543	0.0000423886
chr12	30,893,326	30,911,571	18,246	-	3,634	ENSMUSG00000044573.16	protein_coding	11431	Acp1	14.864197343	MGI:MGI:87881	0.130149148	5.471090231	0.00000047324815	0.0000423886
chr15	64,697,084	64,922,296	225,213	-	8,152	ENSMUSG00000022376.8	protein_coding	11514	Adcy8	1.369197912	MGI:MGI:1341110	0.240927978	5.473199137	0.00000046914105	0.0000423886
chr2	76,369,984	76,383,768	13,785	+	1,898	ENSMUSG00000042369.8	protein_coding	241490	Rbm45	13.278883390	MGI:MGI:2387367	-0.138315383	-5.464849342	0.00000048561023	0.0000433017
chr9	122,903,246	122,909,980	6,735	+	5,650	ENSMUSG00000111063.1	transcribed_unprocessed_pseudogene	382118	Zfp660	1.034773955	MGI:MGI:3040678	-0.245112238	-5.462345238	0.00000049065906	0.0000435574
chr7	113,207,465	113,314,126	106,662	+	7,523	ENSMUSG00000055116.8	protein_coding	11865	Arntl	3.653281567	MGI:MGI:1096381	0.168623122	5.459990624	0.00000049545348	0.0000435955
chrX	48,256,862	48,282,453	25,592	+	4,130	ENSMUSG00000063785.12	protein_coding	72554	Utp14a	6.077639748	MGI:MGI:1919804	-0.169618743	-5.460082155	0.00000049526625	0.0000435955
chr9	87,189,577	87,255,536	65,960	-	11,607	ENSMUSG00000056919.9	protein_coding	382090	Cep162	1.096896626	MGI:MGI:1925343	-0.209895278	-5.450499113	0.00000051525067	0.0000451387
chr4	106,442,329	106,464,329	22,001	-	3,521	ENSMUSG00000044254.6	protein_coding	100102	Pcsk9	1.238307918	MGI:MGI:2140260	0.306405911	5.446726193	0.00000052333405	0.0000456466
chr5	112,343,083	112,378,414	35,332	+	3,948	ENSMUSG00000042328.13	protein_coding	192232	Hps4	4.033839225	MGI:MGI:2177742	-0.192499405	-5.441903734	0.00000053384750	0.0000459645
chr10	63,014,664	63,023,894	9,231	-	3,151	ENSMUSG00000020069.16	protein_coding	432467	Hnrnph3	15.218857024	MGI:MGI:1926462	-0.213791242	-5.441730846	0.00000053422824	0.0000459645
chr17	15,396,202	15,433,438	37,237	+	8,345	ENSMUSG00000014763.8	protein_coding	67544	Fam120b	7.300050445	MGI:MGI:1914794	-0.150151210	-5.440844826	0.00000053618364	0.0000459645
chrX	35,888,832	36,076,562	187,731	+	9,240	ENSMUSG00000031093.14	protein_coding	75974	Dock11	4.268162974	MGI:MGI:1923224	-0.181737584	-5.442040074	0.00000053354744	0.0000459645
chr10	39,169,300	39,173,252	3,953	-	3,953	ENSMUSG00000111055.1	lincRNA	319566	D030034A15Rik	0.508665709	MGI:MGI:2442288	-0.324898561	-5.435705521	0.00000054766515	0.0000467481
chr3	95,219,135	95,232,171	13,037	-	2,385	ENSMUSG00000053192.9	protein_coding	56772	Mllt11	207.956948748	MGI:MGI:1929671	0.087812682	5.432836395	0.00000055417956	0.0000468520
chr7	105,634,203	105,640,416	6,214	-	4,902	ENSMUSG00000030881.15	protein_coding	76932	Arfip2	18.657358096	MGI:MGI:1924182	0.111398556	5.432075838	0.00000055591914	0.0000468520
chr18	64,452,914	64,490,251	37,338	-	13,838	ENSMUSG00000024588.9	protein_coding	14151	Fech	63.249532455	MGI:MGI:95513	0.114297349	5.433473823	0.00000055272573	0.0000468520
chr17	23,668,614	23,673,871	5,258	-	2,026	ENSMUSG00000041319.14	protein_coding	386612	Thoc6	4.869379216	MGI:MGI:2677480	-0.220577978	-5.426734922	0.00000056828697	0.0000476931
chr4	132,348,014	132,353,663	5,650	-	986	ENSMUSG00000085241.7	processed_transcript	399101	Snhg3	3.083341971	MGI:MGI:2684817	0.260256029	5.422971974	0.00000057716249	0.0000482353
chr3	89,864,059	89,913,196	49,138	-	8,642	ENSMUSG00000027947.11	protein_coding	16194	Il6ra	0.707467629	MGI:MGI:105304	0.310291322	5.415121462	0.00000059611941	0.0000494062
chr4	115,915,119	115,939,926	24,808	-	5,856	ENSMUSG00000028707.15	protein_coding	140477	Dmbx1	0.073935987	MGI:MGI:2153518	0.715859979	5.416073311	0.00000059378879	0.0000494062
chr7	141,874,813	141,918,507	43,695	-	5,059	ENSMUSG00000025139.14	protein_coding	54473	Tollip	27.743987949	MGI:MGI:1891808	0.118625852	5.409792815	0.00000060933344	0.0000502927
chr12	84,601,464	84,617,370	15,907	-	8,006	ENSMUSG00000021240.6	protein_coding	19300	Abcd4	0.907493426	MGI:MGI:1349217	-0.210652792	-5.408066225	0.00000061367639	0.0000504427
chr18	71,253,634	72,351,069	1,097,436	-	13,171	ENSMUSG00000060534.16	protein_coding	13176	Dcc	6.066481066	MGI:MGI:94869	-0.240074963	-5.404660642	0.00000062233180	0.0000509445
chr2	122,053,520	122,118,386	64,867	-	8,042	ENSMUSG00000033396.13	protein_coding	214585	Spg11	3.204920545	MGI:MGI:2444989	-0.168912865	-5.399020627	0.00000063693026	0.0000518409
chr15	100,600,204	100,602,766	2,563	+	2,563	ENSMUSG00000116180.1	bidirectional_promoter_lncRNA	NA	Gm49492	1.657149726	NA	0.226774732	5.398432121	0.00000063847276	0.0000518409
chr13	56,073,619	56,136,361	62,743	-	6,809	ENSMUSG00000015937.15	protein_coding	26914	Macroh2a1	13.245576644	MGI:MGI:1349392	-0.145249381	-5.396973655	0.00000064231126	0.0000519414
chr6	8,630,527	8,778,439	147,913	-	3,243	ENSMUSG00000062995.12	protein_coding	15893	Ica1	14.083538045	MGI:MGI:96391	0.121103472	5.393857202	0.00000065058942	0.0000523799
chr10	42,583,822	42,700,492	116,671	+	7,211	ENSMUSG00000038280.12	protein_coding	14628	Ostm1	6.762816944	MGI:MGI:2655574	0.120573388	5.392964773	0.00000065297918	0.0000523799
chr11	103,966,739	103,985,337	18,599	+	2,998	ENSMUSG00000062421.13	protein_coding	11841	Arf2	47.084796106	MGI:MGI:99595	0.108811750	5.391549931	0.00000065678552	0.0000524745
chr6	29,123,576	29,165,006	41,431	-	5,663	ENSMUSG00000029701.15	protein_coding	68272	Rbm28	6.054635177	MGI:MGI:2655711	-0.236782699	-5.389038828	0.00000066359480	0.0000525270
chr7	127,027,729	127,042,471	14,743	-	4,903	ENSMUSG00000030677.8	protein_coding	110033	Kif22	2.034519396	MGI:MGI:109233	-0.219800976	-5.388402216	0.00000066533206	0.0000525270
chr14	55,060,262	55,092,324	32,063	-	18,166	ENSMUSG00000040721.9	protein_coding	239102	Zfhx2	1.683477466	MGI:MGI:2686934	-0.271662537	-5.389929779	0.00000066117095	0.0000525270
chr15	83,153,494	83,172,592	19,099	-	4,298	ENSMUSG00000018042.18	protein_coding	109754	Cyb5r3	19.640885232	MGI:MGI:94893	0.164259023	5.386129646	0.00000067157017	0.0000528108
chr2	155,956,458	155,998,900	42,443	+	10,373	ENSMUSG00000038241.16	protein_coding	16328	Cep250	3.067735627	MGI:MGI:108084	-0.197680322	-5.382893375	0.00000068055274	0.0000528925
chr11	57,482,993	57,518,617	35,625	-	3,075	ENSMUSG00000020523.14	protein_coding	67726	Fam114a2	14.436731506	MGI:MGI:1917629	-0.135218491	-5.383751395	0.00000067815981	0.0000528925
chr15	63,929,097	64,060,478	131,382	-	11,412	ENSMUSG00000022378.14	protein_coding	223601	Cyrib	19.165466647	MGI:MGI:1923520	0.115037963	5.384323683	0.00000067656834	0.0000528925
chr16	21,331,902	21,333,129	1,228	-	1,455	ENSMUSG00000116632.1	transcribed_processed_pseudogene	76222	Magef1	10.231421090	MGI:MGI:1923472	0.160602776	5.379708665	0.00000068950722	0.0000533807
chr8	110,079,746	110,091,010	11,265	+	6,083	ENSMUSG00000044676.10	protein_coding	234725	Zfp612	3.846536791	MGI:MGI:2443465	-0.164064838	-5.377330922	0.00000069626801	0.0000536960
chr13	54,371,349	54,383,917	12,569	+	4,928	ENSMUSG00000025867.8	protein_coding	12890	Cplx2	149.376994572	MGI:MGI:104726	0.151264021	5.369940583	0.00000071769925	0.0000551359
chr3	108,383,839	108,388,179	4,341	+	3,364	ENSMUSG00000068744.12	protein_coding	56742	Psrc1	2.343417057	MGI:MGI:1913099	-0.230218570	-5.365717366	0.00000073023530	0.0000558840
chr11	90,476,492	90,638,084	161,593	-	11,834	ENSMUSG00000020546.14	protein_coding	20913	Stxbp4	1.360940373	MGI:MGI:1342296	-0.217703147	-5.363892760	0.00000073571760	0.0000560886
chr12	80,463,095	80,498,122	35,028	+	8,337	ENSMUSG00000032705.9	protein_coding	97827	Exd2	6.107424211	MGI:MGI:1922485	-0.159827055	-5.360266186	0.00000074673431	0.0000564972
chr16	17,113,398	17,125,106	11,709	-	2,277	ENSMUSG00000049916.12	protein_coding	70458	2610318N02Rik	0.959137956	MGI:MGI:1917708	-0.221070565	-5.360757925	0.00000074523109	0.0000564972
chr17	87,433,412	87,446,856	13,445	-	1,467	ENSMUSG00000036438.14	protein_coding	12314	Calm2	760.857212069	MGI:MGI:103250	0.108923695	5.358691650	0.00000075156761	0.0000566483
chr7	45,125,558	45,128,761	3,204	-	2,114	ENSMUSG00000074129.14	protein_coding	22121	Rpl13a	7.278981019	MGI:MGI:1351455	-0.198013420	-5.352721385	0.00000077017465	0.0000578326
chr4	52,439,243	52,488,260	49,018	+	5,478	ENSMUSG00000028312.19	protein_coding	14211	Smc2	4.843668118	MGI:MGI:106067	-0.194395712	-5.349336020	0.00000078092548	0.0000584202
chr11	29,526,408	29,545,279	18,872	+	3,868	ENSMUSG00000020459.14	protein_coding	76784	Mtif2	7.077255729	MGI:MGI:1924034	-0.148138155	-5.343359787	0.00000080026440	0.0000596436
chr15	57,912,199	57,970,061	57,863	+	6,366	ENSMUSG00000022364.14	protein_coding	210544	Tbc1d31	1.117442640	MGI:MGI:2684931	-0.178961387	-5.341366799	0.00000080681747	0.0000599084
chr17	35,841,515	35,859,670	18,156	+	7,421	ENSMUSG00000061607.15	protein_coding	240087	Mdc1	4.890073127	MGI:MGI:3525201	-0.165809260	-5.339533074	0.00000081289334	0.0000601360
chr2	127,103,809	127,133,954	30,146	-	4,307	ENSMUSG00000034906.15	protein_coding	215387	Ncaph	2.164565825	MGI:MGI:2444777	-0.163991385	-5.334066371	0.00000083127420	0.0000608200
chr3	69,004,738	69,034,623	29,886	+	5,210	ENSMUSG00000034349.14	protein_coding	70099	Smc4	9.545401020	MGI:MGI:1917349	-0.194703277	-5.334094105	0.00000083117993	0.0000608200
chr5	65,261,850	65,335,564	73,715	-	6,021	ENSMUSG00000029191.16	protein_coding	19687	Rfc1	6.446794677	MGI:MGI:97891	-0.097125162	-5.335469204	0.00000082651891	0.0000608200
chr17	85,984,665	86,145,175	160,511	-	4,335	ENSMUSG00000024135.10	protein_coding	78586	Srbd1	5.613819894	MGI:MGI:1925836	-0.233291876	-5.327709508	0.00000085316089	0.0000621936
chr8	105,624,336	105,637,485	13,150	-	510	ENSMUSG00000098120.1	lincRNA	546100	Gm5914	2.712614429	MGI:MGI:3779534	0.363124087	5.326006920	0.00000085911819	0.0000623207
chr9	88,327,197	88,372,092	44,896	+	8,602	ENSMUSG00000032420.8	protein_coding	23959	Nt5e	0.484678415	MGI:MGI:99782	0.283128677	5.325430408	0.00000086114462	0.0000623207
chr11	40,701,395	40,733,422	32,028	-	5,431	ENSMUSG00000020330.16	protein_coding	15366	Hmmr	1.684327811	MGI:MGI:104667	-0.249925646	-5.323593346	0.00000086763315	0.0000625636
chr2	127,247,908	127,257,521	9,614	+	4,811	ENSMUSG00000034850.15	protein_coding	69470	Tmem127	33.097551674	MGI:MGI:1916720	0.089347629	5.317642497	0.00000088898247	0.0000636481
chr5	31,452,431	31,481,754	29,324	+	6,886	ENSMUSG00000062761.7	protein_coding	269639	Zfp512	12.100545158	MGI:MGI:1917345	-0.111245155	-5.317624814	0.00000088904667	0.0000636481
chr7	44,997,648	45,002,848	5,201	+	3,442	ENSMUSG00000003184.15	protein_coding	54131	Irf3	4.101953601	MGI:MGI:1859179	-0.208616035	-5.316245009	0.00000089407030	0.0000637669
chr8	71,406,010	71,409,904	3,895	+	2,558	ENSMUSG00000046295.13	protein_coding	234396	Ankle1	0.556233064	MGI:MGI:1918775	-0.445883759	-5.315418805	0.00000089709167	0.0000637669
chr7	101,934,111	102,014,964	80,854	+	7,919	ENSMUSG00000066306.13	protein_coding	101706	Numa1	13.513958973	MGI:MGI:2443665	-0.149016275	-5.305530617	0.00000093403804	0.0000661577
chr5	139,252,324	139,270,051	17,728	+	2,431	ENSMUSG00000025858.12	protein_coding	67604	Get4	15.849781703	MGI:MGI:1914854	0.165575758	5.299048733	0.00000095906204	0.0000676901
chr7	102,267,806	102,437,318	169,513	+	10,371	ENSMUSG00000030987.5	protein_coding	20866	Stim1	5.162906116	MGI:MGI:107476	0.136829547	5.296645144	0.00000096850738	0.0000678771
chr17	57,249,455	57,263,427	13,973	+	3,180	ENSMUSG00000019487.11	protein_coding	106628	Trip10	1.167640326	MGI:MGI:2146901	-0.281435158	-5.297371700	0.00000096564267	0.0000678771
chr3	88,410,498	88,425,108	14,611	-	3,578	ENSMUSG00000050144.13	protein_coding	229517	Slc25a44	22.366297169	MGI:MGI:2444391	0.131843722	5.294880030	0.00000097550171	0.0000679500
chr5	141,241,490	142,215,586	974,097	+	11,087	ENSMUSG00000039683.16	protein_coding	330222	Sdk1	1.953486750	MGI:MGI:2444413	-0.225377452	-5.294666491	0.00000097635122	0.0000679500
chr2	121,170,654	121,198,769	28,116	+	8,395	ENSMUSG00000027263.12	protein_coding	51885	Tubgcp4	2.359664679	MGI:MGI:1196293	-0.247866214	-5.290910463	0.00000099141262	0.0000687586
chr7	110,768,206	110,811,919	43,714	+	5,627	ENSMUSG00000005686.17	protein_coding	11717	Ampd3	2.297792292	MGI:MGI:1096344	-0.212750537	-5.289469115	0.00000099725257	0.0000689243
chr13	55,495,795	55,513,676	17,882	-	4,849	ENSMUSG00000021493.15	protein_coding	67399	Pdlim7	5.532053904	MGI:MGI:1914649	-0.177760128	-5.285640585	0.00000101292893	0.0000697664
chr10	95,547,007	95,564,146	17,140	-	3,210	ENSMUSG00000020029.6	protein_coding	71207	Nudt4	65.065075499	MGI:MGI:1918457	0.129287918	5.283307412	0.00000102260053	0.0000701905
chr9	73,007,419	73,040,378	32,960	-	10,434	ENSMUSG00000079469.10	protein_coding	55981	Pigb	1.035000844	MGI:MGI:1891825	-0.193812154	-5.282406678	0.00000102635847	0.0000702071
chr9	64,306,756	64,341,257	34,502	-	5,458	ENSMUSG00000032396.17	protein_coding	213550	Dis3l	5.178254491	MGI:MGI:2143272	-0.094263630	-5.281045460	0.00000103206327	0.0000703564
chrX	102,141,716	102,157,091	15,376	-	5,302	ENSMUSG00000051220.2	protein_coding	236930	Ercc6l	0.446919920	MGI:MGI:2654144	-0.260632957	-5.276011672	0.00000105343081	0.0000715688
chr13	22,040,636	22,041,362	727	-	727	ENSMUSG00000060639.5	protein_coding	319158	H4c9	12.240068935	MGI:MGI:2448432	-0.451878550	-5.272694305	0.00000106774878	0.0000722956
chr19	46,152,509	46,286,510	134,002	+	10,855	ENSMUSG00000025224.16	protein_coding	107338	Gbf1	6.744293691	MGI:MGI:1861607	-0.150599710	-5.269606207	0.00000108124848	0.0000729624
chr11	115,892,595	115,933,477	40,883	-	6,986	ENSMUSG00000020752.11	protein_coding	170472	Recql5	2.525951881	MGI:MGI:2156841	-0.176307109	-5.260101673	0.00000112385571	0.0000755821
chr5	29,195,992	29,225,481	29,490	+	6,761	ENSMUSG00000029130.12	protein_coding	56874	Rnf32	1.200501023	MGI:MGI:1861747	-0.293038821	-5.257509265	0.00000113575974	0.0000761264
chr6	48,676,129	48,679,114	2,986	+	1,642	ENSMUSG00000051124.6	protein_coding	317758	Gimap9	1.516092368	MGI:MGI:3511744	-0.505927396	-5.251557761	0.00000116355759	0.0000773092
chr6	124,829,547	124,833,701	4,155	+	2,866	ENSMUSG00000023505.13	protein_coding	14793	Cdca3	4.592020490	MGI:MGI:1315198	-0.217848399	-5.252838774	0.00000115751860	0.0000773092
chr14	67,673,177	67,675,106	1,930	-	1,930	ENSMUSG00000093726.1	sense_overlapping	NA	Gm20667	0.270725007	NA	-0.466210143	-5.251249082	0.00000116501738	0.0000773092
chr11	101,170,523	101,190,724	20,202	+	5,875	ENSMUSG00000017167.6	protein_coding	53321	Cntnap1	10.830547074	MGI:MGI:1858201	-0.573664162	-5.250271835	0.00000116965078	0.0000773596
chr2	27,110,380	27,142,491	32,112	-	2,959	ENSMUSG00000009216.7	protein_coding	109349	Fam163b	20.849649400	MGI:MGI:1926106	0.197401048	5.248587333	0.00000117767987	0.0000774113
chr12	4,843,303	4,860,043	16,741	+	5,891	ENSMUSG00000051721.6	protein_coding	238037	Wdcp	1.100636844	MGI:MGI:3040699	-0.281896597	-5.247800389	0.00000118144928	0.0000774113
chr17	79,354,699	79,358,022	3,324	+	2,504	ENSMUSG00000118651.1	antisense	NA	Gm17315	0.385593250	NA	0.335000714	5.247673351	0.00000118205889	0.0000774113
chr3	40,846,820	40,875,388	28,569	+	4,557	ENSMUSG00000107741.2	transcribed_unprocessed_pseudogene	100039027	Gm2011	0.940154508	MGI:MGI:3780180	0.189517074	5.236089942	0.00000123895777	0.0000806089
chr10	75,351,111	75,517,972	166,862	-	8,206	ENSMUSG00000033416.15	protein_coding	68778	Gucd1	3.597951754	MGI:MGI:1916028	0.116755336	5.236147649	0.00000123866777	0.0000806089
chr3	8,663,359	8,666,984	3,626	-	3,265	ENSMUSG00000040289.8	protein_coding	15213	Hey1	8.674508220	MGI:MGI:1341800	0.149045010	5.232383536	0.00000125772413	0.0000813003
chr15	99,074,575	99,083,409	8,835	+	3,520	ENSMUSG00000032783.9	protein_coding	78733	Troap	0.709253505	MGI:MGI:1925983	-0.272103516	-5.233080832	0.00000125417244	0.0000813003
chr13	99,421,446	99,516,540	95,095	-	15,846	ENSMUSG00000052727.6	protein_coding	17755	Map1b	99.578165423	MGI:MGI:1306778	-0.199602226	-5.227804911	0.00000128129141	0.0000822910
chr17	80,238,309	80,290,476	52,168	-	6,042	ENSMUSG00000035051.15	protein_coding	106794	Dhx57	14.423108154	MGI:MGI:2147067	-0.167606060	-5.228254531	0.00000127895809	0.0000822910
chr14	55,769,057	55,784,095	15,039	-	4,672	ENSMUSG00000022220.14	protein_coding	104110	Adcy4	0.328583942	MGI:MGI:99674	-0.355515984	-5.224211939	0.00000130008762	0.0000832306
chr6	39,592,574	39,603,310	10,737	+	5,628	ENSMUSG00000002416.13	protein_coding	68198	Ndufb2	2.653400775	MGI:MGI:1915448	-0.148633319	-5.220143561	0.00000132169692	0.0000841246
chr19	45,026,906	45,045,717	18,812	-	4,055	ENSMUSG00000074818.13	protein_coding	100503041	Pdzd7	1.008405340	MGI:MGI:3608325	-0.326326561	-5.219998276	0.00000132247508	0.0000841246
chr8	104,348,191	104,395,807	47,617	-	7,734	ENSMUSG00000096188.1	protein_coding	97487	Cmtm4	15.191696638	MGI:MGI:2142888	0.154323517	5.217037343	0.00000133843208	0.0000848693
chr11	23,487,882	23,497,930	10,049	-	4,532	ENSMUSG00000020288.13	protein_coding	268390	Ahsa2	13.625659122	MGI:MGI:1916133	-0.178684601	-5.212761256	0.00000136180991	0.0000860785
chr9	119,339,676	119,350,299	10,624	+	4,414	ENSMUSG00000036138.16	protein_coding	113868	Acaa1a	9.354348416	MGI:MGI:2148491	-0.178685404	-5.209122105	0.00000138202007	0.0000870803
chr13	119,710,094	119,755,882	45,789	-	8,466	ENSMUSG00000095930.1	protein_coding	245269	Nim1k	2.333530665	MGI:MGI:2442399	0.141322105	5.202523222	0.00000141941887	0.0000885984
chr14	18,204,054	18,239,127	35,074	-	5,409	ENSMUSG00000021775.11	protein_coding	353187	Nr1d2	7.708453505	MGI:MGI:2449205	0.239678781	5.203159835	0.00000141576815	0.0000885984
chr14	63,122,462	63,145,923	23,462	+	6,051	ENSMUSG00000021939.8	protein_coding	13030	Ctsb	59.241340073	MGI:MGI:88561	0.104660575	5.203311144	0.00000141490181	0.0000885984
chr1	178,339,601	178,341,470	1,870	+	1,870	ENSMUSG00000104279.1	TEC	NA	Gm38300	1.245600712	NA	0.276763882	5.197306959	0.00000144968125	0.0000894551
chr7	24,112,314	24,127,952	15,639	+	5,543	ENSMUSG00000052675.11	protein_coding	57745	Zfp112	1.552299507	MGI:MGI:1929115	0.207668920	5.196325577	0.00000145544495	0.0000894551
chr11	74,770,830	74,817,894	47,065	+	13,817	ENSMUSG00000010554.14	protein_coding	67493	Mettl16	1.855041697	MGI:MGI:1914743	-0.224143521	-5.196834977	0.00000145245043	0.0000894551
chr12	13,607,789	13,627,646	19,858	-	2,800	ENSMUSG00000113666.1	lincRNA	102639399	Gm35725	0.069585670	MGI:MGI:5594884	-0.736859529	-5.197135093	0.00000145068901	0.0000894551
chr13	40,956,414	41,001,151	44,738	-	1,804	ENSMUSG00000086693.1	antisense	102633880	A730081D07Rik	0.613949503	MGI:MGI:2441825	-0.468175210	-5.196309923	0.00000145553707	0.0000894551
chr9	83,834,689	83,872,389	37,701	+	4,919	ENSMUSG00000038379.15	protein_coding	22137	Ttk	0.933208508	MGI:MGI:1194921	-0.211297112	-5.194400445	0.00000146681659	0.0000898718
chr8	95,633,453	95,645,060	11,608	+	2,709	ENSMUSG00000031669.10	protein_coding	78833	Gins3	1.238152588	MGI:MGI:1926083	-0.228032799	-5.191428021	0.00000148454553	0.0000906799
chr2	69,193,895	69,206,157	12,263	-	3,188	ENSMUSG00000005233.16	protein_coding	66442	Spc25	3.397590308	MGI:MGI:1913692	-0.222313830	-5.188954533	0.00000149945834	0.0000913115
chr19	55,067,268	55,127,216	59,949	-	6,664	ENSMUSG00000024978.11	protein_coding	14732	Gpam	12.720720956	MGI:MGI:109162	0.114681988	5.184814661	0.00000152474659	0.0000925693
chr11	4,765,845	4,849,536	83,692	-	6,825	ENSMUSG00000009073.16	protein_coding	18016	Nf2	27.782850289	MGI:MGI:97307	0.085553493	5.181348465	0.00000154624040	0.0000935897
chr2	136,891,218	137,069,649	178,432	+	5,905	ENSMUSG00000027281.16	protein_coding	74243	Slx4ip	2.987794059	MGI:MGI:1921493	-0.202022109	-5.180008287	0.00000155463007	0.0000938132
chr2	71,388,958	71,441,622	52,665	+	2,886	ENSMUSG00000027018.11	protein_coding	107435	Hat1	6.530743442	MGI:MGI:96013	-0.129529465	-5.176526320	0.00000157663639	0.0000947520
chr9	121,898,355	121,911,074	12,720	+	3,127	ENSMUSG00000044534.8	protein_coding	59289	Ackr2	0.633538863	MGI:MGI:1891697	-0.456657650	-5.176049323	0.00000157967469	0.0000947520
chr8	83,666,536	83,699,179	32,644	-	10,612	ENSMUSG00000057672.16	protein_coding	320795	Pkn1	8.927265503	MGI:MGI:108022	-0.109622707	-5.171473833	0.00000160911160	0.0000962287
chr11	52,004,221	52,089,778	85,558	+	5,360	ENSMUSG00000020389.19	protein_coding	213084	Cdkl3	3.851048776	MGI:MGI:2388268	0.164930519	5.168344963	0.00000162954989	0.0000971601
chr6	120,324,323	120,364,374	40,052	-	6,685	ENSMUSG00000030177.14	protein_coding	67200	Ccdc77	0.970077799	MGI:MGI:1914450	-0.161772736	-5.166089053	0.00000164444325	0.0000977563
chr2	26,136,814	26,140,521	3,708	-	2,483	ENSMUSG00000087679.2	protein_coding	109299	Tmem250-ps	13.106643846	MGI:MGI:1924939	0.137306049	5.162292941	0.00000166980612	0.0000989695
chr7	123,031,415	123,068,305	36,891	+	2,062	ENSMUSG00000109814.1	lincRNA	NA	Gm45847	1.604758495	NA	-0.260552208	-5.158648092	0.00000169451837	0.0001001370
chr7	114,046,782	114,117,781	71,000	-	3,554	ENSMUSG00000055723.6	protein_coding	66922	Rras2	10.134929999	MGI:MGI:1914172	0.130542790	5.156116714	0.00000171189143	0.0001008652
chr6	34,598,500	34,775,454	176,955	+	12,041	ENSMUSG00000029761.16	protein_coding	109624	Cald1	4.373053411	MGI:MGI:88250	-0.214780060	-5.154055243	0.00000172616813	0.0001014073
chr2	181,569,149	181,584,892	15,744	-	4,629	ENSMUSG00000089917.7	protein_coding	68556	Uckl1	4.008261113	MGI:MGI:1915806	-0.177184818	-5.152917014	0.00000173410078	0.0001015746
chr11	90,187,683	90,251,255	63,573	+	2,187	ENSMUSG00000110344.1	protein_coding	112136084	Smim36	3.862592162	MGI:MGI:5804831	0.204890850	5.151770065	0.00000174213027	0.0001017069
chr14	12,372,563	12,823,053	450,491	-	15,054	ENSMUSG00000054423.14	protein_coding	27062	Cadps	10.740982916	MGI:MGI:1350922	-0.170087485	-5.151141848	0.00000174654367	0.0001017069
chr7	138,846,079	138,883,057	36,979	+	5,903	ENSMUSG00000041769.13	protein_coding	52432	Ppp2r2d	13.328223844	MGI:MGI:1289252	0.116745863	5.146511718	0.00000177941070	0.0001033196
chr11	5,955,693	5,967,780	12,088	+	2,984	ENSMUSG00000002741.9	protein_coding	56418	Ykt6	67.005381177	MGI:MGI:1927550	0.094585933	5.145314214	0.00000178800921	0.0001035180
chr13	67,729,262	67,755,714	26,453	+	4,354	ENSMUSG00000044081.7	processed_transcript	68271	Zfp85os	0.490281384	MGI:MGI:1915521	-0.331610645	-5.143473249	0.00000180130733	0.0001039865
chr12	84,430,717	84,451,003	20,287	-	5,784	ENSMUSG00000021238.11	protein_coding	104776	Aldh6a1	6.250685247	MGI:MGI:1915077	0.143840907	5.142454423	0.00000180870832	0.0001041128
chr17	24,886,643	24,892,149	5,507	+	2,719	ENSMUSG00000024160.16	protein_coding	79043	Spsb3	16.761429088	MGI:MGI:1891471	0.138660111	5.139485584	0.00000183044469	0.0001050612
chr17	33,905,135	33,906,675	1,541	+	807	ENSMUSG00000092349.1	protein_coding	474160	Smim40	0.642829118	MGI:MGI:3054967	0.691287981	5.138376838	0.00000183862775	0.0001052285
chr11	33,211,795	33,513,746	301,952	-	8,893	ENSMUSG00000040594.19	protein_coding	66011	Ranbp17	1.040918861	MGI:MGI:1929706	0.184716212	5.132411170	0.00000188327517	0.0001071696
chr15	97,778,520	97,791,059	12,540	+	2,751	ENSMUSG00000081534.3	protein_coding	67739	Slc48a1	106.096242525	MGI:MGI:1914989	0.121638246	5.132773619	0.00000188053258	0.0001071696
chr9	123,689,233	123,690,192	960	-	960	ENSMUSG00000058922.7	processed_pseudogene	654467	Gm10052	33.914495793	MGI:MGI:3704348	-0.143992446	-5.129724491	0.00000190372715	0.0001080257
chr1	152,766,542	152,775,597	9,056	+	2,276	ENSMUSG00000008475.13	protein_coding	67771	Arpc5	92.893774557	MGI:MGI:1915021	0.102154850	5.128490991	0.00000191318961	0.0001082551
chr2	165,784,152	165,899,016	114,865	-	11,031	ENSMUSG00000039671.18	protein_coding	228880	Zmynd8	10.446532590	MGI:MGI:1918025	-0.137604274	-5.125722890	0.00000193459213	0.0001091416
chr7	81,460,399	81,493,925	33,527	-	7,694	ENSMUSG00000062444.15	protein_coding	11775	Ap3b2	15.690056959	MGI:MGI:1100869	-0.155738046	-5.125055797	0.00000193978490	0.0001091416
chr10	77,606,097	77,616,898	10,802	+	3,660	ENSMUSG00000020265.16	protein_coding	20610	Sumo3	36.036391329	MGI:MGI:1336201	0.112348689	5.122039770	0.00000196343285	0.0001101618
chr2	152,074,855	152,076,808	1,954	-	1,177	ENSMUSG00000085946.1	antisense	102633593	AA387200	0.717089915	MGI:MGI:3034170	-0.494755505	-5.120787691	0.00000197333271	0.0001104071
chr7	90,302,252	90,410,439	108,188	+	13,948	ENSMUSG00000030616.16	protein_coding	83671	Sytl2	1.876895630	MGI:MGI:1933366	0.294467712	5.119416867	0.00000198422745	0.0001107066
chr12	55,489,410	55,492,647	3,238	-	1,610	ENSMUSG00000021025.8	protein_coding	18035	Nfkbia	11.582634053	MGI:MGI:104741	0.177464571	5.108788390	0.00000207071792	0.0001152104
chr2	103,073,675	103,092,644	18,970	+	1,000	ENSMUSG00000010911.12	protein_coding	56369	Apip	8.336778282	MGI:MGI:1926788	-0.168270430	-5.105711693	0.00000209643567	0.0001163172
chr5	145,204,562	145,221,750	17,189	+	4,114	ENSMUSG00000055991.15	protein_coding	22757	Zkscan5	6.116626313	MGI:MGI:107533	0.133617754	5.101843566	0.00000212921238	0.0001178086
chr5	148,990,056	148,995,223	5,168	-	3,994	ENSMUSG00000106951.1	lincRNA	319982	5930430L01Rik	0.203973068	MGI:MGI:2443110	-0.560757239	-5.100517883	0.00000214056048	0.0001181093
chr6	29,473,162	29,507,937	34,776	-	7,757	ENSMUSG00000059022.15	protein_coding	333088	Kcp	1.148630765	MGI:MGI:2141640	-0.287514443	-5.096841139	0.00000217234445	0.0001195328
chr1	63,273,265	63,314,576	41,312	+	12,659	ENSMUSG00000027520.16	protein_coding	73884	Zdbf2	2.793983192	MGI:MGI:1921134	-0.297420707	-5.094712410	0.00000219095689	0.0001202257
chr5	44,175,154	44,226,622	51,469	-	4,443	ENSMUSG00000046985.11	protein_coding	231225	Tapt1	12.344670810	MGI:MGI:2683537	0.153485947	5.093591545	0.00000220081968	0.0001204361
chr10	127,197,067	127,211,555	14,489	-	5,456	ENSMUSG00000025417.8	protein_coding	117150	Pip4k2c	11.910601056	MGI:MGI:2152214	0.158695931	5.091450956	0.00000221977605	0.0001211415
chr12	20,874,125	20,921,262	47,138	-	2,205	ENSMUSG00000085642.8	transcribed_unprocessed_pseudogene	382686	3110053B16Rik	3.617016582	MGI:MGI:1920435	0.174652955	5.086698596	0.00000226243384	0.0001231331
chr1	34,427,002	34,433,264	6,263	-	6,263	ENSMUSG00000102336.1	lincRNA	NA	Gm37233	0.584097712	NA	-0.332246361	-5.082423767	0.00000230148918	0.0001245798
chr7	97,480,956	97,541,394	60,439	+	7,038	ENSMUSG00000025133.9	protein_coding	101861	Ints4	4.272666887	MGI:MGI:1917164	-0.120216142	-5.082617070	0.00000229970900	0.0001245798
chr5	147,561,604	147,726,011	164,408	-	13,504	ENSMUSG00000029648.13	protein_coding	14254	Flt1	1.922946220	MGI:MGI:95558	-0.225795951	-5.078450100	0.00000233838366	0.0001262348
chr17	46,630,624	46,646,022	15,399	-	2,377	ENSMUSG00000003546.10	protein_coding	74764	Klc4	7.979053931	MGI:MGI:1922014	-0.166093861	-5.076714770	0.00000235467655	0.0001267717
chr6	25,665,878	25,689,792	23,915	-	6,068	ENSMUSG00000039904.9	protein_coding	14763	Gpr37	2.467423461	MGI:MGI:1313297	0.153487885	5.074892103	0.00000237190890	0.0001270148
chr9	27,299,204	27,357,546	58,343	+	16,686	ENSMUSG00000034275.18	protein_coding	235086	Igsf9b	3.132611041	MGI:MGI:2685354	-0.200251367	-5.075556132	0.00000236561663	0.0001270148
chr5	130,255,619	130,341,563	85,945	+	7,388	ENSMUSG00000056310.14	protein_coding	100929	Tyw1	2.418080306	MGI:MGI:2141161	-0.159721343	-5.073114777	0.00000238883127	0.0001275789
chr2	158,595,472	158,610,723	15,252	-	7,401	ENSMUSG00000086496.1	processed_transcript	100045469	Gm14204	3.365977955	MGI:MGI:3651576	-0.228473396	-5.066710914	0.00000245078826	0.0001305388
chr10	128,131,558	128,180,297	48,740	-	4,484	ENSMUSG00000040043.17	protein_coding	56516	Rbms2	1.682867144	MGI:MGI:1861776	-0.166063880	-5.063164709	0.00000248577038	0.0001320499
chr19	59,260,896	59,296,012	35,117	+	5,225	ENSMUSG00000025094.8	protein_coding	214084	Slc18a2	1.800090199	MGI:MGI:106677	-0.409904073	-5.056716647	0.00000255063294	0.0001351362
chr3	88,081,971	88,121,048	39,078	+	11,384	ENSMUSG00000028068.14	protein_coding	404710	Iqgap3	0.550263562	MGI:MGI:3028642	-0.222082347	-5.050369267	0.00000261609696	0.0001382379
chr4	59,189,257	59,222,833	33,577	+	5,212	ENSMUSG00000028381.8	protein_coding	22234	Ugcg	19.143297458	MGI:MGI:1332243	0.110217085	5.040731570	0.00000271864613	0.0001425256
chr7	141,455,198	141,460,743	5,546	+	3,020	ENSMUSG00000025509.15	protein_coding	66853	Pnpla2	5.441777816	MGI:MGI:1914103	0.188222129	5.041641933	0.00000270879390	0.0001425256
chr8	88,331,039	88,362,194	31,156	-	5,244	ENSMUSG00000031660.13	protein_coding	26992	Brd7	10.087896246	MGI:MGI:1349766	-0.124662218	-5.041102970	0.00000271462250	0.0001425256
chr3	88,775,216	88,825,587	50,372	+	6,190	ENSMUSG00000078684.8	unprocessed_pseudogene	100302730	5830417I10Rik	2.055835436	MGI:MGI:1923272	-0.166208223	-5.033339010	0.00000279995779	0.0001462209
chr4	147,868,979	147,870,358	1,380	+	1,380	ENSMUSG00000070583.1	protein_coding	14349	Fv1	3.432207270	MGI:MGI:95595	-0.353982672	-5.032997079	0.00000280377566	0.0001462209
chr17	35,512,734	35,516,820	4,087	-	1,782	ENSMUSG00000050410.15	protein_coding	106795	Tcf19	3.761106651	MGI:MGI:103180	-0.211526563	-5.027749104	0.00000286301459	0.0001489215
chr6	86,687,823	86,688,428	606	-	606	ENSMUSG00000108197.1	lincRNA	NA	Gm44214	1.576297332	NA	0.396455617	5.026360798	0.00000287888915	0.0001489713
chr17	34,879,483	34,896,867	17,385	+	2,020	ENSMUSG00000049823.9	protein_coding	193736	Zbtb12	28.383077763	MGI:MGI:88133	-0.119205098	-5.026751762	0.00000287441000	0.0001489713
chr1	43,746,966	43,827,762	80,797	-	5,097	ENSMUSG00000057363.12	protein_coding	67883	Uxs1	6.288716159	MGI:MGI:1915133	0.170165778	5.025193552	0.00000289230250	0.0001492787
chr11	121,327,224	121,354,445	27,222	-	4,562	ENSMUSG00000025173.13	protein_coding	66840	Wdr45b	15.996324221	MGI:MGI:1914090	0.132268637	5.023399135	0.00000291304210	0.0001499616
chr1	12,692,277	12,861,192	168,916	+	11,294	ENSMUSG00000016918.15	protein_coding	240725	Sulf1	1.618326759	MGI:MGI:2138563	-0.275059637	-5.021443863	0.00000293580623	0.0001507450
chr3	104,638,668	104,658,462	19,795	+	4,426	ENSMUSG00000032902.1	protein_coding	20501	Slc16a1	8.095963648	MGI:MGI:106013	0.184907395	5.019579667	0.00000295767177	0.0001514783
chrX	94,442,732	94,447,727	4,996	+	3,089	ENSMUSG00000084904.1	lincRNA	100503393	Gm14827	0.403866009	MGI:MGI:3705192	-0.613253795	-5.018611664	0.00000296908835	0.0001516741
chr12	72,441,866	72,530,749	88,884	+	7,666	ENSMUSG00000021090.16	protein_coding	78257	Lrrc9	0.588828460	MGI:MGI:1925507	-0.295772175	-5.015944807	0.00000300076419	0.0001529012
chr8	47,823,959	47,990,551	166,593	-	13,784	ENSMUSG00000031563.8	protein_coding	52357	Wwc2	2.640849507	MGI:MGI:1261872	0.173052103	5.011716799	0.00000305166038	0.0001548040
chr8	116,921,730	116,941,503	19,774	+	3,294	ENSMUSG00000031756.5	protein_coding	72155	Cenpn	0.979164804	MGI:MGI:1919405	-0.222700588	-5.011343021	0.00000305620021	0.0001548040
chr10	91,147,571	91,181,315	33,745	-	10,998	ENSMUSG00000019961.17	protein_coding	21917	Tmpo	8.081552388	MGI:MGI:106920	-0.135337664	-5.010918887	0.00000306135965	0.0001548040
chr8	94,810,453	94,812,036	1,584	+	514	ENSMUSG00000031780.2	protein_coding	20295	Ccl17	1.024465123	MGI:MGI:1329039	0.647819288	5.002172951	0.00000316966712	0.0001598761
chr1	189,880,492	189,922,363	41,872	-	2,717	ENSMUSG00000026603.13	protein_coding	226830	Smyd2	16.890395805	MGI:MGI:1915889	0.119378450	4.996238080	0.00000324528485	0.0001628608
chr9	57,599,992	57,606,281	6,290	-	2,953	ENSMUSG00000039714.9	protein_coding	235415	Cplx3	1.415898381	MGI:MGI:2384571	0.519720649	4.996652222	0.00000323995147	0.0001628608
chr19	8,898,071	8,916,672	18,602	+	5,454	ENSMUSG00000071650.6	protein_coding	14376	Ganab	23.048085410	MGI:MGI:1097667	-0.070324175	-4.995616730	0.00000325330275	0.0001628608
chr7	44,959,372	44,974,775	15,404	-	5,605	ENSMUSG00000007783.10	protein_coding	78070	Cpt1c	8.182022505	MGI:MGI:2446526	-0.150774242	-4.994151041	0.00000327229273	0.0001634019
chr2	163,419,795	163,420,361	567	+	567	ENSMUSG00000099632.1	antisense	108168734	2900093K20Rik	2.812014929	MGI:MGI:1915287	0.251408301	4.991757561	0.00000330353640	0.0001640243
chr6	34,871,771	34,878,060	6,290	-	4,269	ENSMUSG00000046806.13	protein_coding	78412	Cyren	1.089235023	MGI:MGI:1925662	-0.236947150	-4.990324858	0.00000332237759	0.0001640243
chr8	85,036,915	85,057,580	20,666	+	6,285	ENSMUSG00000031691.14	protein_coding	212999	Tnpo2	32.486321935	MGI:MGI:2384849	-0.064675093	-4.990064259	0.00000332581594	0.0001640243
chr14	20,929,398	21,033,676	104,279	+	8,191	ENSMUSG00000021823.10	protein_coding	22330	Vcl	5.249920771	MGI:MGI:98927	-0.188862748	-4.990925649	0.00000331446398	0.0001640243
chr16	75,592,844	75,601,695	8,852	+	2,754	ENSMUSG00000032940.16	protein_coding	224344	Rbm11	1.628859692	MGI:MGI:2447622	0.247810503	4.990496443	0.00000332011559	0.0001640243
chr7	79,925,361	79,935,359	9,999	-	2,277	ENSMUSG00000039043.5	protein_coding	70420	Arpin	4.821926738	MGI:MGI:1917670	-0.214481330	-4.988636131	0.00000334472043	0.0001645504
chr8	46,575,594	46,617,200	41,607	-	6,411	ENSMUSG00000038225.15	protein_coding	408022	Primpol	1.058128280	MGI:MGI:3603756	-0.202904627	-4.987376372	0.00000336148325	0.0001649687
chr7	62,417,593	62,420,139	2,547	-	2,547	ENSMUSG00000070527.3	protein_coding	22652	Mkrn3	4.913747434	MGI:MGI:2181178	0.137659695	4.986540834	0.00000337264644	0.0001651109
chr6	115,774,538	115,805,557	31,020	+	5,474	ENSMUSG00000030319.8	protein_coding	67088	Cand2	2.040217322	MGI:MGI:1914338	-0.144119475	-4.984445116	0.00000340080572	0.0001658657
chr19	17,432,319	17,837,632	405,314	-	14,447	ENSMUSG00000024713.16	protein_coding	18552	Pcsk5	0.677225012	MGI:MGI:97515	0.219511774	4.984158653	0.00000340467258	0.0001658657
chr6	48,024,188	48,048,911	24,724	-	3,588	ENSMUSG00000071477.10	protein_coding	72306	Zfp777	10.642904278	MGI:MGI:1919556	0.195439493	4.983008479	0.00000342024167	0.0001662188
chr9	110,621,135	110,624,452	3,318	-	1,817	ENSMUSG00000032491.14	protein_coding	67169	Nradd	4.756528234	MGI:MGI:1914419	-0.227862837	-4.979590934	0.00000346691376	0.0001676710
chr19	4,183,411	4,191,284	7,874	-	3,623	ENSMUSG00000040247.6	protein_coding	108995	Tbc1d10c	0.660663765	MGI:MGI:1922072	0.534159208	4.979954041	0.00000346192558	0.0001676710
chrX	48,474,944	48,513,426	38,483	-	4,006	ENSMUSG00000036932.14	protein_coding	26926	Aifm1	5.200114887	MGI:MGI:1349419	-0.132860707	-4.976771726	0.00000350588209	0.0001691461
chr11	102,887,336	102,900,912	13,577	-	4,218	ENSMUSG00000020932.14	protein_coding	14580	Gfap	8.810186012	MGI:MGI:95697	0.397606304	4.975289017	0.00000352654799	0.0001697332
chr7	13,277,283	13,311,425	34,143	+	4,268	ENSMUSG00000056394.17	protein_coding	16881	Lig1	5.725719096	MGI:MGI:101789	-0.102717315	-4.972948219	0.00000355941616	0.0001700856
chr8	46,471,037	46,534,684	63,648	+	10,483	ENSMUSG00000018796.13	protein_coding	14081	Acsl1	7.054156631	MGI:MGI:102797	0.166771079	4.973064624	0.00000355777461	0.0001700856
chr9	98,422,961	98,446,575	23,615	+	2,652	ENSMUSG00000046402.10	protein_coding	19659	Rbp1	7.620586527	MGI:MGI:97876	-0.240493175	-4.973409356	0.00000355291756	0.0001700856
chr4	117,869,260	117,883,155	13,896	-	5,031	ENSMUSG00000028541.14	protein_coding	53418	B4galt2	28.063252220	MGI:MGI:1858493	0.110653410	4.972235515	0.00000356948279	0.0001701595
chr3	116,488,963	116,508,208	19,246	-	1,880	ENSMUSG00000000339.14	protein_coding	66368	Rtca	29.274304572	MGI:MGI:1913618	0.133774486	4.970618805	0.00000359242126	0.0001708453
chr11	62,524,946	62,539,261	14,316	-	1,811	ENSMUSG00000018509.8	protein_coding	73139	Cenpv	16.165644668	MGI:MGI:1920389	-0.198477387	-4.966969293	0.00000364473212	0.0001729213
chr2	127,270,218	127,297,367	27,150	+	5,567	ENSMUSG00000027367.16	protein_coding	99138	Stard7	27.444338175	MGI:MGI:2139090	0.082181790	4.964264713	0.00000368397759	0.0001741415
chr18	77,185,839	77,258,768	72,930	+	5,432	ENSMUSG00000025425.18	protein_coding	225742	St8sia5	4.330498133	MGI:MGI:109243	0.183938997	4.963996794	0.00000368788767	0.0001741415
chr6	29,396,309	29,426,948	30,640	+	4,334	ENSMUSG00000029769.16	protein_coding	232664	Ccdc136	9.165085234	MGI:MGI:1918128	0.114844078	4.962216587	0.00000371397155	0.0001749596
chr5	76,873,659	76,905,427	31,769	-	8,639	ENSMUSG00000055923.16	protein_coding	231326	Aasdh	1.090244950	MGI:MGI:2442517	-0.191370874	-4.956952561	0.00000379215878	0.0001781057
chr16	4,032,839	4,037,847	5,009	-	1,023	ENSMUSG00000084790.1	antisense	102640095	Gm15879	2.801252994	MGI:MGI:3802012	-0.273794455	-4.956524314	0.00000379858978	0.0001781057
chr10	80,165,985	80,172,786	6,802	+	2,604	ENSMUSG00000045193.13	protein_coding	12696	Cirbp	76.963467385	MGI:MGI:893588	0.171117164	4.950939686	0.00000388343506	0.0001816575
chr14	62,276,231	62,292,963	16,733	-	1,536	ENSMUSG00000048281.9	protein_coding	239133	Dleu7	5.169861148	MGI:MGI:2447771	-0.232032561	-4.944762769	0.00000397943316	0.0001857131
chr1	158,362,273	158,688,532	326,260	+	9,839	ENSMUSG00000026587.15	protein_coding	11899	Astn1	23.010234902	MGI:MGI:1098567	-0.133819410	-4.942619259	0.00000401328452	0.0001868563
chr17	87,672,330	87,723,713	51,384	+	5,518	ENSMUSG00000024151.13	protein_coding	17685	Msh2	7.766174040	MGI:MGI:101816	-0.150585969	-4.941210427	0.00000403568633	0.0001874623
chr9	106,368,632	106,375,721	7,090	+	3,356	ENSMUSG00000053716.9	protein_coding	235584	Dusp7	13.113167370	MGI:MGI:2387100	0.123734599	4.940215090	0.00000405158667	0.0001877643
chr2	165,000,357	165,034,867	34,511	-	4,383	ENSMUSG00000039804.15	protein_coding	228869	Ncoa5	19.651372987	MGI:MGI:2385165	-0.104192805	-4.934639489	0.00000414179256	0.0001915004
chr2	119,017,779	119,029,393	11,615	-	2,214	ENSMUSG00000039983.13	protein_coding	269336	Ccdc32	20.730299487	MGI:MGI:2685477	0.107142316	4.931863367	0.00000418743430	0.0001927185
chr10	4,401,915	4,432,388	30,474	-	5,894	ENSMUSG00000019763.11	protein_coding	66084	Rmnd1	2.466334458	MGI:MGI:1913334	-0.189116638	-4.932160301	0.00000418252911	0.0001927185
chr6	98,121,796	98,248,611	126,816	+	3,124	ENSMUSG00000107902.1	antisense	102635190	Gm32592	0.103755354	MGI:MGI:5591751	-0.725255237	-4.927738388	0.00000425615988	0.0001954311
chr14	8,296,274	8,318,023	21,750	-	3,870	ENSMUSG00000021750.16	protein_coding	268709	Fam107a	46.244632426	MGI:MGI:3041256	0.510613534	4.926164818	0.00000428266578	0.0001961972
chr8	79,965,851	80,058,006	92,156	-	9,076	ENSMUSG00000064325.4	protein_coding	15245	Hhip	0.410125856	MGI:MGI:1341847	0.239113695	4.922489007	0.00000434521170	0.0001986070
chr17	66,494,512	66,519,670	25,159	-	3,033	ENSMUSG00000023460.13	protein_coding	19328	Rab12	40.577997180	MGI:MGI:894284	0.083382382	4.921748841	0.00000435791338	0.0001987328
chr14	52,294,841	52,305,128	10,288	-	5,076	ENSMUSG00000022160.18	protein_coding	56335	Mettl3	3.086062038	MGI:MGI:1927165	-0.235348643	-4.919557838	0.00000439572489	0.0002000005
chr5	30,897,300	30,899,580	2,281	+	2,281	ENSMUSG00000107201.1	TEC	319223	5930420M18Rik	1.420749493	MGI:MGI:2441703	-0.203634123	-4.918327078	0.00000441710507	0.0002005165
chr1	59,162,926	59,237,231	74,306	-	9,496	ENSMUSG00000026024.14	protein_coding	74018	Als2	5.767546155	MGI:MGI:1921268	-0.092058954	-4.916970633	0.00000444078607	0.0002011344
chr14	30,654,360	30,691,317	36,958	+	4,355	ENSMUSG00000052395.17	protein_coding	328370	Rft1	2.097988300	MGI:MGI:3607791	0.154495356	4.916072690	0.00000445653057	0.0002013908
chr13	73,818,534	73,847,612	29,079	-	4,826	ENSMUSG00000021567.15	protein_coding	72293	Nkd2	3.683109328	MGI:MGI:1919543	0.148482190	4.912397731	0.00000452153647	0.0002034080
chr15	58,094,044	58,135,082	41,039	-	16,023	ENSMUSG00000022360.8	protein_coding	70472	Atad2	1.282829576	MGI:MGI:1917722	-0.264847573	-4.912669867	0.00000451669115	0.0002034080
chr7	6,131,491	6,155,997	24,507	-	5,443	ENSMUSG00000046792.8	protein_coding	67109	Zfp787	2.701019457	MGI:MGI:1914359	0.180814298	4.910931876	0.00000454772302	0.0002041263
chr2	39,005,348	39,015,326	9,979	+	4,498	ENSMUSG00000026755.14	protein_coding	74192	Arpc5l	14.730221338	MGI:MGI:1921442	0.113309674	4.907126501	0.00000461639591	0.0002060951
chr2	71,211,706	71,263,294	51,589	+	8,280	ENSMUSG00000027012.15	protein_coding	13427	Dync1i2	28.016208980	MGI:MGI:107750	-0.113558479	-4.907511652	0.00000460939963	0.0002060951
chr3	63,696,234	63,899,472	203,239	-	8,637	ENSMUSG00000036834.16	protein_coding	269437	Plch1	1.411802464	MGI:MGI:2683547	-0.222921743	-4.906788698	0.00000462254064	0.0002060951
chr4	40,682,382	40,703,194	20,813	-	5,886	ENSMUSG00000028411.15	protein_coding	66408	Aptx	5.830931013	MGI:MGI:1913658	-0.148995317	-4.900037720	0.00000474702890	0.0002100202
chr4	43,566,928	43,578,089	11,162	-	4,481	ENSMUSG00000028467.15	protein_coding	230101	Gba2	18.057965027	MGI:MGI:2654325	-0.097023512	-4.900370862	0.00000474080980	0.0002100202
chr6	127,125,162	127,152,193	27,032	-	9,409	ENSMUSG00000000184.12	protein_coding	12444	Ccnd2	19.833312529	MGI:MGI:88314	-0.166584122	-4.900217273	0.00000474367600	0.0002100202
chr9	107,558,809	107,568,415	9,607	-	6,021	ENSMUSG00000097099.2	antisense	100038755	Gm9917	0.181154212	MGI:MGI:3704343	-0.299330671	-4.899737739	0.00000475263576	0.0002100202
chr8	105,991,337	106,053,819	62,483	+	3,367	ENSMUSG00000031901.12	protein_coding	66369	Dus2	2.708007535	MGI:MGI:1913619	-0.198839666	-4.899005949	0.00000476634057	0.0002101609
chr14	55,540,266	55,549,824	9,559	+	7,806	ENSMUSG00000040618.7	protein_coding	74551	Pck2	2.239737201	MGI:MGI:1860456	-0.186935138	-4.896573848	0.00000481216586	0.0002114829
chr16	37,916,496	38,007,530	91,035	+	4,584	ENSMUSG00000046961.8	protein_coding	239845	Gpr156	1.243515267	MGI:MGI:2653880	0.303334616	4.896292337	0.00000481749770	0.0002114829
chr2	34,171,457	34,373,142	201,686	-	6,109	ENSMUSG00000038718.15	protein_coding	18516	Pbx3	11.145110069	MGI:MGI:97496	-0.189786215	-4.893423011	0.00000487217269	0.0002134140
chr12	98,628,157	98,669,815	41,659	+	10,088	ENSMUSG00000021007.14	protein_coding	104871	Spata7	2.224229505	MGI:MGI:2144877	0.167127165	4.892633497	0.00000488732274	0.0002136092
chr8	107,046,289	107,056,689	10,401	-	4,637	ENSMUSG00000031916.17	protein_coding	97484	Cog8	4.430675332	MGI:MGI:2142885	-0.116969468	-4.885259576	0.00000503105738	0.0002194112
chr2	92,452,764	92,460,538	7,775	-	3,275	ENSMUSG00000049922.8	protein_coding	228368	Slc35c1	5.144893924	MGI:MGI:2443301	0.133238171	4.883406715	0.00000506781690	0.0002205328
chrX	105,164,632	105,165,361	730	-	730	ENSMUSG00000083889.4	processed_pseudogene	279610	E530001F21Rik	0.349472218	MGI:MGI:3036288	-0.671891777	-4.878225914	0.00000517199569	0.0002245770
chr14	118,875,520	118,925,387	49,868	-	10,546	ENSMUSG00000042156.16	protein_coding	66573	Dzip1	8.800461184	MGI:MGI:1914311	-0.185738818	-4.873860209	0.00000526140243	0.0002275056
chr16	38,498,347	38,522,663	24,317	-	1,784	ENSMUSG00000002846.9	protein_coding	76916	Timmdc1	8.237276173	MGI:MGI:1922139	-0.201352314	-4.873820611	0.00000526222024	0.0002275056
chr1	38,793,645	38,836,711	43,067	-	7,506	ENSMUSG00000048814.11	protein_coding	381338	Lonrf2	27.473943169	MGI:MGI:1920209	-0.119421407	-4.871111049	0.00000531847463	0.0002287844
chr2	151,572,622	151,590,005	17,384	+	1,399	ENSMUSG00000027456.8	protein_coding	228765	Sdcbp2	0.671944497	MGI:MGI:2385156	0.447693536	4.871643789	0.00000530736807	0.0002287844
chr2	164,163,619	164,171,113	7,495	-	2,712	ENSMUSG00000040164.3	protein_coding	16538	Kcns1	3.039899910	MGI:MGI:1197019	0.303084501	4.870743015	0.00000532616062	0.0002287844
chr8	71,951,038	71,993,792	42,755	+	4,334	ENSMUSG00000052446.17	protein_coding	234413	Zfp961	2.976940810	MGI:MGI:3583954	-0.170250106	-4.869333070	0.00000535570609	0.0002295598
chr3	95,296,096	95,307,176	11,081	-	2,073	ENSMUSG00000015702.13	protein_coding	71790	Anxa9	0.248634054	MGI:MGI:1923711	-0.475466804	-4.866291765	0.00000541998182	0.0002313220
chr5	73,632,749	73,647,790	15,042	-	4,052	ENSMUSG00000029156.11	protein_coding	24051	Sgcb	10.600315057	MGI:MGI:1346523	0.092816023	4.866714411	0.00000541100473	0.0002313220
chr10	128,720,134	128,744,855	24,722	-	4,762	ENSMUSG00000025357.8	protein_coding	13139	Dgka	2.579636524	MGI:MGI:102952	-0.277267683	-4.865700467	0.00000543256547	0.0002313647
chr3	81,932,601	81,956,725	24,125	+	5,123	ENSMUSG00000028015.3	protein_coding	229445	Ctso	3.120469435	MGI:MGI:2139628	0.183406009	4.859102071	0.00000557493490	0.0002369229
chr1	153,899,944	153,909,723	9,780	+	3,782	ENSMUSG00000026473.16	protein_coding	14645	Glul	175.336292178	MGI:MGI:95739	0.107940231	4.857884469	0.00000560160082	0.0002375507
chr9	113,070,983	113,123,029	52,047	-	1,914	ENSMUSG00000110996.1	lincRNA	102640100	Gm36251	1.313251810	MGI:MGI:5595410	0.360736381	4.856151799	0.00000563976135	0.0002386623
chr8	25,754,480	25,769,704	15,225	+	2,322	ENSMUSG00000091514.2	lincRNA	100503003	Gm17484	0.956869223	MGI:MGI:4937118	-0.428442864	-4.855473923	0.00000565475981	0.0002387911
chr10	23,796,986	23,827,968	30,983	+	3,258	ENSMUSG00000037455.16	protein_coding	76306	Slc18b1	4.197448073	MGI:MGI:1923556	-0.158858112	-4.854097316	0.00000568533790	0.0002395758
chr14	65,819,038	65,833,994	14,957	-	6,648	ENSMUSG00000022034.10	protein_coding	71988	Esco2	1.644528748	MGI:MGI:1919238	-0.250686359	-4.852766092	0.00000571506114	0.0002403213
chr2	21,205,724	21,214,376	8,653	+	4,043	ENSMUSG00000048550.17	protein_coding	208967	Thnsl1	5.771192646	MGI:MGI:2139347	-0.164525367	-4.847421146	0.00000583593379	0.0002439261
chr7	3,289,179	3,331,099	41,921	+	3,612	ENSMUSG00000078816.9	protein_coding	18752	Prkcg	27.216722794	MGI:MGI:97597	0.257547674	4.847368097	0.00000583714587	0.0002439261
chr17	25,809,085	25,821,255	12,171	+	3,587	ENSMUSG00000025738.8	protein_coding	214931	Fbxl16	112.674219296	MGI:MGI:2448488	0.126034382	4.847355985	0.00000583742263	0.0002439261
chr4	70,216,856	70,410,443	193,588	-	13,012	ENSMUSG00000039298.16	protein_coding	214444	Cdk5rap2	2.863103145	MGI:MGI:2384875	-0.159833514	-4.844544426	0.00000590201651	0.0002461104
chr6	125,460,266	125,494,791	34,526	-	2,044	ENSMUSG00000030342.8	protein_coding	12527	Cd9	137.935549585	MGI:MGI:88348	0.155860389	4.842979770	0.00000593826463	0.0002471060
chr8	85,299,632	85,308,071	8,440	+	2,469	ENSMUSG00000031697.12	protein_coding	56452	Orc6	13.026433897	MGI:MGI:1929285	0.167533041	4.839916017	0.00000600987137	0.0002495658
chr5	38,137,192	38,159,907	22,716	-	3,215	ENSMUSG00000029126.7	protein_coding	18196	Nsg1	227.792930208	MGI:MGI:109149	0.085933690	4.838718043	0.00000603809891	0.0002502178
chr6	88,842,558	88,875,044	32,487	-	5,749	ENSMUSG00000033152.13	protein_coding	319655	Podxl2	55.352354577	MGI:MGI:2442488	0.139434471	4.834078720	0.00000614863781	0.0002506386
chr9	50,845,301	50,892,797	47,497	+	6,449	ENSMUSG00000032058.14	protein_coding	73699	Ppp2r1b	4.780852205	MGI:MGI:1920949	-0.120791315	-4.835890803	0.00000610522950	0.0002506386
chr9	118,150,231	118,170,376	20,146	+	1,181	ENSMUSG00000097402.1	lincRNA	100502695	Gm17399	0.368050719	MGI:MGI:4937033	-0.435273027	-4.835771574	0.00000610807644	0.0002506386
chr10	88,730,858	88,744,094	13,237	+	2,369	ENSMUSG00000060904.14	protein_coding	104303	Arl1	41.893839164	MGI:MGI:99436	0.094508085	4.834406467	0.00000614076444	0.0002506386
chr11	120,713,925	120,721,128	7,204	+	3,293	ENSMUSG00000025145.13	protein_coding	217366	Lrrc45	10.632560682	MGI:MGI:2387183	-0.229434853	-4.835136237	0.00000612326867	0.0002506386
chr14	27,481,090	27,508,460	27,371	-	4,512	ENSMUSG00000046753.10	protein_coding	320234	Ccdc66	2.856898520	MGI:MGI:2443639	-0.171378956	-4.835026162	0.00000612590454	0.0002506386
chr14	47,387,779	47,418,407	30,629	-	6,805	ENSMUSG00000037544.14	protein_coding	218977	Dlgap5	0.853901331	MGI:MGI:2183453	-0.204867037	-4.834859917	0.00000612988754	0.0002506386
chr16	31,427,876	31,428,291	416	-	1,901	ENSMUSG00000086645.2	antisense	100047123	Gm15743	0.751450890	MGI:MGI:3783185	0.276147957	4.836393996	0.00000609322863	0.0002506386
chr2	70,039,126	70,429,195	390,070	+	7,039	ENSMUSG00000042064.13	protein_coding	329421	Myo3b	0.556689830	MGI:MGI:2448580	-0.298625197	-4.831230518	0.00000621747464	0.0002524143
chr15	99,242,817	99,251,961	9,145	-	3,506	ENSMUSG00000037570.16	protein_coding	51812	Mcrs1	30.685634347	MGI:MGI:1858420	0.109741627	4.831248441	0.00000621703912	0.0002524143
chr13	84,222,296	84,296,141	73,846	+	6,262	ENSMUSG00000035762.11	protein_coding	72745	Tmem161b	3.688350063	MGI:MGI:1919995	0.161358392	4.830289844	0.00000624037382	0.0002528301
chr12	84,677,277	84,698,831	21,555	-	3,080	ENSMUSG00000071234.3	protein_coding	627191	Syndig1l	6.184198438	MGI:MGI:2685107	0.139034980	4.829686883	0.00000625509512	0.0002529135
chr4	138,434,671	138,442,265	7,595	+	4,000	ENSMUSG00000041241.12	protein_coding	68350	Mul1	8.469032349	MGI:MGI:1915600	0.113658993	4.828352977	0.00000628778276	0.0002537216
chr3	159,495,433	159,529,576	34,144	+	3,323	ENSMUSG00000028175.15	protein_coding	76131	Depdc1a	1.712351098	MGI:MGI:1923381	-0.296971605	-4.827741633	0.00000630281943	0.0002538156
chr1	93,405,940	93,478,801	72,862	-	11,320	ENSMUSG00000034088.15	protein_coding	110611	Hdlbp	13.153256478	MGI:MGI:99256	-0.088695200	-4.826775264	0.00000632665981	0.0002541923
chr11	5,106,265	5,152,257	45,993	-	2,890	ENSMUSG00000034164.17	protein_coding	140703	Emid1	4.643968417	MGI:MGI:2155091	0.170675197	4.826331879	0.00000633762752	0.0002541923
chr2	36,136,389	36,190,647	54,259	+	4,971	ENSMUSG00000026887.9	protein_coding	67871	Mrrf	3.374225076	MGI:MGI:1915121	-0.197886782	-4.824045427	0.00000639448056	0.0002559586
chr7	30,169,875	30,178,860	8,986	+	5,315	ENSMUSG00000066647.8	transcribed_unprocessed_pseudogene	330503	Gm5113	6.537651314	MGI:MGI:3644651	0.109315567	4.822732487	0.00000642735128	0.0002567598
chr18	57,354,741	57,392,956	38,216	+	11,993	ENSMUSG00000024594.9	protein_coding	73137	Prrc1	3.100572120	MGI:MGI:1916106	0.116187775	4.822001934	0.00000644571260	0.0002569794
chrX	53,055,046	53,057,190	2,145	-	1,610	ENSMUSG00000087365.7	processed_transcript	72575	C430049B03Rik	0.354433672	MGI:MGI:1924903	-0.522198439	-4.818116131	0.00000654423813	0.0002603877
chr5	65,199,696	65,260,409	60,714	+	11,278	ENSMUSG00000037890.13	protein_coding	213081	Wdr19	1.771658441	MGI:MGI:2443231	-0.145627756	-4.814364479	0.00000664075325	0.0002631794
chr10	69,398,773	70,023,957	625,185	+	34,838	ENSMUSG00000069601.14	protein_coding	11735	Ank3	9.662271618	MGI:MGI:88026	-0.209935497	-4.814747877	0.00000663082668	0.0002631794
chr6	63,248,494	63,255,373	6,880	-	5,506	ENSMUSG00000108242.1	processed_transcript	77508	9330118I20Rik	0.316785059	MGI:MGI:1924758	0.267374390	4.812925980	0.00000667812663	0.0002636144
chr19	29,608,214	29,648,415	40,202	-	9,338	ENSMUSG00000046324.12	protein_coding	226090	Ermp1	3.621140809	MGI:MGI:106250	0.167879886	4.813378524	0.00000666634713	0.0002636144
chr14	99,046,222	99,074,540	28,319	+	5,153	ENSMUSG00000022070.7	protein_coding	77744	Bora	0.815564668	MGI:MGI:1924994	-0.167599077	-4.810229601	0.00000674873342	0.0002658761
chr4	135,975,460	135,987,264	11,805	-	2,477	ENSMUSG00000028669.15	protein_coding	66193	Pithd1	22.492413986	MGI:MGI:1913443	0.138620858	4.805814726	0.00000686591300	0.0002699601
chr9	21,588,682	21,592,772	4,091	-	2,174	ENSMUSG00000032182.15	protein_coding	74766	Yipf2	3.832232308	MGI:MGI:1922016	-0.267852904	-4.805237747	0.00000688137283	0.0002700364
chr4	127,987,857	128,567,656	579,800	+	17,077	ENSMUSG00000028804.20	protein_coding	329942	Csmd2	3.475088164	MGI:MGI:2386401	-0.174577278	-4.800935455	0.00000699772386	0.0002735275
chr15	89,098,357	89,123,087	24,731	-	11,464	ENSMUSG00000051786.15	protein_coding	328580	Tubgcp6	3.170529112	MGI:MGI:2146071	-0.118373027	-4.801387320	0.00000698541417	0.0002735275
chr4	135,213,969	135,272,814	58,846	-	6,572	ENSMUSG00000037242.8	protein_coding	29876	Clic4	18.161443683	MGI:MGI:1352754	-0.132654418	-4.790097030	0.00000729939475	0.0002847619
chr8	11,513,977	11,550,783	36,807	-	7,237	ENSMUSG00000056228.10	protein_coding	71941	Cars2	1.865204392	MGI:MGI:1919191	-0.193011058	-4.789129972	0.00000732691850	0.0002852785
chr6	47,796,141	47,813,430	17,290	-	2,399	ENSMUSG00000025823.9	protein_coding	12304	Pdia4	17.345268607	MGI:MGI:104864	-0.161360108	-4.787744629	0.00000736652330	0.0002862625
chr17	24,882,611	24,886,329	3,719	-	1,959	ENSMUSG00000039183.6	protein_coding	26426	Nubp2	13.575864196	MGI:MGI:1347072	0.126010714	4.786645959	0.00000739808067	0.0002869306
chr19	6,084,983	6,091,777	6,795	+	2,129	ENSMUSG00000024791.10	protein_coding	67849	Cdca5	1.450218973	MGI:MGI:1915099	-0.241184165	-4.786032765	0.00000741575079	0.0002870585
chr5	108,132,875	108,233,628	100,754	+	6,433	ENSMUSG00000056531.11	protein_coding	73254	Ccdc18	3.253996883	MGI:MGI:1922974	-0.255462981	-4.784755242	0.00000745269660	0.0002879307
chr1	135,720,061	135,752,232	32,172	+	1,956	ENSMUSG00000026421.14	protein_coding	13007	Csrp1	41.796326951	MGI:MGI:88549	0.145169576	4.780867856	0.00000756622506	0.0002917525
chr16	20,668,313	20,692,884	24,572	+	7,301	ENSMUSG00000045983.16	protein_coding	208643	Eif4g1	42.689430363	MGI:MGI:2384784	-0.077506903	-4.778850869	0.00000762579138	0.0002934828
chr2	150,832,493	150,904,741	72,249	-	2,823	ENSMUSG00000032046.15	protein_coding	76192	Abhd12	50.963125358	MGI:MGI:1923442	0.112759187	4.778005532	0.00000765089169	0.0002936801
chr16	72,308,306	73,046,095	737,790	+	16,511	ENSMUSG00000022883.11	protein_coding	19876	Robo1	12.639597619	MGI:MGI:1274781	-0.194448383	-4.777688547	0.00000766032453	0.0002936801
chr4	94,567,514	94,603,244	35,731	-	6,441	ENSMUSG00000028577.13	protein_coding	18786	Plaa	15.360914650	MGI:MGI:104810	0.176934358	4.776711982	0.00000768945639	0.0002940757
chr8	120,653,914	120,668,012	14,099	-	6,295	ENSMUSG00000031819.13	protein_coding	18117	Emc8	10.009352755	MGI:MGI:1343095	0.088891498	4.776356416	0.00000770009002	0.0002940757
chr1	38,052,786	38,129,662	76,877	-	6,168	ENSMUSG00000026082.11	protein_coding	56210	Rev1	8.030122664	MGI:MGI:1929074	0.188243434	4.772922771	0.00000780351657	0.0002974569
chr3	87,987,531	88,000,230	12,700	-	4,064	ENSMUSG00000004892.13	protein_coding	12032	Bcan	26.673277132	MGI:MGI:1096385	0.162765886	4.769007930	0.00000792308761	0.0003014395
chr12	24,974,925	25,063,152	88,228	+	8,669	ENSMUSG00000036333.11	protein_coding	77480	Kidins220	67.957872138	MGI:MGI:1924730	-0.101841412	-4.768029062	0.00000795326278	0.0003020123
chr6	87,842,615	87,851,106	8,492	-	3,036	ENSMUSG00000030057.15	protein_coding	12785	Cnbp	88.187611717	MGI:MGI:88431	0.121974870	4.765563029	0.00000802977885	0.0003037629
chr7	24,482,023	24,504,539	22,517	+	2,161	ENSMUSG00000054793.8	protein_coding	260299	Cadm4	169.875355511	MGI:MGI:2449088	0.127242240	4.765763787	0.00000802352302	0.0003037629
chr13	100,778,650	100,786,570	7,921	-	4,217	ENSMUSG00000041431.16	protein_coding	268697	Ccnb1	2.991888067	MGI:MGI:88302	-0.201855729	-4.765030736	0.00000804638858	0.0003038158
chr6	34,029,448	34,134,034	104,587	+	12,068	ENSMUSG00000056215.13	protein_coding	74354	Lrguk	0.416647221	MGI:MGI:1921604	-0.267859911	-4.760423927	0.00000819154411	0.0003081316
chr19	58,795,750	58,943,654	147,905	-	9,192	ENSMUSG00000025092.7	protein_coding	73442	Hspa12a	17.696872757	MGI:MGI:1920692	-0.117259040	-4.760540028	0.00000818785480	0.0003081316
chr7	122,159,439	122,169,873	10,435	+	2,199	ENSMUSG00000030867.7	protein_coding	18817	Plk1	2.931944130	MGI:MGI:97621	-0.223510184	-4.758366156	0.00000825720264	0.0003100176
chr1	134,199,223	134,235,431	36,209	-	5,785	ENSMUSG00000042429.8	protein_coding	11539	Adora1	23.162498171	MGI:MGI:99401	0.107809537	4.755291637	0.00000835625841	0.0003119774
chr4	53,440,413	53,622,478	182,066	+	6,945	ENSMUSG00000028412.17	protein_coding	100434	Slc44a1	11.313380780	MGI:MGI:2140592	0.175294244	4.755560267	0.00000834755774	0.0003119774
chr5	99,274,095	99,279,284	5,190	+	3,252	ENSMUSG00000105686.1	lincRNA	102638959	Gm35394	0.411707648	MGI:MGI:5594553	-0.270483068	-4.755627924	0.00000834536776	0.0003119774
chr2	103,762,941	103,797,649	34,709	-	10,219	ENSMUSG00000027184.14	protein_coding	53872	Caprin1	35.476650552	MGI:MGI:1858234	-0.142027963	-4.753398384	0.00000841783007	0.0003131057
chr15	79,483,714	79,505,241	21,528	-	2,152	ENSMUSG00000044216.7	protein_coding	16520	Kcnj4	19.731176776	MGI:MGI:104743	0.243962517	4.753763291	0.00000840592847	0.0003131057
chr2	11,742,573	11,777,582	35,010	-	5,115	ENSMUSG00000058594.15	protein_coding	50755	Fbh1	13.747297760	MGI:MGI:1354699	-0.155170360	-4.751795785	0.00000847029402	0.0003133068
chr15	76,119,517	76,126,596	7,080	-	4,567	ENSMUSG00000044361.16	protein_coding	271278	BC024139	1.497293331	MGI:MGI:2442591	-0.309241637	-4.752738226	0.00000843940313	0.0003133068
chr16	36,792,884	36,875,003	82,120	-	4,370	ENSMUSG00000022838.14	protein_coding	106389	Eaf2	0.135296262	MGI:MGI:2146616	0.393198578	4.751901651	0.00000846681851	0.0003133068
chr3	114,030,540	114,220,718	190,179	+	12,744	ENSMUSG00000027966.20	protein_coding	12814	Col11a1	0.848252177	MGI:MGI:88446	-0.244733965	-4.750168264	0.00000852389938	0.0003135476
chr4	138,313,409	138,326,240	12,832	-	2,673	ENSMUSG00000028756.12	protein_coding	68943	Pink1	100.202740052	MGI:MGI:1916193	0.114969746	4.750753584	0.00000850458291	0.0003135476
chr8	22,128,283	22,166,412	38,130	-	2,153	ENSMUSG00000031478.16	protein_coding	23954	Nek3	1.653757714	MGI:MGI:1344371	-0.194871395	-4.750222856	0.00000852209596	0.0003135476
chr12	80,120,546	80,132,802	12,257	-	2,330	ENSMUSG00000097729.2	processed_transcript	69548	2310015A10Rik	1.879926745	MGI:MGI:1916798	0.229133684	4.746371116	0.00000865025209	0.0003170278
chr16	15,848,441	15,863,369	14,929	-	1,309	ENSMUSG00000022671.13	protein_coding	72083	Mzt2	12.680906741	MGI:MGI:1922845	0.104966799	4.746519029	0.00000864529625	0.0003170278
chr2	181,520,485	181,550,258	29,774	+	6,953	ENSMUSG00000000826.16	protein_coding	13002	Dnajc5	63.969829997	MGI:MGI:892995	0.088729216	4.745117434	0.00000869236798	0.0003174770
chr5	136,136,146	136,140,512	4,367	+	2,117	ENSMUSG00000039754.10	protein_coding	72041	Alkbh4	3.713942809	MGI:MGI:1919291	0.175146687	4.744919733	0.00000869902770	0.0003174770
chr13	62,479,827	62,571,199	91,373	-	5,764	ENSMUSG00000074865.11	protein_coding	77117	Zfp934	0.677865671	MGI:MGI:1924367	-0.216117303	-4.744588590	0.00000871019364	0.0003174770
chr1	166,974,023	166,999,728	25,706	-	934	ENSMUSG00000102548.1	lincRNA	100503962	Gm16701	1.578828068	MGI:MGI:4439625	-0.371051073	-4.742934203	0.00000876618766	0.0003186219
chr6	77,242,689	77,257,791	15,103	+	3,033	ENSMUSG00000060780.2	protein_coding	74342	Lrrtm1	17.809353444	MGI:MGI:2389173	0.152533351	4.742718666	0.00000877350842	0.0003186219
chr1	20,802,968	20,820,312	17,345	-	3,752	ENSMUSG00000041859.10	protein_coding	17215	Mcm3	6.208895057	MGI:MGI:101845	-0.207239215	-4.741385986	0.00000881890542	0.0003191878
chr5	88,565,040	88,651,392	86,353	+	10,214	ENSMUSG00000029291.11	protein_coding	52822	Rufy3	31.845281613	MGI:MGI:106484	-0.070028058	-4.740364592	0.00000885385323	0.0003191878
chr5	142,463,944	142,478,710	14,767	+	5,919	ENSMUSG00000039623.13	protein_coding	231855	Ap5z1	2.362957205	MGI:MGI:1924908	-0.161746816	-4.741134518	0.00000882749713	0.0003191878
chr5	149,282,752	149,287,868	5,117	-	4,230	ENSMUSG00000107317.1	antisense	100503484	Gm19719	0.101751900	MGI:MGI:5011904	-0.653046525	-4.740486048	0.00000884969049	0.0003191878
chr16	13,903,161	13,949,619	46,459	+	3,760	ENSMUSG00000022679.13	protein_coding	93734	Mpv17l	10.771676982	MGI:MGI:2135951	0.124455786	4.739923352	0.00000886899225	0.0003191878
chr5	9,118,801	9,161,776	42,976	-	11,041	ENSMUSG00000042508.16	protein_coding	23857	Dmtf1	5.333173791	MGI:MGI:1344415	-0.122529638	-4.739053126	0.00000889892375	0.0003195581
chr11	103,070,304	103,101,658	31,355	-	3,393	ENSMUSG00000020937.14	protein_coding	72469	Plcd3	2.901661872	MGI:MGI:107451	0.185290183	4.738694810	0.00000891127658	0.0003195581
chr1	75,210,838	75,215,606	4,769	+	4,518	ENSMUSG00000026201.12	protein_coding	20872	Stk16	9.680257004	MGI:MGI:1313271	-0.127844982	-4.736490105	0.00000898765106	0.0003213187
chr6	117,905,808	117,907,760	1,953	-	1,953	ENSMUSG00000042087.5	TEC	74471	4933440N22Rik	0.200053701	MGI:MGI:1921721	0.449154591	4.736349365	0.00000899254807	0.0003213187
chr9	44,912,557	44,920,742	8,186	-	6,443	ENSMUSG00000038717.8	protein_coding	27425	Atp5l	16.632444814	MGI:MGI:1351597	0.113060124	4.733055990	0.00000910788431	0.0003246173
chr10	31,313,383	31,328,204	14,822	+	3,508	ENSMUSG00000000295.13	protein_coding	69692	Hddc2	5.745363912	MGI:MGI:1916942	0.123954834	4.732712918	0.00000911998135	0.0003246173
chr14	50,824,059	50,870,560	46,502	-	9,568	ENSMUSG00000006281.8	protein_coding	21745	Tep1	0.474307631	MGI:MGI:109573	-0.269282052	-4.732326695	0.00000913361863	0.0003246173
chr15	79,527,736	79,546,741	19,006	-	7,643	ENSMUSG00000055065.7	protein_coding	67040	Ddx17	46.686879618	MGI:MGI:1914290	-0.178934873	-4.730266186	0.00000920670982	0.0003266338
chr7	98,885,021	99,141,141	256,121	-	9,035	ENSMUSG00000035354.9	protein_coding	78610	Uvrag	4.039030865	MGI:MGI:1925860	0.094999053	4.729120972	0.00000924757895	0.0003273993
chr17	78,752,898	78,835,324	82,427	-	8,173	ENSMUSG00000039414.10	protein_coding	320473	Heatr5b	5.260528415	MGI:MGI:2444098	-0.195959476	-4.728744015	0.00000926106997	0.0003273993
chr15	103,240,432	103,246,692	6,261	+	3,153	ENSMUSG00000046434.16	protein_coding	15382	Hnrnpa1	211.563404508	MGI:MGI:104820	-0.104093434	-4.727087143	0.00000932059545	0.0003289215
chr6	136,506,167	136,610,862	104,696	+	20,726	ENSMUSG00000030213.12	protein_coding	54343	Atf7ip	7.148579193	MGI:MGI:1858965	-0.126536430	-4.726499937	0.00000934178083	0.0003290877
chr17	55,651,951	55,712,578	60,628	-	5,268	ENSMUSG00000024174.9	protein_coding	72836	Pot1b	2.088063119	MGI:MGI:1920086	-0.177761052	-4.725973161	0.00000936082587	0.0003291781
chr1	178,951,960	179,518,034	566,075	-	9,184	ENSMUSG00000055067.15	protein_coding	69726	Smyd3	3.969145204	MGI:MGI:1916976	0.101645648	4.722244614	0.00000949671141	0.0003333696
chr11	75,510,094	75,513,168	3,075	+	1,583	ENSMUSG00000038195.6	protein_coding	280408	Rilp	0.771462361	MGI:MGI:2144271	0.360198167	4.721266480	0.00000953267562	0.0003340450
chr5	110,259,130	110,269,854	10,725	-	2,373	ENSMUSG00000029500.16	protein_coding	72542	Pgam5	30.703002832	MGI:MGI:1919792	0.090632225	4.720212483	0.00000957157749	0.0003348208
chr5	30,058,202	30,073,552	15,351	-	6,089	ENSMUSG00000025747.12	protein_coding	22171	Tyms	1.094326057	MGI:MGI:98878	-0.186259011	-4.716917820	0.00000969417804	0.0003385166
chr2	143,546,156	143,816,285	270,130	+	7,910	ENSMUSG00000027419.9	protein_coding	18549	Pcsk2	22.784162558	MGI:MGI:97512	0.136249594	4.714435470	0.00000978755843	0.0003411810
chr8	104,639,838	104,641,965	2,128	-	1,076	ENSMUSG00000031879.14	protein_coding	68523	Ciao2b	14.978218300	MGI:MGI:1915773	-0.144881413	-4.711343101	0.00000990511054	0.0003446771
chr2	91,649,860	91,672,326	22,467	+	4,275	ENSMUSG00000027247.16	protein_coding	228359	Arhgap1	23.011211073	MGI:MGI:2445003	0.091931340	4.709433627	0.00000997838097	0.0003454215
chr2	157,145,893	157,204,512	58,620	-	5,993	ENSMUSG00000027641.13	protein_coding	19650	Rbl1	1.853531409	MGI:MGI:103300	-0.194091523	-4.709967738	0.00000995783313	0.0003454215
chr18	36,679,215	36,683,853	4,639	+	3,275	ENSMUSG00000033272.12	protein_coding	67843	Slc35a4	13.318421039	MGI:MGI:1915093	0.137197328	4.709454393	0.00000997758133	0.0003454215
chr3	28,781,276	28,798,846	17,571	+	5,027	ENSMUSG00000050192.8	protein_coding	208691	Eif5a2	7.317937504	MGI:MGI:1933735	0.168924418	4.708231693	0.00001002477166	0.0003454357
chr16	15,887,286	15,889,981	2,696	+	3,746	ENSMUSG00000071637.5	protein_coding	12609	Cebpd	0.681353520	MGI:MGI:103573	0.376811436	4.708675234	0.00001000762806	0.0003454357
chr18	5,210,029	5,334,807	124,779	-	4,040	ENSMUSG00000050945.8	protein_coding	240186	Zfp438	1.153106653	MGI:MGI:2444919	0.173486511	4.708079095	0.00001003067639	0.0003454357
chr16	17,086,555	17,111,257	24,703	-	6,171	ENSMUSG00000022771.17	protein_coding	66053	Ppil2	9.972474729	MGI:MGI:2447857	-0.115476793	-4.707207220	0.00001006447843	0.0003460033
chr4	99,765,402	99,929,813	164,412	-	4,632	ENSMUSG00000028549.17	protein_coding	67733	Itgb3bp	0.861557327	MGI:MGI:1914983	-0.228041512	-4.705697658	0.00001012326523	0.0003468304
chr11	94,663,851	94,677,515	13,665	-	3,979	ENSMUSG00000020868.15	protein_coding	217119	Xylt2	5.115224947	MGI:MGI:2444797	0.160325696	4.705758499	0.00001012088942	0.0003468304
chr9	48,488,701	48,495,294	6,594	-	4,941	ENSMUSG00000042396.10	protein_coding	67010	Rbm7	7.578114810	MGI:MGI:1914260	0.152481817	4.704086101	0.00001018639249	0.0003483956
chr12	105,030,617	105,032,279	1,663	-	529	ENSMUSG00000113722.1	lincRNA	69434	Snhg10	4.074813633	MGI:MGI:1916684	0.326357673	4.702868119	0.00001023435658	0.0003493943
chr19	4,756,497	4,765,467	8,971	+	9,979	ENSMUSG00000033760.17	protein_coding	66704	Rbm4b	4.093790227	MGI:MGI:1913954	-0.157401760	-4.702457435	0.00001025057874	0.0003493943
chr1	53,806,876	54,195,034	388,159	-	12,947	ENSMUSG00000042807.15	protein_coding	329152	Hecw2	2.633341498	MGI:MGI:2685817	0.185699188	4.700628489	0.00001032312691	0.0003512677
chr1	185,363,044	185,428,360	65,317	+	18,102	ENSMUSG00000026615.14	protein_coding	107508	Eprs	7.115656318	MGI:MGI:97838	-0.111687844	-4.698262861	0.00001041770425	0.0003538830
chr8	64,592,542	64,693,054	100,513	-	2,609	ENSMUSG00000037852.8	protein_coding	12876	Cpe	378.678561116	MGI:MGI:101932	0.107072548	4.695235158	0.00001053998102	0.0003568230
chr17	69,075,683	69,289,989	214,307	+	13,031	ENSMUSG00000024044.19	protein_coding	13823	Epb41l3	7.229560281	MGI:MGI:103008	-0.103304158	-4.695242990	0.00001053966291	0.0003568230
chr11	72,241,989	72,267,222	25,234	-	4,940	ENSMUSG00000020805.14	protein_coding	237831	Slc13a5	1.156039593	MGI:MGI:3037150	0.324952037	4.694346485	0.00001057613505	0.0003574412
chr7	139,086,001	139,102,704	16,704	+	5,983	ENSMUSG00000025478.15	protein_coding	26757	Dpysl4	17.550821378	MGI:MGI:1349764	0.128745003	4.693824755	0.00001059741685	0.0003575554
chr3	89,361,975	89,377,549	15,575	+	2,285	ENSMUSG00000109293.1	protein_coding	329702	Dcst2	0.343291647	MGI:MGI:2685606	0.404718016	4.691413565	0.00001069631318	0.0003596770
chr10	9,755,547	9,900,683	145,137	-	16,513	ENSMUSG00000019790.17	protein_coding	78808	Stxbp5	4.819144100	MGI:MGI:1926058	0.170737461	4.691513717	0.00001069218758	0.0003596770
chr1	58,383,512	58,386,134	2,623	-	2,623	ENSMUSG00000103839.1	TEC	NA	Gm37607	0.541254086	NA	-0.374970638	-4.690415270	0.00001073752092	0.0003604559
chr2	121,193,281	121,271,341	78,061	-	14,164	ENSMUSG00000043909.16	protein_coding	27223	Trp53bp1	14.735506367	MGI:MGI:1351320	-0.103618967	-4.688082056	0.00001083443443	0.0003628769
chr6	134,929,092	134,956,798	27,707	+	5,788	ENSMUSG00000098318.7	lincRNA	381822	Lockd	0.744108133	MGI:MGI:1915081	-0.232323762	-4.687370887	0.00001086414262	0.0003628769
chr9	50,751,325	50,756,636	5,312	+	1,479	ENSMUSG00000032060.10	protein_coding	12955	Cryab	11.649507084	MGI:MGI:88516	0.270406117	4.687438202	0.00001086132722	0.0003628769
chr3	88,200,623	88,203,481	2,859	+	2,579	ENSMUSG00000097428.1	processed_transcript	99870	AW047730	5.840153956	MGI:MGI:2139951	0.194721952	4.686219885	0.00001091239210	0.0003638800
chr9	62,791,821	62,811,934	20,114	-	6,785	ENSMUSG00000032244.9	protein_coding	14155	Fem1b	27.987206177	MGI:MGI:1335087	-0.092302503	-4.685192514	0.00001095563495	0.0003647076
chr17	46,711,463	46,725,541	14,079	+	3,796	ENSMUSG00000002763.16	protein_coding	224824	Pex6	10.025404530	MGI:MGI:2385054	-0.167859122	-4.684763826	0.00001097372797	0.0003647076
chr17	72,836,453	72,851,195	14,743	+	4,185	ENSMUSG00000039770.6	protein_coding	383295	Ypel5	49.713497790	MGI:MGI:1916937	0.091856325	4.684002630	0.00001100592627	0.0003651701
chr2	80,617,045	80,631,661	14,617	+	2,992	ENSMUSG00000027001.10	protein_coding	68082	Dusp19	2.437290598	MGI:MGI:1915332	-0.206131449	-4.682086626	0.00001108737952	0.0003658501
chr7	79,391,929	79,450,264	58,336	+	5,774	ENSMUSG00000039187.16	protein_coding	208836	Fanci	0.725908341	MGI:MGI:2384790	-0.218647198	-4.682543838	0.00001106788943	0.0003658501
chr11	75,588,097	75,628,804	40,708	+	4,129	ENSMUSG00000017781.17	protein_coding	18738	Pitpna	61.807244723	MGI:MGI:99887	0.070201621	4.682098788	0.00001108686069	0.0003658501
chr17	66,666,947	67,354,073	687,127	-	8,828	ENSMUSG00000033278.10	protein_coding	19274	Ptprm	4.260355539	MGI:MGI:102694	-0.146670435	-4.681798295	0.00001109968771	0.0003658501
chr13	46,501,848	46,650,281	148,434	+	4,159	ENSMUSG00000021373.16	protein_coding	67252	Cap2	20.770702719	MGI:MGI:1914502	-0.260268619	-4.678869434	0.00001122546879	0.0003693863
chr5	75,932,827	75,978,458	45,632	-	9,030	ENSMUSG00000062960.10	protein_coding	16542	Kdr	2.449487657	MGI:MGI:96683	-0.245197445	-4.677424757	0.00001128802012	0.0003696423
chr8	120,080,890	120,101,482	20,593	-	3,677	ENSMUSG00000031823.14	protein_coding	102193	Zdhhc7	7.637940393	MGI:MGI:2142662	0.108938099	4.677407560	0.00001128876674	0.0003696423
chr10	10,686,059	11,082,356	396,298	-	7,648	ENSMUSG00000019828.13	protein_coding	14816	Grm1	2.713536449	MGI:MGI:1351338	-0.206867351	-4.677868848	0.00001126875595	0.0003696423
chr3	103,575,231	103,645,569	70,339	+	5,828	ENSMUSG00000027849.19	protein_coding	54524	Syt6	13.160022367	MGI:MGI:1859544	-0.210053478	-4.676123919	0.00001134463331	0.0003708637
chr5	144,767,732	144,859,778	92,047	+	20,859	ENSMUSG00000045482.16	protein_coding	100683	Trrap	6.059227787	MGI:MGI:2153272	-0.146278440	-4.672287842	0.00001151319297	0.0003757590
chr1	52,119,440	52,161,865	42,426	+	7,105	ENSMUSG00000026104.14	protein_coding	20846	Stat1	1.136543673	MGI:MGI:103063	-0.319070413	-4.669957498	0.00001161677556	0.0003772902
chr9	41,680,147	41,737,380	57,234	-	7,226	ENSMUSG00000110862.1	lincRNA	102639545	Gm35835	0.185004277	MGI:MGI:5594994	-0.365299695	-4.670080244	0.00001161129700	0.0003772902
chr14	31,698,768	31,830,651	131,884	-	12,233	ENSMUSG00000014496.8	protein_coding	105522	Ankrd28	9.036295603	MGI:MGI:2145661	0.133707300	4.670436198	0.00001159542391	0.0003772902
chr7	30,413,760	30,417,582	3,823	+	667	ENSMUSG00000030579.10	protein_coding	22177	Tyrobp	27.444605923	MGI:MGI:1277211	0.257994919	4.668885647	0.00001166472228	0.0003782324
chr5	21,186,255	21,315,131	128,877	+	10,425	ENSMUSG00000039934.12	protein_coding	212167	Gsap	0.929992333	MGI:MGI:2442259	-0.205965863	-4.666365187	0.00001177822825	0.0003812756
chrX	135,742,733	135,747,322	4,590	+	4,247	ENSMUSG00000072969.2	protein_coding	494468	Armcx5	4.107033834	MGI:MGI:2148026	0.274141768	4.665956101	0.00001179675190	0.0003812756
chr6	112,619,850	112,696,648	76,799	-	5,796	ENSMUSG00000030254.16	protein_coding	58186	Rad18	3.392119057	MGI:MGI:1890476	0.196475741	4.663822518	0.00001189382163	0.0003831729
chr11	53,770,014	53,778,374	8,361	+	3,976	ENSMUSG00000018899.16	protein_coding	16362	Irf1	2.074716124	MGI:MGI:96590	0.257897531	4.663981626	0.00001188655614	0.0003831729
chr12	21,323,509	21,373,593	50,085	-	7,154	ENSMUSG00000052593.16	protein_coding	11491	Adam17	2.985638101	MGI:MGI:1096335	-0.112515694	-4.662317795	0.00001196274692	0.0003847728
chr8	94,974,751	95,014,196	39,446	+	5,421	ENSMUSG00000031785.16	protein_coding	14766	Adgrg1	22.419766179	MGI:MGI:1340051	-0.106318566	-4.659016805	0.00001211531435	0.0003890535
chr4	116,601,052	116,627,941	26,890	-	7,518	ENSMUSG00000028693.15	protein_coding	50927	Nasp	14.426681103	MGI:MGI:1355328	-0.124210197	-4.655402833	0.00001228451542	0.0003938538
chr11	6,597,823	6,606,053	8,231	-	4,892	ENSMUSG00000041073.10	protein_coding	192950	Nacad	15.095238968	MGI:MGI:3603030	-0.108701836	-4.652054678	0.00001244331866	0.0003980901
chr13	30,659,999	30,711,231	51,233	+	5,108	ENSMUSG00000069255.13	protein_coding	105352	Dusp22	3.628083828	MGI:MGI:1915926	0.121133441	4.651778462	0.00001245650830	0.0003980901
chr10	61,680,299	61,693,297	12,999	+	3,740	ENSMUSG00000020088.10	protein_coding	20224	Sar1a	41.622066183	MGI:MGI:98230	0.086870254	4.649420622	0.00001256965217	0.0004010643
chr19	47,014,698	47,025,327	10,630	+	3,240	ENSMUSG00000034336.3	protein_coding	226180	Ina	90.749634915	MGI:MGI:96568	-0.128722694	-4.648662197	0.00001260625792	0.0004015907
chr19	8,820,010	8,834,143	14,134	+	7,108	ENSMUSG00000071659.4	protein_coding	68693	Hnrnpul2	33.620948972	MGI:MGI:1915943	-0.080743053	-4.639380604	0.00001306271304	0.0004154692
chr7	28,314,891	28,338,746	23,856	-	5,764	ENSMUSG00000003435.9	protein_coding	20924	Supt5	23.504093670	MGI:MGI:1202400	-0.087898293	-4.635354322	0.00001326567550	0.0004212537
chr7	5,080,235	5,098,178	17,944	+	2,810	ENSMUSG00000035203.16	protein_coding	13854	Epn1	103.551865654	MGI:MGI:1333763	0.100467739	4.633091589	0.00001338107948	0.0004242439
chr5	36,868,513	36,955,078	86,566	+	4,450	ENSMUSG00000029120.10	protein_coding	269643	Ppp2r2c	103.876193054	MGI:MGI:2442660	0.089121017	4.631596704	0.00001345785587	0.0004260019
chr7	120,957,036	120,982,312	25,277	-	5,684	ENSMUSG00000030878.11	protein_coding	12585	Cdr2	46.999613875	MGI:MGI:1100885	-0.179909179	-4.629255932	0.00001357893679	0.0004291546
chr6	56,069,804	56,652,487	582,684	-	20,520	ENSMUSG00000004347.17	protein_coding	18575	Pde1c	0.758535602	MGI:MGI:108413	-0.141828053	-4.625529824	0.00001377386237	0.0004346274
chr14	31,170,930	31,216,946	46,017	-	13,198	ENSMUSG00000021910.15	protein_coding	64652	Nisch	27.924832800	MGI:MGI:1928323	-0.101874674	-4.624636280	0.00001382100917	0.0004347415
chr16	35,022,428	35,109,177	86,750	+	3,749	ENSMUSG00000035376.10	protein_coding	70757	Hacd2	5.959595876	MGI:MGI:1918007	0.122505551	4.624811871	0.00001381173195	0.0004347415
chr4	147,492,417	147,513,420	21,004	+	1,488	ENSMUSG00000078496.9	protein_coding	195531	Zfp982	0.502225575	MGI:MGI:3701121	-0.507132439	-4.621225176	0.00001400243734	0.0004397558
chr14	30,825,590	30,877,210	51,621	+	4,362	ENSMUSG00000006526.13	protein_coding	69179	Stimate	4.035661182	MGI:MGI:1921500	0.169725543	4.619970830	0.00001406973270	0.0004411756
chr4	86,648,386	86,670,060	21,675	-	3,512	ENSMUSG00000028494.12	protein_coding	11520	Plin2	5.465559820	MGI:MGI:87920	-0.188169480	-4.618002918	0.00001417594410	0.0004438093
chr11	50,376,990	50,386,528	9,539	+	5,842	ENSMUSG00000007850.16	protein_coding	59013	Hnrnph1	62.517070582	MGI:MGI:1891925	-0.114077345	-4.616239490	0.00001427178021	0.0004461104
chr14	51,884,842	51,891,868	7,027	+	3,970	ENSMUSG00000004561.14	protein_coding	52535	Mettl17	4.339931807	MGI:MGI:1098577	-0.135469121	-4.613633964	0.00001441453378	0.0004491668
chr19	22,139,046	22,989,310	850,265	+	24,437	ENSMUSG00000052387.16	protein_coding	226025	Trpm3	2.362624540	MGI:MGI:2443101	-0.218150524	-4.614016623	0.00001439348183	0.0004491668
chr3	34,054,335	34,055,429	1,095	-	1,095	ENSMUSG00000105135.1	TEC	NA	Gm43667	2.109211578	NA	-0.270832858	-4.612118917	0.00001449817778	0.0004504141
chr3	89,418,443	89,430,015	11,573	+	5,645	ENSMUSG00000042626.13	protein_coding	20416	Shc1	1.760001569	MGI:MGI:98296	-0.178353898	-4.611962635	0.00001450683272	0.0004504141
chr4	149,896,283	149,955,043	58,761	-	4,396	ENSMUSG00000039911.13	protein_coding	74646	Spsb1	2.560777365	MGI:MGI:1921896	0.192777077	4.611685149	0.00001452221230	0.0004504141
chr13	114,833,081	114,932,100	99,020	-	7,133	ENSMUSG00000015533.9	protein_coding	16398	Itga2	2.821449526	MGI:MGI:96600	-0.371572484	-4.610872329	0.00001456735369	0.0004511137
chrX	36,823,737	36,874,111	50,375	-	7,424	ENSMUSG00000006423.15	protein_coding	77644	Steep1	4.263564259	MGI:MGI:1924894	-0.153194685	-4.610061279	0.00001461253261	0.0004518123
chr5	139,471,211	139,484,517	13,307	-	3,407	ENSMUSG00000053581.13	protein_coding	100494	Zfand2a	19.379516914	MGI:MGI:2140729	0.103331449	4.608401445	0.00001470541684	0.0004539814
chr2	118,598,211	118,641,591	43,381	+	4,275	ENSMUSG00000040084.9	protein_coding	12236	Bub1b	10.159822863	MGI:MGI:1333889	-0.202614663	-4.607678105	0.00001474607400	0.0004545341
chr4	128,755,364	128,768,588	13,225	+	3,588	ENSMUSG00000028794.13	protein_coding	215493	A3galt2	0.231899641	MGI:MGI:2685279	-0.394884057	-4.604328891	0.00001493575193	0.0004591331
chr13	51,645,232	51,650,660	5,429	+	692	ENSMUSG00000062248.5	protein_coding	66197	Cks2	7.564237598	MGI:MGI:1913447	-0.167640383	-4.604232457	0.00001494124823	0.0004591331
chr2	38,511,643	38,594,606	82,964	+	10,714	ENSMUSG00000026749.11	protein_coding	59126	Nek6	3.570696897	MGI:MGI:1891638	0.110981203	4.602788949	0.00001502375719	0.0004599842
chr6	49,243,924	49,264,010	20,087	-	6,945	ENSMUSG00000029817.11	protein_coding	101214	Tra2a	8.305301372	MGI:MGI:1933972	-0.228907761	-4.603072986	0.00001500748712	0.0004599842
chr16	48,994,185	49,019,705	25,521	+	5,688	ENSMUSG00000033031.13	protein_coding	224171	Cip2a	1.946678765	MGI:MGI:2146335	-0.195483723	-4.602539944	0.00001503803462	0.0004599842
chr4	134,537,892	134,552,166	14,275	-	3,619	ENSMUSG00000050989.9	protein_coding	74777	Selenon	9.716141239	MGI:MGI:2151208	-0.102885459	-4.599349599	0.00001522213208	0.0004641937
chr11	87,376,645	87,404,954	28,310	-	4,384	ENSMUSG00000007646.13	protein_coding	114714	Rad51c	0.951429187	MGI:MGI:2150020	-0.246645724	-4.599519749	0.00001521225863	0.0004641937
chr16	44,347,121	44,388,497	41,377	+	5,416	ENSMUSG00000043065.12	protein_coding	212514	Spice1	1.714504667	MGI:MGI:1196252	-0.277943828	-4.595241464	0.00001546241483	0.0004700857
chr17	56,005,711	56,016,790	11,080	+	2,305	ENSMUSG00000003199.16	protein_coding	68047	Mpnd	32.520069418	MGI:MGI:1915297	-0.140330019	-4.595524846	0.00001544572240	0.0004700857
chr18	56,955,833	56,975,368	19,536	-	3,233	ENSMUSG00000024592.15	protein_coding	77422	C330018D20Rik	3.078210165	MGI:MGI:1924672	-0.190421932	-4.588479908	0.00001586593287	0.0004816203
chr7	99,153,658	99,182,719	29,062	-	3,083	ENSMUSG00000030747.5	protein_coding	67800	Dgat2	9.042389423	MGI:MGI:1915050	0.132048204	4.587433107	0.00001592931087	0.0004828104
chr6	48,504,337	48,534,832	30,496	+	6,973	ENSMUSG00000107476.3	transcribed_unitary_pseudogene	58894	Zfp862-ps	2.450186759	MGI:MGI:1889827	-0.159969989	-4.585632834	0.00001603888250	0.0004853949
chr7	25,317,164	25,365,917	48,754	+	10,159	ENSMUSG00000045039.9	protein_coding	269878	Megf8	13.331112616	MGI:MGI:2446294	-0.105422992	-4.584032214	0.00001613691640	0.0004873835
chr10	36,974,544	37,001,889	27,346	+	4,474	ENSMUSG00000019777.16	protein_coding	15182	Hdac2	41.867656744	MGI:MGI:1097691	-0.098806504	-4.583764107	0.00001615339406	0.0004873835
chr8	13,159,161	13,175,338	16,178	+	2,675	ENSMUSG00000031447.7	protein_coding	16783	Lamp1	103.959823930	MGI:MGI:96745	0.093893371	4.580124705	0.00001637869037	0.0004934358
chr9	62,341,293	62,377,701	36,409	+	3,166	ENSMUSG00000032249.14	protein_coding	11737	Anp32a	59.861743515	MGI:MGI:108447	-0.119230636	-4.579000385	0.00001644890557	0.0004948049
chr7	27,342,133	27,356,019	13,887	-	4,230	ENSMUSG00000089832.8	protein_coding	192192	Shkbp1	3.505483871	MGI:MGI:2385803	-0.191978789	-4.578276829	0.00001649424691	0.0004954227
chr7	51,997,171	52,006,018	8,848	-	3,561	ENSMUSG00000074093.4	protein_coding	75744	Svip	8.084951286	MGI:MGI:1922994	0.176304926	4.577129471	0.00001656639438	0.0004968426
chr1	155,275,701	155,417,329	141,629	-	17,880	ENSMUSG00000026469.14	protein_coding	19775	Xpr1	21.799366695	MGI:MGI:97932	-0.123530480	-4.576638702	0.00001659734806	0.0004970246
chr15	78,913,919	78,919,517	5,599	+	2,001	ENSMUSG00000116165.1	protein_coding	57028	Pdxp	22.876146864	MGI:MGI:1919282	0.149600846	4.574874532	0.00001670908150	0.0004996215
chr1	16,964,560	17,097,889	133,330	-	4,998	ENSMUSG00000042686.5	protein_coding	57339	Jph1	1.684278671	MGI:MGI:1891495	0.184386746	4.573450289	0.00001679981782	0.0005015838
chr7	31,032,722	31,042,481	9,760	-	4,192	ENSMUSG00000009687.14	protein_coding	18301	Fxyd5	2.220609105	MGI:MGI:1201785	-0.294303069	-4.570725729	0.00001697472927	0.0005060496
chrX	134,404,551	134,452,700	48,150	+	8,553	ENSMUSG00000000223.13	protein_coding	13497	Drp2	7.979101460	MGI:MGI:107432	-0.146861466	-4.568192638	0.00001713893298	0.0005101834
chr1	63,730,614	63,754,655	24,042	+	5,873	ENSMUSG00000025962.15	protein_coding	75619	Fastkd2	2.500961733	MGI:MGI:1922869	-0.181397571	-4.566900235	0.00001722330368	0.0005119319
chr7	127,271,879	127,274,055	2,177	-	2,177	ENSMUSG00000049091.6	protein_coding	20768	Sephs2	16.480859126	MGI:MGI:108388	0.105257326	4.564410588	0.00001738697004	0.0005160287
chr18	35,118,859	35,254,779	135,921	+	6,425	ENSMUSG00000037815.7	protein_coding	12385	Ctnna1	10.516125429	MGI:MGI:88274	-0.100406976	-4.563760949	0.00001742992419	0.0005165361
chr2	133,552,159	133,562,885	10,727	+	3,555	ENSMUSG00000027358.6	protein_coding	12156	Bmp2	0.744279337	MGI:MGI:88177	0.269518630	4.561685783	0.00001756782475	0.0005186681
chr5	143,172,186	143,180,730	8,545	-	4,143	ENSMUSG00000061898.10	protein_coding	57782	Rbak	4.592819997	MGI:MGI:1927369	0.237364718	4.561897161	0.00001755372984	0.0005186681
chr17	34,728,380	34,743,882	15,503	-	5,695	ENSMUSG00000073418.4	protein_coding	12268	C4b	0.434873339	MGI:MGI:88228	0.494062131	4.561118039	0.00001760573702	0.0005186681
chrX	73,716,597	73,738,534	21,938	+	4,192	ENSMUSG00000031378.14	protein_coding	11666	Abcd1	2.881090571	MGI:MGI:1349215	-0.193766449	-4.561204626	0.00001759994984	0.0005186681
chr1	131,127,455	131,138,340	10,886	-	3,178	ENSMUSG00000016526.8	protein_coding	226419	Dyrk3	5.004458293	MGI:MGI:1330300	0.138235103	4.560412918	0.00001765293333	0.0005192926
chr4	154,637,576	154,644,724	7,149	+	3,542	ENSMUSG00000085069.2	antisense	100042178	Prdm16os	2.123606851	MGI:MGI:3651882	-0.256691187	-4.559297617	0.00001772783523	0.0005204497
chr18	14,624,198	14,682,766	58,569	-	10,193	ENSMUSG00000037013.17	protein_coding	268996	Ss18	2.663867858	MGI:MGI:107708	-0.156448420	-4.558665334	0.00001777043520	0.0005204497
chr18	61,696,837	61,707,635	10,799	-	2,645	ENSMUSG00000024579.7	protein_coding	240334	Pcyox1l	5.351187824	MGI:MGI:3606062	-0.174122366	-4.559018511	0.00001774662773	0.0005204497
chr5	100,679,484	100,719,716	40,233	-	3,516	ENSMUSG00000035273.14	protein_coding	15442	Hpse	7.758457844	MGI:MGI:1343124	0.458024450	4.557821968	0.00001782741143	0.0005213539
chr4	115,784,812	115,822,655	37,844	+	4,050	ENSMUSG00000028710.18	protein_coding	230649	Atpaf1	4.241755312	MGI:MGI:2180560	0.108857692	4.556742674	0.00001790058509	0.0005227285
chr8	112,011,398	112,020,528	9,131	+	4,958	ENSMUSG00000033430.10	protein_coding	57321	Terf2ip	16.084626463	MGI:MGI:1929871	0.088444650	4.554398111	0.00001806054636	0.0005259556
chr17	26,561,489	26,656,931	95,443	+	8,888	ENSMUSG00000001576.15	protein_coding	67458	Ergic1	19.701751303	MGI:MGI:1914708	0.081685285	4.554351195	0.00001806376138	0.0005259556
chr2	27,079,379	27,108,981	29,603	+	7,993	ENSMUSG00000036040.14	protein_coding	77794	Adamtsl2	0.792831530	MGI:MGI:1925044	-0.197929077	-4.553733698	0.00001810612845	0.0005264218
chr5	143,622,447	143,710,250	87,804	+	9,437	ENSMUSG00000018001.18	protein_coding	19159	Cyth3	8.346475394	MGI:MGI:1335107	0.126362306	4.552041400	0.00001822273332	0.0005282741
chr8	86,624,043	86,723,873	99,831	+	5,346	ENSMUSG00000047866.18	protein_coding	66887	Lonp2	12.273125498	MGI:MGI:1914137	-0.120616675	-4.552214328	0.00001821078466	0.0005282741
chr4	46,662,305	46,991,873	329,569	-	6,686	ENSMUSG00000039809.10	protein_coding	242425	Gabbr2	28.877699535	MGI:MGI:2386030	0.135799347	4.550816435	0.00001830759149	0.0005299650
chr8	4,735,976	4,779,554	43,579	-	6,295	ENSMUSG00000022322.8	protein_coding	20419	Shcbp1	0.761666294	MGI:MGI:1338802	-0.212602480	-4.549055211	0.00001843027051	0.0005311688
chr9	48,654,297	48,836,222	181,926	-	5,283	ENSMUSG00000066687.5	protein_coding	235320	Zbtb16	2.357222042	MGI:MGI:103222	0.263554570	4.549387047	0.00001840709546	0.0005311688
chr11	61,729,650	61,762,088	32,439	-	1,962	ENSMUSG00000020528.14	protein_coding	212627	Prpsap2	20.219870324	MGI:MGI:2384838	-0.119024968	-4.549452218	0.00001840254731	0.0005311688
chr17	46,798,120	46,858,482	60,363	-	6,851	ENSMUSG00000036568.7	protein_coding	210982	Bicral	6.634210593	MGI:MGI:2673855	-0.147765782	-4.548693713	0.00001845554929	0.0005311688
chr10	77,986,947	78,010,083	23,137	-	6,675	ENSMUSG00000020277.10	protein_coding	18641	Pfkl	13.117284760	MGI:MGI:97547	-0.200728253	-4.545733118	0.00001866384654	0.0005356202
chr19	34,550,694	34,576,419	25,726	+	3,927	ENSMUSG00000045932.12	protein_coding	15958	Ifit2	5.619828132	MGI:MGI:99449	-0.194924302	-4.545809677	0.00001865843148	0.0005356202
chr1	163,702,256	163,725,232	22,977	-	1,848	ENSMUSG00000040113.14	protein_coding	240879	Mettl11b	0.589035734	MGI:MGI:2685053	-0.353196123	-4.541897861	0.00001893707432	0.0005426817
chr1	194,938,819	194,961,279	22,461	+	7,290	ENSMUSG00000016494.9	protein_coding	12490	Cd34	5.359432962	MGI:MGI:88329	-0.253893826	-4.540882379	0.00001901006532	0.0005439929
chr8	85,840,959	86,061,376	220,418	+	7,417	ENSMUSG00000036879.15	protein_coding	102093	Phkb	3.195783469	MGI:MGI:97578	-0.177955016	-4.540458994	0.00001904057801	0.0005440866
chr11	44,518,964	44,565,520	46,557	+	7,786	ENSMUSG00000019189.13	protein_coding	74315	Rnf145	19.433399534	MGI:MGI:1921565	0.102175080	4.537188170	0.00001927790715	0.0005500813
chr1	191,351,975	191,403,272	51,298	-	9,607	ENSMUSG00000026626.11	protein_coding	226849	Ppp2r5a	5.623023002	MGI:MGI:2388479	0.113782418	4.534786212	0.00001945401598	0.0005535250
chr7	25,242,561	25,250,761	8,201	-	3,607	ENSMUSG00000040857.15	protein_coding	13875	Erf	7.886036345	MGI:MGI:109637	0.147606387	4.535064113	0.00001943356108	0.0005535250
chr6	83,543,211	83,572,427	29,217	-	10,426	ENSMUSG00000006906.10	protein_coding	70527	Stambp	4.377416145	MGI:MGI:1917777	0.081233353	4.533108816	0.00001957792479	0.0005562581
chr5	15,923,755	15,933,406	9,652	-	1,455	ENSMUSG00000096936.1	lincRNA	100041781	Gm3510	2.412621873	MGI:MGI:3781687	0.222040151	4.530446869	0.00001977613447	0.0005610916
chr14	20,734,875	20,794,051	59,177	-	6,401	ENSMUSG00000021820.18	protein_coding	12325	Camk2g	28.399805498	MGI:MGI:88259	0.102229247	4.529470053	0.00001984935542	0.0005623702
chr2	167,298,444	167,349,183	50,740	-	4,308	ENSMUSG00000017929.13	protein_coding	56336	B4galt5	15.231943426	MGI:MGI:1927169	0.106272548	4.527494148	0.00001999827139	0.0005657868
chr11	58,307,069	58,314,613	7,545	+	1,963	ENSMUSG00000037243.17	protein_coding	103836	Zfp692	8.079286115	MGI:MGI:2144276	-0.188549175	-4.527054452	0.00002003155652	0.0005659269
chr8	13,757,676	13,781,938	24,263	+	3,103	ENSMUSG00000038416.15	protein_coding	69957	Cdc16	22.713678876	MGI:MGI:1917207	-0.114717181	-4.525270773	0.00002016713341	0.0005689524
chr14	118,787,908	118,874,525	86,618	+	2,591	ENSMUSG00000022132.15	protein_coding	58187	Cldn10	3.666035608	MGI:MGI:1913101	0.262506747	4.524260076	0.00002024435057	0.0005703253
chr3	97,158,777	97,176,574	17,798	+	8,503	ENSMUSG00000028093.15	protein_coding	66659	Acp6	0.799250567	MGI:MGI:1931010	-0.244403158	-4.521069947	0.00002048996085	0.0005764317
chr11	97,159,714	97,187,881	28,168	-	6,590	ENSMUSG00000001440.5	protein_coding	16211	Kpnb1	35.751001634	MGI:MGI:107532	-0.080684365	-4.519937162	0.00002057786784	0.0005780905
chr13	49,261,554	49,320,311	58,758	-	6,012	ENSMUSG00000037946.11	protein_coding	30938	Fgd3	3.845710006	MGI:MGI:1353657	-0.202549112	-4.517774341	0.00002074672470	0.0005820156
chr1	153,749,426	153,762,401	12,976	+	6,641	ENSMUSG00000066800.11	protein_coding	24014	Rnasel	9.183564255	MGI:MGI:1098272	-0.193561249	-4.516457249	0.00002085021060	0.0005832803
chr14	18,573,575	18,894,267	320,693	-	4,628	ENSMUSG00000058317.12	protein_coding	218793	Ube2e2	12.321837667	MGI:MGI:2384997	0.083900445	4.516527775	0.00002084465656	0.0005832803
chr14	52,261,759	52,279,545	17,787	-	4,163	ENSMUSG00000022159.16	protein_coding	76338	Rab2b	9.585624026	MGI:MGI:1923588	-0.163673805	-4.515971338	0.00002088851552	0.0005835346
chr10	86,300,372	86,349,506	49,135	+	8,144	ENSMUSG00000020044.13	protein_coding	21859	Timp3	7.734250656	MGI:MGI:98754	0.137122770	4.513679006	0.00002107014472	0.0005877864
chr3	90,231,597	90,235,419	3,823	+	1,531	ENSMUSG00000027937.15	protein_coding	23922	Jtb	19.083109419	MGI:MGI:1346082	0.119631478	4.511709632	0.00002122740653	0.0005897027
chr6	128,376,981	128,377,769	789	+	789	ENSMUSG00000108176.1	TEC	NA	Gm43965	0.498229734	NA	-0.423619624	-4.512142448	0.00002119274736	0.0005897027
chrX	94,234,599	94,273,515	38,917	+	9,741	ENSMUSG00000043929.16	protein_coding	236904	Klhl15	0.997032695	MGI:MGI:1923400	0.224667679	4.511899223	0.00002121221768	0.0005897027
chr5	45,669,919	45,700,546	30,628	+	7,066	ENSMUSG00000015880.13	protein_coding	54392	Ncapg	1.042151734	MGI:MGI:1930197	-0.206178227	-4.508238459	0.00002150736669	0.0005966502
chr6	91,489,305	91,515,888	26,584	-	5,494	ENSMUSG00000030094.8	protein_coding	22591	Xpc	4.346278569	MGI:MGI:103557	0.179102300	4.505720813	0.00002171265778	0.0006015099
chr14	34,310,727	34,345,265	34,539	+	4,210	ENSMUSG00000021794.16	protein_coding	14661	Glud1	53.511685532	MGI:MGI:95753	0.072644648	4.502959515	0.00002194000009	0.0006069662
chr1	91,928,779	92,195,694	266,916	-	15,813	ENSMUSG00000026313.16	protein_coding	208727	Hdac4	2.552475754	MGI:MGI:3036234	0.189321084	4.502353979	0.00002199016241	0.0006075125
chr15	98,983,348	98,996,446	13,099	+	6,788	ENSMUSG00000097587.2	processed_transcript	75951	4930578M01Rik	0.372247997	MGI:MGI:1923201	-0.330315873	-4.500116501	0.00002217647993	0.0006118135
chr6	49,073,795	49,086,751	12,957	+	3,777	ENSMUSG00000029815.12	protein_coding	75593	Malsu1	2.881903490	MGI:MGI:1922843	0.125174758	4.498024681	0.00002235205130	0.0006158067
chr14	31,131,053	31,139,124	8,072	+	2,378	ENSMUSG00000071547.4	protein_coding	70021	Nt5dc2	13.961058773	MGI:MGI:1917271	-0.148413615	-4.496350218	0.00002249356295	0.0006188518
chr15	76,576,358	76,595,816	19,459	+	3,633	ENSMUSG00000022550.18	protein_coding	268822	Adck5	3.486218748	MGI:MGI:2679274	-0.129118906	-4.495817305	0.00002253878212	0.0006192430
chr12	20,896,239	20,896,638	400	-	396	ENSMUSG00000073179.3	pseudogene	NA	Gm10478	2.775014387	NA	-0.298688321	-4.494940093	0.00002261340795	0.0006204398
chr7	80,388,585	80,405,431	16,847	-	9,178	ENSMUSG00000030530.15	protein_coding	18550	Furin	4.132484214	MGI:MGI:97513	0.119994633	4.493619189	0.00002272623118	0.0006223133
chr19	46,883,317	47,015,153	131,837	-	11,037	ENSMUSG00000025041.17	protein_coding	76952	Nt5c2	8.024442858	MGI:MGI:2178563	0.089474900	4.493411687	0.00002274400420	0.0006223133
chr7	98,703,103	98,715,367	12,265	+	4,125	ENSMUSG00000030753.15	protein_coding	72981	Thap12	29.180795784	MGI:MGI:1920231	0.118845551	4.492871523	0.00002279033365	0.0006227279
chr4	12,039,355	12,090,020	50,666	-	7,744	ENSMUSG00000049488.14	protein_coding	329795	Tmem67	1.408414470	MGI:MGI:1923928	-0.169980576	-4.492429386	0.00002282832342	0.0006229138
chr9	105,128,903	105,131,824	2,922	-	2,592	ENSMUSG00000032565.9	protein_coding	75686	Nudt16	6.622871434	MGI:MGI:1922936	0.135708528	4.491883577	0.00002287530564	0.0006233443
chr1	154,390,731	154,884,501	493,771	-	25,228	ENSMUSG00000004110.17	protein_coding	12290	Cacna1e	5.197192968	MGI:MGI:106217	-0.193030103	-4.487114986	0.00002328978161	0.0006304727
chr2	157,367,594	157,396,763	29,170	+	1,107	ENSMUSG00000063019.5	protein_coding	69161	Manbal	36.157392214	MGI:MGI:1916411	0.116018628	4.488315704	0.00002318473750	0.0006304727
chr6	90,369,492	90,403,490	33,999	+	8,254	ENSMUSG00000034430.16	protein_coding	80292	Zxdc	3.312870881	MGI:MGI:1933108	0.125876742	4.487903455	0.00002322075098	0.0006304727
chr9	109,931,460	110,083,947	152,488	+	15,143	ENSMUSG00000032479.15	protein_coding	17758	Map4	31.531645893	MGI:MGI:97178	0.082048807	4.487763644	0.00002323297701	0.0006304727
chrX	93,304,767	93,632,155	327,389	-	8,813	ENSMUSG00000006678.6	protein_coding	18968	Pola1	2.324468822	MGI:MGI:99660	-0.201145477	-4.487058604	0.00002329472544	0.0006304727
chr5	29,434,664	29,457,843	23,180	+	9,232	ENSMUSG00000001569.10	protein_coding	433864	Nom1	3.400739062	MGI:MGI:1861749	0.134901612	4.485685062	0.00002341547923	0.0006328833
chr1	72,159,442	72,212,307	52,866	-	2,284	ENSMUSG00000039395.8	protein_coding	381269	Mreg	1.080672394	MGI:MGI:2151839	0.311644119	4.484508668	0.00002351938277	0.0006333369
chr1	161,142,691	161,170,498	27,808	+	3,735	ENSMUSG00000044835.15	protein_coding	73844	Ankrd45	15.097493122	MGI:MGI:1921094	-0.160495703	-4.484557117	0.00002351509479	0.0006333369
chr13	38,932,136	38,960,875	28,740	-	5,798	ENSMUSG00000021432.15	protein_coding	108652	Slc35b3	2.317404552	MGI:MGI:1913978	0.155573316	4.484418291	0.00002352738370	0.0006333369
chr4	125,085,134	125,109,889	24,756	+	5,211	ENSMUSG00000028863.13	protein_coding	70088	Meaf6	24.652896454	MGI:MGI:1917338	0.109912990	4.483168433	0.00002363830181	0.0006354663
chr8	64,947,185	64,969,033	21,849	+	1,750	ENSMUSG00000025521.15	protein_coding	73067	Tmem192	6.539383583	MGI:MGI:1920317	0.140806225	4.480308978	0.00002389397150	0.0006406150
chr11	69,088,490	69,092,384	3,895	+	3,809	ENSMUSG00000020894.16	protein_coding	22318	Vamp2	157.652885911	MGI:MGI:1313277	0.090408684	4.480323210	0.00002389269242	0.0006406150
chr18	12,128,741	12,157,387	28,647	+	10,963	ENSMUSG00000024404.7	protein_coding	66878	Riok3	44.116271053	MGI:MGI:1914128	0.105517639	4.479921842	0.00002392879135	0.0006406886
chr5	33,721,674	33,737,067	15,394	+	7,158	ENSMUSG00000054252.18	protein_coding	14184	Fgfr3	6.596108643	MGI:MGI:95524	0.204266785	4.478830397	0.00002402722307	0.0006424629
chr7	44,896,079	44,902,421	6,343	+	5,003	ENSMUSG00000011658.16	protein_coding	70300	Fuz	1.612038949	MGI:MGI:1917550	-0.238050665	-4.476778027	0.00002421337892	0.0006465749
chr4	139,352,609	139,489,530	136,922	+	17,997	ENSMUSG00000066036.14	protein_coding	69116	Ubr4	9.735702897	MGI:MGI:1916366	-0.175074402	-4.475293847	0.00002434886796	0.0006484591
chr7	31,116,524	31,126,844	10,321	-	1,859	ENSMUSG00000019194.15	protein_coding	20266	Scn1b	63.768805103	MGI:MGI:98247	0.209126019	4.475645588	0.00002431669168	0.0006484591
chr7	66,079,649	66,089,405	9,757	+	1,477	ENSMUSG00000075701.9	protein_coding	109815	Selenos	19.246965579	MGI:MGI:95994	0.128794327	4.474762351	0.00002439756595	0.0006488908
chr14	67,752,135	67,933,432	181,298	-	12,169	ENSMUSG00000044447.5	protein_coding	68813	Dock5	0.438308939	MGI:MGI:2652871	-0.296787167	-4.473753671	0.00002449024516	0.0006499481
chr15	80,287,238	80,398,279	111,042	+	9,862	ENSMUSG00000022416.15	protein_coding	239556	Cacna1i	5.465525143	MGI:MGI:2178051	0.149812500	4.473621659	0.00002450239991	0.0006499481
chr6	128,362,967	128,376,146	13,180	+	5,754	ENSMUSG00000001517.14	protein_coding	14235	Foxm1	2.273909624	MGI:MGI:1347487	-0.174836647	-4.471661849	0.00002468353346	0.0006530184
chr11	4,186,789	4,214,885	28,097	+	2,733	ENSMUSG00000034412.13	protein_coding	103724	Tbc1d10a	7.360391715	MGI:MGI:2144164	0.118249665	4.471950514	0.00002465677263	0.0006530184
chr13	23,738,808	23,740,367	1,560	+	1,560	ENSMUSG00000036181.2	protein_coding	50708	H1f2	64.168490054	MGI:MGI:1931526	-0.665422636	-4.468820481	0.00002494844930	0.0006587222
chr18	50,042,730	50,053,660	10,931	-	2,694	ENSMUSG00000086600.8	processed_transcript	102635912	C030005K06Rik	0.789628859	MGI:MGI:1925945	0.294193395	4.468642998	0.00002496508801	0.0006587222
chr6	93,675,455	94,283,322	607,868	-	10,579	ENSMUSG00000045095.16	protein_coding	14924	Magi1	8.024878402	MGI:MGI:1203522	-0.103770275	-4.466918046	0.00002512736025	0.0006621291
chr9	95,399,292	95,406,722	7,431	-	7,328	ENSMUSG00000033350.7	protein_coding	54371	Chst2	15.105524075	MGI:MGI:1891160	0.116501516	4.464359353	0.00002536994835	0.0006676408
chr4	126,556,935	126,593,903	36,969	+	7,186	ENSMUSG00000042489.15	protein_coding	269582	Clspn	0.905899743	MGI:MGI:2445153	-0.208469790	-4.462477500	0.00002554981164	0.0006690334
chr9	53,771,538	53,818,154	46,617	+	2,716	ENSMUSG00000042195.9	protein_coding	72022	Slc35f2	5.251806094	MGI:MGI:1919272	0.114953017	4.462771302	0.00002552164959	0.0006690334
chr11	75,630,988	75,648,871	17,884	+	5,728	ENSMUSG00000006127.9	protein_coding	19062	Inpp5k	8.776576690	MGI:MGI:1194899	0.105539080	4.462446118	0.00002555282154	0.0006690334
chr19	4,984,355	4,989,971	5,617	-	4,136	ENSMUSG00000045903.9	protein_coding	225872	Npas4	1.577721609	MGI:MGI:2664186	-0.381250808	-4.462404127	0.00002555684938	0.0006690334
chr2	149,743,927	149,798,701	54,775	-	1,436	ENSMUSG00000087029.1	lincRNA	100503289	Gm14133	0.725588620	MGI:MGI:3651594	-0.328601291	-4.459803186	0.00002580754243	0.0006738299
chr11	65,151,910	65,159,891	7,982	-	1,093	ENSMUSG00000020548.10	protein_coding	74282	1700086D15Rik	0.223806604	MGI:MGI:1921532	0.799158161	4.459855140	0.00002580251158	0.0006738299
chr8	122,282,141	122,336,068	53,928	+	3,503	ENSMUSG00000049577.15	protein_coding	22761	Zfpm1	7.301952099	MGI:MGI:1095400	0.176367335	4.459439233	0.00002584281158	0.0006738699
chr1	93,824,909	93,852,348	27,440	+	4,281	ENSMUSG00000073609.9	protein_coding	98314	D2hgdh	2.236986131	MGI:MGI:2138209	-0.203000796	-4.457724522	0.00002600960590	0.0006768798
chr5	66,259,897	66,298,015	38,119	+	5,388	ENSMUSG00000029206.13	protein_coding	70918	Nsun7	0.744043019	MGI:MGI:1918168	-0.224620402	-4.457556371	0.00002602601847	0.0006768798
chr7	16,119,895	16,127,516	7,622	+	3,341	ENSMUSG00000006021.5	protein_coding	70394	Kptn	5.001696200	MGI:MGI:1890380	-0.173294283	-4.455840473	0.00002619407419	0.0006803647
chr8	95,420,249	95,434,796	14,548	-	4,451	ENSMUSG00000031796.7	protein_coding	14894	Cfap20	8.464849690	MGI:MGI:107428	0.116015552	4.453910703	0.00002638433209	0.0006844164
chr11	69,045,647	69,051,664	6,018	+	2,946	ENSMUSG00000020897.12	protein_coding	20877	Aurkb	2.504468252	MGI:MGI:107168	-0.201706842	-4.453174163	0.00002645730047	0.0006848856
chr15	79,286,228	79,328,253	42,026	-	5,434	ENSMUSG00000042632.17	protein_coding	53357	Pla2g6	2.312625946	MGI:MGI:1859152	-0.188709959	-4.453036130	0.00002647099701	0.0006848856
chr3	96,645,584	96,664,513	18,930	+	5,186	ENSMUSG00000090210.7	protein_coding	213119	Itga10	0.252373286	MGI:MGI:2153482	-0.434310881	-4.451961223	0.00002657789151	0.0006867617
chr12	79,130,777	79,156,301	25,525	+	1,428	ENSMUSG00000021125.6	protein_coding	11847	Arg2	5.266259839	MGI:MGI:1330806	0.149781259	4.451459892	0.00002662788935	0.0006871647
chr17	85,090,552	85,458,588	368,037	+	4,114	ENSMUSG00000071037.6	protein_coding	73582	Camkmt	1.602419564	MGI:MGI:1920832	-0.213389163	-4.450658654	0.00002670798611	0.0006883423
chr11	60,105,013	60,199,195	94,183	+	9,591	ENSMUSG00000062115.15	protein_coding	19377	Rai1	8.271517521	MGI:MGI:103291	0.112374982	4.450257291	0.00002674819648	0.0006884903
chr3	130,617,448	130,634,809	17,362	+	8,262	ENSMUSG00000019232.14	protein_coding	71760	Etnppl	0.990995430	MGI:MGI:1919010	0.979075587	4.448910909	0.00002688351181	0.0006910827
chr1	155,212,471	155,244,444	31,974	-	8,222	ENSMUSG00000033722.9	protein_coding	207792	BC034090	0.734779385	MGI:MGI:2672904	-0.275264696	-4.448319339	0.00002694317566	0.0006917262
chr16	20,279,818	20,302,345	22,528	-	3,894	ENSMUSG00000033918.16	protein_coding	381038	Parl	6.215371140	MGI:MGI:1277152	0.103755816	4.447379493	0.00002703822927	0.0006932755
chr17	43,146,041	43,158,266	12,226	-	5,078	ENSMUSG00000117011.1	lincRNA	545207	E130008D07Rik	3.792156747	MGI:MGI:3584523	-0.223769851	-4.443478090	0.00002743628957	0.0007025801
chrX	152,233,020	152,273,396	40,377	+	7,110	ENSMUSG00000025332.14	protein_coding	20591	Kdm5c	12.049592985	MGI:MGI:99781	-0.099755016	-4.439950647	0.00002780107400	0.0007110098
chr1	119,907,890	119,913,208	5,319	-	3,341	ENSMUSG00000036975.5	protein_coding	66343	Tmem177	3.332767679	MGI:MGI:1913593	-0.178890542	-4.438830261	0.00002791791597	0.0007130850
chr19	3,259,076	3,283,017	23,942	-	5,949	ENSMUSG00000024831.14	protein_coding	20589	Ighmbp2	2.474611206	MGI:MGI:99954	0.128013987	4.436227245	0.00002819121549	0.0007191460
chr5	37,085,370	37,229,342	143,973	+	13,507	ENSMUSG00000117286.1	protein_coding	381634	Gm1043	0.965814698	MGI:MGI:2685889	-0.219042265	-4.434812794	0.00002834080765	0.0007192875
chr7	83,597,048	83,631,880	34,833	-	9,296	ENSMUSG00000087088.2	antisense	102631889	Gm16638	0.530238149	MGI:MGI:4439562	-0.298748773	-4.434919589	0.00002832948626	0.0007192875
chr9	109,093,844	109,097,796	3,953	-	2,010	ENSMUSG00000025644.10	antisense	665413	Gm7628	0.792115526	MGI:MGI:3643956	0.319988270	4.435409787	0.00002827757624	0.0007192875
chr11	23,256,041	23,297,597	41,557	+	7,181	ENSMUSG00000020290.14	protein_coding	103573	Xpo1	17.082227300	MGI:MGI:2144013	-0.160300380	-4.435684412	0.00002824853488	0.0007192875
chr6	30,479,053	30,509,704	30,652	-	9,856	ENSMUSG00000029782.20	protein_coding	72649	Tmem209	3.126397302	MGI:MGI:1919899	-0.112027454	-4.434351918	0.00002838971559	0.0007196144
chr3	94,413,273	94,434,668	21,396	+	6,142	ENSMUSG00000041912.12	protein_coding	72634	Tdrkh	7.025133462	MGI:MGI:1919884	-0.190813537	-4.433976780	0.00002842958530	0.0007197117
chr8	111,003,188	111,031,751	28,564	-	6,742	ENSMUSG00000033658.16	protein_coding	234733	Ddx19b	4.627045441	MGI:MGI:2148251	0.140784002	4.433126585	0.00002852014494	0.0007210903
chr16	95,702,075	95,721,051	18,977	+	5,780	ENSMUSG00000022895.16	protein_coding	23872	Ets2	6.492249083	MGI:MGI:95456	0.116516491	4.432583896	0.00002857809609	0.0007216421
chr4	46,450,902	46,472,657	21,756	+	1,716	ENSMUSG00000028333.10	protein_coding	67628	Anp32b	37.815242741	MGI:MGI:1914878	-0.121610347	-4.431898560	0.00002865144267	0.0007225807
chr4	48,279,760	48,431,954	152,195	+	11,431	ENSMUSG00000028344.12	protein_coding	16348	Invs	0.797367456	MGI:MGI:1335082	-0.175621640	-4.430691448	0.00002878107442	0.0007249347
chr11	74,619,605	74,641,516	21,912	+	4,002	ENSMUSG00000069814.6	protein_coding	432582	Ccdc92b	7.598327876	MGI:MGI:3588240	0.112783800	4.430284985	0.00002882485218	0.0007251229
chr1	95,313,623	95,335,284	21,662	+	4,814	ENSMUSG00000051185.9	protein_coding	67698	Fam174a	3.107051201	MGI:MGI:1914948	0.168529584	4.427697206	0.00002910508146	0.0007301898
chr10	84,622,292	84,727,178	104,887	+	5,262	ENSMUSG00000034453.8	protein_coding	70428	Polr3b	6.108447978	MGI:MGI:1917678	-0.112281463	-4.427413727	0.00002913593894	0.0007301898
chr16	91,729,281	91,915,160	185,880	+	23,425	ENSMUSG00000022957.20	protein_coding	16443	Itsn1	10.073891409	MGI:MGI:1338069	-0.155168421	-4.427924488	0.00002908036394	0.0007301898
chr16	59,471,775	59,492,461	20,687	+	5,290	ENSMUSG00000022724.15	protein_coding	67014	Riox2	1.926406620	MGI:MGI:1914264	-0.250301714	-4.425649780	0.00002932866260	0.0007340986
chr15	98,934,325	98,939,462	5,138	+	1,525	ENSMUSG00000116223.1	antisense	105246035	Gm41396	1.190615935	MGI:MGI:5624281	0.266168413	4.422757427	0.00002964734547	0.0007411465
chr8	22,659,212	22,706,578	47,367	-	19,078	ENSMUSG00000031537.15	protein_coding	16150	Ikbkb	1.918614611	MGI:MGI:1338071	-0.109746365	-4.422359862	0.00002969141069	0.0007413203
chr2	155,490,379	155,518,237	27,859	-	3,264	ENSMUSG00000027603.15	protein_coding	207182	Ggt7	22.650279534	MGI:MGI:1913385	0.099045799	4.421926336	0.00002973953409	0.0007415948
chr8	70,768,176	70,776,713	8,538	-	4,176	ENSMUSG00000031834.15	protein_coding	18709	Pik3r2	41.185735129	MGI:MGI:1098772	0.108817764	4.421479396	0.00002978922543	0.0007419077
chr13	62,603,013	62,624,180	21,168	-	2,701	ENSMUSG00000072066.7	protein_coding	211378	6720489N17Rik	1.610914158	MGI:MGI:2443901	-0.242188432	-4.419826135	0.00002997373641	0.0007446460
chr17	28,799,494	28,801,623	2,130	-	2,130	ENSMUSG00000117255.1	bidirectional_promoter_lncRNA	NA	Gm49864	0.217818884	NA	0.484934536	4.419845009	0.00002997162380	0.0007446460
chr4	93,334,138	93,335,511	1,374	-	1,374	ENSMUSG00000054000.5	protein_coding	69136	Tusc1	5.034681478	MGI:MGI:2684283	0.176532472	4.418939197	0.00003007317787	0.0007461884
chr10	29,143,839	29,199,630	55,792	+	4,175	ENSMUSG00000038916.7	protein_coding	67412	Soga3	21.570609559	MGI:MGI:1914662	-0.192316462	-4.415174764	0.00003049880130	0.0007558102
chr4	132,899,213	132,922,558	23,346	-	3,088	ENSMUSG00000028878.11	protein_coding	230789	Fam76a	10.527874968	MGI:MGI:2385211	0.112708483	4.413868148	0.00003064789127	0.0007582577
chr4	133,605,299	133,650,154	44,856	-	5,382	ENSMUSG00000037553.14	protein_coding	503610	Zdhhc18	7.116608594	MGI:MGI:3527792	0.121636238	4.413644450	0.00003067348660	0.0007582577
chr8	123,805,985	123,835,287	29,303	+	1,757	ENSMUSG00000019478.16	protein_coding	19341	Rab4a	18.648706925	MGI:MGI:105069	0.104123687	4.412222788	0.00003083663648	0.0007613486
chr7	16,871,347	16,874,886	3,540	-	3,510	ENSMUSG00000097842.2	lincRNA	320950	9330104G04Rik	2.221739854	MGI:MGI:2445112	-0.218606939	-4.407954794	0.00003133149069	0.0007726114
chr1	104,768,529	104,995,481	226,953	+	4,012	ENSMUSG00000050840.8	protein_coding	23836	Cdh20	3.137828243	MGI:MGI:1346069	0.163987835	4.405888980	0.00003157376314	0.0007770929
chr7	19,156,061	19,166,127	10,067	-	3,482	ENSMUSG00000030406.7	protein_coding	381853	Gipr	4.898517653	MGI:MGI:1352753	-0.272949325	-4.405742234	0.00003159104182	0.0007770929
chr2	153,291,413	153,333,390	41,978	+	5,635	ENSMUSG00000027475.9	protein_coding	16569	Kif3b	25.985690397	MGI:MGI:107688	0.076692253	4.401135813	0.00003213810194	0.0007887897
chr7	132,931,142	132,986,391	55,250	+	5,472	ENSMUSG00000030967.15	protein_coding	360216	Zranb1	22.789286342	MGI:MGI:106441	0.091072150	4.400744278	0.00003218502103	0.0007887897
chr14	48,446,124	48,520,368	74,245	+	21,065	ENSMUSG00000036339.18	protein_coding	218989	Tmem260	0.896412760	MGI:MGI:2443219	-0.148918740	-4.400781052	0.00003218061145	0.0007887897
chr11	50,131,396	50,172,030	40,635	+	6,429	ENSMUSG00000036644.15	protein_coding	76795	Tbc1d9b	15.835705189	MGI:MGI:1924045	-0.075569503	-4.400182467	0.00003225246068	0.0007894738
chr2	32,255,002	32,260,159	5,158	-	2,751	ENSMUSG00000002550.16	protein_coding	22245	Uck1	16.784798614	MGI:MGI:98904	0.099777754	4.399845505	0.00003229297508	0.0007894980
chr2	94,406,151	94,411,682	5,532	+	2,040	ENSMUSG00000045464.5	processed_transcript	66457	2810002D19Rik	2.385986461	MGI:MGI:1913707	-0.220734178	-4.398961815	0.00003239945896	0.0007911330
chr1	164,249,046	164,265,385	16,340	+	3,838	ENSMUSG00000040918.12	protein_coding	116914	Slc19a2	2.333041129	MGI:MGI:1928761	0.183001740	4.396397640	0.00003271036579	0.0007977495
chr9	108,085,413	108,094,441	9,029	-	5,651	ENSMUSG00000032590.14	protein_coding	235606	Apeh	3.725059498	MGI:MGI:88041	-0.158986868	-4.394645683	0.00003292444826	0.0008010145
chr11	76,726,602	76,763,579	36,978	-	4,289	ENSMUSG00000010392.8	protein_coding	53334	Gosr1	10.596962925	MGI:MGI:1858260	0.104826711	4.394930559	0.00003288954553	0.0008010145
chr7	4,628,040	4,631,422	3,383	-	1,917	ENSMUSG00000045282.7	protein_coding	68255	Tmem86b	2.261722891	MGI:MGI:1915505	-0.209962609	-4.393652058	0.00003304646716	0.0008030050
chr10	26,753,421	26,918,648	165,228	+	6,602	ENSMUSG00000039031.16	protein_coding	73910	Arhgap18	6.246929793	MGI:MGI:1921160	-0.148992687	-4.392926096	0.00003313589281	0.0008041997
chr5	135,406,531	135,545,115	138,585	-	12,961	ENSMUSG00000039959.13	protein_coding	215114	Hip1	6.973386213	MGI:MGI:1099804	-0.126850620	-4.392230439	0.00003322180512	0.0008053062
chr5	134,619,721	134,639,490	19,770	-	5,551	ENSMUSG00000040731.13	protein_coding	22384	Eif4h	60.343996016	MGI:MGI:1341822	0.083621238	4.391482876	0.00003331436786	0.0008065711
chr1	36,140,027	36,244,305	104,279	-	12,853	ENSMUSG00000037470.14	protein_coding	320011	Uggt1	5.152034469	MGI:MGI:2443162	-0.104597745	-4.390915965	0.00003338472855	0.0008072961
chr17	46,650,337	46,664,364	14,028	+	7,410	ENSMUSG00000038545.13	protein_coding	66515	Cul7	9.434036417	MGI:MGI:1913765	-0.096975001	-4.390566147	0.00003342821701	0.0008073703
chr17	34,112,023	34,122,634	10,612	-	7,826	ENSMUSG00000024335.20	protein_coding	14312	Brd2	43.306433700	MGI:MGI:99495	0.094122832	4.388520029	0.00003368368467	0.0008119486
chrX	20,961,684	20,986,737	25,054	+	1,581	ENSMUSG00000086877.7	processed_transcript	320742	A230072C01Rik	2.316270257	MGI:MGI:2444644	-0.251340141	-4.388397211	0.00003369907889	0.0008119486
chr7	140,954,837	140,955,987	1,151	-	655	ENSMUSG00000060591.9	protein_coding	80876	Ifitm2	6.864189188	MGI:MGI:1933382	0.277203299	4.387563702	0.00003380373305	0.0008134889
chr14	31,001,400	31,011,990	10,591	+	3,331	ENSMUSG00000021916.16	protein_coding	76485	Glt8d1	7.117099362	MGI:MGI:1923735	-0.124778705	-4.384262145	0.00003422136839	0.0008225483
chr5	101,765,130	101,823,858	58,729	+	3,939	ENSMUSG00000029330.8	protein_coding	74596	Cds1	11.498646440	MGI:MGI:1921846	0.133483303	4.382490146	0.00003444757317	0.0008259974
chr13	67,226,997	67,229,969	2,973	-	1,289	ENSMUSG00000114771.1	lincRNA	NA	Gm49064	1.599699677	NA	-0.317775105	-4.382679512	0.00003442333079	0.0008259974
chr1	135,146,824	135,156,269	9,446	+	2,299	ENSMUSG00000026426.10	protein_coding	68724	Arl8a	119.129183259	MGI:MGI:1915974	0.069985251	4.382088349	0.00003449906525	0.0008260249
chr5	135,187,264	135,246,129	58,866	+	13,667	ENSMUSG00000002748.7	protein_coding	22385	Baz1b	8.408312061	MGI:MGI:1353499	-0.145225236	-4.381836114	0.00003453142839	0.0008260249
chr4	12,232,833	12,233,951	1,119	+	1,119	ENSMUSG00000060989.8	processed_pseudogene	545592	Gm11847	8.611719504	MGI:MGI:3651787	-0.234032390	-4.380821422	0.00003466191579	0.0008281544
chr10	80,930,073	80,931,652	1,580	+	1,589	ENSMUSG00000015312.9	protein_coding	17873	Gadd45b	2.685742406	MGI:MGI:107776	0.307205533	4.378957872	0.00003490280751	0.0008329136
chr11	102,905,529	102,925,124	19,596	-	3,572	ENSMUSG00000051378.10	protein_coding	70218	Kif18b	1.397486505	MGI:MGI:2446979	-0.200077505	-4.377233952	0.00003512709083	0.0008372655
chr2	44,564,412	44,927,657	363,246	-	7,928	ENSMUSG00000036890.13	protein_coding	227835	Gtdc1	8.111932987	MGI:MGI:2444269	0.125150427	4.374232048	0.00003552097096	0.0008456447
chr11	119,393,100	119,487,415	94,316	+	16,888	ENSMUSG00000070327.14	protein_coding	672511	Rnf213	1.020632454	MGI:MGI:1289196	-0.337360986	-4.371320537	0.00003590706780	0.0008538188
chr1	135,434,580	135,688,105	253,526	-	18,814	ENSMUSG00000009418.16	protein_coding	215690	Nav1	14.154345951	MGI:MGI:2183683	-0.170079188	-4.366815073	0.00003651254837	0.0008671796
chr2	127,633,226	127,656,695	23,470	-	2,778	ENSMUSG00000027375.14	protein_coding	17153	Mal	11.607415473	MGI:MGI:892970	0.264229788	4.366496117	0.00003655578438	0.0008671796
chr18	34,630,951	34,651,735	20,785	-	9,500	ENSMUSG00000024370.17	protein_coding	52563	Cdc23	9.173529809	MGI:MGI:1098815	-0.089937583	-4.364427665	0.00003683737613	0.0008728230
chr2	23,506,220	23,572,104	65,885	-	10,280	ENSMUSG00000026771.14	protein_coding	76857	Spopl	2.339522901	MGI:MGI:1924107	0.263561393	4.359988908	0.00003744874822	0.0008852086
chr17	78,369,212	78,418,083	48,872	-	7,762	ENSMUSG00000056121.16	protein_coding	225020	Fez2	5.364161628	MGI:MGI:2675856	0.102376823	4.360156541	0.00003742548203	0.0008852086
chr4	148,039,077	148,059,548	20,472	+	7,315	ENSMUSG00000029009.17	protein_coding	17769	Mthfr	3.185175657	MGI:MGI:106639	-0.102651312	-4.351778652	0.00003860553283	0.0009114739
chr2	131,909,928	131,938,429	28,502	+	2,343	ENSMUSG00000079037.9	protein_coding	19122	Prnp	161.318899679	MGI:MGI:97769	0.086886546	4.349699579	0.00003890389929	0.0009174339
chr10	127,070,375	127,074,796	4,422	+	1,770	ENSMUSG00000112639.1	lincRNA	100504703	A730063M14Rik	1.086777418	MGI:MGI:2443898	0.233198871	4.348225406	0.00003911680591	0.0009213668
chr12	105,684,829	105,703,023	18,195	+	4,309	ENSMUSG00000044715.7	protein_coding	66787	Gskip	4.742986202	MGI:MGI:1914037	0.146981701	4.346876431	0.00003931261717	0.0009248884
chr6	35,177,421	35,247,590	70,170	+	9,306	ENSMUSG00000038759.15	protein_coding	70699	Nup205	5.880629503	MGI:MGI:2141625	-0.111967058	-4.344079889	0.00003972157235	0.0009326135
chr16	13,109,684	13,148,734	39,051	+	6,730	ENSMUSG00000022545.13	protein_coding	50505	Ercc4	3.190367887	MGI:MGI:1354163	0.104698276	4.343992885	0.00003973436121	0.0009326135
chr1	37,417,084	37,430,103	13,020	-	5,220	ENSMUSG00000026112.7	protein_coding	76178	Coa5	20.072496022	MGI:MGI:1923428	-0.083816376	-4.341389378	0.00004011890019	0.0009394313
chr9	50,596,357	50,603,812	7,456	-	1,231	ENSMUSG00000000171.5	protein_coding	66925	Sdhd	68.452385126	MGI:MGI:1914175	0.086855299	4.341551613	0.00004009483334	0.0009394313
chr2	29,619,720	29,740,353	120,634	+	7,485	ENSMUSG00000039844.20	protein_coding	107746	Rapgef1	30.895925883	MGI:MGI:104580	0.136758798	4.340598845	0.00004023637208	0.0009399781
chr15	26,309,048	26,409,576	100,529	+	2,848	ENSMUSG00000022269.13	protein_coding	NA	Marchf11	1.404083761	NA	0.159082144	4.340793612	0.00004020739926	0.0009399781
chr3	65,957,758	65,962,036	4,279	+	4,279	ENSMUSG00000103041.1	antisense	NA	Gm37305	1.875477822	NA	0.134090265	4.338869161	0.00004049456073	0.0009449046
chr1	93,685,660	93,695,764	10,105	+	1,840	ENSMUSG00000026278.14	protein_coding	51800	Bok	29.002737817	MGI:MGI:1858494	0.120775726	4.336891845	0.00004079167408	0.0009489889
chr11	115,490,420	115,491,815	1,396	-	1,140	ENSMUSG00000020736.12	protein_coding	50773	Nt5c	23.994496947	MGI:MGI:1354954	0.127748469	4.337002086	0.00004077505396	0.0009489889
chr15	98,134,637	98,165,625	30,989	-	2,410	ENSMUSG00000048175.13	protein_coding	78541	Asb8	12.253137807	MGI:MGI:1925791	0.106457531	4.336756241	0.00004081212712	0.0009489889
chr10	81,292,963	81,319,972	27,010	+	5,730	ENSMUSG00000034902.17	protein_coding	18717	Pip5k1c	69.918341539	MGI:MGI:1298224	0.093634275	4.335706061	0.00004097086029	0.0009515721
chr2	115,863,064	116,065,047	201,984	-	12,043	ENSMUSG00000027210.20	protein_coding	17536	Meis2	31.090650735	MGI:MGI:108564	-0.148601081	-4.332790614	0.00004141465824	0.0009607624
chr1	128,331,590	128,359,664	28,075	-	4,666	ENSMUSG00000026355.11	protein_coding	17219	Mcm6	7.615499094	MGI:MGI:1298227	-0.118366183	-4.331682656	0.00004158452977	0.0009627963
chr8	123,840,831	123,860,209	19,379	-	2,767	ENSMUSG00000031971.15	protein_coding	73420	Ccsap	9.094865228	MGI:MGI:1920670	0.141774132	4.331590182	0.00004159873826	0.0009627963
chr11	29,692,947	29,742,916	49,970	+	6,991	ENSMUSG00000020458.16	protein_coding	68585	Rtn4	97.642200520	MGI:MGI:1915835	-0.095515566	-4.330561767	0.00004175706868	0.0009653422
chr17	13,712,444	13,761,378	48,935	-	4,380	ENSMUSG00000038347.15	protein_coding	21646	Tcte2	0.908096362	MGI:MGI:98641	-0.255983523	-4.329343419	0.00004194539381	0.0009685749
chr10	116,509,052	116,583,249	74,198	+	2,517	ENSMUSG00000052291.8	processed_transcript	327824	5330438D12Rik	1.345172667	MGI:MGI:3026931	0.208219297	4.328910971	0.00004201243631	0.0009690028
chr11	106,066,061	106,073,612	7,552	+	1,383	ENSMUSG00000001983.7	protein_coding	70207	Taco1	5.973024877	MGI:MGI:1917457	-0.143815373	-4.328427886	0.00004208745125	0.0009696133
chr7	16,983,086	16,988,152	5,067	+	5,067	ENSMUSG00000108348.2	protein_coding	105247240	Pnma8c	17.725087767	MGI:MGI:5625257	-0.144158710	-4.326827199	0.00004233693709	0.0009742373
chr4	45,809,468	45,826,923	17,456	-	3,250	ENSMUSG00000035551.6	protein_coding	75426	Igfbpl1	56.222600771	MGI:MGI:1933198	-0.178200394	-4.326390922	0.00004240518323	0.0009746848
chr7	79,536,043	79,560,033	23,991	+	5,094	ENSMUSG00000108616.1	lincRNA	102638488	Gm35040	11.563583946	MGI:MGI:5594199	-0.200207054	-4.325965880	0.00004247177421	0.0009750934
chr1	59,482,424	59,486,955	4,532	+	4,532	ENSMUSG00000041075.8	protein_coding	14369	Fzd7	1.495947832	MGI:MGI:108570	0.246849651	4.325129700	0.00004260307267	0.0009758644
chr2	34,804,514	34,826,235	21,722	-	9,501	ENSMUSG00000035949.15	protein_coding	30050	Fbxw2	10.267539010	MGI:MGI:1353435	0.081193770	4.325385743	0.00004256282685	0.0009758644
chr9	37,544,492	37,552,904	8,413	-	1,453	ENSMUSG00000053310.11	protein_coding	64011	Nrgn	311.170606278	MGI:MGI:1927184	0.323574707	4.321059101	0.00004324786553	0.0009872376
chr11	108,920,349	108,950,783	30,435	+	5,506	ENSMUSG00000000142.15	protein_coding	12006	Axin2	3.981998505	MGI:MGI:1270862	0.121718589	4.321162445	0.00004323137954	0.0009872376
chr15	93,284,278	93,336,935	52,658	-	1,873	ENSMUSG00000022634.9	protein_coding	67057	Yaf2	31.793995985	MGI:MGI:1914307	0.115141242	4.321179388	0.00004322867729	0.0009872376
chr7	92,874,470	92,934,583	60,114	+	5,497	ENSMUSG00000061119.7	protein_coding	72461	Prcp	2.269568506	MGI:MGI:1919711	-0.158060520	-4.320565353	0.00004332671445	0.0009879084
chr15	99,778,470	99,875,456	96,987	-	7,608	ENSMUSG00000023022.14	protein_coding	65970	Lima1	3.518241803	MGI:MGI:1920992	-0.181875154	-4.319166032	0.00004355093355	0.0009918887
chr5	112,688,876	112,896,362	207,487	-	10,698	ENSMUSG00000072720.9	protein_coding	74376	Myo18b	0.294592792	MGI:MGI:1921626	-0.206793959	-4.317300083	0.00004385166678	0.0009953332
chr6	113,604,772	113,616,951	12,180	+	1,095	ENSMUSG00000033940.8	protein_coding	101314	Brk1	107.202694530	MGI:MGI:1915406	0.086396699	4.317332351	0.00004384644912	0.0009953332
chr6	115,853,470	115,926,699	73,230	+	10,319	ENSMUSG00000030323.13	protein_coding	81896	Ift122	2.915947488	MGI:MGI:1932386	-0.132547906	-4.317410984	0.00004383373694	0.0009953332
chr17	35,059,035	35,062,091	3,057	+	1,593	ENSMUSG00000007039.12	protein_coding	51793	Ddah2	55.038936424	MGI:MGI:1859016	-0.155898695	-4.313536812	0.00004446430234	0.0010080930
chr11	53,519,257	53,549,565	30,309	+	6,087	ENSMUSG00000018398.18	protein_coding	NA	Septin8	20.520031228	NA	-0.090742311	-4.311970260	0.00004472175582	0.0010127804
chr2	180,589,245	180,595,836	6,592	+	2,580	ENSMUSG00000049401.10	protein_coding	72075	Ogfr	38.407999302	MGI:MGI:1919325	0.103302436	4.307838984	0.00004540762906	0.0010271483
chr16	48,924,232	48,994,165	69,934	-	9,081	ENSMUSG00000064061.13	protein_coding	224170	Dzip3	10.681293124	MGI:MGI:1917433	-0.185884056	-4.307123312	0.00004552747230	0.0010275319
chr17	23,776,916	23,786,052	9,137	-	996	ENSMUSG00000023911.12	protein_coding	76917	Flywch2	8.624429992	MGI:MGI:1924167	0.211915142	4.307158969	0.00004552149413	0.0010275319
chr6	102,162,655	102,573,101	410,447	-	6,730	ENSMUSG00000030075.10	protein_coding	18488	Cntn3	2.809826420	MGI:MGI:99534	0.190849036	4.306739776	0.00004559182314	0.0010278229
chr2	92,403,646	92,434,043	30,398	-	6,320	ENSMUSG00000068742.11	protein_coding	12953	Cry2	12.218219352	MGI:MGI:1270859	0.149576146	4.305489660	0.00004580218175	0.0010309111
chr7	121,039,138	121,043,552	4,415	+	4,415	ENSMUSG00000109206.1	TEC	NA	Gm45137	0.084799671	NA	0.558882634	4.305312691	0.00004583203615	0.0010309111
chr3	89,146,074	89,160,196	14,123	-	4,154	ENSMUSG00000028051.10	protein_coding	15168	Hcn3	7.739777961	MGI:MGI:1298211	-0.169505128	-4.304672877	0.00004594012869	0.0010321801
chr4	155,694,342	155,696,481	2,140	+	2,140	ENSMUSG00000074738.2	protein_coding	230991	Fndc10	9.203443710	MGI:MGI:2444790	0.124104636	4.303147988	0.00004619874238	0.0010368244
chr8	12,395,295	12,400,126	4,832	+	4,832	ENSMUSG00000096014.1	protein_coding	20664	Sox1	8.535382822	MGI:MGI:98357	-0.147573536	-4.300524612	0.00004664694670	0.0010457083
chr2	24,603,887	24,763,152	159,266	-	9,942	ENSMUSG00000004113.18	protein_coding	12287	Cacna1b	10.407727367	MGI:MGI:88296	-0.138887066	-4.299514326	0.00004682067143	0.0010472521
chrX	101,404,384	101,420,685	16,302	-	8,021	ENSMUSG00000031310.16	protein_coding	56364	Zmym3	18.157924565	MGI:MGI:1927231	-0.085994636	-4.299599183	0.00004680605577	0.0010472521
chr4	149,125,034	149,126,763	1,730	-	677	ENSMUSG00000028971.4	protein_coding	12854	Cort	4.831394102	MGI:MGI:109538	0.301218090	4.298437019	0.00004700660911	0.0010501806
chr5	122,284,365	122,324,281	39,917	+	4,719	ENSMUSG00000038582.15	protein_coding	320717	Pptc7	6.516281226	MGI:MGI:2444593	0.147505976	4.298147178	0.00004705675557	0.0010501806
chr5	124,116,089	124,118,191	2,103	+	1,442	ENSMUSG00000029404.15	protein_coding	65105	Arl6ip4	18.585822958	MGI:MGI:1929500	0.142326844	4.297410400	0.00004718446125	0.0010518554
chr9	20,607,458	20,617,271	9,814	+	5,239	ENSMUSG00000062470.10	antisense	66662	Fbxl12os	0.718787353	MGI:MGI:1913912	-0.189105387	-4.296898070	0.00004727346063	0.0010522312
chr12	20,877,084	20,921,262	44,179	-	3,109	ENSMUSG00000069755.5	transcribed_unprocessed_pseudogene	22651	Zfp125	4.180234137	MGI:MGI:1336211	-0.172862977	-4.296707080	0.00004730667988	0.0010522312
chr10	29,211,606	29,230,779	19,174	+	5,767	ENSMUSG00000004360.9	protein_coding	212448	9330159F19Rik	22.629411226	MGI:MGI:3036239	-0.138971804	-4.295669175	0.00004748759875	0.0010550804
chr9	42,412,316	42,507,809	95,494	-	8,483	ENSMUSG00000037287.15	protein_coding	272589	Tbcel	5.761807883	MGI:MGI:1925543	0.153241603	4.294757782	0.00004764701587	0.0010574461
chr10	77,907,722	77,970,563	62,842	-	12,459	ENSMUSG00000009292.18	protein_coding	28240	Trpm2	1.094910297	MGI:MGI:1351901	-0.225551660	-4.289808266	0.00004852182624	0.0010756659
chr8	69,832,491	69,872,292	39,802	+	2,217	ENSMUSG00000031860.17	protein_coding	80720	Pbx4	4.072959847	MGI:MGI:1931321	0.162012736	4.287744763	0.00004889110463	0.0010796507
chr11	85,170,404	85,181,145	10,742	+	995	ENSMUSG00000018479.12	protein_coding	73634	1700125H20Rik	0.556979093	MGI:MGI:1920884	0.438283596	4.288170231	0.00004881474274	0.0010796507
chr12	56,531,958	56,536,908	4,951	-	2,842	ENSMUSG00000001496.15	protein_coding	21869	Nkx2-1	2.694477388	MGI:MGI:108067	-0.325472707	-4.287596234	0.00004891778929	0.0010796507
chr13	12,615,057	12,650,388	35,332	-	4,716	ENSMUSG00000097715.2	transcribed_unprocessed_pseudogene	664862	Gpr137b-ps	2.793305822	MGI:MGI:3710533	0.141269838	4.288010057	0.00004884347683	0.0010796507
chr2	128,698,956	128,802,894	103,939	+	4,336	ENSMUSG00000014361.5	protein_coding	17289	Mertk	3.371548619	MGI:MGI:96965	0.258032669	4.286681595	0.00004908242333	0.0010805229
chr3	103,722,222	103,738,001	15,780	-	6,161	ENSMUSG00000027848.12	protein_coding	99543	Olfml3	1.563144480	MGI:MGI:1914877	-0.322619750	-4.286475505	0.00004911959322	0.0010805229
chr13	61,804,257	61,861,479	57,223	+	2,604	ENSMUSG00000113626.1	transcribed_processed_pseudogene	638502	Gm7240	0.384602817	MGI:MGI:3643235	-0.343925738	-4.286827337	0.00004905615425	0.0010805229
chr2	139,678,178	139,758,580	80,403	+	2,965	ENSMUSG00000074766.10	protein_coding	319909	Ism1	0.815717882	MGI:MGI:2442963	0.290327728	4.285456803	0.00004930372238	0.0010833801
chr12	108,334,381	108,362,234	27,854	+	3,287	ENSMUSG00000021259.5	protein_coding	13116	Cyp46a1	19.296418630	MGI:MGI:1341877	0.137621085	4.283133959	0.00004972606863	0.0010914599
chr3	88,605,966	88,646,929	40,964	+	9,844	ENSMUSG00000028059.16	protein_coding	16800	Arhgef2	10.384266137	MGI:MGI:103264	-0.143857526	-4.281984078	0.00004993643338	0.0010948741
chr2	122,681,233	122,702,663	21,431	-	5,482	ENSMUSG00000005802.12	protein_coding	22785	Slc30a4	15.198267723	MGI:MGI:1345282	0.137092530	4.281600065	0.00005000687756	0.0010952164
chr6	137,252,319	137,463,227	210,909	+	6,723	ENSMUSG00000030223.14	protein_coding	19277	Ptpro	20.205910626	MGI:MGI:1097152	-0.132548380	-4.279357677	0.00005042014576	0.0011030580
chr3	152,236,982	152,266,318	29,337	-	3,826	ENSMUSG00000039103.12	protein_coding	68810	Nexn	1.820269063	MGI:MGI:1916060	-0.272188650	-4.277568370	0.00005075227417	0.0011078972
chr5	150,599,932	150,607,003	7,072	-	4,620	ENSMUSG00000107096.3	lincRNA	NA	Gm43597	2.047960044	NA	-0.210230663	-4.277765448	0.00005071558956	0.0011078972
chrX	71,962,624	71,972,722	10,099	+	6,087	ENSMUSG00000033361.13	protein_coding	208748	Prrg3	6.455428175	MGI:MGI:2685214	-0.123352246	-4.275677727	0.00005110550607	0.0011143902
chr12	100,110,154	100,123,405	13,252	+	1,933	ENSMUSG00000021178.9	protein_coding	19179	Psmc1	74.636734018	MGI:MGI:106054	0.086753218	4.272602905	0.00005168505225	0.0011257985
chr15	59,331,997	59,374,167	42,171	-	4,244	ENSMUSG00000022350.7	protein_coding	223593	Washc5	13.811350100	MGI:MGI:2146110	-0.071053448	-4.272259993	0.00005175007649	0.0011259870
chr5	76,140,271	76,155,479	15,209	+	4,648	ENSMUSG00000029233.15	protein_coding	57357	Srd5a3	2.899571228	MGI:MGI:1930252	0.127364224	4.271298410	0.00005193283644	0.0011287339
chr7	104,244,457	104,262,234	17,778	+	2,592	ENSMUSG00000056144.14	protein_coding	94094	Trim34a	1.864266545	MGI:MGI:2137359	-0.368357005	-4.270018891	0.00005217698971	0.0011315778
chr11	69,664,213	69,666,153	1,941	-	1,257	ENSMUSG00000018774.13	protein_coding	12514	Cd68	4.353051427	MGI:MGI:88342	0.190197410	4.270069144	0.00005216737966	0.0011315778
chr17	22,687,720	22,690,460	2,741	+	1,733	ENSMUSG00000117055.1	processed_pseudogene	100534296	Gm9805	0.375693423	MGI:MGI:3642566	-0.397958215	-4.268600463	0.00005244894330	0.0011362421
chr11	69,343,273	69,369,406	26,134	-	8,443	ENSMUSG00000018474.18	protein_coding	216848	Chd3	82.661781742	MGI:MGI:1344395	-0.097347996	-4.267592395	0.00005264305014	0.0011392116
chr7	115,470,872	116,038,744	567,873	-	14,832	ENSMUSG00000051910.13	protein_coding	20679	Sox6	3.956094217	MGI:MGI:98368	-0.137410229	-4.266594514	0.00005283587766	0.0011421470
chr2	62,474,530	62,483,650	9,121	-	1,494	ENSMUSG00000000394.15	protein_coding	14526	Gcg	0.236823982	MGI:MGI:95674	-0.467166760	-4.265217745	0.00005310303951	0.0011466812
chr4	141,793,612	141,815,976	22,365	+	5,197	ENSMUSG00000028914.13	protein_coding	12371	Casp9	7.154541968	MGI:MGI:1277950	0.079567646	4.264217490	0.00005329795588	0.0011494947
chr7	45,215,753	45,233,644	17,892	+	4,788	ENSMUSG00000030796.17	protein_coding	21677	Tead2	3.237358267	MGI:MGI:104904	-0.146420456	-4.263756304	0.00005338805794	0.0011494947
chr8	77,595,982	77,610,698	14,717	-	2,723	ENSMUSG00000031617.16	protein_coding	234463	Tmem184c	20.673091247	MGI:MGI:2384562	-0.098075481	-4.263664644	0.00005340598309	0.0011494947
chr8	70,042,813	70,072,347	29,535	+	6,109	ENSMUSG00000011306.7	protein_coding	70616	Sugp1	7.237613554	MGI:MGI:1917866	-0.098888836	-4.262233656	0.00005368658277	0.0011542904
chr9	105,642,978	105,687,531	44,554	+	9,660	ENSMUSG00000032571.14	protein_coding	75669	Pik3r4	3.231386008	MGI:MGI:1922919	-0.093823948	-4.261322326	0.00005386602449	0.0011569032
chr5	145,280,500	145,291,278	10,779	+	1,928	ENSMUSG00000070420.4	protein_coding	666311	Zscan25	6.957605046	MGI:MGI:3647079	0.180320294	4.259002876	0.00005432534043	0.0011655149
chr2	24,949,792	24,962,075	12,284	+	4,168	ENSMUSG00000026974.11	protein_coding	67187	Zmynd19	15.300166735	MGI:MGI:1914437	0.106391281	4.257874336	0.00005455018683	0.0011680618
chr4	126,743,750	126,753,427	9,678	-	3,710	ENSMUSG00000028833.13	protein_coding	26562	Ncdn	127.303629593	MGI:MGI:1347351	0.110703062	4.257789105	0.00005456720449	0.0011680618
chr13	54,071,869	54,108,342	36,474	+	9,841	ENSMUSG00000021474.9	protein_coding	14057	Sfxn1	10.108158197	MGI:MGI:2137677	0.077165595	4.257527388	0.00005461949186	0.0011680618
chr7	29,289,308	29,293,801	4,494	+	1,367	ENSMUSG00000037166.5	protein_coding	68458	Ppp1r14a	1.058244393	MGI:MGI:1931139	-0.457120517	-4.255952532	0.00005493514819	0.0011735558
chr12	17,902,389	17,904,675	2,287	+	1,214	ENSMUSG00000114025.1	unprocessed_pseudogene	NA	Gm49331	3.217684700	NA	-0.260741434	-4.255339035	0.00005505859021	0.0011749362
chr8	72,443,880	72,461,001	17,122	+	2,970	ENSMUSG00000052794.13	protein_coding	72254	1700030K09Rik	4.085729545	MGI:MGI:1919504	-0.121515189	-4.253829964	0.00005536337038	0.0011801793
chr2	29,965,560	30,031,448	65,889	+	13,431	ENSMUSG00000057738.14	protein_coding	20740	Sptan1	68.113399059	MGI:MGI:98386	-0.108551259	-4.253278714	0.00005547510908	0.0011813005
chr11	3,330,401	3,342,971	12,571	+	4,272	ENSMUSG00000034614.14	protein_coding	216505	Pik3ip1	5.935589614	MGI:MGI:1917016	0.158855392	4.250670674	0.00005600671598	0.0011913505
chr11	17,051,586	17,079,371	27,786	+	4,003	ENSMUSG00000044629.5	protein_coding	380686	Cnrip1	24.929771474	MGI:MGI:1917505	0.115328481	4.248819130	0.00005638710214	0.0011981659
chr6	137,735,078	137,751,932	16,855	+	3,090	ENSMUSG00000030224.10	protein_coding	20901	Strap	49.664092338	MGI:MGI:1329037	0.100364803	4.246193672	0.00005693075755	0.0012071496
chr7	108,950,338	109,034,460	84,123	+	8,391	ENSMUSG00000031028.14	protein_coding	22141	Tub	33.196454314	MGI:MGI:2651573	0.083401328	4.246385238	0.00005689091942	0.0012071496
chr18	64,887,705	65,213,404	325,700	+	19,400	ENSMUSG00000024589.18	protein_coding	83814	Nedd4l	7.741941449	MGI:MGI:1933754	-0.125090603	-4.244584668	0.00005726642952	0.0012129795
chr1	191,906,767	191,913,247	6,481	+	5,244	ENSMUSG00000037434.7	protein_coding	22782	Slc30a1	5.906852129	MGI:MGI:1345281	0.171236500	4.243770583	0.00005743699109	0.0012153035
chr13	63,815,240	63,900,302	85,063	+	15,199	ENSMUSG00000021470.19	protein_coding	76251	Ercc6l2	1.222686329	MGI:MGI:1923501	-0.133810459	-4.243435051	0.00005750743193	0.0012155063
chr19	9,980,598	9,985,098	4,501	+	3,469	ENSMUSG00000024661.7	protein_coding	14319	Fth1	263.270394831	MGI:MGI:95588	0.100585339	4.242921153	0.00005761548014	0.0012165027
chr7	110,018,274	110,056,609	38,336	+	11,169	ENSMUSG00000066232.4	protein_coding	233726	Ipo7	13.959355564	MGI:MGI:2152414	-0.125518096	-4.241305069	0.00005795654246	0.0012224118
chr2	75,138,843	75,317,820	178,978	+	7,972	ENSMUSG00000100303.3	lincRNA	102635707	2600014E21Rik	0.229148439	MGI:MGI:1919384	-0.289698611	-4.238652200	0.00005852063572	0.0012311464
chr3	95,871,522	95,889,093	17,572	+	2,553	ENSMUSG00000080727.2	antisense	100042889	C920021L13Rik	0.341767605	MGI:MGI:1923991	0.335350089	4.237934853	0.00005867407587	0.0012311464
chr3	101,377,083	101,463,059	85,977	+	8,479	ENSMUSG00000042035.11	protein_coding	78908	Igsf3	14.173242739	MGI:MGI:1926158	-0.106431573	-4.238911933	0.00005846517435	0.0012311464
chr12	14,146,830	14,152,054	5,225	-	4,308	ENSMUSG00000020607.7	protein_coding	105005	Lratd1	23.719304336	MGI:MGI:2145011	-0.169395352	-4.237912560	0.00005867885066	0.0012311464
chr14	20,348,162	20,383,276	35,115	+	9,400	ENSMUSG00000039599.16	protein_coding	105428	Fam149b	3.285870044	MGI:MGI:2145567	-0.092334199	-4.238377203	0.00005857941157	0.0012311464
chr6	72,841,114	72,899,979	58,866	-	6,325	ENSMUSG00000055239.10	protein_coding	74287	Kcmf1	9.730158427	MGI:MGI:1921537	0.083696448	4.237414624	0.00005878559523	0.0012320918
chr6	127,689,011	127,769,472	80,462	-	2,724	ENSMUSG00000030350.8	protein_coding	381813	Prmt8	24.465734647	MGI:MGI:3043083	0.081585655	4.236213235	0.00005904391355	0.0012336225
chr9	122,945,089	122,951,000	5,912	-	5,594	ENSMUSG00000032551.7	protein_coding	66202	1110059G10Rik	3.131406099	MGI:MGI:1913452	0.114281556	4.236723631	0.00005893403654	0.0012336225
chr11	22,972,005	22,974,514	2,510	+	4,492	ENSMUSG00000044068.7	protein_coding	22183	Zrsr1	8.257030210	MGI:MGI:98885	0.110196749	4.236255081	0.00005903489761	0.0012336225
chr5	136,147,459	136,170,713	23,255	-	6,077	ENSMUSG00000039747.11	protein_coding	269717	Orai2	14.785109738	MGI:MGI:2443195	0.091857739	4.235392097	0.00005922110089	0.0012360316
chr13	96,542,618	96,638,015	95,398	+	8,236	ENSMUSG00000021669.15	protein_coding	68018	Cert1	7.028625818	MGI:MGI:1915268	0.193874371	4.235086737	0.00005928712300	0.0012361179
chr17	6,256,860	6,308,314	51,455	+	6,548	ENSMUSG00000038141.11	protein_coding	77106	Tmem181a	8.375481251	MGI:MGI:1924356	0.084569435	4.233453239	0.00005964150975	0.0012422101
chr8	25,578,490	25,597,582	19,093	-	7,238	ENSMUSG00000037363.9	protein_coding	270035	Letm2	1.031530796	MGI:MGI:2444979	-0.213685422	-4.231892466	0.00005998202624	0.0012480010
chr1	121,328,092	121,331,149	3,058	+	3,058	ENSMUSG00000104253.1	TEC	NA	Gm37174	0.419848022	NA	0.305764066	4.229998082	0.00006039784589	0.0012553450
chr11	118,428,203	118,449,963	21,761	+	3,131	ENSMUSG00000017446.14	protein_coding	56745	C1qtnf1	1.899296343	MGI:MGI:1919254	0.162746025	4.225675031	0.00006135719353	0.0012739590
chr4	148,098,437	148,130,698	32,262	-	5,200	ENSMUSG00000029005.4	protein_coding	70433	Draxin	18.434829882	MGI:MGI:1917683	-0.153337473	-4.223497893	0.00006184587720	0.0012805900
chr10	127,538,161	127,621,148	82,988	-	17,717	ENSMUSG00000040249.15	protein_coding	16971	Lrp1	16.469660159	MGI:MGI:96828	-0.156531410	-4.223395745	0.00006186889728	0.0012805900
chr13	4,590,750	4,609,174	18,425	-	3,640	ENSMUSG00000045410.18	protein_coding	56043	Akr1e1	5.507659617	MGI:MGI:1914758	-0.196523382	-4.223520797	0.00006184071664	0.0012805900
chr12	26,300,964	26,415,254	114,291	-	7,340	ENSMUSG00000020642.13	protein_coding	108089	Rnf144a	9.253014026	MGI:MGI:1344401	0.137368145	4.222318127	0.00006211225433	0.0012842962
chr13	67,254,918	67,278,466	23,549	-	8,103	ENSMUSG00000055480.7	protein_coding	238690	Zfp458	0.939124244	MGI:MGI:3040691	-0.193670829	-4.218852548	0.00006290115217	0.0012992633
chr7	101,263,034	101,302,088	39,055	-	8,469	ENSMUSG00000047767.17	protein_coding	73683	Atg16l2	1.528533792	MGI:MGI:1920933	-0.196740160	-4.218150236	0.00006306219780	0.0013011536
chr14	73,525,319	73,595,783	70,465	+	3,988	ENSMUSG00000022110.13	protein_coding	20916	Sucla2	23.611790876	MGI:MGI:1306775	0.083121010	4.217885748	0.00006312294986	0.0013011536
chr8	106,870,242	106,884,566	14,325	+	6,380	ENSMUSG00000031910.14	protein_coding	15118	Has3	3.388445481	MGI:MGI:109599	-0.139964360	-4.217355197	0.00006324498604	0.0013023251
chr15	76,659,858	76,667,853	7,996	+	3,932	ENSMUSG00000004187.11	protein_coding	16581	Kifc2	64.798612306	MGI:MGI:109187	0.170235972	4.215043914	0.00006377928026	0.0013119746
chr2	90,894,634	90,904,827	10,194	-	2,178	ENSMUSG00000005510.9	protein_coding	68349	Ndufs3	31.280516264	MGI:MGI:1915599	0.112317992	4.214426883	0.00006392265213	0.0013135710
chr4	123,262,351	123,298,925	36,575	+	4,027	ENSMUSG00000011257.19	protein_coding	230721	Pabpc4	21.654802261	MGI:MGI:2385206	-0.092011412	-4.213030181	0.00006424833434	0.0013189067
chr8	25,944,453	25,976,753	32,301	-	3,305	ENSMUSG00000037260.8	protein_coding	52120	Hgsnat	9.626957672	MGI:MGI:1196297	0.080532645	4.211647420	0.00006457234108	0.0013241971
chr10	94,790,866	94,944,835	153,970	-	8,349	ENSMUSG00000074785.5	protein_coding	54712	Plxnc1	8.511240131	MGI:MGI:1890127	-0.158957637	-4.211288329	0.00006465674004	0.0013245679
chr11	115,765,433	115,799,366	33,934	+	6,189	ENSMUSG00000020747.18	protein_coding	71947	Tmem94	8.496528320	MGI:MGI:1919197	-0.130097218	-4.210476925	0.00006484783978	0.0013260989
chr13	113,662,896	113,663,676	781	-	781	ENSMUSG00000051456.4	protein_coding	56534	Hspb3	4.046549488	MGI:MGI:1928479	0.275382865	4.210407344	0.00006486425263	0.0013260989
chr19	56,826,209	56,870,012	43,804	+	5,443	ENSMUSG00000025081.13	protein_coding	83561	Tdrd1	0.411002728	MGI:MGI:1933218	-0.324499815	-4.209880135	0.00006498874171	0.0013272854
chr3	68,892,499	69,004,543	112,045	-	12,428	ENSMUSG00000027778.15	protein_coding	68259	Ift80	1.993369204	MGI:MGI:1915509	-0.200269731	-4.207376751	0.00006558301041	0.0013380542
chr17	25,718,926	25,727,371	8,446	-	5,299	ENSMUSG00000019214.14	protein_coding	214901	Chtf18	0.507657574	MGI:MGI:2384887	-0.229935054	-4.206982074	0.00006567717786	0.0013386081
chr5	93,093,437	93,176,437	83,001	+	9,472	ENSMUSG00000058013.11	protein_coding	NA	Septin11	15.359128918	NA	-0.092176485	-4.203885885	0.00006642044241	0.0013523771
chr8	85,075,035	85,080,632	5,598	-	2,818	ENSMUSG00000005150.16	protein_coding	67836	Wdr83	6.582046405	MGI:MGI:1915086	-0.119038033	-4.202352592	0.00006679151568	0.0013585476
chr1	74,236,084	74,268,209	32,126	+	2,033	ENSMUSG00000006304.14	protein_coding	76709	Arpc2	105.540682282	MGI:MGI:1923959	0.086751579	4.201697404	0.00006695068641	0.0013603998
chr8	121,549,440	121,578,806	29,367	-	5,482	ENSMUSG00000052934.14	protein_coding	76454	Fbxo31	18.786697007	MGI:MGI:1354708	0.102822584	4.201167276	0.00006707974280	0.0013616370
chr1	136,466,343	136,527,646	61,304	+	10,358	ENSMUSG00000041498.13	protein_coding	381293	Kif14	0.552256307	MGI:MGI:1098226	-0.239101502	-4.197030593	0.00006809505726	0.0013808433
chr12	65,132,734	65,172,580	39,847	-	7,990	ENSMUSG00000047534.17	protein_coding	217653	Mis18bp1	3.139352481	MGI:MGI:2145099	-0.180878951	-4.196655712	0.00006818779683	0.0013813216
chr12	59,200,655	59,219,725	19,071	-	4,466	ENSMUSG00000035329.7	protein_coding	70611	Fbxo33	5.318564743	MGI:MGI:1917861	0.158701069	4.196131284	0.00006831773623	0.0013825516
chr9	114,978,569	115,232,223	253,655	+	5,139	ENSMUSG00000040875.12	protein_coding	74486	Osbpl10	4.124958645	MGI:MGI:1921736	0.097265133	4.194518849	0.00006871875082	0.0013892594
chr10	79,996,494	80,015,572	19,079	+	6,752	ENSMUSG00000035722.15	protein_coding	27403	Abca7	2.823132629	MGI:MGI:1351646	-0.217873309	-4.194135489	0.00006881442602	0.0013897870
chr2	181,364,928	181,383,628	18,701	+	5,624	ENSMUSG00000027582.16	protein_coding	229007	Zgpat	5.611220539	MGI:MGI:2449939	-0.183088043	-4.193848641	0.00006888609876	0.0013898292
chr9	63,394,447	63,399,241	4,795	-	2,000	ENSMUSG00000032403.8	protein_coding	69478	2300009A05Rik	3.085498680	MGI:MGI:1916728	0.149524532	4.192228428	0.00006929228174	0.0013956647
chr11	94,211,454	94,215,495	4,042	+	2,288	ENSMUSG00000037573.5	protein_coding	22057	Tob1	8.137043189	MGI:MGI:1349721	0.232574984	4.191900277	0.00006937482878	0.0013956647
chrX	52,988,137	53,021,659	33,523	+	1,289	ENSMUSG00000025630.8	protein_coding	15452	Hprt	49.352441520	MGI:MGI:96217	0.090476563	4.191860059	0.00006938495227	0.0013956647
chr16	33,062,521	33,125,569	63,049	+	6,511	ENSMUSG00000022802.2	protein_coding	239833	Lmln	1.929867258	MGI:MGI:2444736	0.160115030	4.191176187	0.00006955731040	0.0013977241
chr2	75,978,247	75,981,967	3,721	-	3,721	ENSMUSG00000075271.4	protein_coding	78802	Ttc30a1	1.673686825	MGI:MGI:1926052	-0.139977564	-4.188645941	0.00007019860841	0.0014091930
chr2	26,315,515	26,348,237	32,723	+	5,383	ENSMUSG00000026930.15	protein_coding	67839	Gpsm1	28.382593873	MGI:MGI:1915089	0.089632040	4.188134672	0.00007032888084	0.0014103906
chr3	141,465,216	141,830,538	365,323	+	19,135	ENSMUSG00000059921.15	protein_coding	22253	Unc5c	1.812264294	MGI:MGI:1095412	0.213612300	4.186987482	0.00007062203542	0.0014120166
chr5	30,666,777	30,674,830	8,054	+	5,860	ENSMUSG00000029177.9	protein_coding	12615	Cenpa	1.678080027	MGI:MGI:88375	-0.182307539	-4.187491776	0.00007049302264	0.0014120166
chr10	7,767,947	7,792,822	24,876	-	2,996	ENSMUSG00000040006.13	protein_coding	215751	Ginm1	4.184353310	MGI:MGI:2384905	0.133350029	4.187020554	0.00007061356750	0.0014120166
chrX	165,129,017	165,327,393	198,377	-	3,150	ENSMUSG00000018589.8	protein_coding	237213	Glra2	24.882020403	MGI:MGI:95748	-0.093675059	-4.182241101	0.00007184748874	0.0014350817
chr12	15,791,727	15,816,922	25,196	-	4,335	ENSMUSG00000020601.8	protein_coding	217410	Trib2	25.078572112	MGI:MGI:2145021	-0.078130159	-4.181144950	0.00007213339794	0.0014393531
chr10	78,269,178	78,352,442	83,265	-	7,790	ENSMUSG00000001211.15	protein_coding	28169	Agpat3	25.205042366	MGI:MGI:1336186	0.056264667	4.180166167	0.00007238961972	0.0014430242
chr4	131,768,457	131,838,288	69,832	-	7,113	ENSMUSG00000028909.17	protein_coding	19273	Ptpru	5.195426511	MGI:MGI:1321151	-0.101963404	-4.179656522	0.00007252337938	0.0014442492
chr8	78,804,865	78,821,140	16,276	-	4,076	ENSMUSG00000031683.16	protein_coding	78651	Lsm6	12.380601153	MGI:MGI:1925901	0.082728010	4.179015035	0.00007269208017	0.0014447280
chr13	23,681,467	23,683,948	2,482	-	2,482	ENSMUSG00000069270.6	protein_coding	319164	H2ac6	2.048540884	MGI:MGI:2448287	-0.691526115	-4.179285846	0.00007262081514	0.0014447280
chr5	30,588,170	30,622,232	34,063	+	3,976	ENSMUSG00000049265.7	protein_coding	16527	Kcnk3	3.911852441	MGI:MGI:1100509	0.143368608	4.178048832	0.00007294688937	0.0014483511
chr8	22,411,361	22,429,665	18,305	+	3,291	ENSMUSG00000031533.4	protein_coding	57312	Mrps31	5.223127299	MGI:MGI:1913153	0.095621410	4.177547672	0.00007307939506	0.0014495410
chr6	11,900,292	11,907,497	7,206	-	1,381	ENSMUSG00000029632.7	protein_coding	17992	Ndufa4	122.090760166	MGI:MGI:107686	0.106265853	4.176433550	0.00007337479735	0.0014539565
chr11	60,699,723	60,714,186	14,464	+	4,862	ENSMUSG00000020536.12	protein_coding	16897	Llgl1	14.419765186	MGI:MGI:102682	-0.092985604	-4.175442387	0.00007363856414	0.0014577370
chr5	110,447,989	110,449,946	1,958	+	1,958	ENSMUSG00000105482.1	antisense	NA	Gm42596	0.089928029	NA	0.698745419	4.174678450	0.00007384248470	0.0014603265
chr2	157,097,533	157,135,265	37,733	-	9,150	ENSMUSG00000027639.16	protein_coding	56045	Samhd1	3.483301664	MGI:MGI:1927468	-0.133719188	-4.173950421	0.00007403732613	0.0014627315
chr3	20,057,811	20,118,476	60,666	+	5,931	ENSMUSG00000002428.12	protein_coding	20585	Hltf	3.934715605	MGI:MGI:1196437	-0.180428395	-4.173471924	0.00007416565516	0.0014633139
chr13	45,389,742	45,412,022	22,281	+	3,233	ENSMUSG00000038175.10	protein_coding	218203	Mylip	4.694411395	MGI:MGI:2388271	0.182476634	4.173294374	0.00007421332707	0.0014633139
chr8	53,586,867	53,639,065	52,199	-	5,555	ENSMUSG00000039396.11	protein_coding	234258	Neil3	0.797655703	MGI:MGI:2384588	-0.216524187	-4.172714242	0.00007436929774	0.0014649431
chr13	104,142,149	104,178,469	36,321	-	3,883	ENSMUSG00000021711.17	protein_coding	66975	Trappc13	8.779254314	MGI:MGI:1914225	-0.170437551	-4.171899539	0.00007458886627	0.0014678207
chr19	16,615,366	16,780,927	165,562	-	17,801	ENSMUSG00000046230.11	protein_coding	271564	Vps13a	2.411528397	MGI:MGI:2444304	-0.237257804	-4.170163032	0.00007505895327	0.0014756177
chr10	38,965,515	39,110,188	144,674	+	12,068	ENSMUSG00000019846.11	protein_coding	16775	Lama4	1.252530093	MGI:MGI:109321	-0.177562984	-4.169837807	0.00007514731103	0.0014759021
chr11	65,002,039	65,162,961	160,923	-	5,819	ENSMUSG00000033389.16	protein_coding	216831	Arhgap44	11.466962439	MGI:MGI:2144423	0.123401739	4.168710970	0.00007545422724	0.0014804742
chr4	132,355,923	132,422,489	66,567	-	4,960	ENSMUSG00000066043.13	protein_coding	100169	Phactr4	3.348071356	MGI:MGI:2140327	-0.166153760	-4.166771760	0.00007598523712	0.0014837364
chr6	5,483,351	5,496,261	12,911	-	3,511	ENSMUSG00000019577.6	protein_coding	27273	Pdk4	2.018721267	MGI:MGI:1351481	0.203340348	4.166747482	0.00007599190808	0.0014837364
chr9	30,427,108	30,466,726	39,619	+	6,725	ENSMUSG00000031993.7	protein_coding	102607	Snx19	8.053163117	MGI:MGI:1921581	-0.080746531	-4.167273544	0.00007584749074	0.0014837364
chr17	24,047,734	24,073,485	25,752	-	3,730	ENSMUSG00000016946.6	protein_coding	69259	Kctd5	18.574851377	MGI:MGI:1916509	0.088069480	4.167321162	0.00007583443151	0.0014837364
chr17	84,705,247	84,790,558	85,312	-	8,504	ENSMUSG00000024120.12	protein_coding	72416	Lrpprc	8.216763582	MGI:MGI:1919666	-0.078736376	-4.167106213	0.00007589339851	0.0014837364
chr18	69,979,131	70,141,605	162,475	-	10,679	ENSMUSG00000024511.15	protein_coding	80718	Rab27b	5.121963361	MGI:MGI:1931295	-0.185523267	-4.166369549	0.00007609582350	0.0014843144
chr4	129,984,870	130,022,633	37,764	+	6,487	ENSMUSG00000028782.14	protein_coding	230775	Adgrb2	43.114323494	MGI:MGI:2451244	0.094503762	4.165249025	0.00007640472477	0.0014874347
chr7	15,946,958	15,967,567	20,610	-	5,119	ENSMUSG00000074364.6	protein_coding	259300	Ehd2	0.889880225	MGI:MGI:2154274	-0.224948694	-4.165361857	0.00007637356516	0.0014874347
chr4	56,802,345	56,809,601	7,257	+	5,574	ENSMUSG00000038827.11	protein_coding	230234	Abitram	4.334510098	MGI:MGI:2677850	-0.090820708	-4.163380763	0.00007692244534	0.0014960554
chr10	79,910,052	79,921,208	11,157	-	5,584	ENSMUSG00000035781.14	protein_coding	109284	R3hdm4	34.996260401	MGI:MGI:1924814	0.086864538	4.163011239	0.00007702524447	0.0014965975
chr6	94,604,529	94,700,158	95,630	-	5,585	ENSMUSG00000030029.14	protein_coding	16206	Lrig1	5.271025593	MGI:MGI:107935	0.109073226	4.162567827	0.00007714877369	0.0014969668
chr13	23,553,262	23,560,686	7,425	+	7,425	ENSMUSG00000052565.7	protein_coding	14957	H1f3	0.409940345	MGI:MGI:107502	-0.984187216	-4.162405139	0.00007719414429	0.0014969668
chr11	4,637,747	4,683,385	45,639	+	4,964	ENSMUSG00000020412.16	protein_coding	75452	Ascc2	5.804362197	MGI:MGI:1922702	-0.110368991	-4.162018480	0.00007730207967	0.0014976060
chr2	165,288,031	165,326,479	38,449	-	6,652	ENSMUSG00000017670.16	protein_coding	140579	Elmo2	16.980043355	MGI:MGI:2153045	-0.078152840	-4.160913713	0.00007761127460	0.0015021391
chr4	22,357,543	22,434,091	76,549	+	3,798	ENSMUSG00000040410.14	protein_coding	269514	Fbxl4	4.080599809	MGI:MGI:2140367	0.134020412	4.160574400	0.00007770647787	0.0015025258
chr19	47,501,033	47,537,507	36,475	-	4,045	ENSMUSG00000042694.17	protein_coding	108689	Stn1	3.195116105	MGI:MGI:1915581	-0.178594626	-4.158474939	0.00007829804288	0.0015125001
chr9	48,985,375	49,042,510	57,136	+	5,832	ENSMUSG00000032267.8	protein_coding	235323	Usp28	4.087198014	MGI:MGI:2442293	-0.129439456	-4.154003093	0.00007957255921	0.0015356351
chr9	7,558,456	7,568,485	10,030	+	2,425	ENSMUSG00000005800.3	protein_coding	17394	Mmp8	0.905781111	MGI:MGI:1202395	-0.918871852	-4.151932213	0.00008016952143	0.0015456622
chr13	62,449,317	62,451,609	2,293	-	2,293	ENSMUSG00000113841.1	TEC	NA	Gm48701	0.475953081	NA	-0.305035115	-4.150006846	0.00008072840240	0.0015549365
chr1	75,180,860	75,191,923	11,064	-	5,762	ENSMUSG00000033124.16	protein_coding	245860	Atg9a	7.894279632	MGI:MGI:2138446	0.095656728	4.149200556	0.00008096355822	0.0015564640
chr9	58,582,240	58,657,955	75,716	+	6,168	ENSMUSG00000032336.17	protein_coding	20320	Nptn	67.250736672	MGI:MGI:108077	0.075999110	4.149212888	0.00008095995653	0.0015564640
chr11	102,304,560	102,319,742	15,183	-	6,552	ENSMUSG00000020923.17	protein_coding	21429	Ubtf	23.982570809	MGI:MGI:98512	0.123038117	4.148556256	0.00008115194326	0.0015585855
chr19	10,605,327	10,629,819	24,493	+	6,409	ENSMUSG00000024740.10	protein_coding	13194	Ddb1	43.481772543	MGI:MGI:1202384	-0.073386900	-4.147185540	0.00008155412722	0.0015648051
chr17	84,190,076	84,466,116	276,041	-	11,486	ENSMUSG00000024251.10	protein_coding	240174	Thada	1.405188027	MGI:MGI:3039623	-0.140113721	-4.145132902	0.00008215998432	0.0015749170
chr2	32,986,224	33,131,650	145,427	-	12,352	ENSMUSG00000038860.15	protein_coding	99326	Garnl3	5.364472528	MGI:MGI:2139309	0.103265140	4.144669742	0.00008229728855	0.0015760365
chr4	6,191,098	6,221,688	30,591	+	6,642	ENSMUSG00000028243.5	protein_coding	68053	Ubxn2b	6.185776409	MGI:MGI:1915303	-0.214585642	-4.140766633	0.00008346317160	0.0015937795
chr5	23,674,739	23,675,546	808	-	808	ENSMUSG00000105565.1	sense_intronic	NA	Gm43566	0.979730119	NA	0.295099880	4.140831284	0.00008344373101	0.0015937795
chr7	116,039,397	116,105,210	65,814	+	2,490	ENSMUSG00000030663.12	protein_coding	56372	1110004F10Rik	59.319717610	MGI:MGI:1929274	0.078525388	4.140879226	0.00008342931764	0.0015937795
chr5	113,735,803	113,740,600	4,798	+	3,133	ENSMUSG00000053334.6	protein_coding	231630	Ficd	2.987970816	MGI:MGI:1098550	0.142894078	4.138623509	0.00008411007835	0.0016045986
chr1	87,326,998	87,450,796	123,799	+	14,216	ENSMUSG00000048000.15	protein_coding	227331	Gigyf2	5.373983101	MGI:MGI:2138584	-0.138273327	-4.137098972	0.00008457319693	0.0016046043
chr1	171,288,563	171,295,024	6,462	-	2,070	ENSMUSG00000062963.10	protein_coding	66155	Ufc1	26.294719455	MGI:MGI:1913405	0.117866884	4.137035983	0.00008459238428	0.0016046043
chr3	108,970,997	109,027,273	56,277	-	5,702	ENSMUSG00000040339.10	protein_coding	329739	Fam102b	18.267564493	MGI:MGI:3036259	0.108804587	4.137208679	0.00008453978894	0.0016046043
chr5	30,814,641	30,866,106	51,466	+	3,459	ENSMUSG00000029166.14	protein_coding	100732	Mapre3	27.791164116	MGI:MGI:2140967	-0.091308758	-4.137428415	0.00008447291269	0.0016046043
chr7	118,688,545	118,705,778	17,234	-	1,692	ENSMUSG00000033917.15	protein_coding	56209	Gde1	71.393606819	MGI:MGI:1891827	0.100243076	4.138352318	0.00008419228105	0.0016046043
chr17	71,496,100	71,526,857	30,758	-	6,493	ENSMUSG00000024056.10	protein_coding	67052	Ndc80	0.800225411	MGI:MGI:1914302	-0.183108074	-4.137799493	0.00008436009115	0.0016046043
chrX	12,936,872	12,938,128	1,257	+	1,257	ENSMUSG00000083307.1	processed_pseudogene	245350	AA414768	3.938794963	MGI:MGI:3035137	-0.172991457	-4.136049662	0.00008489337723	0.0016087859
chr7	14,530,652	14,622,479	91,828	-	4,335	ENSMUSG00000041596.12	transcribed_unprocessed_pseudogene	100417675	Nlrp5-ps	0.285873932	MGI:MGI:5010941	-0.493206949	-4.134374391	0.00008540697818	0.0016169848
chr7	73,375,509	73,419,899	44,391	+	5,544	ENSMUSG00000070509.15	protein_coding	244058	Rgma	24.276525975	MGI:MGI:2679262	0.094407437	4.133913249	0.00008554887806	0.0016181376
chr6	8,509,600	8,597,548	87,949	+	7,756	ENSMUSG00000029638.17	protein_coding	170772	Glcci1	0.246804273	MGI:MGI:2179717	0.352029313	4.133317138	0.00008573264597	0.0016185481
chr16	93,711,904	93,810,588	98,685	+	9,890	ENSMUSG00000022946.10	protein_coding	70028	Dop1b	7.703543300	MGI:MGI:1917278	-0.114043665	-4.133567031	0.00008565556322	0.0016185481
chr2	148,436,640	148,443,563	6,924	-	6,677	ENSMUSG00000027435.8	protein_coding	17064	Cd93	3.081007677	MGI:MGI:106664	-0.234216695	-4.131545036	0.00008628119085	0.0016262155
chr9	108,602,942	108,649,380	46,439	-	7,672	ENSMUSG00000064145.12	protein_coding	23807	Arih2	8.093273363	MGI:MGI:1344361	0.099537507	4.131479263	0.00008630161545	0.0016262155
chr10	69,335,146	69,352,938	17,793	-	4,934	ENSMUSG00000019942.13	protein_coding	12534	Cdk1	2.733102723	MGI:MGI:88351	-0.163975623	-4.130265763	0.00008667928020	0.0016317926
chr15	79,786,351	79,804,709	18,359	-	5,170	ENSMUSG00000022421.19	protein_coding	73340	Nptxr	75.540691685	MGI:MGI:1920590	0.205699939	4.129370334	0.00008695897407	0.0016355165
chr7	129,591,863	129,635,738	43,876	+	10,449	ENSMUSG00000042055.13	protein_coding	207425	Wdr11	4.978362777	MGI:MGI:1920230	-0.099829707	-4.127242889	0.00008762698320	0.0016449825
chr10	79,637,856	79,639,520	1,665	+	1,665	ENSMUSG00000111977.1	bidirectional_promoter_lncRNA	NA	Gm47163	9.033442045	NA	0.149534731	4.127349842	0.00008759328276	0.0016449825
chr9	109,095,389	109,119,917	24,529	+	9,592	ENSMUSG00000053646.13	protein_coding	235611	Plxnb1	11.831808023	MGI:MGI:2154238	-0.083856874	-4.126461042	0.00008787371799	0.0016480654
chr6	136,612,070	136,661,928	49,859	-	2,633	ENSMUSG00000030214.7	protein_coding	66857	Plbd1	1.484129719	MGI:MGI:1914107	-0.944252666	-4.124605510	0.00008846196402	0.0016574727
chr11	84,078,920	84,129,600	50,681	-	2,974	ENSMUSG00000018651.14	protein_coding	217031	Tada2a	9.788111993	MGI:MGI:2144471	0.100837356	4.124356251	0.00008854127288	0.0016574727
chr7	40,818,476	40,900,937	82,462	-	5,229	ENSMUSG00000100600.6	antisense	320210	A230077H06Rik	1.288856099	MGI:MGI:2443592	-0.241907679	-4.123682341	0.00008875603909	0.0016599374
chr2	181,680,310	181,688,071	7,762	+	2,704	ENSMUSG00000059540.15	protein_coding	21400	Tcea2	8.096636848	MGI:MGI:107368	0.131703963	4.121853683	0.00008934133534	0.0016693207
chr8	48,843,665	48,869,016	25,352	+	5,822	ENSMUSG00000100706.6	processed_transcript	100503519	Gm19744	0.141517568	MGI:MGI:5011929	0.384105236	4.120785155	0.00008968505417	0.0016741769
chr5	98,254,184	98,275,461	21,278	+	2,501	ENSMUSG00000029337.2	protein_coding	14176	Fgf5	0.457959267	MGI:MGI:95519	0.351952417	4.120488379	0.00008978074518	0.0016743983
chr9	22,475,715	22,888,274	412,560	+	6,243	ENSMUSG00000035919.16	protein_coding	319845	Bbs9	3.531078696	MGI:MGI:2442833	-0.136169063	-4.120119067	0.00008989996139	0.0016750577
chr2	76,675,281	76,696,828	21,548	+	3,126	ENSMUSG00000002733.8	protein_coding	83435	Plekha3	8.006444206	MGI:MGI:1932515	0.145219914	4.118758319	0.00009034053488	0.0016801321
chr16	95,992,092	96,082,428	90,337	-	20,280	ENSMUSG00000022914.17	protein_coding	93871	Brwd1	5.567108669	MGI:MGI:1890651	-0.075330318	-4.118989475	0.00009026554647	0.0016801321
chr15	77,760,587	77,842,175	81,589	-	12,928	ENSMUSG00000022443.17	protein_coding	17886	Myh9	8.542631387	MGI:MGI:107717	-0.117607826	-4.116950762	0.00009092898473	0.0016895028
chr4	115,000,159	115,043,196	43,038	+	5,795	ENSMUSG00000028718.16	protein_coding	20460	Stil	1.111979689	MGI:MGI:107477	-0.192292622	-4.112585090	0.00009236547144	0.0017145984
chr12	69,241,176	69,284,632	43,457	+	3,137	ENSMUSG00000051890.13	protein_coding	271005	Klhdc1	3.247770479	MGI:MGI:2672853	-0.229847808	-4.112138020	0.00009251380188	0.0017157574
chr8	111,966,908	111,992,302	25,395	-	4,399	ENSMUSG00000031949.17	protein_coding	30947	Adat1	1.279011421	MGI:MGI:1353631	-0.214946546	-4.108432044	0.00009375223279	0.0017371123
chr17	33,524,204	33,553,768	29,565	+	8,254	ENSMUSG00000024299.17	protein_coding	224697	Adamts10	2.908240835	MGI:MGI:2449112	-0.180870957	-4.106762799	0.00009431523950	0.0017459246
chr13	106,833,714	106,847,267	13,554	-	2,729	ENSMUSG00000118423.1	transcribed_unitary_pseudogene	113523645	Lrrc70	0.906149926	MGI:MGI:5317337	0.404509490	4.105520215	0.00009473645000	0.0017520980
chr11	82,781,108	82,804,274	23,167	+	7,284	ENSMUSG00000020697.16	protein_coding	16882	Lig3	7.538650807	MGI:MGI:109152	-0.091144152	-4.104847193	0.00009496534504	0.0017547066
chr3	54,803,115	54,807,791	4,677	-	2,242	ENSMUSG00000036615.7	protein_coding	170767	Rfxap	12.927995336	MGI:MGI:2180854	0.102924493	4.102273152	0.00009584569367	0.0017681347
chr8	68,880,491	68,907,448	26,958	+	10,478	ENSMUSG00000015568.16	protein_coding	16956	Lpl	4.217086862	MGI:MGI:96820	0.269923649	4.102204958	0.00009586912291	0.0017681347
chr2	109,280,738	109,341,747	61,010	+	9,832	ENSMUSG00000027115.14	protein_coding	228421	Kif18a	0.608702657	MGI:MGI:2446977	-0.212779653	-4.101718195	0.00009603652009	0.0017695881
chr12	116,206,262	116,263,022	56,761	-	8,110	ENSMUSG00000042050.8	protein_coding	217935	Dync2i1	1.736602491	MGI:MGI:2445085	-0.110050625	-4.101296765	0.00009618167626	0.0017706293
chr11	80,360,492	80,378,015	17,524	-	4,842	ENSMUSG00000057181.15	protein_coding	70591	5730455P16Rik	16.848168352	MGI:MGI:1917841	0.102195886	4.100103733	0.00009659374525	0.0017765778
chr11	78,261,752	78,290,623	28,872	+	8,798	ENSMUSG00000010277.7	protein_coding	72503	2610507B11Rik	23.022256765	MGI:MGI:1919753	-0.070688945	-4.099320871	0.00009686506467	0.0017799290
chr6	60,731,575	60,829,855	98,281	-	2,703	ENSMUSG00000025889.13	protein_coding	20617	Snca	468.833070249	MGI:MGI:1277151	0.128918043	4.098626206	0.00009710643080	0.0017827241
chr3	87,796,951	87,816,052	19,102	+	5,714	ENSMUSG00000005640.11	protein_coding	23920	Insrr	0.118470300	MGI:MGI:1346037	-0.519938345	-4.098062310	0.00009730278509	0.0017846885
chrM	3,845	3,913	69	+	69	ENSMUSG00000064344.1	Mt_tRNA	NA	mt-Tm	16.304425591	NA	-0.319452195	-4.097249449	0.00009758650361	0.0017882503
chr13	100,759,674	100,775,899	16,226	-	1,784	ENSMUSG00000045273.8	protein_coding	26886	Cenph	3.211084568	MGI:MGI:1349448	-0.157736238	-4.096428841	0.00009787373296	0.0017918698
chr16	4,750,348	4,790,292	39,945	-	10,094	ENSMUSG00000004071.13	protein_coding	66626	Cdip1	12.278715469	MGI:MGI:1913876	0.089491961	4.095622424	0.00009815678630	0.0017954063
chr4	149,586,468	149,648,899	62,432	+	4,662	ENSMUSG00000039953.13	protein_coding	65945	Clstn1	176.180029009	MGI:MGI:1929895	0.090720494	4.095042385	0.00009836086758	0.0017958501
chr13	24,751,845	24,761,923	10,079	-	1,465	ENSMUSG00000006715.11	protein_coding	57441	Gmnn	2.598673888	MGI:MGI:1927344	-0.185576971	-4.095260957	0.00009828391736	0.0017958501
chr18	37,972,628	37,998,908	26,281	-	7,967	ENSMUSG00000024451.9	protein_coding	106952	Arap3	1.013253383	MGI:MGI:2147274	-0.176695470	-4.094699571	0.00009848167492	0.0017964137
chr19	5,453,180	5,457,504	4,325	-	4,715	ENSMUSG00000095098.2	protein_coding	240514	Ccdc85b	8.106488219	MGI:MGI:2147607	0.121778397	4.094278602	0.00009863021902	0.0017974817
chrX	23,219,271	23,365,082	145,812	-	4,253	ENSMUSG00000036782.13	protein_coding	67455	Klhl13	19.289176961	MGI:MGI:1914705	-0.157471398	-4.093956654	0.00009874396791	0.0017979143
chr1	180,568,924	180,601,252	32,329	+	5,293	ENSMUSG00000026496.11	protein_coding	11545	Parp1	18.935353258	MGI:MGI:1340806	-0.121388217	-4.093151061	0.00009902914791	0.0018014647
chr1	180,432,387	180,483,467	51,081	-	7,375	ENSMUSG00000053963.7	protein_coding	381310	Stum	28.481113932	MGI:MGI:2138735	0.144983617	4.089787742	0.00010022833893	0.0018165747
chr2	94,160,636	94,264,725	104,090	-	2,768	ENSMUSG00000075020.6	lincRNA	414123	Mir670hg	1.788977702	MGI:MGI:3041234	-0.190117221	-4.089547577	0.00010031450179	0.0018165747
chr5	25,759,997	25,850,688	90,692	+	2,425	ENSMUSG00000056367.14	protein_coding	242894	Actr3b	25.965499665	MGI:MGI:2661120	0.119550672	4.090487158	0.00009997781833	0.0018165747
chr9	72,438,011	72,462,025	24,015	+	5,363	ENSMUSG00000032221.14	protein_coding	17427	Mns1	0.859341651	MGI:MGI:107933	-0.207578688	-4.089985601	0.00010015740762	0.0018165747
chr10	105,573,953	105,582,040	8,088	+	3,365	ENSMUSG00000085282.8	processed_transcript	327812	Gm15663	2.215969667	MGI:MGI:3783105	-0.163132855	-4.089742501	0.00010024456442	0.0018165747
chr13	67,831,106	67,844,035	12,930	+	1,193	ENSMUSG00000058246.8	protein_coding	102637366	Gm10037	1.322125772	MGI:MGI:3645096	-0.330419821	-4.089050905	0.00010049291565	0.0018181572
chr10	81,396,186	81,455,635	59,450	-	6,630	ENSMUSG00000055053.18	protein_coding	18029	Nfic	8.933562371	MGI:MGI:109591	0.115893544	4.088498662	0.00010069165026	0.0018201041
chr14	34,237,033	34,310,366	73,334	-	5,727	ENSMUSG00000041471.9	protein_coding	75698	Shld2	1.036919090	MGI:MGI:1922948	0.174661628	4.088025406	0.00010086226002	0.0018215396
chr1	20,890,606	20,939,650	49,045	+	5,488	ENSMUSG00000025931.15	protein_coding	74229	Paqr8	14.245422374	MGI:MGI:1921479	0.117090199	4.087522639	0.00010104381329	0.0018231699
chr7	19,696,109	19,699,188	3,080	-	2,138	ENSMUSG00000002985.16	protein_coding	11816	Apoe	195.395478360	MGI:MGI:88057	0.210697250	4.087028222	0.00010122265726	0.0018247485
chr2	30,077,684	30,091,013	13,330	+	4,255	ENSMUSG00000026785.14	protein_coding	263803	Pkn3	0.231965852	MGI:MGI:2388285	-0.290771999	-4.086060164	0.00010157371189	0.0018277912
chr3	96,557,957	96,561,858	3,902	+	3,123	ENSMUSG00000038393.14	protein_coding	56338	Txnip	20.283006640	MGI:MGI:1889549	-0.558776808	-4.086058116	0.00010157445584	0.0018277912
chr9	22,276,748	22,307,638	30,891	-	6,133	ENSMUSG00000066829.7	protein_coding	235050	Zfp810	4.534746857	MGI:MGI:2384563	0.139944942	4.085233057	0.00010187457870	0.0018315417
chr6	88,883,474	88,898,780	15,307	-	6,956	ENSMUSG00000002870.8	protein_coding	17216	Mcm2	2.515777510	MGI:MGI:105380	-0.172180884	-4.083804857	0.00010239611567	0.0018376101
chr11	5,191,552	5,261,558	70,007	-	7,722	ENSMUSG00000020393.16	protein_coding	84035	Kremen1	2.109419688	MGI:MGI:1933988	0.207652944	4.083856937	0.00010237705239	0.0018376101
chr17	55,997,077	56,005,584	8,508	-	2,569	ENSMUSG00000038781.7	protein_coding	106766	Stap2	0.528606190	MGI:MGI:2147039	-0.281877816	-4.083082074	0.00010266103181	0.0018407105
chr17	28,637,783	28,689,987	52,205	-	4,756	ENSMUSG00000036196.16	protein_coding	224661	Slc26a8	0.713219820	MGI:MGI:2385046	0.275788661	4.081417494	0.00010327364466	0.0018500339
chr13	43,538,393	43,560,161	21,769	-	7,076	ENSMUSG00000021371.5	protein_coding	76137	Mcur1	2.895530418	MGI:MGI:1923387	0.150046318	4.080453018	0.00010363020549	0.0018547578
chr13	55,523,231	55,529,296	6,066	-	2,459	ENSMUSG00000035711.5	protein_coding	27261	Dok3	2.031464159	MGI:MGI:1351490	-0.345451415	-4.080005449	0.00010379607025	0.0018560633
chr6	142,587,862	142,702,218	114,357	-	8,373	ENSMUSG00000030249.15	protein_coding	20928	Abcc9	1.443147622	MGI:MGI:1352630	-0.195400844	-4.077663217	0.00010466824903	0.0018699853
chr1	54,396,004	54,438,971	42,968	-	4,925	ENSMUSG00000041303.7	protein_coding	98488	Gtf3c3	6.580101752	MGI:MGI:2138383	-0.114681354	-4.076511249	0.00010509978755	0.0018726701
chr14	103,424,905	103,449,867	24,963	+	4,145	ENSMUSG00000115099.1	lincRNA	76619	1700087I21Rik	0.809824882	MGI:MGI:1923869	0.260655264	4.076660428	0.00010504380740	0.0018726701
chrX	100,494,291	100,516,125	21,835	+	5,717	ENSMUSG00000031221.7	protein_coding	18518	Igbp1	7.311058467	MGI:MGI:1346500	0.107645508	4.076831497	0.00010497964811	0.0018726701
chr13	100,802,648	100,833,427	30,780	-	7,294	ENSMUSG00000021629.10	protein_coding	69048	Slc30a5	6.117381350	MGI:MGI:1916298	0.118778431	4.074560281	0.00010583454087	0.0018840812
chr12	4,589,797	4,592,927	3,131	-	3,233	ENSMUSG00000118449.1	bidirectional_promoter_lncRNA	NA	Gm3625	0.491485059	NA	0.238018880	4.070804821	0.00010726280099	0.0019061096
chr12	28,690,628	28,750,472	59,845	-	10,020	ENSMUSG00000020628.16	protein_coding	217449	Trappc12	4.924673587	MGI:MGI:2445089	-0.100031602	-4.070939287	0.00010721134328	0.0019061096
chr5	24,452,177	24,502,047	49,871	+	5,321	ENSMUSG00000023353.14	protein_coding	213990	Agap3	44.264948123	MGI:MGI:2183446	0.100788660	4.068512801	0.00010814357203	0.0019200531
chr3	35,933,045	35,990,840	57,796	+	956	ENSMUSG00000085655.5	antisense	102639351	Gm15952	0.546375033	MGI:MGI:3802149	0.429834579	4.068148414	0.00010828423630	0.0019208431
chr3	132,842,396	132,844,576	2,181	+	2,181	ENSMUSG00000106499.1	processed_pseudogene	668858	Gm9403	0.429638767	MGI:MGI:3648825	-0.276484390	-4.067632231	0.00010848379903	0.0019212888
chr5	53,281,810	53,283,509	1,700	+	1,700	ENSMUSG00000106981.1	lincRNA	NA	Gm45495	3.018668770	NA	-0.154284734	-4.067585868	0.00010850174113	0.0019212888
chr15	8,634,124	8,710,764	76,641	-	8,537	ENSMUSG00000005360.14	protein_coding	20512	Slc1a3	42.424150230	MGI:MGI:99917	0.089893135	4.066321438	0.00010899215731	0.0019282634
chr15	76,380,261	76,453,038	72,778	+	16,468	ENSMUSG00000022558.16	protein_coding	223658	Mroh1	2.114554848	MGI:MGI:2442558	-0.177951060	-4.065854585	0.00010917376658	0.0019297671
chr15	98,812,797	98,831,521	18,725	-	2,175	ENSMUSG00000067713.7	protein_coding	19082	Prkag1	14.857542456	MGI:MGI:108411	-0.101188542	-4.065026895	0.00010949645881	0.0019337597
chr5	145,194,946	145,201,857	6,912	-	3,621	ENSMUSG00000029627.12	protein_coding	67235	Zkscan14	2.795328062	MGI:MGI:1914485	0.157843700	4.063147742	0.00011023249064	0.0019416083
chr10	83,487,450	83,534,140	46,691	-	7,503	ENSMUSG00000020256.14	protein_coding	216188	Aldh1l2	6.006341565	MGI:MGI:2444680	-0.158121932	-4.063600351	0.00011005477820	0.0019416083
chr19	9,109,868	9,135,636	25,769	-	4,297	ENSMUSG00000024654.8	protein_coding	66514	Asrgl1	22.289528471	MGI:MGI:1913764	0.081451563	4.063246568	0.00011019366384	0.0019416083
chr1	75,521,529	75,537,335	15,807	+	5,743	ENSMUSG00000026213.15	protein_coding	71728	Stk11ip	5.508104669	MGI:MGI:1918978	-0.087452192	-4.062372370	0.00011053757335	0.0019435541
chr8	84,030,294	84,042,589	12,296	-	3,495	ENSMUSG00000005465.9	protein_coding	50931	Il27ra	0.687552864	MGI:MGI:1355318	-0.494553127	-4.062480113	0.00011049513161	0.0019435541
chr18	24,104,757	24,121,953	17,197	-	2,828	ENSMUSG00000047989.11	protein_coding	225280	Ino80c	12.903222046	MGI:MGI:2443014	0.135864476	4.061239765	0.00011098467321	0.0019496991
chr4	150,853,919	150,868,892	14,974	+	3,582	ENSMUSG00000028967.10	protein_coding	74155	Errfi1	5.326856868	MGI:MGI:1921405	0.148429409	4.060591063	0.00011124153253	0.0019524942
chr18	32,528,322	32,560,034	31,713	-	2,331	ENSMUSG00000090523.2	protein_coding	71683	Gypc	2.568305329	MGI:MGI:1098566	-0.234578433	-4.059606965	0.00011163228551	0.0019576324
chr10	87,858,265	87,930,895	72,631	+	9,904	ENSMUSG00000020053.18	protein_coding	16000	Igf1	1.016782395	MGI:MGI:96432	0.153316660	4.059168528	0.00011180679847	0.0019589728
chr3	151,796,502	151,837,630	41,129	-	6,778	ENSMUSG00000028036.6	protein_coding	19220	Ptgfr	0.103280671	MGI:MGI:97796	-0.508684172	-4.058354896	0.00011213134654	0.0019629373
chr4	148,960,535	149,099,876	139,342	-	6,272	ENSMUSG00000028975.16	protein_coding	56273	Pex14	5.839504032	MGI:MGI:1927868	0.103058650	4.058006945	0.00011227041640	0.0019636509
chr18	12,252,362	12,305,797	53,436	-	4,067	ENSMUSG00000057766.14	protein_coding	225187	Ankrd29	3.162453910	MGI:MGI:2687055	-0.216565475	-4.055659874	0.00011321283361	0.0019784017
chr13	104,287,835	104,496,695	208,861	+	7,798	ENSMUSG00000046169.10	protein_coding	108154	Adamts6	0.933177957	MGI:MGI:1347348	-0.192805933	-4.055173684	0.00011340900074	0.0019800974
chr11	80,810,175	80,822,033	11,859	+	1,633	ENSMUSG00000035413.8	protein_coding	103743	Tmem98	4.585230866	MGI:MGI:1923457	-0.150322657	-4.054663941	0.00011361502134	0.0019819620
chr4	117,019,402	117,086,852	67,451	+	6,520	ENSMUSG00000028683.14	protein_coding	108067	Eif2b3	3.013361163	MGI:MGI:1313286	0.108937747	4.054365736	0.00011373571222	0.0019823361
chr5	8,893,717	8,959,226	65,510	+	9,383	ENSMUSG00000042476.12	protein_coding	18670	Abcb4	1.571201844	MGI:MGI:97569	0.267353784	4.053505707	0.00011408447721	0.0019866812
chr5	110,286,306	110,337,474	51,169	+	11,160	ENSMUSG00000007080.14	protein_coding	18973	Pole	0.841226873	MGI:MGI:1196391	-0.157567605	-4.050255178	0.00011541195361	0.0020045551
chr17	46,303,221	46,328,352	25,132	-	6,856	ENSMUSG00000032842.13	protein_coding	224814	Abcc10	1.160108874	MGI:MGI:2386976	-0.133108087	-4.050614234	0.00011526459374	0.0020045551
chrX	74,365,718	74,373,218	7,501	-	3,142	ENSMUSG00000015290.15	protein_coding	27643	Ubl4a	19.636610633	MGI:MGI:95049	0.085316806	4.050264674	0.00011540805380	0.0020045551
chr4	137,468,769	137,570,630	101,862	+	14,739	ENSMUSG00000028763.18	protein_coding	15530	Hspg2	0.876875837	MGI:MGI:96257	-0.273837442	-4.048421972	0.00011616714090	0.0020159187
chr5	104,079,111	104,113,733	34,623	-	2,937	ENSMUSG00000029309.7	protein_coding	13602	Sparcl1	232.522413558	MGI:MGI:108110	0.085606694	4.047799306	0.00011642472533	0.0020186350
chr10	4,266,380	4,359,470	93,091	+	6,728	ENSMUSG00000038587.10	protein_coding	83397	Akap12	8.238746953	MGI:MGI:1932576	-0.171766912	-4.047399375	0.00011659045780	0.0020188793
chr15	80,133,127	80,161,707	28,581	+	3,360	ENSMUSG00000022414.8	protein_coding	66513	Tab1	10.599108854	MGI:MGI:1913763	0.125848790	4.047277598	0.00011664096774	0.0020188793
chr4	98,395,785	98,719,603	323,819	+	13,162	ENSMUSG00000061859.17	protein_coding	12695	Patj	0.603532000	MGI:MGI:1277960	-0.148840848	-4.045127287	0.00011753632571	0.0020326152
chr12	40,005,447	40,038,025	32,579	-	7,701	ENSMUSG00000047446.18	protein_coding	11861	Arl4a	9.735657385	MGI:MGI:99437	0.106435436	4.044857726	0.00011764903153	0.0020328043
chr1	71,557,150	71,579,631	22,482	+	7,985	ENSMUSG00000026192.13	protein_coding	108147	Atic	6.510601430	MGI:MGI:1351352	-0.121556756	-4.043929579	0.00011803789128	0.0020377604
chr2	113,776,362	113,829,121	52,760	-	1,569	ENSMUSG00000023236.7	protein_coding	20394	Scg5	81.915453089	MGI:MGI:98289	0.095407382	4.043599723	0.00011817638631	0.0020383896
chr10	66,912,489	66,920,258	7,770	-	2,513	ENSMUSG00000097134.2	lincRNA	68488	1110002J07Rik	0.846592951	MGI:MGI:1915738	-0.252423002	-4.042860302	0.00011848740972	0.0020408557
chr17	23,790,532	23,824,736	34,205	+	12,842	ENSMUSG00000039218.17	protein_coding	75956	Srrm2	27.593883308	MGI:MGI:1923206	-0.168740830	-4.042774116	0.00011852371312	0.0020408557
chr13	68,998,793	69,031,474	32,682	+	1,093	ENSMUSG00000113121.1	antisense	102638647	Gm35161	3.061194586	MGI:MGI:5594320	0.283344394	4.042346345	0.00011870405887	0.0020422006
chr7	139,978,932	139,992,548	13,617	-	4,638	ENSMUSG00000025473.16	protein_coding	11501	Adam8	0.647814895	MGI:MGI:107825	-0.387629108	-4.041384333	0.00011911059983	0.0020474313
chr18	62,548,911	62,662,928	114,018	+	8,273	ENSMUSG00000044176.12	protein_coding	328971	Spink10	0.536515547	MGI:MGI:3584533	-0.328736199	-4.039464368	0.00011992596661	0.0020596743
chr4	12,153,409	12,172,015	18,607	-	4,683	ENSMUSG00000028218.19	protein_coding	68099	Cibar1	10.182519439	MGI:MGI:1915349	0.088248644	4.039130114	0.00012006846355	0.0020603501
chr4	41,517,691	41,569,509	51,819	-	3,724	ENSMUSG00000028439.14	protein_coding	71901	Fam219a	40.804137336	MGI:MGI:1919151	0.085446908	4.036936199	0.00012100780041	0.0020711309
chr6	72,432,799	72,439,556	6,758	-	4,486	ENSMUSG00000053907.10	protein_coding	232087	Mat2a	36.408374239	MGI:MGI:2443731	-0.099102672	-4.037154467	0.00012091403281	0.0020711309
chr7	16,452,779	16,455,494	2,716	+	883	ENSMUSG00000019158.9	protein_coding	69094	Tmem160	17.607225985	MGI:MGI:1916344	0.160474074	4.037274335	0.00012086256745	0.0020711309
chr13	117,602,320	117,987,418	385,099	+	18,120	ENSMUSG00000021730.8	protein_coding	15165	Hcn1	1.627906370	MGI:MGI:1096392	0.201673270	4.036489718	0.00012119982596	0.0020720307
chr17	46,735,705	46,752,214	16,510	-	2,659	ENSMUSG00000023973.13	protein_coding	72029	Cnpy3	17.583437575	MGI:MGI:1919279	0.101661455	4.036331737	0.00012126784137	0.0020720307
chr17	36,037,128	36,042,690	5,563	-	3,414	ENSMUSG00000056116.18	protein_coding	15039	H2-T22	4.907680511	MGI:MGI:95956	-0.164234221	-4.036023352	0.00012140071581	0.0020725281
chr15	75,969,123	75,975,749	6,627	+	3,493	ENSMUSG00000034429.15	protein_coding	69020	Zfp707	3.609620160	MGI:MGI:1916270	0.128958429	4.035519107	0.00012161828213	0.0020732187
chr17	94,759,944	94,834,798	74,855	-	3,546	ENSMUSG00000066057.7	processed_transcript	100038746	Gm1976	6.187595543	MGI:MGI:3780145	0.158045599	4.035017006	0.00012183529513	0.0020732187
chr18	37,655,451	37,658,737	3,287	+	6,292	ENSMUSG00000073590.3	lincRNA	105246409	3222401L13Rik	0.361588458	MGI:MGI:2444186	-0.196683895	-4.034968336	0.00012185635049	0.0020732187
chr19	5,482,345	5,488,016	5,672	-	3,567	ENSMUSG00000024906.10	protein_coding	71711	Mus81	5.199205151	MGI:MGI:1918961	-0.180047650	-4.035093769	0.00012180209345	0.0020732187
chr11	61,684,091	61,709,951	25,861	+	6,659	ENSMUSG00000042377.8	protein_coding	69640	Fam83g	0.114590574	MGI:MGI:1916890	-0.409586472	-4.032903315	0.00012275293647	0.0020866954
chr1	75,214,228	75,219,865	5,638	-	3,701	ENSMUSG00000026202.13	protein_coding	22145	Tuba4a	45.096874926	MGI:MGI:1095410	0.225548990	4.032137979	0.00012308683347	0.0020905922
chr5	114,808,196	114,823,460	15,265	-	2,693	ENSMUSG00000072694.8	protein_coding	66236	1500011B03Rik	34.258926703	MGI:MGI:1913486	0.088613615	4.027938446	0.00012493455797	0.0021183725
chr12	54,645,392	54,656,573	11,182	-	1,518	ENSMUSG00000044408.7	protein_coding	104725	Sptssa	22.310853593	MGI:MGI:1913399	0.100241892	4.028030953	0.00012489357123	0.0021183725
chr8	70,594,373	70,597,191	2,819	+	2,436	ENSMUSG00000019139.10	protein_coding	71780	Isyna1	12.082166270	MGI:MGI:1919030	-0.145080908	-4.027438140	0.00012515645095	0.0021203350
chr2	154,559,407	154,569,892	10,486	-	3,154	ENSMUSG00000027490.17	protein_coding	13555	E2f1	4.402713780	MGI:MGI:101941	0.174298040	4.024760981	0.00012635025071	0.0021387457
chr8	94,674,894	94,696,278	21,385	-	2,083	ENSMUSG00000031775.5	protein_coding	67801	Pllp	2.779144922	MGI:MGI:1915051	0.217359836	4.023818239	0.00012677323407	0.0021437834
chr16	14,109,173	14,163,351	54,179	-	10,153	ENSMUSG00000060657.8	protein_coding	223989	Marf1	9.011806425	MGI:MGI:2444505	-0.102438647	-4.023619628	0.00012686251897	0.0021437834
chr2	18,025,193	18,037,737	12,545	-	3,378	ENSMUSG00000054057.2	protein_coding	77940	A930004D18Rik	1.109430107	MGI:MGI:1925190	-0.227377872	-4.021727495	0.00012771615044	0.0021545628
chr6	126,708,329	126,740,151	31,823	-	5,945	ENSMUSG00000038077.7	protein_coding	16494	Kcna6	12.315558552	MGI:MGI:96663	-0.106676901	-4.021883379	0.00012764561595	0.0021545628
chr6	85,911,865	85,928,933	17,069	+	5,355	ENSMUSG00000054226.13	protein_coding	69786	Tprkb	8.613410748	MGI:MGI:1917036	0.072499640	4.020270274	0.00012837732672	0.0021638892
chr19	28,893,042	28,967,730	74,689	-	5,420	ENSMUSG00000064202.15	protein_coding	381218	Spata6l	0.440521065	MGI:MGI:1918036	0.193246663	4.019975158	0.00012851162706	0.0021643265
chr16	32,821,703	32,877,766	56,064	-	7,478	ENSMUSG00000035629.19	protein_coding	100502698	Rubcn	9.768606500	MGI:MGI:1915160	-0.126598930	-4.019469271	0.00012874215843	0.0021663824
chr15	60,822,271	60,831,793	9,523	+	7,043	ENSMUSG00000097493.3	processed_transcript	320469	9930014A18Rik	2.115046996	MGI:MGI:2444091	0.170958076	4.017886241	0.00012946610745	0.0021767307
chr7	142,375,911	142,388,038	12,128	-	2,351	ENSMUSG00000007891.16	protein_coding	13033	Ctsd	53.352145275	MGI:MGI:88562	0.125064802	4.016823548	0.00012995428652	0.0021827695
chr12	8,973,892	9,028,847	54,956	+	7,273	ENSMUSG00000066643.12	protein_coding	74682	Wdr35	4.714133981	MGI:MGI:1921932	-0.069150709	-4.016629016	0.00013004384153	0.0021827695
chr2	119,763,304	119,787,504	24,201	-	6,636	ENSMUSG00000034032.15	protein_coding	68925	Rpap1	2.998854251	MGI:MGI:1916175	-0.106518565	-4.015344782	0.00013063654025	0.0021872039
chr5	33,995,984	34,000,843	4,860	+	6,670	ENSMUSG00000048142.9	protein_coding	269642	Nat8l	24.555313989	MGI:MGI:2447776	0.111903161	4.015397021	0.00013061238043	0.0021872039
chr14	54,583,663	54,605,993	22,331	-	3,078	ENSMUSG00000022179.5	protein_coding	74359	4931414P19Rik	1.494726061	MGI:MGI:1921609	-0.191031207	-4.015391682	0.00013061484930	0.0021872039
chr10	71,347,763	71,433,180	85,418	+	7,093	ENSMUSG00000060733.13	protein_coding	69718	Ipmk	6.740552676	MGI:MGI:1916968	0.122890470	4.014896325	0.00013084412173	0.0021888446
chr17	25,882,114	25,919,714	37,601	-	3,094	ENSMUSG00000025730.14	protein_coding	224624	Rab40c	15.806869931	MGI:MGI:2183454	0.099185486	4.013836641	0.00013133588607	0.0021952326
chr9	68,653,786	69,388,246	734,461	+	13,071	ENSMUSG00000032238.17	protein_coding	19883	Rora	1.975840952	MGI:MGI:104661	0.250631680	4.011856734	0.00013225945065	0.0022088213
chr7	28,359,604	28,372,233	12,630	-	6,797	ENSMUSG00000037552.17	protein_coding	101497	Plekhg2	3.542433827	MGI:MGI:2141874	-0.178029120	-4.010363484	0.00013296012344	0.0022186679
chr2	180,070,588	180,085,895	15,308	+	5,949	ENSMUSG00000039069.19	protein_coding	52856	Mtg2	2.164826197	MGI:MGI:106565	-0.126152044	-4.008027094	0.00013406356990	0.0022330848
chr8	123,653,929	123,663,884	9,956	+	3,806	ENSMUSG00000039960.5	protein_coding	69581	Rhou	16.348447280	MGI:MGI:1916831	0.118777798	4.007947147	0.00013410148301	0.0022330848
chr13	44,121,167	44,125,179	4,013	+	1,222	ENSMUSG00000089815.7	lincRNA	328235	Gm5083	0.275560237	MGI:MGI:3779454	-0.577924007	-4.007824865	0.00013415949237	0.0022330848
chr8	54,629,055	54,887,150	258,096	-	6,571	ENSMUSG00000039375.16	protein_coding	244484	Wdr17	4.389147950	MGI:MGI:1924662	-0.129970410	-4.006703260	0.00013469269318	0.0022400931
chr5	143,316,489	143,329,256	12,768	-	2,864	ENSMUSG00000001844.10	protein_coding	72881	Zdhhc4	7.583310601	MGI:MGI:1920131	0.140384159	4.005432302	0.00013529935187	0.0022483105
chr10	40,883,475	40,938,569	55,095	+	2,854	ENSMUSG00000019831.14	protein_coding	83767	Wasf1	56.681555672	MGI:MGI:1890563	0.097436578	4.004764161	0.00013561932220	0.0022517542
chr3	105,727,267	105,801,336	74,070	-	2,607	ENSMUSG00000068798.10	protein_coding	109905	Rap1a	20.895061798	MGI:MGI:97852	0.113382488	4.003902426	0.00013603307537	0.0022548752
chr8	108,526,937	108,537,126	10,190	-	2,797	ENSMUSG00000109868.1	lincRNA	105243280	Gm39244	1.596978885	MGI:MGI:5622129	-0.226040899	-4.004009147	0.00013598176882	0.0022548752
chr4	116,132,406	116,151,338	18,933	-	5,886	ENSMUSG00000028701.4	protein_coding	68075	Lurap1	2.620752609	MGI:MGI:1915325	0.120813914	4.002435098	0.00013674038546	0.0022647201
chr19	5,366,741	5,371,526	4,786	+	2,792	ENSMUSG00000024841.8	protein_coding	69860	Eif1ad	11.898935999	MGI:MGI:1917110	0.105736471	4.001672818	0.00013710922574	0.0022689475
chr6	137,477,245	137,654,876	177,632	-	12,355	ENSMUSG00000015766.14	protein_coding	13860	Eps8	1.702403529	MGI:MGI:104684	0.125461191	3.998834385	0.00013849105263	0.0022899175
chr15	79,742,698	79,757,394	14,697	+	5,404	ENSMUSG00000087543.1	bidirectional_promoter_lncRNA	100504191	Gm16576	0.191735610	MGI:MGI:4414996	-0.404043408	-3.997750262	0.00013902235044	0.0022968010
chr3	85,971,109	86,130,526	159,418	+	9,004	ENSMUSG00000028082.14	protein_coding	27059	Sh3d19	3.570972631	MGI:MGI:1350923	-0.185186231	-3.997126768	0.00013932879180	0.0022999614
chr8	83,723,251	83,741,326	18,076	-	3,757	ENSMUSG00000002885.14	protein_coding	26364	Adgre5	8.197183825	MGI:MGI:1347095	-0.181118866	-3.996827458	0.00013947612958	0.0023004923
chr4	106,662,256	106,678,944	16,689	-	3,568	ENSMUSG00000025413.13	protein_coding	72354	Ttc4	14.648003098	MGI:MGI:1919604	-0.127073394	-3.995928070	0.00013991976107	0.0023059054
chr17	33,929,543	33,937,687	8,145	+	4,625	ENSMUSG00000041354.16	protein_coding	19732	Rgl2	8.157572353	MGI:MGI:107483	-0.128879741	-3.992969777	0.00014138853283	0.0023264602
chr17	35,049,966	35,058,749	8,784	+	1,799	ENSMUSG00000007041.9	protein_coding	114584	Clic1	14.062002055	MGI:MGI:2148924	-0.149557045	-3.992946884	0.00014139995638	0.0023264602
chrX	105,348,282	105,391,776	43,495	-	6,494	ENSMUSG00000087620.7	lincRNA	100043213	5330434G04Rik	0.597133741	MGI:MGI:1925519	-0.221596737	-3.992086265	0.00014183004999	0.0023316160
chr3	37,404,910	37,420,186	15,277	-	1,677	ENSMUSG00000050174.15	protein_coding	229228	Nudt6	1.899720977	MGI:MGI:2387618	0.155735642	3.990951529	0.00014239905091	0.0023390449
chr4	129,136,999	129,144,593	7,595	+	2,763	ENSMUSG00000001334.9	protein_coding	384061	Fndc5	10.104221751	MGI:MGI:1917614	0.133603382	3.987219888	0.00014428571771	0.0023679403
chr9	83,778,692	83,806,252	27,561	-	3,026	ENSMUSG00000032262.13	protein_coding	83603	Elovl4	21.455862750	MGI:MGI:1933331	0.082883229	3.987004626	0.00014439527921	0.0023679403
chr2	91,184,061	91,202,834	18,774	-	2,515	ENSMUSG00000002108.10	protein_coding	22259	Nr1h3	0.537076205	MGI:MGI:1352462	-0.295263998	-3.986454823	0.00014467547358	0.0023698104
chr8	125,418,063	125,569,756	151,694	-	9,617	ENSMUSG00000001995.9	protein_coding	244668	Sipa1l2	7.171482717	MGI:MGI:2676970	-0.092934086	-3.986315412	0.00014474660387	0.0023698104
chr13	23,684,199	23,692,908	8,710	+	1,156	ENSMUSG00000018102.5	protein_coding	68024	H2bc4	58.077544676	MGI:MGI:1915274	-0.334617944	-3.985591375	0.00014511656257	0.0023711022
chr18	5,591,860	5,775,467	183,608	+	10,266	ENSMUSG00000024238.15	protein_coding	21417	Zeb1	8.040347125	MGI:MGI:1344313	-0.082531367	-3.985464202	0.00014518163722	0.0023711022
chrX	135,797,594	135,890,864	93,271	+	4,800	ENSMUSG00000072964.14	protein_coding	70237	Bhlhb9	17.942302817	MGI:MGI:1917487	-0.083833490	-3.985494085	0.00014516634357	0.0023711022
chr13	107,022,553	107,055,497	32,945	+	4,846	ENSMUSG00000071181.2	processed_transcript	100040322	3830408C21Rik	0.983522378	MGI:MGI:1917940	0.171138809	3.984892709	0.00014547441687	0.0023733874
chr17	78,491,582	78,493,025	1,444	+	1,444	ENSMUSG00000061062.5	processed_pseudogene	NA	Hdac1-ps	1.034767205	NA	-0.232968360	-3.984727412	0.00014555920518	0.0023733874
chr8	123,996,318	124,021,397	25,080	-	3,570	ENSMUSG00000038697.15	protein_coding	102162	Taf5l	7.639892523	MGI:MGI:1919039	0.113167390	3.983350086	0.00014626754128	0.0023829917
chr7	81,533,308	81,566,944	33,637	-	3,985	ENSMUSG00000038663.7	protein_coding	244091	Fsd2	0.125374992	MGI:MGI:2444310	-0.457537548	-3.981905776	0.00014701387627	0.0023931990
chr5	124,463,265	124,478,366	15,102	-	3,925	ENSMUSG00000029401.8	protein_coding	80291	Rilpl2	3.445999276	MGI:MGI:1933112	0.114276359	3.980172590	0.00014791430455	0.0024058960
chr4	116,032,842	116,053,876	21,035	-	5,993	ENSMUSG00000028706.14	protein_coding	72181	Nsun4	1.246579542	MGI:MGI:1919431	-0.110358317	-3.978130307	0.00014898210180	0.0024212925
chr3	106,684,987	106,735,904	50,918	+	9,192	ENSMUSG00000056260.15	protein_coding	321000	Lrif1	1.771763891	MGI:MGI:2445214	0.222108237	3.976456988	0.00014986249146	0.0024336207
chr6	66,894,652	66,896,521	1,870	-	1,282	ENSMUSG00000053442.4	processed_transcript	75373	4930597O21Rik	0.360843866	MGI:MGI:1922623	0.300811300	3.975882740	0.00015016577056	0.0024365647
chr1	178,529,125	178,939,200	410,076	+	14,696	ENSMUSG00000026494.12	protein_coding	269152	Kif26b	5.857201565	MGI:MGI:2447076	-0.178592076	-3.975518844	0.00015035826067	0.0024377077
chr16	10,835,059	10,892,966	57,908	+	4,495	ENSMUSG00000037991.9	protein_coding	223970	Rmi2	0.107521083	MGI:MGI:2685383	-0.433066971	-3.973746391	0.00015129922023	0.0024509737
chr4	133,266,045	133,277,792	11,748	-	2,003	ENSMUSG00000028857.16	protein_coding	52174	Tmem222	29.713767438	MGI:MGI:1098568	0.117196610	3.973299099	0.00015153756860	0.0024528455
chr14	52,073,377	52,104,028	30,652	-	4,322	ENSMUSG00000060373.15	protein_coding	15381	Hnrnpc	49.924537289	MGI:MGI:107795	-0.137944287	-3.972946686	0.00015172561287	0.0024539007
chr9	106,170,928	106,191,139	20,212	+	6,341	ENSMUSG00000020257.13	protein_coding	77305	Wdr82	33.253111080	MGI:MGI:1924555	-0.053699533	-3.972548398	0.00015193840435	0.0024553541
chr3	117,485,084	117,689,507	204,424	+	4,893	ENSMUSG00000033342.15	protein_coding	75769	Plppr5	10.614742620	MGI:MGI:1923019	0.116423352	3.971034159	0.00015275002456	0.0024664745
chr10	41,718,840	41,809,871	91,032	-	5,851	ENSMUSG00000019813.16	protein_coding	103268	Cep57l1	1.196822895	MGI:MGI:1915511	-0.179333590	-3.968747673	0.00015398344172	0.0024843823
chr11	78,322,968	78,327,781	4,814	+	3,263	ENSMUSG00000017390.15	protein_coding	11676	Aldoc	92.991137129	MGI:MGI:101863	0.136183882	3.968263032	0.00015424609907	0.0024866114
chr9	13,827,716	13,854,987	27,272	+	4,667	ENSMUSG00000037808.13	protein_coding	72826	Fam76b	6.316846133	MGI:MGI:1920076	0.184811727	3.967481476	0.00015467057755	0.0024914436
chr15	99,224,861	99,242,817	17,957	+	5,756	ENSMUSG00000037579.7	protein_coding	16512	Kcnh3	11.706524923	MGI:MGI:1341723	0.237354270	3.965806156	0.00015558425174	0.0025041417
chr18	23,964,818	23,987,226	22,409	-	2,474	ENSMUSG00000024274.10	transcribed_unprocessed_pseudogene	328918	Zscan30	0.478184570	MGI:MGI:2685600	-0.338294933	-3.965040142	0.00015600373614	0.0025088717
chr5	114,942,158	114,949,783	7,626	+	3,303	ENSMUSG00000029559.15	protein_coding	72357	2210016L21Rik	25.148914768	MGI:MGI:1919607	0.085904099	3.963638981	0.00015677384577	0.0025172032
chr18	13,687,013	13,972,787	285,775	-	7,030	ENSMUSG00000024420.9	protein_coding	225207	Zfp521	4.781301067	MGI:MGI:95459	-0.187482970	-3.963743726	0.00015671614954	0.0025172032
chr6	88,193,891	88,207,032	13,142	+	5,398	ENSMUSG00000015053.14	protein_coding	14461	Gata2	0.427783624	MGI:MGI:95662	0.313910687	3.962958489	0.00015714917197	0.0025196156
chr11	70,657,202	70,662,513	5,312	+	1,739	ENSMUSG00000060600.15	protein_coding	13808	Eno3	3.255533773	MGI:MGI:95395	0.193234339	3.962909213	0.00015717638380	0.0025196156
chr8	72,189,638	72,200,995	11,358	+	1,824	ENSMUSG00000062007.13	protein_coding	209488	Hsh2d	0.537473718	MGI:MGI:2676364	0.846492806	3.961412744	0.00015800493283	0.0025288386
chrX	96,713,441	96,719,388	5,948	+	4,545	ENSMUSG00000031210.10	protein_coding	76206	Gpr165	1.214235231	MGI:MGI:1923456	-0.236156916	-3.961555392	0.00015792577314	0.0025288386
chr15	98,567,324	98,569,583	2,260	+	2,147	ENSMUSG00000091050.1	antisense	100048895	9330020H09Rik	0.636455651	MGI:MGI:3704457	0.220766948	3.960787924	0.00015835211379	0.0025323660
chr17	46,674,550	46,680,904	6,355	-	2,593	ENSMUSG00000063576.12	protein_coding	71765	Klhdc3	61.288827722	MGI:MGI:2651568	0.087655529	3.960200047	0.00015867943425	0.0025355704
chr11	96,916,270	96,965,060	48,791	+	6,269	ENSMUSG00000078700.10	processed_transcript	319371	D030028A08Rik	2.364603695	MGI:MGI:2441931	-0.226667106	-3.959309238	0.00015917665878	0.0025414825
chr2	112,454,997	112,472,162	17,166	+	5,826	ENSMUSG00000055943.5	protein_coding	73024	Emc7	11.454697641	MGI:MGI:1920274	0.105316057	3.958197507	0.00015979928958	0.0025493858
chr2	109,092,297	109,280,702	188,406	-	2,275	ENSMUSG00000057234.9	protein_coding	76894	Mettl15	1.706954311	MGI:MGI:1924144	-0.228038614	-3.957086947	0.00016042359412	0.0025573032
chr5	130,217,081	130,243,765	26,685	+	4,086	ENSMUSG00000053094.15	protein_coding	71667	Tmem248	11.287512928	MGI:MGI:1918917	0.106841263	3.955065001	0.00016156624295	0.0025734642
chr1	156,004,599	156,036,427	31,829	-	5,406	ENSMUSG00000026466.16	protein_coding	208263	Tor1aip1	4.587497044	MGI:MGI:3582693	0.111992893	3.954436353	0.00016192309228	0.0025770931
chr3	51,660,360	51,682,670	22,311	+	3,703	ENSMUSG00000074604.9	protein_coding	211666	Mgst2	0.129459337	MGI:MGI:2448481	0.587359805	3.953464467	0.00016247626640	0.0025817828
chr5	73,006,883	73,012,955	6,073	+	2,106	ENSMUSG00000029219.10	protein_coding	231290	Slc10a4	4.358987537	MGI:MGI:3606480	-0.259172866	-3.953542516	0.00016243177602	0.0025817828
chr17	47,611,582	47,624,418	12,837	+	7,324	ENSMUSG00000092558.3	protein_coding	56771	Med20	2.246518563	MGI:MGI:1929648	-0.159229917	-3.953228115	0.00016261106577	0.0025818708
chr12	3,403,878	3,426,714	22,837	-	4,131	ENSMUSG00000071456.6	antisense	100043040	1110002L01Rik	2.992117982	MGI:MGI:1915821	-0.176826539	-3.952571470	0.00016298613463	0.0025857705
chr2	25,455,141	25,461,094	5,954	-	2,066	ENSMUSG00000047617.11	protein_coding	227622	Paxx	17.389638946	MGI:MGI:2442831	0.106695960	3.951763314	0.00016344888237	0.0025884549
chr7	96,171,246	96,908,569	737,324	+	21,021	ENSMUSG00000048078.16	protein_coding	23966	Tenm4	6.225645804	MGI:MGI:2447063	-0.162928777	-3.951439245	0.00016363479684	0.0025884549
chr10	127,705,170	127,720,935	15,766	+	3,714	ENSMUSG00000025401.9	protein_coding	432516	Myo1a	0.199660995	MGI:MGI:107732	-0.363671181	-3.951720989	0.00016347315202	0.0025884549
chrX	101,429,318	101,448,591	19,274	+	4,375	ENSMUSG00000031311.17	protein_coding	53610	Nono	70.675738902	MGI:MGI:1855692	-0.074161835	-3.951371475	0.00016367370115	0.0025884549
chrX	102,284,639	102,505,359	220,721	-	4,839	ENSMUSG00000067567.12	protein_coding	70315	Hdac8	1.984343155	MGI:MGI:1917565	-0.132506247	-3.951071807	0.00016384583624	0.0025891272
chr8	71,384,272	71,395,790	11,519	-	6,461	ENSMUSG00000034911.8	protein_coding	234395	Ushbp1	0.460042132	MGI:MGI:1922920	-0.266272740	-3.950495194	0.00016417754247	0.0025923180
chr4	152,325,742	152,332,476	6,735	+	2,911	ENSMUSG00000028936.15	protein_coding	19934	Rpl22	83.177806517	MGI:MGI:99262	0.094426370	3.949834602	0.00016455834952	0.0025962784
chr14	62,392,676	62,456,289	63,614	-	2,745	ENSMUSG00000021933.11	protein_coding	239134	Gucy1b2	0.476566736	MGI:MGI:2660873	-0.239888216	-3.949023457	0.00016502710245	0.0026016191
chr9	41,964,720	42,124,297	159,578	-	11,321	ENSMUSG00000049313.8	protein_coding	20660	Sorl1	13.239634972	MGI:MGI:1202296	-0.130641261	-3.948752406	0.00016518402465	0.0026020392
chr2	52,136,647	52,378,474	241,828	-	26,675	ENSMUSG00000026950.18	protein_coding	17996	Neb	0.318574428	MGI:MGI:97292	-0.203223295	-3.948399016	0.00016538883150	0.0026032124
chr18	37,957,431	37,969,774	12,344	-	5,473	ENSMUSG00000038524.13	protein_coding	319262	Fchsd1	3.591914381	MGI:MGI:2441771	-0.123545973	-3.948154763	0.00016553053044	0.0026033912
chr6	24,951,141	24,956,297	5,157	-	5,157	ENSMUSG00000048022.11	protein_coding	319832	Tmem229a	4.272071903	MGI:MGI:2442812	0.131034120	3.946173853	0.00016668402080	0.0026194702
chr9	108,002,501	108,048,782	46,282	+	6,487	ENSMUSG00000032594.11	protein_coding	27399	Ip6k1	31.090862469	MGI:MGI:1351633	0.092923270	3.944476661	0.00016767842153	0.0026330258
chr17	35,076,902	35,078,294	1,393	+	1,273	ENSMUSG00000013766.11	protein_coding	70274	Ly6g6e	1.255006097	MGI:MGI:1917524	-0.328060246	-3.943835706	0.00016805543935	0.0026368730
chr1	133,699,457	133,801,041	101,585	-	12,248	ENSMUSG00000026463.17	protein_coding	381290	Atp2b4	14.867378974	MGI:MGI:88111	-0.136126663	-3.943036220	0.00016852684520	0.0026421940
chr8	95,099,828	95,202,812	102,985	-	5,298	ENSMUSG00000031788.14	protein_coding	16582	Kifc3	9.597738244	MGI:MGI:109202	0.097693537	3.941596900	0.00016937871499	0.0026534670
chr8	70,539,457	70,592,858	53,402	+	3,108	ENSMUSG00000070002.7	protein_coding	13716	Ell	5.737913912	MGI:MGI:109377	0.151916902	3.940512939	0.00017002298385	0.0026614726
chr8	124,369,049	124,439,658	70,610	-	4,197	ENSMUSG00000050751.14	protein_coding	209966	Pgbd5	15.502129036	MGI:MGI:2429955	0.120792595	3.940156038	0.00017023562690	0.0026627145
chr12	24,708,241	24,714,146	5,906	+	2,771	ENSMUSG00000020649.11	protein_coding	20135	Rrm2	13.449614322	MGI:MGI:98181	-0.127168745	-3.939482713	0.00017063748993	0.0026669118
chr5	138,976,014	138,997,370	21,357	-	3,119	ENSMUSG00000025856.15	protein_coding	18590	Pdgfa	7.824502311	MGI:MGI:97527	0.153178666	3.938646721	0.00017113770203	0.0026726384
chr3	116,562,973	116,583,134	20,162	+	5,230	ENSMUSG00000027961.7	protein_coding	109245	Lrrc39	0.133223930	MGI:MGI:1924557	0.654730127	3.938374657	0.00017130079323	0.0026730953
chr4	117,271,463	117,497,052	225,590	-	8,239	ENSMUSG00000028677.19	protein_coding	66743	Rnf220	18.584188364	MGI:MGI:1913993	0.098029374	3.935657006	0.00017293810195	0.0026954482
chr6	115,241,892	115,251,848	9,957	-	5,894	ENSMUSG00000030317.8	protein_coding	110595	Timp4	1.761416535	MGI:MGI:109125	0.213995193	3.935549575	0.00017300313297	0.0026954482
chr9	58,253,164	58,262,520	9,357	+	3,093	ENSMUSG00000032333.6	protein_coding	69106	Stoml1	23.348068974	MGI:MGI:1916356	0.093317526	3.934635999	0.00017355709463	0.0027019715
chr7	83,755,904	83,757,281	1,378	+	1,378	ENSMUSG00000063902.13	processed_pseudogene	666170	Gm7964	32.335948561	MGI:MGI:3646150	-0.082650967	-3.928760070	0.00017716086139	0.0027559276
chr4	53,826,045	53,862,019	35,975	+	3,807	ENSMUSG00000028420.13	protein_coding	52076	Tmem38b	1.883955536	MGI:MGI:1098718	0.148903132	3.928200613	0.00017750769316	0.0027591741
chr17	8,165,501	8,196,804	31,304	+	4,008	ENSMUSG00000069135.11	protein_coding	75296	Cep43	4.547690082	MGI:MGI:1922546	0.123736054	3.927717617	0.00017780764621	0.0027616873
chr10	30,534,225	30,600,749	66,525	-	5,308	ENSMUSG00000019792.8	protein_coding	73681	Trmt11	2.180349641	MGI:MGI:1920931	-0.141599137	-3.925743508	0.00017903867182	0.0027786468
chr4	152,008,803	152,017,680	8,878	+	3,986	ENSMUSG00000073700.3	protein_coding	242785	Klhl21	2.445885064	MGI:MGI:1919288	0.182212166	3.923795569	0.00018026137422	0.0027926850
chr7	99,920,254	99,980,448	60,195	-	7,640	ENSMUSG00000058761.5	protein_coding	108937	Rnf169	5.617462126	MGI:MGI:1920257	0.138609507	3.923778629	0.00018027204175	0.0027926850
chr13	21,442,180	21,453,660	11,481	-	4,366	ENSMUSG00000022228.14	protein_coding	432731	Zscan26	7.765208399	MGI:MGI:3531417	-0.190039213	-3.923634783	0.00018036265385	0.0027926850
chr1	156,804,166	156,939,602	135,437	-	12,085	ENSMUSG00000026594.14	protein_coding	78255	Ralgps2	9.153599000	MGI:MGI:1925505	0.088824147	3.923264702	0.00018059597782	0.0027941317
chr10	76,351,263	76,442,786	91,524	-	12,154	ENSMUSG00000001151.10	protein_coding	18541	Pcnt	2.213638667	MGI:MGI:102722	-0.129463629	-3.922905038	0.00018082301025	0.0027947209
chr13	64,359,337	64,370,890	11,554	-	6,489	ENSMUSG00000021477.9	protein_coding	13039	Ctsl	12.914861520	MGI:MGI:88564	0.088578174	3.922761180	0.00018091389536	0.0027947209
chr5	91,948,904	91,963,068	14,165	-	3,773	ENSMUSG00000029397.15	protein_coding	68098	Rchy1	10.766057256	MGI:MGI:1915348	0.099868408	3.921936833	0.00018143553434	0.0027961395
chr11	59,485,520	59,526,631	41,112	-	4,573	ENSMUSG00000020472.14	protein_coding	268417	Zkscan17	7.263619158	MGI:MGI:2679270	0.123845925	3.921731517	0.00018156568003	0.0027961395
chr14	121,248,706	121,253,971	5,266	+	4,715	ENSMUSG00000085133.2	sense_intronic	320268	B930095G15Rik	12.758257340	MGI:MGI:2443701	-0.116227010	-3.922082773	0.00018134307985	0.0027961395
chr18	67,464,866	67,479,352	14,487	+	3,201	ENSMUSG00000024530.8	protein_coding	225655	Prelid3a	10.068357566	MGI:MGI:2442865	0.101262766	3.921921396	0.00018144531613	0.0027961395
chr5	114,896,936	114,912,234	15,299	+	6,374	ENSMUSG00000029561.17	protein_coding	23962	Oasl2	2.106024763	MGI:MGI:1344390	-0.429016759	-3.920872538	0.00018211114040	0.0027986945
chr11	59,211,412	59,228,270	16,859	-	2,089	ENSMUSG00000048076.14	protein_coding	11840	Arf1	178.215983193	MGI:MGI:99431	0.060603885	3.920972187	0.00018204778149	0.0027986945
chr13	3,882,018	3,918,220	36,203	-	5,217	ENSMUSG00000021215.15	protein_coding	56349	Net1	3.849217688	MGI:MGI:1927138	0.162620835	3.920808388	0.00018215193888	0.0027986945
chr12	24,830,879	24,964,397	133,519	+	9,566	ENSMUSG00000020646.17	protein_coding	67216	Mboat2	8.179990391	MGI:MGI:1914466	0.124843314	3.918860469	0.00018339497076	0.0028156273
chr19	43,434,610	43,440,460	5,851	-	584	ENSMUSG00000114742.1	antisense	NA	Gm47936	0.275178728	NA	0.851552168	3.918547232	0.00018359561384	0.0028165429
chr10	77,290,726	77,418,265	127,540	-	11,272	ENSMUSG00000020262.15	protein_coding	110532	Adarb1	9.208682358	MGI:MGI:891999	0.121044318	3.917932313	0.00018399011017	0.0028204286
chr11	5,969,644	6,066,362	96,719	-	9,125	ENSMUSG00000057897.14	protein_coding	12323	Camk2b	56.769532363	MGI:MGI:88257	0.082320969	3.916786189	0.00018472756302	0.0028277763
chr12	103,321,142	103,356,001	34,860	-	3,542	ENSMUSG00000021200.14	protein_coding	65256	Asb2	0.481420953	MGI:MGI:1929743	-0.333889973	-3.916747387	0.00018475257925	0.0028277763
chr19	42,268,287	42,431,785	163,499	-	2,810	ENSMUSG00000042401.8	protein_coding	72832	Crtac1	9.465240547	MGI:MGI:1920082	0.140063901	3.914839455	0.00018598664257	0.0028444848
chr4	136,889,804	136,893,065	3,262	-	1,931	ENSMUSG00000036896.5	protein_coding	12262	C1qc	9.794432185	MGI:MGI:88225	0.198305312	3.914540685	0.00018618060208	0.0028452726
chr19	3,388,857	3,407,823	18,967	+	3,912	ENSMUSG00000024905.15	protein_coding	17771	Tesmin	0.120095490	MGI:MGI:1340029	0.448518059	3.914113316	0.00018645838317	0.0028473393
chr15	79,229,391	79,256,674	27,284	+	2,415	ENSMUSG00000116121.1	protein_coding	NA	Gm49486	0.387166922	NA	0.305191368	3.913847863	0.00018663112238	0.0028477999
chr11	16,935,154	16,951,099	15,946	-	2,426	ENSMUSG00000087060.7	processed_transcript	72735	Eldr	1.645662702	MGI:MGI:1919985	-0.368524028	-3.913530412	0.00018683789920	0.0028487788
chr8	106,200,717	106,210,933	10,217	-	4,220	ENSMUSG00000033106.6	protein_coding	66432	Slc7a6os	6.345749115	MGI:MGI:1916951	0.102793486	3.913118520	0.00018710651861	0.0028506984
chr16	20,545,212	20,546,200	989	-	3,245	ENSMUSG00000080797.2	transcribed_processed_pseudogene	100042948	Gm15760	0.139853392	MGI:MGI:3642834	-0.580898464	-3.912669737	0.00018739961764	0.0028529878
chr3	107,291,230	107,312,115	20,886	+	3,879	ENSMUSG00000027896.15	protein_coding	229699	Slc16a4	0.450967522	MGI:MGI:2385183	-0.315577356	-3.911615731	0.00018808971535	0.0028554053
chr6	122,874,474	122,888,941	14,468	+	3,651	ENSMUSG00000030327.8	protein_coding	67602	Necap1	35.812825211	MGI:MGI:1914852	0.072546463	3.911717008	0.00018802329995	0.0028554053
chr17	27,422,387	27,521,403	99,017	-	5,977	ENSMUSG00000063239.17	protein_coding	268934	Grm4	2.626215723	MGI:MGI:1351341	-0.187355930	-3.911553957	0.00018813023636	0.0028554053
chr19	5,425,144	5,427,313	2,170	+	1,542	ENSMUSG00000047423.10	protein_coding	107242	AI837181	29.898525739	MGI:MGI:2147598	0.091155979	3.912150606	0.00018773920890	0.0028554053
chr2	90,429,754	90,580,647	150,894	-	8,352	ENSMUSG00000025314.16	protein_coding	19271	Ptprj	13.214479600	MGI:MGI:104574	0.115107065	3.909860960	0.00018924402802	0.0028679516
chr10	62,920,633	62,946,498	25,866	+	4,799	ENSMUSG00000071253.8	protein_coding	73132	Slc25a16	6.393783899	MGI:MGI:1920382	0.120000957	3.909894030	0.00018922221179	0.0028679516
chr11	84,832,361	84,870,725	38,365	-	4,726	ENSMUSG00000020530.14	protein_coding	217039	Ggnbp2	18.697784081	MGI:MGI:2387356	0.095181693	3.907280257	0.00019095397506	0.0028916715
chr15	57,694,665	57,839,832	145,168	+	4,434	ENSMUSG00000071757.10	protein_coding	387609	Zhx2	4.165144654	MGI:MGI:2683087	-0.119070657	-3.906451906	0.00019150595953	0.0028978334
chr18	56,400,337	56,503,564	103,228	+	5,679	ENSMUSG00000001700.10	protein_coding	107022	Gramd3	2.041432196	MGI:MGI:1914815	0.141630023	3.903076970	0.00019377072186	0.0029298837
chr2	113,327,736	113,716,767	389,032	+	16,077	ENSMUSG00000044042.19	protein_coding	14260	Fmn1	0.442192444	MGI:MGI:101815	0.280495536	3.901005169	0.00019517368205	0.0029335664
chr4	104,766,317	104,804,548	38,232	+	2,545	ENSMUSG00000029656.13	protein_coding	110382	C8b	0.077376400	MGI:MGI:88236	0.598787872	3.901577777	0.00019478496037	0.0029335664
chr4	123,349,633	123,684,360	334,728	-	32,385	ENSMUSG00000028649.21	protein_coding	11426	Macf1	13.864611748	MGI:MGI:108559	-0.147666633	-3.900993522	0.00019518159625	0.0029335664
chr7	56,050,196	56,231,800	181,605	+	16,175	ENSMUSG00000030451.16	protein_coding	15204	Herc2	12.942903125	MGI:MGI:103234	-0.142972033	-3.902422847	0.00019421262824	0.0029335664
chr11	120,725,399	120,727,243	1,845	-	1,144	ENSMUSG00000039450.11	protein_coding	67880	Dcxr	2.604445118	MGI:MGI:1915130	0.200437957	3.901065903	0.00019513241649	0.0029335664
chr12	73,355,081	73,361,997	6,917	+	2,263	ENSMUSG00000113425.1	lincRNA	NA	Gm48653	0.553652029	NA	-0.286122882	-3.900982286	0.00019518923161	0.0029335664
chr14	50,807,841	50,821,301	13,461	+	3,628	ENSMUSG00000036023.6	protein_coding	11546	Parp2	5.420759795	MGI:MGI:1341112	-0.089133951	-3.902023308	0.00019448301946	0.0029335664
chr16	15,637,866	15,842,235	204,370	+	13,187	ENSMUSG00000022672.8	protein_coding	19090	Prkdc	1.308573246	MGI:MGI:104779	-0.175150241	-3.901685619	0.00019471183332	0.0029335664
chr10	122,992,060	123,076,505	84,446	-	14,041	ENSMUSG00000034602.15	protein_coding	67074	Mon2	5.014361633	MGI:MGI:1914324	-0.118807106	-3.900458991	0.00019554515266	0.0029367059
chr5	30,573,987	30,588,619	14,633	-	6,195	ENSMUSG00000053214.7	processed_transcript	100502829	Gm9899	2.152598558	MGI:MGI:3708711	0.131725904	3.899610882	0.00019612331579	0.0029414305
chr11	32,209,585	32,222,300	12,716	-	5,433	ENSMUSG00000020282.18	protein_coding	13650	Rhbdf1	1.906274355	MGI:MGI:104328	0.120307301	3.899565537	0.00019615427380	0.0029414305
chr4	43,668,971	43,690,496	21,526	+	5,603	ENSMUSG00000078716.10	protein_coding	242409	Tmem8b	14.710884109	MGI:MGI:2441680	0.103156423	3.898409423	0.00019694516089	0.0029444481
chr4	130,913,125	130,936,141	23,017	+	3,788	ENSMUSG00000028581.17	protein_coding	16792	Laptm5	11.401708219	MGI:MGI:108046	0.184889120	3.898651387	0.00019677938332	0.0029444481
chr5	36,473,670	36,484,112	10,443	-	3,791	ENSMUSG00000029196.9	protein_coding	231151	Tada2b	9.678601211	MGI:MGI:3035274	0.114946712	3.898583050	0.00019682618973	0.0029444481
chr11	117,815,526	117,826,092	10,567	-	5,198	ENSMUSG00000025574.13	protein_coding	21877	Tk1	0.960384213	MGI:MGI:98763	-0.196796616	-3.898701820	0.00019674484657	0.0029444481
chr17	22,424,222	22,456,689	32,468	+	3,504	ENSMUSG00000071266.13	protein_coding	74149	Zfp946	6.765989635	MGI:MGI:1921399	-0.131800923	-3.897132254	0.00019782240704	0.0029553514
chr6	92,169,525	92,184,033	14,509	-	6,576	ENSMUSG00000014551.8	protein_coding	64658	Mrps25	3.316740247	MGI:MGI:1928140	-0.174548062	-3.896019439	0.00019858980960	0.0029645985
chr2	118,745,758	118,748,810	3,053	+	3,053	ENSMUSG00000074918.4	protein_coding	100043272	Inafm2	14.285186725	MGI:MGI:1915354	0.148967149	3.895074807	0.00019924346715	0.0029699172
chr7	6,730,578	6,963,769	233,192	+	18,078	ENSMUSG00000051527.11	protein_coding	57775	Usp29	3.383803520	MGI:MGI:1888998	-0.148354566	-3.895282027	0.00019909990071	0.0029699172
chr5	138,164,583	138,172,422	7,840	-	4,426	ENSMUSG00000029730.16	protein_coding	17220	Mcm7	13.656107833	MGI:MGI:1298398	-0.120723696	-3.893635468	0.00020024340525	0.0029825964
chr2	119,742,337	119,751,263	8,927	+	1,818	ENSMUSG00000027296.7	protein_coding	228550	Itpka	30.750863051	MGI:MGI:1333822	0.219337198	3.893025798	0.00020066840142	0.0029866994
chr9	105,395,392	105,412,229	16,838	+	6,748	ENSMUSG00000032567.16	protein_coding	66595	Aste1	0.803624327	MGI:MGI:1913845	0.129430898	3.890434869	0.00020248416192	0.0030092401
chr14	50,906,478	50,924,834	18,357	-	4,933	ENSMUSG00000006289.14	protein_coding	66246	Osgep	4.367287317	MGI:MGI:1913496	-0.137027225	-3.890634536	0.00020234367483	0.0030092401
chr2	28,513,125	28,552,267	39,143	+	6,345	ENSMUSG00000026821.16	protein_coding	19730	Ralgds	25.546302207	MGI:MGI:107485	0.079910221	3.889727362	0.00020298271782	0.0030121670
chr5	125,385,965	125,390,202	4,238	-	2,893	ENSMUSG00000008348.9	protein_coding	22190	Ubc	47.439251841	MGI:MGI:98889	-0.128644148	-3.889820913	0.00020291672836	0.0030121670
chr10	127,296,221	127,311,786	15,566	-	3,423	ENSMUSG00000040354.14	protein_coding	NA	Mars1	15.986642923	NA	-0.171788929	-3.889307274	0.00020327929486	0.0030143286
chr13	59,634,626	59,675,811	41,186	-	4,424	ENSMUSG00000021556.12	protein_coding	105348	Golm1	7.059595752	MGI:MGI:1917329	-0.114313956	-3.887818838	0.00020433345174	0.0030277124
chr1	172,066,013	172,082,795	16,783	-	3,975	ENSMUSG00000003458.12	protein_coding	59287	Ncstn	18.621590957	MGI:MGI:1891700	0.084970745	3.887474223	0.00020457826331	0.0030290271
chr2	30,286,397	30,344,266	57,870	+	6,241	ENSMUSG00000052533.14	protein_coding	227699	Nup188	5.884873222	MGI:MGI:2446190	-0.090765000	-3.887267191	0.00020472547209	0.0030290271
chr12	37,241,641	37,582,202	340,562	+	6,397	ENSMUSG00000050103.18	protein_coding	319660	Agmo	0.342323150	MGI:MGI:2442495	0.435201345	3.885955147	0.00020566074974	0.0030406127
chr6	83,512,905	83,536,265	23,361	-	1,557	ENSMUSG00000059430.14	protein_coding	11468	Actg2	0.133229763	MGI:MGI:104589	-0.709373862	-3.885531826	0.00020596338090	0.0030409994
chr11	58,954,685	58,956,830	2,146	+	2,146	ENSMUSG00000078851.4	protein_coding	319162	H2aw	5.889185631	MGI:MGI:2448458	-0.246559292	-3.885492666	0.00020599139824	0.0030409994
chr6	47,530,139	47,595,341	65,203	-	6,678	ENSMUSG00000029687.16	protein_coding	14056	Ezh2	36.995797524	MGI:MGI:107940	-0.158731782	-3.885047996	0.00020630979120	0.0030412043
chr7	18,396,516	18,400,865	4,350	-	4,350	ENSMUSG00000109209.1	TEC	NA	Gm45104	0.163749284	NA	-0.438055942	-3.885171897	0.00020622102874	0.0030412043
chr9	107,888,151	107,903,139	14,989	+	2,826	ENSMUSG00000032583.7	protein_coding	72825	Mon1a	5.539546793	MGI:MGI:1920075	-0.167966240	-3.882211336	0.00020835200817	0.0030659670
chr10	128,015,168	128,029,983	14,816	+	3,868	ENSMUSG00000025395.14	protein_coding	19075	Prim1	4.500987676	MGI:MGI:97757	-0.094563982	-3.882075690	0.00020845014751	0.0030659670
chr19	4,878,668	4,885,397	6,730	+	2,916	ENSMUSG00000006463.13	protein_coding	70605	Zdhhc24	5.673984328	MGI:MGI:1917855	0.084000216	3.882262667	0.00020831488148	0.0030659670
chr1	96,871,126	96,907,796	36,671	+	4,120	ENSMUSG00000097814.5	antisense	329217	Panct2	0.847285229	MGI:MGI:3643517	-0.290163068	-3.881430582	0.00020891748560	0.0030694432
chr15	76,715,276	76,722,173	6,898	-	2,202	ENSMUSG00000033707.9	protein_coding	378937	Lrrc24	4.680296727	MGI:MGI:3605040	-0.184113280	-3.881325330	0.00020899382865	0.0030694432
chr14	67,715,937	67,742,310	26,374	+	4,746	ENSMUSG00000034327.17	protein_coding	105440	Kctd9	1.916898304	MGI:MGI:2145579	-0.139467388	-3.880896955	0.00020930482025	0.0030717520
chr14	20,723,730	20,734,562	10,833	-	4,546	ENSMUSG00000039308.6	protein_coding	17423	Ndst2	3.547149729	MGI:MGI:97040	0.126851505	3.880645438	0.00020948762211	0.0030721775
chr4	152,297,227	152,307,068	9,842	+	5,287	ENSMUSG00000039662.16	protein_coding	57295	Icmt	9.262780413	MGI:MGI:1888594	0.110026156	3.878974350	0.00021070605007	0.0030877789
chr6	83,119,044	83,121,559	2,516	-	2,403	ENSMUSG00000030035.14	protein_coding	22377	Wbp1	17.587343714	MGI:MGI:104710	-0.110602496	-3.878707570	0.00021090119193	0.0030883727
chr15	101,431,038	101,438,804	7,767	-	2,278	ENSMUSG00000047641.8	protein_coding	406219	Krt87	0.096987453	MGI:MGI:3665486	-0.498386820	-3.878044489	0.00021138696470	0.0030909541
chr17	56,770,250	56,772,134	1,885	+	1,959	ENSMUSG00000090273.3	protein_coding	100504446	Prr22	0.206384626	MGI:MGI:2685392	-0.471057089	-3.878239538	0.00021124396057	0.0030909541
chr2	167,481,133	167,492,845	11,713	-	4,510	ENSMUSG00000047030.15	protein_coding	263876	Spata2	14.861681403	MGI:MGI:2146885	0.097403077	3.876423029	0.00021257935541	0.0031015778
chr8	111,448,797	111,522,092	73,296	-	8,859	ENSMUSG00000031959.15	protein_coding	319481	Wdr59	4.074074206	MGI:MGI:2442115	-0.072464288	-3.876639163	0.00021242004406	0.0031015778
chr17	71,868,972	72,603,827	734,856	-	7,755	ENSMUSG00000055471.7	protein_coding	11682	Alk	0.872954367	MGI:MGI:103305	-0.224948399	-3.876593544	0.00021245365965	0.0031015778
chr1	57,995,971	58,025,899	29,929	+	7,007	ENSMUSG00000026039.9	protein_coding	68549	Sgo2a	0.812769151	MGI:MGI:1098767	-0.175587552	-3.876165833	0.00021276908214	0.0031020800
chr1	171,216,011	171,222,514	6,504	-	5,135	ENSMUSG00000005674.9	protein_coding	641376	Tomm40l	7.496727301	MGI:MGI:3589112	-0.142245633	-3.873221449	0.00021495264931	0.0031316296
chrX	134,308,084	134,362,639	54,556	+	5,681	ENSMUSG00000031262.12	protein_coding	102920	Cenpi	0.725908456	MGI:MGI:2147897	-0.172870047	-3.872965724	0.00021514330385	0.0031321227
chr1	143,999,338	144,004,161	4,824	-	3,627	ENSMUSG00000026360.9	protein_coding	19735	Rgs2	14.809332919	MGI:MGI:1098271	-0.198277385	-3.872097155	0.00021579206924	0.0031392795
chr4	43,496,142	43,499,695	3,554	-	2,675	ENSMUSG00000051517.14	protein_coding	230098	Arhgef39	0.536648157	MGI:MGI:3036286	-0.240512255	-3.869005711	0.00021811638822	0.0031696862
chr12	112,146,208	112,180,533	34,326	+	6,918	ENSMUSG00000021294.7	protein_coding	668303	Kif26a	12.277834357	MGI:MGI:2447072	-0.128468720	-3.868895643	0.00021819958300	0.0031696862
chr5	103,425,192	103,598,303	173,112	+	12,102	ENSMUSG00000034573.14	protein_coding	19249	Ptpn13	1.118016644	MGI:MGI:103293	-0.132464905	-3.867910344	0.00021894567411	0.0031721002
chr18	24,205,344	24,286,818	81,475	+	5,519	ENSMUSG00000000420.15	protein_coding	14423	Galnt1	17.809623730	MGI:MGI:894693	0.082364307	3.868452440	0.00021853488562	0.0031721002
chr19	42,163,951	42,194,590	30,640	+	8,623	ENSMUSG00000018820.13	protein_coding	319740	Zfyve27	7.768756456	MGI:MGI:1919602	0.092314682	3.867980549	0.00021889243234	0.0031721002
chrX	74,384,719	74,393,255	8,537	-	2,485	ENSMUSG00000031399.15	protein_coding	66294	Fam3a	5.952460901	MGI:MGI:1913544	-0.131658818	-3.867837397	0.00021900100785	0.0031721002
chr14	20,687,236	20,703,012	15,777	-	2,472	ENSMUSG00000097577.2	antisense	76133	6230400D17Rik	0.526811803	MGI:MGI:1923383	-0.205698573	-3.865595047	0.00022070847921	0.0031945153
chr12	31,654,869	31,937,630	282,762	+	6,298	ENSMUSG00000035933.5	protein_coding	238123	Cog5	5.096237970	MGI:MGI:2145130	-0.145606025	-3.863891210	0.00022201439251	0.0032110901
chr8	95,629,173	95,630,391	1,219	-	644	ENSMUSG00000110483.1	lincRNA	NA	Gm45702	0.427482122	NA	0.425391190	3.863431811	0.00022236776284	0.0032138739
chr12	117,144,530	117,151,651	7,122	-	3,617	ENSMUSG00000099907.1	processed_transcript	100038689	Gm10421	0.441694056	MGI:MGI:3642601	-0.278930392	-3.863188893	0.00022255483288	0.0032142518
chr14	61,531,993	61,556,886	24,894	-	4,002	ENSMUSG00000021930.14	protein_coding	66674	Spryd7	11.351976318	MGI:MGI:1913924	0.091352586	3.862701625	0.00022293052949	0.0032173514
chr4	41,194,313	41,275,144	80,832	-	4,802	ENSMUSG00000028433.14	protein_coding	68926	Ubap2	14.533877201	MGI:MGI:1916176	-0.109634285	-3.861578397	0.00022379887907	0.0032275515
chr4	137,593,755	137,658,530	64,776	+	9,686	ENSMUSG00000043411.15	protein_coding	170707	Usp48	8.931367581	MGI:MGI:2158502	-0.099320921	-3.860844293	0.00022436814900	0.0032310955
chr5	108,660,331	108,684,552	24,222	+	4,204	ENSMUSG00000033540.18	protein_coding	15932	Idua	1.798318644	MGI:MGI:96418	-0.159513440	-3.860896028	0.00022432798467	0.0032310955
chr17	21,650,624	21,664,966	14,343	+	4,354	ENSMUSG00000035868.9	protein_coding	73229	Zfp983	2.719344650	MGI:MGI:1920479	-0.140461682	-3.859485210	0.00022542572089	0.0032439866
chr2	26,628,457	26,636,497	8,041	+	2,476	ENSMUSG00000036186.5	protein_coding	56279	Dipk1b	13.475152692	MGI:MGI:1927576	0.093314295	3.858787941	0.00022597014955	0.0032494800
chr11	11,685,003	11,772,112	87,110	+	5,777	ENSMUSG00000018654.17	protein_coding	22778	Ikzf1	4.276943179	MGI:MGI:1342540	-0.210739052	-3.858284667	0.00022636388656	0.0032528002
chr11	22,005,828	22,342,292	336,465	-	5,825	ENSMUSG00000042302.14	protein_coding	216565	Ehbp1	15.869795448	MGI:MGI:2667252	-0.075994372	-3.857964679	0.00022661457070	0.0032540614
chr7	118,509,659	118,533,301	23,643	-	6,434	ENSMUSG00000030652.11	protein_coding	12850	Coq7	2.812249608	MGI:MGI:107207	0.153069455	3.857217657	0.00022720083402	0.0032601361
chr10	121,780,991	122,047,308	266,318	-	9,132	ENSMUSG00000020121.15	protein_coding	117600	Srgap1	12.285893170	MGI:MGI:2152936	-0.119303550	-3.856895114	0.00022745441318	0.0032614318
chr15	73,512,560	73,572,242	59,683	+	5,709	ENSMUSG00000036661.14	protein_coding	105841	Dennd3	1.315204247	MGI:MGI:2146009	0.159502047	3.856541514	0.00022773272033	0.0032630799
chr18	37,819,513	37,841,873	22,361	+	7,627	ENSMUSG00000102543.5	protein_coding	93708	Pcdhgc5	3.446329855	MGI:MGI:1935205	-0.161463437	-3.856196550	0.00022800454407	0.0032646328
chr3	5,218,526	5,413,165	194,640	+	15,737	ENSMUSG00000025255.18	protein_coding	80892	Zfhx4	1.237571674	MGI:MGI:2137668	-0.231928326	-3.853598908	0.00023006140569	0.0032917239
chr4	152,019,774	152,027,637	7,864	-	3,199	ENSMUSG00000028952.12	protein_coding	100090	Zbtb48	3.676211078	MGI:MGI:2140248	0.130498612	3.852467021	0.00023096319110	0.0032925568
chr7	44,496,581	44,501,486	4,906	+	2,154	ENSMUSG00000051113.9	protein_coding	75538	Fam71e1	1.895545103	MGI:MGI:1922788	0.187300508	3.852078490	0.00023127351549	0.0032925568
chr7	139,389,109	139,579,652	190,544	+	5,649	ENSMUSG00000025477.14	protein_coding	212111	Inpp5a	5.819898957	MGI:MGI:2686961	0.120425690	3.852286260	0.00023110751755	0.0032925568
chr9	99,575,799	99,584,501	8,703	+	2,488	ENSMUSG00000032469.12	protein_coding	83703	Dbr1	6.569014638	MGI:MGI:1931520	0.111432939	3.852150066	0.00023121631643	0.0032925568
chr11	107,703,218	107,716,522	13,305	-	1,249	ENSMUSG00000020722.5	protein_coding	12299	Cacng1	1.776915179	MGI:MGI:1206582	0.353319483	3.852923021	0.00023059948574	0.0032925568
chr13	62,453,016	62,466,832	13,817	-	2,628	ENSMUSG00000113450.1	protein_coding	NA	Zfp935	0.869697964	NA	-0.186904999	-3.853059889	0.00023049042741	0.0032925568
chr19	32,485,769	32,515,364	29,596	+	2,674	ENSMUSG00000024896.9	protein_coding	17330	Minpp1	14.909626519	MGI:MGI:1336159	0.077908302	3.852490966	0.00023094407907	0.0032925568
chr15	7,090,614	7,191,743	101,130	+	10,776	ENSMUSG00000054263.12	protein_coding	16880	Lifr	2.257008232	MGI:MGI:96788	0.131970661	3.850353276	0.00023265628288	0.0033098836
chr3	36,065,979	36,092,853	26,875	+	8,192	ENSMUSG00000027710.14	protein_coding	229211	Acad9	3.160787107	MGI:MGI:1914272	-0.090549078	-3.849790060	0.00023310941131	0.0033116126
chr17	26,781,066	26,792,521	11,456	+	5,110	ENSMUSG00000024191.15	protein_coding	224630	Bnip1	4.698387301	MGI:MGI:109328	0.095987903	3.849945771	0.00023298405179	0.0033116126
chr9	107,681,500	107,710,475	28,976	-	5,197	ENSMUSG00000034684.12	protein_coding	20350	Sema3f	5.455873452	MGI:MGI:1096347	-0.119273925	-3.847115910	0.00023527239554	0.0033399651
chr7	140,853,394	140,857,362	3,969	-	3,953	ENSMUSG00000025484.9	protein_coding	54399	Bet1l	5.732515855	MGI:MGI:1913128	0.107376973	3.845919646	0.00023624618846	0.0033514072
chr11	60,714,123	60,727,263	13,141	-	5,039	ENSMUSG00000002812.4	protein_coding	14248	Flii	10.848629043	MGI:MGI:1342286	-0.104119570	-3.845316017	0.00023673902048	0.0033560150
chr3	153,922,357	153,944,632	22,276	-	3,913	ENSMUSG00000062908.12	protein_coding	11364	Acadm	5.896822922	MGI:MGI:87867	-0.117773897	-3.845012111	0.00023698751523	0.0033571551
chr9	65,398,506	65,414,853	16,348	+	6,568	ENSMUSG00000041696.14	protein_coding	70784	Rasl12	0.509186515	MGI:MGI:1918034	-0.183028551	-3.844542974	0.00023737160405	0.0033578332
chrX	48,171,969	48,208,878	36,910	-	6,733	ENSMUSG00000036985.12	protein_coding	208884	Zdhhc9	10.850952094	MGI:MGI:2444393	-0.098899761	-3.844660585	0.00023727525834	0.0033578332
chr11	101,627,195	101,636,100	8,906	+	1,575	ENSMUSG00000010362.9	protein_coding	66599	Rdm1	2.237014014	MGI:MGI:1913849	-0.199370608	-3.843270052	0.00023841676103	0.0033702310
chr2	71,745,616	71,856,771	111,156	+	9,142	ENSMUSG00000027111.16	protein_coding	16403	Itga6	24.120084322	MGI:MGI:96605	-0.109735354	-3.841347652	0.00024000352158	0.0033830842
chr10	105,763,189	105,841,378	78,190	-	2,688	ENSMUSG00000036009.16	protein_coding	216292	Mettl25	2.667104239	MGI:MGI:3041259	0.144562942	3.841737133	0.00023968122929	0.0033830842
chr11	98,388,677	98,400,490	11,814	-	3,248	ENSMUSG00000038208.13	protein_coding	320655	Pgap3	2.184694280	MGI:MGI:2444461	0.134772702	3.841906857	0.00023954091360	0.0033830842
chr12	79,029,163	79,081,655	52,493	+	6,718	ENSMUSG00000060716.7	protein_coding	211945	Plekhh1	1.116614602	MGI:MGI:2144989	-0.173060915	-3.841529336	0.00023985312838	0.0033830842
chrX	71,555,918	71,560,676	4,759	+	2,234	ENSMUSG00000015217.11	protein_coding	15354	Hmgb3	71.907416712	MGI:MGI:1098219	0.100004771	3.841080173	0.00024022509831	0.0033838195
chr6	8,209,222	8,236,274	27,053	+	6,552	ENSMUSG00000042447.13	protein_coding	252875	Mios	5.043847270	MGI:MGI:2182066	0.097784896	3.840558313	0.00024065796413	0.0033851424
chr10	24,595,442	24,598,678	3,237	+	2,861	ENSMUSG00000019997.11	protein_coding	14219	Ccn2	4.439344036	MGI:MGI:95537	0.267077525	3.840700236	0.00024054016984	0.0033851424
chr4	108,814,295	108,833,614	19,320	-	4,546	ENSMUSG00000028568.16	protein_coding	70533	Btf3l4	14.288694210	MGI:MGI:1915312	0.084478483	3.838748220	0.00024216515893	0.0034039457
chr1	64,785,983	64,956,824	170,842	-	10,921	ENSMUSG00000051344.13	protein_coding	241075	Plekhm3	2.560438918	MGI:MGI:2443627	-0.112323123	-3.838199816	0.00024262357006	0.0034079910
chr8	84,834,019	84,840,641	6,623	-	2,577	ENSMUSG00000003813.15	protein_coding	19358	Rad23a	21.905553085	MGI:MGI:105126	-0.086514081	-3.837918310	0.00024285920313	0.0034089035
chr1	135,295,213	135,313,778	18,566	-	7,893	ENSMUSG00000062580.9	protein_coding	21854	Timm17a	5.045013011	MGI:MGI:1343131	0.111535695	3.835877657	0.00024457386810	0.0034283257
chr15	36,178,099	36,235,621	57,523	+	11,167	ENSMUSG00000037617.12	protein_coding	26942	Spag1	0.532152043	MGI:MGI:1349387	-0.157969631	-3.835863068	0.00024458616737	0.0034283257
chr16	96,120,618	96,127,729	7,112	-	3,221	ENSMUSG00000040681.16	protein_coding	15312	Hmgn1	38.601762629	MGI:MGI:96120	-0.096962843	-3.832595413	0.00024735606233	0.0034633128
chrX	73,655,994	73,660,117	4,124	-	1,971	ENSMUSG00000002012.13	protein_coding	93843	Pnck	31.239123461	MGI:MGI:1347357	-0.112707012	-3.832509810	0.00024742902655	0.0034633128
chr14	122,816,223	122,913,757	97,535	-	5,462	ENSMUSG00000041625.15	protein_coding	223267	Ggact	0.876984105	MGI:MGI:2385008	0.260668223	3.831013683	0.00024870758466	0.0034787712
chr1	105,979,350	105,990,282	10,933	-	1,417	ENSMUSG00000099843.1	lincRNA	635504	Gm7160	0.973339230	MGI:MGI:3646078	0.345460677	3.830621818	0.00024904350458	0.0034810322
chr2	174,427,493	174,439,039	11,547	-	1,441	ENSMUSG00000016256.10	protein_coding	64138	Ctsz	25.831688893	MGI:MGI:1891190	-0.167767971	-3.830031389	0.00024955046014	0.0034831691
chr3	108,211,472	108,226,648	15,177	-	4,377	ENSMUSG00000027887.11	protein_coding	17306	Sypl2	0.464421714	MGI:MGI:1328311	-0.291934133	-3.829834723	0.00024971954037	0.0034831691
chrX	100,622,883	100,626,271	3,389	-	2,127	ENSMUSG00000015668.13	protein_coding	72621	Pdzd11	12.075255340	MGI:MGI:1919871	-0.135693459	-3.829854003	0.00024970296040	0.0034831691
chr2	113,919,247	113,920,562	1,316	-	1,316	ENSMUSG00000096006.1	processed_pseudogene	100862258	Gm21596	0.481750101	MGI:MGI:5434951	0.424586675	3.828303159	0.00025104002657	0.0034942672
chr5	41,624,976	41,708,121	83,146	-	4,529	ENSMUSG00000029128.12	protein_coding	100972	Rab28	7.633776662	MGI:MGI:1917285	0.093247872	3.828382843	0.00025097115988	0.0034942672
chr5	121,518,576	121,545,482	26,907	-	7,508	ENSMUSG00000072647.6	protein_coding	280668	Adam1a	0.337821140	MGI:MGI:2429504	-0.224529245	-3.828558661	0.00025081927487	0.0034942672
chr5	123,169,413	123,250,131	80,719	+	7,248	ENSMUSG00000029440.15	protein_coding	67151	Psmd9	4.458345107	MGI:MGI:1914401	0.100317336	3.828069151	0.00025124237012	0.0034946484
chr9	107,327,084	107,338,350	11,267	-	3,646	ENSMUSG00000032579.14	protein_coding	69536	Hemk1	2.426918490	MGI:MGI:1916786	-0.127335858	-3.826461020	0.00025263711759	0.0035116032
chr18	76,930,017	76,940,689	10,673	+	1,901	ENSMUSG00000090000.2	protein_coding	66191	Ier3ip1	16.675171120	MGI:MGI:1913441	0.090105835	3.824688200	0.00025418326993	0.0035306374
chr3	58,519,817	58,525,892	6,076	-	4,611	ENSMUSG00000027808.8	protein_coding	28146	Serp1	16.941826369	MGI:MGI:92638	0.113992420	3.822056919	0.00025649478987	0.0035539840
chr8	72,723,285	72,758,201	34,917	+	7,354	ENSMUSG00000031622.16	protein_coding	20467	Sin3b	14.584724947	MGI:MGI:107158	0.107159292	3.822470980	0.00025612972080	0.0035539840
chr17	35,897,595	35,910,075	12,481	-	4,586	ENSMUSG00000024426.17	protein_coding	73242	Atat1	54.346944782	MGI:MGI:1913869	-0.087465194	-3.821965121	0.00025657579334	0.0035539840
chr19	26,605,050	26,778,275	173,226	+	14,269	ENSMUSG00000024921.17	protein_coding	67155	Smarca2	16.788147358	MGI:MGI:99603	-0.106486590	-3.822289502	0.00025628966532	0.0035539840
chr1	135,160,234	135,167,681	7,448	-	2,269	ENSMUSG00000026424.8	protein_coding	171469	Gpr37l1	22.441334992	MGI:MGI:1928503	0.233056447	3.821434836	0.00025704420141	0.0035580048
chr2	103,021,075	103,073,513	52,439	-	3,930	ENSMUSG00000010914.10	protein_coding	27402	Pdhx	11.731161438	MGI:MGI:1351627	0.084919433	3.819798635	0.00025849463185	0.0035627556
chr5	123,907,175	123,928,835	21,661	+	6,094	ENSMUSG00000023106.15	protein_coding	68184	Denr	9.810225820	MGI:MGI:1915434	0.079032514	3.819639619	0.00025863600935	0.0035627556
chr8	70,131,333	70,133,748	2,416	+	1,627	ENSMUSG00000071078.6	protein_coding	75692	Nr2c2ap	8.949213038	MGI:MGI:1922942	0.115171090	3.819844726	0.00025845366705	0.0035627556
chr9	22,071,002	22,086,122	15,121	+	1,509	ENSMUSG00000096981.2	antisense	100503652	Gm16845	0.506616118	MGI:MGI:4439769	0.316080140	3.820822593	0.00025758601929	0.0035627556
chr11	79,239,372	79,254,671	15,300	-	3,987	ENSMUSG00000017677.11	protein_coding	78889	Wsb1	23.950544476	MGI:MGI:1926139	-0.201412336	-3.820332456	0.00025802056267	0.0035627556
chr14	73,362,226	73,385,289	23,064	-	2,732	ENSMUSG00000022108.8	protein_coding	16432	Itm2b	150.202166207	MGI:MGI:1309517	0.076416442	3.820070525	0.00025825307147	0.0035627556
chr15	78,947,724	79,005,867	58,144	+	12,302	ENSMUSG00000033088.19	protein_coding	110253	Triobp	5.358298466	MGI:MGI:1349410	-0.136377208	-3.819838279	0.00025845939691	0.0035627556
chr2	180,171,485	180,176,286	4,802	+	4,457	ENSMUSG00000039041.15	protein_coding	56436	Adrm1	14.154126870	MGI:MGI:1929289	0.112918145	3.817399133	0.00026063583900	0.0035878293
chr6	118,461,950	118,479,320	17,371	-	5,389	ENSMUSG00000072623.6	protein_coding	22750	Zfp9	5.409754628	MGI:MGI:99210	0.130373065	3.814571540	0.00026318078981	0.0036203671
chr11	103,676,849	103,697,694	20,846	-	3,266	ENSMUSG00000020946.13	protein_coding	56494	Gosr2	33.698287093	MGI:MGI:1927204	0.063205550	3.814192014	0.00026352417958	0.0036225960
chr9	107,399,612	107,529,343	129,732	+	7,947	ENSMUSG00000010066.15	protein_coding	56808	Cacna2d2	8.004396680	MGI:MGI:1929813	-0.184098272	-3.813851445	0.00026383268583	0.0036243425
chr9	114,899,341	114,933,987	34,647	-	5,077	ENSMUSG00000050627.13	protein_coding	333433	Gpd1l	26.932323841	MGI:MGI:1289257	0.069928581	3.811590330	0.00026588968470	0.0036475828
chr15	79,154,908	79,165,240	10,333	-	3,051	ENSMUSG00000033006.10	protein_coding	20665	Sox10	4.626605015	MGI:MGI:98358	0.146988279	3.811769210	0.00026572639710	0.0036475828
chr10	18,055,861	18,125,130	69,270	+	5,564	ENSMUSG00000019854.17	protein_coding	19707	Reps1	9.183549658	MGI:MGI:1196373	0.145017758	3.810969245	0.00026645737748	0.0036528618
chr1	13,564,698	13,589,910	25,213	-	3,162	ENSMUSG00000025935.10	protein_coding	72265	Tram1	11.886955050	MGI:MGI:1919515	0.098930069	3.809515892	0.00026779031596	0.0036636577
chr2	32,535,332	32,569,750	34,419	+	6,066	ENSMUSG00000039157.12	protein_coding	98952	Fam102a	6.185402624	MGI:MGI:2138935	0.093067783	3.809510637	0.00026779514768	0.0036636577
chrX	101,264,378	101,268,255	3,878	-	2,387	ENSMUSG00000031304.18	protein_coding	16186	Il2rg	0.842906634	MGI:MGI:96551	-0.418690797	-3.809777456	0.00026754995486	0.0036636577
chr15	12,824,815	12,935,290	110,476	+	5,935	ENSMUSG00000022191.16	protein_coding	14000	Drosha	21.883206755	MGI:MGI:1261425	-0.067953069	-3.807546281	0.00026960689979	0.0036833982
chr16	90,220,754	90,226,329	5,576	+	3,970	ENSMUSG00000022982.10	protein_coding	20655	Sod1	37.307601029	MGI:MGI:98351	0.091163896	3.807593507	0.00026956320508	0.0036833982
chrX	73,891,442	73,921,870	30,429	-	8,105	ENSMUSG00000031389.17	protein_coding	171207	Arhgap4	0.885249244	MGI:MGI:2159577	-0.207440963	-3.806058910	0.00027098649742	0.0036997159
chr5	3,928,054	4,081,310	153,257	+	22,102	ENSMUSG00000040407.18	protein_coding	100986	Akap9	9.789301215	MGI:MGI:2178217	-0.149672756	-3.805824931	0.00027120413565	0.0037001581
chr13	106,947,127	106,959,760	12,634	+	3,851	ENSMUSG00000021692.9	protein_coding	66254	Dimt1	2.805887702	MGI:MGI:1913504	-0.118550313	-3.805085074	0.00027189341788	0.0037067598
chr15	98,803,777	98,809,490	5,714	-	3,781	ENSMUSG00000059213.7	protein_coding	13199	Ddn	107.822420641	MGI:MGI:108101	0.257936578	3.804907427	0.00027205917020	0.0037067598
chr12	30,584,426	30,591,215	6,790	+	3,257	ENSMUSG00000043061.10	protein_coding	211986	Tmem18	10.321493810	MGI:MGI:2387176	0.079403853	3.804645029	0.00027230417514	0.0037075689
chr1	87,755,870	87,792,428	36,559	+	9,628	ENSMUSG00000026289.15	protein_coding	77040	Atg16l1	5.494006266	MGI:MGI:1924290	0.097484874	3.804264479	0.00027265987537	0.0037098831
chr13	29,014,399	29,040,336	25,938	+	1,772	ENSMUSG00000086363.7	lincRNA	77920	A330102I10Rik	2.185640799	MGI:MGI:1925170	-0.252852338	-3.803766923	0.00027312560887	0.0037136902
chr2	19,657,752	19,660,583	2,832	+	2,832	ENSMUSG00000043415.5	protein_coding	71198	Otud1	3.937742443	MGI:MGI:1918448	0.153992054	3.802718870	0.00027410911716	0.0037219956
chr5	37,338,499	37,425,055	86,557	+	5,837	ENSMUSG00000050248.11	protein_coding	68525	Evc2	2.046050510	MGI:MGI:1915775	-0.175120263	-3.802862205	0.00027397441054	0.0037219956
chr5	67,618,140	67,847,370	229,231	-	14,278	ENSMUSG00000037685.15	protein_coding	11980	Atp8a1	12.756028502	MGI:MGI:1330848	-0.172016066	-3.800956992	0.00027577010861	0.0037420055
chr2	30,284,231	30,286,334	2,104	-	2,104	ENSMUSG00000075419.4	protein_coding	227697	Dolk	6.550142889	MGI:MGI:2677836	0.095996203	3.799846220	0.00027682220896	0.0037511851
chr7	132,712,082	132,813,886	101,805	-	6,911	ENSMUSG00000030956.15	protein_coding	77938	Fam53b	4.584162101	MGI:MGI:1925188	-0.129968390	-3.799862196	0.00027680704983	0.0037511851
chr3	10,417,817	10,440,102	22,286	-	2,632	ENSMUSG00000027534.16	protein_coding	74718	Snx16	13.507428670	MGI:MGI:1921968	-0.153652437	-3.799331058	0.00027731145928	0.0037547576
chr6	48,647,234	48,660,875	13,642	+	3,700	ENSMUSG00000064262.7	protein_coding	243374	Gimap8	0.943946277	MGI:MGI:2685303	-0.336125541	-3.799172916	0.00027746181206	0.0037547576
chr1	167,001,417	167,091,302	89,886	+	6,325	ENSMUSG00000060568.14	protein_coding	226610	Fam78b	11.309451153	MGI:MGI:2443050	-0.107474256	-3.797157464	0.00027938482271	0.0037766683
chr6	141,249,269	141,507,448	258,180	+	12,737	ENSMUSG00000041741.10	protein_coding	54611	Pde3a	0.882975038	MGI:MGI:1860764	-0.145931955	-3.797079896	0.00027945908661	0.0037766683
chr16	36,875,140	36,933,085	57,946	+	11,862	ENSMUSG00000034243.17	protein_coding	224139	Golgb1	6.007150378	MGI:MGI:1099447	-0.127436014	-3.795279715	0.00028118788328	0.0037974623
chr15	83,546,797	83,563,787	16,991	-	2,462	ENSMUSG00000048755.9	protein_coding	223722	Mcat	8.302951150	MGI:MGI:2388651	0.116957781	3.795065372	0.00028139440586	0.0037976837
chr2	84,600,071	84,650,745	50,675	-	7,319	ENSMUSG00000034101.14	protein_coding	12388	Ctnnd1	2.001096044	MGI:MGI:105100	-0.127735015	-3.794661340	0.00028178408892	0.0038003750
chr18	65,579,912	65,689,443	109,532	+	8,970	ENSMUSG00000042439.13	protein_coding	328977	Zfp532	10.032298135	MGI:MGI:3036282	-0.102842199	-3.793664890	0.00028274735289	0.0038107933
chr6	143,010,920	143,100,141	89,222	-	12,621	ENSMUSG00000030279.15	protein_coding	74741	C2cd5	4.052588041	MGI:MGI:1921991	-0.097117237	-3.793448766	0.00028295669297	0.0038110431
chr4	120,757,438	120,831,572	74,135	-	2,942	ENSMUSG00000032897.17	protein_coding	18046	Nfyc	13.632564007	MGI:MGI:107901	-0.082845103	-3.792460147	0.00028391616830	0.0038150650
chr6	66,896,397	67,021,350	124,954	+	4,727	ENSMUSG00000036402.13	protein_coding	14701	Gng12	11.448204068	MGI:MGI:1336171	0.100118019	3.792157706	0.00028421031258	0.0038150650
chr8	123,504,718	123,515,390	10,673	-	2,645	ENSMUSG00000031970.16	protein_coding	72185	Dbndd1	14.280060690	MGI:MGI:1919435	-0.151957311	-3.792374876	0.00028399907038	0.0038150650
chr10	127,067,280	127,070,264	2,985	-	2,193	ENSMUSG00000006736.9	protein_coding	67125	Tspan31	18.373704115	MGI:MGI:1914375	-0.099195035	-3.792244293	0.00028412607116	0.0038150650
chr11	76,257,198	76,399,140	141,943	-	3,239	ENSMUSG00000020844.6	protein_coding	18230	Nxn	4.591699284	MGI:MGI:109331	-0.146919742	-3.792611304	0.00028376926587	0.0038150650
chr2	130,563,742	130,568,695	4,954	+	4,358	ENSMUSG00000037740.8	protein_coding	99045	Mrps26	8.975371975	MGI:MGI:1333830	0.112208413	3.791695553	0.00028466034960	0.0038159771
chr16	55,839,953	55,895,285	55,333	-	6,436	ENSMUSG00000075033.4	protein_coding	385658	Nxpe3	2.397939561	MGI:MGI:2686598	0.144888570	3.791804378	0.00028455431669	0.0038159771
chr16	17,208,603	17,213,982	5,380	+	5,380	ENSMUSG00000071636.8	protein_coding	239731	Rimbp3	0.501301347	MGI:MGI:2685449	-0.197138628	-3.790895050	0.00028544147543	0.0038238820
chr2	172,425,804	172,440,560	14,757	-	2,146	ENSMUSG00000087633.1	antisense	NA	Gm14455	0.228715357	NA	-0.474340141	-3.790484306	0.00028584307096	0.0038266954
chr6	113,623,959	113,631,627	7,669	+	2,997	ENSMUSG00000033933.13	protein_coding	22346	Vhl	24.113194261	MGI:MGI:103223	0.074418214	3.787159534	0.00028911368195	0.0038678879
chr19	43,612,325	43,615,892	3,568	+	2,112	ENSMUSG00000044220.13	protein_coding	18089	Nkx2-3	0.352791862	MGI:MGI:97348	-0.260915515	-3.786729377	0.00028953943082	0.0038709910
chr3	95,878,503	95,882,231	3,729	-	2,261	ENSMUSG00000038550.10	protein_coding	229599	Ciart	1.724110774	MGI:MGI:2684975	0.267764829	3.786241971	0.00029002256431	0.0038748567
chr16	15,889,224	16,146,851	257,628	-	6,952	ENSMUSG00000041974.10	protein_coding	224008	Spidr	0.864922934	MGI:MGI:1924834	-0.257438075	-3.785224360	0.00029103373583	0.0038857673
chr5	146,209,192	146,221,555	12,364	-	4,022	ENSMUSG00000029634.15	protein_coding	74132	Rnf6	7.320565188	MGI:MGI:1921382	0.197142489	3.784349376	0.00029190586928	0.0038948082
chr13	92,611,091	92,711,947	100,857	+	6,679	ENSMUSG00000021703.9	protein_coding	218442	Serinc5	6.560690325	MGI:MGI:2444223	0.121771860	3.782095097	0.00029416430594	0.0039223217
chr5	108,646,693	108,669,672	22,980	-	7,189	ENSMUSG00000004815.12	protein_coding	110524	Dgkq	3.468967961	MGI:MGI:102918	-0.167441253	-3.780703208	0.00029556707267	0.0039352679
chr9	41,805,412	41,838,418	33,007	+	7,483	ENSMUSG00000110981.1	processed_transcript	102639686	Gm35940	0.149605068	MGI:MGI:5595099	-0.230213008	-3.780784165	0.00029548530876	0.0039352679
chr11	58,954,685	58,973,098	18,414	+	3,736	ENSMUSG00000036964.14	protein_coding	56631	Trim17	0.604245988	MGI:MGI:1861440	-0.472405858	-3.780545615	0.00029572629908	0.0039352679
chr1	191,224,454	191,225,835	1,382	+	1,687	ENSMUSG00000073478.6	lincRNA	100504360	D730003I15Rik	0.906157218	MGI:MGI:1925971	0.214007079	3.778982003	0.00029731055230	0.0039409440
chr4	128,930,233	128,962,420	32,188	-	4,024	ENSMUSG00000028789.16	protein_coding	242669	Azin2	3.495795512	MGI:MGI:2442093	0.139060488	3.779857093	0.00029642291590	0.0039409440
chr9	57,790,353	57,836,761	46,409	-	7,976	ENSMUSG00000004661.15	protein_coding	56380	Arid3b	0.695317027	MGI:MGI:1930768	-0.170815899	-3.778956294	0.00029733666807	0.0039409440
chr11	49,846,751	49,886,421	39,671	+	6,784	ENSMUSG00000020366.18	protein_coding	26420	Mapk9	22.700829719	MGI:MGI:1346862	0.080251054	3.779622696	0.00029666042477	0.0039409440
chr11	52,231,995	52,246,858	14,864	+	2,211	ENSMUSG00000036309.14	protein_coding	21402	Skp1	178.808845878	MGI:MGI:103575	0.066411986	3.779174871	0.00029711470191	0.0039409440
chr12	105,899,841	105,902,150	2,310	+	2,076	ENSMUSG00000113835.1	lincRNA	100503099	Gm19554	1.200598562	MGI:MGI:5011739	-0.193112231	-3.779244843	0.00029704367803	0.0039409440
chr13	54,592,401	54,611,344	18,944	-	4,868	ENSMUSG00000047547.14	protein_coding	74325	Cltb	22.961051828	MGI:MGI:1921575	0.078479184	3.778023847	0.00029828535333	0.0039488485
chr17	45,391,884	45,433,737	41,854	-	3,300	ENSMUSG00000023932.9	protein_coding	71702	Cdc5l	21.430876409	MGI:MGI:1918952	-0.062611926	-3.777981557	0.00029832844757	0.0039488485
chr5	35,583,040	35,615,352	32,313	+	11,521	ENSMUSG00000029098.17	protein_coding	80911	Acox3	2.958709039	MGI:MGI:1933156	0.127358779	3.777609808	0.00029870752737	0.0039512478
chr4	86,817,794	86,818,577	784	-	784	ENSMUSG00000082969.1	processed_pseudogene	100384871	Gm12630	0.717871796	MGI:MGI:3650968	0.553350767	3.776996966	0.00029933345646	0.0039542900
chr4	123,113,349	123,116,686	3,338	-	3,416	ENSMUSG00000102997.1	TEC	100038759	Gm17244	1.508630825	MGI:MGI:4936878	0.166778225	3.777052599	0.00029927658330	0.0039542900
chr2	155,817,730	155,819,426	1,697	-	1,615	ENSMUSG00000074649.6	protein_coding	613262	BC029722	20.634760367	MGI:MGI:3584273	0.103898011	3.774529525	0.00030186626694	0.0039851136
chr13	55,325,168	55,329,758	4,591	-	2,369	ENSMUSG00000021485.14	protein_coding	17121	Mxd3	1.931243060	MGI:MGI:104987	-0.163445072	-3.774071497	0.00030233867307	0.0039887138
chr8	72,130,174	72,152,768	22,595	+	4,269	ENSMUSG00000031799.10	protein_coding	326618	Tpm4	42.881105807	MGI:MGI:2449202	-0.116334497	-3.772905596	0.00030354435509	0.0040019769
chr7	100,082,111	100,121,565	39,455	-	4,601	ENSMUSG00000030726.16	protein_coding	67967	Pold3	7.646967253	MGI:MGI:1915217	-0.078597122	-3.772623188	0.00030383708876	0.0040031939
chr3	53,853,376	53,863,830	10,455	-	5,958	ENSMUSG00000027746.13	protein_coding	67890	Ufm1	11.164201739	MGI:MGI:1915140	0.069456215	3.771617529	0.00030488170203	0.0040143092
chr7	127,372,537	127,376,013	3,477	-	2,824	ENSMUSG00000054381.5	protein_coding	269997	Zfp747	2.441418668	MGI:MGI:2443581	0.184600401	3.770442994	0.00030610606846	0.0040277751
chr9	32,636,221	32,754,994	118,774	+	8,476	ENSMUSG00000032035.16	protein_coding	23871	Ets1	3.226644617	MGI:MGI:95455	-0.139970141	-3.768819096	0.00030780658732	0.0040472556
chrX	98,554,277	98,890,781	336,505	-	13,100	ENSMUSG00000031214.13	protein_coding	94190	Ophn1	3.784612063	MGI:MGI:2151070	-0.124346413	-3.768642733	0.00030799181229	0.0040472556
chr3	73,066,316	73,594,830	528,515	+	1,553	ENSMUSG00000103428.1	lincRNA	626082	Gm20754	0.876202971	MGI:MGI:5434110	0.225521796	3.767836695	0.00030883970822	0.0040557293
chr5	121,220,219	121,368,577	148,359	+	16,443	ENSMUSG00000042744.16	protein_coding	269700	Hectd4	16.609730768	MGI:MGI:3647820	-0.137919687	-3.767129798	0.00030958514619	0.0040628474
chr9	70,012,550	70,022,866	10,317	+	4,047	ENSMUSG00000033543.17	protein_coding	235459	Gtf2a2	10.499501874	MGI:MGI:1933289	0.082132046	3.766320934	0.00031044021474	0.0040680093
chr10	85,131,700	85,185,064	53,365	-	3,340	ENSMUSG00000020038.10	protein_coding	12952	Cry1	8.835887301	MGI:MGI:1270841	0.167699711	3.766179955	0.00031058947719	0.0040680093
chr15	78,399,556	78,405,907	6,352	-	3,163	ENSMUSG00000044986.10	protein_coding	22117	Tst	5.671745829	MGI:MGI:98852	0.130945186	3.766495478	0.00031025551059	0.0040680093
chr1	134,415,378	134,433,351	17,974	+	5,025	ENSMUSG00000026457.14	protein_coding	72674	Adipor1	204.930466213	MGI:MGI:1919924	0.078596026	3.765974654	0.00031080696384	0.0040681902
chr10	111,473,223	111,496,884	23,662	+	4,994	ENSMUSG00000058799.16	protein_coding	53605	Nap1l1	46.065961383	MGI:MGI:1855693	-0.071441263	-3.765529811	0.00031127870720	0.0040690320
chr14	55,053,869	55,075,873	22,005	+	4,453	ENSMUSG00000093452.4	antisense	432855	Zfhx2os	0.457345965	MGI:MGI:3620246	-0.254440154	-3.765657442	0.00031114328832	0.0040690320
chr2	109,917,647	110,014,257	96,611	+	5,884	ENSMUSG00000050199.13	protein_coding	107515	Lgr4	2.956477144	MGI:MGI:1891468	0.143575275	3.764098810	0.00031280087673	0.0040837052
chr14	54,970,684	54,994,626	23,943	-	8,616	ENSMUSG00000053093.16	protein_coding	140781	Myh7	0.932899345	MGI:MGI:2155600	-0.169439232	-3.764090157	0.00031281010235	0.0040837052
chr10	43,002,500	43,174,530	172,031	-	5,529	ENSMUSG00000038248.8	protein_coding	109205	Sobp	23.735556610	MGI:MGI:1924427	0.100470518	3.762682859	0.00031431402044	0.0041006586
chr11	59,970,614	60,046,477	75,864	-	2,104	ENSMUSG00000000301.16	protein_coding	18618	Pemt	1.101545326	MGI:MGI:104535	0.180676124	3.762398785	0.00031461843215	0.0041019508
chr1	138,482,875	138,620,141	137,267	-	7,376	ENSMUSG00000026393.10	protein_coding	59125	Nek7	4.935006807	MGI:MGI:1890645	0.153874425	3.760757233	0.00031638302298	0.0041195792
chrX	71,991,849	72,010,218	18,370	+	3,095	ENSMUSG00000005864.7	protein_coding	12789	Cnga2	0.090969308	MGI:MGI:108040	0.391102425	3.760810425	0.00031632569631	0.0041195792
chr16	4,480,216	4,541,816	61,601	-	5,325	ENSMUSG00000022519.14	protein_coding	106393	Srl	5.889955894	MGI:MGI:2146620	-0.109367512	-3.760260901	0.00031691841121	0.0041238621
chr2	76,663,044	76,673,070	10,027	-	1,485	ENSMUSG00000002732.14	protein_coding	14231	Fkbp7	1.509422109	MGI:MGI:1336879	0.212517386	3.758900661	0.00031839011727	0.0041403152
chr19	23,972,750	24,031,019	58,270	-	2,886	ENSMUSG00000071604.5	protein_coding	381217	Fam189a2	2.512739507	MGI:MGI:2685813	0.157405829	3.757400242	0.00032002104489	0.0041588161
chr9	6,928,503	7,184,446	255,944	-	16,348	ENSMUSG00000047193.16	protein_coding	110350	Dync2h1	1.840118246	MGI:MGI:107736	-0.145325960	-3.756037722	0.00032150897331	0.0041754358
chr7	80,349,097	80,371,375	22,279	-	10,317	ENSMUSG00000038886.10	protein_coding	140481	Man2a2	11.257544839	MGI:MGI:2150656	-0.086054180	-3.755707473	0.00032187061107	0.0041774162
chr4	121,145,373	121,215,084	69,712	-	9,492	ENSMUSG00000049878.13	protein_coding	109263	Rlf	6.999700328	MGI:MGI:1924705	0.155075837	3.755271379	0.00032234874716	0.0041781920
chr7	6,671,269	6,696,450	25,182	-	8,086	ENSMUSG00000002266.17	protein_coding	22776	Zim1	1.673463776	MGI:MGI:1341879	-0.246182814	-3.755369633	0.00032224096163	0.0041781920
chr6	147,091,379	147,110,595	19,217	+	6,449	ENSMUSG00000040102.10	protein_coding	232539	Klhl42	4.500838621	MGI:MGI:2444786	0.100864272	3.753779383	0.00032398970613	0.0041967383
chr9	100,457,719	100,486,788	29,070	-	4,206	ENSMUSG00000044244.18	protein_coding	213208	Il20rb	0.314500765	MGI:MGI:2143266	0.346636338	3.752277971	0.00032564905473	0.0042154985
chr13	95,954,594	96,132,577	177,984	-	9,700	ENSMUSG00000051111.16	protein_coding	75209	Sv2c	2.767057187	MGI:MGI:1922459	-0.163288814	-3.751896547	0.00032607189000	0.0042182383
chr9	108,049,242	108,052,801	3,560	+	2,785	ENSMUSG00000070284.10	protein_coding	331026	Gmppb	2.900384907	MGI:MGI:2660880	-0.130251067	-3.750529267	0.00032759191805	0.0042338073
chr11	17,203,198	17,211,568	8,371	-	1,717	ENSMUSG00000020116.7	protein_coding	66249	Pno1	12.642792093	MGI:MGI:1913499	0.106419364	3.750432894	0.00032769931115	0.0042338073
chr10	75,589,340	75,615,185	25,846	+	5,922	ENSMUSG00000006344.17	protein_coding	23887	Ggt5	0.302462155	MGI:MGI:1346063	-0.242044692	-3.750042012	0.00032813523750	0.0042366989
chr1	143,716,338	143,746,774	30,437	+	8,772	ENSMUSG00000018196.18	protein_coding	69367	Glrx2	6.928061284	MGI:MGI:1916617	0.055484471	3.749690544	0.00032852767886	0.0042390257
chr10	79,526,430	79,533,792	7,363	-	1,654	ENSMUSG00000052151.12	protein_coding	50784	Plpp2	3.500560916	MGI:MGI:1354945	-0.203242286	-3.749060915	0.00032923182785	0.0042426300
chrX	134,222,339	134,276,982	54,644	-	4,648	ENSMUSG00000067369.12	protein_coding	215201	Trmt2b	1.726442206	MGI:MGI:2442530	-0.182676658	-3.749196364	0.00032908022648	0.0042426300
chr15	102,497,646	102,516,975	19,330	-	8,989	ENSMUSG00000023050.9	protein_coding	26404	Map3k12	11.217875873	MGI:MGI:1346881	-0.103860972	-3.748023240	0.00033039545579	0.0042537552
chr19	53,443,230	53,464,783	21,554	-	8,569	ENSMUSG00000097636.8	processed_transcript	381232	Mirt1	0.211671954	MGI:MGI:1922001	-0.297379664	-3.747911423	0.00033052107926	0.0042537552
chr9	66,350,450	66,508,775	158,326	+	27,464	ENSMUSG00000038664.16	protein_coding	235439	Herc1	8.536588939	MGI:MGI:2384589	-0.131362754	-3.747176733	0.00033134761273	0.0042616466
chr8	35,864,085	35,882,957	18,873	-	2,553	ENSMUSG00000109761.1	lincRNA	330737	5430403N17Rik	0.088952612	MGI:MGI:5439418	-0.510962527	-3.745913510	0.00033277335860	0.0042772298
chr9	100,982,032	101,034,877	52,846	-	2,771	ENSMUSG00000032527.13	protein_coding	66904	Pccb	18.902673233	MGI:MGI:1914154	0.078215921	3.745403393	0.00033335076056	0.0042818959
chr5	33,820,725	33,897,966	77,242	+	16,803	ENSMUSG00000057406.16	protein_coding	107823	Nsd2	14.986790260	MGI:MGI:1276574	-0.086460092	-3.744558293	0.00033430943296	0.0042914503
chr9	18,292,125	18,317,442	25,318	+	7,498	ENSMUSG00000001774.8	protein_coding	66917	Chordc1	5.988264818	MGI:MGI:1914167	-0.211714873	-3.744111700	0.00033481710279	0.0042952067
chr19	7,267,325	7,275,225	7,901	+	3,157	ENSMUSG00000024968.14	protein_coding	104383	Rcor2	11.848285544	MGI:MGI:1859854	-0.150299170	-3.743686559	0.00033530106907	0.0042986544
chr7	42,579,783	42,592,547	12,765	-	1,425	ENSMUSG00000092335.1	protein_coding	637776	Zfp977	0.417716910	MGI:MGI:3645327	-0.331430176	-3.743443444	0.00033557812193	0.0042994467
chr1	134,962,565	134,974,162	11,598	+	4,836	ENSMUSG00000026429.9	protein_coding	67196	Ube2t	0.538882921	MGI:MGI:1914446	-0.187602878	-3.742669987	0.00033646100424	0.0043002951
chr4	148,160,621	148,166,424	5,804	+	1,288	ENSMUSG00000041556.8	protein_coding	230904	Fbxo2	15.834841124	MGI:MGI:2446216	0.232030925	3.742599531	0.00033654153858	0.0043002951
chr16	8,637,674	8,662,467	24,794	+	5,531	ENSMUSG00000022711.16	protein_coding	54128	Pmm2	3.547998956	MGI:MGI:1859214	-0.082631236	-3.742490709	0.00033666596178	0.0043002951
chr16	18,348,182	18,407,076	58,895	+	6,715	ENSMUSG00000000325.16	protein_coding	11877	MGI:MGI:109620	9.119870086	MGI:MGI:109620	-0.084172870	-3.742442750	0.00033672081054	0.0043002951
chr18	27,598,644	27,599,756	1,113	+	801	ENSMUSG00000046636.5	unprocessed_pseudogene	665646	Gm7729	2.009046088	MGI:MGI:3647361	-0.244603578	-3.742963941	0.00033612520278	0.0043002951
chr13	108,316,332	108,407,782	91,451	+	3,350	ENSMUSG00000021697.12	protein_coding	218581	Depdc1b	3.337985275	MGI:MGI:2145425	-0.207906197	-3.740070746	0.00033944421593	0.0043323059
chr8	71,248,561	71,272,460	23,900	-	5,278	ENSMUSG00000035439.13	protein_coding	76478	Haus8	2.690792223	MGI:MGI:1923728	-0.132074121	-3.739852202	0.00033969618860	0.0043327533
chr11	120,592,121	120,598,365	6,245	-	3,839	ENSMUSG00000025134.2	protein_coding	21681	Alyref	9.551403818	MGI:MGI:1341044	0.084631782	3.739059175	0.00034061201718	0.0043416620
chr17	27,019,810	27,028,578	8,769	-	2,407	ENSMUSG00000057789.14	protein_coding	12018	Bak1	8.709462884	MGI:MGI:1097161	0.087208847	3.738658258	0.00034107591099	0.0043448025
chr1	66,700,831	66,719,805	18,975	+	3,113	ENSMUSG00000026005.15	protein_coding	66646	Rpe	5.457076796	MGI:MGI:1913896	-0.189318145	-3.737938680	0.00034191003176	0.0043516752
chr3	95,862,634	95,871,519	8,886	-	739	ENSMUSG00000054312.6	protein_coding	66292	Mrps21	28.410725357	MGI:MGI:1913542	-0.127258050	-3.737817087	0.00034205117233	0.0043516752
chr11	72,441,355	72,451,768	10,414	+	5,803	ENSMUSG00000040463.16	protein_coding	18432	Mybbp1a	13.095236952	MGI:MGI:106181	-0.077867600	-3.737514328	0.00034240284370	0.0043533764
chr14	20,384,638	20,388,910	4,273	-	2,377	ENSMUSG00000021811.7	protein_coding	108671	Dnajc9	20.874400394	MGI:MGI:1915326	-0.080257026	-3.736876231	0.00034314515579	0.0043600390
chr11	121,434,913	121,450,491	15,579	+	4,399	ENSMUSG00000025175.12	protein_coding	63828	Fn3k	1.907014535	MGI:MGI:1926834	-0.281762903	-3.736357804	0.00034374938222	0.0043649397
chr19	42,123,273	42,128,989	5,717	-	1,236	ENSMUSG00000018821.3	protein_coding	69534	Avpi1	6.035741675	MGI:MGI:1916784	0.167894521	3.735543586	0.00034470039986	0.0043742349
chr5	38,260,185	38,269,634	9,450	+	3,629	ENSMUSG00000067365.10	protein_coding	66309	Tmem128	8.734671107	MGI:MGI:1913559	0.094590059	3.732265094	0.00034855513930	0.0044203431
chr18	36,403,676	36,454,524	50,849	-	1,109	ENSMUSG00000024346.6	protein_coding	67199	Pfdn1	47.225367774	MGI:MGI:1914449	0.084855882	3.731746825	0.00034916824769	0.0044253087
chr17	24,351,950	24,410,201	58,252	+	9,374	ENSMUSG00000024130.16	protein_coding	27410	Abca3	9.644007993	MGI:MGI:1351617	-0.099519209	-3.731346751	0.00034964223558	0.0044285060
chr9	15,910,189	16,501,285	591,097	-	21,478	ENSMUSG00000074505.6	protein_coding	270120	Fat3	4.576462059	MGI:MGI:2444314	-0.197175045	-3.730783216	0.00035031092275	0.0044341637
chr4	43,654,227	43,656,443	2,217	-	1,540	ENSMUSG00000028470.10	protein_coding	68917	Hint2	5.808138267	MGI:MGI:1916167	0.132789443	3.730501130	0.00035064610021	0.0044355954
chr16	91,689,322	91,728,975	39,654	-	4,529	ENSMUSG00000058240.14	protein_coding	66609	Cryzl1	9.594581309	MGI:MGI:1913859	-0.163731484	-3.729992350	0.00035125141296	0.0044404403
chr18	35,671,103	35,708,414	37,312	-	5,486	ENSMUSG00000024350.6	protein_coding	76594	Dnajc18	13.164836684	MGI:MGI:1923844	0.068896184	3.728817817	0.00035265259502	0.0044553339
chr2	24,976,033	25,054,057	78,025	+	7,496	ENSMUSG00000036833.16	protein_coding	241274	Pnpla7	1.179982557	MGI:MGI:2385325	0.168243927	3.728045106	0.00035357731677	0.0044641930
chr10	60,762,593	60,831,581	68,989	-	6,258	ENSMUSG00000020099.8	protein_coding	107449	Unc5b	1.985765202	MGI:MGI:894703	-0.178088998	-3.726387514	0.00035556879255	0.0044865010
chr7	99,345,376	99,353,239	7,864	-	2,443	ENSMUSG00000070436.12	protein_coding	12406	Serpinh1	12.247484360	MGI:MGI:88283	-0.213385101	-3.725451722	0.00035669779162	0.0044979051
chr1	193,168,046	193,176,298	8,253	+	4,403	ENSMUSG00000079144.7	protein_coding	319266	A130010J15Rik	2.288832611	MGI:MGI:2441776	0.104612725	3.724243931	0.00035815999223	0.0045106480
chr16	35,926,511	35,939,151	12,641	-	5,725	ENSMUSG00000049502.17	protein_coding	209200	Dtx3l	2.402748252	MGI:MGI:2656973	-0.177828152	-3.724366185	0.00035801172738	0.0045106480
chr4	136,206,365	136,245,216	38,852	+	4,225	ENSMUSG00000036995.7	protein_coding	230837	Asap3	0.841649186	MGI:MGI:2684986	-0.168130413	-3.723270135	0.00035934306407	0.0045226959
chr18	67,488,209	67,610,790	122,582	-	7,766	ENSMUSG00000024533.17	protein_coding	68166	Spire1	24.880593223	MGI:MGI:1915416	0.101277882	3.722019724	0.00036086765401	0.0045363347
chr18	82,910,663	83,005,314	94,652	+	8,275	ENSMUSG00000058881.13	protein_coding	329003	Zfp516	1.771308834	MGI:MGI:2443957	-0.135433071	-3.722008849	0.00036088094049	0.0045363347
chr2	10,153,571	10,256,529	102,959	+	7,900	ENSMUSG00000025780.7	protein_coding	209378	Itih5	2.142797660	MGI:MGI:1925751	0.233398037	3.720750757	0.00036242116466	0.0045520443
chr7	41,478,874	41,499,890	21,017	-	6,093	ENSMUSG00000074166.7	protein_coding	101835	AW146154	0.515123083	MGI:MGI:2142212	-0.209539551	-3.720616017	0.00036258649011	0.0045520443
chr8	13,465,374	13,494,490	29,117	-	2,548	ENSMUSG00000031451.6	protein_coding	14456	Gas6	20.776984317	MGI:MGI:95660	0.102805462	3.720067260	0.00036326055946	0.0045571602
chr11	83,964,428	84,040,954	76,527	+	8,744	ENSMUSG00000034940.15	protein_coding	217030	Synrg	10.793376146	MGI:MGI:1354742	-0.091748602	-3.719912970	0.00036345029689	0.0045571602
chr4	155,067,016	155,072,433	5,418	+	3,298	ENSMUSG00000029047.13	protein_coding	668173	Pex10	2.205897912	MGI:MGI:2684988	-0.153812993	-3.719449858	0.00036402037553	0.0045614448
chr2	167,188,702	167,192,259	3,558	+	1,579	ENSMUSG00000085151.7	processed_transcript	68941	1110018N20Rik	1.804303928	MGI:MGI:1915753	0.203381938	3.718960323	0.00036462390390	0.0045639578
chr11	76,019,194	76,027,782	8,589	-	3,512	ENSMUSG00000020846.6	protein_coding	76566	Rflnb	5.061829465	MGI:MGI:1923816	0.121892524	3.718916554	0.00036467791212	0.0045639578
chr16	10,411,948	10,424,428	12,481	+	3,637	ENSMUSG00000022503.10	protein_coding	26425	Nubp1	4.730958315	MGI:MGI:1347073	-0.106370754	-3.718716868	0.00036492440539	0.0045641829
chr3	96,696,384	96,705,962	9,579	+	3,918	ENSMUSG00000028101.18	protein_coding	229615	Pias3	6.036463261	MGI:MGI:1913126	0.095937663	3.717583769	0.00036632611473	0.0045759836
chr13	62,671,784	62,760,700	88,917	-	6,180	ENSMUSG00000074863.5	protein_coding	435366	Platr25	2.216047151	MGI:MGI:3645613	-0.178889862	-3.717678127	0.00036620919340	0.0045759836
chr12	69,184,157	69,186,770	2,614	+	2,614	ENSMUSG00000043998.10	protein_coding	217664	Mgat2	13.765072387	MGI:MGI:2384966	0.086830695	3.714862835	0.00036971303190	0.0046154051
chr7	126,689,468	126,695,639	6,172	-	3,521	ENSMUSG00000059772.12	protein_coding	75764	Slx1b	4.127983872	MGI:MGI:1915220	-0.139026515	-3.714017565	0.00037077124654	0.0046257245
chr12	75,714,249	75,735,696	21,448	-	5,649	ENSMUSG00000021054.6	protein_coding	81535	Sgpp1	5.863073225	MGI:MGI:2135760	0.129692181	3.713608068	0.00037128494227	0.0046263540
chr15	39,091,231	39,112,632	21,402	-	6,081	ENSMUSG00000022299.9	protein_coding	69906	Slc25a32	2.786599075	MGI:MGI:1917156	0.162402061	3.713657057	0.00037122345297	0.0046263540
chr9	36,779,159	36,797,393	18,235	-	4,868	ENSMUSG00000062762.17	protein_coding	13663	Ei24	22.422777925	MGI:MGI:108090	0.068236607	3.710063221	0.00037576019867	0.0046788482
chr15	58,933,756	58,939,488	5,733	+	1,031	ENSMUSG00000022354.4	protein_coding	66218	Ndufb9	42.047736844	MGI:MGI:1913468	0.103436523	3.709900917	0.00037596632651	0.0046788482
chr3	121,201,761	121,283,098	81,338	-	7,874	ENSMUSG00000028132.15	protein_coding	NA	Tlcd4	5.578739740	NA	0.153854292	3.709662601	0.00037626918488	0.0046797016
chr6	6,820,189	6,871,592	51,404	-	5,173	ENSMUSG00000090063.6	antisense	320038	Dlx6os1	7.802128124	MGI:MGI:2443217	-0.191655412	-3.708569185	0.00037766170974	0.0046940977
chr4	43,002,343	43,010,506	8,164	-	3,795	ENSMUSG00000028453.10	protein_coding	60534	Fancg	2.816307306	MGI:MGI:1926471	-0.198938174	-3.708197791	0.00037813581528	0.0046970676
chr8	110,810,239	110,846,776	36,538	-	10,919	ENSMUSG00000033732.10	protein_coding	101943	Sf3b3	11.795788540	MGI:MGI:1289341	-0.078479608	-3.707547707	0.00037896704689	0.0047044672
chr4	46,536,937	46,602,202	65,266	-	6,459	ENSMUSG00000028337.14	protein_coding	107684	Coro2a	4.398410643	MGI:MGI:1345966	0.120294599	3.706824277	0.00037989410854	0.0047118735
chr6	88,902,251	88,912,231	9,981	+	4,171	ENSMUSG00000002871.14	protein_coding	24100	Tpra1	3.031275524	MGI:MGI:1345190	-0.135318068	-3.706714122	0.00038003545901	0.0047118735
chr5	140,620,578	140,649,025	28,448	-	5,684	ENSMUSG00000036565.7	protein_coding	78339	Ttyh3	75.569653594	MGI:MGI:1925589	0.081911690	3.706135038	0.00038077936146	0.0047181644
chr13	77,043,088	77,135,473	92,386	-	5,881	ENSMUSG00000021597.16	protein_coding	105377	Slf1	5.527879630	MGI:MGI:2145448	0.153181556	3.705951617	0.00038101527639	0.0047181644
chr7	28,982,050	29,003,276	21,227	+	3,077	ENSMUSG00000037337.11	protein_coding	26411	Map4k1	2.315511786	MGI:MGI:1346882	0.148530721	3.705555346	0.00038152543337	0.0047215545
chr3	107,101,146	107,105,971	4,826	+	11,906	ENSMUSG00000040724.5	protein_coding	16490	Kcna2	8.009322637	MGI:MGI:96659	0.125545206	3.703401625	0.00038430950484	0.0047530638
chr7	121,081,650	121,163,097	81,448	+	8,439	ENSMUSG00000034990.15	protein_coding	246190	Otoa	0.035686824	MGI:MGI:2149209	0.535581889	3.702989132	0.00038484492760	0.0047563162
chr8	13,288,190	13,322,924	34,735	+	8,393	ENSMUSG00000038497.7	protein_coding	234076	Tmco3	2.817536368	MGI:MGI:2444946	-0.153657030	-3.702832265	0.00038504872972	0.0047563162
chr5	134,581,366	134,601,805	20,440	+	6,303	ENSMUSG00000023104.9	protein_coding	19718	Rfc2	5.814106028	MGI:MGI:1341868	-0.104473051	-3.702305541	0.00038573380308	0.0047618337
chr8	46,617,291	46,639,566	22,276	+	3,357	ENSMUSG00000031628.9	protein_coding	12367	Casp3	62.226855316	MGI:MGI:107739	0.074524927	3.701601576	0.00038665121252	0.0047689983
chr8	69,808,679	69,821,870	13,192	+	5,552	ENSMUSG00000036246.14	protein_coding	78816	Gmip	8.379441310	MGI:MGI:1926066	-0.115821959	-3.701493923	0.00038679168886	0.0047689983
chr3	7,366,669	7,445,366	78,698	+	3,721	ENSMUSG00000027499.12	protein_coding	18767	Pkia	140.662558159	MGI:MGI:104747	0.094216957	3.701260069	0.00038709701293	0.0047698185
chr5	33,335,509	33,373,296	37,788	+	2,629	ENSMUSG00000079562.7	protein_coding	59003	Maea	33.166077432	MGI:MGI:1891748	0.075070425	3.700887029	0.00038758453631	0.0047699406
chrX	7,930,120	7,947,889	17,770	-	5,817	ENSMUSG00000031161.15	protein_coding	15185	Hdac6	10.848923540	MGI:MGI:1333752	-0.080717318	-3.701036054	0.00038738970680	0.0047699406
chr9	101,911,008	101,913,256	2,249	-	2,249	ENSMUSG00000104282.1	TEC	NA	Gm37460	1.343583412	NA	-0.206710216	-3.699341106	0.00038961112167	0.0047919289
chr2	83,812,636	83,883,486	70,851	+	5,744	ENSMUSG00000048388.3	protein_coding	241520	Fam171b	48.608873038	MGI:MGI:2444579	0.082335666	3.699113170	0.00038991078041	0.0047926633
chr2	32,621,758	32,635,058	13,301	+	2,593	ENSMUSG00000026817.14	protein_coding	11636	Ak1	29.789218997	MGI:MGI:87977	0.077747395	3.695596952	0.00039456128259	0.0048438642
chr7	19,256,929	19,271,817	14,889	-	2,617	ENSMUSG00000030403.9	protein_coding	22323	Vasp	11.919708443	MGI:MGI:109268	-0.113793034	-3.695629638	0.00039451781101	0.0048438642
chr8	122,466,147	122,476,064	9,918	-	1,985	ENSMUSG00000014470.4	protein_coding	68718	Rnf166	10.687316959	MGI:MGI:1915968	0.123929701	3.694929431	0.00039545007671	0.0048517935
chr11	57,801,637	57,810,217	8,581	+	1,151	ENSMUSG00000020519.5	protein_coding	50724	Sap30l	14.482734467	MGI:MGI:1354709	0.131681773	3.694065073	0.00039660378573	0.0048573739
chr12	76,797,960	76,822,908	24,949	-	4,614	ENSMUSG00000021062.15	protein_coding	104886	Rab15	32.205624066	MGI:MGI:1916865	0.077495717	3.694231366	0.00039638157705	0.0048573739
chr16	38,525,137	38,550,258	25,122	-	4,658	ENSMUSG00000034064.14	protein_coding	224143	Poglut1	8.616959594	MGI:MGI:2444232	-0.072789474	-3.694042122	0.00039663446416	0.0048573739
chr2	166,906,040	166,946,389	40,350	+	5,273	ENSMUSG00000002718.14	protein_coding	110750	Cse1l	18.615470484	MGI:MGI:1339951	-0.075381748	-3.693651250	0.00039715727293	0.0048607962
chr5	149,046,702	149,184,489	137,788	-	5,023	ENSMUSG00000066551.12	protein_coding	15289	Hmgb1	26.323122984	MGI:MGI:96113	0.082464830	3.693392128	0.00039750422193	0.0048620633
chr15	82,298,954	82,314,623	15,670	+	1,413	ENSMUSG00000022455.4	protein_coding	74716	Wbp2nl	0.249858323	MGI:MGI:1921966	-0.407773336	-3.693115179	0.00039787535811	0.0048636245
chr13	35,893,472	35,906,359	12,888	-	6,540	ENSMUSG00000021418.15	protein_coding	208366	Rpp40	0.563453349	MGI:MGI:1346084	-0.228443567	-3.692485631	0.00039872023583	0.0048709712
chr1	87,264,363	87,310,836	46,474	+	2,125	ENSMUSG00000026255.15	protein_coding	98363	Efhd1	2.173805949	MGI:MGI:1921607	0.262573052	3.690760655	0.00040104397594	0.0048963645
chr6	85,187,438	85,204,462	17,025	+	2,184	ENSMUSG00000033726.8	protein_coding	13796	Emx1	7.770923207	MGI:MGI:95387	0.199839269	3.690410182	0.00040151767430	0.0048991533
chr1	69,531,214	69,687,245	156,032	-	11,613	ENSMUSG00000025997.13	protein_coding	22779	Ikzf2	0.516155572	MGI:MGI:1342541	-0.189221605	-3.689374811	0.00040292019200	0.0049132649
chr7	126,487,361	126,490,727	3,367	+	2,125	ENSMUSG00000073838.10	protein_coding	233870	Tufm	25.215186960	MGI:MGI:1923686	-0.130478374	-3.688385287	0.00040426495796	0.0049266554
chr10	127,063,534	127,067,920	4,387	+	3,249	ENSMUSG00000006728.12	protein_coding	12567	Cdk4	49.527616897	MGI:MGI:88357	-0.114273048	-3.688001608	0.00040478752653	0.0049300159
chr1	136,411,916	136,415,519	3,604	-	3,589	ENSMUSG00000097403.2	processed_transcript	320054	9230116N13Rik	0.189125944	MGI:MGI:2443255	0.263396370	3.687237876	0.00040582963943	0.0049375925
chr2	160,645,888	160,722,764	76,877	+	10,426	ENSMUSG00000070544.6	protein_coding	21969	Top1	11.624757885	MGI:MGI:98788	-0.133679297	-3.687002573	0.00040615122324	0.0049375925
chr4	123,917,446	123,936,997	19,552	+	3,341	ENSMUSG00000028646.16	protein_coding	54170	Rragc	19.774481880	MGI:MGI:1858751	0.074366747	3.687119386	0.00040599154740	0.0049375925
chr4	15,265,831	15,286,753	20,923	+	4,670	ENSMUSG00000043252.8	protein_coding	100201	Tmem64	5.767398527	MGI:MGI:2140359	0.107251136	3.685644909	0.00040801145893	0.0049571903
chr11	120,542,888	120,549,701	6,814	-	1,282	ENSMUSG00000061111.8	protein_coding	192173	Mcrip1	58.182424854	MGI:MGI:2384752	0.090639712	3.685287755	0.00040850216746	0.0049601351
chr4	41,638,144	41,640,324	2,181	-	1,269	ENSMUSG00000028445.7	protein_coding	69638	Enho	43.476397809	MGI:MGI:1916888	0.102984731	3.684420640	0.00040969586617	0.0049685885
chr19	40,550,257	40,588,369	38,113	-	4,072	ENSMUSG00000025007.13	protein_coding	56454	Aldh18a1	13.769153673	MGI:MGI:1888908	-0.167806385	-3.684574214	0.00040948420969	0.0049685885
chr11	54,717,456	54,787,675	70,220	-	3,661	ENSMUSG00000052298.12	protein_coding	72729	Cdc42se2	40.526621742	MGI:MGI:1919979	0.079027500	3.683523307	0.00041093465776	0.0049805879
chr4	96,568,429	96,591,578	23,150	-	3,337	ENSMUSG00000015224.10	protein_coding	74519	Cyp2j9	2.660218987	MGI:MGI:1921769	0.153087784	3.681486722	0.00041375944551	0.0050117836
chr2	25,359,889	25,365,682	5,794	-	4,071	ENSMUSG00000026956.15	protein_coding	227620	Uap1l1	1.465034366	MGI:MGI:2443318	0.181854214	3.680117372	0.00041566913634	0.0050318638
chr19	5,896,516	5,913,010	16,495	-	6,501	ENSMUSG00000024826.15	protein_coding	19708	Dpf2	6.556641583	MGI:MGI:109529	-0.101691780	-3.678291258	0.00041822887175	0.0050597841
chr1	82,724,890	82,752,390	27,501	+	9,757	ENSMUSG00000026150.14	protein_coding	75734	Mff	26.404305768	MGI:MGI:1922984	0.054704448	3.677199939	0.00041976576531	0.0050704509
chr3	122,245,557	122,270,732	25,176	+	6,291	ENSMUSG00000028124.15	protein_coding	14630	Gclm	18.723762551	MGI:MGI:104995	0.110863078	3.677124557	0.00041987212251	0.0050704509
chrX	107,255,878	107,296,172	40,295	+	5,402	ENSMUSG00000073008.11	protein_coding	213439	Gpr174	0.612185065	MGI:MGI:2685222	-0.493534455	-3.677357364	0.00041954373443	0.0050704509
chr14	54,631,231	54,641,364	10,134	-	3,489	ENSMUSG00000059674.7	protein_coding	239096	Cdh24	5.155753834	MGI:MGI:1928330	-0.122143884	-3.676896553	0.00042019397389	0.0050712716
chr2	130,873,059	130,906,396	33,338	-	6,012	ENSMUSG00000085566.1	processed_transcript	613258	A730017L22Rik	1.678701248	MGI:MGI:3584452	-0.173818584	-3.675841501	0.00042168634315	0.0050837161
chr10	86,705,811	86,776,844	71,034	+	5,339	ENSMUSG00000044937.15	protein_coding	103220	Ttc41	0.254078521	MGI:MGI:2387653	-0.187739894	-3.675756488	0.00042180681238	0.0050837161
chr11	97,415,533	97,502,402	86,870	+	6,637	ENSMUSG00000049807.16	protein_coding	58996	Arhgap23	15.675391446	MGI:MGI:3697726	0.074687881	3.675628215	0.00042198864648	0.0050837161
chr6	39,462,378	39,557,867	95,490	-	7,229	ENSMUSG00000038456.9	protein_coding	209773	Dennd2a	4.632595182	MGI:MGI:2444961	0.117751993	3.674395298	0.00042374018457	0.0051017399
chr17	79,848,390	79,896,123	47,734	-	9,844	ENSMUSG00000059811.13	protein_coding	56298	Atl2	5.278938435	MGI:MGI:1929492	0.106181985	3.673691794	0.00042474270920	0.0051107294
chr7	84,613,766	84,689,957	76,192	-	4,508	ENSMUSG00000030629.15	protein_coding	65098	Zfand6	15.490567425	MGI:MGI:1929510	-0.120267751	-3.673024685	0.00042569545156	0.0051191095
chr4	116,636,510	116,651,680	15,171	-	2,750	ENSMUSG00000028692.14	protein_coding	58810	Akr1a1	145.095067507	MGI:MGI:1929955	0.081198729	3.672566128	0.00042635152470	0.0051239142
chr1	165,763,746	165,775,308	11,563	+	2,362	ENSMUSG00000040713.12	protein_coding	433375	Creg1	45.398997926	MGI:MGI:1344382	0.146405127	3.672378508	0.00042662023643	0.0051240605
chr2	5,896,115	5,942,792	46,678	-	6,333	ENSMUSG00000025815.13	protein_coding	209692	Dhtkd1	1.242955749	MGI:MGI:2445096	-0.181056439	-3.670508468	0.00042930734404	0.0051526157
chr2	71,516,454	71,537,891	21,438	-	1,630	ENSMUSG00000084946.2	antisense	111970	Dlx1as	7.050420687	MGI:MGI:1195983	-0.191035004	-3.670365372	0.00042951362420	0.0051526157
chr8	116,888,685	116,921,455	32,771	-	2,043	ENSMUSG00000014633.15	protein_coding	66531	Cmc2	3.075498764	MGI:MGI:1913781	-0.161517194	-3.670032017	0.00042999453647	0.0051552886
chr14	118,482,692	118,706,205	223,514	-	6,389	ENSMUSG00000032849.14	protein_coding	239273	Abcc4	2.186555393	MGI:MGI:2443111	0.139154122	3.669346164	0.00043098558890	0.0051640709
chr11	50,174,444	50,200,115	25,672	+	2,039	ENSMUSG00000020381.10	protein_coding	68067	Mrnip	5.781982689	MGI:MGI:1915317	0.103345951	3.669152348	0.00043126604391	0.0051643333
chr15	81,848,272	81,858,796	10,525	-	6,664	ENSMUSG00000048546.8	protein_coding	57259	Tob2	2.760892217	MGI:MGI:1888525	0.226911368	3.668415842	0.00043233336652	0.0051740124
chr12	55,602,896	55,820,767	217,872	-	12,315	ENSMUSG00000021027.17	protein_coding	56784	Ralgapa1	8.960620027	MGI:MGI:1931050	-0.131922076	-3.667745778	0.00043330658578	0.0051825543
chr3	132,684,144	132,841,688	157,545	+	12,127	ENSMUSG00000028030.12	protein_coding	271981	Tbck	3.085169030	MGI:MGI:2445052	-0.083819730	-3.667155868	0.00043416510866	0.0051886351
chr7	46,796,103	46,823,800	27,698	+	2,984	ENSMUSG00000006599.13	protein_coding	14884	Gtf2h1	14.950425756	MGI:MGI:1277216	0.107567196	3.666917527	0.00043451243650	0.0051886351
chr17	48,346,401	48,352,273	5,873	+	4,946	ENSMUSG00000023992.14	protein_coding	83433	Trem2	1.077604980	MGI:MGI:1913150	0.219209206	3.666861379	0.00043459429729	0.0051886351
chr15	10,568,969	10,714,567	145,599	-	8,462	ENSMUSG00000022246.14	protein_coding	75646	Rai14	2.116014663	MGI:MGI:1922896	-0.166591430	-3.664545090	0.00043798414756	0.0052259829
chr18	80,192,265	80,200,658	8,394	-	1,477	ENSMUSG00000024570.7	protein_coding	68731	Rbfa	17.565455495	MGI:MGI:1915981	0.102076126	3.663365723	0.00043971977287	0.0052435598
chr1	158,711,727	158,980,490	268,764	-	10,294	ENSMUSG00000073530.11	protein_coding	23850	Pappa2	1.123788963	MGI:MGI:3051647	-0.204632121	-3.662904683	0.00044040004167	0.0052454087
chr12	4,833,174	4,841,591	8,418	-	1,021	ENSMUSG00000020635.8	protein_coding	14226	Fkbp1b	25.680079890	MGI:MGI:1336205	0.132454661	3.662935683	0.00044035426899	0.0052454087
chr13	64,161,824	64,186,537	24,714	+	5,362	ENSMUSG00000021476.9	protein_coding	56541	Habp4	16.265866367	MGI:MGI:1891713	0.120622358	3.662004935	0.00044173050934	0.0052581199
chr2	91,932,824	91,975,864	43,041	-	6,270	ENSMUSG00000040479.12	protein_coding	104418	Dgkz	43.985009785	MGI:MGI:1278339	0.085891729	3.661671129	0.00044222508304	0.0052608718
chr7	97,081,586	97,308,946	227,361	+	6,168	ENSMUSG00000004508.6	protein_coding	14389	Gab2	10.826086561	MGI:MGI:1333854	0.104326220	3.661132013	0.00044302496002	0.0052672503
chr13	67,658,685	67,687,071	28,387	-	15,129	ENSMUSG00000048280.18	protein_coding	408068	Zfp738	1.793057187	MGI:MGI:3040706	-0.132926703	-3.660713286	0.00044364716756	0.0052715101
chr13	14,521,486	14,524,531	3,046	+	1,131	ENSMUSG00000113654.1	antisense	102632948	Gm30893	0.593304108	MGI:MGI:5590052	-0.244791561	-3.659456856	0.00044551914446	0.0052906061
chr17	56,162,477	56,173,955	11,479	+	6,256	ENSMUSG00000044469.8	protein_coding	66443	Tnfaip8l1	1.332143319	MGI:MGI:1913693	-0.198034270	-3.658964598	0.00044625461378	0.0052961911
chr2	163,054,687	163,084,688	30,002	+	4,632	ENSMUSG00000017861.11	protein_coding	17865	Mybl2	0.996928142	MGI:MGI:101785	-0.178688231	-3.656897825	0.00044935513228	0.0053286920
chr3	101,275,899	101,287,939	12,041	-	1,741	ENSMUSG00000027863.8	protein_coding	12481	Cd2	2.136351787	MGI:MGI:88320	-0.580081002	-3.656650914	0.00044972690682	0.0053286920
chr16	90,386,013	90,499,553	113,541	+	8,402	ENSMUSG00000053414.8	protein_coding	26559	Hunk	4.841267162	MGI:MGI:1347352	-0.114263921	-3.656606730	0.00044979346554	0.0053286920
chr3	75,516,490	75,556,856	40,367	-	2,939	ENSMUSG00000027835.11	protein_coding	56426	Pdcd10	12.409251637	MGI:MGI:1928396	0.102369686	3.655657829	0.00045122515442	0.0053339505
chr9	108,302,958	108,305,990	3,033	-	1,838	ENSMUSG00000039461.12	protein_coding	102791	Tcta	13.013031170	MGI:MGI:1918829	0.129547857	3.655604654	0.00045130551170	0.0053339505
chr11	72,389,164	72,411,711	22,548	-	3,815	ENSMUSG00000045667.14	protein_coding	276829	Smtnl2	1.478330480	MGI:MGI:2442764	0.180496575	3.655799337	0.00045101137545	0.0053339505
chr13	81,783,077	81,797,155	14,079	+	3,113	ENSMUSG00000021537.9	protein_coding	12626	Cetn3	24.754702515	MGI:MGI:1097706	0.078246498	3.656093331	0.00045056753763	0.0053339505
chr6	82,402,334	82,560,099	157,766	+	6,491	ENSMUSG00000030043.11	protein_coding	21336	Tacr1	1.030326459	MGI:MGI:98475	-0.156917177	-3.653876216	0.00045392493329	0.0053617366
chr8	119,910,360	119,957,557	47,198	+	9,559	ENSMUSG00000031826.20	protein_coding	22224	Usp10	7.721954084	MGI:MGI:894652	-0.070153449	-3.653318657	0.00045477298170	0.0053685789
chr6	83,761,756	83,762,842	1,087	-	1,110	ENSMUSG00000099354.6	antisense	67934	1700124L16Rik	1.034846324	MGI:MGI:1915184	0.283310115	3.653014130	0.00045523680375	0.0053708800
chr3	62,338,344	62,462,221	123,878	+	10,116	ENSMUSG00000036885.14	protein_coding	622434	Arhgef26	4.106042152	MGI:MGI:1918053	0.107514775	3.652340585	0.00045626427047	0.0053783379
chr4	118,432,901	118,437,352	4,452	-	1,868	ENSMUSG00000006398.15	protein_coding	107995	Cdc20	5.239922675	MGI:MGI:1859866	-0.157198584	-3.652246829	0.00045640746730	0.0053783379
chr10	21,882,184	21,999,893	117,710	+	4,903	ENSMUSG00000019970.15	protein_coding	20393	Sgk1	8.228242606	MGI:MGI:1340062	0.113252244	3.651920317	0.00045690649008	0.0053810438
chr10	80,249,121	80,256,793	7,673	+	1,718	ENSMUSG00000020153.14	protein_coding	75406	Ndufs7	27.464725262	MGI:MGI:1922656	0.103645880	3.651420613	0.00045767121324	0.0053868738
chr1	183,086,266	183,221,485	135,220	-	5,224	ENSMUSG00000030768.12	protein_coding	68897	Disp1	1.366513313	MGI:MGI:1916147	-0.125753695	-3.651182193	0.00045803650814	0.0053879984
chr11	6,467,599	6,475,917	8,319	-	8,319	ENSMUSG00000094483.2	protein_coding	19291	Purb	30.542049598	MGI:MGI:1338779	0.116018671	3.650356593	0.00045930359236	0.0053997233
chr9	21,755,442	21,760,302	4,861	-	2,573	ENSMUSG00000074476.6	protein_coding	67629	Spc24	2.278880057	MGI:MGI:1914879	-0.175349537	-3.649500780	0.00046062056226	0.0054120207
chr4	73,714,579	73,790,994	76,416	-	5,746	ENSMUSG00000043003.14	protein_coding	242505	Rasef	0.087642110	MGI:MGI:2448565	0.381987288	3.648805474	0.00046169317404	0.0054214341
chr6	22,306,520	22,356,166	49,647	-	3,713	ENSMUSG00000029672.16	protein_coding	27999	Fam3c	15.635477522	MGI:MGI:107892	0.063944594	3.648148571	0.00046270872442	0.0054301669
chr3	5,560,188	5,576,150	15,963	-	2,270	ENSMUSG00000040374.13	protein_coding	19302	Pex2	11.591998931	MGI:MGI:107486	0.091512217	3.647563274	0.00046361536190	0.0054376120
chr12	118,231,595	118,234,564	2,970	-	2,970	ENSMUSG00000113831.1	lincRNA	NA	Gm49602	4.832909198	NA	0.131373308	3.645808846	0.00046634313024	0.0054663954
chr4	118,208,213	118,291,405	83,193	-	9,148	ENSMUSG00000033295.14	protein_coding	19268	Ptprf	13.979867739	MGI:MGI:102695	-0.074097464	-3.643612074	0.00046978014860	0.0054996193
chr4	155,650,655	155,653,384	2,730	-	2,340	ENSMUSG00000029061.2	protein_coding	26561	Mmp23	0.239292181	MGI:MGI:1347361	-0.466844933	-3.643469839	0.00047000351492	0.0054996193
chr13	64,736,182	64,903,955	167,774	-	6,386	ENSMUSG00000033063.8	protein_coding	238680	Cntnap3	2.238399561	MGI:MGI:3588199	-0.189098006	-3.643755763	0.00046955460321	0.0054996193
chrX	105,968,084	106,011,899	43,816	-	4,672	ENSMUSG00000031232.17	protein_coding	67075	Magt1	3.127036778	MGI:MGI:1914325	-0.122999101	-3.643209735	0.00047041224081	0.0055011792
chr7	24,546,289	24,573,435	27,147	+	5,831	ENSMUSG00000051768.9	protein_coding	22594	Xrcc1	4.515327055	MGI:MGI:99137	-0.101192727	-3.642521373	0.00047149556068	0.0055087488
chr8	84,338,639	84,640,246	301,608	+	12,310	ENSMUSG00000034656.18	protein_coding	12286	Cacna1a	6.080437156	MGI:MGI:109482	-0.100064340	-3.642448033	0.00047161112073	0.0055087488
chr2	156,927,345	156,992,043	64,699	-	8,388	ENSMUSG00000027634.14	protein_coding	29812	Ndrg3	35.544777484	MGI:MGI:1352499	0.080395976	3.642034537	0.00047226315731	0.0055099207
chr5	107,908,053	107,987,085	79,033	-	2,892	ENSMUSG00000029270.10	protein_coding	67266	Dipk1a	11.484363617	MGI:MGI:1914516	0.094442584	3.642198508	0.00047200449064	0.0055099207
chr10	40,033,532	40,142,254	108,723	-	7,356	ENSMUSG00000019838.11	protein_coding	72472	Slc16a10	8.568490137	MGI:MGI:1919722	0.217688683	3.641819901	0.00047260195133	0.0055106546
chr5	35,652,023	35,679,094	27,072	-	4,439	ENSMUSG00000029096.15	protein_coding	78558	Htra3	1.162714630	MGI:MGI:1925808	-0.205294265	-3.641252329	0.00047349895323	0.0055146753
chr6	72,347,029	72,348,458	1,430	-	963	ENSMUSG00000108435.1	antisense	NA	Gm45051	0.712285082	NA	0.308161948	3.641257108	0.00047349139414	0.0055146753
chr6	25,743,737	25,809,226	65,490	-	8,669	ENSMUSG00000029676.15	protein_coding	101185	Pot1a	1.878033680	MGI:MGI:2141503	-0.167159958	-3.640730177	0.00047432560024	0.0055210836
chr14	123,276,634	123,627,144	350,511	-	14,715	ENSMUSG00000000197.8	protein_coding	338370	Nalcn	3.966518809	MGI:MGI:2444306	-0.155022038	-3.639813338	0.00047578041518	0.0055347921
chr4	136,143,497	136,145,755	2,259	+	1,791	ENSMUSG00000007872.3	protein_coding	15903	Id3	13.736876306	MGI:MGI:96398	0.146912586	3.639375023	0.00047647741768	0.0055396740
chr19	21,653,185	21,685,409	32,225	+	2,833	ENSMUSG00000047368.4	protein_coding	226016	Abhd17b	11.789598178	MGI:MGI:1917816	0.110225110	3.638271135	0.00047823710457	0.0055568982
chr7	92,734,166	92,741,459	7,294	-	7,303	ENSMUSG00000074024.5	bidirectional_promoter_lncRNA	666737	4632427E13Rik	0.275289399	MGI:MGI:1915436	-0.277700788	-3.635798773	0.00048220066814	0.0055996954
chr15	73,090,392	73,097,554	7,163	+	2,353	ENSMUSG00000068391.8	protein_coding	93696	Chrac1	6.055479261	MGI:MGI:2135796	0.165318408	3.635099688	0.00048332705091	0.0056095145
chr19	8,920,374	8,927,236	6,863	+	2,588	ENSMUSG00000071649.6	protein_coding	72727	B3gat3	33.517761263	MGI:MGI:1919977	0.095382020	3.634877893	0.00048368493494	0.0056104082
chr4	154,964,123	154,980,871	16,749	+	3,487	ENSMUSG00000029056.13	protein_coding	269614	Pank4	7.348673509	MGI:MGI:2387466	-0.089227776	-3.634625618	0.00048409230596	0.0056118745
chr10	67,886,103	67,912,662	26,560	-	5,205	ENSMUSG00000037855.15	protein_coding	216049	Zfp365	46.115732673	MGI:MGI:2143676	0.130387292	3.633852561	0.00048534266043	0.0056231057
chr19	46,707,458	46,741,095	33,638	+	3,212	ENSMUSG00000003559.8	protein_coding	57344	As3mt	3.389107658	MGI:MGI:1929882	-0.175846471	-3.633655651	0.00048566163461	0.0056235394
chr5	34,487,314	34,489,722	2,409	+	2,409	ENSMUSG00000106678.1	TEC	NA	Gm43457	0.397229989	NA	-0.280440640	-3.633118625	0.00048653257622	0.0056271000
chr9	90,202,027	90,270,804	68,778	-	8,799	ENSMUSG00000037410.13	protein_coding	67016	Tbc1d2b	3.031380386	MGI:MGI:1914266	0.106470040	3.633275101	0.00048627865177	0.0056271000
chr8	22,476,788	22,569,612	92,825	+	6,216	ENSMUSG00000037656.9	protein_coding	20516	Slc20a2	5.457714896	MGI:MGI:97851	0.100889226	3.632056694	0.00048825917020	0.0056438013
chrX	20,658,326	20,683,179	24,854	+	4,819	ENSMUSG00000001924.15	protein_coding	22201	Uba1	113.295488690	MGI:MGI:98890	-0.078495005	-3.630954253	0.00049005778304	0.0056613153
chr8	25,017,211	25,023,260	6,050	+	1,802	ENSMUSG00000031556.6	protein_coding	69742	Tm2d2	29.055529969	MGI:MGI:1916992	0.093513629	3.630555463	0.00049070995045	0.0056655726
chr8	70,382,355	70,439,579	57,225	-	11,182	ENSMUSG00000003575.13	protein_coding	382056	Crtc1	15.906987960	MGI:MGI:2142523	0.103517795	3.629512945	0.00049241874312	0.0056820173
chr2	168,081,004	168,101,203	20,200	+	3,399	ENSMUSG00000044641.7	protein_coding	58220	Pard6b	2.149503458	MGI:MGI:2135605	0.169164416	3.628991303	0.00049327588626	0.0056835605
chr5	129,846,986	129,864,050	17,065	+	2,671	ENSMUSG00000025538.15	protein_coding	67902	Sumf2	3.519155298	MGI:MGI:1915152	-0.147975525	-3.628828500	0.00049354368821	0.0056835605
chr5	136,178,127	136,198,963	20,837	-	3,967	ENSMUSG00000039737.11	protein_coding	66801	Prkrip1	5.654399439	MGI:MGI:1914051	0.088124801	3.628739181	0.00049369067058	0.0056835605
chr6	86,526,247	86,582,036	55,790	+	4,328	ENSMUSG00000097048.7	antisense	72012	1600020E01Rik	3.990963421	MGI:MGI:1919262	0.149600624	3.628914763	0.00049340177259	0.0056835605
chr11	87,089,153	87,108,708	19,556	-	3,824	ENSMUSG00000020493.8	protein_coding	270906	Prr11	1.355708083	MGI:MGI:2444496	-0.165925732	-3.626688842	0.00049707615991	0.0057192392
chr2	115,581,716	115,778,768	197,053	+	4,349	ENSMUSG00000040282.13	protein_coding	399568	Cdin1	2.983132341	MGI:MGI:3026886	-0.134399696	-3.626017335	0.00049818972635	0.0057287516
chr19	37,434,810	37,440,731	5,922	+	5,056	ENSMUSG00000024986.12	protein_coding	15242	Hhex	0.365355725	MGI:MGI:96086	0.303679159	3.625490573	0.00049906491666	0.0057355136
chr2	78,868,124	78,921,293	53,170	+	4,390	ENSMUSG00000027011.14	protein_coding	22193	Ube2e3	32.207265243	MGI:MGI:107412	0.069241965	3.624983234	0.00049990921678	0.0057369653
chr4	33,310,311	33,500,914	190,604	+	7,094	ENSMUSG00000028274.17	protein_coding	24018	Rngtt	5.789957214	MGI:MGI:1329041	-0.103925561	-3.624597721	0.00050055168463	0.0057369653
chr6	103,510,586	103,750,211	239,626	+	12,293	ENSMUSG00000030077.11	protein_coding	12661	Chl1	39.283441764	MGI:MGI:1098266	-0.143468404	-3.625026146	0.00049983775231	0.0057369653
chr10	121,365,090	121,397,245	32,156	+	9,442	ENSMUSG00000034707.7	protein_coding	75612	Gns	8.760315487	MGI:MGI:1922862	0.074209068	3.624653487	0.00050045870053	0.0057369653
chr17	35,000,987	35,016,322	15,336	+	5,608	ENSMUSG00000007029.16	protein_coding	22321	Vars	12.987226243	MGI:MGI:90675	-0.094451712	-3.624552354	0.00050062734184	0.0057369653
chr7	15,936,183	15,946,074	9,892	-	3,847	ENSMUSG00000041560.12	protein_coding	68077	Nop53	24.276007701	MGI:MGI:2154441	0.108702475	3.622996075	0.00050322927147	0.0057634756
chr12	72,536,383	72,580,119	43,737	+	4,300	ENSMUSG00000034501.7	protein_coding	67708	Pcnx4	8.280714200	MGI:MGI:1914958	-0.079072895	-3.620951564	0.00050666698524	0.0057995223
chr8	68,793,929	68,831,667	37,739	+	6,885	ENSMUSG00000031864.16	protein_coding	70885	Ints10	7.587375038	MGI:MGI:1918135	-0.092764095	-3.620732077	0.00050703736150	0.0058004377
chr9	120,929,216	120,960,507	31,292	+	5,192	ENSMUSG00000006932.17	protein_coding	12387	Ctnnb1	137.789553257	MGI:MGI:88276	-0.047429603	-3.620477307	0.00050746759728	0.0058020365
chr13	14,050,659	14,063,488	12,830	-	4,721	ENSMUSG00000021302.10	protein_coding	14593	Ggps1	15.211763430	MGI:MGI:1341724	0.091439731	3.619706072	0.00050877211371	0.0058136237
chr5	138,259,656	138,263,994	4,339	-	3,847	ENSMUSG00000036948.17	protein_coding	231807	Trappc14	15.112152096	MGI:MGI:2385896	-0.103264339	-3.619519268	0.00050908856543	0.0058139137
chr4	134,129,858	134,187,112	57,255	-	5,269	ENSMUSG00000037443.13	protein_coding	70012	Cep85	2.315414180	MGI:MGI:1917262	-0.099129322	-3.618735524	0.00051041828548	0.0058224414
chr6	6,041,218	6,217,118	175,901	-	3,798	ENSMUSG00000015112.15	protein_coding	50799	Slc25a13	0.886425761	MGI:MGI:1354721	-0.142994808	-3.618883449	0.00051016705982	0.0058224414
chr1	89,070,415	89,155,068	84,654	+	5,112	ENSMUSG00000036206.12	protein_coding	98402	Sh3bp4	6.931787164	MGI:MGI:2138297	-0.105490644	-3.617925397	0.00051179623307	0.0058348276
chr7	44,549,616	44,553,895	4,280	-	3,354	ENSMUSG00000060601.13	protein_coding	22260	Nr1h2	8.797087895	MGI:MGI:1352463	-0.106706446	-3.617412666	0.00051267016338	0.0058414568
chr11	3,639,785	3,649,042	9,258	-	9,734	ENSMUSG00000056579.18	protein_coding	544752	Tug1	15.607047234	MGI:MGI:2144114	-0.057800327	-3.617199326	0.00051303420921	0.0058422721
chr6	120,488,939	120,493,807	4,869	-	4,869	ENSMUSG00000094626.1	protein_coding	94047	Tmem121b	10.533951807	MGI:MGI:2136977	0.087472572	3.616380608	0.00051443356052	0.0058548695
chr7	81,600,481	81,707,527	107,047	-	12,621	ENSMUSG00000025813.14	protein_coding	26557	Homer2	5.041991130	MGI:MGI:1347354	0.088081419	3.616028086	0.00051503720608	0.0058584016
chr2	91,202,885	91,214,098	11,214	+	5,186	ENSMUSG00000002103.16	protein_coding	11432	Acp2	14.356893634	MGI:MGI:87882	-0.059056001	-3.615027608	0.00051675404906	0.0058745847
chr18	38,267,089	38,284,402	17,314	-	6,058	ENSMUSG00000024440.13	protein_coding	53601	Pcdh12	0.487426625	MGI:MGI:1855700	-0.268038060	-3.614017768	0.00051849246413	0.0058909946
chr11	68,943,155	68,957,480	14,326	-	6,483	ENSMUSG00000052921.13	protein_coding	442801	Arhgef15	2.506225913	MGI:MGI:3045246	-0.161668786	-3.613103371	0.00052007136388	0.0059055744
chr9	120,301,513	120,474,841	173,329	+	5,537	ENSMUSG00000041794.13	protein_coding	245049	Myrip	5.460363163	MGI:MGI:2384407	0.154134497	3.611798118	0.00052233306619	0.0059278867
chr4	106,561,038	106,589,113	28,076	+	4,028	ENSMUSG00000034926.3	protein_coding	74754	Dhcr24	34.064893922	MGI:MGI:1922004	0.131382242	3.610173386	0.00052516139243	0.0059566006
chr2	164,879,304	164,894,454	15,151	+	6,544	ENSMUSG00000039849.6	protein_coding	228866	Pcif1	13.929096639	MGI:MGI:2443858	0.086934730	3.609680751	0.00052602183636	0.0059595917
chr4	20,042,052	20,066,750	24,699	+	1,965	ENSMUSG00000073987.4	protein_coding	14590	Ggh	7.279388015	MGI:MGI:1329035	0.094731396	3.609750848	0.00052589932308	0.0059595917
chr10	75,943,057	75,949,637	6,581	+	859	ENSMUSG00000000903.3	protein_coding	22364	Vpreb3	0.546923073	MGI:MGI:98938	0.784658078	3.609277090	0.00052672787477	0.0059642078
chr1	163,929,100	163,955,114	26,015	+	5,802	ENSMUSG00000026584.14	protein_coding	240880	Scyl3	4.297665658	MGI:MGI:1921385	0.117971862	3.608591746	0.00052792865889	0.0059678386
chr7	31,130,127	31,155,896	25,770	-	5,239	ENSMUSG00000001248.15	protein_coding	52857	Gramd1a	29.563592719	MGI:MGI:105490	-0.090266299	-3.608582502	0.00052794487263	0.0059678386
chrX	140,456,613	140,476,140	19,528	+	1,993	ENSMUSG00000031432.3	protein_coding	19139	Prps1	30.449656808	MGI:MGI:97775	0.058688140	3.608706213	0.00052772792236	0.0059678386
chr4	141,016,637	141,060,550	43,914	-	8,266	ENSMUSG00000040860.16	protein_coding	230872	Crocc	3.169683044	MGI:MGI:3529431	-0.142830205	-3.607524856	0.00052980311817	0.0059854567
chr11	73,199,460	73,224,502	25,043	+	2,985	ENSMUSG00000005951.13	protein_coding	74637	Shpk	0.846741608	MGI:MGI:1921887	0.197815967	3.606572620	0.00053148146858	0.0060010237
chr2	170,346,991	170,427,845	80,855	-	3,775	ENSMUSG00000013523.13	protein_coding	76960	Bcas1	6.002578726	MGI:MGI:1924210	0.164742146	3.606129766	0.00053226373363	0.0060055593
chr2	172,440,556	172,469,908	29,353	+	2,644	ENSMUSG00000027502.11	protein_coding	66404	Rtf2	31.219048084	MGI:MGI:1913654	0.073252666	3.606004895	0.00053248450539	0.0060055593
chr5	54,349,991	54,358,543	8,553	+	2,753	ENSMUSG00000105912.1	lincRNA	330086	Gm10440	0.115199543	MGI:MGI:3641803	-0.403358945	-3.605378718	0.00053359289414	0.0060121340
chr17	24,937,419	24,960,669	23,251	-	4,840	ENSMUSG00000024165.9	protein_coding	52009	Jpt2	7.913017209	MGI:MGI:1196260	-0.077667101	-3.605335513	0.00053366945111	0.0060121340
chr11	99,415,666	99,422,259	6,594	-	1,852	ENSMUSG00000020912.4	protein_coding	268482	Krt12	1.944716191	MGI:MGI:96687	0.332859766	3.604965720	0.00053432513451	0.0060161275
chr5	33,720,043	33,723,669	3,627	-	3,627	ENSMUSG00000106896.1	TEC	100048901	G630022F23Rik	0.407436380	MGI:MGI:3704248	0.232268787	3.604654235	0.00053487802476	0.0060189598
chr12	81,228,284	81,243,258	14,975	+	2,865	ENSMUSG00000098128.1	antisense	100042143	Gm3693	1.512474781	MGI:MGI:3781869	-0.202586914	-3.604390289	0.00053534695651	0.0060208447
chr4	124,802,104	124,849,379	47,276	+	8,907	ENSMUSG00000028890.13	protein_coding	17764	Mtf1	2.961089689	MGI:MGI:101786	0.095683374	3.603888904	0.00053623880305	0.0060274811
chr14	32,408,203	32,465,957	57,755	-	4,703	ENSMUSG00000021919.8	protein_coding	12647	Chat	0.111574149	MGI:MGI:88392	-0.372274749	-3.602946114	0.00053791962323	0.0060429733
chr9	98,590,495	98,591,750	1,256	+	1,256	ENSMUSG00000102861.1	antisense	NA	Gm37637	0.284088656	NA	-0.567466947	-3.602282981	0.00053910485939	0.0060528839
chr1	192,098,546	192,138,010	39,465	-	13,622	ENSMUSG00000037395.15	protein_coding	214742	Rcor3	1.997234014	MGI:MGI:2441920	0.097438852	3.602070377	0.00053948537652	0.0060537533
chr7	30,563,344	30,567,958	4,615	+	3,234	ENSMUSG00000109378.1	protein_coding	NA	Gm49396	0.370866462	NA	-0.270955837	-3.601591716	0.00054034301525	0.0060599727
chr1	33,908,225	34,307,592	399,368	+	41,619	ENSMUSG00000026131.20	protein_coding	13518	Dst	6.088630517	MGI:MGI:104627	-0.147934370	-3.599672453	0.00054379484846	0.0060952628
chr15	85,535,437	85,582,473	47,037	-	4,898	ENSMUSG00000022382.15	protein_coding	22422	Wnt7b	17.247519840	MGI:MGI:98962	0.143792504	3.598023041	0.00054677805304	0.0061252635
chr19	10,634,213	10,666,213	32,001	+	5,301	ENSMUSG00000043789.8	protein_coding	71768	Vwce	0.216085530	MGI:MGI:1919018	-0.261149908	-3.595494108	0.00055138216384	0.0061733786
chr16	43,889,800	43,964,314	74,515	+	4,230	ENSMUSG00000022701.18	protein_coding	212153	Ccdc191	0.720105878	MGI:MGI:1922661	-0.223725313	-3.594495884	0.00055320960768	0.0061903690
chr3	122,294,136	122,530,191	236,056	+	5,604	ENSMUSG00000028121.8	protein_coding	29815	Bcar3	1.956027570	MGI:MGI:1352501	0.127406037	3.593372280	0.00055527345400	0.0062099843
chr1	175,059,087	175,492,500	433,414	-	6,019	ENSMUSG00000026527.13	protein_coding	24012	Rgs7	9.139261756	MGI:MGI:1346089	0.072643948	3.593092050	0.00055578932094	0.0062122753
chr2	144,459,280	144,500,267	40,988	+	3,113	ENSMUSG00000083674.3	transcribed_unitary_pseudogene	668917	Zfp133-ps	0.489462404	MGI:MGI:2176612	-0.264945874	-3.592885763	0.00055616935807	0.0062130463
chr18	53,221,392	53,221,886	495	-	495	ENSMUSG00000118240.1	processed_pseudogene	271521	Gm1859	0.747789758	MGI:MGI:3037717	-0.321535552	-3.592616578	0.00055666564149	0.0062151143
chr10	80,567,124	80,577,321	10,198	-	2,674	ENSMUSG00000035397.8	protein_coding	118445	Klf16	12.657533060	MGI:MGI:2153049	0.106312385	3.592183541	0.00055746489043	0.0062205607
chr1	88,262,471	88,277,633	15,163	-	8,331	ENSMUSG00000044783.16	protein_coding	381280	Hjurp	10.508696217	MGI:MGI:2685821	-0.110779580	-3.590458092	0.00056066034850	0.0062463829
chr11	110,025,634	110,095,978	70,345	-	6,272	ENSMUSG00000041828.15	protein_coding	217258	Abca8a	0.796883355	MGI:MGI:2386846	-0.197106397	-3.590443920	0.00056068666630	0.0062463829
chr14	57,424,062	57,517,936	93,875	+	4,628	ENSMUSG00000040040.16	protein_coding	21821	Ift88	3.156149092	MGI:MGI:98715	-0.096757730	-3.590427499	0.00056071716172	0.0062463829
chr3	94,478,295	94,492,188	13,894	+	5,473	ENSMUSG00000028137.9	protein_coding	78784	Celf3	36.326540860	MGI:MGI:1926034	-0.078352309	-3.589594933	0.00056226539398	0.0062531676
chr10	22,360,552	22,374,139	13,588	+	1,441	ENSMUSG00000078452.10	protein_coding	56554	Raet1d	0.141085869	MGI:MGI:1861032	-0.577521417	-3.589677402	0.00056211185338	0.0062531676
chr12	112,772,194	112,802,657	30,464	-	14,163	ENSMUSG00000072812.4	protein_coding	100041194	MGI:MGI:2144831	0.169767839	MGI:MGI:2144831	-0.399895563	-3.589809855	0.00056186533818	0.0062531676
chr1	85,894,281	85,908,675	14,395	+	2,491	ENSMUSG00000026223.15	protein_coding	64294	Itm2c	105.505968419	MGI:MGI:1927594	0.101499732	3.588696080	0.00056394144172	0.0062550823
chr2	122,738,503	122,749,475	10,973	+	3,899	ENSMUSG00000005804.14	protein_coding	18457	Bloc1s6	13.197310462	MGI:MGI:1927580	0.069152431	3.588662921	0.00056400336283	0.0062550823
chr4	141,576,062	141,606,052	29,991	-	4,457	ENSMUSG00000006219.12	protein_coding	74202	Fblim1	4.123825148	MGI:MGI:1921452	-0.119760270	-3.588889874	0.00056357968230	0.0062550823
chr6	58,831,465	58,920,398	88,934	+	9,127	ENSMUSG00000029804.17	protein_coding	73998	Herc3	10.044834658	MGI:MGI:1921248	-0.106618997	-3.589130625	0.00056313057567	0.0062550823
chr8	104,226,685	104,248,558	21,874	-	3,571	ENSMUSG00000035824.7	protein_coding	57813	Tk2	12.775798849	MGI:MGI:1913266	0.083618982	3.589060336	0.00056326166073	0.0062550823
chr1	4,880,049	4,880,651	603	-	603	ENSMUSG00000062588.4	processed_pseudogene	619829	Gm6104	5.143735526	MGI:MGI:3648587	0.137755992	3.588353183	0.00056458207291	0.0062580257
chr17	31,608,894	31,637,199	28,306	-	7,485	ENSMUSG00000024039.15	protein_coding	12411	Cbs	3.026839734	MGI:MGI:88285	0.119039897	3.587700767	0.00056580288078	0.0062680792
chr1	57,406,328	57,417,953	11,626	+	7,878	ENSMUSG00000025971.6	protein_coding	68115	Maip1	2.715684878	MGI:MGI:1915365	0.104030781	3.586900191	0.00056730434882	0.0062812290
chr2	173,000,117	173,015,739	15,623	+	2,554	ENSMUSG00000027509.11	protein_coding	66679	Rae1	22.796571069	MGI:MGI:1913929	0.078559137	3.586238641	0.00056854792497	0.0062819594
chr7	38,183,217	38,197,563	14,347	+	3,949	ENSMUSG00000054676.15	protein_coding	72244	1600014C10Rik	5.650043224	MGI:MGI:1919494	-0.154794951	-3.586343028	0.00056835152822	0.0062819594
chr13	56,522,472	56,537,898	15,427	+	4,795	ENSMUSG00000035509.17	protein_coding	213311	Fbxl21	0.566911072	MGI:MGI:2442921	-0.203251865	-3.586195907	0.00056862834510	0.0062819594
chr15	78,559,167	78,572,783	13,617	-	3,103	ENSMUSG00000033220.7	protein_coding	19354	Rac2	4.515585508	MGI:MGI:97846	0.214280646	3.586281962	0.00056846641307	0.0062819594
chr13	73,937,811	73,960,894	23,084	+	6,949	ENSMUSG00000057649.6	protein_coding	105246	Brd9	10.739739603	MGI:MGI:2145317	-0.069924330	-3.585914319	0.00056915852765	0.0062843408
chr11	116,142,285	116,168,148	25,864	-	7,751	ENSMUSG00000020776.18	protein_coding	217335	Fbf1	9.939850380	MGI:MGI:1922033	-0.086184473	-3.585682130	0.00056959605160	0.0062856970
chr5	118,245,227	118,266,093	20,867	+	5,649	ENSMUSG00000032840.7	protein_coding	76792	Spring1	10.578771906	MGI:MGI:1924042	0.078616367	3.584872365	0.00057112442780	0.0062976829
chr11	86,694,351	86,757,565	63,215	-	8,499	ENSMUSG00000047126.17	protein_coding	67300	Cltc	51.243036762	MGI:MGI:2388633	-0.093805249	-3.584772716	0.00057131277565	0.0062976829
chr3	20,122,084	20,155,317	33,234	-	2,344	ENSMUSG00000019528.18	protein_coding	27357	Gyg	13.357387126	MGI:MGI:1351614	0.089779701	3.583334483	0.00057403778423	0.0063228852
chr6	34,153,380	34,177,111	23,732	-	9,177	ENSMUSG00000018999.14	protein_coding	58246	Slc35b4	5.575896863	MGI:MGI:1931249	-0.081893791	-3.583232127	0.00057423218685	0.0063228852
chr11	101,488,764	101,551,879	63,116	-	8,533	ENSMUSG00000017146.12	protein_coding	12189	Brca1	0.776879313	MGI:MGI:104537	-0.168488382	-3.582798994	0.00057505551459	0.0063284622
chr18	24,484,960	24,530,204	45,245	-	6,468	ENSMUSG00000040446.4	protein_coding	225283	Rprd1a	7.530187942	MGI:MGI:2385066	-0.117331524	-3.581350604	0.00057781685023	0.0063553490
chr19	44,548,572	44,555,440	6,869	-	3,146	ENSMUSG00000025204.10	protein_coding	67264	Ndufb8	19.348679299	MGI:MGI:1914514	0.094377945	3.580590532	0.00057927094267	0.0063678359
chr2	32,682,609	32,704,137	21,529	-	3,802	ENSMUSG00000009566.12	protein_coding	14287	Fpgs	3.115910451	MGI:MGI:95576	0.135529544	3.579988990	0.00058042420919	0.0063734982
chr8	91,217,030	91,313,262	96,233	-	14,688	ENSMUSG00000033282.14	protein_coding	244585	Rpgrip1l	1.351472758	MGI:MGI:1920563	-0.148935963	-3.580124085	0.00058016501708	0.0063734982
chr8	70,931,405	70,933,037	1,633	+	1,633	ENSMUSG00000074252.2	TEC	665828	Gm10654	3.001226871	MGI:MGI:3643366	0.346793867	3.578601179	0.00058309320630	0.0063992877
chr1	156,424,525	156,474,331	49,807	-	9,791	ENSMUSG00000026600.12	protein_coding	20652	Soat1	1.911067246	MGI:MGI:104665	-0.111906444	-3.578293572	0.00058368636089	0.0064019766
chr5	96,209,493	96,266,727	57,235	+	4,295	ENSMUSG00000029486.13	protein_coding	94061	Mrpl1	3.391144501	MGI:MGI:2137202	0.125562141	3.578141794	0.00058397924210	0.0064019766
chr4	118,362,743	118,409,273	46,531	-	11,947	ENSMUSG00000033253.18	protein_coding	230676	Szt2	3.649332071	MGI:MGI:3033336	-0.136486239	-3.577580290	0.00058506397300	0.0064103499
chr2	152,411,955	152,415,027	3,073	-	3,073	ENSMUSG00000074682.4	protein_coding	67917	Zcchc3	3.886444174	MGI:MGI:1915167	0.106199836	3.576943793	0.00058629588790	0.0064203257
chr4	43,631,935	43,651,244	19,310	+	4,667	ENSMUSG00000028469.15	protein_coding	230103	Npr2	7.458701750	MGI:MGI:97372	-0.107256013	-3.575758549	0.00058859643414	0.0064419864
chrX	57,043,074	57,048,758	5,685	+	2,772	ENSMUSG00000031130.3	protein_coding	12209	Brs3	0.361951707	MGI:MGI:1100501	-0.214821835	-3.574661674	0.00059073308005	0.0064618305
chr1	52,844,929	52,920,981	76,053	+	6,059	ENSMUSG00000041426.12	protein_coding	227095	Hibch	1.727466080	MGI:MGI:1923792	-0.173657366	-3.574225111	0.00059158552124	0.0064621542
chr1	131,910,534	131,932,679	22,146	+	6,779	ENSMUSG00000026434.12	protein_coding	98415	Nucks1	29.093164338	MGI:MGI:1934811	0.077642414	3.574415604	0.00059121341701	0.0064621542
chr15	98,663,421	98,677,461	14,041	-	2,967	ENSMUSG00000054855.13	protein_coding	223881	Rnd1	11.275566677	MGI:MGI:2444878	0.129749478	3.574149512	0.00059173325629	0.0064621542
chr11	68,691,559	68,816,632	125,074	+	10,458	ENSMUSG00000020900.15	protein_coding	77579	Myh10	30.586225039	MGI:MGI:1930780	-0.093351561	-3.573906323	0.00059220872857	0.0064638126
chr7	98,206,389	98,321,208	114,820	-	15,324	ENSMUSG00000030760.14	protein_coding	66190	Acer3	0.888664258	MGI:MGI:1913440	0.127388533	3.573026428	0.00059393209132	0.0064790822
chr2	13,509,014	13,544,668	35,655	-	3,835	ENSMUSG00000026723.10	protein_coding	13434	Trdmt1	1.667776283	MGI:MGI:1274787	0.133708929	3.572004532	0.00059593954397	0.0064922890
chr3	88,553,758	88,569,725	15,968	+	4,147	ENSMUSG00000008604.11	protein_coding	94232	Ubqln4	30.135492672	MGI:MGI:2150152	-0.089161403	-3.571877470	0.00059618959892	0.0064922890
chr10	14,402,583	14,545,036	142,454	-	12,228	ENSMUSG00000039116.7	protein_coding	215798	Adgrg6	0.170559964	MGI:MGI:1916151	-0.211369456	-3.571995233	0.00059595784056	0.0064922890
chr14	54,254,188	54,270,637	16,450	+	3,284	ENSMUSG00000040997.14	protein_coding	105501	Abhd4	21.653539712	MGI:MGI:1915938	0.090792067	3.571583792	0.00059676792898	0.0064922890
chr19	41,922,292	41,933,423	11,132	-	4,053	ENSMUSG00000034321.14	protein_coding	66583	Exosc1	4.166133598	MGI:MGI:1913833	0.088150011	3.571743656	0.00059645304835	0.0064922890
chr3	88,336,260	88,362,338	26,079	+	6,956	ENSMUSG00000001415.10	protein_coding	229512	Smg5	13.835307316	MGI:MGI:2447364	0.088635048	3.571410286	0.00059710985948	0.0064924727
chr10	39,368,855	39,565,381	196,527	+	4,363	ENSMUSG00000019843.14	protein_coding	14360	Fyn	57.244375599	MGI:MGI:95602	0.060011923	3.570408100	0.00059908851234	0.0065104428
chr6	29,917,012	29,959,675	42,664	+	8,329	ENSMUSG00000039629.14	protein_coding	320609	Strip2	2.947401359	MGI:MGI:2444363	-0.206563980	-3.569683453	0.00060052307965	0.0065193846
chr6	91,684,053	91,759,066	75,014	+	8,457	ENSMUSG00000030096.8	protein_coding	21366	Slc6a6	25.547118815	MGI:MGI:98488	0.100376500	3.569498114	0.00060089051279	0.0065193846
chr16	11,060,945	11,074,985	14,041	+	2,967	ENSMUSG00000037972.7	protein_coding	20621	Snn	137.222269919	MGI:MGI:1276549	0.103003383	3.569503358	0.00060088011322	0.0065193846
chr7	126,986,860	127,014,621	27,762	-	7,627	ENSMUSG00000030681.18	protein_coding	78388	Mvp	0.954109793	MGI:MGI:1925638	0.203409951	3.567866978	0.00060413343260	0.0065475979
chr11	74,906,359	74,925,798	19,440	-	4,560	ENSMUSG00000001323.17	protein_coding	27364	Srr	13.942840974	MGI:MGI:1351636	-0.114369619	-3.567860404	0.00060414653710	0.0065475979
chr5	137,553,517	137,569,582	16,066	+	4,267	ENSMUSG00000029712.14	protein_coding	83766	Actl6b	24.329645281	MGI:MGI:1933548	-0.109765916	-3.566107519	0.00060765006852	0.0065784295
chr8	126,588,296	126,593,986	5,691	-	5,080	ENSMUSG00000051495.7	protein_coding	270110	Irf2bp2	6.692745470	MGI:MGI:2443921	0.098615451	3.566175589	0.00060751365766	0.0065784295
chr19	7,198,202	7,206,316	8,115	-	2,545	ENSMUSG00000024767.11	protein_coding	107260	Otub1	45.795516033	MGI:MGI:2147616	0.073212730	3.565604075	0.00060865986759	0.0065857921
chr4	103,038,065	103,114,299	76,235	-	7,307	ENSMUSG00000035126.19	protein_coding	242584	Dnai4	0.864514736	MGI:MGI:2385328	-0.364609671	-3.564788986	0.00061029812845	0.0065999431
chr2	131,491,496	131,525,183	33,688	+	3,894	ENSMUSG00000027333.18	protein_coding	228608	Smox	36.669586895	MGI:MGI:2445356	0.096132924	3.564623386	0.00061063148105	0.0065999747
chr13	55,539,316	55,571,100	31,785	-	11,540	ENSMUSG00000021495.10	protein_coding	212483	Fam193b	4.687236858	MGI:MGI:2385851	-0.108691366	-3.563519304	0.00061285841222	0.0066204618
chr15	80,091,334	80,119,501	28,168	+	4,808	ENSMUSG00000022415.12	protein_coding	20972	Syngr1	61.141460218	MGI:MGI:1328323	0.080640507	3.562414065	0.00061509538150	0.0066410352
chr19	5,912,822	5,914,826	2,005	+	2,008	ENSMUSG00000110156.2	antisense	105246846	Gm42067	0.605389613	MGI:MGI:5624952	0.211419170	3.561316425	0.00061732462464	0.0066615030
chr3	88,575,876	88,588,419	12,544	+	1,864	ENSMUSG00000041355.13	protein_coding	66256	Ssr2	36.235739770	MGI:MGI:1913506	0.079333254	3.560587192	0.00061880988615	0.0066739248
chr5	144,241,690	144,256,186	14,497	-	2,583	ENSMUSG00000087484.1	antisense	67277	2900089D17Rik	0.239758052	MGI:MGI:1914527	0.301962425	3.560400493	0.00061919068798	0.0066744278
chr8	110,846,600	110,882,221	35,622	+	4,053	ENSMUSG00000031753.16	protein_coding	102339	Cog4	9.709060168	MGI:MGI:2142808	-0.093953854	-3.558811853	0.00062243996116	0.0067047036
chr15	80,234,018	80,253,349	19,332	+	8,106	ENSMUSG00000022412.14	protein_coding	239555	Mief1	3.694113914	MGI:MGI:2146020	0.091356946	3.558699325	0.00062267072900	0.0067047036
chr6	5,264,147	5,298,455	34,309	-	7,339	ENSMUSG00000032667.17	protein_coding	330260	Pon2	5.403505997	MGI:MGI:106687	0.101350933	3.557375667	0.00062539131584	0.0067303697
chr1	34,436,670	34,439,672	3,003	-	2,543	ENSMUSG00000042111.9	protein_coding	69668	Ccdc115	11.034972301	MGI:MGI:1916918	0.074288360	3.556328129	0.00062755235704	0.0067499896
chr2	119,325,784	119,335,962	10,179	+	3,852	ENSMUSG00000027314.6	protein_coding	54485	Dll4	1.157103112	MGI:MGI:1859388	0.162211620	3.555883936	0.00062847084840	0.0067562307
chr9	123,259,053	123,260,764	1,712	-	1,712	ENSMUSG00000054871.5	protein_coding	72309	Tmem158	24.242435829	MGI:MGI:1919559	0.123329578	3.554198632	0.00063196727184	0.0067834466
chr10	128,509,965	128,525,870	15,906	-	7,267	ENSMUSG00000025366.8	protein_coding	23943	Esyt1	2.679808722	MGI:MGI:1344426	-0.128931164	-3.554172642	0.00063202133631	0.0067834466
chr19	43,663,801	43,674,881	11,081	-	3,749	ENSMUSG00000040414.8	protein_coding	246696	Slc25a28	7.648440410	MGI:MGI:2180509	0.140699939	3.554462709	0.00063141818938	0.0067834466
chr5	137,745,730	137,768,450	22,721	+	7,509	ENSMUSG00000029723.16	protein_coding	78829	Tsc22d4	5.250859547	MGI:MGI:1926079	0.114023403	3.553526711	0.00063336640716	0.0067867848
chr9	13,748,410	13,806,481	58,072	+	4,913	ENSMUSG00000031918.16	protein_coding	77116	Mtmr2	11.395183395	MGI:MGI:1924366	0.118573479	3.553370797	0.00063369148397	0.0067867848
chr9	36,708,482	36,726,658	18,177	-	4,635	ENSMUSG00000032113.16	protein_coding	12649	Chek1	0.772900320	MGI:MGI:1202065	-0.172578825	-3.553699600	0.00063300612176	0.0067867848
chr13	74,303,509	74,317,580	14,072	-	2,795	ENSMUSG00000021576.6	protein_coding	18570	Pdcd6	18.216362683	MGI:MGI:109283	0.073275862	3.553689122	0.00063302795261	0.0067867848
chr4	62,360,727	62,391,769	31,043	+	4,280	ENSMUSG00000066150.12	protein_coding	20529	Slc31a1	10.130816973	MGI:MGI:1333843	0.071025048	3.553100584	0.00063425524860	0.0067891824
chr14	46,760,541	46,771,669	11,129	+	2,371	ENSMUSG00000037628.10	protein_coding	72391	Cdkn3	6.610992552	MGI:MGI:1919641	-0.239166557	-3.552854217	0.00063476967411	0.0067910495
chr15	100,691,813	100,729,376	37,564	-	3,871	ENSMUSG00000037280.12	protein_coding	207839	Galnt6	1.100767686	MGI:MGI:1891640	0.269183654	3.552176482	0.00063618685380	0.0067989279
chrX	37,091,678	37,110,322	18,645	-	3,999	ENSMUSG00000036572.16	protein_coding	68134	Upf3b	7.331769843	MGI:MGI:1915384	-0.082378258	-3.552181375	0.00063617661250	0.0067989279
chr3	121,723,537	121,735,048	11,512	+	2,527	ENSMUSG00000028128.13	protein_coding	14066	F3	5.570143444	MGI:MGI:88381	0.126414331	3.551868489	0.00063683187464	0.0068021817
chr1	171,338,008	171,345,628	7,621	-	4,932	ENSMUSG00000013997.10	protein_coding	27045	Nit1	5.812314949	MGI:MGI:1350916	-0.089461698	-3.550272969	0.00064018324889	0.0068256766
chr9	106,453,291	106,463,549	10,259	+	4,268	ENSMUSG00000023495.13	protein_coding	59092	Pcbp4	53.922129594	MGI:MGI:1890471	0.084355491	3.550491122	0.00063972403609	0.0068256766
chr11	84,820,856	84,828,964	8,109	-	1,603	ENSMUSG00000034449.7	protein_coding	192970	Dhrs11	21.518322229	MGI:MGI:2652816	0.186888559	3.550170802	0.00064039841758	0.0068256766
chr15	79,028,450	79,030,504	2,055	+	2,055	ENSMUSG00000096210.2	protein_coding	14958	H1f0	69.690143036	MGI:MGI:95893	-0.157933417	-3.550451995	0.00063980637712	0.0068256766
chr4	129,353,628	129,378,116	24,489	-	2,321	ENSMUSG00000028807.2	protein_coding	73680	Zbtb8a	4.906180236	MGI:MGI:1920930	0.119082526	3.548994289	0.00064288115492	0.0068484844
chr10	79,689,020	79,695,261	6,242	+	1,472	ENSMUSG00000054206.2	protein_coding	16904	Gzmm	1.476244966	MGI:MGI:99549	0.222470393	3.548807398	0.00064327637913	0.0068490418
chr1	129,796,608	129,797,858	1,251	-	1,251	ENSMUSG00000089648.1	processed_pseudogene	100534274	Gm15790	0.842157109	MGI:MGI:3783232	0.222520691	3.546774750	0.00064758977794	0.0068907557
chr6	51,857,422	52,012,549	155,128	-	11,357	ENSMUSG00000059182.7	protein_coding	54353	Skap2	2.472580239	MGI:MGI:1889206	-0.145098626	-3.546636470	0.00064788420963	0.0068907557
chr3	37,639,947	37,644,598	4,652	+	2,906	ENSMUSG00000037211.12	protein_coding	24063	Spry1	3.373523224	MGI:MGI:1345139	0.096240572	3.545623337	0.00065004527991	0.0069084898
chr6	125,095,981	125,130,585	34,605	+	8,019	ENSMUSG00000063870.12	protein_coding	107932	Chd4	30.273489909	MGI:MGI:1344380	-0.097088320	-3.545530637	0.00065024335577	0.0069084898
chr11	59,199,836	59,202,385	2,550	-	1,360	ENSMUSG00000085882.1	processed_transcript	72203	2610507I01Rik	3.496895355	MGI:MGI:1919453	-0.148884376	-3.545148968	0.00065105948306	0.0069134833
chrX	150,645,304	150,657,583	12,280	-	7,296	ENSMUSG00000025272.16	protein_coding	56191	Tro	23.167608065	MGI:MGI:1928994	-0.088020632	-3.544763039	0.00065188570448	0.0069185787
chr12	88,722,876	90,333,060	1,610,185	+	12,680	ENSMUSG00000066392.12	protein_coding	18191	Nrxn3	9.470954809	MGI:MGI:1096389	-0.143161644	-3.543637906	0.00065430013242	0.0069405156
chr5	114,123,926	114,128,218	4,293	-	1,115	ENSMUSG00000044339.12	protein_coding	231642	Alkbh2	2.680636583	MGI:MGI:2141032	-0.169811722	-3.543390984	0.00065483113560	0.0069424613
chr1	130,717,327	130,724,358	7,032	+	6,128	ENSMUSG00000046404.5	protein_coding	226418	Yod1	8.288035509	MGI:MGI:2442596	0.140226923	3.543178052	0.00065528937077	0.0069436339
chr4	156,215,868	156,221,307	5,440	+	3,901	ENSMUSG00000078486.3	protein_coding	74183	Perm1	0.326792132	MGI:MGI:1921433	-0.199047383	-3.542261631	0.00065726500221	0.0069608755
chr9	73,113,426	73,122,712	9,287	+	1,716	ENSMUSG00000032215.15	protein_coding	225215	Rsl24d1	17.980646119	MGI:MGI:2681840	0.096187371	3.541371720	0.00065918887776	0.0069775510
chr8	70,292,866	70,302,489	9,624	-	2,928	ENSMUSG00000057788.13	protein_coding	234374	Ddx49	11.177128211	MGI:MGI:2136689	0.095611843	3.541206550	0.00065954654088	0.0069776391
chr2	76,703,980	76,982,455	278,476	-	117,334	ENSMUSG00000051747.15	protein_coding	22138	Ttn	0.058527784	MGI:MGI:98864	-0.339874899	-3.540776271	0.00066047913944	0.0069838064
chr11	116,078,573	116,086,995	8,423	-	3,177	ENSMUSG00000034341.17	protein_coding	22378	Wbp2	64.889133117	MGI:MGI:104709	0.070168297	3.539136299	0.00066404512458	0.0070177975
chr19	61,223,957	61,228,418	4,462	-	2,871	ENSMUSG00000059326.7	protein_coding	12982	Csf2ra	6.272912504	MGI:MGI:1339754	-0.147029332	-3.538158063	0.00066618088802	0.0070366457
chr9	59,680,144	59,718,874	38,731	+	6,138	ENSMUSG00000074259.10	protein_coding	546134	Gramd2	1.690096603	MGI:MGI:3528937	0.138193833	3.537484798	0.00066765459215	0.0070484846
chr8	123,204,264	123,212,760	8,497	-	3,272	ENSMUSG00000000743.9	protein_coding	234852	Chmp1a	38.758745520	MGI:MGI:1920159	0.079617701	3.537274670	0.00066811517069	0.0070496209
chr13	54,458,837	54,468,849	10,013	-	2,428	ENSMUSG00000025872.5	protein_coding	73666	Thoc3	18.455948355	MGI:MGI:1920916	0.102251330	3.536861600	0.00066902145369	0.0070554564
chr18	60,684,494	60,748,650	64,157	-	8,279	ENSMUSG00000054008.9	protein_coding	15531	Ndst1	27.401369400	MGI:MGI:104719	0.079629469	3.536295449	0.00067026549238	0.0070648459
chr11	97,703,399	97,713,500	10,102	+	2,300	ENSMUSG00000069744.7	protein_coding	26446	Psmb3	32.192951235	MGI:MGI:1347014	0.093693184	3.535899468	0.00067113690628	0.0070702999
chr15	78,755,882	78,773,475	17,594	-	2,839	ENSMUSG00000018169.12	protein_coding	17305	Mfng	3.487204907	MGI:MGI:1095404	-0.142492451	-3.535547843	0.00067191160539	0.0070747298
chr4	109,451,098	109,484,728	33,631	-	4,263	ENSMUSG00000028557.10	protein_coding	29864	Rnf11	79.296921495	MGI:MGI:1352759	0.089698591	3.535233249	0.00067260543709	0.0070783040
chr2	80,411,970	80,447,625	35,656	-	3,237	ENSMUSG00000027004.3	protein_coding	20378	Frzb	2.766472528	MGI:MGI:892032	0.195386191	3.534534826	0.00067414822127	0.0070908039
chr10	128,800,036	128,804,370	4,335	-	3,363	ENSMUSG00000047090.13	protein_coding	73827	Tmem198b	2.453537579	MGI:MGI:1921077	-0.100299570	-3.534338071	0.00067458344848	0.0070916473
chr10	41,914,990	42,018,436	103,447	-	7,188	ENSMUSG00000071324.11	protein_coding	213402	Armc2	0.867771380	MGI:MGI:1916449	-0.205445434	-3.533646011	0.00067611641730	0.0071040238
chr18	34,442,351	34,506,823	64,473	-	9,061	ENSMUSG00000036501.7	protein_coding	225358	Fam13b	8.982628353	MGI:MGI:2447834	-0.117872727	-3.533115394	0.00067729400970	0.0071126554
chr5	20,950,989	20,956,398	5,410	+	5,410	ENSMUSG00000101013.1	antisense	320770	A630072M18Rik	1.079450094	MGI:MGI:2444702	0.126312178	3.532426284	0.00067882624106	0.0071212581
chr6	83,794,982	83,802,556	7,575	+	4,676	ENSMUSG00000034744.13	protein_coding	56174	Nagk	6.475523537	MGI:MGI:1860418	-0.135143817	-3.532534963	0.00067858437788	0.0071212581
chr6	7,554,879	7,565,834	10,956	+	3,399	ENSMUSG00000061762.12	protein_coding	21333	Tac1	7.330336928	MGI:MGI:98474	-0.168011966	-3.532230624	0.00067926188911	0.0071220876
chr16	18,836,578	18,840,160	3,583	+	1,486	ENSMUSG00000071632.10	protein_coding	72307	2510002D24Rik	5.749121206	MGI:MGI:1919557	0.100086295	3.531777980	0.00068027073756	0.0071283365
chr18	45,501,590	45,560,130	58,541	-	1,656	ENSMUSG00000118074.1	transcribed_processed_pseudogene	102634286	Gm31907	0.201683875	MGI:MGI:5591066	0.409806462	3.531643102	0.00068057162436	0.0071283365
chr4	149,518,236	149,566,437	48,202	+	2,792	ENSMUSG00000028988.13	protein_coding	67087	Ctnnbip1	31.857064034	MGI:MGI:1915756	0.071015602	3.531474645	0.00068094760043	0.0071285364
chr10	127,075,284	127,093,169	17,886	+	5,941	ENSMUSG00000025422.10	protein_coding	216439	Agap2	99.425545133	MGI:MGI:3580016	0.094251695	3.530500979	0.00068312455273	0.0071475798
chr2	93,980,550	94,010,807	30,258	-	3,159	ENSMUSG00000040174.14	protein_coding	69113	Alkbh3	3.143478023	MGI:MGI:1916363	0.132167596	3.529878554	0.00068451964118	0.0071584269
chr5	138,172,002	138,180,429	8,428	+	5,361	ENSMUSG00000019518.11	protein_coding	11781	Ap4m1	5.692090978	MGI:MGI:1337063	-0.075409011	-3.528219888	0.00068825051030	0.0071936764
chr1	132,564,690	132,741,757	177,068	-	14,145	ENSMUSG00000026442.14	protein_coding	269116	Nfasc	13.512084431	MGI:MGI:104753	-0.100232233	-3.527332709	0.00069025395052	0.0072108433
chr2	91,137,360	91,183,818	46,459	-	9,086	ENSMUSG00000040687.16	protein_coding	228355	Madd	15.922225729	MGI:MGI:2444672	-0.077513585	-3.527148473	0.00069067068803	0.0072114252
chr1	132,191,457	132,209,546	18,090	+	5,271	ENSMUSG00000118219.1	protein_coding	100505034	Gm29695	0.651510291	MGI:MGI:5588854	-0.243071803	-3.525183643	0.00069512990538	0.0072541926
chr1	161,982,453	162,478,034	495,582	-	24,452	ENSMUSG00000040265.16	protein_coding	103967	Dnm3	5.556105156	MGI:MGI:1341299	-0.108135114	-3.524844769	0.00069590173594	0.0072584550
chr9	44,309,237	44,320,285	11,049	-	5,836	ENSMUSG00000032120.11	protein_coding	71764	C2cd2l	13.527753172	MGI:MGI:1919014	0.105442484	3.524089180	0.00069762560981	0.0072726378
chr2	160,946,978	161,109,022	162,045	-	19,093	ENSMUSG00000057133.14	protein_coding	71389	Chd6	4.433337499	MGI:MGI:1918639	-0.127971048	-3.523794150	0.00069829981720	0.0072750607
chr3	84,815,268	84,979,198	163,931	+	7,046	ENSMUSG00000028086.15	protein_coding	50754	Fbxw7	17.426619046	MGI:MGI:1354695	0.084181250	3.523668787	0.00069858648423	0.0072750607
chr1	171,388,954	171,410,240	21,287	+	8,591	ENSMUSG00000048865.16	protein_coding	226652	Arhgap30	0.700648173	MGI:MGI:2684948	0.254918813	3.523401091	0.00069919899775	0.0072776450
chr17	24,203,848	24,209,399	5,552	-	5,109	ENSMUSG00000117406.1	protein_coding	18209	Ntn3	2.853568101	MGI:MGI:1341188	-0.113257162	-3.521063190	0.00070456997797	0.0073297296
chr10	86,055,125	86,498,856	443,732	-	12,282	ENSMUSG00000059602.14	protein_coding	27204	Syn3	1.793717252	MGI:MGI:1351334	-0.239352628	-3.520694881	0.00070541966438	0.0073347488
chrX	74,966,843	75,085,458	118,616	-	3,891	ENSMUSG00000032750.13	protein_coding	210710	Gab3	0.638427561	MGI:MGI:2387324	0.265911832	3.520214687	0.00070652892625	0.0073424603
chr7	112,612,560	112,680,081	67,522	-	2,810	ENSMUSG00000085945.3	bidirectional_promoter_lncRNA	69625	2310014F06Rik	0.136190712	MGI:MGI:1916875	-0.337273234	-3.520046144	0.00070691865447	0.0073426902
chrX	155,213,132	155,216,449	3,318	-	2,774	ENSMUSG00000025283.15	protein_coding	20229	Sat1	9.355338721	MGI:MGI:98233	0.105075827	3.519691910	0.00070773843046	0.0073472980
chrX	164,269,371	164,373,011	103,641	+	5,553	ENSMUSG00000031379.13	protein_coding	69656	Pir	0.539190443	MGI:MGI:1916906	0.210688165	3.519536676	0.00070809795924	0.0073472980
chr11	29,172,890	29,220,797	47,908	+	5,694	ENSMUSG00000020463.15	protein_coding	104570	Ppp4r3b	12.720501017	MGI:MGI:2144474	0.144853604	3.518650480	0.00071015373996	0.0073648031
chr4	127,123,691	127,129,644	5,954	+	1,910	ENSMUSG00000070737.10	protein_coding	100039968	Tmem35b	1.125904093	MGI:MGI:3758095	-0.191762814	-3.518475534	0.00071056024229	0.0073651947
chr3	54,735,539	54,749,795	14,257	+	3,728	ENSMUSG00000036632.9	protein_coding	66248	Alg5	6.294007314	MGI:MGI:1913498	0.101519526	3.518270207	0.00071103761877	0.0073663202
chr12	70,244,533	70,347,350	102,818	-	14,741	ENSMUSG00000021071.17	protein_coding	94090	Trim9	11.716465579	MGI:MGI:2137354	0.077109746	3.518061890	0.00071152225681	0.0073675197
chrX	38,476,461	38,482,486	6,026	+	3,123	ENSMUSG00000087390.1	lincRNA	665352	Gm7598	0.060086078	MGI:MGI:3644312	-0.536014893	-3.516890096	0.00071425420350	0.0073919759
chr12	55,384,222	55,418,310	34,089	+	1,234	ENSMUSG00000021024.14	protein_coding	26443	Psma6	95.722178242	MGI:MGI:1347006	0.084144458	3.515122879	0.00071839310927	0.0074271139
chr16	4,886,249	4,938,295	52,047	+	5,087	ENSMUSG00000022517.17	protein_coding	17237	Mgrn1	32.778802513	MGI:MGI:2447670	0.062481719	3.515213848	0.00071817950159	0.0074271139
chr1	121,509,842	121,528,465	18,624	-	1,935	ENSMUSG00000050534.8	protein_coding	15564	Htr5b	0.364324385	MGI:MGI:96284	0.426105743	3.514382762	0.00072013322940	0.0074412525
chr13	24,845,135	24,901,263	56,129	+	5,276	ENSMUSG00000006711.15	protein_coding	210108	D130043K22Rik	3.146228624	MGI:MGI:3036268	-0.180332877	-3.510618679	0.00072904499816	0.0075294441
chr6	91,440,987	91,441,755	769	+	486	ENSMUSG00000100680.1	lincRNA	69798	1810044D09Rik	1.539486988	MGI:MGI:1917048	0.235472101	3.509927103	0.00073069366228	0.0075347833
chr8	70,130,794	70,139,096	8,303	-	3,967	ENSMUSG00000036120.10	protein_coding	19727	Rfxank	3.284772811	MGI:MGI:1333865	-0.128898485	-3.509985948	0.00073055324504	0.0075347833
chr9	14,860,210	14,870,789	10,580	+	5,095	ENSMUSG00000031932.14	protein_coding	14608	Gpr83	1.344324019	MGI:MGI:95712	-0.196223553	-3.510014588	0.00073048491188	0.0075347833
chr1	182,275,772	182,282,804	7,033	-	2,591	ENSMUSG00000038633.5	protein_coding	13244	Degs1	17.849738240	MGI:MGI:1097711	0.072592752	3.509476946	0.00073176869798	0.0075415098
chr12	3,228,579	3,229,891	1,313	-	1,313	ENSMUSG00000112719.1	transcribed_processed_pseudogene	105661729	Gm45925	0.149928005	MGI:MGI:5825562	-0.539335310	-3.509337881	0.00073210110606	0.0075415098
chr7	37,318,024	37,773,641	455,618	-	12,295	ENSMUSG00000043456.17	protein_coding	243937	Zfp536	1.633504355	MGI:MGI:1926102	-0.117223598	-3.508027205	0.00073524104421	0.0075699508
chr17	35,979,851	35,989,462	9,612	+	3,077	ENSMUSG00000024429.9	protein_coding	14670	Gnl1	42.010040480	MGI:MGI:95764	0.086379015	3.506954377	0.00073782065556	0.0075925965
chr5	5,579,278	5,664,239	84,962	-	7,905	ENSMUSG00000040473.15	protein_coding	207686	Cfap69	1.062909612	MGI:MGI:2443778	-0.200575663	-3.506451690	0.00073903230718	0.0076011490
chr1	181,352,628	181,459,909	107,282	+	2,751	ENSMUSG00000026514.14	protein_coding	72978	Cnih3	23.160220852	MGI:MGI:1920228	0.103283348	3.503527427	0.00074611820053	0.0076612128
chr3	138,458,956	138,489,515	30,560	-	7,000	ENSMUSG00000005813.12	protein_coding	75624	Metap1	6.775424965	MGI:MGI:1922874	0.081999215	3.503409076	0.00074640632910	0.0076612128
chr13	58,157,649	58,163,946	6,298	+	3,377	ENSMUSG00000050002.14	protein_coding	75731	Idnk	3.736412958	MGI:MGI:1922981	-0.099909669	-3.503464631	0.00074627106751	0.0076612128
chr19	5,388,336	5,389,601	1,266	+	1,266	ENSMUSG00000117959.1	antisense	414115	D330050I16Rik	0.893909241	MGI:MGI:3041222	0.237227200	3.503757778	0.00074555770626	0.0076612128
chr1	167,598,384	167,639,623	41,240	+	2,297	ENSMUSG00000015843.10	protein_coding	20183	Rxrg	18.928036391	MGI:MGI:98216	-0.182335672	-3.502791871	0.00074791064109	0.0076727104
chr15	76,354,432	76,365,201	10,770	+	6,581	ENSMUSG00000109179.2	protein_coding	102638882	Gm35339	0.386281636	MGI:MGI:5594498	-0.256671863	-3.501710665	0.00075055277039	0.0076958630
chr3	32,510,259	32,520,517	10,259	+	5,475	ENSMUSG00000027667.13	protein_coding	67778	Zfp639	6.646236040	MGI:MGI:1915028	0.070048259	3.501439096	0.00075121778715	0.0076987296
chr8	104,250,861	104,264,938	14,078	+	6,124	ENSMUSG00000054400.16	protein_coding	75458	Cklf	1.118855080	MGI:MGI:1922708	-0.149379097	-3.500874746	0.00075260154244	0.0077089555
chr7	46,686,108	46,710,680	24,573	-	8,080	ENSMUSG00000006763.14	protein_coding	78935	Saal1	2.246614810	MGI:MGI:1926185	-0.095702212	-3.500416115	0.00075372785888	0.0077134557
chr13	100,702,631	100,730,939	28,309	-	3,706	ENSMUSG00000069089.8	protein_coding	12572	Cdk7	5.287406321	MGI:MGI:102956	0.104443781	3.500381375	0.00075381323834	0.0077134557
chr9	78,448,208	78,475,348	27,141	+	4,078	ENSMUSG00000032342.13	protein_coding	68291	Mto1	3.991106183	MGI:MGI:1915541	-0.131706816	-3.499665846	0.00075557381969	0.0077275123
chr10	53,536,315	53,630,439	94,125	-	9,113	ENSMUSG00000058298.10	protein_coding	71567	Mcm9	0.972850872	MGI:MGI:1918817	0.152582065	3.496923726	0.00076235695248	0.0077862716
chr11	32,095,261	32,101,228	5,968	-	2,589	ENSMUSG00000086386.1	lincRNA	104692	Gm12108	0.588257906	MGI:MGI:3651176	-0.205590705	-3.497064205	0.00076200805679	0.0077862716
chr16	17,835,276	17,838,364	3,089	-	1,906	ENSMUSG00000090236.3	protein_coding	80733	Car15	0.663090416	MGI:MGI:1931324	-0.262446216	-3.496870737	0.00076248859560	0.0077862716
chr4	94,739,289	94,874,976	135,688	+	4,712	ENSMUSG00000006386.15	protein_coding	21687	Tek	2.137416664	MGI:MGI:98664	-0.164790637	-3.496710568	0.00076288664354	0.0077863556
chr1	173,630,917	173,647,928	17,012	+	3,547	ENSMUSG00000043263.13	protein_coding	236312	Ifi209	3.730211519	MGI:MGI:2138243	-0.877192029	-3.496176438	0.00076421546579	0.0077959345
chr4	59,581,563	59,618,689	37,127	+	2,795	ENSMUSG00000028383.17	protein_coding	72479	Hsdl2	7.836044836	MGI:MGI:1919729	-0.127891427	-3.495380918	0.00076619863732	0.0078121754
chr1	106,720,459	106,759,727	39,269	-	8,147	ENSMUSG00000009905.5	protein_coding	70750	Kdsr	3.113916751	MGI:MGI:1918000	0.173234902	3.494822770	0.00076759296107	0.0078223989
chr4	152,027,914	152,038,568	10,655	-	2,863	ENSMUSG00000028950.3	protein_coding	110326	Tas1r1	0.225155528	MGI:MGI:1927505	0.349283865	3.494483183	0.00076844246496	0.0078270626
chr5	92,607,954	92,675,271	67,318	-	6,207	ENSMUSG00000050050.17	protein_coding	320696	Ccdc158	0.129898708	MGI:MGI:2444555	-0.316991763	-3.494296124	0.00076891078946	0.0078278410
chr10	88,452,745	88,503,999	51,255	-	8,324	ENSMUSG00000060002.14	protein_coding	212862	Chpt1	2.531425707	MGI:MGI:2384841	0.142363059	3.493272542	0.00077147822038	0.0078499776
chr11	61,022,564	61,071,127	48,564	+	2,750	ENSMUSG00000042529.14	protein_coding	16515	Kcnj12	2.339425078	MGI:MGI:108495	-0.198137532	-3.493113675	0.00077187742973	0.0078500406
chr4	155,992,872	156,010,210	17,339	+	6,115	ENSMUSG00000029076.14	protein_coding	20318	Sdf4	25.247418682	MGI:MGI:108079	0.061740232	3.491455773	0.00077605515844	0.0078862690
chr10	67,979,570	68,059,737	80,168	+	5,547	ENSMUSG00000037846.18	protein_coding	170799	Rtkn2	0.655396051	MGI:MGI:2158417	-0.139126458	-3.491386834	0.00077622933924	0.0078862690
chr4	155,802,878	155,809,975	7,098	+	1,664	ENSMUSG00000029066.12	protein_coding	66448	Mrpl20	31.162610126	MGI:MGI:2137221	0.086982211	3.491185231	0.00077673891754	0.0078874342
chr10	111,506,575	111,507,662	1,088	-	741	ENSMUSG00000100113.1	lincRNA	NA	Gm28592	0.341224947	NA	-0.463831608	-3.491014905	0.00077716968816	0.0078877985
chr2	163,658,386	163,726,158	67,773	+	3,990	ENSMUSG00000035268.14	protein_coding	18769	Pkig	11.401043323	MGI:MGI:1343086	0.080374586	3.490356039	0.00077883814524	0.0079007177
chr11	86,544,991	86,567,359	22,369	+	2,070	ENSMUSG00000020513.15	protein_coding	56427	Tubd1	2.158409277	MGI:MGI:1891826	-0.231227242	-3.489959412	0.00077984416430	0.0079046987
chr12	76,347,782	76,369,602	21,821	-	3,131	ENSMUSG00000056459.14	protein_coding	109929	Zbtb25	4.108640915	MGI:MGI:99197	0.120791232	3.489889316	0.00078002208475	0.0079046987
chr7	16,781,340	16,798,274	16,935	+	4,173	ENSMUSG00000001918.17	protein_coding	20514	Slc1a5	1.796574112	MGI:MGI:105305	-0.199327339	-3.489066004	0.00078211473282	0.0079190910
chr7	81,859,001	81,884,071	25,071	+	5,921	ENSMUSG00000038623.9	protein_coding	107769	Tm6sf1	1.346420030	MGI:MGI:1933209	-0.165895614	-3.488862934	0.00078263170080	0.0079190910
chr12	31,706,867	31,713,933	7,067	-	4,608	ENSMUSG00000044067.7	protein_coding	73010	Gpr22	4.315589765	MGI:MGI:1920260	0.202154841	3.488957484	0.00078239095747	0.0079190910
chr11	120,380,370	120,437,708	57,339	-	4,776	ENSMUSG00000039703.15	protein_coding	217365	Nploc4	16.339030745	MGI:MGI:2679787	0.077349959	3.488643487	0.00078319072203	0.0079207349
chr2	49,787,688	49,948,849	161,162	+	2,604	ENSMUSG00000026765.12	protein_coding	71897	Lypd6b	8.127042299	MGI:MGI:1919147	0.101842827	3.487166198	0.00078696381886	0.0079347881
chr6	124,624,625	124,636,085	11,461	-	2,662	ENSMUSG00000079343.4	protein_coding	317677	C1s2	0.175123158	MGI:MGI:3644269	0.312454945	3.487421547	0.00078631041375	0.0079347881
chr7	5,046,949	5,057,026	10,078	-	1,172	ENSMUSG00000086604.2	antisense	102640192	Gm15510	0.951170649	MGI:MGI:3782958	0.214352225	3.487761942	0.00078544018683	0.0079347881
chr11	70,238,124	70,239,842	1,719	-	885	ENSMUSG00000093989.1	protein_coding	52898	Rnasek	0.535372177	MGI:MGI:106369	0.365670149	3.487216301	0.00078683557295	0.0079347881
chr14	70,154,405	70,159,502	5,098	-	2,588	ENSMUSG00000044551.13	protein_coding	268759	9930012K11Rik	0.949444605	MGI:MGI:2145726	-0.181483882	-3.487443319	0.00078625472602	0.0079347881
chr19	45,578,254	45,660,312	82,059	-	3,158	ENSMUSG00000040913.11	protein_coding	30838	Fbxw4	7.211421571	MGI:MGI:1354698	-0.121980590	-3.487268580	0.00078670177630	0.0079347881
chr16	87,354,185	87,368,742	14,558	+	6,135	ENSMUSG00000044442.11	protein_coding	67768	N6amt1	3.098445002	MGI:MGI:1915018	0.111625346	3.486367440	0.00078901105053	0.0079514161
chr12	24,665,833	24,680,908	15,076	-	2,952	ENSMUSG00000062563.15	protein_coding	12879	Cys1	1.722282076	MGI:MGI:2177632	0.193142602	3.486072808	0.00078976746897	0.0079550254
chr18	67,404,764	67,449,172	44,409	-	9,874	ENSMUSG00000024527.10	protein_coding	69597	Afg3l2	6.427944646	MGI:MGI:1916847	0.073316324	3.485044404	0.00079241309435	0.0079776508
chr10	58,255,497	58,305,599	50,103	+	9,630	ENSMUSG00000038039.13	protein_coding	70297	Gcc2	6.327650280	MGI:MGI:1917547	-0.086607973	-3.484623176	0.00079349914262	0.0079845601
chr15	102,459,028	102,462,782	3,755	+	1,562	ENSMUSG00000023048.13	protein_coding	66151	Prr13	13.952506048	MGI:MGI:1913401	-0.142108276	-3.484296669	0.00079434194057	0.0079890161
chr13	24,596,347	24,604,767	8,421	-	4,098	ENSMUSG00000085603.3	transcribed_processed_pseudogene	76024	Gm11346	0.821271584	MGI:MGI:1923274	-0.218500213	-3.482948792	0.00079783011590	0.0080200598
chr17	48,386,885	48,409,765	22,881	-	7,315	ENSMUSG00000023994.13	protein_coding	18044	Nfya	8.130360666	MGI:MGI:97316	-0.162863044	-3.481577322	0.00080139419984	0.0080518349
chr1	65,282,056	65,389,244	107,189	+	2,582	ENSMUSG00000025946.13	protein_coding	213527	Pth2r	0.513969743	MGI:MGI:2180917	-0.252104936	-3.480455779	0.00080431996806	0.0080586310
chr1	131,827,493	131,846,629	19,137	+	4,912	ENSMUSG00000013275.9	protein_coding	98396	Slc41a1	6.240065178	MGI:MGI:2444823	0.119835531	3.480833918	0.00080333239003	0.0080586310
chr2	163,602,314	163,619,012	16,699	+	5,951	ENSMUSG00000017679.16	protein_coding	76080	Ttpal	11.487592337	MGI:MGI:1923330	-0.068446608	-3.480681773	0.00080372960592	0.0080586310
chr7	144,588,549	144,751,974	163,426	-	6,322	ENSMUSG00000031075.19	protein_coding	101772	Ano1	0.681741583	MGI:MGI:2142149	-0.257453164	-3.480918347	0.00080311204692	0.0080586310
chr11	79,591,212	79,698,023	106,812	+	7,451	ENSMUSG00000017639.13	protein_coding	268451	Rab11fip4	36.785478529	MGI:MGI:2442920	0.077680248	3.480390202	0.00080449135125	0.0080586310
chr15	75,909,735	75,914,535	4,801	+	4,801	ENSMUSG00000103906.1	protein_coding	105734	Tigd5	2.290920368	MGI:MGI:2145902	0.118660328	3.481008498	0.00080287683181	0.0080586310
chr14	34,375,465	34,404,287	28,823	+	3,974	ENSMUSG00000041445.9	protein_coding	105450	Mmrn2	0.729556381	MGI:MGI:2385618	-0.357502129	-3.480179407	0.00080504248835	0.0080601096
chr1	169,655,501	169,695,813	40,313	+	4,546	ENSMUSG00000026678.10	protein_coding	19737	Rgs5	16.442794034	MGI:MGI:1098434	-0.186468001	-3.478464128	0.00080954047566	0.0081010829
chr5	129,715,497	129,722,556	7,060	+	6,490	ENSMUSG00000034211.14	protein_coding	66258	Mrps17	8.713928870	MGI:MGI:1913508	-0.055430795	-3.476040284	0.00081593703920	0.0081610047
chr7	45,490,458	45,510,406	19,949	-	8,212	ENSMUSG00000030824.17	protein_coding	18220	Nucb1	9.018079817	MGI:MGI:97388	0.086049703	3.475312961	0.00081786574930	0.0081762014
chr8	109,726,451	109,737,722	11,272	-	7,526	ENSMUSG00000069895.4	protein_coding	52335	Atxn1l	4.658904298	MGI:MGI:3694797	0.122809331	3.473562165	0.00082252617952	0.0082186783
[truncated: 2,166 more rows]
